# Supplementary material for: scRNA-seq Reveals the Mechanism of Fatty Acid Desaturase 2 Mutation to Repress Leaf Growth in Peanut (Arachis hypogaea L.)
Source: Cells. 2023 Sep 19;12(18):2305. doi: 10.3390/cells12182305 (PMC10527976; doi:10.3390/cells12182305)
Supplement: Supplementary file 1 [file cells-12-02305-s001.zip]

Archive with 27 entries (27 files):
- cells-2478484-Supplementary Figures.pdf
- Table S1 Cell number in each cell cluster.xlsx
- Table S10 DEGs in both sample.xlsx
- Table S11 DEGs in trajectory.xlsx
- Table S12 DEGs in cell state.xlsx
- Table S13 DEGs in cell fate.xlsx
- Table S14 All PAGA DEGs.xlsx
- Table S15 1,251 PAGA DEGs.xlsx
- Table S16 DEGs in mesophyll trajectory.xlsx
- Table S17 DEGs in mesophyll cell state.xlsx
- Table S18 DEGs in mesophyll cell fate.xlsx
- Table S19 DEGs in primordium trajectory.xlsx
- Table S2 All identified genes.xlsx
- Table S20 DEGs in primordium cell state.xlsx
- Table S21 DEGs in primordium cell fate.xlsx
- Table S22 DEGs in vascular trajectory.xlsx
- Table S23 DEGs in vascular cell state.xlsx
- Table S24 DEGs in vascular cell fate.xlsx
- Table S25 DEGs in PAGA trajectory of epidermis-guard.xlsx
- Table S26 DEGs in cell cycle.xlsx
- Table S3 All gene in fad2 peanut.xlsx
- Table S4 All gene in normal peanut.xlsx
- Table S5 All TF in both sample.xlsx
- Table S6 All TF in fad2 peanut.xlsx
- Table S7 All TF in normal peanut.xlsx
- Table S8 All DEGs in each cluster.xlsx
- Table S9 Top five DEGs in each cluster.xlsx
