# Supplementary material for: scRNA-seq Reveals the Mechanism of Fatty Acid Desaturase 2 Mutation to Repress Leaf Growth in Peanut (Arachis hypogaea L.)
Source: Cells. 2023 Sep 19;12(18):2305. doi: 10.3390/cells12182305 (PMC10527976; doi:10.3390/cells12182305)
Supplement: Supplementary file 1 [file cells-12-02305-s001.zip › Table S1 Cell number in each cell cluster.xlsx]

## Sheet: Table S1 Cell number in each ce
Cluster	FAD2	light
0	8225	2660
1	3906	783
2	20	2683
3	13	1844
4	2	1322
5	841	358
6	55	838
7	243	118
8	136	191
9	181	85
10	19	248
11	51	166
