# Supplementary material for: scRNA-seq Reveals the Mechanism of Fatty Acid Desaturase 2 Mutation to Repress Leaf Growth in Peanut (Arachis hypogaea L.)
Source: Cells. 2023 Sep 19;12(18):2305. doi: 10.3390/cells12182305 (PMC10527976; doi:10.3390/cells12182305)
Supplement: Supplementary file 1 [file cells-12-02305-s001.zip › Table S10 DEGs in both sample.xlsx]

## Sheet: Sheet1
Contrast	Cluster	Gene ID	Gene Name	group_1	group_2	cells_1	cells_2	pct_1	pct_2	log2FC	p_value	p_val_adjust	significance	Symbol	Description	KEGG_A_class	KEGG_B_class	Pathway	K_ID	GO Component	GO Function	GO Process
light-vs-FAD2	epidermis1	ncbi_112720338	ncbi_112720338	0	1.42799	5343	8245	0	0.201	13.8018	0	0	up	GLOX1	PREDICTED: WSC domain-containing protein ARB_07867-like [Arachis ipaensis]	-	-	-	-	-	-	-
light-vs-FAD2	epidermis1	ncbi_112720337	ncbi_112720337	0	1.27369	5343	8245	0	0.182	13.6368	0	0	up	ephA	PREDICTED: bifunctional epoxide hydrolase 2 [Arachis ipaensis]	-	-	-	-	-	-	-
light-vs-FAD2	epidermis1	ncbi_112783667	ncbi_112783667	0.104228	3.6756	5343	8245	0.027	0.436	5.13883	0	0	up	GAPC2	PREDICTED: glyceraldehyde-3-phosphate dehydrogenase GAPC2, cytosolic-like [Arachis ipaensis]	Metabolism;Metabolism;Metabolism;Metabolism;Metabolism;Metabolism	Global and overview maps;Global and overview maps;Global and overview maps;Global and overview maps;Carbohydrate metabolism;Energy metabolism	ko01100//Metabolic pathways;ko01110//Biosynthesis of secondary metabolites;ko01200//Carbon metabolism;ko01230//Biosynthesis of amino acids;ko00010//Glycolysis / Gluconeogenesis;ko00710//Carbon fixation in photosynthetic organisms	K00134;K00134;K00134;K00134;K00134;K00134	-	GO:0000166//nucleotide binding;GO:0016903//oxidoreductase activity, acting on the aldehyde or oxo group of donors	GO:0044710//single-organism metabolic process
light-vs-FAD2	epidermis1	ncbi_112723218	ncbi_112723218	0.16074	5.35015	5343	8245	0.04	0.556	5.05591	0	0	up	DRR49A	PREDICTED: pathogenesis-related protein 2-like [Arachis ipaensis]	-	-	-	-	-	-	-
light-vs-FAD2	epidermis1	ncbi_112711270	ncbi_112711270	0.0656503	2.172	5343	8245	0.016	0.257	5.04595	0	0	up	AtMg00040	PREDICTED: ATP synthase subunit 9, mitochondrial [Arachis ipaensis]	Metabolism;Metabolism	Global and overview maps;Energy metabolism	ko01100//Metabolic pathways;ko00190//Oxidative phosphorylation	K02128;K02128	GO:0031090//organelle membrane;GO:0031224//intrinsic component of membrane;GO:0033177//proton-transporting two-sector ATPase complex, proton-transporting domain	GO:0015077//monovalent inorganic cation transmembrane transporter activity;GO:0032550//purine ribonucleoside binding	GO:0006754//ATP biosynthetic process;GO:0015988//energy coupled proton transmembrane transport, against electrochemical gradient
light-vs-FAD2	epidermis1	ncbi_112699881	ncbi_112699881	0.0672762	2.09162	5343	8245	0.018	0.279	4.95631	0	0	up	HSP70	PREDICTED: heat shock 70 kDa protein [Arachis duranensis]	Genetic Information Processing;Cellular Processes;Genetic Information Processing	Folding, sorting and degradation;Transport and catabolism;Transcription	ko04141//Protein processing in endoplasmic reticulum;ko04144//Endocytosis;ko03040//Spliceosome	K03283;K03283;K03283	GO:0009536//plastid;GO:0016020//membrane;GO:0030312//external encapsulating structure	GO:0032550//purine ribonucleoside binding	GO:0000302//response to reactive oxygen species;GO:0009408//response to heat;GO:0009642//response to light intensity;GO:0033554//cellular response to stress;GO:0044267//cellular protein metabolic process
light-vs-FAD2	epidermis1	ncbi_112765161	ncbi_112765161	0.0843668	2.22853	5343	8245	0.021	0.292	4.72163	0	0	up	HSP18.2	PREDICTED: 18.2 kDa class I heat shock protein-like [Arachis ipaensis]	Genetic Information Processing	Folding, sorting and degradation	ko04141//Protein processing in endoplasmic reticulum	K13993	-	-	-
light-vs-FAD2	epidermis1	ncbi_112723224	ncbi_112723224	0.139475	3.03556	5343	8245	0.033	0.373	4.4429	0	0	up	DRR49A	PREDICTED: pathogenesis-related protein 2-like [Arachis ipaensis]	-	-	-	-	-	-	-
light-vs-FAD2	epidermis1	ncbi_112736623	ncbi_112736623	0.616255	10.6458	5343	8245	0.142	0.805	4.1104	0	0	up	HSC-2	PREDICTED: heat shock cognate 70 kDa protein 2 [Arachis duranensis]	Genetic Information Processing;Cellular Processes;Genetic Information Processing	Folding, sorting and degradation;Transport and catabolism;Transcription	ko04141//Protein processing in endoplasmic reticulum;ko04144//Endocytosis;ko03040//Spliceosome	K03283;K03283;K03283	-	-	-
light-vs-FAD2	epidermis1	ncbi_112777158	ncbi_112777158	0.201369	3.2471	5343	8245	0.05	0.397	4.01057	0	0	up	HSP17.3-B	PREDICTED: 17.3 kDa class I heat shock protein-like [Arachis ipaensis]	Genetic Information Processing	Folding, sorting and degradation	ko04141//Protein processing in endoplasmic reticulum	K13993	-	-	-
light-vs-FAD2	epidermis1	ncbi_112702455	ncbi_112702455	0.219968	2.99023	5343	8245	0.058	0.371	3.76428	0	0	up	HSP18.2	PREDICTED: 18.2 kDa class I heat shock protein-like [Arachis duranensis]	Genetic Information Processing	Folding, sorting and degradation	ko04141//Protein processing in endoplasmic reticulum	K13993	-	-	-
light-vs-FAD2	epidermis1	ncbi_112764072	ncbi_112764072	0.201217	2.64809	5343	8245	0.054	0.339	3.71747	0	0	up	ADH1	PREDICTED: alcohol dehydrogenase 1 [Arachis duranensis]	Metabolism;Metabolism;Metabolism;Metabolism;Metabolism;Metabolism	Global and overview maps;Global and overview maps;Carbohydrate metabolism;Lipid metabolism;Lipid metabolism;Amino acid metabolism	ko01100//Metabolic pathways;ko01110//Biosynthesis of secondary metabolites;ko00010//Glycolysis / Gluconeogenesis;ko00071//Fatty acid degradation;ko00592//alpha-Linolenic acid metabolism;ko00350//Tyrosine metabolism	K18857;K18857;K18857;K18857;K18857;K18857	-	GO:0003824//catalytic activity;GO:0046914//transition metal ion binding	GO:0044710//single-organism metabolic process
light-vs-FAD2	epidermis1	ncbi_112791521	ncbi_112791521	0.35676	4.67991	5343	8245	0.089	0.517	3.71308	0	0	up	H3-7	PREDICTED: histone H3.2 [Musa acuminata subsp. malaccensis] [Musa acuminata]	-	-	-	-	GO:0043231//intracellular membrane-bounded organelle;GO:0043232//intracellular non-membrane-bounded organelle	GO:0003676//nucleic acid binding;GO:0046983//protein dimerization activity	-
light-vs-FAD2	epidermis1	ncbi_112787536	ncbi_112787536	0.668975	8.6298	5343	8245	0.155	0.732	3.6891	0	0	up	HSP70	PREDICTED: heat shock cognate 70 kDa protein 2 [Arachis duranensis]	Genetic Information Processing;Cellular Processes;Genetic Information Processing	Folding, sorting and degradation;Transport and catabolism;Transcription	ko04141//Protein processing in endoplasmic reticulum;ko04144//Endocytosis;ko03040//Spliceosome	K03283;K03283;K03283	-	-	-
light-vs-FAD2	epidermis1	ncbi_112790604	ncbi_112790604	0.135798	1.7316	5343	8245	0.035	0.237	3.67159	0	0	up	SS	PREDICTED: sucrose synthase-like [Arachis duranensis]	Metabolism;Metabolism	Global and overview maps;Carbohydrate metabolism	ko01100//Metabolic pathways;ko00500//Starch and sucrose metabolism	K00695;K00695	-	-	-
light-vs-FAD2	epidermis1	ncbi_112744836	ncbi_112744836	1.859	23.4588	5343	8245	0.366	0.966	3.65746	0	0	up	BAG5	PREDICTED: ABC transporter F family member 4-like [Arachis ipaensis]	-	-	-	-	-	-	-
light-vs-FAD2	epidermis1	ncbi_112733555	ncbi_112733555	0.373352	4.70869	5343	8245	0.091	0.52	3.65636	0	0	up	H3-7	PREDICTED: histone H3.2 [Musa acuminata subsp. malaccensis] [Musa acuminata]	-	-	-	-	GO:0043231//intracellular membrane-bounded organelle;GO:0043232//intracellular non-membrane-bounded organelle	GO:0003676//nucleic acid binding;GO:0046983//protein dimerization activity	-
light-vs-FAD2	epidermis1	ncbi_112736760	ncbi_112736760	0.196351	2.37416	5343	8245	0.049	0.314	3.59523	0	0	up	H3-1.1	Histone H3.2, partial [Cajanus cajan]	-	-	-	-	GO:0043231//intracellular membrane-bounded organelle;GO:0043232//intracellular non-membrane-bounded organelle	GO:0003676//nucleic acid binding;GO:0046983//protein dimerization activity	-
light-vs-FAD2	epidermis1	ncbi_114926180	ncbi_114926180	1.14403	12.1229	5343	8245	0.205	0.663	3.40542	0	0	up	YRPS3	ribosomal protein S3 (mitochondrion) [Ladeania lanceolata]	Genetic Information Processing	Translation	ko03010//Ribosome	K02982	GO:0009536//plastid;GO:0044391//ribosomal subunit	GO:0003723//RNA binding;GO:0005198//structural molecule activity	GO:0010467//gene expression
light-vs-FAD2	epidermis1	ncbi_112706842	ncbi_112706842	0.253423	2.65341	5343	8245	0.059	0.343	3.38771	0	0	up	At2g28720	PREDICTED: histone H2B-like [Arachis duranensis]	-	-	-	-	GO:0043231//intracellular membrane-bounded organelle;GO:0043232//intracellular non-membrane-bounded organelle	GO:0003676//nucleic acid binding;GO:0046983//protein dimerization activity	-
light-vs-FAD2	epidermis1	ncbi_112698134	ncbi_112698134	0.776919	7.82797	5343	8245	0.171	0.706	3.33263	0	0	up	SlH4	histone H4 [Zea mays]	-	-	-	-	GO:0005911//cell-cell junction;GO:0009536//plastid;GO:0031090//organelle membrane;GO:0043232//intracellular non-membrane-bounded organelle	GO:0003676//nucleic acid binding;GO:0046983//protein dimerization activity	GO:0034728//nucleosome organization
light-vs-FAD2	epidermis1	ncbi_112751856	ncbi_112751856	0.505225	5.08574	5343	8245	0.119	0.544	3.3312	0	0	up	HSP83A	PREDICTED: heat shock protein 83 isoform X2 [Arachis ipaensis]	Organismal Systems;Genetic Information Processing	Environmental adaptation;Folding, sorting and degradation	ko04626//Plant-pathogen interaction;ko04141//Protein processing in endoplasmic reticulum	K04079;K04079	-	-	-
light-vs-FAD2	epidermis1	ncbi_112695228	ncbi_112695228	0.16666	1.66893	5343	8245	0.042	0.233	3.32317	0	0	up	LOX3.1	PREDICTED: linoleate 13S-lipoxygenase 3-1, chloroplastic-like [Arachis duranensis]	Metabolism;Metabolism;Metabolism;Metabolism	Global and overview maps;Global and overview maps;Lipid metabolism;Lipid metabolism	ko01100//Metabolic pathways;ko01110//Biosynthesis of secondary metabolites;ko00592//alpha-Linolenic acid metabolism;ko00591//Linoleic acid metabolism	K00454;K00454;K00454;K00454	-	GO:0016701//oxidoreductase activity, acting on single donors with incorporation of molecular oxygen;GO:0043169//cation binding	GO:0006633//fatty acid biosynthetic process
light-vs-FAD2	epidermis1	ncbi_112734525	ncbi_112734525	0.31851	3.16452	5343	8245	0.075	0.384	3.31217	0	0	up	PGIP2	PREDICTED: polygalacturonase inhibitor 2-like [Arachis ipaensis]	-	-	-	-	-	-	-
light-vs-FAD2	epidermis1	ncbi_112710809	ncbi_112710809	0.784921	7.77839	5343	8245	0.177	0.703	3.30869	0	0	up	HSP17.3-B	PREDICTED: 17.3 kDa class I heat shock protein-like [Arachis duranensis]	Genetic Information Processing	Folding, sorting and degradation	ko04141//Protein processing in endoplasmic reticulum	K13993	-	-	-
light-vs-FAD2	epidermis1	ncbi_112776600	ncbi_112776600	0.82568	7.61643	5343	8245	0.189	0.687	3.2053	0	0	up	CP12-2	PREDICTED: calvin cycle protein CP12-1, chloroplastic-like [Arachis ipaensis]	-	-	-	-	-	-	-
light-vs-FAD2	epidermis1	ncbi_112771777	ncbi_112771777	0.317258	2.84094	5343	8245	0.077	0.363	3.16224	0	0	up	At2g28720	PREDICTED: histone H2B-like [Arachis duranensis]	-	-	-	-	GO:0043231//intracellular membrane-bounded organelle;GO:0043232//intracellular non-membrane-bounded organelle	GO:0003676//nucleic acid binding;GO:0046983//protein dimerization activity	-
light-vs-FAD2	epidermis1	ncbi_112751181	ncbi_112751181	0.287171	2.51932	5343	8245	0.069	0.323	3.13261	0	0	up	MBF1C	PREDICTED: multiprotein-bridging factor 1c-like [Arachis ipaensis]	-	-	-	-	-	GO:0003677//DNA binding	-
light-vs-FAD2	epidermis1	ncbi_112801293	ncbi_112801293	0.832437	7.22704	5343	8245	0.188	0.667	3.11784	0	0	up	OPR2	PREDICTED: 12-oxophytodienoate reductase 2-like isoform X2 [Arachis duranensis]	Metabolism;Metabolism;Metabolism	Global and overview maps;Global and overview maps;Lipid metabolism	ko01100//Metabolic pathways;ko01110//Biosynthesis of secondary metabolites;ko00592//alpha-Linolenic acid metabolism	K05894;K05894;K05894	-	GO:0003824//catalytic activity;GO:0032553//ribonucleotide binding	GO:0044710//single-organism metabolic process
light-vs-FAD2	epidermis1	ncbi_112733524	ncbi_112733524	0.24089	2.09169	5343	8245	0.057	0.279	3.11769	0	0	up	HSP17.5-E	PREDICTED: 17.3 kDa class I heat shock protein [Arachis ipaensis]	Genetic Information Processing	Folding, sorting and degradation	ko04141//Protein processing in endoplasmic reticulum	K13993	-	-	-
light-vs-FAD2	epidermis1	ncbi_112791028	ncbi_112791028	0.247269	2.13401	5343	8245	0.06	0.286	3.1089	0	0	up	TSN1	PREDICTED: staphylococcal nuclease domain-containing protein 1 [Arachis ipaensis]	-	-	-	-	-	-	GO:0016458//gene silencing
light-vs-FAD2	epidermis1	ncbi_112696254	ncbi_112696254	0.614079	5.21255	5343	8245	0.14	0.55	3.08529	0	0	up	CML8	PREDICTED: calmodulin-like [Arachis duranensis]	Organismal Systems;Environmental Information Processing;Environmental Information Processing	Environmental adaptation;Signal transduction;Signal transduction	ko04626//Plant-pathogen interaction;ko04016//MAPK signaling pathway - plant;ko04070//Phosphatidylinositol signaling system	K02183;K02183;K02183	-	GO:0016628//oxidoreductase activity, acting on the CH-CH group of donors, NAD or NADP as acceptor	GO:0044710//single-organism metabolic process
light-vs-FAD2	epidermis1	ncbi_112723555	ncbi_112723555	0.884344	7.46019	5343	8245	0.196	0.682	3.07639	0	0	up	SlH4	histone H4 [Zea mays]	-	-	-	-	GO:0005911//cell-cell junction;GO:0009536//plastid;GO:0031090//organelle membrane;GO:0043232//intracellular non-membrane-bounded organelle	GO:0003676//nucleic acid binding;GO:0046983//protein dimerization activity	GO:0034728//nucleosome organization
light-vs-FAD2	epidermis1	ncbi_112720041	ncbi_112720041	0.209638	1.71751	5343	8245	0.051	0.237	3.03374	0	0	up	SR45A	PREDICTED: serine/arginine-rich splicing factor SR45a-like [Arachis duranensis]	-	-	-	-	-	-	-
light-vs-FAD2	epidermis1	ncbi_112706236	ncbi_112706236	1.49298	12.1819	5343	8245	0.305	0.841	3.02838	0	0	up	AHL17	PREDICTED: AT-hook motif nuclear-localized protein 17-like [Arachis duranensis]	-	-	-	-	-	-	-
light-vs-FAD2	epidermis1	ncbi_112723215	ncbi_112723215	1.2344	10.0337	5343	8245	0.263	0.778	3.02287	0	0	up	DRR49A	PREDICTED: pathogenesis-related protein 2-like [Arachis ipaensis]	-	-	-	-	-	-	-
light-vs-FAD2	epidermis1	ncbi_112733528	ncbi_112733528	1.24779	9.98741	5343	8245	0.263	0.779	3.00064	0	0	up	HSP17.3-B	PREDICTED: 17.3 kDa class I heat shock protein-like [Arachis ipaensis]	Genetic Information Processing	Folding, sorting and degradation	ko04141//Protein processing in endoplasmic reticulum	K13993	-	-	-
light-vs-FAD2	epidermis1	ncbi_112792494	ncbi_112792494	0.275304	2.20048	5343	8245	0.066	0.29	2.99826	0	0	up	--	PREDICTED: uncharacterized protein LOC107482047 isoform X1 [Arachis duranensis]	-	-	-	-	-	-	-
light-vs-FAD2	epidermis1	ncbi_112755653	ncbi_112755653	0.740225	5.78747	5343	8245	0.169	0.583	2.96673	0	0	up	RZFP34	PREDICTED: E3 ubiquitin-protein ligase MIEL1-like [Arachis ipaensis]	Genetic Information Processing	Folding, sorting and degradation	ko04120//Ubiquitin mediated proteolysis	K10144	-	GO:0043169//cation binding	-
light-vs-FAD2	epidermis1	ncbi_112782631	ncbi_112782631	0.306593	2.39687	5343	8245	0.073	0.31	2.96634	0	0	up	CAD1	PREDICTED: probable cinnamyl alcohol dehydrogenase 1 [Arachis ipaensis]	Metabolism;Metabolism;Metabolism	Global and overview maps;Global and overview maps;Biosynthesis of other secondary metabolites	ko01100//Metabolic pathways;ko01110//Biosynthesis of secondary metabolites;ko00940//Phenylpropanoid biosynthesis	K00083;K00083;K00083	-	-	-
light-vs-FAD2	epidermis1	ncbi_112723216	ncbi_112723216	1.96513	15.2475	5343	8245	0.386	0.889	2.95582	0	0	up	DRR49A	PREDICTED: pathogenesis-related protein 2-like [Arachis ipaensis]	-	-	-	-	-	-	-
light-vs-FAD2	epidermis1	ncbi_112784034	ncbi_112784034	1.46628	11.2185	5343	8245	0.304	0.813	2.93556	0	0	up	LSU2	protein RESPONSE TO LOW SULFUR 2-like [Cajanus cajan]	-	-	-	-	-	-	-
light-vs-FAD2	epidermis1	ncbi_112759059	ncbi_112759059	0.299986	2.26072	5343	8245	0.071	0.294	2.9134	0	0	up	CML8	PREDICTED: calmodulin-like [Arachis duranensis]	Organismal Systems;Environmental Information Processing;Environmental Information Processing	Environmental adaptation;Signal transduction;Signal transduction	ko04626//Plant-pathogen interaction;ko04016//MAPK signaling pathway - plant;ko04070//Phosphatidylinositol signaling system	K02183;K02183;K02183	-	GO:0016628//oxidoreductase activity, acting on the CH-CH group of donors, NAD or NADP as acceptor	GO:0044710//single-organism metabolic process
light-vs-FAD2	epidermis1	ncbi_112801767	ncbi_112801767	0.451402	3.40069	5343	8245	0.105	0.409	2.91307	0	0	up	LIGB	PREDICTED: extradiol ring-cleavage dioxygenase-like [Arachis duranensis]	Metabolism	Biosynthesis of other secondary metabolites	ko00965//Betalain biosynthesis	K15777	-	GO:0005506//iron ion binding;GO:0016491//oxidoreductase activity	GO:0044710//single-organism metabolic process
light-vs-FAD2	epidermis1	ncbi_112723217	ncbi_112723217	3.66226	27.3647	5343	8245	0.576	0.981	2.90147	0	0	up	DRR49A	PREDICTED: pathogenesis-related protein 2-like [Arachis duranensis]	-	-	-	-	-	-	-
light-vs-FAD2	epidermis1	ncbi_112733707	ncbi_112733707	0.602446	4.4921	5343	8245	0.14	0.498	2.89828	0	0	up	SlH4	histone H4 [Zea mays]	-	-	-	-	GO:0005911//cell-cell junction;GO:0009536//plastid;GO:0031090//organelle membrane;GO:0043232//intracellular non-membrane-bounded organelle	GO:0003676//nucleic acid binding;GO:0046983//protein dimerization activity	GO:0034728//nucleosome organization
light-vs-FAD2	epidermis1	ncbi_112723236	ncbi_112723236	0.750271	5.54646	5343	8245	0.173	0.574	2.88592	0	0	up	DRR49A	PREDICTED: pathogenesis-related protein 2-like [Arachis ipaensis]	-	-	-	-	-	-	-
light-vs-FAD2	epidermis1	ncbi_112723221	ncbi_112723221	0.335254	2.46419	5343	8245	0.08	0.313	2.87742	0	0	up	DRR49A	PREDICTED: pathogenesis-related protein 2-like [Arachis ipaensis]	-	-	-	-	-	-	-
light-vs-FAD2	epidermis1	ncbi_112697501	ncbi_112697501	0.302204	2.21004	5343	8245	0.072	0.292	2.87007	0	0	up	BHLH35	PREDICTED: transcription factor bHLH35-like [Arachis duranensis]	-	-	-	-	-	-	-
light-vs-FAD2	epidermis1	ncbi_112792004	ncbi_112792004	0.257904	1.86233	5343	8245	0.063	0.254	2.85172	0	0	up	At2g30620	PREDICTED: histone H1-like [Arachis duranensis]	-	-	-	-	-	-	-
light-vs-FAD2	epidermis1	ncbi_112736609	ncbi_112736609	0.795643	5.69524	5343	8245	0.182	0.59	2.83941	0	0	up	At5g59910	PREDICTED: histone H2B-like [Arachis duranensis]	-	-	-	-	GO:0043231//intracellular membrane-bounded organelle;GO:0043232//intracellular non-membrane-bounded organelle	GO:0003676//nucleic acid binding;GO:0046983//protein dimerization activity	-
light-vs-FAD2	epidermis1	ncbi_112710564	ncbi_112710564	0.564618	4.02105	5343	8245	0.127	0.462	2.832	0	0	up	CP12-2	PREDICTED: calvin cycle protein CP12-1, chloroplastic-like [Arachis duranensis]	-	-	-	-	-	-	-
light-vs-FAD2	epidermis1	ncbi_112764077	ncbi_112764077	0.301973	2.14938	5343	8245	0.075	0.285	2.83102	0	0	up	COR2	PREDICTED: NAD(P)H-dependent 6'-deoxychalcone synthase-like [Arachis ipaensis]	-	-	-	-	-	-	-
light-vs-FAD2	epidermis1	ncbi_112723219	ncbi_112723219	2.4507	17.3043	5343	8245	0.441	0.924	2.81981	0	0	up	DRR49A	PREDICTED: pathogenesis-related protein 2-like [Arachis ipaensis]	-	-	-	-	-	-	-
light-vs-FAD2	epidermis1	ncbi_112801377	ncbi_112801377	0.30743	2.16101	5343	8245	0.075	0.291	2.81297	0	0	up	CYTC-2	PREDICTED: cytochrome c [Arachis duranensis]	-	-	-	-	GO:0043231//intracellular membrane-bounded organelle;GO:0044425//membrane part	GO:0043169//cation binding;GO:0046906//tetrapyrrole binding	GO:0044710//single-organism metabolic process
light-vs-FAD2	epidermis1	ncbi_112787272	ncbi_112787272	1.0047	7.01958	5343	8245	0.222	0.658	2.8045	0	0	up	At5g59910	PREDICTED: histone H2B-like [Arachis duranensis]	-	-	-	-	GO:0043231//intracellular membrane-bounded organelle;GO:0043232//intracellular non-membrane-bounded organelle	GO:0003676//nucleic acid binding;GO:0046983//protein dimerization activity	-
light-vs-FAD2	epidermis1	ncbi_112705822	ncbi_112705822	0.716018	4.97629	5343	8245	0.162	0.538	2.79683	0	0	up	44654	PREDICTED: 5'-adenylylsulfate reductase 3, chloroplastic [Arachis ipaensis]	Metabolism	Energy metabolism	ko00920//Sulfur metabolism	K05907	-	GO:0016667//oxidoreductase activity, acting on a sulfur group of donors	GO:0006790//sulfur compound metabolic process;GO:0019725//cellular homeostasis;GO:0044710//single-organism metabolic process
light-vs-FAD2	epidermis1	ncbi_112727101	ncbi_112727101	0.373594	2.55171	5343	8245	0.091	0.333	2.77159	0	0	up	--	PREDICTED: uncharacterized protein LOC107625005 [Arachis ipaensis]	-	-	-	-	-	-	-
light-vs-FAD2	epidermis1	ncbi_112801138	ncbi_112801138	0.302164	2.0566	5343	8245	0.073	0.277	2.76645	0	0	up	ACLA-1	PREDICTED: ATP-citrate synthase alpha chain protein 1 [Arachis duranensis]	Metabolism;Metabolism;Metabolism	Global and overview maps;Global and overview maps;Carbohydrate metabolism	ko01100//Metabolic pathways;ko01110//Biosynthesis of secondary metabolites;ko00020//Citrate cycle (TCA cycle)	K01648;K01648;K01648	-	-	-
light-vs-FAD2	epidermis1	ncbi_112791637	ncbi_112791637	0.559667	3.79866	5343	8245	0.133	0.447	2.76263	0	0	up	SlH4	histone H4 [Zea mays]	-	-	-	-	GO:0005911//cell-cell junction;GO:0009536//plastid;GO:0031090//organelle membrane;GO:0043232//intracellular non-membrane-bounded organelle	GO:0003676//nucleic acid binding;GO:0046983//protein dimerization activity	GO:0034728//nucleosome organization
light-vs-FAD2	epidermis1	ncbi_112706148	ncbi_112706148	0.318736	2.15071	5343	8245	0.076	0.28	2.75399	0	0	up	ACC1	PREDICTED: acetyl-CoA carboxylase 1-like [Arachis duranensis]	Metabolism;Metabolism;Metabolism;Metabolism;Metabolism;Metabolism	Global and overview maps;Global and overview maps;Carbohydrate metabolism;Global and overview maps;Lipid metabolism;Carbohydrate metabolism	ko01100//Metabolic pathways;ko01110//Biosynthesis of secondary metabolites;ko00620//Pyruvate metabolism;ko01212//Fatty acid metabolism;ko00061//Fatty acid biosynthesis;ko00640//Propanoate metabolism	K11262;K11262;K11262;K11262;K11262;K11262	-	-	-
light-vs-FAD2	epidermis1	ncbi_112715772	ncbi_112715772	2.76386	18.6172	5343	8245	0.488	0.934	2.75183	0	0	up	LSU2	protein RESPONSE TO LOW SULFUR 2-like [Cajanus cajan]	-	-	-	-	-	-	-
light-vs-FAD2	epidermis1	ncbi_112748464	ncbi_112748464	0.346946	2.31721	5343	8245	0.084	0.308	2.73925	0	0	up	CYP81E8	PREDICTED: cytochrome P450 81E8-like [Arachis duranensis]	Metabolism;Metabolism	Global and overview maps;Biosynthesis of other secondary metabolites	ko01110//Biosynthesis of secondary metabolites;ko00943//Isoflavonoid biosynthesis	K13260;K13260	GO:0031224//intrinsic component of membrane	GO:0016491//oxidoreductase activity;GO:0046906//tetrapyrrole binding;GO:0046914//transition metal ion binding	GO:0044710//single-organism metabolic process
light-vs-FAD2	epidermis1	ncbi_112791497	ncbi_112791497	0.711709	4.74601	5343	8245	0.159	0.523	2.73718	0	0	up	HSP17.5-E	PREDICTED: 17.3 kDa class I heat shock protein [Arachis duranensis]	Genetic Information Processing	Folding, sorting and degradation	ko04141//Protein processing in endoplasmic reticulum	K13993	-	-	-
light-vs-FAD2	epidermis1	ncbi_112751612	ncbi_112751612	0.426148	2.8276	5343	8245	0.101	0.356	2.72986	0	0	up	LIGB	PREDICTED: extradiol ring-cleavage dioxygenase-like [Arachis ipaensis]	Metabolism	Biosynthesis of other secondary metabolites	ko00965//Betalain biosynthesis	K15777	-	GO:0005506//iron ion binding;GO:0016491//oxidoreductase activity	GO:0044710//single-organism metabolic process
light-vs-FAD2	epidermis1	ncbi_112797970	ncbi_112797970	0.961284	6.34135	5343	8245	0.214	0.622	2.72163	0	0	up	At3g02360	PREDICTED: 6-phosphogluconate dehydrogenase, decarboxylating 3 [Arachis duranensis]	Metabolism;Metabolism;Metabolism;Metabolism;Metabolism	Global and overview maps;Global and overview maps;Global and overview maps;Metabolism of other amino acids;Carbohydrate metabolism	ko01100//Metabolic pathways;ko01110//Biosynthesis of secondary metabolites;ko01200//Carbon metabolism;ko00480//Glutathione metabolism;ko00030//Pentose phosphate pathway	K00033;K00033;K00033;K00033;K00033	-	GO:0000166//nucleotide binding;GO:0016614//oxidoreductase activity, acting on CH-OH group of donors;GO:0048037//cofactor binding	GO:0006739//NADP metabolic process
light-vs-FAD2	epidermis1	ncbi_112780138	ncbi_112780138	0.28537	1.83089	5343	8245	0.07	0.25	2.68122	0	0	up	CINV2	PREDICTED: probable alkaline/neutral invertase D [Arachis ipaensis]	-	-	-	-	-	GO:0004564//beta-fructofuranosidase activity	-
light-vs-FAD2	epidermis1	ncbi_112696503	ncbi_112696503	0.432996	2.77228	5343	8245	0.105	0.352	2.67837	0	0	up	PCUBI4-1	PREDICTED: polyubiquitin [Arachis ipaensis]	-	-	-	-	-	-	-
light-vs-FAD2	epidermis1	ncbi_112714787	ncbi_112714787	1.26366	7.89475	5343	8245	0.268	0.698	2.64318	0	0	up	CAD1	PREDICTED: probable cinnamyl alcohol dehydrogenase 1 [Arachis duranensis]	Metabolism;Metabolism;Metabolism	Global and overview maps;Global and overview maps;Biosynthesis of other secondary metabolites	ko01100//Metabolic pathways;ko01110//Biosynthesis of secondary metabolites;ko00940//Phenylpropanoid biosynthesis	K00083;K00083;K00083	-	-	-
light-vs-FAD2	epidermis1	ncbi_112712560	ncbi_112712560	0.370552	2.28599	5343	8245	0.091	0.303	2.62474	0	0	up	CINV2	PREDICTED: probable alkaline/neutral invertase D [Arachis duranensis]	-	-	-	-	-	GO:0004564//beta-fructofuranosidase activity	-
light-vs-FAD2	epidermis1	ncbi_112751127	ncbi_112751127	0.978066	6.00583	5343	8245	0.222	0.599	2.61824	0	0	up	LBD41	PREDICTED: LOB domain-containing protein 41-like isoform X1 [Arachis ipaensis]	-	-	-	-	-	-	-
light-vs-FAD2	epidermis1	ncbi_112754270	ncbi_112754270	0.305451	1.86254	5343	8245	0.075	0.255	2.60786	0	0	up	VQ22	PREDICTED: VQ motif-containing protein 22-like [Arachis ipaensis]	-	-	-	-	-	-	-
light-vs-FAD2	epidermis1	ncbi_112802917	ncbi_112802917	0.904963	5.49333	5343	8245	0.204	0.571	2.60162	0	0	up	HSP83A	PREDICTED: heat shock protein 83 isoform X1 [Arachis ipaensis]	Organismal Systems;Genetic Information Processing	Environmental adaptation;Folding, sorting and degradation	ko04626//Plant-pathogen interaction;ko04141//Protein processing in endoplasmic reticulum	K04079;K04079	-	-	-
light-vs-FAD2	epidermis1	ncbi_112707003	ncbi_112707003	0.375477	2.25771	5343	8245	0.091	0.298	2.58774	0	0	up	ACO3	PREDICTED: aconitate hydratase, cytoplasmic-like [Arachis duranensis]	Metabolism;Metabolism;Metabolism;Metabolism;Metabolism;Metabolism;Metabolism	Global and overview maps;Global and overview maps;Global and overview maps;Global and overview maps;Carbohydrate metabolism;Global and overview maps;Carbohydrate metabolism	ko01100//Metabolic pathways;ko01110//Biosynthesis of secondary metabolites;ko01200//Carbon metabolism;ko01230//Biosynthesis of amino acids;ko00630//Glyoxylate and dicarboxylate metabolism;ko01210//2-Oxocarboxylic acid metabolism;ko00020//Citrate cycle (TCA cycle)	K01681;K01681;K01681;K01681;K01681;K01681;K01681	-	GO:0003824//catalytic activity;GO:0051536//iron-sulfur cluster binding	-
light-vs-FAD2	epidermis1	ncbi_112695536	ncbi_112695536	0.328005	1.96912	5343	8245	0.081	0.269	2.5854	0	0	up	RBOHB	PREDICTED: respiratory burst oxidase homolog protein B [Arachis duranensis]	Organismal Systems;Environmental Information Processing	Environmental adaptation;Signal transduction	ko04626//Plant-pathogen interaction;ko04016//MAPK signaling pathway - plant	K13447;K13447	GO:0031224//intrinsic component of membrane	GO:0046872//metal ion binding;GO:0050664//oxidoreductase activity, acting on NAD(P)H, oxygen as acceptor	GO:0044710//single-organism metabolic process
light-vs-FAD2	epidermis1	ncbi_112764769	ncbi_112764769	1.64054	9.79715	5343	8245	0.334	0.772	2.57811	0	0	up	AHL17	PREDICTED: AT-hook motif nuclear-localized protein 17-like [Arachis ipaensis]	-	-	-	-	-	-	-
light-vs-FAD2	epidermis1	ncbi_112741144	ncbi_112741144	0.414886	2.47586	5343	8245	0.101	0.319	2.57685	0	0	up	Cmbl	PREDICTED: endo-1,3;1,4-beta-D-glucanase-like [Arachis ipaensis]	-	-	-	-	-	GO:0016787//hydrolase activity	-
light-vs-FAD2	epidermis1	ncbi_112702454	ncbi_112702454	0.505396	3.01355	5343	8245	0.12	0.376	2.57574	0	0	up	HSP18.5-C	PREDICTED: 17.3 kDa class I heat shock protein-like [Arachis ipaensis]	Genetic Information Processing	Folding, sorting and degradation	ko04141//Protein processing in endoplasmic reticulum	K13993	-	-	-
light-vs-FAD2	epidermis1	ncbi_112700730	ncbi_112700730	0.429498	2.5583	5343	8245	0.104	0.328	2.57418	0	0	up	TIL	PREDICTED: temperature-induced lipocalin-1-like [Arachis ipaensis]	-	-	-	-	-	-	GO:0051234//establishment of localization
light-vs-FAD2	epidermis1	ncbi_112701888	ncbi_112701888	0.654979	3.83079	5343	8245	0.15	0.451	2.54794	0	0	up	At1g50590	PREDICTED: pirin-like protein [Arachis duranensis]	-	-	-	-	-	-	-
light-vs-FAD2	epidermis1	ncbi_112749766	ncbi_112749766	0.436986	2.55443	5343	8245	0.106	0.333	2.54707	0	0	up	CYTC-2	PREDICTED: cytochrome c [Arachis ipaensis]	-	-	-	-	GO:0043231//intracellular membrane-bounded organelle;GO:0044425//membrane part	GO:0043169//cation binding;GO:0046906//tetrapyrrole binding	GO:0044710//single-organism metabolic process
light-vs-FAD2	epidermis1	ncbi_112707416	ncbi_112707416	0.365858	2.13445	5343	8245	0.09	0.283	2.54418	0	0	up	PPI1	PREDICTED: proton pump-interactor 1-like [Arachis duranensis]	-	-	-	-	GO:0016020//membrane	-	GO:0043269//regulation of ion transport
light-vs-FAD2	epidermis1	ncbi_112802162	ncbi_112802162	1.28824	7.42675	5343	8245	0.269	0.676	2.52724	0	0	up	MBF1C	PREDICTED: multiprotein-bridging factor 1c-like [Arachis ipaensis]	-	-	-	-	-	GO:0003677//DNA binding	-
light-vs-FAD2	epidermis1	ncbi_112711734	ncbi_112711734	0.752342	4.33576	5343	8245	0.173	0.492	2.52667	0	0	up	APS1	PREDICTED: ATP sulfurylase 1, chloroplastic [Arachis duranensis]	Metabolism;Metabolism;Metabolism;Metabolism;Metabolism	Global and overview maps;Nucleotide metabolism;Energy metabolism;Metabolism of other amino acids;Biosynthesis of other secondary metabolites	ko01100//Metabolic pathways;ko00230//Purine metabolism;ko00920//Sulfur metabolism;ko00450//Selenocompound metabolism;ko00261//Monobactam biosynthesis	K13811;K13811;K13811;K13811;K13811	-	-	-
light-vs-FAD2	epidermis1	ncbi_112771235	ncbi_112771235	0.911925	5.18648	5343	8245	0.208	0.55	2.50764	0	0	up	MtrDRAFT_AC149210g4v1	PREDICTED: histone H2A [Arachis ipaensis]	-	-	-	-	GO:0043231//intracellular membrane-bounded organelle;GO:0043232//intracellular non-membrane-bounded organelle	GO:0003676//nucleic acid binding;GO:0046983//protein dimerization activity	-
light-vs-FAD2	epidermis1	ncbi_112737387	ncbi_112737387	0.37766	2.14234	5343	8245	0.09	0.284	2.50371	0	0	up	TPPA	PREDICTED: trehalose-phosphate phosphatase A-like [Arachis ipaensis]	Metabolism;Metabolism	Global and overview maps;Carbohydrate metabolism	ko01100//Metabolic pathways;ko00500//Starch and sucrose metabolism	K01087;K01087	-	GO:0019203//carbohydrate phosphatase activity	GO:0005991//trehalose metabolic process;GO:0006796//phosphate-containing compound metabolic process;GO:0050896//response to stimulus
light-vs-FAD2	epidermis1	ncbi_112733527	ncbi_112733527	0.555832	3.15098	5343	8245	0.127	0.383	2.50287	0	0	up	HSP17.5-E	PREDICTED: 17.3 kDa class I heat shock protein [Arachis ipaensis]	Genetic Information Processing	Folding, sorting and degradation	ko04141//Protein processing in endoplasmic reticulum	K13993	-	-	-
light-vs-FAD2	epidermis1	ncbi_112734521	ncbi_112734521	0.984443	5.52985	5343	8245	0.224	0.577	2.48974	0	0	up	PGIP1	PREDICTED: polygalacturonase inhibitor 2-like [Arachis ipaensis]	-	-	-	-	-	-	-
light-vs-FAD2	epidermis1	ncbi_112723220	ncbi_112723220	1.16475	6.52898	5343	8245	0.25	0.628	2.48674	0	0	up	DRR49A	PREDICTED: pathogenesis-related protein 2-like [Arachis ipaensis]	-	-	-	-	-	-	-
light-vs-FAD2	epidermis1	ncbi_112764191	ncbi_112764191	0.891315	4.97763	5343	8245	0.201	0.535	2.48132	0	0	up	HSP18.5-C	PREDICTED: 17.3 kDa class I heat shock protein-like [Arachis ipaensis]	Genetic Information Processing	Folding, sorting and degradation	ko04141//Protein processing in endoplasmic reticulum	K13993	-	-	-
light-vs-FAD2	epidermis1	ncbi_112797867	ncbi_112797867	0.730384	4.06764	5343	8245	0.169	0.471	2.4773	0	0	up	H3-7	PREDICTED: histone H3.2 [Musa acuminata subsp. malaccensis] [Musa acuminata]	-	-	-	-	GO:0043231//intracellular membrane-bounded organelle;GO:0043232//intracellular non-membrane-bounded organelle	GO:0003676//nucleic acid binding;GO:0046983//protein dimerization activity	-
light-vs-FAD2	epidermis1	ncbi_112706718	ncbi_112706718	0.865341	4.78535	5343	8245	0.196	0.523	2.46715	0	0	up	MtrDRAFT_AC149210g1v1	PREDICTED: histone H2A [Arachis duranensis]	-	-	-	-	GO:0043231//intracellular membrane-bounded organelle;GO:0043232//intracellular non-membrane-bounded organelle	GO:0003676//nucleic acid binding;GO:0046983//protein dimerization activity	-
light-vs-FAD2	epidermis1	ncbi_112698117	ncbi_112698117	0.883901	4.82011	5343	8245	0.203	0.52	2.44698	0	0	up	SlH4	histone H4 [Zea mays]	-	-	-	-	GO:0005911//cell-cell junction;GO:0009536//plastid;GO:0031090//organelle membrane;GO:0043232//intracellular non-membrane-bounded organelle	GO:0003676//nucleic acid binding;GO:0046983//protein dimerization activity	GO:0034728//nucleosome organization
light-vs-FAD2	epidermis1	ncbi_112727801	ncbi_112727801	1.27939	6.91847	5343	8245	0.27	0.661	2.43491	0	0	up	AKR4C9	PREDICTED: aldo-keto reductase family 4 member C9-like [Arachis duranensis]	-	-	-	-	-	GO:0003824//catalytic activity	GO:0044710//single-organism metabolic process
light-vs-FAD2	epidermis1	ncbi_112787256	ncbi_112787256	1.43875	7.77639	5343	8245	0.299	0.696	2.4342	0	0	up	HIS2B	PREDICTED: probable histone H2B.1 [Arachis duranensis]	-	-	-	-	GO:0043231//intracellular membrane-bounded organelle;GO:0043232//intracellular non-membrane-bounded organelle	GO:0003676//nucleic acid binding;GO:0046983//protein dimerization activity	-
light-vs-FAD2	epidermis1	ncbi_112741028	ncbi_112741028	0.546507	2.92402	5343	8245	0.129	0.366	2.41943	0	0	up	TCP11	T-complex protein 11-like protein 1 [Glycine soja]	-	-	-	-	-	-	-
light-vs-FAD2	epidermis1	ncbi_112795837	ncbi_112795837	0.682157	3.64791	5343	8245	0.16	0.433	2.41872	0	0	up	Cmbl	PREDICTED: endo-1,3;1,4-beta-D-glucanase-like [Arachis duranensis]	-	-	-	-	-	GO:0016787//hydrolase activity	-
light-vs-FAD2	epidermis1	ncbi_112751830	ncbi_112751830	0.782792	4.18127	5343	8245	0.175	0.481	2.41709	0	0	up	--	PREDICTED: protein SRC2 homolog [Arachis ipaensis]	-	-	-	-	-	-	-
light-vs-FAD2	epidermis1	ncbi_112765072	ncbi_112765072	1.30774	6.86998	5343	8245	0.278	0.643	2.39315	0	0	up	HSP17.9-D	PREDICTED: 17.9 kDa class II heat shock protein-like [Arachis duranensis]	Genetic Information Processing	Folding, sorting and degradation	ko04141//Protein processing in endoplasmic reticulum	K13993	-	-	-
light-vs-FAD2	epidermis1	ncbi_112782233	ncbi_112782233	0.641552	3.31259	5343	8245	0.149	0.405	2.36814	0	0	up	GT-2	PREDICTED: trihelix transcription factor GT-2-like [Arachis ipaensis]	-	-	-	-	-	-	-
light-vs-FAD2	epidermis1	ncbi_112785204	ncbi_112785204	0.688288	3.55172	5343	8245	0.161	0.426	2.36726	0	0	up	HIS2B	PREDICTED: probable histone H2B.3 [Arachis duranensis]	-	-	-	-	GO:0043231//intracellular membrane-bounded organelle;GO:0043232//intracellular non-membrane-bounded organelle	GO:0003676//nucleic acid binding;GO:0046983//protein dimerization activity	-
light-vs-FAD2	epidermis1	ncbi_112719985	ncbi_112719985	0.592415	3.05246	5343	8245	0.138	0.383	2.3651	0	0	up	AS2	PREDICTED: asparagine synthetase [glutamine-hydrolyzing] 2 [Arachis ipaensis]	Metabolism;Metabolism;Metabolism	Global and overview maps;Global and overview maps;Amino acid metabolism	ko01100//Metabolic pathways;ko01110//Biosynthesis of secondary metabolites;ko00250//Alanine, aspartate and glutamate metabolism	K01953;K01953;K01953	-	-	-
light-vs-FAD2	epidermis1	ncbi_112800538	ncbi_112800538	0.526668	2.70046	5343	8245	0.124	0.343	2.35802	0	0	up	CYP81E8	PREDICTED: cytochrome P450 81E8-like [Arachis duranensis]	Metabolism;Metabolism	Global and overview maps;Biosynthesis of other secondary metabolites	ko01110//Biosynthesis of secondary metabolites;ko00943//Isoflavonoid biosynthesis	K13260;K13260	GO:0031224//intrinsic component of membrane	GO:0016491//oxidoreductase activity;GO:0046906//tetrapyrrole binding;GO:0046914//transition metal ion binding	GO:0044710//single-organism metabolic process
light-vs-FAD2	epidermis1	ncbi_112771496	ncbi_112771496	0.593382	3.03686	5343	8245	0.137	0.378	2.35535	0	0	up	ACO3	PREDICTED: aconitate hydratase, cytoplasmic-like [Arachis ipaensis]	Metabolism;Metabolism;Metabolism;Metabolism;Metabolism;Metabolism;Metabolism	Global and overview maps;Global and overview maps;Global and overview maps;Global and overview maps;Carbohydrate metabolism;Global and overview maps;Carbohydrate metabolism	ko01100//Metabolic pathways;ko01110//Biosynthesis of secondary metabolites;ko01200//Carbon metabolism;ko01230//Biosynthesis of amino acids;ko00630//Glyoxylate and dicarboxylate metabolism;ko01210//2-Oxocarboxylic acid metabolism;ko00020//Citrate cycle (TCA cycle)	K01681;K01681;K01681;K01681;K01681;K01681;K01681	-	GO:0003824//catalytic activity;GO:0051536//iron-sulfur cluster binding	-
light-vs-FAD2	epidermis1	ncbi_112704791	ncbi_112704791	0.656995	3.35838	5343	8245	0.151	0.4	2.35363	0	0	up	POPTRDRAFT_820933	PREDICTED: CASP-like protein 1D2 [Arachis ipaensis]	-	-	-	-	-	-	-
light-vs-FAD2	epidermis1	ncbi_112712479	ncbi_112712479	0.445339	2.25206	5343	8245	0.105	0.296	2.33801	0	0	up	At1g74320	PREDICTED: probable choline kinase 1 [Arachis duranensis]	Metabolism;Metabolism	Global and overview maps;Lipid metabolism	ko01100//Metabolic pathways;ko00564//Glycerophospholipid metabolism	K14156;K14156	-	GO:0016740//transferase activity	GO:0006650//glycerophospholipid metabolic process
light-vs-FAD2	epidermis1	ncbi_112715024	ncbi_112715024	0.436045	2.20185	5343	8245	0.106	0.29	2.3359	0	0	up	At1g67480	PREDICTED: F-box/kelch-repeat protein At1g67480-like [Arachis duranensis]	-	-	-	-	-	-	-
light-vs-FAD2	epidermis1	ncbi_112789358	ncbi_112789358	1.3831	6.97683	5343	8245	0.287	0.656	2.33458	0	0	up	HSP22	PREDICTED: heat shock 22 kDa protein, mitochondrial isoform X1 [Arachis duranensis]	Genetic Information Processing	Folding, sorting and degradation	ko04141//Protein processing in endoplasmic reticulum	K13993	-	-	-
light-vs-FAD2	epidermis1	ncbi_112741226	ncbi_112741226	1.34114	6.63193	5343	8245	0.282	0.636	2.30588	0	0	up	44654	PREDICTED: 5'-adenylylsulfate reductase 3, chloroplastic-like [Arachis ipaensis]	Metabolism	Energy metabolism	ko00920//Sulfur metabolism	K05907	-	-	-
light-vs-FAD2	epidermis1	ncbi_112744568	ncbi_112744568	0.672799	3.31257	5343	8245	0.158	0.403	2.29953	0	0	up	H3-7	PREDICTED: histone H3.2 [Musa acuminata subsp. malaccensis] [Musa acuminata]	-	-	-	-	GO:0043231//intracellular membrane-bounded organelle;GO:0043232//intracellular non-membrane-bounded organelle	GO:0003676//nucleic acid binding;GO:0046983//protein dimerization activity	-
light-vs-FAD2	epidermis1	ncbi_112728175	ncbi_112728175	0.527045	2.59049	5343	8245	0.123	0.333	2.29701	0	0	up	At2g45070	PREDICTED: protein transport protein Sec61 subunit beta-like [Arachis duranensis]	Genetic Information Processing;Cellular Processes;Genetic Information Processing	Folding, sorting and degradation;Transport and catabolism;Folding, sorting and degradation	ko04141//Protein processing in endoplasmic reticulum;ko04145//Phagosome;ko03060//Protein export	K09481;K09481;K09481	-	-	-
light-vs-FAD2	epidermis1	ncbi_112732696	ncbi_112732696	0.908144	4.40918	5343	8245	0.205	0.5	2.27939	0	0	up	At5g41330	PREDICTED: BTB/POZ domain-containing protein At5g41330 [Arachis ipaensis]	-	-	-	-	-	-	-
light-vs-FAD2	epidermis1	ncbi_112742534	ncbi_112742534	0.518898	2.50754	5343	8245	0.123	0.324	2.27253	0	0	up	GSTL3	PREDICTED: glutathione S-transferase L3-like [Arachis duranensis]	Metabolism	Metabolism of other amino acids	ko00480//Glutathione metabolism	K00799	-	GO:0003824//catalytic activity	-
light-vs-FAD2	epidermis1	ncbi_112703527	ncbi_112703527	2.38073	11.4975	5343	8245	0.433	0.82	2.2718	0	0	up	PR10-1	PREDICTED: pathogenesis-related protein 2-like [Arachis duranensis]	-	-	-	-	-	-	-
light-vs-FAD2	epidermis1	ncbi_112801628	ncbi_112801628	0.742711	3.57776	5343	8245	0.168	0.432	2.26803	0	0	up	MPSR1	PREDICTED: E3 ubiquitin-protein ligase RING1-like [Arachis duranensis]	-	-	-	-	-	-	-
light-vs-FAD2	epidermis1	ncbi_112736608	ncbi_112736608	1.37896	6.61871	5343	8245	0.29	0.636	2.26289	0	0	up	HIS2B	PREDICTED: probable histone H2B.1 [Arachis duranensis]	-	-	-	-	GO:0043231//intracellular membrane-bounded organelle;GO:0043232//intracellular non-membrane-bounded organelle	GO:0003676//nucleic acid binding;GO:0046983//protein dimerization activity	-
light-vs-FAD2	epidermis1	ncbi_112703541	ncbi_112703541	1.13772	5.45744	5343	8245	0.25	0.562	2.26198	0	0	up	PR10-1	PREDICTED: pathogenesis-related protein 2-like [Arachis duranensis]	-	-	-	-	-	-	-
light-vs-FAD2	epidermis1	ncbi_112775315	ncbi_112775315	1.31282	6.29419	5343	8245	0.286	0.616	2.26127	0	0	up	BZIP53	PREDICTED: bZIP transcription factor 53-like [Arachis duranensis]	-	-	-	-	-	GO:0003677//DNA binding	GO:0010468//regulation of gene expression
light-vs-FAD2	epidermis1	ncbi_112736123	ncbi_112736123	0.438628	2.09638	5343	8245	0.105	0.278	2.25657	0	0	up	ASK8	PREDICTED: shaggy-related protein kinase theta-like [Arachis duranensis]	-	-	-	-	GO:0043231//intracellular membrane-bounded organelle;GO:0044444//cytoplasmic part	GO:0004672//protein kinase activity;GO:0032550//purine ribonucleoside binding	GO:0006468//protein phosphorylation;GO:0009725//response to hormone
light-vs-FAD2	epidermis1	ncbi_112802215	ncbi_112802215	1.03726	4.92516	5343	8245	0.234	0.535	2.24728	0	0	up	LBD41	PREDICTED: LOB domain-containing protein 41-like [Arachis duranensis]	-	-	-	-	-	-	-
light-vs-FAD2	epidermis1	ncbi_112723214	ncbi_112723214	3.09293	14.6378	5343	8245	0.527	0.883	2.24262	0	0	up	DRR49A	PREDICTED: pathogenesis-related protein 2-like [Arachis ipaensis]	-	-	-	-	-	-	-
light-vs-FAD2	epidermis1	ncbi_112733447	ncbi_112733447	0.50393	2.38337	5343	8245	0.122	0.314	2.24148	0	0	up	PPO	PREDICTED: polyphenol oxidase A1, chloroplastic-like [Arachis ipaensis]	Metabolism;Metabolism;Metabolism;Metabolism	Global and overview maps;Global and overview maps;Amino acid metabolism;Biosynthesis of other secondary metabolites	ko01100//Metabolic pathways;ko01110//Biosynthesis of secondary metabolites;ko00350//Tyrosine metabolism;ko00950//Isoquinoline alkaloid biosynthesis	K00422;K00422;K00422;K00422	-	-	-
light-vs-FAD2	epidermis1	ncbi_112751769	ncbi_112751769	0.525127	2.48168	5343	8245	0.121	0.323	2.24036	0	0	up	At2g45070	PREDICTED: protein transport protein Sec61 subunit beta-like [Arachis duranensis]	Genetic Information Processing;Cellular Processes;Genetic Information Processing	Folding, sorting and degradation;Transport and catabolism;Folding, sorting and degradation	ko04141//Protein processing in endoplasmic reticulum;ko04145//Phagosome;ko03060//Protein export	K09481;K09481;K09481	-	-	-
light-vs-FAD2	epidermis1	ncbi_112697019	ncbi_112697019	0.543491	2.5596	5343	8245	0.127	0.331	2.23538	0	0	up	NAC087	PREDICTED: NAC domain-containing protein 100-like [Arachis duranensis]	-	-	-	-	-	-	-
light-vs-FAD2	epidermis1	ncbi_112702429	ncbi_112702429	1.25954	5.88597	5343	8245	0.269	0.603	2.2243	0	0	up	At3g50280	PREDICTED: uncharacterized acetyltransferase At3g50280-like [Arachis duranensis]	-	-	-	-	-	GO:0016746//transferase activity, transferring acyl groups	-
light-vs-FAD2	epidermis1	ncbi_112714786	ncbi_112714786	0.963319	4.43784	5343	8245	0.212	0.497	2.20366	0	0	up	CAD1	PREDICTED: probable cinnamyl alcohol dehydrogenase 1 [Arachis duranensis]	Metabolism;Metabolism;Metabolism	Global and overview maps;Global and overview maps;Biosynthesis of other secondary metabolites	ko01100//Metabolic pathways;ko01110//Biosynthesis of secondary metabolites;ko00940//Phenylpropanoid biosynthesis	K00083;K00083;K00083	-	-	-
light-vs-FAD2	epidermis1	ncbi_112723127	ncbi_112723127	0.853801	3.93051	5343	8245	0.193	0.446	2.20261	0	0	up	DRR49A	PREDICTED: pathogenesis-related protein 2-like [Arachis ipaensis]	-	-	-	-	-	-	-
light-vs-FAD2	epidermis1	ncbi_112715058	ncbi_112715058	2.20911	10.1555	5343	8245	0.42	0.789	2.20068	0	0	up	GAPC2	PREDICTED: glyceraldehyde-3-phosphate dehydrogenase GAPC2, cytosolic-like [Arachis ipaensis]	Metabolism;Metabolism;Metabolism;Metabolism;Metabolism;Metabolism	Global and overview maps;Global and overview maps;Global and overview maps;Global and overview maps;Carbohydrate metabolism;Energy metabolism	ko01100//Metabolic pathways;ko01110//Biosynthesis of secondary metabolites;ko01200//Carbon metabolism;ko01230//Biosynthesis of amino acids;ko00010//Glycolysis / Gluconeogenesis;ko00710//Carbon fixation in photosynthetic organisms	K00134;K00134;K00134;K00134;K00134;K00134	-	GO:0000166//nucleotide binding;GO:0016903//oxidoreductase activity, acting on the aldehyde or oxo group of donors	GO:0044710//single-organism metabolic process
light-vs-FAD2	epidermis1	ncbi_112794410	ncbi_112794410	6.29265	28.7312	5343	8245	0.779	0.986	2.19086	0	0	up	RPL10	PREDICTED: 60S ribosomal protein L10 [Glycine max]	Genetic Information Processing	Translation	ko03010//Ribosome	K02866	-	-	-
light-vs-FAD2	epidermis1	ncbi_112791376	ncbi_112791376	0.818974	3.73911	5343	8245	0.187	0.445	2.19067	0	0	up	STC	PREDICTED: sugar carrier protein C-like [Arachis duranensis]	-	-	-	-	GO:0031224//intrinsic component of membrane	GO:0022857//transmembrane transporter activity	GO:0044763//single-organism cellular process;GO:0051234//establishment of localization
light-vs-FAD2	epidermis1	ncbi_112723559	ncbi_112723559	0.832505	3.75943	5343	8245	0.187	0.441	2.17485	0	0	up	SlH4	histone H4 [Zea mays]	-	-	-	-	GO:0005911//cell-cell junction;GO:0009536//plastid;GO:0031090//organelle membrane;GO:0043232//intracellular non-membrane-bounded organelle	GO:0003676//nucleic acid binding;GO:0046983//protein dimerization activity	GO:0034728//nucleosome organization
light-vs-FAD2	epidermis1	ncbi_112776340	ncbi_112776340	0.515724	2.32036	5343	8245	0.123	0.305	2.16946	0	0	up	HSP17.4B	PREDICTED: 17.4 kDa class III heat shock protein-like [Arachis ipaensis]	Genetic Information Processing	Folding, sorting and degradation	ko04141//Protein processing in endoplasmic reticulum	K13993	GO:0044424//intracellular part	-	GO:0044267//cellular protein metabolic process;GO:0050896//response to stimulus
light-vs-FAD2	epidermis1	ncbi_112736432	ncbi_112736432	0.651577	2.90509	5343	8245	0.151	0.367	2.15641	0	0	up	HIS2B	PREDICTED: probable histone H2B.3 [Arachis ipaensis]	-	-	-	-	GO:0043231//intracellular membrane-bounded organelle;GO:0043232//intracellular non-membrane-bounded organelle	GO:0003676//nucleic acid binding;GO:0046983//protein dimerization activity	-
light-vs-FAD2	epidermis1	ncbi_112715874	ncbi_112715874	0.535257	2.37052	5343	8245	0.129	0.309	2.14669	0	0	up	GT-2	PREDICTED: trihelix transcription factor GT-2-like [Arachis duranensis]	-	-	-	-	-	-	-
light-vs-FAD2	epidermis1	ncbi_112703534	ncbi_112703534	1.65421	7.25407	5343	8245	0.338	0.675	2.13258	0	0	up	PR10-1	PREDICTED: pathogenesis-related protein 2-like [Arachis duranensis]	-	-	-	-	-	-	-
light-vs-FAD2	epidermis1	ncbi_112712197	ncbi_112712197	0.896739	3.9185	5343	8245	0.204	0.46	2.12742	0	0	up	--	PREDICTED: uncharacterized protein LOC107467469 isoform X1 [Arachis duranensis]	-	-	-	-	-	-	-
light-vs-FAD2	epidermis1	ncbi_112759125	ncbi_112759125	1.12403	4.90754	5343	8245	0.248	0.533	2.12622	0	0	up	PCUBI4-1	PREDICTED: polyubiquitin [Arachis ipaensis]	-	-	-	-	-	-	-
light-vs-FAD2	epidermis1	ncbi_112748459	ncbi_112748459	0.885888	3.86323	5343	8245	0.195	0.454	2.12449	0	0	up	CYP81E8	PREDICTED: cytochrome P450 81E8-like [Arachis duranensis]	Metabolism;Metabolism	Global and overview maps;Biosynthesis of other secondary metabolites	ko01110//Biosynthesis of secondary metabolites;ko00943//Isoflavonoid biosynthesis	K13260;K13260	GO:0031224//intrinsic component of membrane	GO:0016491//oxidoreductase activity;GO:0046906//tetrapyrrole binding;GO:0046914//transition metal ion binding	GO:0044710//single-organism metabolic process
light-vs-FAD2	epidermis1	ncbi_112736735	ncbi_112736735	1.9755	8.5427	5343	8245	0.39	0.728	2.11242	0	0	up	At2g30620	PREDICTED: histone H1-like, partial [Arachis ipaensis]	-	-	-	-	-	-	-
light-vs-FAD2	epidermis1	ncbi_112723038	ncbi_112723038	0.567186	2.43048	5343	8245	0.133	0.316	2.09915	0	0	up	POPTRDRAFT_820933	PREDICTED: CASP-like protein 1D2 [Arachis ipaensis]	-	-	-	-	-	-	-
light-vs-FAD2	epidermis1	ncbi_112728628	ncbi_112728628	1.41598	6.0652	5343	8245	0.285	0.612	2.09868	0	0	up	STC	PREDICTED: sugar carrier protein C-like [Arachis ipaensis]	-	-	-	-	GO:0031224//intrinsic component of membrane	GO:0022857//transmembrane transporter activity	GO:0044763//single-organism cellular process;GO:0051234//establishment of localization
light-vs-FAD2	epidermis1	ncbi_112789135	ncbi_112789135	1.29481	5.52946	5343	8245	0.28	0.57	2.09432	0	0	up	ADC2	PREDICTED: arginine decarboxylase [Arachis duranensis]	Metabolism;Metabolism	Global and overview maps;Amino acid metabolism	ko01100//Metabolic pathways;ko00330//Arginine and proline metabolism	K01583;K01583	-	-	-
light-vs-FAD2	epidermis1	ncbi_112706343	ncbi_112706343	1.58961	6.78727	5343	8245	0.326	0.65	2.09409	0	0	up	HSP17.9-D	PREDICTED: 17.9 kDa class II heat shock protein-like [Arachis duranensis]	Genetic Information Processing	Folding, sorting and degradation	ko04141//Protein processing in endoplasmic reticulum	K13993	-	-	-
light-vs-FAD2	epidermis1	ncbi_112697601	ncbi_112697601	0.788773	3.36195	5343	8245	0.182	0.404	2.09148	0	0	up	OPR1	PREDICTED: 12-oxophytodienoate reductase 1-like [Arachis duranensis]	Metabolism;Metabolism;Metabolism	Global and overview maps;Global and overview maps;Lipid metabolism	ko01100//Metabolic pathways;ko01110//Biosynthesis of secondary metabolites;ko00592//alpha-Linolenic acid metabolism	K05894;K05894;K05894	-	GO:0003824//catalytic activity;GO:0032553//ribonucleotide binding	GO:0044710//single-organism metabolic process
light-vs-FAD2	epidermis1	ncbi_112697258	ncbi_112697258	0.486342	2.06204	5343	8245	0.115	0.283	2.0838	0	0	up	SDH2-2	PREDICTED: succinate dehydrogenase [ubiquinone] iron-sulfur subunit 2, mitochondrial-like [Arachis duranensis]	Metabolism;Metabolism;Metabolism;Metabolism;Metabolism	Global and overview maps;Global and overview maps;Global and overview maps;Energy metabolism;Carbohydrate metabolism	ko01100//Metabolic pathways;ko01110//Biosynthesis of secondary metabolites;ko01200//Carbon metabolism;ko00190//Oxidative phosphorylation;ko00020//Citrate cycle (TCA cycle)	K00235;K00235;K00235;K00235;K00235	GO:0019866//organelle inner membrane	GO:0000104//succinate dehydrogenase activity;GO:0043169//cation binding;GO:0051536//iron-sulfur cluster binding	GO:0006101//citrate metabolic process
light-vs-FAD2	epidermis1	ncbi_112703524	ncbi_112703524	0.798441	3.3846	5343	8245	0.179	0.408	2.08359	0	0	up	RHM1	PREDICTED: trifunctional UDP-glucose 4,6-dehydratase/UDP-4-keto-6-deoxy-D-glucose 3,5-epimerase/UDP-4-keto-L-rhamnose-reductase RHM1 [Arachis ipaensis]	Metabolism	Carbohydrate metabolism	ko00520//Amino sugar and nucleotide sugar metabolism	K12450	-	GO:0016836//hydro-lyase activity;GO:0048037//cofactor binding	GO:0009117//nucleotide metabolic process
light-vs-FAD2	epidermis1	ncbi_112775619	ncbi_112775619	1.00043	4.23723	5343	8245	0.222	0.483	2.08238	0	0	up	--	PREDICTED: uncharacterized protein LOC107618464 isoform X1 [Arachis ipaensis]	-	-	-	-	-	-	-
light-vs-FAD2	epidermis1	ncbi_112737737	ncbi_112737737	1.62681	6.88419	5343	8245	0.333	0.648	2.08117	0	0	up	At2g30620	PREDICTED: histone H1-like, partial [Arachis ipaensis]	-	-	-	-	-	-	-
light-vs-FAD2	epidermis1	ncbi_112711897	ncbi_112711897	0.505317	2.13512	5343	8245	0.119	0.281	2.07884	0	0	up	--	PREDICTED: cysteine-rich and transmembrane domain-containing protein A [Arachis duranensis]	-	-	-	-	-	-	-
light-vs-FAD2	epidermis1	ncbi_112802891	ncbi_112802891	1.1994	5.0501	5343	8245	0.257	0.543	2.0739	0	0	up	--	PREDICTED: protein SRC2 homolog [Arachis duranensis]	-	-	-	-	-	-	-
light-vs-FAD2	epidermis1	ncbi_112744673	ncbi_112744673	1.19594	5.00362	5343	8245	0.255	0.533	2.06473	0	0	up	At3g02360	PREDICTED: 6-phosphogluconate dehydrogenase, decarboxylating 3 [Arachis ipaensis]	Metabolism;Metabolism;Metabolism;Metabolism;Metabolism	Global and overview maps;Global and overview maps;Global and overview maps;Metabolism of other amino acids;Carbohydrate metabolism	ko01100//Metabolic pathways;ko01110//Biosynthesis of secondary metabolites;ko01200//Carbon metabolism;ko00480//Glutathione metabolism;ko00030//Pentose phosphate pathway	K00033;K00033;K00033;K00033;K00033	-	GO:0000166//nucleotide binding;GO:0016614//oxidoreductase activity, acting on CH-OH group of donors;GO:0048037//cofactor binding	GO:0006739//NADP metabolic process
light-vs-FAD2	epidermis1	ncbi_112695329	ncbi_112695329	1.25553	5.24104	5343	8245	0.27	0.558	2.06147	0	0	up	AS	PREDICTED: hydroquinone glucosyltransferase-like [Arachis duranensis]	-	-	-	-	-	GO:0016757//transferase activity, transferring glycosyl groups	-
light-vs-FAD2	epidermis1	ncbi_112727799	ncbi_112727799	4.00611	16.7216	5343	8245	0.616	0.914	2.06141	0	0	up	AKR4C9	PREDICTED: aldo-keto reductase family 4 member C9-like [Arachis ipaensis]	-	-	-	-	-	GO:0003824//catalytic activity	GO:0044710//single-organism metabolic process
light-vs-FAD2	epidermis1	ncbi_112765389	ncbi_112765389	0.738927	3.0681	5343	8245	0.167	0.379	2.0537	0	0	up	GLT1	PREDICTED: LOW QUALITY PROTEIN: glutamate synthase [NADH], amyloplastic [Arachis duranensis]	Metabolism;Metabolism;Metabolism;Metabolism;Metabolism	Global and overview maps;Global and overview maps;Global and overview maps;Amino acid metabolism;Energy metabolism	ko01100//Metabolic pathways;ko01110//Biosynthesis of secondary metabolites;ko01230//Biosynthesis of amino acids;ko00250//Alanine, aspartate and glutamate metabolism;ko00910//Nitrogen metabolism	K00264;K00264;K00264;K00264;K00264	-	-	-
light-vs-FAD2	epidermis1	ncbi_112748327	ncbi_112748327	1.42289	5.89735	5343	8245	0.297	0.597	2.05116	0	0	up	AKR4C9	PREDICTED: aldo-keto reductase family 4 member C9-like [Arachis duranensis]	-	-	-	-	-	GO:0003824//catalytic activity	GO:0044710//single-organism metabolic process
light-vs-FAD2	epidermis1	ncbi_112792322	ncbi_112792322	2.09606	8.6869	5343	8245	0.395	0.736	2.05111	0	0	up	PGIP1	PREDICTED: polygalacturonase inhibitor 2-like [Arachis duranensis]	-	-	-	-	-	-	-
light-vs-FAD2	epidermis1	ncbi_112736946	ncbi_112736946	1.96076	8.12445	5343	8245	0.388	0.718	2.0508	0	0	up	ADC2	PREDICTED: arginine decarboxylase [Arachis ipaensis]	Metabolism;Metabolism	Global and overview maps;Amino acid metabolism	ko01100//Metabolic pathways;ko00330//Arginine and proline metabolism	K01583;K01583	-	-	-
light-vs-FAD2	epidermis1	ncbi_112695641	ncbi_112695641	0.55591	2.29319	5343	8245	0.133	0.301	2.04424	0	0	up	CATHB2	PREDICTED: cathepsin B-like [Arachis duranensis]	-	-	-	-	-	GO:0070011//peptidase activity, acting on L-amino acid peptides	GO:0019222//regulation of metabolic process;GO:0019538//protein metabolic process
light-vs-FAD2	epidermis1	ncbi_112751096	ncbi_112751096	0.858189	3.53944	5343	8245	0.195	0.426	2.04403	0	0	up	PRA1B4	PREDICTED: PRA1 family protein B4 [Arachis duranensis]	-	-	-	-	GO:0031090//organelle membrane;GO:0031224//intrinsic component of membrane;GO:0031984//organelle subcompartment;GO:0043231//intracellular membrane-bounded organelle;GO:0044444//cytoplasmic part	-	GO:0006810//transport
light-vs-FAD2	epidermis1	ncbi_112795922	ncbi_112795922	1.83376	7.52735	5343	8245	0.363	0.684	2.03728	0	0	up	44654	PREDICTED: 5'-adenylylsulfate reductase 3, chloroplastic-like [Arachis duranensis]	Metabolism	Energy metabolism	ko00920//Sulfur metabolism	K05907	-	-	-
light-vs-FAD2	epidermis1	ncbi_112752164	ncbi_112752164	0.639821	2.61241	5343	8245	0.152	0.331	2.02947	0	0	up	SAUR36	PREDICTED: auxin-responsive protein SAUR36 [Arachis duranensis]	Environmental Information Processing	Signal transduction	ko04075//Plant hormone signal transduction	K14488	-	-	-
light-vs-FAD2	epidermis1	ncbi_112782467	ncbi_112782467	0.693883	2.83128	5343	8245	0.16	0.36	2.02853	0	0	up	CBSX5	PREDICTED: CBS domain-containing protein CBSX5-like [Arachis ipaensis]	-	-	-	-	-	-	-
light-vs-FAD2	epidermis1	ncbi_112697009	ncbi_112697009	1.31423	5.35046	5343	8245	0.278	0.559	2.02536	0	0	up	At3g03980	PREDICTED: short-chain type dehydrogenase/reductase-like [Arachis duranensis]	Metabolism;Metabolism;Metabolism;Metabolism;Metabolism	Global and overview maps;Global and overview maps;Lipid metabolism;Lipid metabolism;Metabolism of cofactors and vitamins	ko01100//Metabolic pathways;ko01212//Fatty acid metabolism;ko00061//Fatty acid biosynthesis;ko01040//Biosynthesis of unsaturated fatty acids;ko00780//Biotin metabolism	K00059;K00059;K00059;K00059;K00059	-	-	-
light-vs-FAD2	epidermis1	ncbi_112755582	ncbi_112755582	0.491466	1.98444	5343	8245	0.12	0.267	2.01335	0	0	up	TFIIB1	PREDICTED: transcription initiation factor IIB [Arachis ipaensis]	Genetic Information Processing	Transcription	ko03022//Basal transcription factors	K03124	-	GO:0008134//transcription factor binding;GO:0046914//transition metal ion binding	GO:0006412//translation;GO:0010468//regulation of gene expression;GO:0032774//RNA biosynthetic process
light-vs-FAD2	epidermis1	ncbi_112755157	ncbi_112755157	0.579476	2.33821	5343	8245	0.14	0.307	2.0124	0	0	up	SDH2-2	PREDICTED: succinate dehydrogenase [ubiquinone] iron-sulfur subunit 2, mitochondrial-like [Arachis duranensis]	Metabolism;Metabolism;Metabolism;Metabolism;Metabolism	Global and overview maps;Global and overview maps;Global and overview maps;Energy metabolism;Carbohydrate metabolism	ko01100//Metabolic pathways;ko01110//Biosynthesis of secondary metabolites;ko01200//Carbon metabolism;ko00190//Oxidative phosphorylation;ko00020//Citrate cycle (TCA cycle)	K00235;K00235;K00235;K00235;K00235	GO:0019866//organelle inner membrane	GO:0000104//succinate dehydrogenase activity;GO:0043169//cation binding;GO:0051536//iron-sulfur cluster binding	GO:0006101//citrate metabolic process
light-vs-FAD2	epidermis1	ncbi_112696253	ncbi_112696253	0.897095	3.57232	5343	8245	0.199	0.427	1.99341	0	0	up	CHMP1A	PREDICTED: ESCRT-related protein CHMP1B [Arachis duranensis]	Cellular Processes	Transport and catabolism	ko04144//Endocytosis	K12197	-	-	-
light-vs-FAD2	epidermis1	ncbi_112750083	ncbi_112750083	1.6944	6.67999	5343	8245	0.346	0.642	1.979	0	0	up	UGT74B1	PREDICTED: UDP-glycosyltransferase 74B1-like [Arachis ipaensis]	Metabolism;Metabolism;Metabolism;Metabolism	Global and overview maps;Global and overview maps;Amino acid metabolism;Biosynthesis of other secondary metabolites	ko01110//Biosynthesis of secondary metabolites;ko01210//2-Oxocarboxylic acid metabolism;ko00380//Tryptophan metabolism;ko00966//Glucosinolate biosynthesis	K11820;K11820;K11820;K11820	-	GO:0035251//UDP-glucosyltransferase activity	GO:0009617//response to bacterium;GO:0009683//indoleacetic acid metabolic process;GO:0019758//glycosinolate biosynthetic process;GO:0048588//developmental cell growth
light-vs-FAD2	epidermis1	ncbi_112764966	ncbi_112764966	0.922145	3.62124	5343	8245	0.205	0.426	1.9733	0	0	up	CYP73A14	PREDICTED: trans-cinnamate 4-monooxygenase [Arachis ipaensis]	Metabolism;Metabolism;Metabolism;Metabolism;Metabolism;Metabolism;Metabolism	Global and overview maps;Global and overview maps;Biosynthesis of other secondary metabolites;Metabolism of cofactors and vitamins;Biosynthesis of other secondary metabolites;Amino acid metabolism;Biosynthesis of other secondary metabolites	ko01100//Metabolic pathways;ko01110//Biosynthesis of secondary metabolites;ko00940//Phenylpropanoid biosynthesis;ko00130//Ubiquinone and other terpenoid-quinone biosynthesis;ko00941//Flavonoid biosynthesis;ko00360//Phenylalanine metabolism;ko00945//Stilbenoid, diarylheptanoid and gingerol biosynthesis	K00487;K00487;K00487;K00487;K00487;K00487;K00487	-	GO:0016709//oxidoreductase activity, acting on paired donors, with incorporation or reduction of molecular oxygen, NAD(P)H as one donor, and incorporation of one atom of oxygen;GO:0046906//tetrapyrrole binding;GO:0046914//transition metal ion binding	GO:0044710//single-organism metabolic process
light-vs-FAD2	epidermis1	ncbi_112744441	ncbi_112744441	0.703452	2.76022	5343	8245	0.164	0.347	1.97211	0	0	up	HIRL2	PREDICTED: hypersensitive-induced response protein 2-like [Arachis ipaensis]	-	-	-	-	-	-	-
light-vs-FAD2	epidermis1	ncbi_112737283	ncbi_112737283	0.614611	2.41049	5343	8245	0.145	0.32	1.97141	0	0	up	HSP22	PREDICTED: heat shock 22 kDa protein, mitochondrial isoform X1 [Arachis duranensis]	Genetic Information Processing	Folding, sorting and degradation	ko04141//Protein processing in endoplasmic reticulum	K13993	-	-	-
light-vs-FAD2	epidermis1	ncbi_112754371	ncbi_112754371	0.918141	3.59547	5343	8245	0.208	0.432	1.96928	0	0	up	At2g30620	PREDICTED: histone H1-like [Arachis ipaensis]	-	-	-	-	-	-	-
light-vs-FAD2	epidermis1	ncbi_112705392	ncbi_112705392	1.43635	5.58448	5343	8245	0.3	0.578	1.95894	0	0	up	--	PREDICTED: transmembrane protein 45B-like [Arachis duranensis]	-	-	-	-	-	-	-
light-vs-FAD2	epidermis1	ncbi_112702914	ncbi_112702914	2.27493	8.82355	5343	8245	0.422	0.719	1.95549	0	0	up	DRR49A	PREDICTED: pathogenesis-related protein 2-like [Arachis duranensis]	-	-	-	-	-	-	-
light-vs-FAD2	epidermis1	ncbi_112720320	ncbi_112720320	1.0947	4.24469	5343	8245	0.241	0.487	1.95503	0	0	up	SAMT	PREDICTED: salicylate carboxymethyltransferase-like [Arachis duranensis]	-	-	-	-	-	GO:0016741//transferase activity, transferring one-carbon groups	GO:0008152//metabolic process
light-vs-FAD2	epidermis1	ncbi_112737476	ncbi_112737476	1.1413	4.406	5343	8245	0.251	0.498	1.9487	0	0	up	DNAJ1	PREDICTED: dnaJ protein homolog [Arachis ipaensis]	Genetic Information Processing	Folding, sorting and degradation	ko04141//Protein processing in endoplasmic reticulum	K09503	-	GO:0005515//protein binding;GO:0043169//cation binding	GO:0006950//response to stress;GO:0044267//cellular protein metabolic process
light-vs-FAD2	epidermis1	ncbi_112787320	ncbi_112787320	1.20661	4.65097	5343	8245	0.259	0.509	1.94648	0	0	up	MtrDRAFT_AC149210g4v1	PREDICTED: histone H2A-like [Arachis duranensis]	-	-	-	-	GO:0043231//intracellular membrane-bounded organelle;GO:0043232//intracellular non-membrane-bounded organelle	GO:0003676//nucleic acid binding;GO:0046983//protein dimerization activity	-
light-vs-FAD2	epidermis1	ncbi_112711198	ncbi_112711198	1.08178	4.14734	5343	8245	0.234	0.469	1.93868	0	0	up	--	PREDICTED: basic 7S globulin-like [Arachis duranensis]	-	-	-	-	-	-	GO:0019538//protein metabolic process
light-vs-FAD2	epidermis1	ncbi_112695967	ncbi_112695967	0.764085	2.92169	5343	8245	0.178	0.365	1.93486	0	0	up	CML35	PREDICTED: probable calcium-binding protein CML35 [Arachis duranensis]	Organismal Systems	Environmental adaptation	ko04626//Plant-pathogen interaction	K13448	-	-	-
light-vs-FAD2	epidermis1	ncbi_112742041	ncbi_112742041	1.35831	5.17709	5343	8245	0.289	0.556	1.93025	0	0	up	HIS2B	PREDICTED: probable histone H2B.3 [Arachis duranensis]	-	-	-	-	GO:0043231//intracellular membrane-bounded organelle;GO:0043232//intracellular non-membrane-bounded organelle	GO:0003676//nucleic acid binding;GO:0046983//protein dimerization activity	-
light-vs-FAD2	epidermis1	ncbi_112702732	ncbi_112702732	0.818619	3.11354	5343	8245	0.183	0.385	1.92716	0	0	up	WRKY24	PREDICTED: probable WRKY transcription factor 33 [Arachis duranensis]	Organismal Systems;Environmental Information Processing	Environmental adaptation;Signal transduction	ko04626//Plant-pathogen interaction;ko04016//MAPK signaling pathway - plant	K13424;K13424	-	GO:0003677//DNA binding	GO:0010468//regulation of gene expression
light-vs-FAD2	epidermis1	ncbi_112702186	ncbi_112702186	0.686668	2.60396	5343	8245	0.157	0.334	1.92287	0	0	up	HMG1	PREDICTED: 3-hydroxy-3-methylglutaryl-coenzyme A reductase 1 [Arachis ipaensis]	Metabolism;Metabolism;Metabolism	Global and overview maps;Global and overview maps;Metabolism of terpenoids and polyketides	ko01100//Metabolic pathways;ko01110//Biosynthesis of secondary metabolites;ko00900//Terpenoid backbone biosynthesis	K00021;K00021;K00021	GO:0031090//organelle membrane;GO:0031224//intrinsic component of membrane;GO:0043231//intracellular membrane-bounded organelle	GO:0000166//nucleotide binding;GO:0016614//oxidoreductase activity, acting on CH-OH group of donors;GO:0048037//cofactor binding	GO:0006720//isoprenoid metabolic process;GO:0006732//coenzyme metabolic process
light-vs-FAD2	epidermis1	ncbi_112732815	ncbi_112732815	1.1251	4.23965	5343	8245	0.254	0.48	1.9138	0	0	up	tlp	PREDICTED: protein P21-like [Arachis ipaensis]	-	-	-	-	-	-	-
light-vs-FAD2	epidermis1	ncbi_112736707	ncbi_112736707	1.06759	4.02268	5343	8245	0.236	0.466	1.9137	0	0	up	At1g07440	PREDICTED: tropinone reductase homolog At5g06060-like [Arachis ipaensis]	Metabolism;Metabolism;Metabolism	Global and overview maps;Global and overview maps;Biosynthesis of other secondary metabolites	ko01100//Metabolic pathways;ko01110//Biosynthesis of secondary metabolites;ko00960//Tropane, piperidine and pyridine alkaloid biosynthesis	K08081;K08081;K08081	-	-	-
light-vs-FAD2	epidermis1	ncbi_112722983	ncbi_112722983	1.10319	4.1449	5343	8245	0.237	0.472	1.90956	0	0	up	--	PREDICTED: transmembrane protein 45A-like [Arachis ipaensis]	-	-	-	-	-	-	-
light-vs-FAD2	epidermis1	ncbi_112702227	ncbi_112702227	0.72428	2.70687	5343	8245	0.167	0.347	1.90186	0	0	up	--	Ubiquitin fusion degradation protein 1 like [Glycine soja]	-	-	-	-	-	GO:0016891//endoribonuclease activity, producing 5'-phosphomonoesters	GO:0010467//gene expression;GO:0019941//modification-dependent protein catabolic process;GO:0090501//RNA phosphodiester bond hydrolysis
light-vs-FAD2	epidermis1	ncbi_112712297	ncbi_112712297	2.96551	11.0545	5343	8245	0.513	0.814	1.89825	0	0	up	ZAT5	PREDICTED: zinc finger protein ZAT11-like [Arachis duranensis]	-	-	-	-	-	-	-
light-vs-FAD2	epidermis1	ncbi_112764075	ncbi_112764075	0.942013	3.50918	5343	8245	0.211	0.421	1.8972	0	0	up	COR2	PREDICTED: NAD(P)H-dependent 6'-deoxychalcone synthase-like [Arachis ipaensis]	-	-	-	-	-	-	-
light-vs-FAD2	epidermis1	ncbi_112723695	ncbi_112723695	0.894593	3.32349	5343	8245	0.204	0.406	1.89328	0	0	up	OPR3	PREDICTED: 12-oxophytodienoate reductase 3 [Arachis ipaensis]	Metabolism;Metabolism;Metabolism	Global and overview maps;Global and overview maps;Lipid metabolism	ko01100//Metabolic pathways;ko01110//Biosynthesis of secondary metabolites;ko00592//alpha-Linolenic acid metabolism	K05894;K05894;K05894	-	GO:0016628//oxidoreductase activity, acting on the CH-CH group of donors, NAD or NADP as acceptor;GO:0032553//ribonucleotide binding	GO:0044710//single-organism metabolic process
light-vs-FAD2	epidermis1	ncbi_112795719	ncbi_112795719	0.875541	3.2291	5343	8245	0.198	0.394	1.88276	0	0	up	SlH4	histone H4 [Zea mays]	-	-	-	-	GO:0005911//cell-cell junction;GO:0009536//plastid;GO:0031090//organelle membrane;GO:0043232//intracellular non-membrane-bounded organelle	GO:0003676//nucleic acid binding;GO:0046983//protein dimerization activity	GO:0034728//nucleosome organization
light-vs-FAD2	epidermis1	ncbi_112741024	ncbi_112741024	1.49365	5.4934	5343	8245	0.306	0.575	1.87878	0	0	up	SlH4	histone H4 [Zea mays]	-	-	-	-	GO:0005911//cell-cell junction;GO:0009536//plastid;GO:0031090//organelle membrane;GO:0043232//intracellular non-membrane-bounded organelle	GO:0003676//nucleic acid binding;GO:0046983//protein dimerization activity	GO:0034728//nucleosome organization
light-vs-FAD2	epidermis1	ncbi_112784378	ncbi_112784378	1.95665	7.19587	5343	8245	0.392	0.668	1.87873	0	0	up	GRXC9	PREDICTED: glutaredoxin-C9 [Arachis ipaensis]	-	-	-	-	-	GO:0015036//disulfide oxidoreductase activity	GO:0019725//cellular homeostasis;GO:0044710//single-organism metabolic process
light-vs-FAD2	epidermis1	ncbi_112702847	ncbi_112702847	1.32378	4.82192	5343	8245	0.289	0.529	1.86486	0	0	up	ALDC	PREDICTED: fructose-bisphosphate aldolase, cytoplasmic isozyme [Arachis duranensis]	Metabolism;Metabolism;Metabolism;Metabolism;Metabolism;Metabolism;Metabolism;Metabolism	Global and overview maps;Global and overview maps;Global and overview maps;Global and overview maps;Carbohydrate metabolism;Energy metabolism;Carbohydrate metabolism;Carbohydrate metabolism	ko01100//Metabolic pathways;ko01110//Biosynthesis of secondary metabolites;ko01200//Carbon metabolism;ko01230//Biosynthesis of amino acids;ko00010//Glycolysis / Gluconeogenesis;ko00710//Carbon fixation in photosynthetic organisms;ko00051//Fructose and mannose metabolism;ko00030//Pentose phosphate pathway	K01623;K01623;K01623;K01623;K01623;K01623;K01623;K01623	-	-	-
light-vs-FAD2	epidermis1	ncbi_112735221	ncbi_112735221	0.664853	2.39753	5343	8245	0.156	0.315	1.85029	0	0	up	ALAAT2	PREDICTED: alanine aminotransferase 2-like [Arachis duranensis]	Metabolism;Metabolism;Metabolism;Metabolism;Metabolism;Metabolism;Metabolism	Global and overview maps;Global and overview maps;Global and overview maps;Energy metabolism;Global and overview maps;Amino acid metabolism;Amino acid metabolism	ko01100//Metabolic pathways;ko01200//Carbon metabolism;ko01230//Biosynthesis of amino acids;ko00710//Carbon fixation in photosynthetic organisms;ko01210//2-Oxocarboxylic acid metabolism;ko00250//Alanine, aspartate and glutamate metabolism;ko00220//Arginine biosynthesis	K00814;K00814;K00814;K00814;K00814;K00814;K00814	-	GO:0016769//transferase activity, transferring nitrogenous groups;GO:0043168//anion binding	GO:0008152//metabolic process
light-vs-FAD2	epidermis1	ncbi_112695789	ncbi_112695789	4.87144	17.5393	5343	8245	0.662	0.929	1.84815	0	0	up	ARG2	PREDICTED: indole-3-acetic acid-induced protein ARG2-like [Arachis duranensis]	-	-	-	-	-	-	-
light-vs-FAD2	epidermis1	ncbi_112712149	ncbi_112712149	0.796446	2.86339	5343	8245	0.183	0.358	1.84594	0	0	up	FDX3	PREDICTED: ferredoxin, root R-B2-like [Arachis duranensis]	Metabolism	Energy metabolism	ko00195//Photosynthesis	K02639	-	-	-
light-vs-FAD2	epidermis1	ncbi_112758422	ncbi_112758422	2.15002	7.7134	5343	8245	0.418	0.693	1.84296	0	0	up	AS	PREDICTED: hydroquinone glucosyltransferase [Arachis ipaensis]	-	-	-	-	-	GO:0016757//transferase activity, transferring glycosyl groups	-
light-vs-FAD2	epidermis1	ncbi_112775957	ncbi_112775957	1.12922	4.03451	5343	8245	0.245	0.464	1.83698	0	0	up	FDX3	PREDICTED: ferredoxin, root R-B2-like [Arachis duranensis]	Metabolism	Energy metabolism	ko00195//Photosynthesis	K02639	-	-	-
light-vs-FAD2	epidermis1	ncbi_112696587	ncbi_112696587	0.836482	2.98776	5343	8245	0.188	0.377	1.83653	0	0	up	OPR3	PREDICTED: 12-oxophytodienoate reductase 3 [Arachis duranensis]	Metabolism;Metabolism;Metabolism	Global and overview maps;Global and overview maps;Lipid metabolism	ko01100//Metabolic pathways;ko01110//Biosynthesis of secondary metabolites;ko00592//alpha-Linolenic acid metabolism	K05894;K05894;K05894	-	GO:0016628//oxidoreductase activity, acting on the CH-CH group of donors, NAD or NADP as acceptor;GO:0032553//ribonucleotide binding	GO:0044710//single-organism metabolic process
light-vs-FAD2	epidermis1	ncbi_112783003	ncbi_112783003	0.722312	2.57884	5343	8245	0.165	0.328	1.83589	0	0	up	GGCT2;1	Cation transport regulator-like protein 2 [Glycine soja]	Metabolism;Metabolism	Global and overview maps;Metabolism of other amino acids	ko01100//Metabolic pathways;ko00480//Glutathione metabolism	K22596;K22596	-	-	-
light-vs-FAD2	epidermis1	ncbi_112801849	ncbi_112801849	0.955242	3.39873	5343	8245	0.215	0.409	1.83095	0	0	up	ASP	PREDICTED: miraculin-like [Arachis duranensis]	-	-	-	-	-	-	-
light-vs-FAD2	epidermis1	ncbi_112784991	ncbi_112784991	0.598725	2.1229	5343	8245	0.143	0.281	1.8259	0	0	up	MPT2	PREDICTED: mitochondrial phosphate carrier protein 2, mitochondrial-like [Arachis ipaensis]	-	-	-	-	GO:0009536//plastid;GO:0019866//organelle inner membrane;GO:0031224//intrinsic component of membrane	-	GO:0006006//glucose metabolic process;GO:0006739//NADP metabolic process;GO:0006970//response to osmotic stress;GO:0051234//establishment of localization
light-vs-FAD2	epidermis1	ncbi_112737851	ncbi_112737851	2.60481	9.22157	5343	8245	0.473	0.757	1.8238	0	0	up	At4g27270	PREDICTED: probable NAD(P)H dehydrogenase (quinone) FQR1-like 1 [Arachis ipaensis]	Metabolism;Metabolism	Global and overview maps;Metabolism of cofactors and vitamins	ko01110//Biosynthesis of secondary metabolites;ko00130//Ubiquinone and other terpenoid-quinone biosynthesis	K03809;K03809	-	GO:0003824//catalytic activity	GO:0006355//regulation of transcription, DNA-templated;GO:0044710//single-organism metabolic process
light-vs-FAD2	epidermis1	ncbi_112764459	ncbi_112764459	0.648166	2.28215	5343	8245	0.152	0.305	1.8158	0	0	up	WRKY24	PREDICTED: LOW QUALITY PROTEIN: probable WRKY transcription factor 33 [Arachis ipaensis]	Organismal Systems;Environmental Information Processing	Environmental adaptation;Signal transduction	ko04626//Plant-pathogen interaction;ko04016//MAPK signaling pathway - plant	K13424;K13424	-	GO:0003677//DNA binding	GO:0010468//regulation of gene expression
light-vs-FAD2	epidermis1	ncbi_112696304	ncbi_112696304	0.874092	3.04759	5343	8245	0.198	0.388	1.80169	0	0	up	At2g30620	PREDICTED: histone H1-like [Arachis ipaensis]	-	-	-	-	-	-	-
light-vs-FAD2	epidermis1	ncbi_112716871	ncbi_112716871	0.684141	2.38292	5343	8245	0.161	0.311	1.80022	0	0	up	NAC087	PREDICTED: NAC domain-containing protein 100 [Arachis duranensis]	-	-	-	-	GO:0043231//intracellular membrane-bounded organelle	-	GO:0010468//regulation of gene expression;GO:0034645//cellular macromolecule biosynthetic process
light-vs-FAD2	epidermis1	ncbi_112764574	ncbi_112764574	0.693763	2.40489	5343	8245	0.162	0.313	1.79331	0	0	up	ME1	PREDICTED: NADP-dependent malic enzyme [Arachis ipaensis]	Metabolism;Metabolism;Metabolism;Metabolism	Global and overview maps;Global and overview maps;Carbohydrate metabolism;Energy metabolism	ko01100//Metabolic pathways;ko01200//Carbon metabolism;ko00620//Pyruvate metabolism;ko00710//Carbon fixation in photosynthetic organisms	K00029;K00029;K00029;K00029	-	-	-
light-vs-FAD2	epidermis1	ncbi_112726567	ncbi_112726567	0.69295	2.40179	5343	8245	0.159	0.317	1.79314	0	0	up	CIPK9	PREDICTED: CBL-interacting serine/threonine-protein kinase 9 isoform X1 [Arachis ipaensis]	-	-	-	-	-	-	-
light-vs-FAD2	epidermis1	ncbi_112741237	ncbi_112741237	1.45549	5.00948	5343	8245	0.304	0.546	1.78309	0	0	up	WRKY6	PREDICTED: probable WRKY transcription factor 31 [Arachis ipaensis]	-	-	-	-	-	-	-
light-vs-FAD2	epidermis1	ncbi_112736810	ncbi_112736810	2.09292	7.18174	5343	8245	0.406	0.667	1.77877	0	0	up	EP3	PREDICTED: endochitinase EP3-like [Arachis ipaensis]	Metabolism;Metabolism	Global and overview maps;Carbohydrate metabolism	ko01100//Metabolic pathways;ko00520//Amino sugar and nucleotide sugar metabolism	K01183;K01183	-	-	-
light-vs-FAD2	epidermis1	ncbi_112775946	ncbi_112775946	0.708133	2.42252	5343	8245	0.166	0.32	1.77427	0	0	up	At2g30620	PREDICTED: histone H1-like [Arachis ipaensis]	-	-	-	-	-	-	-
light-vs-FAD2	epidermis1	ncbi_112702852	ncbi_112702852	1.01944	3.48527	5343	8245	0.225	0.423	1.77339	0	0	up	SlH4	histone H4 [Zea mays]	-	-	-	-	GO:0005911//cell-cell junction;GO:0009536//plastid;GO:0031090//organelle membrane;GO:0043232//intracellular non-membrane-bounded organelle	GO:0003676//nucleic acid binding;GO:0046983//protein dimerization activity	GO:0034728//nucleosome organization
light-vs-FAD2	epidermis1	ncbi_112714872	ncbi_112714872	1.23365	4.21435	5343	8245	0.257	0.475	1.7723	0	0	up	PNC2	PREDICTED: cationic peroxidase 2 [Arachis duranensis]	Metabolism;Metabolism;Metabolism	Global and overview maps;Global and overview maps;Biosynthesis of other secondary metabolites	ko01100//Metabolic pathways;ko01110//Biosynthesis of secondary metabolites;ko00940//Phenylpropanoid biosynthesis	K00430;K00430;K00430	-	GO:0003824//catalytic activity;GO:0043169//cation binding;GO:0046906//tetrapyrrole binding	GO:0006950//response to stress;GO:0044710//single-organism metabolic process
light-vs-FAD2	epidermis1	ncbi_112788935	ncbi_112788935	1.4279	4.87275	5343	8245	0.299	0.528	1.77077	0	0	up	MHB1	PREDICTED: non-symbiotic hemoglobin 1 [Arachis duranensis]	-	-	-	-	-	GO:0043169//cation binding;GO:0046906//tetrapyrrole binding	GO:0015669//gas transport
light-vs-FAD2	epidermis1	ncbi_112723126	ncbi_112723126	0.682118	2.32736	5343	8245	0.157	0.305	1.77045	0	0	up	DRR49A	PREDICTED: pathogenesis-related protein 2-like [Arachis ipaensis]	-	-	-	-	-	-	-
light-vs-FAD2	epidermis1	ncbi_112696973	ncbi_112696973	0.918505	3.12892	5343	8245	0.196	0.386	1.76819	0	0	up	--	PREDICTED: DNA ligase 1-like [Arachis duranensis]	-	-	-	-	-	-	-
light-vs-FAD2	epidermis1	ncbi_112727223	ncbi_112727223	1.45917	4.95078	5343	8245	0.307	0.539	1.76243	0	0	up	HIS2B	PREDICTED: probable histone H2B.3 [Arachis duranensis]	-	-	-	-	GO:0043231//intracellular membrane-bounded organelle;GO:0043232//intracellular non-membrane-bounded organelle	GO:0003676//nucleic acid binding;GO:0046983//protein dimerization activity	-
light-vs-FAD2	epidermis1	ncbi_112696194	ncbi_112696194	1.50437	5.08099	5343	8245	0.308	0.542	1.75589	0	0	up	BG	PREDICTED: basic 7S globulin-like [Arachis duranensis]	-	-	-	-	-	-	GO:0019538//protein metabolic process
light-vs-FAD2	epidermis1	ncbi_112736613	ncbi_112736613	0.924245	3.12165	5343	8245	0.206	0.385	1.75585	0	0	up	MtrDRAFT_AC149210g4v1	PREDICTED: histone H2A-like [Arachis ipaensis]	-	-	-	-	GO:0043231//intracellular membrane-bounded organelle;GO:0043232//intracellular non-membrane-bounded organelle	GO:0003676//nucleic acid binding;GO:0046983//protein dimerization activity	-
light-vs-FAD2	epidermis1	ncbi_112727268	ncbi_112727268	1.27842	4.29128	5343	8245	0.27	0.486	1.74697	0	0	up	ZAT11	PREDICTED: zinc finger protein ZAT11-like [Arachis ipaensis]	-	-	-	-	-	-	-
light-vs-FAD2	epidermis1	ncbi_112710879	ncbi_112710879	1.07128	3.58826	5343	8245	0.237	0.426	1.74385	0	0	up	At3g05170	PREDICTED: phosphoglycerate mutase-like protein AT74 [Arachis duranensis]	-	-	-	-	-	-	-
light-vs-FAD2	epidermis1	ncbi_112710539	ncbi_112710539	1.86098	6.20132	5343	8245	0.367	0.618	1.73646	0	0	up	BZIP53	PREDICTED: bZIP transcription factor 53-like [Arachis duranensis]	-	-	-	-	-	GO:0003677//DNA binding	GO:0010468//regulation of gene expression
light-vs-FAD2	epidermis1	ncbi_112789555	ncbi_112789555	0.990372	3.29653	5343	8245	0.225	0.401	1.7348	0	0	up	DNAJ1	PREDICTED: dnaJ protein homolog [Arachis ipaensis]	Genetic Information Processing	Folding, sorting and degradation	ko04141//Protein processing in endoplasmic reticulum	K09503	-	GO:0005515//protein binding;GO:0043169//cation binding	GO:0006950//response to stress;GO:0044267//cellular protein metabolic process
light-vs-FAD2	epidermis1	ncbi_112789979	ncbi_112789979	1.95292	6.49989	5343	8245	0.385	0.63	1.73473	0	0	up	At4g27270	PREDICTED: probable NAD(P)H dehydrogenase (quinone) FQR1-like 1 [Arachis duranensis]	Metabolism;Metabolism	Global and overview maps;Metabolism of cofactors and vitamins	ko01110//Biosynthesis of secondary metabolites;ko00130//Ubiquinone and other terpenoid-quinone biosynthesis	K03809;K03809	-	-	-
light-vs-FAD2	epidermis1	ncbi_112696307	ncbi_112696307	1.6352	5.4239	5343	8245	0.331	0.569	1.72981	0	0	up	CYP94A1	PREDICTED: cytochrome P450 94A1-like [Arachis duranensis]	Metabolism	Lipid metabolism	ko00073//Cutin, suberine and wax biosynthesis	K13407	-	-	-
light-vs-FAD2	epidermis1	ncbi_112775852	ncbi_112775852	0.712652	2.34975	5343	8245	0.164	0.307	1.7211	0	0	up	CSE	PREDICTED: caffeoylshikimate esterase-like [Arachis ipaensis]	Metabolism;Metabolism	Global and overview maps;Lipid metabolism	ko01100//Metabolic pathways;ko00561//Glycerolipid metabolism	K01054;K01054	-	-	-
light-vs-FAD2	epidermis1	ncbi_112703564	ncbi_112703564	2.95429	9.72943	5343	8245	0.51	0.771	1.71951	0	0	up	STH-2	PREDICTED: pathogenesis-related protein STH-2-like [Arachis ipaensis]	-	-	-	-	-	-	GO:0050896//response to stimulus
light-vs-FAD2	epidermis1	ncbi_112754907	ncbi_112754907	0.81199	2.66507	5343	8245	0.185	0.341	1.71451	0	0	up	NAC087	PREDICTED: NAC domain-containing protein 100-like [Arachis ipaensis]	-	-	-	-	-	-	-
light-vs-FAD2	epidermis1	ncbi_36489185	ncbi_36489185	1.03474	3.39305	5343	8245	0.218	0.36	1.71321	0	0	up	rpl20	ribosomal protein L20 (chloroplast) [Arachis hypogaea]	Genetic Information Processing	Translation	ko03010//Ribosome	K02887	GO:0009536//plastid;GO:0030529//intracellular ribonucleoprotein complex	GO:0003723//RNA binding;GO:0005198//structural molecule activity	GO:0010467//gene expression
light-vs-FAD2	epidermis1	ncbi_112795935	ncbi_112795935	1.78393	5.84752	5343	8245	0.357	0.596	1.71271	0	0	up	WRKY6	PREDICTED: probable WRKY transcription factor 31 [Arachis ipaensis]	-	-	-	-	-	-	-
light-vs-FAD2	epidermis1	ncbi_112748468	ncbi_112748468	1.31337	4.27758	5343	8245	0.28	0.487	1.70344	0	0	up	CYP81E8	PREDICTED: cytochrome P450 81E8-like [Arachis ipaensis]	-	-	-	-	-	GO:0016491//oxidoreductase activity;GO:0046906//tetrapyrrole binding;GO:0046914//transition metal ion binding	GO:0044710//single-organism metabolic process
light-vs-FAD2	epidermis1	ncbi_112764215	ncbi_112764215	4.64702	15.1343	5343	8245	0.67	0.895	1.70342	0	0	up	ALDH3H1	PREDICTED: aldehyde dehydrogenase family 3 member H1-like [Arachis ipaensis]	Metabolism;Metabolism;Metabolism;Metabolism;Metabolism;Metabolism;Metabolism;Metabolism;Metabolism;Metabolism;Metabolism;Metabolism;Metabolism	Global and overview maps;Global and overview maps;Carbohydrate metabolism;Carbohydrate metabolism;Lipid metabolism;Lipid metabolism;Amino acid metabolism;Amino acid metabolism;Carbohydrate metabolism;Amino acid metabolism;Metabolism of other amino acids;Amino acid metabolism;Amino acid metabolism	ko01100//Metabolic pathways;ko01110//Biosynthesis of secondary metabolites;ko00010//Glycolysis / Gluconeogenesis;ko00620//Pyruvate metabolism;ko00561//Glycerolipid metabolism;ko00071//Fatty acid degradation;ko00330//Arginine and proline metabolism;ko00280//Valine, leucine and isoleucine degradation;ko00053//Ascorbate and aldarate metabolism;ko00380//Tryptophan metabolism;ko00410//beta-Alanine met…	K00128;K00128;K00128;K00128;K00128;K00128;K00128;K00128;K00128;K00128;K00128;K00128;K00128	GO:0005911//cell-cell junction;GO:0043231//intracellular membrane-bounded organelle	GO:0016620//oxidoreductase activity, acting on the aldehyde or oxo group of donors, NAD or NADP as acceptor	GO:0044237//cellular metabolic process;GO:0044710//single-organism metabolic process;GO:0050896//response to stimulus
light-vs-FAD2	epidermis1	ncbi_112711567	ncbi_112711567	1.81194	5.89062	5343	8245	0.361	0.601	1.70083	0	0	up	ATX1	PREDICTED: copper transport protein ATX1-like [Arachis duranensis]	-	-	-	-	-	-	-
light-vs-FAD2	epidermis1	ncbi_112800541	ncbi_112800541	1.10069	3.53288	5343	8245	0.233	0.424	1.68235	0	0	up	CYP81E1	PREDICTED: isoflavone 2'-hydroxylase-like [Arachis duranensis]	-	-	-	-	-	GO:0016491//oxidoreductase activity;GO:0046906//tetrapyrrole binding;GO:0046914//transition metal ion binding	GO:0044710//single-organism metabolic process
light-vs-FAD2	epidermis1	ncbi_112756060	ncbi_112756060	1.49418	4.78379	5343	8245	0.313	0.521	1.67873	0	0	up	CML35	PREDICTED: probable calcium-binding protein CML36 [Arachis ipaensis]	Organismal Systems	Environmental adaptation	ko04626//Plant-pathogen interaction	K13448	-	-	-
light-vs-FAD2	epidermis1	ncbi_112703831	ncbi_112703831	0.834253	2.65264	5343	8245	0.186	0.339	1.66875	0	0	up	LEA5	PREDICTED: late embryogenesis abundant protein Lea5-like isoform X1 [Arachis duranensis]	-	-	-	-	-	-	-
light-vs-FAD2	epidermis1	ncbi_112797843	ncbi_112797843	0.926564	2.94378	5343	8245	0.206	0.37	1.6676	0	0	up	UGD1	PREDICTED: UDP-glucose 6-dehydrogenase 1 [Arachis ipaensis]	Metabolism;Metabolism;Metabolism;Metabolism	Global and overview maps;Carbohydrate metabolism;Carbohydrate metabolism;Carbohydrate metabolism	ko01100//Metabolic pathways;ko00520//Amino sugar and nucleotide sugar metabolism;ko00040//Pentose and glucuronate interconversions;ko00053//Ascorbate and aldarate metabolism	K00012;K00012;K00012;K00012	-	GO:0000166//nucleotide binding;GO:0016614//oxidoreductase activity, acting on CH-OH group of donors	GO:0009226//nucleotide-sugar biosynthetic process
light-vs-FAD2	epidermis1	ncbi_112706905	ncbi_112706905	2.34645	7.34353	5343	8245	0.439	0.679	1.64595	0	0	up	SAP3	PREDICTED: zinc finger A20 and AN1 domain-containing stress-associated protein 3-like [Arachis duranensis]	-	-	-	-	-	GO:0046872//metal ion binding	-
light-vs-FAD2	epidermis1	ncbi_112748670	ncbi_112748670	0.893292	2.7862	5343	8245	0.202	0.356	1.64099	0	0	up	HSF24	PREDICTED: heat shock factor protein HSF24 [Arachis ipaensis]	-	-	-	-	GO:0043231//intracellular membrane-bounded organelle	-	GO:0006351//transcription, DNA-templated;GO:0006950//response to stress;GO:0009628//response to abiotic stimulus;GO:0010033//response to organic substance;GO:0010468//regulation of gene expression;GO:0044763//single-organism cellular process;GO:0050794//regulation of cellular process;GO:0051716//cellular response to stimulus
light-vs-FAD2	epidermis1	ncbi_112741941	ncbi_112741941	1.01249	3.14865	5343	8245	0.221	0.391	1.63672	0	0	up	SlH4	histone H4 [Zea mays]	-	-	-	-	GO:0005911//cell-cell junction;GO:0009536//plastid;GO:0031090//organelle membrane;GO:0043232//intracellular non-membrane-bounded organelle	GO:0003676//nucleic acid binding;GO:0046983//protein dimerization activity	GO:0034728//nucleosome organization
light-vs-FAD2	epidermis1	ncbi_112742145	ncbi_112742145	1.1217	3.47295	5343	8245	0.245	0.419	1.63039	0	0	up	ZAT11	PREDICTED: zinc finger protein ZAT11-like [Arachis duranensis]	-	-	-	-	-	-	-
light-vs-FAD2	epidermis1	ncbi_112706569	ncbi_112706569	2.45055	7.56494	5343	8245	0.449	0.687	1.62618	0	0	up	EP3	PREDICTED: endochitinase PR4-like [Arachis duranensis]	Metabolism;Metabolism	Global and overview maps;Carbohydrate metabolism	ko01100//Metabolic pathways;ko00520//Amino sugar and nucleotide sugar metabolism	K01183;K01183	-	-	-
light-vs-FAD2	epidermis1	ncbi_112782784	ncbi_112782784	0.757358	2.33125	5343	8245	0.177	0.304	1.62192	0	0	up	HSPRO2	PREDICTED: nematode resistance protein-like HSPRO2 [Arachis ipaensis]	-	-	-	-	-	-	-
light-vs-FAD2	epidermis1	ncbi_112711002	ncbi_112711002	0.834486	2.55637	5343	8245	0.185	0.331	1.61502	0	0	up	At2g30620	PREDICTED: histone H1-like [Arachis duranensis]	-	-	-	-	-	-	-
light-vs-FAD2	epidermis1	ncbi_112727308	ncbi_112727308	1.6069	4.91236	5343	8245	0.327	0.535	1.61208	0	0	up	GSTL3	PREDICTED: glutathione S-transferase L3-like [Arachis ipaensis]	Metabolism	Metabolism of other amino acids	ko00480//Glutathione metabolism	K00799	-	GO:0003824//catalytic activity	-
light-vs-FAD2	epidermis1	ncbi_112715416	ncbi_112715416	0.894286	2.7304	5343	8245	0.201	0.35	1.6102	0	0	up	HSPRO2	PREDICTED: nematode resistance protein-like HSPRO2 [Arachis duranensis]	-	-	-	-	-	-	-
light-vs-FAD2	epidermis1	ncbi_112784861	ncbi_112784861	0.888359	2.70376	5343	8245	0.198	0.344	1.60564	0	0	up	NHL10	PREDICTED: protein YLS9-like isoform X1 [Arachis ipaensis]	-	-	-	-	-	-	-
light-vs-FAD2	epidermis1	ncbi_112768994	ncbi_112768994	4.57904	13.8079	5343	8245	0.642	0.875	1.59236	0	0	up	CHI4	PREDICTED: endochitinase PR4-like [Arachis ipaensis]	Metabolism;Metabolism	Global and overview maps;Carbohydrate metabolism	ko01100//Metabolic pathways;ko00520//Amino sugar and nucleotide sugar metabolism	K01183;K01183	-	GO:0016798//hydrolase activity, acting on glycosyl bonds	GO:0009056//catabolic process;GO:0043170//macromolecule metabolic process;GO:0046942//carboxylic acid transport;GO:1901698//response to nitrogen compound
light-vs-FAD2	epidermis1	ncbi_36489200	ncbi_36489200	1.92008	5.78169	5343	8245	0.345	0.502	1.59027	0	0	up	rps19	ribosomal protein S19 (chloroplast) [Arachis hypogaea]	Genetic Information Processing	Translation	ko03010//Ribosome	K02965	GO:0009536//plastid;GO:0044391//ribosomal subunit	GO:0003723//RNA binding;GO:0005198//structural molecule activity	GO:0010467//gene expression
light-vs-FAD2	epidermis1	ncbi_112723436	ncbi_112723436	1.08717	3.25411	5343	8245	0.24	0.398	1.5816	0	0	up	Gtp-bp	PREDICTED: signal recognition particle receptor subunit alpha [Arachis ipaensis]	Genetic Information Processing	Folding, sorting and degradation	ko03060//Protein export	K13431	-	-	-
light-vs-FAD2	epidermis1	ncbi_112733954	ncbi_112733954	3.42874	10.2247	5343	8245	0.569	0.789	1.57628	0	0	up	UBQ10	ubiquitin-like protein [Phaseolus vulgaris]	-	-	-	-	-	-	-
light-vs-FAD2	epidermis1	ncbi_112727249	ncbi_112727249	0.857869	2.55098	5343	8245	0.196	0.334	1.57211	0	0	up	SlH4	histone H4 [Zea mays]	-	-	-	-	GO:0005911//cell-cell junction;GO:0009536//plastid;GO:0031090//organelle membrane;GO:0043232//intracellular non-membrane-bounded organelle	GO:0003676//nucleic acid binding;GO:0046983//protein dimerization activity	GO:0034728//nucleosome organization
light-vs-FAD2	epidermis1	ncbi_112756325	ncbi_112756325	1.01129	3.00158	5343	8245	0.219	0.375	1.56943	0	0	up	BG	PREDICTED: basic 7S globulin 2-like [Arachis ipaensis]	-	-	-	-	-	-	GO:0019538//protein metabolic process
light-vs-FAD2	epidermis1	ncbi_112696549	ncbi_112696549	0.914391	2.70841	5343	8245	0.206	0.346	1.56646	0	0	up	CDC48	PREDICTED: cell division cycle protein 48 homolog [Arachis duranensis]	Genetic Information Processing	Folding, sorting and degradation	ko04141//Protein processing in endoplasmic reticulum	K13525	-	-	-
light-vs-FAD2	epidermis1	ncbi_112719857	ncbi_112719857	20.9375	61.7092	5343	8245	0.988	1	1.55939	0	0	up	RPL10	PREDICTED: 60S ribosomal protein L10 [Glycine max]	Genetic Information Processing	Translation	ko03010//Ribosome	K02866	-	-	-
light-vs-FAD2	epidermis1	ncbi_112801291	ncbi_112801291	2.81325	8.28999	5343	8245	0.494	0.721	1.5591	0	0	up	OPR2	PREDICTED: 12-oxophytodienoate reductase 2 [Glycine max]	Metabolism;Metabolism;Metabolism	Global and overview maps;Global and overview maps;Lipid metabolism	ko01100//Metabolic pathways;ko01110//Biosynthesis of secondary metabolites;ko00592//alpha-Linolenic acid metabolism	K05894;K05894;K05894	-	GO:0003824//catalytic activity;GO:0032553//ribonucleotide binding	GO:0044710//single-organism metabolic process
light-vs-FAD2	epidermis1	ncbi_112741305	ncbi_112741305	1.27057	3.72995	5343	8245	0.274	0.435	1.55361	0	0	up	At4g17280	PREDICTED: cytochrome b561 and DOMON domain-containing protein At5g47530-like [Arachis ipaensis]	-	-	-	-	GO:0031224//intrinsic component of membrane	-	GO:0044710//single-organism metabolic process
light-vs-FAD2	epidermis1	ncbi_112800588	ncbi_112800588	1.02736	3.01502	5343	8245	0.227	0.377	1.55313	0	0	up	HSF24	PREDICTED: heat shock factor protein HSF24 [Arachis duranensis]	-	-	-	-	GO:0043231//intracellular membrane-bounded organelle	-	GO:0006351//transcription, DNA-templated;GO:0006950//response to stress;GO:0009628//response to abiotic stimulus;GO:0010033//response to organic substance;GO:0010468//regulation of gene expression;GO:0044763//single-organism cellular process;GO:0050794//regulation of cellular process;GO:0051716//cellular response to stimulus
light-vs-FAD2	epidermis1	ncbi_112800534	ncbi_112800534	1.22037	3.5654	5343	8245	0.247	0.418	1.54667	0	0	up	CYP81E8	PREDICTED: cytochrome P450 81E8-like [Arachis duranensis]	Metabolism;Metabolism	Global and overview maps;Biosynthesis of other secondary metabolites	ko01110//Biosynthesis of secondary metabolites;ko00943//Isoflavonoid biosynthesis	K13260;K13260	GO:0031224//intrinsic component of membrane	GO:0016491//oxidoreductase activity;GO:0046906//tetrapyrrole binding;GO:0046914//transition metal ion binding	GO:0044710//single-organism metabolic process
light-vs-FAD2	epidermis1	ncbi_112796386	ncbi_112796386	1.5841	4.62558	5343	8245	0.322	0.512	1.54591	0	0	up	LLR18B	PREDICTED: ABA-responsive protein ABR17-like [Arachis duranensis]	-	-	-	-	-	-	-
light-vs-FAD2	epidermis1	ncbi_114924131	ncbi_114924131	1.11613	3.2422	5343	8245	0.245	0.395	1.53839	0	0	up	PMAT1	PREDICTED: phenolic glucoside malonyltransferase 1-like [Arachis duranensis]	-	-	-	-	-	GO:0016746//transferase activity, transferring acyl groups	-
light-vs-FAD2	epidermis1	ncbi_112738368	ncbi_112738368	4.21296	12.1283	5343	8245	0.626	0.839	1.52545	0	0	up	HSP26-A	PREDICTED: probable glutathione S-transferase [Arachis ipaensis]	Metabolism	Metabolism of other amino acids	ko00480//Glutathione metabolism	K00799	-	GO:0003824//catalytic activity	-
light-vs-FAD2	epidermis1	ncbi_112755817	ncbi_112755817	1.31783	3.78721	5343	8245	0.273	0.446	1.52291	0	0	up	COR2	PREDICTED: NAD(P)H-dependent 6'-deoxychalcone synthase-like [Arachis ipaensis]	-	-	-	-	-	-	-
light-vs-FAD2	epidermis1	ncbi_112770940	ncbi_112770940	2.47955	7.11248	5343	8245	0.456	0.66	1.52024	0	0	up	SAP3	PREDICTED: zinc finger A20 and AN1 domain-containing stress-associated protein 3-like [Arachis ipaensis]	-	-	-	-	-	GO:0046872//metal ion binding	-
light-vs-FAD2	epidermis1	ncbi_112701153	ncbi_112701153	3.28523	9.3727	5343	8245	0.555	0.757	1.51244	0	0	up	--	stress induced protein [Medicago truncatula]	-	-	-	-	-	-	-
light-vs-FAD2	epidermis1	ncbi_112715736	ncbi_112715736	1.0043	2.85722	5343	8245	0.222	0.365	1.50834	0	0	up	--	PREDICTED: uncharacterized protein LOC107470097 [Arachis duranensis]	-	-	-	-	-	-	-
light-vs-FAD2	epidermis1	ncbi_112796004	ncbi_112796004	0.874518	2.48291	5343	8245	0.194	0.32	1.50536	0	0	up	CYS5	PREDICTED: cysteine proteinase inhibitor 1-like [Arachis duranensis]	-	-	-	-	-	GO:0004857//enzyme inhibitor activity	GO:0010466//negative regulation of peptidase activity
light-vs-FAD2	epidermis1	ncbi_112719862	ncbi_112719862	0.857979	2.4172	5343	8245	0.197	0.315	1.49421	0	0	up	UBC8	PREDICTED: ubiquitin-conjugating enzyme E2-17 kDa-like [Cicer arietinum]	Genetic Information Processing;Genetic Information Processing	Folding, sorting and degradation;Folding, sorting and degradation	ko04141//Protein processing in endoplasmic reticulum;ko04120//Ubiquitin mediated proteolysis	K06689;K06689	-	GO:0003824//catalytic activity	-
light-vs-FAD2	epidermis1	ncbi_112703190	ncbi_112703190	1.37127	3.85041	5343	8245	0.286	0.449	1.48943	0	0	up	UGT85A24	PREDICTED: 7-deoxyloganetin glucosyltransferase-like [Arachis duranensis]	Metabolism;Metabolism	Global and overview maps;Global and overview maps	ko01100//Metabolic pathways;ko01110//Biosynthesis of secondary metabolites	K21374;K21374	-	GO:0016757//transferase activity, transferring glycosyl groups	-
light-vs-FAD2	epidermis1	ncbi_112736457	ncbi_112736457	0.852413	2.37786	5343	8245	0.195	0.31	1.47993	0	0	up	ABCF1	PREDICTED: ABC transporter F family member 1-like [Arachis ipaensis]	-	-	-	-	-	-	-
light-vs-FAD2	epidermis1	ncbi_112796010	ncbi_112796010	0.989826	2.75253	5343	8245	0.217	0.348	1.47542	0	0	up	At4g17280	PREDICTED: cytochrome b561 and DOMON domain-containing protein At4g17280-like [Arachis duranensis]	-	-	-	-	GO:0031224//intrinsic component of membrane	-	GO:0044710//single-organism metabolic process
light-vs-FAD2	epidermis1	ncbi_112772836	ncbi_112772836	1.10732	3.06155	5343	8245	0.246	0.379	1.4671	0	0	up	sec61a	PREDICTED: protein transport protein Sec61 subunit alpha [Arachis duranensis]	Genetic Information Processing;Cellular Processes;Genetic Information Processing	Folding, sorting and degradation;Transport and catabolism;Folding, sorting and degradation	ko04141//Protein processing in endoplasmic reticulum;ko04145//Phagosome;ko03060//Protein export	K10956;K10956;K10956	-	-	-
light-vs-FAD2	epidermis1	ncbi_112697113	ncbi_112697113	1.1539	3.16722	5343	8245	0.247	0.387	1.45663	0	0	up	CKX4	PREDICTED: cytokinin dehydrogenase 2-like [Arachis duranensis]	Metabolism	Metabolism of terpenoids and polyketides	ko00908//Zeatin biosynthesis	K00279	-	GO:0016614//oxidoreductase activity, acting on CH-OH group of donors	GO:0008152//metabolic process
light-vs-FAD2	epidermis1	ncbi_112697592	ncbi_112697592	2.17365	5.94237	5343	8245	0.409	0.596	1.45088	0	0	up	COR2	PREDICTED: NAD(P)H-dependent 6'-deoxychalcone synthase-like [Arachis duranensis]	-	-	-	-	-	-	-
light-vs-FAD2	epidermis1	ncbi_112732765	ncbi_112732765	1.73942	4.75285	5343	8245	0.356	0.524	1.45013	0	0	up	GPX6	PREDICTED: probable phospholipid hydroperoxide glutathione peroxidase [Arachis ipaensis]	Metabolism;Metabolism	Metabolism of other amino acids;Lipid metabolism	ko00480//Glutathione metabolism;ko00590//Arachidonic acid metabolism	K00432;K00432	-	GO:0004601//peroxidase activity	GO:0006950//response to stress;GO:0044710//single-organism metabolic process
light-vs-FAD2	epidermis1	ncbi_112728073	ncbi_112728073	1.50208	4.08904	5343	8245	0.307	0.471	1.44474	0	0	up	PRA1B4	PREDICTED: PRA1 family protein B4 [Arachis duranensis]	-	-	-	-	GO:0031090//organelle membrane;GO:0031224//intrinsic component of membrane;GO:0031984//organelle subcompartment;GO:0043231//intracellular membrane-bounded organelle;GO:0044444//cytoplasmic part	-	GO:0006810//transport
light-vs-FAD2	epidermis1	ncbi_112802732	ncbi_112802732	0.909477	2.4745	5343	8245	0.203	0.325	1.44393	0	0	up	NQR	PREDICTED: NADPH:quinone oxidoreductase [Arachis duranensis]	-	-	-	-	-	-	GO:0044710//single-organism metabolic process
light-vs-FAD2	epidermis1	ncbi_112726466	ncbi_112726466	3.9142	10.6484	5343	8245	0.612	0.797	1.44382	0	0	up	AS	PREDICTED: hydroquinone glucosyltransferase-like [Arachis ipaensis]	-	-	-	-	-	GO:0016757//transferase activity, transferring glycosyl groups	-
light-vs-FAD2	epidermis1	ncbi_112740993	ncbi_112740993	1.22933	3.34289	5343	8245	0.264	0.406	1.44315	0	0	up	ATJ20	PREDICTED: chaperone protein dnaJ 20, chloroplastic-like [Arachis ipaensis]	-	-	-	-	-	-	-
light-vs-FAD2	epidermis1	ncbi_112764656	ncbi_112764656	1.68872	4.58791	5343	8245	0.343	0.512	1.44185	0	0	up	ALDC	PREDICTED: fructose-bisphosphate aldolase, cytoplasmic isozyme [Arachis ipaensis]	Metabolism;Metabolism;Metabolism;Metabolism;Metabolism;Metabolism;Metabolism;Metabolism	Global and overview maps;Global and overview maps;Global and overview maps;Global and overview maps;Carbohydrate metabolism;Energy metabolism;Carbohydrate metabolism;Carbohydrate metabolism	ko01100//Metabolic pathways;ko01110//Biosynthesis of secondary metabolites;ko01200//Carbon metabolism;ko01230//Biosynthesis of amino acids;ko00010//Glycolysis / Gluconeogenesis;ko00710//Carbon fixation in photosynthetic organisms;ko00051//Fructose and mannose metabolism;ko00030//Pentose phosphate pathway	K01623;K01623;K01623;K01623;K01623;K01623;K01623;K01623	-	-	-
light-vs-FAD2	epidermis1	ncbi_112703611	ncbi_112703611	1.06203	2.8818	5343	8245	0.228	0.359	1.44007	0	0	up	At1g78850	PREDICTED: epidermis-specific secreted glycoprotein EP1-like [Arachis duranensis]	-	-	-	-	-	-	-
light-vs-FAD2	epidermis1	ncbi_112723125	ncbi_112723125	2.52633	6.80299	5343	8245	0.449	0.644	1.42909	0	0	up	DRR49A	pathogenesis-related class 10 protein [Arachis hypogaea]	-	-	-	-	-	-	-
light-vs-FAD2	epidermis1	ncbi_112737946	ncbi_112737946	1.63639	4.38867	5343	8245	0.336	0.498	1.42321	0	0	up	--	PREDICTED: uncharacterized protein LOC107634307 [Arachis ipaensis]	-	-	-	-	-	-	-
light-vs-FAD2	epidermis1	ncbi_112765128	ncbi_112765128	1.37946	3.689	5343	8245	0.288	0.436	1.41906	0	0	up	SlH4	histone H4 [Zea mays]	-	-	-	-	GO:0005911//cell-cell junction;GO:0009536//plastid;GO:0031090//organelle membrane;GO:0043232//intracellular non-membrane-bounded organelle	GO:0003676//nucleic acid binding;GO:0046983//protein dimerization activity	GO:0034728//nucleosome organization
light-vs-FAD2	epidermis1	ncbi_112703113	ncbi_112703113	1.91987	5.13111	5343	8245	0.374	0.552	1.41822	0	0	up	ERD14	PREDICTED: phosphoprotein ECPP44-like [Arachis duranensis]	-	-	-	-	-	-	-
light-vs-FAD2	epidermis1	ncbi_112723292	ncbi_112723292	2.02486	5.39512	5343	8245	0.389	0.569	1.41379	0	0	up	At2g25060	PREDICTED: blue copper protein-like [Arachis ipaensis]	-	-	-	-	-	-	-
light-vs-FAD2	epidermis1	ncbi_112790549	ncbi_112790549	13.2206	35.0553	5343	8245	0.942	0.993	1.40684	0	0	up	HSP26-A	PREDICTED: probable glutathione S-transferase [Arachis ipaensis]	Metabolism	Metabolism of other amino acids	ko00480//Glutathione metabolism	K00799	-	GO:0003824//catalytic activity	-
light-vs-FAD2	epidermis1	ncbi_112756986	ncbi_112756986	1.57134	4.15582	5343	8245	0.321	0.487	1.40308	0	0	up	METK1	PREDICTED: S-adenosylmethionine synthase 1 [Arachis duranensis]	Metabolism;Metabolism;Metabolism;Metabolism	Global and overview maps;Global and overview maps;Global and overview maps;Amino acid metabolism	ko01100//Metabolic pathways;ko01110//Biosynthesis of secondary metabolites;ko01230//Biosynthesis of amino acids;ko00270//Cysteine and methionine metabolism	K00789;K00789;K00789;K00789	-	GO:0016765//transferase activity, transferring alkyl or aryl (other than methyl) groups;GO:0032550//purine ribonucleoside binding;GO:0043169//cation binding	GO:0009108//coenzyme biosynthetic process
light-vs-FAD2	epidermis1	ncbi_112726668	ncbi_112726668	1.54507	4.05625	5343	8245	0.316	0.466	1.39241	0	0	up	ALAAT2	PREDICTED: alanine aminotransferase 2-like [Arachis ipaensis]	Metabolism;Metabolism;Metabolism;Metabolism;Metabolism;Metabolism;Metabolism	Global and overview maps;Global and overview maps;Global and overview maps;Energy metabolism;Global and overview maps;Amino acid metabolism;Amino acid metabolism	ko01100//Metabolic pathways;ko01200//Carbon metabolism;ko01230//Biosynthesis of amino acids;ko00710//Carbon fixation in photosynthetic organisms;ko01210//2-Oxocarboxylic acid metabolism;ko00250//Alanine, aspartate and glutamate metabolism;ko00220//Arginine biosynthesis	K00814;K00814;K00814;K00814;K00814;K00814;K00814	-	GO:0016769//transferase activity, transferring nitrogenous groups;GO:0043168//anion binding	GO:0008152//metabolic process
light-vs-FAD2	epidermis1	ncbi_112802430	ncbi_112802430	2.4139	6.31569	5343	8245	0.452	0.621	1.38754	0	0	up	BAM1	PREDICTED: beta-amylase 1, chloroplastic [Arachis ipaensis]	Metabolism	Carbohydrate metabolism	ko00500//Starch and sucrose metabolism	K01177	-	GO:0016160//amylase activity	GO:0044238//primary metabolic process
light-vs-FAD2	epidermis1	ncbi_112723371	ncbi_112723371	3.37656	8.81284	5343	8245	0.56	0.739	1.38403	0	0	up	--	stress induced protein [Medicago truncatula]	-	-	-	-	-	-	-
light-vs-FAD2	epidermis1	ncbi_112696356	ncbi_112696356	2.99101	7.77105	5343	8245	0.515	0.694	1.37745	0	0	up	RH3	PREDICTED: histone H3.3 isoform X1 [Daucus carota subsp. sativus] [Daucus carota]	-	-	-	-	GO:0043231//intracellular membrane-bounded organelle;GO:0043232//intracellular non-membrane-bounded organelle	GO:0003676//nucleic acid binding;GO:0046983//protein dimerization activity	GO:0006006//glucose metabolic process;GO:0006886//intracellular protein transport;GO:0034728//nucleosome organization
light-vs-FAD2	epidermis1	ncbi_112776652	ncbi_112776652	1.10445	2.85454	5343	8245	0.24	0.357	1.36986	0	0	up	ATX1	PREDICTED: copper transport protein ATX1-like [Arachis duranensis]	-	-	-	-	-	-	-
light-vs-FAD2	epidermis1	ncbi_36489194	ncbi_36489194	14.5919	37.4709	5343	8245	0.834	0.931	1.3606	0	0	up	rps11	ribosomal protein S11 (chloroplast) [Arachis hypogaea]	Genetic Information Processing	Translation	ko03010//Ribosome	K02948	GO:0009536//plastid;GO:0030529//intracellular ribonucleoprotein complex	GO:0003723//RNA binding;GO:0005198//structural molecule activity	GO:0010467//gene expression
light-vs-FAD2	epidermis1	ncbi_112750836	ncbi_112750836	1.99356	5.04534	5343	8245	0.389	0.541	1.33956	0	0	up	BAM1	PREDICTED: beta-amylase 1, chloroplastic [Arachis ipaensis]	Metabolism	Carbohydrate metabolism	ko00500//Starch and sucrose metabolism	K01177	-	GO:0016160//amylase activity	GO:0044238//primary metabolic process
light-vs-FAD2	epidermis1	ncbi_112797042	ncbi_112797042	1.51747	3.81461	5343	8245	0.314	0.446	1.32981	0	0	up	GT-3A	PREDICTED: trihelix transcription factor GT-3b-like [Arachis duranensis]	-	-	-	-	-	-	GO:0010467//gene expression;GO:0034645//cellular macromolecule biosynthetic process
light-vs-FAD2	epidermis1	ncbi_112702963	ncbi_112702963	1.22158	3.07079	5343	8245	0.264	0.38	1.32979	0	0	up	INVC	PREDICTED: alkaline/neutral invertase A, mitochondrial-like [Arachis duranensis]	-	-	-	-	GO:0043231//intracellular membrane-bounded organelle	GO:0004564//beta-fructofuranosidase activity	GO:0009692//ethylene metabolic process;GO:0009845//seed germination;GO:0048506//regulation of timing of meristematic phase transition
light-vs-FAD2	epidermis1	ncbi_112788899	ncbi_112788899	2.04256	5.11267	5343	8245	0.393	0.544	1.32365	0	0	up	EP3	PREDICTED: endochitinase EP3 [Arachis duranensis]	Metabolism;Metabolism	Global and overview maps;Carbohydrate metabolism	ko01100//Metabolic pathways;ko00520//Amino sugar and nucleotide sugar metabolism	K01183;K01183	-	-	-
light-vs-FAD2	epidermis1	ncbi_112754333	ncbi_112754333	2.61591	6.50075	5343	8245	0.472	0.634	1.31326	0	0	up	RH3	PREDICTED: histone H3.3 isoform X1 [Daucus carota subsp. sativus] [Daucus carota]	-	-	-	-	GO:0043231//intracellular membrane-bounded organelle;GO:0043232//intracellular non-membrane-bounded organelle	GO:0003676//nucleic acid binding;GO:0046983//protein dimerization activity	GO:0006006//glucose metabolic process;GO:0006886//intracellular protein transport;GO:0034728//nucleosome organization
light-vs-FAD2	epidermis1	ncbi_112764079	ncbi_112764079	1.1821	2.9226	5343	8245	0.256	0.359	1.30583	0	0	up	COR2	PREDICTED: NAD(P)H-dependent 6'-deoxychalcone synthase-like [Arachis ipaensis]	-	-	-	-	-	-	-
light-vs-FAD2	epidermis1	ncbi_112743657	ncbi_112743657	1.29222	3.19433	5343	8245	0.274	0.39	1.3056	0	0	up	GT-3A	PREDICTED: trihelix transcription factor GT-3b-like [Arachis ipaensis]	-	-	-	-	-	-	GO:0010467//gene expression;GO:0034645//cellular macromolecule biosynthetic process
light-vs-FAD2	epidermis1	ncbi_112741690	ncbi_112741690	2.32016	5.71055	5343	8245	0.431	0.588	1.29937	0	0	up	LLR18B	PREDICTED: ABA-responsive protein ABR17-like [Arachis ipaensis]	-	-	-	-	-	-	-
light-vs-FAD2	epidermis1	ncbi_112733852	ncbi_112733852	4.33748	10.6751	5343	8245	0.652	0.801	1.29931	0	0	up	--	PREDICTED: lysine-rich arabinogalactan protein 19-like [Vigna angularis]	-	-	-	-	-	-	-
light-vs-FAD2	epidermis1	ncbi_112800571	ncbi_112800571	2.13167	5.21992	5343	8245	0.403	0.558	1.29201	0	0	up	--	PREDICTED: cysteine-rich and transmembrane domain-containing protein A [Pyrus x bretschneideri]	-	-	-	-	-	-	-
light-vs-FAD2	epidermis1	ncbi_112795670	ncbi_112795670	1.20171	2.93407	5343	8245	0.261	0.366	1.28775	0	0	up	CHS	PREDICTED: stilbene synthase 3-like [Arachis duranensis]	Metabolism;Metabolism;Organismal Systems;Metabolism	Global and overview maps;Global and overview maps;Environmental adaptation;Biosynthesis of other secondary metabolites	ko01100//Metabolic pathways;ko01110//Biosynthesis of secondary metabolites;ko04712//Circadian rhythm - plant;ko00941//Flavonoid biosynthesis	K00660;K00660;K00660;K00660	-	-	-
light-vs-FAD2	epidermis1	ncbi_112741086	ncbi_112741086	1.20923	2.94021	5343	8245	0.25	0.372	1.28176	0	0	up	BAM9	PREDICTED: inactive beta-amylase 9 [Arachis ipaensis]	-	-	-	-	GO:0044424//intracellular part	GO:0016160//amylase activity	GO:0044238//primary metabolic process
light-vs-FAD2	epidermis1	ncbi_112717378	ncbi_112717378	1.20491	2.92388	5343	8245	0.261	0.364	1.27889	0	0	up	SAG20	wound-induced protein 1-like protein [Phaseolus vulgaris]	-	-	-	-	-	-	-
light-vs-FAD2	epidermis1	ncbi_36489222	ncbi_36489222	7.18542	17.4252	5343	8245	0.694	0.779	1.27802	0	0	up	ndhG	NADH-plastoquinone oxidoreductase subunit 6 (chloroplast) [Arachis hypogaea]	Metabolism;Metabolism	Global and overview maps;Energy metabolism	ko01100//Metabolic pathways;ko00190//Oxidative phosphorylation	K05578;K05578	GO:0031224//intrinsic component of membrane;GO:0044434//chloroplast part	GO:0048037//cofactor binding;GO:0050136//NADH dehydrogenase (quinone) activity	GO:0044710//single-organism metabolic process
light-vs-FAD2	epidermis1	ncbi_112791829	ncbi_112791829	4.55383	10.8992	5343	8245	0.658	0.803	1.25905	0	0	up	UBQ10	ubiquitin-like protein [Phaseolus vulgaris]	-	-	-	-	-	-	-
light-vs-FAD2	epidermis1	ncbi_112707478	ncbi_112707478	1.5658	3.74579	5343	8245	0.324	0.443	1.25832	0	0	up	ANT1	PREDICTED: ADP,ATP carrier protein 1, mitochondrial-like [Arachis duranensis]	-	-	-	-	-	-	-
light-vs-FAD2	epidermis1	ncbi_112727869	ncbi_112727869	1.6722	3.99427	5343	8245	0.332	0.462	1.25614	0	0	up	--	PAR1 protein [Medicago truncatula]	-	-	-	-	-	-	-
light-vs-FAD2	epidermis1	ncbi_112706053	ncbi_112706053	17.6721	42.1463	5343	8245	0.973	0.998	1.25393	0	0	up	ALDH3H1	PREDICTED: aldehyde dehydrogenase family 3 member H1-like [Arachis duranensis]	Metabolism;Metabolism;Metabolism;Metabolism;Metabolism;Metabolism;Metabolism;Metabolism;Metabolism;Metabolism;Metabolism;Metabolism;Metabolism	Global and overview maps;Global and overview maps;Carbohydrate metabolism;Carbohydrate metabolism;Lipid metabolism;Lipid metabolism;Amino acid metabolism;Amino acid metabolism;Carbohydrate metabolism;Amino acid metabolism;Metabolism of other amino acids;Amino acid metabolism;Amino acid metabolism	ko01100//Metabolic pathways;ko01110//Biosynthesis of secondary metabolites;ko00010//Glycolysis / Gluconeogenesis;ko00620//Pyruvate metabolism;ko00561//Glycerolipid metabolism;ko00071//Fatty acid degradation;ko00330//Arginine and proline metabolism;ko00280//Valine, leucine and isoleucine degradation;ko00053//Ascorbate and aldarate metabolism;ko00380//Tryptophan metabolism;ko00410//beta-Alanine met…	K00128;K00128;K00128;K00128;K00128;K00128;K00128;K00128;K00128;K00128;K00128;K00128;K00128	GO:0005911//cell-cell junction;GO:0043231//intracellular membrane-bounded organelle	GO:0016620//oxidoreductase activity, acting on the aldehyde or oxo group of donors, NAD or NADP as acceptor	GO:0044237//cellular metabolic process;GO:0044710//single-organism metabolic process;GO:0050896//response to stimulus
light-vs-FAD2	epidermis1	ncbi_112790504	ncbi_112790504	1.7732	4.22545	5343	8245	0.356	0.478	1.2527	0	0	up	CHS	PREDICTED: stilbene synthase 3-like [Arachis ipaensis]	Metabolism;Metabolism;Organismal Systems;Metabolism	Global and overview maps;Global and overview maps;Environmental adaptation;Biosynthesis of other secondary metabolites	ko01100//Metabolic pathways;ko01110//Biosynthesis of secondary metabolites;ko04712//Circadian rhythm - plant;ko00941//Flavonoid biosynthesis	K00660;K00660;K00660;K00660	-	-	-
light-vs-FAD2	epidermis1	ncbi_112715063	ncbi_112715063	3.31134	7.88361	5343	8245	0.548	0.699	1.25142	0	0	up	--	PREDICTED: uncharacterized protein LOC107468936 [Arachis duranensis]	-	-	-	-	-	-	-
light-vs-FAD2	epidermis1	ncbi_112701890	ncbi_112701890	1.84599	4.39351	5343	8245	0.357	0.489	1.25093	0	0	up	At2g25060	PREDICTED: blue copper protein-like [Arachis duranensis]	-	-	-	-	-	-	-
light-vs-FAD2	epidermis1	ncbi_36489193	ncbi_36489193	10.2216	24.2633	5343	8245	0.762	0.873	1.24715	0	0	up	rpoA	RNA polymerase alpha subunit (chloroplast) [Arachis hypogaea]	Metabolism;Metabolism;Metabolism;Genetic Information Processing	Global and overview maps;Nucleotide metabolism;Nucleotide metabolism;Transcription	ko01100//Metabolic pathways;ko00230//Purine metabolism;ko00240//Pyrimidine metabolism;ko03020//RNA polymerase	K03040;K03040;K03040;K03040	GO:0009536//plastid	GO:0005515//protein binding;GO:0034062//RNA polymerase activity	GO:0034645//cellular macromolecule biosynthetic process
light-vs-FAD2	epidermis1	ncbi_112720774	ncbi_112720774	0.973909	2.30509	5343	8245	0.222	0.303	1.24288	0	0	up	ERF6	PREDICTED: ethylene-responsive transcription factor 5 [Arachis ipaensis]	-	-	-	-	-	-	-
light-vs-FAD2	epidermis1	ncbi_112792601	ncbi_112792601	1.31503	3.10111	5343	8245	0.28	0.388	1.23763	0	0	up	--	PREDICTED: stress-associated endoplasmic reticulum protein 2 [Arachis duranensis]	-	-	-	-	-	-	-
light-vs-FAD2	epidermis1	ncbi_112776352	ncbi_112776352	5.42866	12.7735	5343	8245	0.732	0.847	1.23447	0	0	up	ZAT5	PREDICTED: zinc finger protein ZAT11-like [Arachis ipaensis]	-	-	-	-	-	-	-
light-vs-FAD2	epidermis1	ncbi_112734862	ncbi_112734862	1.4243	3.3229	5343	8245	0.296	0.407	1.22213	0	0	up	--	PREDICTED: stress-associated endoplasmic reticulum protein 2 [Arachis duranensis]	-	-	-	-	-	-	-
light-vs-FAD2	epidermis1	ncbi_112750380	ncbi_112750380	1.10116	2.56697	5343	8245	0.243	0.332	1.22097	0	0	up	MPSR1	PREDICTED: E3 ubiquitin-protein ligase RING1-like [Arachis ipaensis]	-	-	-	-	-	-	-
light-vs-FAD2	epidermis1	ncbi_112772179	ncbi_112772179	1.59449	3.68482	5343	8245	0.331	0.439	1.20845	0	0	up	ANT1	PREDICTED: ADP,ATP carrier protein 1, mitochondrial-like [Arachis ipaensis]	-	-	-	-	-	-	-
light-vs-FAD2	epidermis1	ncbi_112775971	ncbi_112775971	1.397	3.21715	5343	8245	0.297	0.394	1.20339	0	0	up	CIPK25	PREDICTED: CBL-interacting serine/threonine-protein kinase 5-like [Arachis ipaensis]	-	-	-	-	-	-	-
light-vs-FAD2	epidermis1	ncbi_112797235	ncbi_112797235	1.10492	2.53005	5343	8245	0.242	0.323	1.19515	0	0	up	HMGB2	PREDICTED: HMG1/2-like protein isoform X1 [Arachis duranensis]	Genetic Information Processing	Replication and repair	ko03410//Base excision repair	K10802	-	-	-
light-vs-FAD2	epidermis1	ncbi_112801259	ncbi_112801259	3.68441	8.43093	5343	8245	0.563	0.718	1.19424	0	0	up	STP13	PREDICTED: sugar transport protein 13 [Arachis ipaensis]	-	-	-	-	GO:0005911//cell-cell junction;GO:0031224//intrinsic component of membrane	GO:0005356//hydrogen:glucose symporter activity	GO:0006865//amino acid transport;GO:0008645//hexose transport;GO:0044763//single-organism cellular process
light-vs-FAD2	epidermis1	ncbi_112723200	ncbi_112723200	2.08523	4.74996	5343	8245	0.403	0.523	1.18767	0	0	up	INVC	PREDICTED: alkaline/neutral invertase A, mitochondrial-like [Arachis ipaensis]	-	-	-	-	GO:0043231//intracellular membrane-bounded organelle	GO:0004564//beta-fructofuranosidase activity	GO:0009692//ethylene metabolic process;GO:0009845//seed germination;GO:0048506//regulation of timing of meristematic phase transition
light-vs-FAD2	epidermis1	ncbi_112720145	ncbi_112720145	2.74596	6.22305	5343	8245	0.491	0.621	1.18028	0	0	up	SAT1	PREDICTED: serine acetyltransferase 1, chloroplastic [Arachis duranensis]	Metabolism;Metabolism;Metabolism;Metabolism;Metabolism;Metabolism	Global and overview maps;Global and overview maps;Global and overview maps;Global and overview maps;Amino acid metabolism;Energy metabolism	ko01100//Metabolic pathways;ko01110//Biosynthesis of secondary metabolites;ko01200//Carbon metabolism;ko01230//Biosynthesis of amino acids;ko00270//Cysteine and methionine metabolism;ko00920//Sulfur metabolism	K00640;K00640;K00640;K00640;K00640;K00640	GO:0044424//intracellular part	GO:0016412//serine O-acyltransferase activity	GO:0006563//L-serine metabolic process
light-vs-FAD2	epidermis1	ncbi_36489157	ncbi_36489157	78.3306	176.769	5343	8245	1	1	1.17422	0	0	up	rpoC2	RNA polymerase beta' subunit (chloroplast) [Arachis hypogaea]	Metabolism;Metabolism;Metabolism;Genetic Information Processing	Global and overview maps;Nucleotide metabolism;Nucleotide metabolism;Transcription	ko01100//Metabolic pathways;ko00230//Purine metabolism;ko00240//Pyrimidine metabolism;ko03020//RNA polymerase	K03046;K03046;K03046;K03046	GO:0009536//plastid	GO:0034062//RNA polymerase activity	GO:0034645//cellular macromolecule biosynthetic process
light-vs-FAD2	epidermis1	ncbi_112748321	ncbi_112748321	6.02	13.5767	5343	8245	0.758	0.87	1.17329	0	0	up	AKR4C9	PREDICTED: aldo-keto reductase family 4 member C9-like [Arachis duranensis]	-	-	-	-	-	GO:0003824//catalytic activity	GO:0044710//single-organism metabolic process
light-vs-FAD2	epidermis1	ncbi_112737837	ncbi_112737837	1.46026	3.29235	5343	8245	0.305	0.402	1.17284	0	0	up	At1g51060	PREDICTED: probable histone H2A.1 [Arachis duranensis]	-	-	-	-	GO:0043231//intracellular membrane-bounded organelle;GO:0043232//intracellular non-membrane-bounded organelle	GO:0003676//nucleic acid binding;GO:0046983//protein dimerization activity	-
light-vs-FAD2	epidermis1	ncbi_112767130	ncbi_112767130	3.14957	7.08776	5343	8245	0.537	0.658	1.17015	0	0	up	UBC10	Ubiquitin-conjugating enzyme E2 10, partial [Cajanus cajan]	-	-	-	-	-	-	-
light-vs-FAD2	epidermis1	ncbi_112734564	ncbi_112734564	7.38867	16.5234	5343	8245	0.82	0.916	1.16111	0	0	up	--	stress up-regulated Nod 19 protein [Medicago truncatula]	-	-	-	-	-	-	-
light-vs-FAD2	epidermis1	ncbi_112789965	ncbi_112789965	1.98496	4.4257	5343	8245	0.382	0.497	1.15676	0	0	up	At1g51060	PREDICTED: probable histone H2A.1 [Arachis duranensis]	-	-	-	-	GO:0043231//intracellular membrane-bounded organelle;GO:0043232//intracellular non-membrane-bounded organelle	GO:0003676//nucleic acid binding;GO:0046983//protein dimerization activity	-
light-vs-FAD2	epidermis1	ncbi_112766436	ncbi_112766436	1.75058	3.89356	5343	8245	0.355	0.454	1.15321	0	0	up	HSC80	PREDICTED: heat shock cognate protein 80 [Arachis duranensis]	Organismal Systems;Genetic Information Processing	Environmental adaptation;Folding, sorting and degradation	ko04626//Plant-pathogen interaction;ko04141//Protein processing in endoplasmic reticulum	K04079;K04079	-	GO:0005515//protein binding	GO:0044267//cellular protein metabolic process;GO:0050896//response to stimulus
light-vs-FAD2	epidermis1	ncbi_112714827	ncbi_112714827	1.38772	3.08609	5343	8245	0.29	0.382	1.15301	0	0	up	RIBA1	PREDICTED: bifunctional riboflavin biosynthesis protein RIBA 1, chloroplastic-like [Arachis duranensis]	Metabolism;Metabolism;Metabolism;Metabolism	Global and overview maps;Global and overview maps;Metabolism of cofactors and vitamins;Metabolism of cofactors and vitamins	ko01100//Metabolic pathways;ko01110//Biosynthesis of secondary metabolites;ko00790//Folate biosynthesis;ko00740//Riboflavin metabolism	K14652;K14652;K14652;K14652	GO:0009532//plastid stroma	GO:0016830//carbon-carbon lyase activity;GO:0032550//purine ribonucleoside binding;GO:0043169//cation binding	GO:0006771//riboflavin metabolic process;GO:0048588//developmental cell growth
light-vs-FAD2	epidermis1	ncbi_112720615	ncbi_112720615	2.04333	4.49778	5343	8245	0.392	0.505	1.13825	0	0	up	--	PREDICTED: cysteine-rich and transmembrane domain-containing protein A [Pyrus x bretschneideri]	-	-	-	-	-	-	-
light-vs-FAD2	epidermis1	ncbi_112797722	ncbi_112797722	4.16562	9.11644	5343	8245	0.641	0.752	1.12992	0	0	up	--	PREDICTED: glycine-rich protein A3-like [Arachis duranensis]	-	-	-	-	-	-	-
light-vs-FAD2	epidermis1	ncbi_112705955	ncbi_112705955	3.85262	8.39936	5343	8245	0.608	0.728	1.12442	0	0	up	UBC10	Ubiquitin-conjugating enzyme E2 10, partial [Cajanus cajan]	-	-	-	-	-	-	-
light-vs-FAD2	epidermis1	ncbi_112758387	ncbi_112758387	1.77407	3.83962	5343	8245	0.354	0.451	1.11386	0	0	up	LTI6A	PREDICTED: hydrophobic protein LTI6A-like [Arachis duranensis]	-	-	-	-	-	-	-
light-vs-FAD2	epidermis1	ncbi_112790991	ncbi_112790991	2.32682	4.99046	5343	8245	0.438	0.539	1.10078	0	0	up	SAT3	PREDICTED: serine acetyltransferase 1, chloroplastic [Arachis duranensis]	Metabolism;Metabolism;Metabolism;Metabolism;Metabolism;Metabolism	Global and overview maps;Global and overview maps;Global and overview maps;Global and overview maps;Amino acid metabolism;Energy metabolism	ko01100//Metabolic pathways;ko01110//Biosynthesis of secondary metabolites;ko01200//Carbon metabolism;ko01230//Biosynthesis of amino acids;ko00270//Cysteine and methionine metabolism;ko00920//Sulfur metabolism	K00640;K00640;K00640;K00640;K00640;K00640	-	GO:0016412//serine O-acyltransferase activity	GO:0006563//L-serine metabolic process
light-vs-FAD2	epidermis1	ncbi_112789029	ncbi_112789029	1.30911	2.79233	5343	8245	0.281	0.356	1.09282	0	0	up	--	PREDICTED: E3 ubiquitin-protein ligase RNF4-like [Arachis duranensis]	-	-	-	-	-	-	-
light-vs-FAD2	epidermis1	ncbi_112751520	ncbi_112751520	6.27378	13.3633	5343	8245	0.768	0.866	1.09085	0	0	up	ASP	PREDICTED: miraculin-like [Arachis ipaensis]	-	-	-	-	-	-	-
light-vs-FAD2	epidermis1	ncbi_112784751	ncbi_112784751	2.24146	4.76306	5343	8245	0.423	0.526	1.08742	0	0	up	--	PREDICTED: uncharacterized protein LOC107621672 [Arachis ipaensis]	-	-	-	-	-	-	-
light-vs-FAD2	epidermis1	ncbi_112737066	ncbi_112737066	2.00782	4.26404	5343	8245	0.39	0.485	1.08655	0	0	up	--	PREDICTED: E3 ubiquitin-protein ligase RNF4-like [Arachis ipaensis]	-	-	-	-	-	-	-
light-vs-FAD2	epidermis1	ncbi_112737834	ncbi_112737834	1.85072	3.9172	5343	8245	0.373	0.456	1.08169	0	0	up	At1g51060	PREDICTED: probable histone H2A.1 [Arachis duranensis]	-	-	-	-	GO:0043231//intracellular membrane-bounded organelle;GO:0043232//intracellular non-membrane-bounded organelle	GO:0003676//nucleic acid binding;GO:0046983//protein dimerization activity	-
light-vs-FAD2	epidermis1	ncbi_112749644	ncbi_112749644	2.29023	4.83508	5343	8245	0.426	0.531	1.07801	0	0	up	tlp	PREDICTED: protein P21-like [Arachis ipaensis]	-	-	-	-	-	-	-
light-vs-FAD2	epidermis1	ncbi_112779881	ncbi_112779881	1.66885	3.49323	5343	8245	0.339	0.421	1.06566	0	0	up	ILL5	PREDICTED: IAA-amino acid hydrolase ILR1-like 4 [Arachis ipaensis]	-	-	-	-	-	-	-
light-vs-FAD2	epidermis1	ncbi_112733770	ncbi_112733770	3.4064	7.11125	5343	8245	0.569	0.657	1.06183	0	0	up	AS	PREDICTED: hydroquinone glucosyltransferase-like [Arachis duranensis]	-	-	-	-	-	GO:0016757//transferase activity, transferring glycosyl groups	-
light-vs-FAD2	epidermis1	ncbi_112796886	ncbi_112796886	17.7907	37.0766	5343	8245	0.977	0.994	1.05938	0	0	up	HSP26-A	PREDICTED: probable glutathione S-transferase [Arachis ipaensis]	Metabolism	Metabolism of other amino acids	ko00480//Glutathione metabolism	K00799	-	GO:0003824//catalytic activity	-
light-vs-FAD2	epidermis1	ncbi_112784458	ncbi_112784458	2.1362	4.44963	5343	8245	0.403	0.498	1.0586	0	0	up	--	PREDICTED: uncharacterized protein LOC107468936 [Arachis duranensis]	-	-	-	-	-	-	-
light-vs-FAD2	epidermis1	ncbi_112758901	ncbi_112758901	1.87592	3.85831	5343	8245	0.377	0.455	1.04033	0	0	up	HSP70	PREDICTED: probable mediator of RNA polymerase II transcription subunit 37c [Arachis ipaensis]	Genetic Information Processing;Cellular Processes;Genetic Information Processing	Folding, sorting and degradation;Transport and catabolism;Transcription	ko04141//Protein processing in endoplasmic reticulum;ko04144//Endocytosis;ko03040//Spliceosome	K03283;K03283;K03283	-	GO:0032550//purine ribonucleoside binding	-
light-vs-FAD2	epidermis1	ncbi_112788913	ncbi_112788913	2.3603	4.85111	5343	8245	0.438	0.53	1.03931	0	0	up	JGB	PREDICTED: mitochondrial division protein 1-like [Arachis duranensis]	-	-	-	-	-	-	-
light-vs-FAD2	epidermis1	ncbi_112728631	ncbi_112728631	2.03069	4.15265	5343	8245	0.392	0.477	1.03203	0	0	up	MYB102	PREDICTED: transcription factor MYB3-like [Arachis ipaensis]	Organismal Systems	Environmental adaptation	ko04626//Plant-pathogen interaction	K09422	-	-	-
light-vs-FAD2	epidermis1	ncbi_112741111	ncbi_112741111	2.01087	4.0882	5343	8245	0.39	0.47	1.02361	0	0	up	--	PREDICTED: uncharacterized protein LOC107638539 [Arachis ipaensis]	-	-	-	-	-	-	-
light-vs-FAD2	epidermis1	ncbi_112696006	ncbi_112696006	8.47031	17.2041	5343	8245	0.86	0.923	1.02225	0	0	up	--	PREDICTED: uncharacterized protein LOC107495969 [Arachis duranensis]	-	-	-	-	-	-	-
light-vs-FAD2	epidermis1	ncbi_112701786	ncbi_112701786	1.76437	3.57438	5343	8245	0.352	0.427	1.0185	0	0	up	HSC80	PREDICTED: heat shock cognate protein 80 [Arachis duranensis]	Organismal Systems;Genetic Information Processing	Environmental adaptation;Folding, sorting and degradation	ko04626//Plant-pathogen interaction;ko04141//Protein processing in endoplasmic reticulum	K04079;K04079	-	GO:0005515//protein binding	GO:0044267//cellular protein metabolic process;GO:0050896//response to stimulus
light-vs-FAD2	epidermis1	ncbi_112751124	ncbi_112751124	2.38512	4.81117	5343	8245	0.439	0.525	1.0123	0	0	up	--	PREDICTED: uncharacterized protein LOC107644308 [Arachis ipaensis]	-	-	-	-	-	-	-
light-vs-FAD2	epidermis1	ncbi_112783455	ncbi_112783455	1.35998	2.72734	5343	8245	0.289	0.35	1.00385	0	0	up	HMGB2	PREDICTED: HMG1/2-like protein isoform X1 [Arachis ipaensis]	Genetic Information Processing	Replication and repair	ko03410//Base excision repair	K10802	-	-	-
light-vs-FAD2	epidermis1	ncbi_112764410	ncbi_112764410	2.4291	4.86689	5343	8245	0.443	0.526	1.00255	0	0	up	UGT85A24	PREDICTED: 7-deoxyloganetin glucosyltransferase-like [Arachis ipaensis]	Metabolism;Metabolism	Global and overview maps;Global and overview maps	ko01100//Metabolic pathways;ko01110//Biosynthesis of secondary metabolites	K21374;K21374	-	GO:0016757//transferase activity, transferring glycosyl groups	-
light-vs-FAD2	epidermis1	ncbi_112790514	ncbi_112790514	3.11901	6.09299	5343	8245	0.53	0.609	0.96604	0	0	up	CCR1	PREDICTED: cinnamoyl-CoA reductase 1-like [Arachis duranensis]	-	-	-	-	-	-	-
light-vs-FAD2	epidermis1	ncbi_112801049	ncbi_112801049	1.96805	3.84285	5343	8245	0.391	0.447	0.965373	0	0	up	UGT74B1	PREDICTED: UDP-glycosyltransferase 74B1-like [Arachis duranensis]	Metabolism;Metabolism;Metabolism;Metabolism	Global and overview maps;Global and overview maps;Amino acid metabolism;Biosynthesis of other secondary metabolites	ko01110//Biosynthesis of secondary metabolites;ko01210//2-Oxocarboxylic acid metabolism;ko00380//Tryptophan metabolism;ko00966//Glucosinolate biosynthesis	K11820;K11820;K11820;K11820	-	GO:0035251//UDP-glucosyltransferase activity	GO:0009617//response to bacterium;GO:0009683//indoleacetic acid metabolic process;GO:0019758//glycosinolate biosynthetic process;GO:0048588//developmental cell growth
light-vs-FAD2	epidermis1	ncbi_112707710	ncbi_112707710	1.57831	3.07825	5343	8245	0.325	0.378	0.963685	0	0	up	SAP5	PREDICTED: zinc finger A20 and AN1 domain-containing stress-associated protein 5 [Arachis ipaensis]	-	-	-	-	-	GO:0046914//transition metal ion binding	-
light-vs-FAD2	epidermis1	ncbi_112734277	ncbi_112734277	1.48119	2.83737	5343	8245	0.311	0.358	0.937753	0	0	up	At3g17800	PREDICTED: UV-B-induced protein At3g17800, chloroplastic [Arachis ipaensis]	-	-	-	-	-	-	-
light-vs-FAD2	epidermis1	ncbi_112703165	ncbi_112703165	6.1144	11.3573	5343	8245	0.771	0.814	0.893332	0	0	up	CP1	PREDICTED: calmodulin [Arachis duranensis]	Organismal Systems;Environmental Information Processing;Environmental Information Processing	Environmental adaptation;Signal transduction;Signal transduction	ko04626//Plant-pathogen interaction;ko04016//MAPK signaling pathway - plant;ko04070//Phosphatidylinositol signaling system	K02183;K02183;K02183	GO:0044444//cytoplasmic part	-	-
light-vs-FAD2	epidermis1	ncbi_112765178	ncbi_112765178	2.80962	5.21054	5343	8245	0.503	0.552	0.891033	0	0	up	RAP2-4	PREDICTED: ethylene-responsive transcription factor RAP2-13 [Arachis ipaensis]	-	-	-	-	-	-	-
light-vs-FAD2	epidermis1	ncbi_112716863	ncbi_112716863	1.80239	3.32735	5343	8245	0.357	0.402	0.884422	0	0	up	GDH1	PREDICTED: glutamate dehydrogenase 1-like [Arachis ipaensis]	Metabolism;Metabolism;Metabolism;Metabolism;Metabolism	Global and overview maps;Global and overview maps;Amino acid metabolism;Energy metabolism;Amino acid metabolism	ko01100//Metabolic pathways;ko01200//Carbon metabolism;ko00250//Alanine, aspartate and glutamate metabolism;ko00910//Nitrogen metabolism;ko00220//Arginine biosynthesis	K00261;K00261;K00261;K00261;K00261	-	GO:0016638//oxidoreductase activity, acting on the CH-NH2 group of donors	GO:0044710//single-organism metabolic process
light-vs-FAD2	epidermis1	ncbi_112802216	ncbi_112802216	2.0645	3.81053	5343	8245	0.406	0.447	0.884167	0	0	up	--	PREDICTED: uncharacterized protein LOC107490413 [Arachis duranensis]	-	-	-	-	-	-	-
light-vs-FAD2	epidermis1	ncbi_112750010	ncbi_112750010	2.92282	5.39299	5343	8245	0.51	0.565	0.883702	0	0	up	--	PREDICTED: histone H3.v1-like [Arachis ipaensis]	-	-	-	-	-	-	-
light-vs-FAD2	epidermis1	ncbi_112715668	ncbi_112715668	1.90045	3.50391	5343	8245	0.375	0.423	0.882588	0	0	up	SAUR32	PREDICTED: auxin-responsive protein SAUR32 [Arachis duranensis]	Environmental Information Processing	Signal transduction	ko04075//Plant hormone signal transduction	K14488	-	-	-
light-vs-FAD2	epidermis1	ncbi_112771125	ncbi_112771125	2.24211	4.13372	5343	8245	0.432	0.484	0.882552	0	0	up	RAN1	PREDICTED: GTP-binding nuclear protein Ran-3 [Arachis duranensis]	Genetic Information Processing;Genetic Information Processing	Translation;Translation	ko03013//RNA transport;ko03008//Ribosome biogenesis in eukaryotes	K07936;K07936	GO:0005911//cell-cell junction;GO:0043231//intracellular membrane-bounded organelle;GO:0044444//cytoplasmic part	GO:0032550//purine ribonucleoside binding	GO:0006405//RNA export from nucleus;GO:0006886//intracellular protein transport
light-vs-FAD2	epidermis1	ncbi_112695626	ncbi_112695626	2.40337	4.41616	5343	8245	0.444	0.499	0.87771	0	0	up	LTI6A	PREDICTED: hydrophobic protein LTI6A-like [Arachis duranensis]	-	-	-	-	-	-	-
light-vs-FAD2	epidermis1	ncbi_112801494	ncbi_112801494	3.25534	5.97695	5343	8245	0.551	0.609	0.876581	0	0	up	tlp	PREDICTED: protein P21-like [Arachis duranensis]	-	-	-	-	-	-	-
light-vs-FAD2	epidermis1	ncbi_112707868	ncbi_112707868	2.71841	4.92107	5343	8245	0.488	0.532	0.856182	0	0	up	RAN1	PREDICTED: GTP-binding nuclear protein Ran-3-like [Arachis duranensis]	Genetic Information Processing;Genetic Information Processing	Translation;Translation	ko03013//RNA transport;ko03008//Ribosome biogenesis in eukaryotes	K07936;K07936	-	-	-
light-vs-FAD2	epidermis1	ncbi_112749846	ncbi_112749846	9.62532	17.3718	5343	8245	0.886	0.923	0.851837	0	0	up	OPR2	PREDICTED: 12-oxophytodienoate reductase 2 [Glycine max]	Metabolism;Metabolism;Metabolism	Global and overview maps;Global and overview maps;Lipid metabolism	ko01100//Metabolic pathways;ko01110//Biosynthesis of secondary metabolites;ko00592//alpha-Linolenic acid metabolism	K05894;K05894;K05894	-	GO:0003824//catalytic activity;GO:0032553//ribonucleotide binding	GO:0044710//single-organism metabolic process
light-vs-FAD2	epidermis1	ncbi_112696940	ncbi_112696940	8.46367	15.1994	5343	8245	0.855	0.89	0.84465	0	0	up	--	PREDICTED: protein SRC1-like [Arachis duranensis]	-	-	-	-	-	-	-
light-vs-FAD2	epidermis1	ncbi_112722398	ncbi_112722398	3.64964	6.53963	5343	8245	0.581	0.628	0.841439	0	0	up	--	PREDICTED: uncharacterized protein LOC107632678 [Arachis ipaensis]	-	-	-	-	-	-	-
light-vs-FAD2	epidermis1	ncbi_112723124	ncbi_112723124	7.19641	12.7978	5343	8245	0.814	0.855	0.830541	0	0	up	STH-2	PREDICTED: pathogenesis-related protein STH-2-like [Arachis ipaensis]	-	-	-	-	-	-	GO:0050896//response to stimulus
light-vs-FAD2	epidermis1	ncbi_112716608	ncbi_112716608	4.04548	7.17665	5343	8245	0.614	0.659	0.826983	0	0	up	NHL10	PREDICTED: protein YLS9-like [Arachis duranensis]	-	-	-	-	-	-	-
light-vs-FAD2	epidermis1	ncbi_112789702	ncbi_112789702	2.58414	4.58141	5343	8245	0.471	0.504	0.826084	0	0	up	KRP1	PREDICTED: calcium-binding protein PBP1-like [Arachis duranensis]	-	-	-	-	-	-	-
light-vs-FAD2	epidermis1	ncbi_112784219	ncbi_112784219	3.8686	6.8018	5343	8245	0.611	0.648	0.814089	0	0	up	--	PREDICTED: glycine-rich protein A3-like isoform X1 [Arachis ipaensis]	-	-	-	-	-	-	-
light-vs-FAD2	epidermis1	ncbi_112803102	ncbi_112803102	4.4807	7.82514	5343	8245	0.658	0.698	0.80438	0	0	up	PMEI11	PREDICTED: 21 kDa protein-like [Arachis duranensis]	-	-	-	-	-	GO:0052689//carboxylic ester hydrolase activity	GO:0009892//negative regulation of metabolic process
light-vs-FAD2	epidermis1	ncbi_112772201	ncbi_112772201	2.43402	4.21405	5343	8245	0.444	0.487	0.79184	0	0	up	GRXC9	PREDICTED: glutaredoxin-C9-like [Arachis ipaensis]	-	-	-	-	-	-	GO:0044699//single-organism process
light-vs-FAD2	epidermis1	ncbi_112711903	ncbi_112711903	2.80891	4.82217	5343	8245	0.499	0.522	0.779651	0	0	up	--	PREDICTED: probable beta-D-xylosidase 5 isoform X2 [Prunus mume]	-	-	-	-	-	-	-
light-vs-FAD2	epidermis1	ncbi_112771307	ncbi_112771307	2.58294	4.42323	5343	8245	0.477	0.496	0.776062	0	0	up	RAN1	PREDICTED: GTP-binding nuclear protein Ran-3-like [Arachis duranensis]	Genetic Information Processing;Genetic Information Processing	Translation;Translation	ko03013//RNA transport;ko03008//Ribosome biogenesis in eukaryotes	K07936;K07936	-	-	-
light-vs-FAD2	epidermis1	ncbi_112738336	ncbi_112738336	4.20099	7.1436	5343	8245	0.634	0.661	0.765907	0	0	up	CCR1	PREDICTED: cinnamoyl-CoA reductase 1-like [Arachis ipaensis]	-	-	-	-	-	GO:0048037//cofactor binding	-
light-vs-FAD2	epidermis1	ncbi_112764500	ncbi_112764500	24.743	41.7858	5343	8245	0.996	0.997	0.755992	0	0	up	TRX1	PREDICTED: thioredoxin H-type [Arachis duranensis]	-	-	-	-	GO:0005576//extracellular region;GO:0044444//cytoplasmic part	GO:0015036//disulfide oxidoreductase activity;GO:0030234//enzyme regulator activity	GO:0009893//positive regulation of metabolic process;GO:0018904//ether metabolic process;GO:0019725//cellular homeostasis
light-vs-FAD2	epidermis1	ncbi_112703396	ncbi_112703396	12.1064	20.3061	5343	8245	0.935	0.949	0.74614	0	0	up	--	PREDICTED: cysteine-rich and transmembrane domain-containing protein A-like isoform X2 [Arachis duranensis]	-	-	-	-	-	-	-
light-vs-FAD2	epidermis1	ncbi_112696761	ncbi_112696761	5.39757	8.94346	5343	8245	0.708	0.744	0.728513	0	0	up	NHL10	PREDICTED: protein YLS9-like [Arachis duranensis]	-	-	-	-	-	-	-
light-vs-FAD2	epidermis1	ncbi_112741990	ncbi_112741990	2.31373	3.77444	5343	8245	0.437	0.438	0.706018	0	0	up	ADF2	PREDICTED: actin-depolymerizing factor 2 [Arachis duranensis]	-	-	-	-	GO:0005856//cytoskeleton	-	GO:0008154//actin polymerization or depolymerization
light-vs-FAD2	epidermis1	ncbi_112696791	ncbi_112696791	2.70555	4.40384	5343	8245	0.488	0.5	0.702821	0	0	up	CAMBP25	PREDICTED: calmodulin-binding protein 25 [Arachis duranensis]	-	-	-	-	-	-	-
light-vs-FAD2	epidermis1	ncbi_112741051	ncbi_112741051	2.19876	3.5107	5343	8245	0.423	0.418	0.675045	0	0	up	NIFU2	PREDICTED: nifU-like protein 2, chloroplastic [Arachis ipaensis]	-	-	-	-	GO:0009532//plastid stroma	GO:0043169//cation binding;GO:0051536//iron-sulfur cluster binding	GO:0009058//biosynthetic process;GO:0009657//plastid organization
light-vs-FAD2	epidermis1	ncbi_112776201	ncbi_112776201	15.6791	24.8763	5343	8245	0.972	0.974	0.665921	0	0	up	UBQ10	PREDICTED: LOW QUALITY PROTEIN: polyubiquitin-like [Cucumis sativus]	-	-	-	-	-	-	-
light-vs-FAD2	epidermis1	ncbi_112756506	ncbi_112756506	9.35245	14.5664	5343	8245	0.874	0.886	0.639221	0	0	up	ARG2	PREDICTED: indole-3-acetic acid-induced protein ARG2-like [Arachis duranensis]	-	-	-	-	-	-	-
light-vs-FAD2	epidermis1	ncbi_112712576	ncbi_112712576	5.06109	7.68493	5343	8245	0.712	0.691	0.602574	0	0	up	REFA1	PREDICTED: elongation factor 1-alpha-like [Arachis ipaensis]	Genetic Information Processing	Translation	ko03013//RNA transport	K03231	-	-	-
light-vs-FAD2	epidermis1	ncbi_112712578	ncbi_112712578	3.25355	4.92858	5343	8245	0.55	0.533	0.599141	0	0	up	REFA1	PREDICTED: elongation factor 1-alpha-like [Arachis ipaensis]	Genetic Information Processing	Translation	ko03013//RNA transport	K03231	-	-	-
light-vs-FAD2	epidermis1	ncbi_112707165	ncbi_112707165	7.67095	11.6148	5343	8245	0.834	0.826	0.598482	0	0	up	GRXC9	PREDICTED: glutaredoxin-C9-like [Arachis duranensis]	-	-	-	-	-	-	GO:0044699//single-organism process
light-vs-FAD2	epidermis1	ncbi_112715627	ncbi_112715627	5.26404	7.95316	5343	8245	0.71	0.706	0.595347	0	0	up	PAB8	PREDICTED: polyadenylate-binding protein 8 [Arachis duranensis]	Genetic Information Processing;Genetic Information Processing;Genetic Information Processing	Translation;Translation;Folding, sorting and degradation	ko03013//RNA transport;ko03015//mRNA surveillance pathway;ko03018//RNA degradation	K13126;K13126;K13126	GO:0043231//intracellular membrane-bounded organelle;GO:0044444//cytoplasmic part	GO:0003676//nucleic acid binding	GO:0010608//posttranscriptional regulation of gene expression;GO:0016032//viral process
light-vs-FAD2	epidermis1	ncbi_112737583	ncbi_112737583	3.10155	4.62476	5343	8245	0.535	0.513	0.576376	0	0	up	KRP1	PREDICTED: calcium-binding protein PBP1-like [Arachis ipaensis]	-	-	-	-	-	-	-
light-vs-FAD2	epidermis1	ncbi_112733899	ncbi_112733899	6.47058	9.43585	5343	8245	0.788	0.757	0.54425	0	0	up	ARF	ADP-ribosylation factor, partial [Salvia miltiorrhiza]	Cellular Processes	Transport and catabolism	ko04144//Endocytosis	K07937	GO:0044464//cell part	GO:0032550//purine ribonucleoside binding	GO:0035556//intracellular signal transduction
light-vs-FAD2	epidermis1	ncbi_112783198	ncbi_112783198	3.27852	2.1876	5343	8245	0.558	0.294	-0.583677	0	0	down	RPL13B	PREDICTED: 60S ribosomal protein L13-1 [Arachis duranensis]	Genetic Information Processing	Translation	ko03010//Ribosome	K02873	GO:0030529//intracellular ribonucleoprotein complex	-	GO:0010467//gene expression
light-vs-FAD2	epidermis1	ncbi_112720067	ncbi_112720067	3.57131	2.30176	5343	8245	0.577	0.3	-0.633696	0	0	down	RBCX2	chaperonin-like RbcX protein 2, chloroplastic [Cajanus cajan]	-	-	-	-	-	GO:0005515//protein binding	GO:0006457//protein folding
light-vs-FAD2	epidermis1	ncbi_112790646	ncbi_112790646	4.02839	2.53449	5343	8245	0.626	0.331	-0.668491	0	0	down	RPS8	PREDICTED: 40S ribosomal protein S8 [Arachis duranensis]	Genetic Information Processing	Translation	ko03010//Ribosome	K02995	-	-	-
light-vs-FAD2	epidermis1	ncbi_112802235	ncbi_112802235	2.33891	1.45786	5343	8245	0.448	0.208	-0.68195	0	0	down	RPS7	PREDICTED: 40S ribosomal protein S7-like [Arachis duranensis]	Genetic Information Processing	Translation	ko03010//Ribosome	K02993	GO:0030529//intracellular ribonucleoprotein complex	-	GO:0010467//gene expression
light-vs-FAD2	epidermis1	ncbi_112790937	ncbi_112790937	2.78669	1.71334	5343	8245	0.5	0.238	-0.701708	0	0	down	RPS11	PREDICTED: 40S ribosomal protein S11-like [Arachis duranensis]	Genetic Information Processing	Translation	ko03010//Ribosome	K02949	GO:0030529//intracellular ribonucleoprotein complex	-	GO:0010467//gene expression
light-vs-FAD2	epidermis1	ncbi_112741420	ncbi_112741420	3.68719	2.26477	5343	8245	0.595	0.304	-0.703134	0	0	down	RPL9	PREDICTED: 60S ribosomal protein L9 [Arachis ipaensis]	Genetic Information Processing	Translation	ko03010//Ribosome	K02940	-	-	-
light-vs-FAD2	epidermis1	ncbi_112785707	ncbi_112785707	6.42021	3.93848	5343	8245	0.778	0.456	-0.704968	0	0	down	CPN60A1	PREDICTED: ruBisCO large subunit-binding protein subunit alpha [Arachis duranensis]	-	-	-	-	GO:0044424//intracellular part	GO:0032550//purine ribonucleoside binding	GO:0006457//protein folding
light-vs-FAD2	epidermis1	ncbi_112740765	ncbi_112740765	2.48121	1.51386	5343	8245	0.462	0.21	-0.712776	0	0	down	TIFY10A	PREDICTED: protein TIFY 10A [Arachis ipaensis]	Environmental Information Processing	Signal transduction	ko04075//Plant hormone signal transduction	K13464	-	-	-
light-vs-FAD2	epidermis1	ncbi_112710410	ncbi_112710410	2.00146	1.22026	5343	8245	0.395	0.173	-0.713813	0	0	down	ABP20	PREDICTED: auxin-binding protein ABP20-like [Arachis duranensis]	-	-	-	-	-	-	GO:0044699//single-organism process
light-vs-FAD2	epidermis1	ncbi_112697626	ncbi_112697626	2.69874	1.63757	5343	8245	0.488	0.23	-0.720694	0	0	down	RPP0A	PREDICTED: 60S acidic ribosomal protein P0 [Arachis ipaensis]	Genetic Information Processing	Translation	ko03010//Ribosome	K02941	-	-	-
light-vs-FAD2	epidermis1	ncbi_112701092	ncbi_112701092	3.95555	2.37262	5343	8245	0.619	0.311	-0.737373	0	0	down	--	PREDICTED: uncharacterized protein LOC107458790 [Arachis duranensis]	-	-	-	-	-	-	-
light-vs-FAD2	epidermis1	ncbi_112695982	ncbi_112695982	7.59209	4.54569	5343	8245	0.827	0.505	-0.739985	0	0	down	ERD15	PREDICTED: protein EARLY RESPONSIVE TO DEHYDRATION 15 [Arachis duranensis]	-	-	-	-	-	-	GO:0006090//pyruvate metabolic process;GO:0006970//response to osmotic stress;GO:0006996//organelle organization;GO:0008104//protein localization;GO:0009642//response to light intensity;GO:0010038//response to metal ion;GO:0042044//fluid transport;GO:0042743//hydrogen peroxide metabolic process
light-vs-FAD2	epidermis1	ncbi_112710651	ncbi_112710651	4.51376	2.70166	5343	8245	0.664	0.342	-0.740465	0	0	down	RH3	PREDICTED: DEAD-box ATP-dependent RNA helicase 3, chloroplastic-like [Arachis duranensis]	-	-	-	-	-	-	-
light-vs-FAD2	epidermis1	ncbi_112736736	ncbi_112736736	2.39847	1.42594	5343	8245	0.453	0.202	-0.750162	0	0	down	RPS15D	PREDICTED: 40S ribosomal protein S15-4 [Arachis duranensis]	Genetic Information Processing	Translation	ko03010//Ribosome	K02958	GO:0044391//ribosomal subunit	GO:0005198//structural molecule activity	GO:0010467//gene expression
light-vs-FAD2	epidermis1	ncbi_112797519	ncbi_112797519	2.70482	1.60793	5343	8245	0.487	0.223	-0.750295	0	0	down	RPL5	PREDICTED: 50S ribosomal protein L5, chloroplastic [Arachis duranensis]	Genetic Information Processing	Translation	ko03010//Ribosome	K02931	GO:0005840//ribosome;GO:0009526//plastid envelope;GO:0009532//plastid stroma	GO:0003723//RNA binding;GO:0005198//structural molecule activity	GO:0000097//sulfur amino acid biosynthetic process;GO:0006090//pyruvate metabolic process;GO:0010467//gene expression
light-vs-FAD2	epidermis1	ncbi_112720196	ncbi_112720196	4.88357	2.89028	5343	8245	0.692	0.366	-0.756708	0	0	down	RPS8	PREDICTED: 40S ribosomal protein S8 [Arachis ipaensis]	Genetic Information Processing	Translation	ko03010//Ribosome	K02995	-	-	-
light-vs-FAD2	epidermis1	ncbi_112764482	ncbi_112764482	3.37648	1.99249	5343	8245	0.563	0.267	-0.760917	0	0	down	RPS4B	PREDICTED: 40S ribosomal protein S4-1 [Arachis duranensis]	Genetic Information Processing	Translation	ko03010//Ribosome	K02987	-	-	-
light-vs-FAD2	epidermis1	ncbi_112705655	ncbi_112705655	2.72064	1.57352	5343	8245	0.486	0.219	-0.78991	0	0	down	--	PREDICTED: pre-mRNA-splicing factor CWC22 homolog [Arachis duranensis]	-	-	-	-	-	-	-
light-vs-FAD2	epidermis1	ncbi_112755866	ncbi_112755866	2.623	1.51494	5343	8245	0.479	0.212	-0.791914	0	0	down	RPP0A	PREDICTED: 60S acidic ribosomal protein P0 [Arachis ipaensis]	Genetic Information Processing	Translation	ko03010//Ribosome	K02941	-	-	-
light-vs-FAD2	epidermis1	ncbi_112769286	ncbi_112769286	7.80882	4.45802	5343	8245	0.829	0.499	-0.808689	0	0	down	ERF4	PREDICTED: ethylene-responsive transcription factor 4-like [Arachis ipaensis]	-	-	-	-	-	-	-
light-vs-FAD2	epidermis1	ncbi_112696477	ncbi_112696477	3.25485	1.85559	5343	8245	0.56	0.256	-0.810678	0	0	down	RPS23	PREDICTED: 40S ribosomal protein S23 [Cicer arietinum]	Genetic Information Processing	Translation	ko03010//Ribosome	K02973	-	-	-
light-vs-FAD2	epidermis1	ncbi_112705704	ncbi_112705704	2.94939	1.6811	5343	8245	0.523	0.235	-0.810974	0	0	down	CAT1	PREDICTED: catalase isozyme 1 [Arachis duranensis]	Metabolism;Metabolism;Environmental Information Processing;Cellular Processes;Metabolism;Metabolism	Global and overview maps;Global and overview maps;Signal transduction;Transport and catabolism;Carbohydrate metabolism;Amino acid metabolism	ko01110//Biosynthesis of secondary metabolites;ko01200//Carbon metabolism;ko04016//MAPK signaling pathway - plant;ko04146//Peroxisome;ko00630//Glyoxylate and dicarboxylate metabolism;ko00380//Tryptophan metabolism	K03781;K03781;K03781;K03781;K03781;K03781	GO:0005840//ribosome;GO:0009526//plastid envelope;GO:0030312//external encapsulating structure;GO:0042579//microbody	GO:0003824//catalytic activity;GO:0016209//antioxidant activity;GO:0046906//tetrapyrrole binding;GO:0046914//transition metal ion binding	GO:0006950//response to stress;GO:0042743//hydrogen peroxide metabolic process;GO:0044710//single-organism metabolic process
light-vs-FAD2	epidermis1	ncbi_112776153	ncbi_112776153	3.38635	1.9226	5343	8245	0.567	0.26	-0.81664	0	0	down	CLPP5	PREDICTED: ATP-dependent Clp protease proteolytic subunit 5, chloroplastic [Arachis ipaensis]	-	-	-	-	-	GO:0070011//peptidase activity, acting on L-amino acid peptides	GO:0019538//protein metabolic process
light-vs-FAD2	epidermis1	ncbi_112715521	ncbi_112715521	4.07236	2.27459	5343	8245	0.635	0.304	-0.840233	0	0	down	RPL13B	PREDICTED: 60S ribosomal protein L13-1 [Arachis duranensis]	Genetic Information Processing	Translation	ko03010//Ribosome	K02873	GO:0030529//intracellular ribonucleoprotein complex	-	GO:0010467//gene expression
light-vs-FAD2	epidermis1	ncbi_112795836	ncbi_112795836	6.79097	3.75232	5343	8245	0.802	0.446	-0.855817	0	0	down	RPS15AA	PREDICTED: 40S ribosomal protein S15a-1 [Arachis duranensis]	Genetic Information Processing	Translation	ko03010//Ribosome	K02957	GO:0030529//intracellular ribonucleoprotein complex	-	GO:0010467//gene expression
light-vs-FAD2	epidermis1	ncbi_112710039	ncbi_112710039	4.69533	2.58936	5343	8245	0.685	0.331	-0.85861	0	0	down	RPL28C	PREDICTED: 60S ribosomal protein L28-2-like [Arachis duranensis]	Genetic Information Processing	Translation	ko03010//Ribosome	K02903	GO:0030529//intracellular ribonucleoprotein complex	-	GO:0010467//gene expression
light-vs-FAD2	epidermis1	ncbi_112696714	ncbi_112696714	2.42514	1.33508	5343	8245	0.456	0.192	-0.861087	0	0	down	RPS3B	40S ribosomal protein S3 [Arachis hypogaea]	Genetic Information Processing	Translation	ko03010//Ribosome	K02985	-	-	-
light-vs-FAD2	epidermis1	ncbi_112710309	ncbi_112710309	3.59321	1.96184	5343	8245	0.594	0.269	-0.873034	0	0	down	RPL30	PREDICTED: 60S ribosomal protein L30 [Arachis duranensis]	Genetic Information Processing	Translation	ko03010//Ribosome	K02908	GO:0030529//intracellular ribonucleoprotein complex	-	GO:0010467//gene expression
light-vs-FAD2	epidermis1	ncbi_112754595	ncbi_112754595	4.87833	2.64843	5343	8245	0.697	0.339	-0.881226	0	0	down	BAS1	PREDICTED: 2-Cys peroxiredoxin BAS1, chloroplastic [Lupinus angustifolius]	-	-	-	-	-	-	-
light-vs-FAD2	epidermis1	ncbi_112709800	ncbi_112709800	9.98392	5.35592	5343	8245	0.9	0.558	-0.89846	0	0	down	--	late embryogenesis abundant protein group 3 protein [Arachis hypogaea]	-	-	-	-	-	-	-
light-vs-FAD2	epidermis1	ncbi_112802042	ncbi_112802042	2.34073	1.25505	5343	8245	0.439	0.182	-0.899164	0	0	down	RPL31	PREDICTED: 60S ribosomal protein L31 [Arachis duranensis]	Genetic Information Processing	Translation	ko03010//Ribosome	K02910	GO:0030529//intracellular ribonucleoprotein complex	-	GO:0010467//gene expression
light-vs-FAD2	epidermis1	ncbi_112703073	ncbi_112703073	2.96294	1.58797	5343	8245	0.524	0.223	-0.899803	0	0	down	RPL28A	PREDICTED: 60S ribosomal protein L28-1-like [Arachis duranensis]	Genetic Information Processing	Translation	ko03010//Ribosome	K02903	-	-	-
light-vs-FAD2	epidermis1	ncbi_112696754	ncbi_112696754	3.59228	1.91947	5343	8245	0.586	0.261	-0.904158	0	0	down	BAS1	PREDICTED: 2-Cys peroxiredoxin BAS1, chloroplastic [Lupinus angustifolius]	-	-	-	-	-	-	-
light-vs-FAD2	epidermis1	ncbi_112751139	ncbi_112751139	4.15725	2.21886	5343	8245	0.636	0.302	-0.905785	0	0	down	--	PREDICTED: dehydrin DHN3-like [Arachis ipaensis]	-	-	-	-	-	-	-
light-vs-FAD2	epidermis1	ncbi_112741143	ncbi_112741143	5.66746	3.01724	5343	8245	0.75	0.379	-0.909449	0	0	down	RPS15AA	PREDICTED: 40S ribosomal protein S15a-1 [Arachis duranensis]	Genetic Information Processing	Translation	ko03010//Ribosome	K02957	GO:0030529//intracellular ribonucleoprotein complex	-	GO:0010467//gene expression
light-vs-FAD2	epidermis1	ncbi_112707437	ncbi_112707437	6.63849	3.50638	5343	8245	0.778	0.421	-0.920853	0	0	down	ERF4	PREDICTED: ethylene-responsive transcription factor 4-like [Arachis duranensis]	-	-	-	-	-	-	-
light-vs-FAD2	epidermis1	ncbi_112796662	ncbi_112796662	2.1828	1.15084	5343	8245	0.42	0.169	-0.923437	0	0	down	RPS17	PREDICTED: 40S ribosomal protein S17-4-like [Arachis duranensis]	Genetic Information Processing	Translation	ko03010//Ribosome	K02962	-	-	-
light-vs-FAD2	epidermis1	ncbi_112737116	ncbi_112737116	3.56138	1.87763	5343	8245	0.583	0.257	-0.923485	0	0	down	PCKR1	PREDICTED: peptidyl-prolyl cis-trans isomerase-like [Arachis ipaensis]	-	-	-	-	-	-	-
light-vs-FAD2	epidermis1	ncbi_112736299	ncbi_112736299	6.27775	3.30776	5343	8245	0.773	0.402	-0.92437	0	0	down	TUFA	PREDICTED: elongation factor Tu, chloroplastic [Arachis ipaensis]	Organismal Systems	Environmental adaptation	ko04626//Plant-pathogen interaction	K02358	-	-	-
light-vs-FAD2	epidermis1	ncbi_112715808	ncbi_112715808	2.91509	1.5214	5343	8245	0.51	0.213	-0.938093	0	0	down	RPS26B	PREDICTED: 40S ribosomal protein S26-2 [Arachis duranensis]	Genetic Information Processing	Translation	ko03010//Ribosome	K02976	-	-	-
light-vs-FAD2	epidermis1	ncbi_112722247	ncbi_112722247	3.75145	1.95151	5343	8245	0.595	0.267	-0.942824	0	0	down	ATPD	PREDICTED: ATP synthase delta chain, chloroplastic isoform X2 [Arachis ipaensis]	Metabolism;Metabolism;Metabolism	Global and overview maps;Energy metabolism;Energy metabolism	ko01100//Metabolic pathways;ko00190//Oxidative phosphorylation;ko00195//Photosynthesis	K02113;K02113;K02113	GO:0009526//plastid envelope;GO:0031976//plastid thylakoid;GO:0044434//chloroplast part	GO:0019829//cation-transporting ATPase activity	GO:0005982//starch metabolic process;GO:0006090//pyruvate metabolic process;GO:0006605//protein targeting;GO:0006739//NADP metabolic process;GO:0006754//ATP biosynthetic process;GO:0006779//porphyrin-containing compound biosynthetic process;GO:0009620//response to fungus;GO:0009668//plastid membrane organization;GO:0009696//salicylic acid metabolic process;GO:0009755//hormone-mediated signaling p…
light-vs-FAD2	epidermis1	ncbi_112764307	ncbi_112764307	2.50225	1.29334	5343	8245	0.462	0.184	-0.952076	0	0	down	CAT1	PREDICTED: catalase isozyme 1-like [Arachis ipaensis]	Metabolism;Metabolism;Environmental Information Processing;Cellular Processes;Metabolism;Metabolism	Global and overview maps;Global and overview maps;Signal transduction;Transport and catabolism;Carbohydrate metabolism;Amino acid metabolism	ko01110//Biosynthesis of secondary metabolites;ko01200//Carbon metabolism;ko04016//MAPK signaling pathway - plant;ko04146//Peroxisome;ko00630//Glyoxylate and dicarboxylate metabolism;ko00380//Tryptophan metabolism	K03781;K03781;K03781;K03781;K03781;K03781	GO:0005840//ribosome;GO:0009526//plastid envelope;GO:0030312//external encapsulating structure;GO:0042579//microbody	GO:0003824//catalytic activity;GO:0016209//antioxidant activity;GO:0046906//tetrapyrrole binding;GO:0046914//transition metal ion binding	GO:0006950//response to stress;GO:0042743//hydrogen peroxide metabolic process;GO:0044710//single-organism metabolic process
light-vs-FAD2	epidermis1	ncbi_112737755	ncbi_112737755	3.01558	1.55542	5343	8245	0.525	0.218	-0.955085	0	0	down	PGAAIR	PREDICTED: ketol-acid reductoisomerase, chloroplastic-like [Arachis ipaensis]	Metabolism;Metabolism;Metabolism;Metabolism;Metabolism;Metabolism	Global and overview maps;Global and overview maps;Global and overview maps;Global and overview maps;Metabolism of cofactors and vitamins;Amino acid metabolism	ko01100//Metabolic pathways;ko01110//Biosynthesis of secondary metabolites;ko01230//Biosynthesis of amino acids;ko01210//2-Oxocarboxylic acid metabolism;ko00770//Pantothenate and CoA biosynthesis;ko00290//Valine, leucine and isoleucine biosynthesis	K00053;K00053;K00053;K00053;K00053;K00053	GO:0005576//extracellular region;GO:0009526//plastid envelope;GO:0009532//plastid stroma;GO:0030312//external encapsulating structure	GO:0016614//oxidoreductase activity, acting on CH-OH group of donors;GO:0046914//transition metal ion binding;GO:0048037//cofactor binding	GO:0006006//glucose metabolic process;GO:0006090//pyruvate metabolic process;GO:0006163//purine nucleotide metabolic process;GO:0006549//isoleucine metabolic process;GO:0006573//valine metabolic process;GO:0006970//response to osmotic stress;GO:0008652//cellular amino acid biosynthetic process
light-vs-FAD2	epidermis1	ncbi_112782835	ncbi_112782835	4.47534	2.29478	5343	8245	0.663	0.306	-0.963614	0	0	down	RPL18A	PREDICTED: 60S ribosomal protein L18a [Arachis ipaensis]	Genetic Information Processing	Translation	ko03010//Ribosome	K02882	GO:0030529//intracellular ribonucleoprotein complex	-	GO:0010467//gene expression
light-vs-FAD2	epidermis1	ncbi_112776410	ncbi_112776410	3.12707	1.59588	5343	8245	0.541	0.225	-0.970412	0	0	down	At2g18110	PREDICTED: elongation factor 1-delta-like [Arachis ipaensis]	-	-	-	-	-	-	-
light-vs-FAD2	epidermis1	ncbi_112789883	ncbi_112789883	2.1299	1.08638	5343	8245	0.414	0.159	-0.971193	0	0	down	PGAAIR	PREDICTED: ketol-acid reductoisomerase, chloroplastic-like [Arachis ipaensis]	Metabolism;Metabolism;Metabolism;Metabolism;Metabolism;Metabolism	Global and overview maps;Global and overview maps;Global and overview maps;Global and overview maps;Metabolism of cofactors and vitamins;Amino acid metabolism	ko01100//Metabolic pathways;ko01110//Biosynthesis of secondary metabolites;ko01230//Biosynthesis of amino acids;ko01210//2-Oxocarboxylic acid metabolism;ko00770//Pantothenate and CoA biosynthesis;ko00290//Valine, leucine and isoleucine biosynthesis	K00053;K00053;K00053;K00053;K00053;K00053	GO:0005576//extracellular region;GO:0009526//plastid envelope;GO:0009532//plastid stroma;GO:0030312//external encapsulating structure	GO:0016614//oxidoreductase activity, acting on CH-OH group of donors;GO:0046914//transition metal ion binding;GO:0048037//cofactor binding	GO:0006006//glucose metabolic process;GO:0006090//pyruvate metabolic process;GO:0006163//purine nucleotide metabolic process;GO:0006549//isoleucine metabolic process;GO:0006573//valine metabolic process;GO:0006970//response to osmotic stress;GO:0008652//cellular amino acid biosynthetic process
light-vs-FAD2	epidermis1	ncbi_112703344	ncbi_112703344	9.48978	4.83804	5343	8245	0.883	0.534	-0.971937	0	0	down	RPL10	PREDICTED: 60S ribosomal protein L10-like [Arachis duranensis]	Genetic Information Processing	Translation	ko03010//Ribosome	K02866	-	-	-
light-vs-FAD2	epidermis1	ncbi_112752957	ncbi_112752957	3.88261	1.97918	5343	8245	0.613	0.266	-0.972087	0	0	down	RPS13	PREDICTED: 40S ribosomal protein S13 [Vigna radiata var. radiata] [Vigna radiata]	Genetic Information Processing	Translation	ko03010//Ribosome	K02953	GO:0030529//intracellular ribonucleoprotein complex	-	GO:0010467//gene expression
light-vs-FAD2	epidermis1	ncbi_112771605	ncbi_112771605	4.28353	2.17359	5343	8245	0.643	0.295	-0.978692	0	0	down	TPIP1	PREDICTED: triosephosphate isomerase, cytosolic [Arachis ipaensis]	Metabolism;Metabolism;Metabolism;Metabolism;Metabolism;Metabolism;Metabolism;Metabolism	Global and overview maps;Global and overview maps;Global and overview maps;Global and overview maps;Carbohydrate metabolism;Energy metabolism;Carbohydrate metabolism;Carbohydrate metabolism	ko01100//Metabolic pathways;ko01110//Biosynthesis of secondary metabolites;ko01200//Carbon metabolism;ko01230//Biosynthesis of amino acids;ko00010//Glycolysis / Gluconeogenesis;ko00710//Carbon fixation in photosynthetic organisms;ko00051//Fructose and mannose metabolism;ko00562//Inositol phosphate metabolism	K01803;K01803;K01803;K01803;K01803;K01803;K01803;K01803	-	-	-
light-vs-FAD2	epidermis1	ncbi_112777487	ncbi_112777487	3.5547	1.80259	5343	8245	0.586	0.25	-0.979619	0	0	down	RPL30	PREDICTED: 60S ribosomal protein L30-like [Arachis ipaensis]	Genetic Information Processing	Translation	ko03010//Ribosome	K02908	GO:0030529//intracellular ribonucleoprotein complex	-	GO:0010467//gene expression
light-vs-FAD2	epidermis1	ncbi_112707307	ncbi_112707307	4.90394	2.4851	5343	8245	0.694	0.322	-0.98061	0	0	down	PBP1	PREDICTED: calcium-binding protein PBP1-like [Arachis duranensis]	-	-	-	-	-	-	-
light-vs-FAD2	epidermis1	ncbi_112732807	ncbi_112732807	3.03533	1.51773	5343	8245	0.523	0.214	-0.999893	0	0	down	RPS11A	PREDICTED: 40S ribosomal protein S11 [Arachis ipaensis]	Genetic Information Processing	Translation	ko03010//Ribosome	K02949	GO:0030529//intracellular ribonucleoprotein complex	-	GO:0010467//gene expression
light-vs-FAD2	epidermis1	ncbi_112719731	ncbi_112719731	2.58674	1.2877	5343	8245	0.471	0.185	-1.00628	0	0	down	SAMDC	PREDICTED: S-adenosylmethionine decarboxylase proenzyme-like [Arachis ipaensis]	Metabolism;Metabolism;Metabolism	Global and overview maps;Amino acid metabolism;Amino acid metabolism	ko01100//Metabolic pathways;ko00270//Cysteine and methionine metabolism;ko00330//Arginine and proline metabolism	K01611;K01611;K01611	-	GO:0016830//carbon-carbon lyase activity	GO:0006596//polyamine biosynthetic process;GO:0044272//sulfur compound biosynthetic process
light-vs-FAD2	epidermis1	ncbi_112709738	ncbi_112709738	2.74524	1.36515	5343	8245	0.491	0.196	-1.00782	0	0	down	WRKY40	PREDICTED: probable WRKY transcription factor 40 [Arachis duranensis]	-	-	-	-	-	GO:0003677//DNA binding	GO:0010468//regulation of gene expression
light-vs-FAD2	epidermis1	ncbi_112710450	ncbi_112710450	2.67933	1.32902	5343	8245	0.489	0.19	-1.01145	0	0	down	RPL17	PREDICTED: 50S ribosomal protein L17, chloroplastic [Arachis ipaensis]	Genetic Information Processing	Translation	ko03010//Ribosome	K02879	GO:0030529//intracellular ribonucleoprotein complex	-	GO:0010467//gene expression
light-vs-FAD2	epidermis1	ncbi_112755017	ncbi_112755017	2.31184	1.14591	5343	8245	0.444	0.164	-1.01249	0	0	down	FAD2-2	PREDICTED: omega-6 fatty acid desaturase, endoplasmic reticulum isozyme 2 [Arachis ipaensis]	Metabolism;Metabolism	Global and overview maps;Lipid metabolism	ko01212//Fatty acid metabolism;ko01040//Biosynthesis of unsaturated fatty acids	K10256;K10256	GO:0031090//organelle membrane;GO:0031224//intrinsic component of membrane	GO:0016705//oxidoreductase activity, acting on paired donors, with incorporation or reduction of molecular oxygen	GO:0006633//fatty acid biosynthetic process
light-vs-FAD2	epidermis1	ncbi_112727120	ncbi_112727120	8.5553	4.2275	5343	8245	0.86	0.484	-1.017	0	0	down	RPL23A	PREDICTED: 60S ribosomal protein L23 [Arachis duranensis]	Genetic Information Processing	Translation	ko03010//Ribosome	K02894	GO:0009536//plastid;GO:0015934//large ribosomal subunit	-	GO:0009451//RNA modification;GO:0010467//gene expression
light-vs-FAD2	epidermis1	ncbi_112738369	ncbi_112738369	2.79356	1.37933	5343	8245	0.502	0.196	-1.01808	0	0	down	CPN20	PREDICTED: 20 kDa chaperonin, chloroplastic-like [Arachis ipaensis]	-	-	-	-	GO:0005576//extracellular region;GO:0009526//plastid envelope;GO:0009532//plastid stroma;GO:0044434//chloroplast part	GO:0032550//purine ribonucleoside binding;GO:0046914//transition metal ion binding	GO:0000097//sulfur amino acid biosynthetic process;GO:0003006//developmental process involved in reproduction;GO:0006006//glucose metabolic process;GO:0006090//pyruvate metabolic process;GO:0006970//response to osmotic stress;GO:0009657//plastid organization;GO:0044267//cellular protein metabolic process;GO:2000379//positive regulation of reactive oxygen species metabolic process
light-vs-FAD2	epidermis1	ncbi_112750544	ncbi_112750544	2.17451	1.06566	5343	8245	0.424	0.158	-1.02887	0	0	down	RPL15	PREDICTED: 50S ribosomal protein L15, chloroplastic-like [Arachis duranensis]	Genetic Information Processing	Translation	ko03010//Ribosome	K02876	-	-	-
light-vs-FAD2	epidermis1	ncbi_112741944	ncbi_112741944	1.61314	0.790003	5343	8245	0.337	0.118	-1.02985	0	0	down	RPS17	PREDICTED: 40S ribosomal protein S17-4-like [Arachis duranensis]	Genetic Information Processing	Translation	ko03010//Ribosome	K02962	-	-	-
light-vs-FAD2	epidermis1	ncbi_112710040	ncbi_112710040	3.0451	1.48306	5343	8245	0.531	0.209	-1.03786	0	0	down	At2g18110	PREDICTED: elongation factor 1-delta-like [Arachis ipaensis]	-	-	-	-	-	-	-
light-vs-FAD2	epidermis1	ncbi_112734249	ncbi_112734249	11.4256	5.55564	5343	8245	0.928	0.578	-1.04023	0	0	down	CPN20	PREDICTED: 20 kDa chaperonin, chloroplastic-like [Arachis ipaensis]	-	-	-	-	GO:0005576//extracellular region;GO:0009526//plastid envelope;GO:0009532//plastid stroma;GO:0044434//chloroplast part	GO:0032550//purine ribonucleoside binding;GO:0046914//transition metal ion binding	GO:0000097//sulfur amino acid biosynthetic process;GO:0003006//developmental process involved in reproduction;GO:0006006//glucose metabolic process;GO:0006090//pyruvate metabolic process;GO:0006970//response to osmotic stress;GO:0009657//plastid organization;GO:0044267//cellular protein metabolic process;GO:2000379//positive regulation of reactive oxygen species metabolic process
light-vs-FAD2	epidermis1	ncbi_112791694	ncbi_112791694	3.43397	1.66265	5343	8245	0.567	0.234	-1.04635	0	0	down	--	PREDICTED: cell wall integrity and stress response component 1-like [Arachis ipaensis]	-	-	-	-	-	-	-
light-vs-FAD2	epidermis1	ncbi_112696886	ncbi_112696886	4.97648	2.40445	5343	8245	0.706	0.314	-1.04939	0	0	down	At3g55350	protein ALP1-like [Cajanus cajan]	-	-	-	-	-	-	-
light-vs-FAD2	epidermis1	ncbi_112804562	ncbi_112804562	2.52621	1.21541	5343	8245	0.468	0.176	-1.05547	0	0	down	NDPK2	PREDICTED: nucleoside diphosphate kinase 2, chloroplastic [Arachis duranensis]	Metabolism;Metabolism;Metabolism;Environmental Information Processing;Metabolism	Global and overview maps;Global and overview maps;Nucleotide metabolism;Signal transduction;Nucleotide metabolism	ko01100//Metabolic pathways;ko01110//Biosynthesis of secondary metabolites;ko00230//Purine metabolism;ko04016//MAPK signaling pathway - plant;ko00240//Pyrimidine metabolism	K00940;K00940;K00940;K00940;K00940	-	-	-
light-vs-FAD2	epidermis1	ncbi_112751708	ncbi_112751708	3.09987	1.49074	5343	8245	0.533	0.212	-1.05613	0	0	down	UBICEP52-7	Ubiquitin supergroup,Ribosomal protein L40e [Theobroma cacao]	Genetic Information Processing	Translation	ko03010//Ribosome	K02927	GO:0030529//intracellular ribonucleoprotein complex	-	GO:0010467//gene expression
light-vs-FAD2	epidermis1	ncbi_112776033	ncbi_112776033	1.77297	0.848834	5343	8245	0.359	0.127	-1.06253	0	0	down	RPS4B	PREDICTED: 40S ribosomal protein S4-2-like [Arachis duranensis]	Genetic Information Processing	Translation	ko03010//Ribosome	K02987	-	-	-
light-vs-FAD2	epidermis1	ncbi_112758086	ncbi_112758086	2.43829	1.1673	5343	8245	0.46	0.17	-1.06263	0	0	down	RPL18C	PREDICTED: 60S ribosomal protein L18-like [Arachis ipaensis]	Genetic Information Processing	Translation	ko03010//Ribosome	K02883	GO:0030529//intracellular ribonucleoprotein complex	-	GO:0010467//gene expression
light-vs-FAD2	epidermis1	ncbi_112783800	ncbi_112783800	2.87726	1.37411	5343	8245	0.51	0.195	-1.06615	0	0	down	ACT7	PREDICTED: actin-7 [Arachis duranensis]	-	-	-	-	-	-	-
light-vs-FAD2	epidermis1	ncbi_112737334	ncbi_112737334	2.09103	0.997104	5343	8245	0.412	0.143	-1.06832	0	0	down	RPL1	PREDICTED: 50S ribosomal protein L1, chloroplastic isoform X1 [Arachis ipaensis]	Genetic Information Processing	Translation	ko03010//Ribosome	K02863	-	-	-
light-vs-FAD2	epidermis1	ncbi_112797941	ncbi_112797941	4.41345	2.10422	5343	8245	0.652	0.282	-1.06859	0	0	down	RPL30	PREDICTED: 60S ribosomal protein L30 [Glycine max]	Genetic Information Processing	Translation	ko03010//Ribosome	K02908	GO:0030529//intracellular ribonucleoprotein complex	-	GO:0010467//gene expression
light-vs-FAD2	epidermis1	ncbi_112712543	ncbi_112712543	2.0864	0.981658	5343	8245	0.407	0.144	-1.08764	0	0	down	RPL21	PREDICTED: 50S ribosomal protein L21, chloroplastic [Arachis ipaensis]	Genetic Information Processing	Translation	ko03010//Ribosome	K02888	-	-	-
light-vs-FAD2	epidermis1	ncbi_112764375	ncbi_112764375	5.56268	2.60956	5343	8245	0.739	0.338	-1.09194	0	0	down	GAPB	PREDICTED: glyceraldehyde-3-phosphate dehydrogenase B, chloroplastic [Arachis duranensis]	Metabolism;Metabolism;Metabolism	Global and overview maps;Global and overview maps;Energy metabolism	ko01100//Metabolic pathways;ko01200//Carbon metabolism;ko00710//Carbon fixation in photosynthetic organisms	K05298;K05298;K05298	-	GO:0000166//nucleotide binding;GO:0004672//protein kinase activity;GO:0016903//oxidoreductase activity, acting on the aldehyde or oxo group of donors;GO:0032550//purine ribonucleoside binding	GO:0006396//RNA processing;GO:0006464//cellular protein modification process;GO:0019318//hexose metabolic process
light-vs-FAD2	epidermis1	ncbi_112789176	ncbi_112789176	3.29441	1.542	5343	8245	0.563	0.217	-1.09517	0	0	down	MXMT2	PREDICTED: 7-methylxanthosine synthase 1-like isoform X2 [Arachis ipaensis]	-	-	-	-	-	-	-
light-vs-FAD2	epidermis1	ncbi_112785231	ncbi_112785231	6.9932	3.2623	5343	8245	0.811	0.399	-1.10004	0	0	down	SODCP	PREDICTED: superoxide dismutase [Cu-Zn], chloroplastic [Arachis duranensis]	Cellular Processes	Transport and catabolism	ko04146//Peroxisome	K04565	-	-	-
light-vs-FAD2	epidermis1	ncbi_36489123	ncbi_36489123	27.6905	12.9145	5343	8245	0.932	0.679	-1.10039	0	0	down	matK	maturase K (chloroplast) [Arachis hypogaea]	-	-	-	-	GO:0043231//intracellular membrane-bounded organelle	-	-
light-vs-FAD2	epidermis1	ncbi_112790658	ncbi_112790658	6.11732	2.84796	5343	8245	0.761	0.36	-1.10294	0	0	down	RPL32A	PREDICTED: 60S ribosomal protein L32-1 [Arachis duranensis]	Genetic Information Processing	Translation	ko03010//Ribosome	K02912	GO:0030529//intracellular ribonucleoprotein complex	-	GO:0010467//gene expression
light-vs-FAD2	epidermis1	ncbi_112754293	ncbi_112754293	3.39968	1.57669	5343	8245	0.57	0.221	-1.10845	0	0	down	TIM	PREDICTED: triosephosphate isomerase, chloroplastic [Arachis ipaensis]	Metabolism;Metabolism;Metabolism;Metabolism;Metabolism;Metabolism;Metabolism;Metabolism	Global and overview maps;Global and overview maps;Global and overview maps;Global and overview maps;Carbohydrate metabolism;Energy metabolism;Carbohydrate metabolism;Carbohydrate metabolism	ko01100//Metabolic pathways;ko01110//Biosynthesis of secondary metabolites;ko01200//Carbon metabolism;ko01230//Biosynthesis of amino acids;ko00010//Glycolysis / Gluconeogenesis;ko00710//Carbon fixation in photosynthetic organisms;ko00051//Fructose and mannose metabolism;ko00562//Inositol phosphate metabolism	K01803;K01803;K01803;K01803;K01803;K01803;K01803;K01803	-	GO:0016861//intramolecular oxidoreductase activity, interconverting aldoses and ketoses	GO:0006090//pyruvate metabolic process
light-vs-FAD2	epidermis1	ncbi_112790411	ncbi_112790411	3.76732	1.74451	5343	8245	0.611	0.243	-1.11067	0	0	down	CP31B	PREDICTED: 28 kDa ribonucleoprotein, chloroplastic [Arachis duranensis]	-	-	-	-	-	-	-
light-vs-FAD2	epidermis1	ncbi_112699559	ncbi_112699559	1.903	0.876128	5343	8245	0.384	0.13	-1.11898	0	0	down	RPL35	PREDICTED: 50S ribosomal protein L35, chloroplastic [Arachis duranensis]	Genetic Information Processing	Translation	ko03010//Ribosome	K02916	GO:0030529//intracellular ribonucleoprotein complex	-	-
light-vs-FAD2	epidermis1	ncbi_112723383	ncbi_112723383	2.56141	1.1791	5343	8245	0.468	0.172	-1.11919	0	0	down	--	PREDICTED: uncharacterized protein LOC107640855 [Arachis ipaensis]	-	-	-	-	-	-	-
light-vs-FAD2	epidermis1	ncbi_112756091	ncbi_112756091	2.14758	0.986079	5343	8245	0.415	0.144	-1.12286	0	0	down	At3g16150	PREDICTED: probable isoaspartyl peptidase/L-asparaginase 2 [Arachis ipaensis]	-	-	-	-	-	GO:0003824//catalytic activity	-
light-vs-FAD2	epidermis1	ncbi_112744048	ncbi_112744048	2.82314	1.29477	5343	8245	0.509	0.185	-1.12454	0	0	down	RPL7A-1	PREDICTED: 60S ribosomal protein L7a [Arachis duranensis]	Genetic Information Processing	Translation	ko03010//Ribosome	K02936	-	-	-
light-vs-FAD2	epidermis1	ncbi_112797380	ncbi_112797380	1.54914	0.709642	5343	8245	0.326	0.108	-1.12619	0	0	down	PEX11D	PREDICTED: peroxisomal membrane protein 11D [Arachis duranensis]	-	-	-	-	-	-	GO:0007031//peroxisome organization
light-vs-FAD2	epidermis1	ncbi_112771332	ncbi_112771332	4.71063	2.15539	5343	8245	0.681	0.292	-1.12794	0	0	down	PBP1	PREDICTED: calcium-binding protein PBP1-like [Arachis duranensis]	-	-	-	-	-	-	-
light-vs-FAD2	epidermis1	ncbi_112744190	ncbi_112744190	3.92119	1.79387	5343	8245	0.618	0.249	-1.12817	0	0	down	RPL5	PREDICTED: 50S ribosomal protein L5, chloroplastic [Arachis duranensis]	Genetic Information Processing	Translation	ko03010//Ribosome	K02931	GO:0005840//ribosome;GO:0009526//plastid envelope;GO:0009532//plastid stroma	GO:0003723//RNA binding;GO:0005198//structural molecule activity	GO:0000097//sulfur amino acid biosynthetic process;GO:0006090//pyruvate metabolic process;GO:0010467//gene expression
light-vs-FAD2	epidermis1	ncbi_112772584	ncbi_112772584	3.1813	1.45348	5343	8245	0.547	0.208	-1.13005	0	0	down	RPL28A	PREDICTED: 60S ribosomal protein L28-1-like [Arachis duranensis]	Genetic Information Processing	Translation	ko03010//Ribosome	K02903	-	-	-
light-vs-FAD2	epidermis1	ncbi_112706046	ncbi_112706046	5.43282	2.47517	5343	8245	0.733	0.328	-1.13414	0	0	down	HEMB	PREDICTED: delta-aminolevulinic acid dehydratase, chloroplastic [Arachis duranensis]	Metabolism;Metabolism;Metabolism	Global and overview maps;Global and overview maps;Metabolism of cofactors and vitamins	ko01100//Metabolic pathways;ko01110//Biosynthesis of secondary metabolites;ko00860//Porphyrin and chlorophyll metabolism	K01698;K01698;K01698	-	GO:0016836//hydro-lyase activity;GO:0043169//cation binding	GO:0006778//porphyrin-containing compound metabolic process;GO:0018130//heterocycle biosynthetic process
light-vs-FAD2	epidermis1	ncbi_112714306	ncbi_112714306	3.2	1.45314	5343	8245	0.55	0.208	-1.13884	0	0	down	RPL18A	PREDICTED: 60S ribosomal protein L18a [Arachis duranensis]	Genetic Information Processing	Translation	ko03010//Ribosome	K02882	GO:0030529//intracellular ribonucleoprotein complex	-	GO:0010467//gene expression
light-vs-FAD2	epidermis1	ncbi_112764561	ncbi_112764561	2.37028	1.07483	5343	8245	0.444	0.156	-1.14087	0	0	down	--	PREDICTED: pre-mRNA-splicing factor CWC22 homolog [Arachis ipaensis]	-	-	-	-	-	-	-
light-vs-FAD2	epidermis1	ncbi_112728158	ncbi_112728158	3.69163	1.64814	5343	8245	0.596	0.23	-1.16337	0	0	down	UBICEP52-7	Ubiquitin supergroup,Ribosomal protein L40e [Theobroma cacao]	Genetic Information Processing	Translation	ko03010//Ribosome	K02927	GO:0030529//intracellular ribonucleoprotein complex	-	GO:0010467//gene expression
light-vs-FAD2	epidermis1	ncbi_112715878	ncbi_112715878	3.39174	1.51319	5343	8245	0.563	0.218	-1.16438	0	0	down	ACT7	PREDICTED: actin-7 [Arachis duranensis]	-	-	-	-	-	-	-
light-vs-FAD2	epidermis1	ncbi_112790550	ncbi_112790550	4.58914	2.03597	5343	8245	0.67	0.277	-1.17247	0	0	down	CPN20	PREDICTED: 20 kDa chaperonin, chloroplastic-like [Arachis duranensis]	-	-	-	-	GO:0005576//extracellular region;GO:0009526//plastid envelope;GO:0009532//plastid stroma;GO:0044434//chloroplast part	GO:0032550//purine ribonucleoside binding;GO:0046914//transition metal ion binding	GO:0000097//sulfur amino acid biosynthetic process;GO:0003006//developmental process involved in reproduction;GO:0006006//glucose metabolic process;GO:0006090//pyruvate metabolic process;GO:0006970//response to osmotic stress;GO:0009657//plastid organization;GO:0044267//cellular protein metabolic process;GO:2000379//positive regulation of reactive oxygen species metabolic process
light-vs-FAD2	epidermis1	ncbi_112765100	ncbi_112765100	28.884	12.6899	5343	8245	0.998	0.854	-1.18658	0	0	down	NAC002	PREDICTED: NAC domain-containing protein 2 [Arachis ipaensis]	-	-	-	-	GO:0043231//intracellular membrane-bounded organelle	GO:0001071//nucleic acid binding transcription factor activity	GO:0009404//toxin metabolic process;GO:0010468//regulation of gene expression;GO:0014070//response to organic cyclic compound;GO:0034645//cellular macromolecule biosynthetic process
light-vs-FAD2	epidermis1	ncbi_112744639	ncbi_112744639	5.18771	2.27322	5343	8245	0.713	0.304	-1.19032	0	0	down	RPL30	PREDICTED: 60S ribosomal protein L30 [Glycine max]	Genetic Information Processing	Translation	ko03010//Ribosome	K02908	GO:0030529//intracellular ribonucleoprotein complex	-	GO:0010467//gene expression
light-vs-FAD2	epidermis1	ncbi_112732284	ncbi_112732284	8.41265	3.68034	5343	8245	0.858	0.438	-1.1927	0	0	down	RPL32A	PREDICTED: 60S ribosomal protein L32-1 [Arachis ipaensis]	Genetic Information Processing	Translation	ko03010//Ribosome	K02912	GO:0030529//intracellular ribonucleoprotein complex	-	GO:0010467//gene expression
light-vs-FAD2	epidermis1	ncbi_112776678	ncbi_112776678	3.80806	1.65478	5343	8245	0.6	0.227	-1.20237	0	0	down	RPL17	PREDICTED: 50S ribosomal protein L17, chloroplastic [Arachis ipaensis]	Genetic Information Processing	Translation	ko03010//Ribosome	K02879	GO:0030529//intracellular ribonucleoprotein complex	-	GO:0010467//gene expression
light-vs-FAD2	epidermis1	ncbi_112749945	ncbi_112749945	2.26949	0.985556	5343	8245	0.432	0.144	-1.20328	0	0	down	UAF30	PREDICTED: upstream activation factor subunit UAF30-like [Arachis duranensis]	-	-	-	-	-	-	-
light-vs-FAD2	epidermis1	ncbi_112775403	ncbi_112775403	2.02324	0.87593	5343	8245	0.401	0.127	-1.20769	0	0	down	RPL21	PREDICTED: 50S ribosomal protein L21, chloroplastic [Arachis ipaensis]	Genetic Information Processing	Translation	ko03010//Ribosome	K02888	-	-	-
light-vs-FAD2	epidermis1	ncbi_112723466	ncbi_112723466	2.7822	1.20319	5343	8245	0.499	0.172	-1.20929	0	0	down	RPL35	PREDICTED: 50S ribosomal protein L35, chloroplastic [Arachis ipaensis]	Genetic Information Processing	Translation	ko03010//Ribosome	K02916	GO:0030529//intracellular ribonucleoprotein complex	-	-
light-vs-FAD2	epidermis1	ncbi_112771392	ncbi_112771392	2.74906	1.18727	5343	8245	0.497	0.174	-1.21122	0	0	down	PRXIIE	PREDICTED: peroxiredoxin-2E, chloroplastic [Arachis ipaensis]	-	-	-	-	-	GO:0003824//catalytic activity;GO:0016209//antioxidant activity	GO:0044710//single-organism metabolic process
light-vs-FAD2	epidermis1	ncbi_112710232	ncbi_112710232	3.12795	1.34955	5343	8245	0.539	0.196	-1.21268	0	0	down	RPL4	PREDICTED: 50S ribosomal protein L4, chloroplastic [Arachis duranensis]	Genetic Information Processing	Translation	ko03010//Ribosome	K02926	-	-	-
light-vs-FAD2	epidermis1	ncbi_112710187	ncbi_112710187	1.67984	0.721696	5343	8245	0.344	0.11	-1.21875	0	0	down	CHLP	PREDICTED: geranylgeranyl diphosphate reductase, chloroplastic [Arachis duranensis]	Metabolism;Metabolism;Metabolism;Metabolism	Global and overview maps;Global and overview maps;Metabolism of terpenoids and polyketides;Metabolism of cofactors and vitamins	ko01100//Metabolic pathways;ko01110//Biosynthesis of secondary metabolites;ko00900//Terpenoid backbone biosynthesis;ko00860//Porphyrin and chlorophyll metabolism	K10960;K10960;K10960;K10960	-	GO:0016627//oxidoreductase activity, acting on the CH-CH group of donors	GO:0006779//porphyrin-containing compound biosynthetic process;GO:0044710//single-organism metabolic process
light-vs-FAD2	epidermis1	ncbi_112723208	ncbi_112723208	2.05035	0.87668	5343	8245	0.399	0.13	-1.22566	0	0	down	RPS1	PREDICTED: 30S ribosomal protein S1, chloroplastic-like [Arachis ipaensis]	Genetic Information Processing	Translation	ko03010//Ribosome	K02945	GO:0030529//intracellular ribonucleoprotein complex	-	-
light-vs-FAD2	epidermis1	ncbi_112706057	ncbi_112706057	61.1524	26.0561	5343	8245	1	0.975	-1.23078	0	0	down	NAC002	PREDICTED: NAC domain-containing protein 2 [Arachis ipaensis]	-	-	-	-	GO:0043231//intracellular membrane-bounded organelle	GO:0001071//nucleic acid binding transcription factor activity	GO:0009404//toxin metabolic process;GO:0010468//regulation of gene expression;GO:0014070//response to organic cyclic compound;GO:0034645//cellular macromolecule biosynthetic process
light-vs-FAD2	epidermis1	ncbi_112790211	ncbi_112790211	1.78862	0.756128	5343	8245	0.36	0.112	-1.24203	0	0	down	At1g67280	PREDICTED: probable lactoylglutathione lyase, chloroplastic [Arachis duranensis]	Metabolism	Carbohydrate metabolism	ko00620//Pyruvate metabolism	K01759	-	-	-
light-vs-FAD2	epidermis1	ncbi_112736835	ncbi_112736835	3.32581	1.40594	5343	8245	0.558	0.201	-1.24211	0	0	down	--	DUF4228 domain protein [Medicago truncatula]	-	-	-	-	-	-	-
light-vs-FAD2	epidermis1	ncbi_112723648	ncbi_112723648	9.15506	3.86363	5343	8245	0.883	0.454	-1.24459	0	0	down	RPS16-1	PREDICTED: 30S ribosomal protein S16-like [Arachis duranensis]	Genetic Information Processing	Translation	ko03010//Ribosome	K02959	-	-	-
light-vs-FAD2	epidermis1	ncbi_112734945	ncbi_112734945	2.19509	0.923459	5343	8245	0.423	0.137	-1.24907	0	0	down	DTC	PREDICTED: mitochondrial dicarboxylate/tricarboxylate transporter DTC [Arachis ipaensis]	-	-	-	-	GO:0005911//cell-cell junction;GO:0009526//plastid envelope;GO:0019866//organelle inner membrane;GO:0030312//external encapsulating structure;GO:0031224//intrinsic component of membrane	GO:0046943//carboxylic acid transmembrane transporter activity	GO:0006006//glucose metabolic process;GO:0006090//pyruvate metabolic process;GO:0006842//tricarboxylic acid transport;GO:0010038//response to metal ion;GO:0045333//cellular respiration
light-vs-FAD2	epidermis1	ncbi_112772253	ncbi_112772253	1.64607	0.691262	5343	8245	0.349	0.102	-1.2516	0	0	down	GST3	PREDICTED: glutathione S-transferase 3-like [Arachis duranensis]	Metabolism	Metabolism of other amino acids	ko00480//Glutathione metabolism	K00799	-	-	-
light-vs-FAD2	epidermis1	ncbi_112738407	ncbi_112738407	3.99529	1.67736	5343	8245	0.626	0.235	-1.25206	0	0	down	RPL18	PREDICTED: 50S ribosomal protein L18, chloroplastic-like [Arachis ipaensis]	Genetic Information Processing	Translation	ko03010//Ribosome	K02881	-	-	-
light-vs-FAD2	epidermis1	ncbi_112782700	ncbi_112782700	1.74743	0.730853	5343	8245	0.361	0.11	-1.25746	0	0	down	At3g49470	PREDICTED: nascent polypeptide-associated complex subunit alpha-like protein 2 [Arachis ipaensis]	-	-	-	-	-	-	-
light-vs-FAD2	epidermis1	ncbi_112777402	ncbi_112777402	1.62259	0.677329	5343	8245	0.339	0.102	-1.26024	0	0	down	RPL36	PREDICTED: 60S ribosomal protein L36-3-like [Arachis ipaensis]	Genetic Information Processing	Translation	ko03010//Ribosome	K02920	GO:0030529//intracellular ribonucleoprotein complex	-	GO:0010467//gene expression
light-vs-FAD2	epidermis1	ncbi_112790629	ncbi_112790629	3.36524	1.40182	5343	8245	0.567	0.202	-1.26335	0	0	down	RPL18	PREDICTED: 50S ribosomal protein L18, chloroplastic-like [Arachis ipaensis]	Genetic Information Processing	Translation	ko03010//Ribosome	K02881	-	-	-
light-vs-FAD2	epidermis1	ncbi_112714405	ncbi_112714405	1.61735	0.672812	5343	8245	0.339	0.1	-1.26523	0	0	down	PDX13	PREDICTED: pyridoxal 5'-phosphate synthase subunit PDX1.3 [Arachis duranensis]	Metabolism	Metabolism of cofactors and vitamins	ko00750//Vitamin B6 metabolism	K06215	-	-	-
light-vs-FAD2	epidermis1	ncbi_112734137	ncbi_112734137	2.83519	1.16627	5343	8245	0.506	0.167	-1.28148	0	0	down	NRP1	nodulin-related protein 1-like [Cajanus cajan]	-	-	-	-	-	-	-
light-vs-FAD2	epidermis1	ncbi_112790030	ncbi_112790030	4.19672	1.7261	5343	8245	0.646	0.238	-1.2817	0	0	down	NAC072	PREDICTED: NAC domain-containing protein 72-like isoform X1 [Arachis duranensis]	-	-	-	-	-	-	GO:0010467//gene expression;GO:0034645//cellular macromolecule biosynthetic process
light-vs-FAD2	epidermis1	ncbi_112711634	ncbi_112711634	1.86595	0.761798	5343	8245	0.377	0.114	-1.29232	0	0	down	RPL36	PREDICTED: 60S ribosomal protein L36-3-like [Arachis duranensis]	Genetic Information Processing	Translation	ko03010//Ribosome	K02920	GO:0030529//intracellular ribonucleoprotein complex	-	GO:0010467//gene expression
light-vs-FAD2	epidermis1	ncbi_112776996	ncbi_112776996	4.83828	1.96638	5343	8245	0.687	0.269	-1.2989	0	0	down	CPN10-1	PREDICTED: 10 kDa chaperonin-like [Arachis ipaensis]	-	-	-	-	-	-	GO:0044267//cellular protein metabolic process
light-vs-FAD2	epidermis1	ncbi_112789584	ncbi_112789584	4.75425	1.91849	5343	8245	0.69	0.259	-1.3092	0	0	down	RPS7	PREDICTED: 40S ribosomal protein S7-like isoform X2 [Arachis duranensis]	Genetic Information Processing	Translation	ko03010//Ribosome	K02993	GO:0030529//intracellular ribonucleoprotein complex	-	GO:0010467//gene expression
light-vs-FAD2	epidermis1	ncbi_112726944	ncbi_112726944	2.78194	1.12042	5343	8245	0.508	0.167	-1.31198	0	0	down	VTE3	PREDICTED: 2-methyl-6-phytyl-1,4-hydroquinone methyltransferase, chloroplastic [Arachis ipaensis]	Metabolism;Metabolism;Metabolism	Global and overview maps;Global and overview maps;Metabolism of cofactors and vitamins	ko01100//Metabolic pathways;ko01110//Biosynthesis of secondary metabolites;ko00130//Ubiquinone and other terpenoid-quinone biosynthesis	K12502;K12502;K12502	GO:0036338//viral membrane	GO:0016741//transferase activity, transferring one-carbon groups	GO:0008152//metabolic process
light-vs-FAD2	epidermis1	ncbi_112797408	ncbi_112797408	2.4242	0.975398	5343	8245	0.451	0.145	-1.31336	0	0	down	RPL7A-1	PREDICTED: 60S ribosomal protein L7a [Arachis duranensis]	Genetic Information Processing	Translation	ko03010//Ribosome	K02936	-	-	-
light-vs-FAD2	epidermis1	ncbi_112737894	ncbi_112737894	2.35483	0.94238	5343	8245	0.44	0.139	-1.32115	0	0	down	PORA	PREDICTED: protochlorophyllide reductase, chloroplastic [Arachis ipaensis]	Metabolism;Metabolism;Metabolism	Global and overview maps;Global and overview maps;Metabolism of cofactors and vitamins	ko01100//Metabolic pathways;ko01110//Biosynthesis of secondary metabolites;ko00860//Porphyrin and chlorophyll metabolism	K00218;K00218;K00218	-	-	-
light-vs-FAD2	epidermis1	ncbi_112705728	ncbi_112705728	5.70408	2.27825	5343	8245	0.748	0.304	-1.32403	0	0	down	GAPB	PREDICTED: glyceraldehyde-3-phosphate dehydrogenase B, chloroplastic [Arachis duranensis]	Metabolism;Metabolism;Metabolism	Global and overview maps;Global and overview maps;Energy metabolism	ko01100//Metabolic pathways;ko01200//Carbon metabolism;ko00710//Carbon fixation in photosynthetic organisms	K05298;K05298;K05298	-	GO:0000166//nucleotide binding;GO:0004672//protein kinase activity;GO:0016903//oxidoreductase activity, acting on the aldehyde or oxo group of donors;GO:0032550//purine ribonucleoside binding	GO:0006396//RNA processing;GO:0006464//cellular protein modification process;GO:0019318//hexose metabolic process
light-vs-FAD2	epidermis1	ncbi_112696411	ncbi_112696411	4.6	1.81593	5343	8245	0.675	0.252	-1.34088	0	0	down	CDSP32	PREDICTED: thioredoxin-like protein CDSP32, chloroplastic [Arachis duranensis]	-	-	-	-	-	GO:0015036//disulfide oxidoreductase activity	GO:0019725//cellular homeostasis;GO:0044710//single-organism metabolic process
light-vs-FAD2	epidermis1	ncbi_112796005	ncbi_112796005	3.41837	1.34663	5343	8245	0.561	0.195	-1.34389	0	0	down	SAMDC	PREDICTED: S-adenosylmethionine decarboxylase proenzyme-like [Arachis duranensis]	Metabolism;Metabolism;Metabolism	Global and overview maps;Amino acid metabolism;Amino acid metabolism	ko01100//Metabolic pathways;ko00270//Cysteine and methionine metabolism;ko00330//Arginine and proline metabolism	K01611;K01611;K01611	-	GO:0016830//carbon-carbon lyase activity	GO:0006596//polyamine biosynthetic process;GO:0044272//sulfur compound biosynthetic process
light-vs-FAD2	epidermis1	ncbi_112733792	ncbi_112733792	3.22146	1.26247	5343	8245	0.549	0.18	-1.35139	0	0	down	--	PREDICTED: cell wall integrity and stress response component 1-like [Arachis ipaensis]	-	-	-	-	-	-	-
light-vs-FAD2	epidermis1	ncbi_112714364	ncbi_112714364	1.67273	0.654516	5343	8245	0.343	0.099	-1.35357	0	0	down	RPL38A	60S ribosomal protein L38-like [Cajanus cajan]	Genetic Information Processing	Translation	ko03010//Ribosome	K02923	-	-	-
light-vs-FAD2	epidermis1	ncbi_112801280	ncbi_112801280	2.02601	0.791177	5343	8245	0.394	0.119	-1.35646	0	0	down	GSVIVT00020038001	PREDICTED: 40S ribosomal protein S3a [Arachis duranensis]	Genetic Information Processing	Translation	ko03010//Ribosome	K02984	GO:0015935//small ribosomal subunit	-	GO:0010467//gene expression
light-vs-FAD2	epidermis1	ncbi_112726886	ncbi_112726886	3.4123	1.3269	5343	8245	0.562	0.19	-1.36261	0	0	down	RRF	ribosome recycling factor [Arachis hypogaea]	-	-	-	-	-	-	-
light-vs-FAD2	epidermis1	ncbi_112745427	ncbi_112745427	3.93754	1.50664	5343	8245	0.614	0.212	-1.3859	0	0	down	CHLH	PREDICTED: magnesium-chelatase subunit ChlH, chloroplastic [Arachis ipaensis]	Metabolism;Metabolism;Metabolism	Global and overview maps;Global and overview maps;Metabolism of cofactors and vitamins	ko01100//Metabolic pathways;ko01110//Biosynthesis of secondary metabolites;ko00860//Porphyrin and chlorophyll metabolism	K03403;K03403;K03403	-	GO:0051003//ligase activity, forming nitrogen-metal bonds, forming coordination complexes	GO:0006779//porphyrin-containing compound biosynthetic process
light-vs-FAD2	epidermis1	ncbi_112707403	ncbi_112707403	3.07584	1.17153	5343	8245	0.531	0.168	-1.39252	0	0	down	At3g15360	PREDICTED: thioredoxin M4, chloroplastic [Arachis duranensis]	-	-	-	-	-	-	-
light-vs-FAD2	epidermis1	ncbi_112800494	ncbi_112800494	2.07916	0.79046	5343	8245	0.409	0.118	-1.39513	0	0	down	RPL26A	PREDICTED: 60S ribosomal protein L26-1 [Arachis duranensis]	Genetic Information Processing	Translation	ko03010//Ribosome	K02898	GO:0044391//ribosomal subunit	-	GO:0010467//gene expression
light-vs-FAD2	epidermis1	ncbi_112736435	ncbi_112736435	9.22113	3.47278	5343	8245	0.891	0.426	-1.40882	0	0	down	SODCP	PREDICTED: superoxide dismutase [Cu-Zn], chloroplastic [Arachis ipaensis]	Cellular Processes	Transport and catabolism	ko04146//Peroxisome	K04565	GO:0005576//extracellular region;GO:0009532//plastid stroma	GO:0003824//catalytic activity;GO:0043169//cation binding	GO:0006801//superoxide metabolic process;GO:0006950//response to stress;GO:0009404//toxin metabolic process
light-vs-FAD2	epidermis1	ncbi_112738161	ncbi_112738161	2.774	1.04386	5343	8245	0.497	0.154	-1.40995	0	0	down	RPL3A	PREDICTED: 50S ribosomal protein L3, chloroplastic-like [Arachis ipaensis]	Genetic Information Processing	Translation	ko03010//Ribosome	K02906	GO:0009526//plastid envelope;GO:0009532//plastid stroma;GO:0030529//intracellular ribonucleoprotein complex	GO:0003723//RNA binding;GO:0005198//structural molecule activity	GO:0006090//pyruvate metabolic process;GO:0006605//protein targeting;GO:0006779//porphyrin-containing compound biosynthetic process;GO:0010467//gene expression;GO:0016072//rRNA metabolic process;GO:0043623//cellular protein complex assembly
light-vs-FAD2	epidermis1	ncbi_112736775	ncbi_112736775	3.71314	1.38839	5343	8245	0.604	0.196	-1.41917	0	0	down	RRF	PREDICTED: ribosome-recycling factor, chloroplastic [Arachis duranensis]	-	-	-	-	-	-	-
light-vs-FAD2	epidermis1	ncbi_112696599	ncbi_112696599	4.13311	1.53678	5343	8245	0.649	0.219	-1.42726	0	0	down	TIM	PREDICTED: triosephosphate isomerase, chloroplastic [Arachis duranensis]	Metabolism;Metabolism;Metabolism;Metabolism;Metabolism;Metabolism;Metabolism;Metabolism	Global and overview maps;Global and overview maps;Global and overview maps;Global and overview maps;Carbohydrate metabolism;Energy metabolism;Carbohydrate metabolism;Carbohydrate metabolism	ko01100//Metabolic pathways;ko01110//Biosynthesis of secondary metabolites;ko01200//Carbon metabolism;ko01230//Biosynthesis of amino acids;ko00010//Glycolysis / Gluconeogenesis;ko00710//Carbon fixation in photosynthetic organisms;ko00051//Fructose and mannose metabolism;ko00562//Inositol phosphate metabolism	K01803;K01803;K01803;K01803;K01803;K01803;K01803;K01803	-	GO:0016861//intramolecular oxidoreductase activity, interconverting aldoses and ketoses	GO:0006090//pyruvate metabolic process
light-vs-FAD2	epidermis1	ncbi_112696114	ncbi_112696114	2.76697	1.02709	5343	8245	0.499	0.151	-1.42966	0	0	down	FAD2-2	microsomal omega-6 fatty acid desaturase [Arachis hypogaea]	Metabolism;Metabolism	Global and overview maps;Lipid metabolism	ko01212//Fatty acid metabolism;ko01040//Biosynthesis of unsaturated fatty acids	K10256;K10256	GO:0031090//organelle membrane;GO:0031224//intrinsic component of membrane	GO:0016705//oxidoreductase activity, acting on paired donors, with incorporation or reduction of molecular oxygen	GO:0006633//fatty acid biosynthetic process
light-vs-FAD2	epidermis1	ncbi_112712595	ncbi_112712595	2.97283	1.10287	5343	8245	0.518	0.16	-1.4305	0	0	down	PIP2-2	PREDICTED: aquaporin PIP2-2 [Arachis duranensis]	-	-	-	-	-	-	-
light-vs-FAD2	epidermis1	ncbi_112766070	ncbi_112766070	6.51472	2.41378	5343	8245	0.781	0.318	-1.43237	0	0	down	VTC2	PREDICTED: GDP-L-galactose phosphorylase 1 [Arachis ipaensis]	Metabolism;Metabolism;Metabolism	Global and overview maps;Global and overview maps;Carbohydrate metabolism	ko01100//Metabolic pathways;ko01110//Biosynthesis of secondary metabolites;ko00053//Ascorbate and aldarate metabolism	K14190;K14190;K14190	-	GO:0004645//phosphorylase activity	-
light-vs-FAD2	epidermis1	ncbi_112707775	ncbi_112707775	2.65694	0.983721	5343	8245	0.486	0.145	-1.43336	0	0	down	RPL28	PREDICTED: 50S ribosomal protein L28, chloroplastic-like [Arachis duranensis]	Genetic Information Processing	Translation	ko03010//Ribosome	K02902	GO:0030529//intracellular ribonucleoprotein complex	-	GO:0010467//gene expression
light-vs-FAD2	epidermis1	ncbi_112737364	ncbi_112737364	3.70784	1.37016	5343	8245	0.603	0.196	-1.43617	0	0	down	VTE3	PREDICTED: 2-methyl-6-phytyl-1,4-hydroquinone methyltransferase, chloroplastic [Arachis duranensis]	Metabolism;Metabolism;Metabolism	Global and overview maps;Global and overview maps;Metabolism of cofactors and vitamins	ko01100//Metabolic pathways;ko01110//Biosynthesis of secondary metabolites;ko00130//Ubiquinone and other terpenoid-quinone biosynthesis	K12502;K12502;K12502	GO:0036338//viral membrane	GO:0016741//transferase activity, transferring one-carbon groups	GO:0008152//metabolic process
light-vs-FAD2	epidermis1	ncbi_112776079	ncbi_112776079	3.52702	1.30328	5343	8245	0.573	0.187	-1.43623	0	0	down	RPL4	PREDICTED: LOW QUALITY PROTEIN: 50S ribosomal protein L4, chloroplastic [Arachis ipaensis]	Genetic Information Processing	Translation	ko03010//Ribosome	K02926	-	-	-
light-vs-FAD2	epidermis1	ncbi_112803089	ncbi_112803089	2.33468	0.860595	5343	8245	0.443	0.127	-1.43971	0	0	down	RPL27	PREDICTED: 50S ribosomal protein L27, chloroplastic-like [Arachis ipaensis]	Genetic Information Processing	Translation	ko03010//Ribosome	K02899	GO:0030529//intracellular ribonucleoprotein complex	-	GO:0010467//gene expression
light-vs-FAD2	epidermis1	ncbi_112714384	ncbi_112714384	4.21925	1.55513	5343	8245	0.647	0.219	-1.43989	0	0	down	RPL18	PREDICTED: 50S ribosomal protein L18, chloroplastic-like [Arachis duranensis]	Genetic Information Processing	Translation	ko03010//Ribosome	K02881	-	-	-
light-vs-FAD2	epidermis1	ncbi_112755922	ncbi_112755922	1.67502	0.614736	5343	8245	0.345	0.092	-1.44599	0	0	down	GDCSP	PREDICTED: glycine dehydrogenase (decarboxylating), mitochondrial [Arachis ipaensis]	Metabolism;Metabolism;Metabolism;Metabolism;Metabolism	Global and overview maps;Global and overview maps;Global and overview maps;Carbohydrate metabolism;Amino acid metabolism	ko01100//Metabolic pathways;ko01110//Biosynthesis of secondary metabolites;ko01200//Carbon metabolism;ko00630//Glyoxylate and dicarboxylate metabolism;ko00260//Glycine, serine and threonine metabolism	K00281;K00281;K00281;K00281;K00281	-	GO:0016642//oxidoreductase activity, acting on the CH-NH2 group of donors, disulfide as acceptor;GO:0043168//anion binding	GO:0006544//glycine metabolic process
light-vs-FAD2	epidermis1	ncbi_112784335	ncbi_112784335	1.67073	0.612753	5343	8245	0.34	0.092	-1.44695	0	0	down	RPL31	PREDICTED: 50S ribosomal protein L31, chloroplastic-like isoform X1 [Arachis duranensis]	Genetic Information Processing	Translation	ko03010//Ribosome	K02909	-	-	-
light-vs-FAD2	epidermis1	ncbi_112697791	ncbi_112697791	1.68067	0.612856	5343	8245	0.343	0.091	-1.45527	0	0	down	At3g16150	PREDICTED: probable isoaspartyl peptidase/L-asparaginase 2 [Arachis duranensis]	-	-	-	-	-	GO:0003824//catalytic activity	-
light-vs-FAD2	epidermis1	ncbi_112750094	ncbi_112750094	5.30711	1.93222	5343	8245	0.722	0.261	-1.45762	0	0	down	RPS31	PREDICTED: 30S ribosomal protein S31, chloroplastic [Arachis duranensis]	-	-	-	-	GO:0009536//plastid	-	-
light-vs-FAD2	epidermis1	ncbi_112703206	ncbi_112703206	1.67645	0.608617	5343	8245	0.344	0.09	-1.46165	0	0	down	CLEB3J9	PREDICTED: thylakoid lumenal 29 kDa protein, chloroplastic [Arachis duranensis]	Metabolism;Metabolism	Metabolism of other amino acids;Carbohydrate metabolism	ko00480//Glutathione metabolism;ko00053//Ascorbate and aldarate metabolism	K00434;K00434	GO:0031978//plastid thylakoid lumen;GO:0044434//chloroplast part	GO:0003824//catalytic activity;GO:0046906//tetrapyrrole binding	GO:0005982//starch metabolic process;GO:0006090//pyruvate metabolic process;GO:0006091//generation of precursor metabolites and energy;GO:0006739//NADP metabolic process;GO:0006779//porphyrin-containing compound biosynthetic process;GO:0006950//response to stress;GO:0009639//response to red or far red light;GO:0009886//post-embryonic morphogenesis;GO:0016072//rRNA metabolic process;GO:0019757//gl…
light-vs-FAD2	epidermis1	ncbi_112772114	ncbi_112772114	4.30234	1.56119	5343	8245	0.646	0.221	-1.46241	0	0	down	AAC3	PREDICTED: ADP,ATP carrier protein 3, mitochondrial-like [Arachis ipaensis]	-	-	-	-	-	-	-
light-vs-FAD2	epidermis1	ncbi_112792405	ncbi_112792405	1.42	0.514884	5343	8245	0.302	0.078	-1.46339	0	0	down	FTSH2	PREDICTED: ATP-dependent zinc metalloprotease FTSH 2, chloroplastic-like [Arachis duranensis]	-	-	-	-	-	-	-
light-vs-FAD2	epidermis1	ncbi_112754660	ncbi_112754660	6.01471	2.16918	5343	8245	0.77	0.29	-1.4713	0	0	down	--	PREDICTED: 50S ribosomal protein 5, chloroplastic [Arachis duranensis]	-	-	-	-	GO:0009507//chloroplast	-	-
light-vs-FAD2	epidermis1	ncbi_112789414	ncbi_112789414	2.57677	0.925832	5343	8245	0.476	0.136	-1.47664	0	0	down	RPL1	PREDICTED: 50S ribosomal protein L1, chloroplastic isoform X1 [Arachis ipaensis]	Genetic Information Processing	Translation	ko03010//Ribosome	K02863	-	-	-
light-vs-FAD2	epidermis1	ncbi_112783693	ncbi_112783693	14.6429	5.24064	5343	8245	0.965	0.557	-1.48237	0	0	down	RPL12	PREDICTED: 50S ribosomal protein L12, chloroplastic-like [Arachis ipaensis]	Genetic Information Processing	Translation	ko03010//Ribosome	K02935	GO:0030529//intracellular ribonucleoprotein complex	-	GO:0010467//gene expression
light-vs-FAD2	epidermis1	ncbi_112770851	ncbi_112770851	1.7502	0.626226	5343	8245	0.365	0.095	-1.48262	0	0	down	--	PREDICTED: uncharacterized protein LOC107613247 isoform X2 [Arachis ipaensis]	-	-	-	-	-	-	-
light-vs-FAD2	epidermis1	ncbi_112783960	ncbi_112783960	1.54174	0.550705	5343	8245	0.324	0.086	-1.48504	0	0	down	RPL38A	60S ribosomal protein L38-like [Cajanus cajan]	Genetic Information Processing	Translation	ko03010//Ribosome	K02923	-	-	-
light-vs-FAD2	epidermis1	ncbi_112749621	ncbi_112749621	1.7608	0.628042	5343	8245	0.357	0.095	-1.48715	0	0	down	RPS30A	PREDICTED: 40S ribosomal protein S30 [Amborella trichopoda]	Genetic Information Processing	Translation	ko03010//Ribosome	K02983	GO:0030529//intracellular ribonucleoprotein complex	-	GO:0010467//gene expression
light-vs-FAD2	epidermis1	ncbi_112695425	ncbi_112695425	2.99756	1.06894	5343	8245	0.526	0.158	-1.48752	0	0	down	GME-1	PREDICTED: GDP-mannose 3,5-epimerase 2 [Arachis duranensis]	Metabolism;Metabolism;Metabolism;Metabolism	Global and overview maps;Global and overview maps;Carbohydrate metabolism;Carbohydrate metabolism	ko01100//Metabolic pathways;ko01110//Biosynthesis of secondary metabolites;ko00520//Amino sugar and nucleotide sugar metabolism;ko00053//Ascorbate and aldarate metabolism	K10046;K10046;K10046;K10046	GO:0043234//protein complex	GO:0048037//cofactor binding	GO:0006355//regulation of transcription, DNA-templated
light-vs-FAD2	epidermis1	ncbi_112789211	ncbi_112789211	2.69814	0.957441	5343	8245	0.487	0.142	-1.49461	0	0	down	PCKR1	PREDICTED: peptidyl-prolyl cis-trans isomerase-like [Arachis duranensis]	-	-	-	-	-	-	-
light-vs-FAD2	epidermis1	ncbi_112765009	ncbi_112765009	2.04116	0.723594	5343	8245	0.398	0.109	-1.49601	0	0	down	CLEB3J9	PREDICTED: thylakoid lumenal 29 kDa protein, chloroplastic isoform X1 [Arachis ipaensis]	Metabolism;Metabolism	Metabolism of other amino acids;Carbohydrate metabolism	ko00480//Glutathione metabolism;ko00053//Ascorbate and aldarate metabolism	K00434;K00434	GO:0031978//plastid thylakoid lumen;GO:0044434//chloroplast part	GO:0003824//catalytic activity;GO:0046906//tetrapyrrole binding	GO:0005982//starch metabolic process;GO:0006090//pyruvate metabolic process;GO:0006091//generation of precursor metabolites and energy;GO:0006739//NADP metabolic process;GO:0006779//porphyrin-containing compound biosynthetic process;GO:0006950//response to stress;GO:0009639//response to red or far red light;GO:0009886//post-embryonic morphogenesis;GO:0016072//rRNA metabolic process;GO:0019757//gl…
light-vs-FAD2	epidermis1	ncbi_112757467	ncbi_112757467	11.7776	4.17089	5343	8245	0.93	0.453	-1.4976	0	0	down	--	-	-	-	-	-	-	-	-
light-vs-FAD2	epidermis1	ncbi_112769168	ncbi_112769168	2.72124	0.962622	5343	8245	0.486	0.142	-1.49913	0	0	down	RPL23A	PREDICTED: 60S ribosomal protein L23a-like [Arachis duranensis]	Genetic Information Processing	Translation	ko03010//Ribosome	K02893	GO:0030529//intracellular ribonucleoprotein complex	GO:0005198//structural molecule activity	GO:0010467//gene expression
light-vs-FAD2	epidermis1	ncbi_112722993	ncbi_112722993	1.60642	0.567696	5343	8245	0.334	0.086	-1.50049	0	0	down	RPS15AA	PREDICTED: 40S ribosomal protein S15a-1 [Arachis duranensis]	Genetic Information Processing	Translation	ko03010//Ribosome	K02957	GO:0030529//intracellular ribonucleoprotein complex	-	GO:0010467//gene expression
light-vs-FAD2	epidermis1	ncbi_112697663	ncbi_112697663	1.92464	0.67776	5343	8245	0.386	0.102	-1.50561	0	0	down	GDCSP	PREDICTED: glycine dehydrogenase (decarboxylating), mitochondrial [Arachis duranensis]	Metabolism;Metabolism;Metabolism;Metabolism;Metabolism	Global and overview maps;Global and overview maps;Global and overview maps;Carbohydrate metabolism;Amino acid metabolism	ko01100//Metabolic pathways;ko01110//Biosynthesis of secondary metabolites;ko01200//Carbon metabolism;ko00630//Glyoxylate and dicarboxylate metabolism;ko00260//Glycine, serine and threonine metabolism	K00281;K00281;K00281;K00281;K00281	-	GO:0016642//oxidoreductase activity, acting on the CH-NH2 group of donors, disulfide as acceptor;GO:0043168//anion binding	GO:0006544//glycine metabolic process
light-vs-FAD2	epidermis1	ncbi_112780088	ncbi_112780088	2.63756	0.928224	5343	8245	0.48	0.136	-1.50656	0	0	down	PIP2-2	PREDICTED: aquaporin PIP2-2 [Arachis ipaensis]	-	-	-	-	-	-	-
light-vs-FAD2	epidermis1	ncbi_112722504	ncbi_112722504	1.48015	0.519741	5343	8245	0.313	0.078	-1.5097	0	0	down	CHLP	PREDICTED: geranylgeranyl diphosphate reductase, chloroplastic [Arachis ipaensis]	Metabolism;Metabolism;Metabolism;Metabolism	Global and overview maps;Global and overview maps;Metabolism of terpenoids and polyketides;Metabolism of cofactors and vitamins	ko01100//Metabolic pathways;ko01110//Biosynthesis of secondary metabolites;ko00900//Terpenoid backbone biosynthesis;ko00860//Porphyrin and chlorophyll metabolism	K10960;K10960;K10960;K10960	-	GO:0016627//oxidoreductase activity, acting on the CH-CH group of donors	GO:0006779//porphyrin-containing compound biosynthetic process;GO:0044710//single-organism metabolic process
light-vs-FAD2	epidermis1	ncbi_112755841	ncbi_112755841	1.74842	0.612527	5343	8245	0.356	0.094	-1.51306	0	0	down	At2g23930	PREDICTED: probable small nuclear ribonucleoprotein G [Arachis duranensis]	Genetic Information Processing	Transcription	ko03040//Spliceosome	K11099	GO:0032991//macromolecular complex	-	-
light-vs-FAD2	epidermis1	ncbi_112733213	ncbi_112733213	1.64667	0.570586	5343	8245	0.334	0.088	-1.52887	0	0	down	SAMC1	PREDICTED: S-adenosylmethionine carrier 1, chloroplastic/mitochondrial isoform X1 [Arachis duranensis]	-	-	-	-	GO:0009526//plastid envelope;GO:0031224//intrinsic component of membrane	-	GO:0003333//amino acid transmembrane transport;GO:0006355//regulation of transcription, DNA-templated;GO:0009658//chloroplast organization;GO:0009668//plastid membrane organization;GO:0015858//nucleoside transport;GO:0016072//rRNA metabolic process;GO:0031399//regulation of protein modification process;GO:0043623//cellular protein complex assembly
light-vs-FAD2	epidermis1	ncbi_112791708	ncbi_112791708	2.06831	0.716641	5343	8245	0.4	0.108	-1.529	0	0	down	SHM1	PREDICTED: serine hydroxymethyltransferase, mitochondrial [Arachis duranensis]	Metabolism;Metabolism;Metabolism;Metabolism;Metabolism;Metabolism;Metabolism;Metabolism	Global and overview maps;Global and overview maps;Global and overview maps;Global and overview maps;Carbohydrate metabolism;Amino acid metabolism;Metabolism of other amino acids;Metabolism of cofactors and vitamins	ko01100//Metabolic pathways;ko01110//Biosynthesis of secondary metabolites;ko01200//Carbon metabolism;ko01230//Biosynthesis of amino acids;ko00630//Glyoxylate and dicarboxylate metabolism;ko00260//Glycine, serine and threonine metabolism;ko00460//Cyanoamino acid metabolism;ko00670//One carbon pool by folate	K00600;K00600;K00600;K00600;K00600;K00600;K00600;K00600	-	-	-
light-vs-FAD2	epidermis1	ncbi_112743640	ncbi_112743640	2.90093	1.00491	5343	8245	0.506	0.148	-1.52935	0	0	down	CAX3	PREDICTED: vacuolar cation/proton exchanger 3-like [Arachis duranensis]	-	-	-	-	GO:0031224//intrinsic component of membrane	GO:0015368//calcium:cation antiporter activity	GO:0006816//calcium ion transport;GO:0044763//single-organism cellular process
light-vs-FAD2	epidermis1	ncbi_112791975	ncbi_112791975	2.02716	0.700003	5343	8245	0.393	0.106	-1.53389	0	0	down	NRP1	nodulin-related protein 1-like [Cajanus cajan]	-	-	-	-	-	-	-
light-vs-FAD2	epidermis1	ncbi_112734383	ncbi_112734383	3.39274	1.16844	5343	8245	0.571	0.169	-1.53779	0	0	down	RPL29	PREDICTED: 50S ribosomal protein L29, chloroplastic [Arachis ipaensis]	Genetic Information Processing	Translation	ko03010//Ribosome	K02904	GO:0009526//plastid envelope;GO:0009532//plastid stroma;GO:0030529//intracellular ribonucleoprotein complex	-	GO:0006355//regulation of transcription, DNA-templated
light-vs-FAD2	epidermis1	ncbi_112802676	ncbi_112802676	3.01163	1.03023	5343	8245	0.525	0.151	-1.54748	0	0	down	RPL15	PREDICTED: 50S ribosomal protein L15, chloroplastic-like [Arachis duranensis]	Genetic Information Processing	Translation	ko03010//Ribosome	K02876	-	-	-
light-vs-FAD2	epidermis1	ncbi_112792440	ncbi_112792440	1.39698	0.477626	5343	8245	0.291	0.072	-1.54816	0	0	down	FKBP13	PREDICTED: peptidyl-prolyl cis-trans isomerase FKBP13, chloroplastic [Arachis duranensis]	-	-	-	-	GO:0031978//plastid thylakoid lumen	GO:0016859//cis-trans isomerase activity	GO:0006090//pyruvate metabolic process;GO:0006633//fatty acid biosynthetic process;GO:0006779//porphyrin-containing compound biosynthetic process;GO:0009886//post-embryonic morphogenesis;GO:0016109//tetraterpenoid biosynthetic process;GO:0044267//cellular protein metabolic process
light-vs-FAD2	epidermis1	ncbi_112795826	ncbi_112795826	8.4949	2.88982	5343	8245	0.866	0.365	-1.55558	0	0	down	GS2	PREDICTED: glutamine synthetase leaf isozyme, chloroplastic [Arachis duranensis]	Metabolism;Metabolism;Metabolism;Metabolism;Metabolism;Metabolism	Global and overview maps;Global and overview maps;Carbohydrate metabolism;Amino acid metabolism;Energy metabolism;Amino acid metabolism	ko01100//Metabolic pathways;ko01230//Biosynthesis of amino acids;ko00630//Glyoxylate and dicarboxylate metabolism;ko00250//Alanine, aspartate and glutamate metabolism;ko00910//Nitrogen metabolism;ko00220//Arginine biosynthesis	K01915;K01915;K01915;K01915;K01915;K01915	-	-	-
light-vs-FAD2	epidermis1	ncbi_112775220	ncbi_112775220	1.39067	0.47175	5343	8245	0.294	0.073	-1.55949	0	0	down	--	PREDICTED: uncharacterized protein LOC107617971 [Arachis ipaensis]	-	-	-	-	-	-	-
light-vs-FAD2	epidermis1	ncbi_112790300	ncbi_112790300	1.79394	0.608331	5343	8245	0.369	0.094	-1.56004	0	0	down	RPL3A	PREDICTED: 50S ribosomal protein L3, chloroplastic-like [Arachis duranensis]	Genetic Information Processing	Translation	ko03010//Ribosome	K02906	GO:0009526//plastid envelope;GO:0009532//plastid stroma;GO:0030529//intracellular ribonucleoprotein complex	GO:0003723//RNA binding;GO:0005198//structural molecule activity	GO:0006090//pyruvate metabolic process;GO:0006605//protein targeting;GO:0006779//porphyrin-containing compound biosynthetic process;GO:0010467//gene expression;GO:0016072//rRNA metabolic process;GO:0043623//cellular protein complex assembly
light-vs-FAD2	epidermis1	ncbi_112732336	ncbi_112732336	1.78423	0.603612	5343	8245	0.353	0.09	-1.56345	0	0	down	TSS	PREDICTED: protein TSS isoform X1 [Arachis ipaensis]	-	-	-	-	-	-	-
light-vs-FAD2	epidermis1	ncbi_112719779	ncbi_112719779	6.48746	2.19367	5343	8245	0.794	0.292	-1.56426	0	0	down	At4g17560	PREDICTED: 50S ribosomal protein L19-1, chloroplastic-like isoform X1 [Arachis ipaensis]	Genetic Information Processing	Translation	ko03010//Ribosome	K02884	GO:0005622//intracellular	-	-
light-vs-FAD2	epidermis1	ncbi_112758272	ncbi_112758272	4.43242	1.49686	5343	8245	0.672	0.208	-1.56609	0	0	down	GME-1	PREDICTED: GDP-mannose 3,5-epimerase 2 [Arachis duranensis]	Metabolism;Metabolism;Metabolism;Metabolism	Global and overview maps;Global and overview maps;Carbohydrate metabolism;Carbohydrate metabolism	ko01100//Metabolic pathways;ko01110//Biosynthesis of secondary metabolites;ko00520//Amino sugar and nucleotide sugar metabolism;ko00053//Ascorbate and aldarate metabolism	K10046;K10046;K10046;K10046	GO:0043234//protein complex	GO:0048037//cofactor binding	GO:0006355//regulation of transcription, DNA-templated
light-vs-FAD2	epidermis1	ncbi_112741136	ncbi_112741136	8.956	3.01874	5343	8245	0.876	0.376	-1.56887	0	0	down	GS2	PREDICTED: glutamine synthetase leaf isozyme, chloroplastic [Arachis duranensis]	Metabolism;Metabolism;Metabolism;Metabolism;Metabolism;Metabolism	Global and overview maps;Global and overview maps;Carbohydrate metabolism;Amino acid metabolism;Energy metabolism;Amino acid metabolism	ko01100//Metabolic pathways;ko01230//Biosynthesis of amino acids;ko00630//Glyoxylate and dicarboxylate metabolism;ko00250//Alanine, aspartate and glutamate metabolism;ko00910//Nitrogen metabolism;ko00220//Arginine biosynthesis	K01915;K01915;K01915;K01915;K01915;K01915	-	-	-
light-vs-FAD2	epidermis1	ncbi_112797021	ncbi_112797021	2.96734	0.997176	5343	8245	0.506	0.148	-1.57316	0	0	down	CAX3	PREDICTED: vacuolar cation/proton exchanger 3-like [Arachis duranensis]	-	-	-	-	GO:0031224//intrinsic component of membrane	GO:0015368//calcium:cation antiporter activity	GO:0006816//calcium ion transport;GO:0044763//single-organism cellular process
light-vs-FAD2	epidermis1	ncbi_112775877	ncbi_112775877	12.5643	4.21548	5343	8245	0.947	0.482	-1.57554	0	0	down	CYP20-3	PREDICTED: peptidyl-prolyl cis-trans isomerase, chloroplastic-like [Arachis ipaensis]	-	-	-	-	-	-	-
light-vs-FAD2	epidermis1	ncbi_112702950	ncbi_112702950	1.74634	0.582019	5343	8245	0.352	0.088	-1.58503	0	0	down	RPS1	PREDICTED: 30S ribosomal protein S1, chloroplastic-like [Arachis ipaensis]	Genetic Information Processing	Translation	ko03010//Ribosome	K02945	GO:0030529//intracellular ribonucleoprotein complex	-	-
light-vs-FAD2	epidermis1	ncbi_112727968	ncbi_112727968	8.03834	2.67747	5343	8245	0.856	0.342	-1.58599	0	0	down	RPS31	PREDICTED: 30S ribosomal protein S31, chloroplastic [Arachis ipaensis]	-	-	-	-	GO:0044435//plastid part	-	-
light-vs-FAD2	epidermis1	ncbi_112765917	ncbi_112765917	3.11492	1.03549	5343	8245	0.538	0.151	-1.58879	0	0	down	RPS13	PREDICTED: 30S ribosomal protein S13, chloroplastic [Arachis duranensis]	Genetic Information Processing	Translation	ko03010//Ribosome	K02952	-	-	-
light-vs-FAD2	epidermis1	ncbi_112791509	ncbi_112791509	2.13096	0.700596	5343	8245	0.416	0.106	-1.60471	0	0	down	TPT	PREDICTED: triose phosphate/phosphate translocator, chloroplastic isoform X1 [Arachis duranensis]	-	-	-	-	GO:0031224//intrinsic component of membrane	-	GO:0051234//establishment of localization
light-vs-FAD2	epidermis1	ncbi_112788898	ncbi_112788898	1.34919	0.441439	5343	8245	0.285	0.068	-1.61159	0	0	down	IM30	PREDICTED: membrane-associated 30 kDa protein, chloroplastic isoform X1 [Arachis duranensis]	-	-	-	-	GO:0000229//cytoplasmic chromosome;GO:0009528//plastid inner membrane;GO:0009532//plastid stroma;GO:0031976//plastid thylakoid;GO:0044434//chloroplast part	-	GO:0009668//plastid membrane organization
light-vs-FAD2	epidermis1	ncbi_112715068	ncbi_112715068	10.4088	3.38701	5343	8245	0.91	0.412	-1.61969	0	0	down	RPL12	PREDICTED: 50S ribosomal protein L12, chloroplastic-like [Arachis duranensis]	Genetic Information Processing	Translation	ko03010//Ribosome	K02935	GO:0030529//intracellular ribonucleoprotein complex	-	GO:0010467//gene expression
light-vs-FAD2	epidermis1	ncbi_112757014	ncbi_112757014	2.801	0.909678	5343	8245	0.505	0.136	-1.62241	0	0	down	CDSP32	PREDICTED: thioredoxin-like protein CDSP32, chloroplastic [Arachis ipaensis]	-	-	-	-	-	GO:0015036//disulfide oxidoreductase activity	GO:0019725//cellular homeostasis;GO:0044710//single-organism metabolic process
light-vs-FAD2	epidermis1	ncbi_112779358	ncbi_112779358	2.32322	0.752269	5343	8245	0.44	0.112	-1.62667	0	0	down	NEET	PREDICTED: CDGSH iron-sulfur domain-containing protein NEET [Arachis duranensis]	-	-	-	-	-	GO:0051536//iron-sulfur cluster binding	-
light-vs-FAD2	epidermis1	ncbi_112771294	ncbi_112771294	4.05981	1.31339	5343	8245	0.628	0.189	-1.62804	0	0	down	At3g15360	PREDICTED: thioredoxin M4, chloroplastic [Arachis ipaensis]	-	-	-	-	-	-	-
light-vs-FAD2	epidermis1	ncbi_112706113	ncbi_112706113	3.26176	1.05379	5343	8245	0.551	0.153	-1.62998	0	0	down	RPS13	PREDICTED: 30S ribosomal protein S13, chloroplastic [Arachis duranensis]	Genetic Information Processing	Translation	ko03010//Ribosome	K02952	-	-	-
light-vs-FAD2	epidermis1	ncbi_112782767	ncbi_112782767	2.90114	0.934314	5343	8245	0.512	0.138	-1.63453	0	0	down	RPL18	PREDICTED: 50S ribosomal protein L18, chloroplastic-like [Arachis ipaensis]	Genetic Information Processing	Translation	ko03010//Ribosome	K02881	-	-	-
light-vs-FAD2	epidermis1	ncbi_112792530	ncbi_112792530	2.81223	0.904067	5343	8245	0.491	0.13	-1.6371	0	0	down	--	PREDICTED: protein TIFY 5A-like [Arachis ipaensis]	-	-	-	-	-	-	-
light-vs-FAD2	epidermis1	ncbi_112791794	ncbi_112791794	2.16051	0.693876	5343	8245	0.415	0.104	-1.63848	0	0	down	EO	PREDICTED: 2-methylene-furan-3-one reductase [Arachis ipaensis]	-	-	-	-	-	GO:0003824//catalytic activity;GO:0046914//transition metal ion binding	GO:0044710//single-organism metabolic process
light-vs-FAD2	epidermis1	ncbi_112707138	ncbi_112707138	4.07972	1.30264	5343	8245	0.628	0.189	-1.64695	0	0	down	AAC3	PREDICTED: ADP,ATP carrier protein 3, mitochondrial-like [Arachis duranensis]	-	-	-	-	-	-	-
light-vs-FAD2	epidermis1	ncbi_112705283	ncbi_112705283	2.30913	0.736997	5343	8245	0.435	0.11	-1.64748	0	0	down	RPS15AA	PREDICTED: 40S ribosomal protein S15a-1 [Arachis duranensis]	Genetic Information Processing	Translation	ko03010//Ribosome	K02957	GO:0030529//intracellular ribonucleoprotein complex	-	GO:0010467//gene expression
light-vs-FAD2	epidermis1	ncbi_112776140	ncbi_112776140	1.69677	0.538638	5343	8245	0.345	0.085	-1.65522	0	0	down	PNSL5	PREDICTED: peptidyl-prolyl cis-trans isomerase [Arachis ipaensis]	-	-	-	-	GO:0009534//chloroplast thylakoid;GO:0016020//membrane;GO:0031977//thylakoid lumen	GO:0005488//binding;GO:0016859//cis-trans isomerase activity	GO:0044267//cellular protein metabolic process
light-vs-FAD2	epidermis1	ncbi_112766452	ncbi_112766452	2.902	0.920129	5343	8245	0.516	0.137	-1.65703	0	0	down	PSRP6	PREDICTED: 50S ribosomal protein 6, chloroplastic [Arachis ipaensis]	-	-	-	-	-	-	-
light-vs-FAD2	epidermis1	ncbi_112777318	ncbi_112777318	1.30042	0.411619	5343	8245	0.28	0.064	-1.65935	0	0	down	RPS15AA	PREDICTED: 40S ribosomal protein S15a-1 [Arachis duranensis]	Genetic Information Processing	Translation	ko03010//Ribosome	K02957	GO:0030529//intracellular ribonucleoprotein complex	-	GO:0010467//gene expression
light-vs-FAD2	epidermis1	ncbi_112715689	ncbi_112715689	2.523	0.798275	5343	8245	0.462	0.119	-1.66006	0	0	down	RPL3A	PREDICTED: 50S ribosomal protein L3, chloroplastic-like [Arachis duranensis]	Genetic Information Processing	Translation	ko03010//Ribosome	K02906	GO:0009526//plastid envelope;GO:0009532//plastid stroma;GO:0030529//intracellular ribonucleoprotein complex	GO:0003723//RNA binding;GO:0005198//structural molecule activity	GO:0006090//pyruvate metabolic process;GO:0006605//protein targeting;GO:0006779//porphyrin-containing compound biosynthetic process;GO:0010467//gene expression;GO:0016072//rRNA metabolic process;GO:0043623//cellular protein complex assembly
light-vs-FAD2	epidermis1	ncbi_112712088	ncbi_112712088	4.01953	1.26906	5343	8245	0.635	0.183	-1.66319	0	0	down	RPL15	PREDICTED: 50S ribosomal protein L15, chloroplastic-like [Arachis ipaensis]	Genetic Information Processing	Translation	ko03010//Ribosome	K02876	-	-	-
light-vs-FAD2	epidermis1	ncbi_112782658	ncbi_112782658	2.50447	0.78943	5343	8245	0.468	0.119	-1.6655	0	0	down	RPL3A	PREDICTED: 50S ribosomal protein L3, chloroplastic-like [Arachis ipaensis]	Genetic Information Processing	Translation	ko03010//Ribosome	K02906	GO:0009526//plastid envelope;GO:0009532//plastid stroma;GO:0030529//intracellular ribonucleoprotein complex	GO:0003723//RNA binding;GO:0005198//structural molecule activity	GO:0006090//pyruvate metabolic process;GO:0006605//protein targeting;GO:0006779//porphyrin-containing compound biosynthetic process;GO:0010467//gene expression;GO:0016072//rRNA metabolic process;GO:0043623//cellular protein complex assembly
light-vs-FAD2	epidermis1	ncbi_112697036	ncbi_112697036	12.2396	3.84834	5343	8245	0.94	0.456	-1.66923	0	0	down	RPS16-1	PREDICTED: 30S ribosomal protein S16-like [Arachis duranensis]	Genetic Information Processing	Translation	ko03010//Ribosome	K02959	-	-	-
light-vs-FAD2	epidermis1	ncbi_112758207	ncbi_112758207	1.88671	0.592875	5343	8245	0.372	0.087	-1.6699	0	0	down	SOD1	PREDICTED: superoxide dismutase [Cu-Zn] [Arachis ipaensis]	Cellular Processes	Transport and catabolism	ko04146//Peroxisome	K04565	GO:0043231//intracellular membrane-bounded organelle;GO:0044444//cytoplasmic part	GO:0003824//catalytic activity;GO:0043169//cation binding	GO:0006006//glucose metabolic process;GO:0006090//pyruvate metabolic process;GO:0006801//superoxide metabolic process;GO:0006950//response to stress;GO:0010038//response to metal ion
light-vs-FAD2	epidermis1	ncbi_112791016	ncbi_112791016	1.46237	0.454548	5343	8245	0.306	0.07	-1.68559	0	0	down	SDHAF2	PREDICTED: succinate dehydrogenase assembly factor 2, mitochondrial-like [Arachis duranensis]	-	-	-	-	-	-	-
light-vs-FAD2	epidermis1	ncbi_112758091	ncbi_112758091	1.68177	0.518763	5343	8245	0.341	0.081	-1.69664	0	0	down	RPL22B	PREDICTED: 60S ribosomal protein L22-2 [Arachis duranensis]	Genetic Information Processing	Translation	ko03010//Ribosome	K02891	-	-	-
light-vs-FAD2	epidermis1	ncbi_112701958	ncbi_112701958	1.99371	0.614721	5343	8245	0.395	0.096	-1.69729	0	0	down	RIDA	perchloric acid soluble translation inhibitor protein [Arachis hypogaea]	-	-	-	-	-	GO:0003824//catalytic activity	-
light-vs-FAD2	epidermis1	ncbi_112733912	ncbi_112733912	2.28238	0.701467	5343	8245	0.435	0.107	-1.70195	0	0	down	EO	PREDICTED: 2-methylene-furan-3-one reductase [Arachis duranensis]	-	-	-	-	-	GO:0003824//catalytic activity;GO:0046914//transition metal ion binding	GO:0044710//single-organism metabolic process
light-vs-FAD2	epidermis1	ncbi_112702648	ncbi_112702648	1.29949	0.397908	5343	8245	0.28	0.061	-1.70719	0	0	down	CBSX3	PREDICTED: CBS domain-containing protein CBSX3, mitochondrial-like [Arachis ipaensis]	-	-	-	-	-	GO:0017076//purine nucleotide binding;GO:0046914//transition metal ion binding	GO:0006090//pyruvate metabolic process;GO:0006970//response to osmotic stress;GO:0006996//organelle organization;GO:0010038//response to metal ion;GO:0019725//cellular homeostasis;GO:0042044//fluid transport
light-vs-FAD2	epidermis1	ncbi_112803222	ncbi_112803222	1.57503	0.482237	5343	8245	0.33	0.074	-1.70735	0	0	down	fusA2	PREDICTED: elongation factor G-2, chloroplastic [Arachis duranensis]	-	-	-	-	GO:0005576//extracellular region;GO:0009526//plastid envelope;GO:0009532//plastid stroma	GO:0008135//translation factor activity, RNA binding;GO:0017111//nucleoside-triphosphatase activity;GO:0032550//purine ribonucleoside binding	GO:0003006//developmental process involved in reproduction;GO:0005982//starch metabolic process;GO:0005984//disaccharide metabolic process;GO:0006355//regulation of transcription, DNA-templated;GO:0006414//translational elongation;GO:0006739//NADP metabolic process;GO:0009658//chloroplast organization;GO:0009668//plastid membrane organization;GO:0009893//positive regulation of metabolic process;G…
light-vs-FAD2	epidermis1	ncbi_112702425	ncbi_112702425	2.57147	0.787119	5343	8245	0.475	0.117	-1.70781	0	0	down	TRG-31	PREDICTED: probable aquaporin PIP-type 7a [Arachis duranensis]	-	-	-	-	-	-	-
light-vs-FAD2	epidermis1	ncbi_112726875	ncbi_112726875	1.75646	0.537509	5343	8245	0.36	0.082	-1.70812	0	0	down	CSP41A	PREDICTED: chloroplast stem-loop binding protein of 41 kDa a, chloroplastic [Arachis ipaensis]	-	-	-	-	-	-	-
light-vs-FAD2	epidermis1	ncbi_112710517	ncbi_112710517	7.81546	2.37483	5343	8245	0.842	0.313	-1.71846	0	0	down	CPN10-1	PREDICTED: 10 kDa chaperonin [Arachis duranensis]	-	-	-	-	-	-	GO:0044267//cellular protein metabolic process
light-vs-FAD2	epidermis1	ncbi_112790886	ncbi_112790886	2.22801	0.668957	5343	8245	0.427	0.101	-1.73562	0	0	down	PIP1-3	PREDICTED: aquaporin PIP1-3 [Arachis duranensis]	-	-	-	-	GO:0031224//intrinsic component of membrane	-	GO:0051234//establishment of localization
light-vs-FAD2	epidermis1	ncbi_112749859	ncbi_112749859	2.30176	0.69036	5343	8245	0.437	0.104	-1.73717	0	0	down	GSVIVT00020038001	PREDICTED: 40S ribosomal protein S3a [Arachis duranensis]	Genetic Information Processing	Translation	ko03010//Ribosome	K02984	GO:0015935//small ribosomal subunit	-	GO:0010467//gene expression
light-vs-FAD2	epidermis1	ncbi_112696796	ncbi_112696796	5.31593	1.58491	5343	8245	0.717	0.22	-1.74585	0	0	down	PSRP5	PREDICTED: 50S ribosomal protein 5, chloroplastic [Arachis duranensis]	-	-	-	-	GO:0009536//plastid	-	-
light-vs-FAD2	epidermis1	ncbi_112733814	ncbi_112733814	2.51361	0.748515	5343	8245	0.457	0.112	-1.74752	0	0	down	SHM1	PREDICTED: serine hydroxymethyltransferase, mitochondrial [Arachis ipaensis]	Metabolism;Metabolism;Metabolism;Metabolism;Metabolism;Metabolism;Metabolism;Metabolism	Global and overview maps;Global and overview maps;Global and overview maps;Global and overview maps;Carbohydrate metabolism;Amino acid metabolism;Metabolism of other amino acids;Metabolism of cofactors and vitamins	ko01100//Metabolic pathways;ko01110//Biosynthesis of secondary metabolites;ko01200//Carbon metabolism;ko01230//Biosynthesis of amino acids;ko00630//Glyoxylate and dicarboxylate metabolism;ko00260//Glycine, serine and threonine metabolism;ko00460//Cyanoamino acid metabolism;ko00670//One carbon pool by folate	K00600;K00600;K00600;K00600;K00600;K00600;K00600;K00600	-	-	-
light-vs-FAD2	epidermis1	ncbi_112695549	ncbi_112695549	1.7112	0.507942	5343	8245	0.352	0.078	-1.75208	0	0	down	RPL22B	PREDICTED: 60S ribosomal protein L22-2 [Arachis duranensis]	Genetic Information Processing	Translation	ko03010//Ribosome	K02891	-	-	-
light-vs-FAD2	epidermis1	ncbi_112715072	ncbi_112715072	1.48513	0.440514	5343	8245	0.31	0.066	-1.7531	0	0	down	HHL1	PREDICTED: protein HHL1, chloroplastic [Arachis ipaensis]	-	-	-	-	-	-	-
light-vs-FAD2	epidermis1	ncbi_112764308	ncbi_112764308	1.51254	0.44398	5343	8245	0.314	0.067	-1.76818	0	0	down	CAT1	PREDICTED: catalase-like [Arachis ipaensis]	Metabolism;Metabolism;Environmental Information Processing;Cellular Processes;Metabolism;Metabolism	Global and overview maps;Global and overview maps;Signal transduction;Transport and catabolism;Carbohydrate metabolism;Amino acid metabolism	ko01110//Biosynthesis of secondary metabolites;ko01200//Carbon metabolism;ko04016//MAPK signaling pathway - plant;ko04146//Peroxisome;ko00630//Glyoxylate and dicarboxylate metabolism;ko00380//Tryptophan metabolism	K03781;K03781;K03781;K03781;K03781;K03781	GO:0005840//ribosome;GO:0009526//plastid envelope;GO:0030312//external encapsulating structure;GO:0042579//microbody	GO:0003824//catalytic activity;GO:0016209//antioxidant activity;GO:0046906//tetrapyrrole binding;GO:0046914//transition metal ion binding	GO:0006950//response to stress;GO:0042743//hydrogen peroxide metabolic process;GO:0044710//single-organism metabolic process
light-vs-FAD2	epidermis1	ncbi_112736718	ncbi_112736718	1.4829	0.434581	5343	8245	0.314	0.067	-1.77049	0	0	down	CSP41A	PREDICTED: chloroplast stem-loop binding protein of 41 kDa a, chloroplastic [Arachis duranensis]	-	-	-	-	-	-	-
light-vs-FAD2	epidermis1	ncbi_112706311	ncbi_112706311	1.45355	0.425528	5343	8245	0.301	0.065	-1.77201	0	0	down	PSRP6	PREDICTED: 50S ribosomal protein 6, chloroplastic [Arachis duranensis]	-	-	-	-	-	-	-
light-vs-FAD2	epidermis1	ncbi_112712566	ncbi_112712566	1.91751	0.56043	5343	8245	0.387	0.087	-1.77444	0	0	down	GATC	PREDICTED: glutamyl-tRNA(Gln) amidotransferase subunit C, chloroplastic/mitochondrial-like [Arachis ipaensis]	Metabolism;Genetic Information Processing	Global and overview maps;Translation	ko01100//Metabolic pathways;ko00970//Aminoacyl-tRNA biosynthesis	K02435;K02435	-	-	-
light-vs-FAD2	epidermis1	ncbi_112789141	ncbi_112789141	8.64706	2.50818	5343	8245	0.863	0.329	-1.78553	0	0	down	FBA1	PREDICTED: fructose-bisphosphate aldolase 1, chloroplastic-like [Arachis duranensis]	Metabolism;Metabolism;Metabolism;Metabolism;Metabolism;Metabolism;Metabolism;Metabolism	Global and overview maps;Global and overview maps;Global and overview maps;Global and overview maps;Carbohydrate metabolism;Energy metabolism;Carbohydrate metabolism;Carbohydrate metabolism	ko01100//Metabolic pathways;ko01110//Biosynthesis of secondary metabolites;ko01200//Carbon metabolism;ko01230//Biosynthesis of amino acids;ko00010//Glycolysis / Gluconeogenesis;ko00710//Carbon fixation in photosynthetic organisms;ko00051//Fructose and mannose metabolism;ko00030//Pentose phosphate pathway	K01623;K01623;K01623;K01623;K01623;K01623;K01623;K01623	-	GO:0016832//aldehyde-lyase activity	GO:0006090//pyruvate metabolic process
light-vs-FAD2	epidermis1	ncbi_112789826	ncbi_112789826	2.19785	0.636309	5343	8245	0.417	0.096	-1.78813	0	0	down	ERF9	PREDICTED: ethylene-responsive transcription factor 9-like [Arachis duranensis]	-	-	-	-	-	-	-
light-vs-FAD2	epidermis1	ncbi_112752033	ncbi_112752033	3.13182	0.899386	5343	8245	0.537	0.132	-1.79988	0	0	down	RPL27	PREDICTED: 50S ribosomal protein L27, chloroplastic-like [Arachis ipaensis]	Genetic Information Processing	Translation	ko03010//Ribosome	K02899	GO:0030529//intracellular ribonucleoprotein complex	-	GO:0010467//gene expression
light-vs-FAD2	epidermis1	ncbi_112797607	ncbi_112797607	33.3085	9.55504	5343	8245	0.958	0.585	-1.80154	0	0	down	Letm1	PREDICTED: LETM1 and EF-hand domain-containing protein 1, mitochondrial-like [Arachis ipaensis]	-	-	-	-	GO:0031224//intrinsic component of membrane;GO:0043231//intracellular membrane-bounded organelle	-	-
light-vs-FAD2	epidermis1	ncbi_112727609	ncbi_112727609	4.05466	1.15824	5343	8245	0.626	0.168	-1.80756	0	0	down	CHLH	PREDICTED: magnesium-chelatase subunit ChlH, chloroplastic [Arachis ipaensis]	Metabolism;Metabolism;Metabolism	Global and overview maps;Global and overview maps;Metabolism of cofactors and vitamins	ko01100//Metabolic pathways;ko01110//Biosynthesis of secondary metabolites;ko00860//Porphyrin and chlorophyll metabolism	K03403;K03403;K03403	-	GO:0051003//ligase activity, forming nitrogen-metal bonds, forming coordination complexes	GO:0006779//porphyrin-containing compound biosynthetic process
light-vs-FAD2	epidermis1	ncbi_112711089	ncbi_112711089	6.29692	1.7905	5343	8245	0.776	0.244	-1.81423	0	0	down	--	PREDICTED: Bowman-Birk type proteinase inhibitor A-II [Arachis duranensis]	-	-	-	-	-	GO:0004866//endopeptidase inhibitor activity	GO:0010466//negative regulation of peptidase activity
light-vs-FAD2	epidermis1	ncbi_112792205	ncbi_112792205	2.84673	0.80316	5343	8245	0.504	0.121	-1.82541	0	0	down	RPL29	PREDICTED: 50S ribosomal protein L29, chloroplastic [Arachis duranensis]	Genetic Information Processing	Translation	ko03010//Ribosome	K02904	GO:0009526//plastid envelope;GO:0009532//plastid stroma;GO:0030529//intracellular ribonucleoprotein complex	-	GO:0006355//regulation of transcription, DNA-templated
light-vs-FAD2	epidermis1	ncbi_112795452	ncbi_112795452	6.24688	1.76072	5343	8245	0.776	0.247	-1.82691	0	0	down	At4g17560	PREDICTED: 50S ribosomal protein L19-2, chloroplastic-like [Arachis duranensis]	Genetic Information Processing	Translation	ko03010//Ribosome	K02884	GO:0005622//intracellular	-	-
light-vs-FAD2	epidermis1	ncbi_36489166	ncbi_36489166	3.00075	0.844993	5343	8245	0.443	0.118	-1.82819	0	0	down	psbK	photosystem II protein K (chloroplast) [Arachis hypogaea]	Metabolism;Metabolism	Global and overview maps;Energy metabolism	ko01100//Metabolic pathways;ko00195//Photosynthesis	K02712;K02712	GO:0009523//photosystem II;GO:0044434//chloroplast part	-	GO:0044237//cellular metabolic process
light-vs-FAD2	epidermis1	ncbi_112796852	ncbi_112796852	2.66803	0.748606	5343	8245	0.482	0.112	-1.83336	0	0	down	SARED1	NAD(P)-binding rossmann-fold protein [Medicago truncatula]	-	-	-	-	-	-	-
light-vs-FAD2	epidermis1	ncbi_112707645	ncbi_112707645	2.37143	0.663374	5343	8245	0.448	0.099	-1.83771	0	0	down	MPH1	PREDICTED: uncharacterized protein LOC107462941 [Arachis duranensis]	-	-	-	-	GO:0044424//intracellular part	-	GO:0009657//plastid organization;GO:0044237//cellular metabolic process;GO:0044238//primary metabolic process;GO:0044763//single-organism cellular process;GO:0071704//organic substance metabolic process
light-vs-FAD2	epidermis1	ncbi_112776283	ncbi_112776283	2.52711	0.705806	5343	8245	0.468	0.106	-1.83999	0	0	down	CP29B	PREDICTED: 29 kDa ribonucleoprotein, chloroplastic [Arachis ipaensis]	-	-	-	-	-	-	-
light-vs-FAD2	epidermis1	ncbi_112734660	ncbi_112734660	1.72929	0.482224	5343	8245	0.357	0.073	-1.84219	0	0	down	FKBP13	PREDICTED: peptidyl-prolyl cis-trans isomerase FKBP13, chloroplastic [Arachis ipaensis]	-	-	-	-	GO:0031978//plastid thylakoid lumen	GO:0016859//cis-trans isomerase activity	GO:0006090//pyruvate metabolic process;GO:0006633//fatty acid biosynthetic process;GO:0006779//porphyrin-containing compound biosynthetic process;GO:0009886//post-embryonic morphogenesis;GO:0016109//tetraterpenoid biosynthetic process;GO:0044267//cellular protein metabolic process
light-vs-FAD2	epidermis1	ncbi_112737891	ncbi_112737891	3.3813	0.941362	5343	8245	0.565	0.137	-1.84464	0	0	down	NAC072	PREDICTED: NAC domain-containing protein 72-like isoform X1 [Arachis ipaensis]	-	-	-	-	-	-	GO:0010467//gene expression;GO:0034645//cellular macromolecule biosynthetic process
light-vs-FAD2	epidermis1	ncbi_112721159	ncbi_112721159	1.38368	0.385156	5343	8245	0.293	0.06	-1.84473	0	0	down	fusA1	PREDICTED: elongation factor G-1, chloroplastic [Arachis ipaensis]	-	-	-	-	GO:0005576//extracellular region;GO:0009526//plastid envelope;GO:0009532//plastid stroma	GO:0008135//translation factor activity, RNA binding;GO:0017111//nucleoside-triphosphatase activity;GO:0032550//purine ribonucleoside binding	GO:0003006//developmental process involved in reproduction;GO:0005982//starch metabolic process;GO:0005984//disaccharide metabolic process;GO:0006355//regulation of transcription, DNA-templated;GO:0006414//translational elongation;GO:0006739//NADP metabolic process;GO:0009658//chloroplast organization;GO:0009668//plastid membrane organization;GO:0009893//positive regulation of metabolic process;G…
light-vs-FAD2	epidermis1	ncbi_112696267	ncbi_112696267	2.94255	0.818069	5343	8245	0.511	0.121	-1.84664	0	0	down	AUX22E	PREDICTED: auxin-induced protein 22E-like [Arachis duranensis]	Environmental Information Processing	Signal transduction	ko04075//Plant hormone signal transduction	K14484	-	-	GO:0009987//cellular process
light-vs-FAD2	epidermis1	ncbi_112772680	ncbi_112772680	13.8498	3.83004	5343	8245	0.958	0.45	-1.85441	0	0	down	petC	PREDICTED: cytochrome b6-f complex iron-sulfur subunit, chloroplastic-like [Arachis ipaensis]	Metabolism;Metabolism	Global and overview maps;Energy metabolism	ko01100//Metabolic pathways;ko00195//Photosynthesis	K02636;K02636	GO:0031224//intrinsic component of membrane;GO:0034357//photosynthetic membrane	GO:0009055//electron carrier activity;GO:0043169//cation binding;GO:0051536//iron-sulfur cluster binding;GO:0052880//oxidoreductase activity, acting on diphenols and related substances as donors, with copper protein as acceptor	GO:0015992//proton transport;GO:0044237//cellular metabolic process;GO:0044710//single-organism metabolic process
light-vs-FAD2	epidermis1	ncbi_112762528	ncbi_112762528	1.6985	0.466922	5343	8245	0.344	0.072	-1.86278	0	0	down	DCUP	PREDICTED: uroporphyrinogen decarboxylase [Arachis ipaensis]	Metabolism;Metabolism;Metabolism	Global and overview maps;Global and overview maps;Metabolism of cofactors and vitamins	ko01100//Metabolic pathways;ko01110//Biosynthesis of secondary metabolites;ko00860//Porphyrin and chlorophyll metabolism	K01599;K01599;K01599	GO:0009526//plastid envelope;GO:0009532//plastid stroma	GO:0016830//carbon-carbon lyase activity	GO:0006779//porphyrin-containing compound biosynthetic process
light-vs-FAD2	epidermis1	ncbi_112782311	ncbi_112782311	1.49194	0.410003	5343	8245	0.32	0.062	-1.86323	0	0	down	PDX13	PREDICTED: pyridoxal 5'-phosphate synthase subunit PDX1.3 [Arachis duranensis]	Metabolism	Metabolism of cofactors and vitamins	ko00750//Vitamin B6 metabolism	K06215	-	-	-
light-vs-FAD2	epidermis1	ncbi_112714573	ncbi_112714573	3.9719	1.08675	5343	8245	0.617	0.159	-1.86972	0	0	down	rps5	PREDICTED: 30S ribosomal protein S5, chloroplastic [Arachis duranensis]	Genetic Information Processing	Translation	ko03010//Ribosome	K02988	GO:0009532//plastid stroma;GO:0031976//plastid thylakoid;GO:0044391//ribosomal subunit;GO:0044434//chloroplast part	GO:0003723//RNA binding;GO:0005198//structural molecule activity	GO:0006605//protein targeting;GO:0009617//response to bacterium;GO:0010467//gene expression
light-vs-FAD2	epidermis1	ncbi_112762476	ncbi_112762476	2.54575	0.694801	5343	8245	0.472	0.104	-1.87327	0	0	down	HEMB	PREDICTED: delta-aminolevulinic acid dehydratase, chloroplastic [Arachis duranensis]	Metabolism;Metabolism;Metabolism	Global and overview maps;Global and overview maps;Metabolism of cofactors and vitamins	ko01100//Metabolic pathways;ko01110//Biosynthesis of secondary metabolites;ko00860//Porphyrin and chlorophyll metabolism	K01698;K01698;K01698	-	GO:0016836//hydro-lyase activity;GO:0043169//cation binding	GO:0006778//porphyrin-containing compound metabolic process;GO:0018130//heterocycle biosynthetic process
light-vs-FAD2	epidermis1	ncbi_112772163	ncbi_112772163	11.2073	3.04685	5343	8245	0.926	0.382	-1.87901	0	0	down	--	PREDICTED: calcium-binding protein CML37-like [Arachis ipaensis]	Organismal Systems	Environmental adaptation	ko04626//Plant-pathogen interaction	K13448	-	-	-
light-vs-FAD2	epidermis1	ncbi_112758256	ncbi_112758256	4.38874	1.1926	5343	8245	0.661	0.17	-1.8796	0	0	down	RPI3	PREDICTED: probable ribose-5-phosphate isomerase 3, chloroplastic [Arachis duranensis]	Metabolism;Metabolism;Metabolism;Metabolism;Metabolism;Metabolism	Global and overview maps;Global and overview maps;Global and overview maps;Global and overview maps;Energy metabolism;Carbohydrate metabolism	ko01100//Metabolic pathways;ko01110//Biosynthesis of secondary metabolites;ko01200//Carbon metabolism;ko01230//Biosynthesis of amino acids;ko00710//Carbon fixation in photosynthetic organisms;ko00030//Pentose phosphate pathway	K01807;K01807;K01807;K01807;K01807;K01807	GO:0009526//plastid envelope;GO:0009532//plastid stroma;GO:0044434//chloroplast part	GO:0016861//intramolecular oxidoreductase activity, interconverting aldoses and ketoses	GO:0000097//sulfur amino acid biosynthetic process;GO:0006090//pyruvate metabolic process;GO:0006091//generation of precursor metabolites and energy;GO:0006544//glycine metabolic process;GO:0006568//tryptophan metabolic process;GO:0006605//protein targeting;GO:0006633//fatty acid biosynthetic process;GO:0006732//coenzyme metabolic process;GO:0006753//nucleoside phosphate metabolic process;GO:0009…
light-vs-FAD2	epidermis1	ncbi_112714826	ncbi_112714826	1.81283	0.49201	5343	8245	0.364	0.076	-1.88127	0	0	down	--	PREDICTED: classical arabinogalactan protein 1-like [Arachis duranensis]	-	-	-	-	-	-	-
light-vs-FAD2	epidermis1	ncbi_112757997	ncbi_112757997	3.37811	0.916801	5343	8245	0.563	0.135	-1.88142	0	0	down	AUX22E	PREDICTED: auxin-induced protein 22E-like [Arachis ipaensis]	Environmental Information Processing	Signal transduction	ko04075//Plant hormone signal transduction	K14484	-	-	GO:0010467//gene expression;GO:0034645//cellular macromolecule biosynthetic process;GO:0050794//regulation of cellular process
light-vs-FAD2	epidermis1	ncbi_112702482	ncbi_112702482	7.98693	2.15763	5343	8245	0.844	0.287	-1.88814	0	0	down	RCA1	PREDICTED: ribulose bisphosphate carboxylase/oxygenase activase, chloroplastic-like [Arachis ipaensis]	-	-	-	-	-	-	-
light-vs-FAD2	epidermis1	ncbi_112705885	ncbi_112705885	1.5021	0.405341	5343	8245	0.313	0.061	-1.88951	0	0	down	TL17	PREDICTED: thylakoid lumenal 17.4 kDa protein, chloroplastic [Arachis duranensis]	-	-	-	-	-	-	-
light-vs-FAD2	epidermis1	ncbi_112733537	ncbi_112733537	2.38859	0.634504	5343	8245	0.442	0.097	-1.91229	0	0	down	TPT	PREDICTED: triose phosphate/phosphate translocator, chloroplastic isoform X1 [Arachis ipaensis]	-	-	-	-	GO:0031224//intrinsic component of membrane	-	GO:0051234//establishment of localization
light-vs-FAD2	epidermis1	ncbi_112701936	ncbi_112701936	2.91204	0.771911	5343	8245	0.509	0.114	-1.91539	0	0	down	VTC2	PREDICTED: GDP-L-galactose phosphorylase 1 [Arachis duranensis]	Metabolism;Metabolism;Metabolism	Global and overview maps;Global and overview maps;Carbohydrate metabolism	ko01100//Metabolic pathways;ko01110//Biosynthesis of secondary metabolites;ko00053//Ascorbate and aldarate metabolism	K14190;K14190;K14190	-	GO:0004645//phosphorylase activity	-
light-vs-FAD2	epidermis1	ncbi_112708162	ncbi_112708162	12.441	3.28796	5343	8245	0.942	0.399	-1.9198	0	0	down	--	PREDICTED: calcium-binding protein CML37-like [Arachis duranensis]	Organismal Systems	Environmental adaptation	ko04626//Plant-pathogen interaction	K13448	-	-	-
light-vs-FAD2	epidermis1	ncbi_112775179	ncbi_112775179	1.66916	0.440286	5343	8245	0.34	0.067	-1.92237	0	0	down	GATC	PREDICTED: glutamyl-tRNA(Gln) amidotransferase subunit C, chloroplastic/mitochondrial-like [Arachis ipaensis]	Metabolism;Genetic Information Processing	Global and overview maps;Translation	ko01100//Metabolic pathways;ko00970//Aminoacyl-tRNA biosynthesis	K02435;K02435	-	-	-
light-vs-FAD2	epidermis1	ncbi_112740850	ncbi_112740850	2.22438	0.583929	5343	8245	0.42	0.087	-1.92935	0	0	down	--	Zeaxanthin epoxidase, chloroplastic [Glycine soja]	-	-	-	-	-	-	-
light-vs-FAD2	epidermis1	ncbi_112798116	ncbi_112798116	1.2077	0.316794	5343	8245	0.264	0.049	-1.93031	0	0	down	PLGG1	PREDICTED: plastidal glycolate/glycerate translocator 1, chloroplastic-like [Arachis duranensis]	-	-	-	-	-	-	-
light-vs-FAD2	epidermis1	ncbi_112703455	ncbi_112703455	14.0894	3.67359	5343	8245	0.957	0.434	-1.93932	0	0	down	GLO1	PREDICTED: peroxisomal (S)-2-hydroxy-acid oxidase GLO1 isoform X1 [Arachis duranensis]	Metabolism;Metabolism;Metabolism;Cellular Processes;Metabolism	Global and overview maps;Global and overview maps;Global and overview maps;Transport and catabolism;Carbohydrate metabolism	ko01100//Metabolic pathways;ko01110//Biosynthesis of secondary metabolites;ko01200//Carbon metabolism;ko04146//Peroxisome;ko00630//Glyoxylate and dicarboxylate metabolism	K11517;K11517;K11517;K11517;K11517	-	GO:0003824//catalytic activity;GO:0032553//ribonucleotide binding	GO:0044710//single-organism metabolic process
light-vs-FAD2	epidermis1	ncbi_112782583	ncbi_112782583	1.11957	0.291436	5343	8245	0.25	0.045	-1.94133	0	0	down	YLMG2	PREDICTED: ylmG homolog protein 2, chloroplastic [Arachis ipaensis]	-	-	-	-	-	-	-
light-vs-FAD2	epidermis1	ncbi_112709711	ncbi_112709711	1.67851	0.436678	5343	8245	0.342	0.067	-1.9423	0	0	down	--	PREDICTED: uncharacterized protein LOC107463762 [Arachis duranensis]	-	-	-	-	-	-	-
light-vs-FAD2	epidermis1	ncbi_112801167	ncbi_112801167	2.61205	0.679436	5343	8245	0.477	0.102	-1.94261	0	0	down	GGAT2	PREDICTED: glutamate--glyoxylate aminotransferase 2 [Arachis duranensis]	Metabolism;Metabolism;Metabolism;Metabolism;Metabolism;Metabolism;Metabolism;Metabolism;Metabolism;Metabolism	Global and overview maps;Global and overview maps;Global and overview maps;Global and overview maps;Energy metabolism;Carbohydrate metabolism;Amino acid metabolism;Global and overview maps;Amino acid metabolism;Amino acid metabolism	ko01100//Metabolic pathways;ko01110//Biosynthesis of secondary metabolites;ko01200//Carbon metabolism;ko01230//Biosynthesis of amino acids;ko00710//Carbon fixation in photosynthetic organisms;ko00630//Glyoxylate and dicarboxylate metabolism;ko00260//Glycine, serine and threonine metabolism;ko01210//2-Oxocarboxylic acid metabolism;ko00250//Alanine, aspartate and glutamate metabolism;ko00220//Argin…	K14272;K14272;K14272;K14272;K14272;K14272;K14272;K14272;K14272;K14272	-	GO:0016769//transferase activity, transferring nitrogenous groups;GO:0043168//anion binding	GO:0008152//metabolic process
light-vs-FAD2	epidermis1	ncbi_112710643	ncbi_112710643	13.1175	3.41049	5343	8245	0.949	0.412	-1.94341	0	0	down	CYP20-3	PREDICTED: peptidyl-prolyl cis-trans isomerase, chloroplastic-like [Arachis duranensis]	-	-	-	-	-	-	-
light-vs-FAD2	epidermis1	ncbi_112722513	ncbi_112722513	7.27763	1.8695	5343	8245	0.82	0.255	-1.96076	0	0	down	RPE	PREDICTED: ribulose-phosphate 3-epimerase, chloroplastic [Arachis duranensis]	Metabolism;Metabolism;Metabolism;Metabolism;Metabolism;Metabolism;Metabolism	Global and overview maps;Global and overview maps;Global and overview maps;Global and overview maps;Carbohydrate metabolism;Energy metabolism;Carbohydrate metabolism	ko01100//Metabolic pathways;ko01110//Biosynthesis of secondary metabolites;ko01200//Carbon metabolism;ko01230//Biosynthesis of amino acids;ko00040//Pentose and glucuronate interconversions;ko00710//Carbon fixation in photosynthetic organisms;ko00030//Pentose phosphate pathway	K01783;K01783;K01783;K01783;K01783;K01783;K01783	-	-	-
light-vs-FAD2	epidermis1	ncbi_112702300	ncbi_112702300	1.49985	0.384562	5343	8245	0.311	0.06	-1.96325	0	0	down	DCUP	PREDICTED: uroporphyrinogen decarboxylase [Arachis ipaensis]	Metabolism;Metabolism;Metabolism	Global and overview maps;Global and overview maps;Metabolism of cofactors and vitamins	ko01100//Metabolic pathways;ko01110//Biosynthesis of secondary metabolites;ko00860//Porphyrin and chlorophyll metabolism	K01599;K01599;K01599	GO:0009526//plastid envelope;GO:0009532//plastid stroma	GO:0016830//carbon-carbon lyase activity	GO:0006779//porphyrin-containing compound biosynthetic process
light-vs-FAD2	epidermis1	ncbi_112728040	ncbi_112728040	1.11604	0.284419	5343	8245	0.249	0.045	-1.97192	0	0	down	RAF1.2	PREDICTED: rubisco accumulation factor 2, chloroplastic-like [Arachis ipaensis]	-	-	-	-	-	-	-
light-vs-FAD2	epidermis1	ncbi_112782788	ncbi_112782788	2.52642	0.64264	5343	8245	0.471	0.096	-1.97484	0	0	down	rps5	PREDICTED: 30S ribosomal protein S5, chloroplastic [Arachis ipaensis]	Genetic Information Processing	Translation	ko03010//Ribosome	K02988	GO:0009532//plastid stroma;GO:0031976//plastid thylakoid;GO:0044391//ribosomal subunit;GO:0044434//chloroplast part	GO:0003723//RNA binding;GO:0005198//structural molecule activity	GO:0006605//protein targeting;GO:0009617//response to bacterium;GO:0010467//gene expression
light-vs-FAD2	epidermis1	ncbi_112786911	ncbi_112786911	1.44699	0.366831	5343	8245	0.311	0.057	-1.97958	0	0	down	PLGG1	PREDICTED: plastidal glycolate/glycerate translocator 1, chloroplastic-like [Arachis ipaensis]	-	-	-	-	-	-	-
light-vs-FAD2	epidermis1	ncbi_112743839	ncbi_112743839	1.18982	0.300568	5343	8245	0.258	0.047	-1.98462	0	0	down	efp	PREDICTED: elongation factor P [Arachis ipaensis]	-	-	-	-	GO:0009532//plastid stroma	-	GO:0003006//developmental process involved in reproduction;GO:0006518//peptide metabolic process;GO:0006605//protein targeting;GO:0034645//cellular macromolecule biosynthetic process
light-vs-FAD2	epidermis1	ncbi_112722894	ncbi_112722894	1.10247	0.278063	5343	8245	0.243	0.044	-1.98686	0	0	down	GLX1	lactoylglutathione lyase [Phaseolus vulgaris]	Metabolism	Carbohydrate metabolism	ko00620//Pyruvate metabolism	K01759	-	-	-
light-vs-FAD2	epidermis1	ncbi_112771644	ncbi_112771644	17.2025	4.29366	5343	8245	0.981	0.489	-2.00231	0	0	down	GLO1	PREDICTED: peroxisomal (S)-2-hydroxy-acid oxidase GLO1 isoform X1 [Arachis ipaensis]	Metabolism;Metabolism;Metabolism;Cellular Processes;Metabolism	Global and overview maps;Global and overview maps;Global and overview maps;Transport and catabolism;Carbohydrate metabolism	ko01100//Metabolic pathways;ko01110//Biosynthesis of secondary metabolites;ko01200//Carbon metabolism;ko04146//Peroxisome;ko00630//Glyoxylate and dicarboxylate metabolism	K11517;K11517;K11517;K11517;K11517	-	GO:0003824//catalytic activity;GO:0032553//ribonucleotide binding	GO:0044710//single-organism metabolic process
light-vs-FAD2	epidermis1	ncbi_112749967	ncbi_112749967	5.01089	1.24216	5343	8245	0.698	0.18	-2.01212	0	0	down	GGAT2	PREDICTED: glutamate--glyoxylate aminotransferase 2 [Arachis duranensis]	Metabolism;Metabolism;Metabolism;Metabolism;Metabolism;Metabolism;Metabolism;Metabolism;Metabolism;Metabolism	Global and overview maps;Global and overview maps;Global and overview maps;Global and overview maps;Energy metabolism;Carbohydrate metabolism;Amino acid metabolism;Global and overview maps;Amino acid metabolism;Amino acid metabolism	ko01100//Metabolic pathways;ko01110//Biosynthesis of secondary metabolites;ko01200//Carbon metabolism;ko01230//Biosynthesis of amino acids;ko00710//Carbon fixation in photosynthetic organisms;ko00630//Glyoxylate and dicarboxylate metabolism;ko00260//Glycine, serine and threonine metabolism;ko01210//2-Oxocarboxylic acid metabolism;ko00250//Alanine, aspartate and glutamate metabolism;ko00220//Argin…	K14272;K14272;K14272;K14272;K14272;K14272;K14272;K14272;K14272;K14272	-	GO:0016769//transferase activity, transferring nitrogenous groups;GO:0043168//anion binding	GO:0008152//metabolic process
light-vs-FAD2	epidermis1	ncbi_112714759	ncbi_112714759	2.3746	0.584948	5343	8245	0.442	0.09	-2.02112	0	0	down	PPA6	PREDICTED: soluble inorganic pyrophosphatase 6, chloroplastic-like [Arachis duranensis]	Metabolism	Energy metabolism	ko00190//Oxidative phosphorylation	K01507	GO:0009526//plastid envelope;GO:0009532//plastid stroma	GO:0016462//pyrophosphatase activity;GO:0046872//metal ion binding	GO:0000097//sulfur amino acid biosynthetic process;GO:0006091//generation of precursor metabolites and energy;GO:0006605//protein targeting;GO:0006793//phosphorus metabolic process;GO:0009620//response to fungus;GO:0009683//indoleacetic acid metabolic process;GO:0009696//salicylic acid metabolic process;GO:0009755//hormone-mediated signaling pathway;GO:0009863//salicylic acid mediated signaling p…
light-vs-FAD2	epidermis1	ncbi_112792081	ncbi_112792081	19.2352	4.73227	5343	8245	0.987	0.518	-2.02312	0	0	down	CPN20	PREDICTED: 20 kDa chaperonin, chloroplastic-like [Arachis duranensis]	-	-	-	-	GO:0005576//extracellular region;GO:0009526//plastid envelope;GO:0009532//plastid stroma;GO:0044434//chloroplast part	GO:0032550//purine ribonucleoside binding;GO:0046914//transition metal ion binding	GO:0000097//sulfur amino acid biosynthetic process;GO:0003006//developmental process involved in reproduction;GO:0006006//glucose metabolic process;GO:0006090//pyruvate metabolic process;GO:0006970//response to osmotic stress;GO:0009657//plastid organization;GO:0044267//cellular protein metabolic process;GO:2000379//positive regulation of reactive oxygen species metabolic process
light-vs-FAD2	epidermis1	ncbi_112715908	ncbi_112715908	2.29273	0.563526	5343	8245	0.44	0.086	-2.02432	0	0	down	RPL27	PREDICTED: 50S ribosomal protein L27, chloroplastic-like [Arachis ipaensis]	Genetic Information Processing	Translation	ko03010//Ribosome	K02899	GO:0030529//intracellular ribonucleoprotein complex	-	GO:0010467//gene expression
light-vs-FAD2	epidermis1	ncbi_112712714	ncbi_112712714	4.76168	1.16534	5343	8245	0.681	0.17	-2.03063	0	0	down	RPL34	PREDICTED: 50S ribosomal protein L34, chloroplastic-like [Arachis ipaensis]	Genetic Information Processing	Translation	ko03010//Ribosome	K02914	GO:0009536//plastid;GO:0030529//intracellular ribonucleoprotein complex	GO:0003723//RNA binding;GO:0005198//structural molecule activity	GO:0010467//gene expression
light-vs-FAD2	epidermis1	ncbi_112722177	ncbi_112722177	1.8157	0.442881	5343	8245	0.368	0.069	-2.03529	0	0	down	CP31B	PREDICTED: 28 kDa ribonucleoprotein, chloroplastic [Arachis ipaensis]	-	-	-	-	-	-	-
light-vs-FAD2	epidermis1	ncbi_112726419	ncbi_112726419	11.0554	2.69628	5343	8245	0.925	0.345	-2.03567	0	0	down	CURT1A	PREDICTED: protein CURVATURE THYLAKOID 1A, chloroplastic [Arachis ipaensis]	-	-	-	-	-	-	-
light-vs-FAD2	epidermis1	ncbi_112764881	ncbi_112764881	1.25231	0.301527	5343	8245	0.271	0.047	-2.05387	0	0	down	CBSX3	PREDICTED: CBS domain-containing protein CBSX3, mitochondrial-like [Arachis ipaensis]	-	-	-	-	-	GO:0017076//purine nucleotide binding;GO:0046914//transition metal ion binding	GO:0006090//pyruvate metabolic process;GO:0006970//response to osmotic stress;GO:0006996//organelle organization;GO:0010038//response to metal ion;GO:0019725//cellular homeostasis;GO:0042044//fluid transport
light-vs-FAD2	epidermis1	ncbi_112790132	ncbi_112790132	4.66264	1.11955	5343	8245	0.688	0.163	-2.05813	0	0	down	RPS20	PREDICTED: 30S ribosomal protein S20, chloroplastic [Arachis duranensis]	Genetic Information Processing	Translation	ko03010//Ribosome	K02968	GO:0009526//plastid envelope;GO:0009532//plastid stroma;GO:0030529//intracellular ribonucleoprotein complex	GO:0003723//RNA binding;GO:0005198//structural molecule activity	GO:0006779//porphyrin-containing compound biosynthetic process;GO:0010467//gene expression;GO:0016072//rRNA metabolic process
light-vs-FAD2	epidermis1	ncbi_112720025	ncbi_112720025	1.51478	0.363388	5343	8245	0.311	0.055	-2.05922	0	0	down	--	PREDICTED: uncharacterized protein LOC107608346 [Arachis ipaensis]	-	-	-	-	-	-	-
light-vs-FAD2	epidermis1	ncbi_112741035	ncbi_112741035	4.07701	0.972445	5343	8245	0.633	0.141	-2.06771	0	0	down	PSB28	PREDICTED: photosystem II reaction center PSB28 protein, chloroplastic [Arachis duranensis]	Metabolism;Metabolism	Global and overview maps;Energy metabolism	ko01100//Metabolic pathways;ko00195//Photosynthesis	K08903;K08903	-	-	-
light-vs-FAD2	epidermis1	ncbi_112795584	ncbi_112795584	6.69641	1.57102	5343	8245	0.808	0.217	-2.09162	0	0	down	RPL11	PREDICTED: 50S ribosomal protein L11, chloroplastic [Arachis duranensis]	Genetic Information Processing	Translation	ko03010//Ribosome	K02867	GO:0030529//intracellular ribonucleoprotein complex	-	GO:0010467//gene expression
light-vs-FAD2	epidermis1	ncbi_112749825	ncbi_112749825	1.19905	0.278998	5343	8245	0.261	0.044	-2.10316	0	0	down	--	PREDICTED: uncharacterized protein LOC107643204 isoform X1 [Arachis ipaensis]	-	-	-	-	-	-	-
light-vs-FAD2	epidermis1	ncbi_112722872	ncbi_112722872	1.28082	0.29775	5343	8245	0.278	0.046	-2.10452	0	0	down	GATC	PREDICTED: glutamyl-tRNA(Gln) amidotransferase subunit C, chloroplastic/mitochondrial-like [Arachis ipaensis]	Metabolism;Genetic Information Processing	Global and overview maps;Translation	ko01100//Metabolic pathways;ko00970//Aminoacyl-tRNA biosynthesis	K02435;K02435	-	-	-
light-vs-FAD2	epidermis1	ncbi_112716066	ncbi_112716066	1.04872	0.243318	5343	8245	0.235	0.038	-2.10727	0	0	down	YLMG2	PREDICTED: ylmG homolog protein 2, chloroplastic [Arachis duranensis]	-	-	-	-	-	-	-
light-vs-FAD2	epidermis1	ncbi_112731912	ncbi_112731912	4.52379	1.04972	5343	8245	0.666	0.156	-2.10742	0	0	down	RPL13	PREDICTED: 50S ribosomal protein L13 [Arachis duranensis]	Genetic Information Processing	Translation	ko03010//Ribosome	K02871	-	-	-
light-vs-FAD2	epidermis1	ncbi_112697721	ncbi_112697721	1.07434	0.246616	5343	8245	0.239	0.039	-2.12266	0	0	down	--	PREDICTED: uncharacterized protein LOC107495879 [Arachis duranensis]	-	-	-	-	-	-	-
light-vs-FAD2	epidermis1	ncbi_112764159	ncbi_112764159	1.0322	0.235469	5343	8245	0.234	0.037	-2.13165	0	0	down	TL17	PREDICTED: thylakoid lumenal 17.4 kDa protein, chloroplastic [Arachis ipaensis]	-	-	-	-	-	-	-
light-vs-FAD2	epidermis1	ncbi_112738360	ncbi_112738360	1.95335	0.44558	5343	8245	0.389	0.069	-2.13194	0	0	down	LHCA6	PREDICTED: photosystem I chlorophyll a/b-binding protein 6, chloroplastic [Arachis ipaensis]	Metabolism	Energy metabolism	ko00196//Photosynthesis - antenna proteins	K08908	GO:0009521//photosystem;GO:0031224//intrinsic component of membrane	GO:0043169//cation binding;GO:0046906//tetrapyrrole binding	GO:0006090//pyruvate metabolic process;GO:0006091//generation of precursor metabolites and energy;GO:0006464//cellular protein modification process;GO:0006739//NADP metabolic process;GO:0006873//cellular ion homeostasis;GO:0009642//response to light intensity;GO:0016072//rRNA metabolic process;GO:0019758//glycosinolate biosynthetic process;GO:0030001//metal ion transport;GO:0034285//response to d…
light-vs-FAD2	epidermis1	ncbi_112707379	ncbi_112707379	2.71373	0.613991	5343	8245	0.493	0.092	-2.1438	0	0	down	3PCR	PREDICTED: protochlorophyllide reductase, chloroplastic [Arachis ipaensis]	Metabolism;Metabolism;Metabolism	Global and overview maps;Global and overview maps;Metabolism of cofactors and vitamins	ko01100//Metabolic pathways;ko01110//Biosynthesis of secondary metabolites;ko00860//Porphyrin and chlorophyll metabolism	K00218;K00218;K00218	-	-	-
light-vs-FAD2	epidermis1	ncbi_112709845	ncbi_112709845	1.3382	0.302656	5343	8245	0.283	0.047	-2.14418	0	0	down	TIC20-I	PREDICTED: protein TIC 20-I, chloroplastic [Arachis duranensis]	-	-	-	-	-	-	-
light-vs-FAD2	epidermis1	ncbi_112697048	ncbi_112697048	21.6637	4.89107	5343	8245	0.99	0.527	-2.14704	0	0	down	GAPA	PREDICTED: glyceraldehyde-3-phosphate dehydrogenase A, chloroplastic [Arachis ipaensis]	Metabolism;Metabolism;Metabolism	Global and overview maps;Global and overview maps;Energy metabolism	ko01100//Metabolic pathways;ko01200//Carbon metabolism;ko00710//Carbon fixation in photosynthetic organisms	K05298;K05298;K05298	-	GO:0000166//nucleotide binding;GO:0016903//oxidoreductase activity, acting on the aldehyde or oxo group of donors	GO:0044710//single-organism metabolic process
light-vs-FAD2	epidermis1	ncbi_112707058	ncbi_112707058	9.79372	2.19587	5343	8245	0.901	0.291	-2.15701	0	0	down	petC	PREDICTED: cytochrome b6-f complex iron-sulfur subunit, chloroplastic-like [Arachis duranensis]	Metabolism;Metabolism	Global and overview maps;Energy metabolism	ko01100//Metabolic pathways;ko00195//Photosynthesis	K02636;K02636	GO:0031224//intrinsic component of membrane;GO:0034357//photosynthetic membrane	GO:0009055//electron carrier activity;GO:0043169//cation binding;GO:0051536//iron-sulfur cluster binding;GO:0052880//oxidoreductase activity, acting on diphenols and related substances as donors, with copper protein as acceptor	GO:0015992//proton transport;GO:0044237//cellular metabolic process;GO:0044710//single-organism metabolic process
light-vs-FAD2	epidermis1	ncbi_112743849	ncbi_112743849	1.55096	0.347229	5343	8245	0.322	0.053	-2.15888	0	0	down	--	PREDICTED: uncharacterized protein LOC107637937 [Arachis ipaensis]	-	-	-	-	-	-	-
light-vs-FAD2	epidermis1	ncbi_112782764	ncbi_112782764	3.37546	0.750397	5343	8245	0.561	0.114	-2.16921	0	0	down	RPL18	PREDICTED: 50S ribosomal protein L18, chloroplastic-like [Arachis ipaensis]	Genetic Information Processing	Translation	ko03010//Ribosome	K02881	-	-	-
light-vs-FAD2	epidermis1	ncbi_112740864	ncbi_112740864	4.54521	0.992329	5343	8245	0.667	0.145	-2.19534	0	0	down	RPL11	PREDICTED: 50S ribosomal protein L11, chloroplastic [Arachis ipaensis]	Genetic Information Processing	Translation	ko03010//Ribosome	K02867	GO:0030529//intracellular ribonucleoprotein complex	-	GO:0010467//gene expression
light-vs-FAD2	epidermis1	ncbi_112782325	ncbi_112782325	2.00998	0.438083	5343	8245	0.396	0.067	-2.19765	0	0	down	PPA6	PREDICTED: soluble inorganic pyrophosphatase 6, chloroplastic-like [Arachis ipaensis]	Metabolism	Energy metabolism	ko00190//Oxidative phosphorylation	K01507	GO:0009526//plastid envelope;GO:0009532//plastid stroma	GO:0016462//pyrophosphatase activity;GO:0046872//metal ion binding	GO:0000097//sulfur amino acid biosynthetic process;GO:0006091//generation of precursor metabolites and energy;GO:0006605//protein targeting;GO:0006793//phosphorus metabolic process;GO:0009620//response to fungus;GO:0009683//indoleacetic acid metabolic process;GO:0009696//salicylic acid metabolic process;GO:0009755//hormone-mediated signaling pathway;GO:0009863//salicylic acid mediated signaling p…
light-vs-FAD2	epidermis1	ncbi_112749756	ncbi_112749756	1.94568	0.423213	5343	8245	0.393	0.066	-2.20055	0	0	down	--	Rieske (2Fe-2S) domain protein [Medicago truncatula]	-	-	-	-	GO:0009526//plastid envelope;GO:0031976//plastid thylakoid;GO:0044434//chloroplast part	GO:0003824//catalytic activity;GO:0051536//iron-sulfur cluster binding	GO:0044710//single-organism metabolic process
light-vs-FAD2	epidermis1	ncbi_112744436	ncbi_112744436	3.54612	0.768553	5343	8245	0.583	0.117	-2.20588	0	0	down	RPS17	PREDICTED: 30S ribosomal protein S17, chloroplastic [Arachis ipaensis]	Genetic Information Processing	Translation	ko03010//Ribosome	K02961	GO:0000314//organellar small ribosomal subunit;GO:0009526//plastid envelope;GO:0009532//plastid stroma;GO:0031976//plastid thylakoid	GO:0003723//RNA binding;GO:0005198//structural molecule activity	GO:0006412//translation
light-vs-FAD2	epidermis1	ncbi_112776695	ncbi_112776695	4.58781	0.980896	5343	8245	0.676	0.145	-2.22552	0	0	down	RPL13	PREDICTED: 50S ribosomal protein L13 [Arachis ipaensis]	Genetic Information Processing	Translation	ko03010//Ribosome	K02871	-	-	-
light-vs-FAD2	epidermis1	ncbi_112740755	ncbi_112740755	3.66199	0.781311	5343	8245	0.59	0.118	-2.22851	0	0	down	PRXQ	PREDICTED: peroxiredoxin Q, chloroplastic-like [Arachis duranensis]	-	-	-	-	-	GO:0003824//catalytic activity;GO:0016209//antioxidant activity	GO:0044710//single-organism metabolic process
light-vs-FAD2	epidermis1	ncbi_112769159	ncbi_112769159	6.86093	1.45886	5343	8245	0.805	0.206	-2.23348	0	0	down	At1g56190	PREDICTED: phosphoglycerate kinase, chloroplastic [Arachis ipaensis]	Metabolism;Metabolism;Metabolism;Metabolism;Metabolism;Metabolism	Global and overview maps;Global and overview maps;Global and overview maps;Global and overview maps;Carbohydrate metabolism;Energy metabolism	ko01100//Metabolic pathways;ko01110//Biosynthesis of secondary metabolites;ko01200//Carbon metabolism;ko01230//Biosynthesis of amino acids;ko00010//Glycolysis / Gluconeogenesis;ko00710//Carbon fixation in photosynthetic organisms	K00927;K00927;K00927;K00927;K00927;K00927	-	GO:0016772//transferase activity, transferring phosphorus-containing groups;GO:0032550//purine ribonucleoside binding	GO:0006090//pyruvate metabolic process;GO:0006796//phosphate-containing compound metabolic process
light-vs-FAD2	epidermis1	ncbi_112703439	ncbi_112703439	1.11987	0.237361	5343	8245	0.247	0.036	-2.23769	0	0	down	GST3	PREDICTED: glutathione S-transferase 3-like [Arachis duranensis]	Metabolism	Metabolism of other amino acids	ko00480//Glutathione metabolism	K00799	-	-	-
light-vs-FAD2	epidermis1	ncbi_112789729	ncbi_112789729	3.55487	0.75282	5343	8245	0.582	0.112	-2.23927	0	0	down	petC	PREDICTED: cytochrome b6-f complex iron-sulfur subunit, chloroplastic-like [Arachis duranensis]	Metabolism;Metabolism	Global and overview maps;Energy metabolism	ko01100//Metabolic pathways;ko00195//Photosynthesis	K02636;K02636	GO:0031224//intrinsic component of membrane;GO:0034357//photosynthetic membrane	GO:0009055//electron carrier activity;GO:0043169//cation binding;GO:0051536//iron-sulfur cluster binding;GO:0052880//oxidoreductase activity, acting on diphenols and related substances as donors, with copper protein as acceptor	GO:0015992//proton transport;GO:0044237//cellular metabolic process;GO:0044710//single-organism metabolic process
light-vs-FAD2	epidermis1	ncbi_112797112	ncbi_112797112	1.47391	0.308347	5343	8245	0.31	0.047	-2.25665	0	0	down	At4g24830	PREDICTED: argininosuccinate synthase, chloroplastic [Arachis duranensis]	Metabolism;Metabolism;Metabolism;Metabolism;Metabolism	Global and overview maps;Global and overview maps;Global and overview maps;Amino acid metabolism;Amino acid metabolism	ko01100//Metabolic pathways;ko01110//Biosynthesis of secondary metabolites;ko01230//Biosynthesis of amino acids;ko00250//Alanine, aspartate and glutamate metabolism;ko00220//Arginine biosynthesis	K01940;K01940;K01940;K01940;K01940	-	GO:0032550//purine ribonucleoside binding	GO:0006525//arginine metabolic process
light-vs-FAD2	epidermis1	ncbi_112726720	ncbi_112726720	26.7915	5.56082	5343	8245	0.996	0.581	-2.26839	0	0	down	PSBQ2	PREDICTED: oxygen-evolving enhancer protein 3-2, chloroplastic [Arachis ipaensis]	Metabolism;Metabolism	Global and overview maps;Energy metabolism	ko01100//Metabolic pathways;ko00195//Photosynthesis	K08901;K08901	GO:0005576//extracellular region;GO:0009532//plastid stroma;GO:0031978//plastid thylakoid lumen;GO:0044434//chloroplast part	-	GO:0006873//cellular ion homeostasis;GO:0030001//metal ion transport;GO:0043094//cellular metabolic compound salvage
light-vs-FAD2	epidermis1	ncbi_112733412	ncbi_112733412	10.8221	2.24007	5343	8245	0.923	0.298	-2.27232	0	0	down	CURT1A	PREDICTED: protein CURVATURE THYLAKOID 1A, chloroplastic [Arachis duranensis]	-	-	-	-	-	-	-
light-vs-FAD2	epidermis1	ncbi_112771606	ncbi_112771606	1.22091	0.251921	5343	8245	0.264	0.04	-2.27645	0	0	down	OEP16	PREDICTED: outer envelope pore protein 16, chloroplastic isoform X1 [Arachis ipaensis]	-	-	-	-	GO:0031224//intrinsic component of membrane	-	-
light-vs-FAD2	epidermis1	ncbi_112749784	ncbi_112749784	1.18841	0.244662	5343	8245	0.261	0.038	-2.2797	0	0	down	--	rubredoxin family protein [Phaseolus vulgaris]	-	-	-	-	-	-	-
light-vs-FAD2	epidermis1	ncbi_112804062	ncbi_112804062	1.3791	0.283677	5343	8245	0.293	0.044	-2.281	0	0	down	CP31B	PREDICTED: 28 kDa ribonucleoprotein, chloroplastic [Arachis duranensis]	-	-	-	-	-	-	-
light-vs-FAD2	epidermis1	ncbi_112750154	ncbi_112750154	1.48297	0.30464	5343	8245	0.311	0.049	-2.28294	0	0	down	GSTU18	PREDICTED: glutathione S-transferase U17-like isoform X1 [Arachis ipaensis]	Metabolism	Metabolism of other amino acids	ko00480//Glutathione metabolism	K00799	-	-	-
light-vs-FAD2	epidermis1	ncbi_112733249	ncbi_112733249	1.18571	0.241411	5343	8245	0.255	0.037	-2.29572	0	0	down	--	PREDICTED: uncharacterized protein LOC107631131 isoform X1 [Arachis ipaensis]	-	-	-	-	-	-	-
light-vs-FAD2	epidermis1	ncbi_112792050	ncbi_112792050	2.1599	0.43953	5343	8245	0.415	0.068	-2.29667	0	0	down	--	PREDICTED: uncharacterized protein LOC107493202 [Arachis duranensis]	-	-	-	-	-	-	-
light-vs-FAD2	epidermis1	ncbi_112784875	ncbi_112784875	1.67532	0.339108	5343	8245	0.343	0.051	-2.30428	0	0	down	RPL27	PREDICTED: 50S ribosomal protein L27, chloroplastic-like [Arachis ipaensis]	Genetic Information Processing	Translation	ko03010//Ribosome	K02899	GO:0030529//intracellular ribonucleoprotein complex	-	GO:0010467//gene expression
light-vs-FAD2	epidermis1	ncbi_112744150	ncbi_112744150	1.15932	0.234259	5343	8245	0.257	0.037	-2.30662	0	0	down	CAS1	PREDICTED: bifunctional L-3-cyanoalanine synthase/cysteine synthase 1, mitochondrial [Arachis duranensis]	Metabolism;Metabolism;Metabolism;Metabolism;Metabolism;Metabolism;Metabolism	Global and overview maps;Global and overview maps;Global and overview maps;Global and overview maps;Amino acid metabolism;Metabolism of other amino acids;Energy metabolism	ko01100//Metabolic pathways;ko01110//Biosynthesis of secondary metabolites;ko01200//Carbon metabolism;ko01230//Biosynthesis of amino acids;ko00270//Cysteine and methionine metabolism;ko00460//Cyanoamino acid metabolism;ko00920//Sulfur metabolism	K13034;K13034;K13034;K13034;K13034;K13034;K13034	GO:0009536//plastid	GO:0016846//carbon-sulfur lyase activity;GO:0046914//transition metal ion binding	GO:0000097//sulfur amino acid biosynthetic process;GO:0006090//pyruvate metabolic process;GO:0006563//L-serine metabolic process;GO:0006970//response to osmotic stress;GO:0006996//organelle organization;GO:0008104//protein localization;GO:0009683//indoleacetic acid metabolic process;GO:0009746//response to hexose;GO:0010038//response to metal ion;GO:0019499//cyanide metabolic process;GO:0019758//…
light-vs-FAD2	epidermis1	ncbi_112776248	ncbi_112776248	2.74402	0.553191	5343	8245	0.5	0.084	-2.31023	0	0	down	ACR11	PREDICTED: ACT domain-containing protein ACR11-like [Arachis ipaensis]	-	-	-	-	GO:0009526//plastid envelope;GO:0009532//plastid stroma;GO:0044434//chloroplast part	GO:0016772//transferase activity, transferring phosphorus-containing groups;GO:0031406//carboxylic acid binding	GO:0006091//generation of precursor metabolites and energy;GO:0006873//cellular ion homeostasis;GO:0006970//response to osmotic stress;GO:0009617//response to bacterium;GO:0009746//response to hexose;GO:0030001//metal ion transport
light-vs-FAD2	epidermis1	ncbi_112791245	ncbi_112791245	1.4287	0.287909	5343	8245	0.292	0.045	-2.31062	0	0	down	--	PREDICTED: uncharacterized protein LOC107480393 [Arachis duranensis]	-	-	-	-	-	-	-
light-vs-FAD2	epidermis1	ncbi_112754934	ncbi_112754934	19.1862	3.84921	5343	8245	0.983	0.456	-2.3174	0	0	down	GAPA	PREDICTED: glyceraldehyde-3-phosphate dehydrogenase A, chloroplastic [Arachis ipaensis]	Metabolism;Metabolism;Metabolism	Global and overview maps;Global and overview maps;Energy metabolism	ko01100//Metabolic pathways;ko01200//Carbon metabolism;ko00710//Carbon fixation in photosynthetic organisms	K05298;K05298;K05298	-	GO:0000166//nucleotide binding;GO:0016903//oxidoreductase activity, acting on the aldehyde or oxo group of donors	GO:0044710//single-organism metabolic process
light-vs-FAD2	epidermis1	ncbi_112775236	ncbi_112775236	1.34063	0.267861	5343	8245	0.291	0.042	-2.32292	0	0	down	TIC20-I	PREDICTED: protein TIC 20-I, chloroplastic [Arachis ipaensis]	-	-	-	-	-	-	-
light-vs-FAD2	epidermis1	ncbi_112777525	ncbi_112777525	3.53695	0.703268	5343	8245	0.575	0.106	-2.33019	0	0	down	--	mammalian STARD2 lipid-binding START domain protein [Medicago truncatula]	-	-	-	-	-	-	-
light-vs-FAD2	epidermis1	ncbi_112702925	ncbi_112702925	4.65588	0.921644	5343	8245	0.672	0.138	-2.33665	0	0	down	At1g56190	PREDICTED: phosphoglycerate kinase, chloroplastic [Arachis duranensis]	Metabolism;Metabolism;Metabolism;Metabolism;Metabolism;Metabolism	Global and overview maps;Global and overview maps;Global and overview maps;Global and overview maps;Carbohydrate metabolism;Energy metabolism	ko01100//Metabolic pathways;ko01110//Biosynthesis of secondary metabolites;ko01200//Carbon metabolism;ko01230//Biosynthesis of amino acids;ko00010//Glycolysis / Gluconeogenesis;ko00710//Carbon fixation in photosynthetic organisms	K00927;K00927;K00927;K00927;K00927;K00927	-	GO:0016772//transferase activity, transferring phosphorus-containing groups;GO:0032550//purine ribonucleoside binding	GO:0006090//pyruvate metabolic process;GO:0006796//phosphate-containing compound metabolic process
light-vs-FAD2	epidermis1	ncbi_112783659	ncbi_112783659	3.4471	0.68076	5343	8245	0.573	0.102	-2.34	0	0	down	LHCB4.3	PREDICTED: chlorophyll a-b binding protein CP29.3, chloroplastic [Arachis ipaensis]	Metabolism;Metabolism	Global and overview maps;Energy metabolism	ko01100//Metabolic pathways;ko00196//Photosynthesis - antenna proteins	K08915;K08915	GO:0009521//photosystem;GO:0031224//intrinsic component of membrane;GO:0031976//plastid thylakoid;GO:0044434//chloroplast part	GO:0043169//cation binding;GO:0046906//tetrapyrrole binding	GO:0006091//generation of precursor metabolites and energy;GO:0006464//cellular protein modification process
light-vs-FAD2	epidermis1	ncbi_112779316	ncbi_112779316	1.67526	0.329633	5343	8245	0.341	0.052	-2.3451	0	0	down	KTI3	PREDICTED: factor Xa inhibitor BuXI-like [Arachis ipaensis]	-	-	-	-	-	-	-
light-vs-FAD2	epidermis1	ncbi_112756470	ncbi_112756470	5.27619	1.03524	5343	8245	0.72	0.153	-2.34942	0	0	down	rpl22	PREDICTED: 50S ribosomal protein L22, chloroplastic-like [Arachis ipaensis]	Genetic Information Processing	Translation	ko03010//Ribosome	K02890	GO:0005840//ribosome;GO:0009536//plastid	-	-
light-vs-FAD2	epidermis1	ncbi_112797604	ncbi_112797604	4.49127	0.872685	5343	8245	0.666	0.129	-2.36346	0	0	down	PGLP1B	PREDICTED: phosphoglycolate phosphatase 1B, chloroplastic-like [Arachis duranensis]	Metabolism;Metabolism;Metabolism;Metabolism	Global and overview maps;Global and overview maps;Global and overview maps;Carbohydrate metabolism	ko01100//Metabolic pathways;ko01110//Biosynthesis of secondary metabolites;ko01200//Carbon metabolism;ko00630//Glyoxylate and dicarboxylate metabolism	K19269;K19269;K19269;K19269	-	GO:0042578//phosphoric ester hydrolase activity	GO:0006796//phosphate-containing compound metabolic process
light-vs-FAD2	epidermis1	ncbi_112710101	ncbi_112710101	7.47227	1.4512	5343	8245	0.83	0.204	-2.36422	0	0	down	RPE	PREDICTED: ribulose-phosphate 3-epimerase, chloroplastic [Arachis duranensis]	Metabolism;Metabolism;Metabolism;Metabolism;Metabolism;Metabolism;Metabolism	Global and overview maps;Global and overview maps;Global and overview maps;Global and overview maps;Carbohydrate metabolism;Energy metabolism;Carbohydrate metabolism	ko01100//Metabolic pathways;ko01110//Biosynthesis of secondary metabolites;ko01200//Carbon metabolism;ko01230//Biosynthesis of amino acids;ko00040//Pentose and glucuronate interconversions;ko00710//Carbon fixation in photosynthetic organisms;ko00030//Pentose phosphate pathway	K01783;K01783;K01783;K01783;K01783;K01783;K01783	-	-	-
light-vs-FAD2	epidermis1	ncbi_112734040	ncbi_112734040	1.3338	0.258548	5343	8245	0.286	0.04	-2.36659	0	0	down	WHY1	PREDICTED: single-stranded DNA-binding protein WHY1, chloroplastic-like isoform X2 [Arachis ipaensis]	-	-	-	-	-	-	-
light-vs-FAD2	epidermis1	ncbi_112801560	ncbi_112801560	1.90293	0.368243	5343	8245	0.381	0.057	-2.36918	0	0	down	--	PREDICTED: uncharacterized protein LOC107489284 [Arachis duranensis]	-	-	-	-	-	-	GO:0005982//starch metabolic process;GO:0006090//pyruvate metabolic process;GO:0006355//regulation of transcription, DNA-templated;GO:0009886//post-embryonic morphogenesis
light-vs-FAD2	epidermis1	ncbi_112766006	ncbi_112766006	12.7407	2.45021	5343	8245	0.94	0.32	-2.37842	0	0	down	RCA1	PREDICTED: ribulose bisphosphate carboxylase/oxygenase activase, chloroplastic-like [Arachis ipaensis]	-	-	-	-	-	-	-
light-vs-FAD2	epidermis1	ncbi_112797457	ncbi_112797457	1.40169	0.268962	5343	8245	0.296	0.042	-2.38126	0	0	down	rd1	Rubredoxin-1 [Glycine soja]	-	-	-	-	-	-	-
light-vs-FAD2	epidermis1	ncbi_112802518	ncbi_112802518	7.11427	1.35928	5343	8245	0.82	0.196	-2.38778	0	0	down	--	PREDICTED: uncharacterized protein LOC107491413 [Arachis duranensis]	-	-	-	-	-	-	-
light-vs-FAD2	epidermis1	ncbi_112795570	ncbi_112795570	2.31193	0.441059	5343	8245	0.436	0.068	-2.38979	0	0	down	--	Zeaxanthin epoxidase, chloroplastic [Glycine soja]	-	-	-	-	-	-	-
light-vs-FAD2	epidermis1	ncbi_112696294	ncbi_112696294	16.118	3.05803	5343	8245	0.972	0.384	-2.39796	0	0	down	psbW	PREDICTED: photosystem II reaction center W protein, chloroplastic [Arachis duranensis]	Metabolism;Metabolism	Global and overview maps;Energy metabolism	ko01100//Metabolic pathways;ko00195//Photosynthesis	K02721;K02721	-	-	-
light-vs-FAD2	epidermis1	ncbi_112783179	ncbi_112783179	138.052	26.1557	5343	8245	1	0.976	-2.40001	0	0	down	RBCS	PREDICTED: ribulose bisphosphate carboxylase small chain 1, chloroplastic-like [Arachis ipaensis]	Metabolism;Metabolism;Metabolism;Metabolism	Global and overview maps;Global and overview maps;Energy metabolism;Carbohydrate metabolism	ko01100//Metabolic pathways;ko01200//Carbon metabolism;ko00710//Carbon fixation in photosynthetic organisms;ko00630//Glyoxylate and dicarboxylate metabolism	K01602;K01602;K01602;K01602	GO:0009536//plastid	GO:0016831//carboxy-lyase activity	GO:0043094//cellular metabolic compound salvage;GO:0044710//single-organism metabolic process
light-vs-FAD2	epidermis1	ncbi_112737603	ncbi_112737603	3.07274	0.574625	5343	8245	0.541	0.086	-2.41863	0	0	down	petC	PREDICTED: cytochrome b6-f complex iron-sulfur subunit, chloroplastic-like [Arachis ipaensis]	Metabolism;Metabolism	Global and overview maps;Energy metabolism	ko01100//Metabolic pathways;ko00195//Photosynthesis	K02636;K02636	GO:0031224//intrinsic component of membrane;GO:0034357//photosynthetic membrane	GO:0009055//electron carrier activity;GO:0043169//cation binding;GO:0051536//iron-sulfur cluster binding;GO:0052880//oxidoreductase activity, acting on diphenols and related substances as donors, with copper protein as acceptor	GO:0015992//proton transport;GO:0044237//cellular metabolic process;GO:0044710//single-organism metabolic process
light-vs-FAD2	epidermis1	ncbi_112738245	ncbi_112738245	4.39125	0.819476	5343	8245	0.652	0.122	-2.42172	0	0	down	--	PREDICTED: chaperone protein DnaJ-like isoform X2 [Arachis ipaensis]	-	-	-	-	-	GO:0005515//protein binding	-
light-vs-FAD2	epidermis1	ncbi_112754380	ncbi_112754380	13.2255	2.46663	5343	8245	0.952	0.321	-2.42267	0	0	down	psbW	PREDICTED: photosystem II reaction center W protein, chloroplastic [Arachis ipaensis]	Metabolism;Metabolism	Global and overview maps;Energy metabolism	ko01100//Metabolic pathways;ko00195//Photosynthesis	K02721;K02721	-	-	-
light-vs-FAD2	epidermis1	ncbi_112801359	ncbi_112801359	1.33706	0.248552	5343	8245	0.282	0.038	-2.42697	0	0	down	--	rubredoxin family protein [Phaseolus vulgaris]	-	-	-	-	-	-	-
light-vs-FAD2	epidermis1	ncbi_112750217	ncbi_112750217	1.11768	0.206133	5343	8245	0.243	0.033	-2.43829	0	0	down	--	NAD(P)-linked oxidoreductase-like protein [Medicago truncatula]	-	-	-	-	GO:0031976//plastid thylakoid;GO:0044434//chloroplast part	-	GO:0044237//cellular metabolic process
light-vs-FAD2	epidermis1	ncbi_112764759	ncbi_112764759	1.13695	0.209606	5343	8245	0.245	0.034	-2.43885	0	0	down	HEMA1	PREDICTED: glutamyl-tRNA reductase 1, chloroplastic-like [Arachis ipaensis]	Metabolism;Metabolism;Metabolism	Global and overview maps;Global and overview maps;Metabolism of cofactors and vitamins	ko01100//Metabolic pathways;ko01110//Biosynthesis of secondary metabolites;ko00860//Porphyrin and chlorophyll metabolism	K02492;K02492;K02492	-	GO:0000166//nucleotide binding;GO:0016620//oxidoreductase activity, acting on the aldehyde or oxo group of donors, NAD or NADP as acceptor	GO:0018130//heterocycle biosynthetic process;GO:0044710//single-organism metabolic process
light-vs-FAD2	epidermis1	ncbi_112764235	ncbi_112764235	1.48156	0.273085	5343	8245	0.311	0.043	-2.43927	0	0	down	AGPC	PREDICTED: glucose-1-phosphate adenylyltransferase small subunit 2, chloroplastic [Arachis duranensis]	Metabolism;Metabolism;Metabolism;Metabolism	Global and overview maps;Global and overview maps;Carbohydrate metabolism;Carbohydrate metabolism	ko01100//Metabolic pathways;ko01110//Biosynthesis of secondary metabolites;ko00500//Starch and sucrose metabolism;ko00520//Amino sugar and nucleotide sugar metabolism	K00975;K00975;K00975;K00975	GO:0009536//plastid	GO:0070566//adenylyltransferase activity	GO:0005977//glycogen metabolic process;GO:0005982//starch metabolic process
light-vs-FAD2	epidermis1	ncbi_112766387	ncbi_112766387	6.19796	1.13753	5343	8245	0.78	0.164	-2.44579	0	0	down	PSBS	PREDICTED: photosystem II 22 kDa protein, chloroplastic [Arachis ipaensis]	Metabolism;Metabolism	Global and overview maps;Energy metabolism	ko01100//Metabolic pathways;ko00195//Photosynthesis	K03542;K03542	GO:0009503//thylakoid light-harvesting complex;GO:0009521//photosystem;GO:0031224//intrinsic component of membrane	GO:0019840//isoprenoid binding;GO:0046906//tetrapyrrole binding	GO:0000097//sulfur amino acid biosynthetic process;GO:0005982//starch metabolic process;GO:0009668//plastid membrane organization;GO:0009886//post-embryonic morphogenesis;GO:0009893//positive regulation of metabolic process;GO:0016072//rRNA metabolic process;GO:0043623//cellular protein complex assembly;GO:1990066//energy quenching
light-vs-FAD2	epidermis1	ncbi_112791590	ncbi_112791590	1.38521	0.252483	5343	8245	0.296	0.04	-2.45538	0	0	down	At2g44920	PREDICTED: thylakoid lumenal 15 kDa protein 1, chloroplastic [Arachis duranensis]	-	-	-	-	-	-	-
light-vs-FAD2	epidermis1	ncbi_112695442	ncbi_112695442	3.66564	0.667408	5343	8245	0.592	0.101	-2.45724	0	0	down	RPI3	PREDICTED: probable ribose-5-phosphate isomerase 3, chloroplastic [Arachis duranensis]	Metabolism;Metabolism;Metabolism;Metabolism;Metabolism;Metabolism	Global and overview maps;Global and overview maps;Global and overview maps;Global and overview maps;Energy metabolism;Carbohydrate metabolism	ko01100//Metabolic pathways;ko01110//Biosynthesis of secondary metabolites;ko01200//Carbon metabolism;ko01230//Biosynthesis of amino acids;ko00710//Carbon fixation in photosynthetic organisms;ko00030//Pentose phosphate pathway	K01807;K01807;K01807;K01807;K01807;K01807	GO:0009526//plastid envelope;GO:0009532//plastid stroma;GO:0044434//chloroplast part	GO:0016861//intramolecular oxidoreductase activity, interconverting aldoses and ketoses	GO:0000097//sulfur amino acid biosynthetic process;GO:0006090//pyruvate metabolic process;GO:0006091//generation of precursor metabolites and energy;GO:0006544//glycine metabolic process;GO:0006568//tryptophan metabolic process;GO:0006605//protein targeting;GO:0006633//fatty acid biosynthetic process;GO:0006732//coenzyme metabolic process;GO:0006753//nucleoside phosphate metabolic process;GO:0009…
light-vs-FAD2	epidermis1	ncbi_112714954	ncbi_112714954	1.1656	0.211495	5343	8245	0.256	0.033	-2.46182	0	0	down	PAP4	PREDICTED: probable plastid-lipid-associated protein 4, chloroplastic [Arachis duranensis]	-	-	-	-	-	-	-
light-vs-FAD2	epidermis1	ncbi_112793078	ncbi_112793078	1.62779	0.290516	5343	8245	0.334	0.045	-2.48581	0	0	down	CML44	PREDICTED: probable calcium-binding protein CML44 [Arachis duranensis]	Organismal Systems	Environmental adaptation	ko04626//Plant-pathogen interaction	K13448	-	GO:0043169//cation binding	-
light-vs-FAD2	epidermis1	ncbi_112709733	ncbi_112709733	2.14882	0.382487	5343	8245	0.41	0.06	-2.48975	0	0	down	ACR11	PREDICTED: ACT domain-containing protein ACR11-like [Arachis duranensis]	-	-	-	-	GO:0009526//plastid envelope;GO:0009532//plastid stroma;GO:0044434//chloroplast part	GO:0016772//transferase activity, transferring phosphorus-containing groups;GO:0031406//carboxylic acid binding	GO:0006091//generation of precursor metabolites and energy;GO:0006873//cellular ion homeostasis;GO:0006970//response to osmotic stress;GO:0009617//response to bacterium;GO:0009746//response to hexose;GO:0030001//metal ion transport
light-vs-FAD2	epidermis1	ncbi_112802204	ncbi_112802204	1.53139	0.272454	5343	8245	0.32	0.043	-2.49032	0	0	down	--	PREDICTED: uncharacterized protein LOC107490421 [Arachis duranensis]	-	-	-	-	-	-	-
light-vs-FAD2	epidermis1	ncbi_112766024	ncbi_112766024	4.96804	0.880533	5343	8245	0.696	0.13	-2.49609	0	0	down	At3g55800	PREDICTED: sedoheptulose-1,7-bisphosphatase, chloroplastic [Arachis ipaensis]	Metabolism;Metabolism;Metabolism	Global and overview maps;Global and overview maps;Energy metabolism	ko01100//Metabolic pathways;ko01200//Carbon metabolism;ko00710//Carbon fixation in photosynthetic organisms	K01100;K01100;K01100	GO:0005576//extracellular region;GO:0009526//plastid envelope;GO:0009532//plastid stroma	GO:0043169//cation binding;GO:0050308//sugar-phosphatase activity	GO:0000097//sulfur amino acid biosynthetic process;GO:0005982//starch metabolic process;GO:0005985//sucrose metabolic process;GO:0006090//pyruvate metabolic process;GO:0006605//protein targeting;GO:0006739//NADP metabolic process;GO:0006996//organelle organization;GO:0009620//response to fungus;GO:0009696//salicylic acid metabolic process;GO:0009755//hormone-mediated signaling pathway;GO:0009767/…
light-vs-FAD2	epidermis1	ncbi_112715409	ncbi_112715409	3.54041	0.626475	5343	8245	0.577	0.095	-2.4984	0	0	down	LHCB4.3	PREDICTED: chlorophyll a-b binding protein CP29.3, chloroplastic [Arachis ipaensis]	Metabolism;Metabolism	Global and overview maps;Energy metabolism	ko01100//Metabolic pathways;ko00196//Photosynthesis - antenna proteins	K08915;K08915	GO:0009521//photosystem;GO:0031224//intrinsic component of membrane;GO:0031976//plastid thylakoid;GO:0044434//chloroplast part	GO:0043169//cation binding;GO:0046906//tetrapyrrole binding	GO:0006091//generation of precursor metabolites and energy;GO:0006464//cellular protein modification process
light-vs-FAD2	epidermis1	ncbi_112800968	ncbi_112800968	1.5914	0.280972	5343	8245	0.332	0.043	-2.50137	0	0	down	GSTU18	PREDICTED: glutathione S-transferase U18-like [Arachis duranensis]	Metabolism	Metabolism of other amino acids	ko00480//Glutathione metabolism	K00799	-	-	-
light-vs-FAD2	epidermis1	ncbi_112779663	ncbi_112779663	1.60992	0.282804	5343	8245	0.332	0.044	-2.50869	0	0	down	GLP1	germin-like protein 11 [Arachis hypogaea]	-	-	-	-	GO:0005576//extracellular region	GO:0046914//transition metal ion binding	GO:0006873//cellular ion homeostasis;GO:0009886//post-embryonic morphogenesis;GO:0030001//metal ion transport
light-vs-FAD2	epidermis1	ncbi_112737988	ncbi_112737988	3.82061	0.669594	5343	8245	0.605	0.104	-2.51227	0	0	down	RPS20	PREDICTED: 30S ribosomal protein S20, chloroplastic [Arachis ipaensis]	Genetic Information Processing	Translation	ko03010//Ribosome	K02968	GO:0009526//plastid envelope;GO:0009532//plastid stroma;GO:0030529//intracellular ribonucleoprotein complex	GO:0003723//RNA binding;GO:0005198//structural molecule activity	GO:0006779//porphyrin-containing compound biosynthetic process;GO:0010467//gene expression;GO:0016072//rRNA metabolic process
light-vs-FAD2	epidermis1	ncbi_112728343	ncbi_112728343	1.29499	0.226598	5343	8245	0.278	0.035	-2.5142	0	0	down	CYP76B6	PREDICTED: geraniol 8-hydroxylase-like [Arachis ipaensis]	-	-	-	-	-	-	-
light-vs-FAD2	epidermis1	ncbi_112786878	ncbi_112786878	3.00218	0.525076	5343	8245	0.525	0.08	-2.51519	0	0	down	MORF9	PREDICTED: LOW QUALITY PROTEIN: multiple organellar RNA editing factor 9, chloroplastic-like [Arachis ipaensis]	-	-	-	-	GO:0009526//plastid envelope;GO:0009532//plastid stroma	-	GO:0003006//developmental process involved in reproduction;GO:0006355//regulation of transcription, DNA-templated;GO:0006605//protein targeting;GO:0008652//cellular amino acid biosynthetic process;GO:0009451//RNA modification;GO:0009668//plastid membrane organization;GO:0034660//ncRNA metabolic process
light-vs-FAD2	epidermis1	ncbi_112777608	ncbi_112777608	7.14817	1.23419	5343	8245	0.821	0.178	-2.53391	0	0	down	RPL34	PREDICTED: 50S ribosomal protein L34, chloroplastic-like [Arachis ipaensis]	Genetic Information Processing	Translation	ko03010//Ribosome	K02914	GO:0009536//plastid;GO:0030529//intracellular ribonucleoprotein complex	GO:0003723//RNA binding;GO:0005198//structural molecule activity	GO:0010467//gene expression
light-vs-FAD2	epidermis1	ncbi_112701934	ncbi_112701934	0.982161	0.169173	5343	8245	0.22	0.027	-2.53676	0	0	down	--	DUF4408 domain protein [Medicago truncatula]	-	-	-	-	-	-	-
light-vs-FAD2	epidermis1	ncbi_112734779	ncbi_112734779	4.04545	0.696833	5343	8245	0.622	0.105	-2.53724	0	0	down	--	CBL-interacting serine/threonine-protein kinase 3 [Glycine soja]	-	-	-	-	-	-	-
light-vs-FAD2	epidermis1	ncbi_112710876	ncbi_112710876	1.52262	0.260338	5343	8245	0.32	0.039	-2.54763	0	0	down	At1g54780	PREDICTED: UPF0603 protein At1g54780, chloroplastic [Arachis duranensis]	-	-	-	-	GO:0031224//intrinsic component of membrane;GO:0031976//plastid thylakoid;GO:0044434//chloroplast part;GO:0044436//thylakoid part	-	GO:0000097//sulfur amino acid biosynthetic process;GO:0006090//pyruvate metabolic process;GO:0006633//fatty acid biosynthetic process;GO:0006779//porphyrin-containing compound biosynthetic process;GO:0006796//phosphate-containing compound metabolic process;GO:0006996//organelle organization;GO:0009639//response to red or far red light;GO:0009765//photosynthesis, light harvesting;GO:0009767//photo…
light-vs-FAD2	epidermis1	ncbi_112800906	ncbi_112800906	1.00003	0.169282	5343	8245	0.224	0.027	-2.56184	0	0	down	--	NAD(P)-linked oxidoreductase-like protein [Medicago truncatula]	-	-	-	-	GO:0031976//plastid thylakoid;GO:0044434//chloroplast part	-	GO:0006090//pyruvate metabolic process;GO:0043623//cellular protein complex assembly
light-vs-FAD2	epidermis1	ncbi_112710433	ncbi_112710433	5.02009	0.846712	5343	8245	0.705	0.127	-2.56763	0	0	down	psaD	PREDICTED: photosystem I reaction center subunit II, chloroplastic-like [Arachis duranensis]	Metabolism;Metabolism	Global and overview maps;Energy metabolism	ko01100//Metabolic pathways;ko00195//Photosynthesis	K02692;K02692	GO:0009521//photosystem;GO:0043231//intracellular membrane-bounded organelle	-	GO:0044237//cellular metabolic process
light-vs-FAD2	epidermis1	ncbi_112711730	ncbi_112711730	1.09322	0.184236	5343	8245	0.24	0.029	-2.5683	0	0	down	NEET	PREDICTED: CDGSH iron-sulfur domain-containing protein NEET [Arachis duranensis]	-	-	-	-	-	GO:0051536//iron-sulfur cluster binding	-
light-vs-FAD2	epidermis1	ncbi_112696303	ncbi_112696303	2.33047	0.392763	5343	8245	0.444	0.06	-2.56858	0	0	down	PRXQ	PREDICTED: peroxiredoxin Q, chloroplastic-like [Arachis duranensis]	-	-	-	-	-	GO:0003824//catalytic activity;GO:0016209//antioxidant activity	GO:0044710//single-organism metabolic process
light-vs-FAD2	epidermis1	ncbi_112772304	ncbi_112772304	4.51848	0.76029	5343	8245	0.671	0.115	-2.57106	0	0	down	RPL24	PREDICTED: 50S ribosomal protein L24, chloroplastic [Arachis ipaensis]	Genetic Information Processing	Translation	ko03010//Ribosome	K02895	GO:0009526//plastid envelope;GO:0009532//plastid stroma;GO:0030529//intracellular ribonucleoprotein complex	GO:0003723//RNA binding;GO:0005198//structural molecule activity	GO:0006090//pyruvate metabolic process;GO:0006412//translation
light-vs-FAD2	epidermis1	ncbi_112795927	ncbi_112795927	3.98279	0.668632	5343	8245	0.624	0.102	-2.57431	0	0	down	GDCST	PREDICTED: aminomethyltransferase, mitochondrial [Arachis duranensis]	Metabolism;Metabolism;Metabolism;Metabolism;Metabolism;Metabolism	Global and overview maps;Global and overview maps;Global and overview maps;Carbohydrate metabolism;Amino acid metabolism;Metabolism of cofactors and vitamins	ko01100//Metabolic pathways;ko01110//Biosynthesis of secondary metabolites;ko01200//Carbon metabolism;ko00630//Glyoxylate and dicarboxylate metabolism;ko00260//Glycine, serine and threonine metabolism;ko00670//One carbon pool by folate	K00605;K00605;K00605;K00605;K00605;K00605	-	-	-
light-vs-FAD2	epidermis1	ncbi_112711970	ncbi_112711970	1.62768	0.271862	5343	8245	0.332	0.042	-2.58143	0	0	down	44805	PREDICTED: stress enhanced protein 1, chloroplastic isoform X1 [Arachis ipaensis]	-	-	-	-	-	-	-
light-vs-FAD2	epidermis1	ncbi_112750744	ncbi_112750744	6.05184	1.00557	5343	8245	0.763	0.149	-2.58925	0	0	down	--	PREDICTED: uncharacterized protein LOC107643983 [Arachis ipaensis]	-	-	-	-	-	-	-
light-vs-FAD2	epidermis1	ncbi_112712350	ncbi_112712350	5.026	0.834822	5343	8245	0.709	0.126	-2.58972	0	0	down	TKL-1	PREDICTED: transketolase, chloroplastic [Arachis duranensis]	Metabolism;Metabolism;Metabolism;Metabolism;Metabolism;Metabolism	Global and overview maps;Global and overview maps;Global and overview maps;Global and overview maps;Energy metabolism;Carbohydrate metabolism	ko01100//Metabolic pathways;ko01110//Biosynthesis of secondary metabolites;ko01200//Carbon metabolism;ko01230//Biosynthesis of amino acids;ko00710//Carbon fixation in photosynthetic organisms;ko00030//Pentose phosphate pathway	K00615;K00615;K00615;K00615;K00615;K00615	-	GO:0016744//transferase activity, transferring aldehyde or ketonic groups	-
light-vs-FAD2	epidermis1	ncbi_112784281	ncbi_112784281	1.19007	0.197332	5343	8245	0.259	0.031	-2.59174	0	0	down	CP33	PREDICTED: 33 kDa ribonucleoprotein, chloroplastic [Arachis ipaensis]	-	-	-	-	-	-	-
light-vs-FAD2	epidermis1	ncbi_112706063	ncbi_112706063	11.6071	1.92102	5343	8245	0.937	0.259	-2.595	0	0	down	PSBS	PREDICTED: photosystem II 22 kDa protein, chloroplastic [Arachis ipaensis]	Metabolism;Metabolism	Global and overview maps;Energy metabolism	ko01100//Metabolic pathways;ko00195//Photosynthesis	K03542;K03542	GO:0009503//thylakoid light-harvesting complex;GO:0009521//photosystem;GO:0031224//intrinsic component of membrane	GO:0019840//isoprenoid binding;GO:0046906//tetrapyrrole binding	GO:0000097//sulfur amino acid biosynthetic process;GO:0005982//starch metabolic process;GO:0009668//plastid membrane organization;GO:0009886//post-embryonic morphogenesis;GO:0009893//positive regulation of metabolic process;GO:0016072//rRNA metabolic process;GO:0043623//cellular protein complex assembly;GO:1990066//energy quenching
light-vs-FAD2	epidermis1	ncbi_112744095	ncbi_112744095	2.6882	0.444826	5343	8245	0.487	0.069	-2.59506	0	0	down	rd1	Rubredoxin-1 [Glycine soja]	-	-	-	-	-	-	-
light-vs-FAD2	epidermis1	ncbi_112771801	ncbi_112771801	42.078	6.90537	5343	8245	1	0.657	-2.60726	0	0	down	PSBR	PREDICTED: photosystem II 10 kDa polypeptide, chloroplastic [Arachis ipaensis]	Metabolism;Metabolism	Global and overview maps;Energy metabolism	ko01100//Metabolic pathways;ko00195//Photosynthesis	K03541;K03541	-	-	-
light-vs-FAD2	epidermis1	ncbi_112744305	ncbi_112744305	2.59146	0.423551	5343	8245	0.471	0.066	-2.61287	0	0	down	PGLP1B	PREDICTED: phosphoglycolate phosphatase 1B, chloroplastic-like [Arachis ipaensis]	Metabolism;Metabolism;Metabolism;Metabolism	Global and overview maps;Global and overview maps;Global and overview maps;Carbohydrate metabolism	ko01100//Metabolic pathways;ko01110//Biosynthesis of secondary metabolites;ko01200//Carbon metabolism;ko00630//Glyoxylate and dicarboxylate metabolism	K19269;K19269;K19269;K19269	-	GO:0042578//phosphoric ester hydrolase activity	GO:0006796//phosphate-containing compound metabolic process
light-vs-FAD2	epidermis1	ncbi_112695782	ncbi_112695782	7.7069	1.25625	5343	8245	0.829	0.178	-2.61693	0	0	down	RPS17	PREDICTED: 30S ribosomal protein S17, chloroplastic-like [Arachis duranensis]	Genetic Information Processing	Translation	ko03010//Ribosome	K02961	GO:0000314//organellar small ribosomal subunit;GO:0009526//plastid envelope;GO:0009532//plastid stroma;GO:0031976//plastid thylakoid	GO:0003723//RNA binding;GO:0005198//structural molecule activity	GO:0006412//translation
light-vs-FAD2	epidermis1	ncbi_112732729	ncbi_112732729	1.6351	0.26637	5343	8245	0.34	0.043	-2.61742	0	0	down	PIP1-3	PREDICTED: aquaporin PIP1-3 [Arachis ipaensis]	-	-	-	-	-	-	-
light-vs-FAD2	epidermis1	ncbi_36489218	ncbi_36489218	2.14456	0.348422	5343	8245	0.364	0.054	-2.62143	0	0	down	ccsA	cytochrome c heme attachment protein (chloroplast) [Arachis hypogaea]	-	-	-	-	GO:0031224//intrinsic component of membrane;GO:0034357//photosynthetic membrane	GO:0046906//tetrapyrrole binding	GO:0043623//cellular protein complex assembly
light-vs-FAD2	epidermis1	ncbi_112706704	ncbi_112706704	1.29071	0.208872	5343	8245	0.281	0.032	-2.6269	0	0	down	OEP16	PREDICTED: outer envelope pore protein 16, chloroplastic isoform X1 [Arachis duranensis]	-	-	-	-	GO:0031224//intrinsic component of membrane	-	-
light-vs-FAD2	epidermis1	ncbi_112735433	ncbi_112735433	22.2099	3.55071	5343	8245	0.988	0.427	-2.64499	0	0	down	PSBQ2	PREDICTED: oxygen-evolving enhancer protein 3-2, chloroplastic [Arachis duranensis]	Metabolism;Metabolism	Global and overview maps;Energy metabolism	ko01100//Metabolic pathways;ko00195//Photosynthesis	K08901;K08901	-	-	-
light-vs-FAD2	epidermis1	ncbi_112777632	ncbi_112777632	1.99121	0.318202	5343	8245	0.387	0.049	-2.64525	0	0	down	At1g54780	PREDICTED: UPF0603 protein At1g54780, chloroplastic [Arachis ipaensis]	-	-	-	-	GO:0031224//intrinsic component of membrane;GO:0031976//plastid thylakoid;GO:0044434//chloroplast part;GO:0044436//thylakoid part	-	GO:0000097//sulfur amino acid biosynthetic process;GO:0006090//pyruvate metabolic process;GO:0006633//fatty acid biosynthetic process;GO:0006779//porphyrin-containing compound biosynthetic process;GO:0006796//phosphate-containing compound metabolic process;GO:0006996//organelle organization;GO:0009639//response to red or far red light;GO:0009765//photosynthesis, light harvesting;GO:0009767//photo…
light-vs-FAD2	epidermis1	ncbi_112784841	ncbi_112784841	0.943144	0.150501	5343	8245	0.214	0.024	-2.6469	0	0	down	slr0575	PREDICTED: thylakoid membrane protein slr0575 [Arachis ipaensis]	-	-	-	-	-	-	-
light-vs-FAD2	epidermis1	ncbi_112723684	ncbi_112723684	4.42571	0.698927	5343	8245	0.654	0.106	-2.66252	0	0	down	--	Photosystem II PsbX [Corchorus capsularis]	-	-	-	-	-	-	GO:0044237//cellular metabolic process
light-vs-FAD2	epidermis1	ncbi_112801387	ncbi_112801387	2.12572	0.334918	5343	8245	0.415	0.052	-2.66571	0	0	down	--	Rieske (2Fe-2S) domain protein [Medicago truncatula]	-	-	-	-	GO:0009526//plastid envelope;GO:0031976//plastid thylakoid;GO:0044434//chloroplast part	GO:0003824//catalytic activity;GO:0051536//iron-sulfur cluster binding	GO:0044710//single-organism metabolic process
light-vs-FAD2	epidermis1	ncbi_112707907	ncbi_112707907	1.59999	0.248361	5343	8245	0.332	0.039	-2.68706	0	0	down	ATPG	PREDICTED: ATP synthase subunit b', chloroplastic-like [Arachis duranensis]	Metabolism;Metabolism;Metabolism	Global and overview maps;Energy metabolism;Energy metabolism	ko01100//Metabolic pathways;ko00190//Oxidative phosphorylation;ko00195//Photosynthesis	K02109;K02109;K02109	GO:0009526//plastid envelope;GO:0031224//intrinsic component of membrane;GO:0031976//plastid thylakoid;GO:0033177//proton-transporting two-sector ATPase complex, proton-transporting domain;GO:0044434//chloroplast part	GO:0003824//catalytic activity;GO:0015077//monovalent inorganic cation transmembrane transporter activity	GO:0006091//generation of precursor metabolites and energy;GO:0006605//protein targeting;GO:0006739//NADP metabolic process;GO:0006754//ATP biosynthetic process;GO:0006818//hydrogen transport;GO:0006996//organelle organization;GO:0009620//response to fungus;GO:0009696//salicylic acid metabolic process;GO:0009755//hormone-mediated signaling pathway;GO:0009863//salicylic acid mediated signaling pat…
light-vs-FAD2	epidermis1	ncbi_112707675	ncbi_112707675	5.2739	0.814958	5343	8245	0.726	0.122	-2.69392	0	0	down	--	PREDICTED: chaperone protein DnaJ-like [Arachis duranensis]	-	-	-	-	-	GO:0005515//protein binding	-
light-vs-FAD2	epidermis1	ncbi_112732900	ncbi_112732900	5.87186	0.906799	5343	8245	0.752	0.134	-2.69483	0	0	down	ACL1.1	PREDICTED: acyl carrier protein 4, chloroplastic-like [Arachis ipaensis]	-	-	-	-	-	-	-
light-vs-FAD2	epidermis1	ncbi_112702707	ncbi_112702707	4.30544	0.661642	5343	8245	0.654	0.1	-2.70185	0	0	down	At3g55800	PREDICTED: sedoheptulose-1,7-bisphosphatase, chloroplastic [Arachis duranensis]	Metabolism;Metabolism;Metabolism	Global and overview maps;Global and overview maps;Energy metabolism	ko01100//Metabolic pathways;ko01200//Carbon metabolism;ko00710//Carbon fixation in photosynthetic organisms	K01100;K01100;K01100	GO:0005576//extracellular region;GO:0009526//plastid envelope;GO:0009532//plastid stroma	GO:0043169//cation binding;GO:0050308//sugar-phosphatase activity	GO:0000097//sulfur amino acid biosynthetic process;GO:0005982//starch metabolic process;GO:0005985//sucrose metabolic process;GO:0006090//pyruvate metabolic process;GO:0006605//protein targeting;GO:0006739//NADP metabolic process;GO:0006996//organelle organization;GO:0009620//response to fungus;GO:0009696//salicylic acid metabolic process;GO:0009755//hormone-mediated signaling pathway;GO:0009767/…
light-vs-FAD2	epidermis1	ncbi_112701935	ncbi_112701935	1.90021	0.291791	5343	8245	0.38	0.045	-2.70273	0	0	down	At4g02530	PREDICTED: thylakoid lumenal 16.5 kDa protein, chloroplastic [Arachis duranensis]	-	-	-	-	-	-	-
light-vs-FAD2	epidermis1	ncbi_112703414	ncbi_112703414	40.6014	6.23211	5343	8245	1	0.623	-2.70372	0	0	down	PSBR	PREDICTED: photosystem II 10 kDa polypeptide, chloroplastic [Arachis duranensis]	Metabolism;Metabolism	Global and overview maps;Energy metabolism	ko01100//Metabolic pathways;ko00195//Photosynthesis	K03541;K03541	-	-	-
light-vs-FAD2	epidermis1	ncbi_112701761	ncbi_112701761	1.12411	0.171661	5343	8245	0.245	0.027	-2.71045	0	0	down	AGPP	PREDICTED: glucose-1-phosphate adenylyltransferase small subunit 2, chloroplastic [Arachis duranensis]	Metabolism;Metabolism;Metabolism;Metabolism	Global and overview maps;Global and overview maps;Carbohydrate metabolism;Carbohydrate metabolism	ko01100//Metabolic pathways;ko01110//Biosynthesis of secondary metabolites;ko00500//Starch and sucrose metabolism;ko00520//Amino sugar and nucleotide sugar metabolism	K00975;K00975;K00975;K00975	GO:0009536//plastid	GO:0070566//adenylyltransferase activity	GO:0005977//glycogen metabolic process;GO:0005982//starch metabolic process
light-vs-FAD2	epidermis1	ncbi_112790570	ncbi_112790570	1.01749	0.155304	5343	8245	0.227	0.024	-2.71106	0	0	down	MSRB1	PREDICTED: peptide methionine sulfoxide reductase MsrB isoform X1 [Arachis duranensis]	-	-	-	-	-	-	-
light-vs-FAD2	epidermis1	ncbi_112732407	ncbi_112732407	1.95235	0.295907	5343	8245	0.387	0.046	-2.72158	0	0	down	RPS6	PREDICTED: 30S ribosomal protein S6 alpha, chloroplastic [Arachis ipaensis]	Genetic Information Processing	Translation	ko03010//Ribosome	K02990	GO:0030529//intracellular ribonucleoprotein complex	GO:0003723//RNA binding	GO:0010467//gene expression
light-vs-FAD2	epidermis1	ncbi_112736485	ncbi_112736485	1.69017	0.254239	5343	8245	0.348	0.04	-2.73243	0	0	down	LOG1	PREDICTED: cytokinin riboside 5'-monophosphate phosphoribohydrolase LOG1 [Arachis ipaensis]	-	-	-	-	-	-	-
light-vs-FAD2	epidermis1	ncbi_112765513	ncbi_112765513	5.92825	0.891281	5343	8245	0.756	0.131	-2.73352	0	0	down	AGT1	PREDICTED: serine--glyoxylate aminotransferase [Arachis ipaensis]	Metabolism;Metabolism;Metabolism;Cellular Processes;Metabolism;Metabolism;Metabolism	Global and overview maps;Global and overview maps;Global and overview maps;Transport and catabolism;Carbohydrate metabolism;Amino acid metabolism;Amino acid metabolism	ko01100//Metabolic pathways;ko01110//Biosynthesis of secondary metabolites;ko01200//Carbon metabolism;ko04146//Peroxisome;ko00630//Glyoxylate and dicarboxylate metabolism;ko00260//Glycine, serine and threonine metabolism;ko00250//Alanine, aspartate and glutamate metabolism	K00830;K00830;K00830;K00830;K00830;K00830;K00830	-	GO:0008483//transaminase activity;GO:0043168//anion binding	-
light-vs-FAD2	epidermis1	ncbi_112758592	ncbi_112758592	1.64758	0.247265	5343	8245	0.338	0.04	-2.73573	0	0	down	CAB7	PREDICTED: chlorophyll a-b binding protein 7, chloroplastic-like [Arachis ipaensis]	Metabolism	Energy metabolism	ko00196//Photosynthesis - antenna proteins	K08908	-	-	-
light-vs-FAD2	epidermis1	ncbi_112764744	ncbi_112764744	11.5291	1.72752	5343	8245	0.931	0.24	-2.73843	0	0	down	PSBO	PREDICTED: oxygen-evolving enhancer protein 1, chloroplastic-like [Arachis ipaensis]	Metabolism;Metabolism	Global and overview maps;Energy metabolism	ko01100//Metabolic pathways;ko00195//Photosynthesis	K02716;K02716	-	-	-
light-vs-FAD2	epidermis1	ncbi_112703322	ncbi_112703322	0.884236	0.131941	5343	8245	0.201	0.02	-2.74361	0	0	down	HEMA1	PREDICTED: glutamyl-tRNA reductase 1, chloroplastic-like [Arachis duranensis]	Metabolism;Metabolism;Metabolism	Global and overview maps;Global and overview maps;Metabolism of cofactors and vitamins	ko01100//Metabolic pathways;ko01110//Biosynthesis of secondary metabolites;ko00860//Porphyrin and chlorophyll metabolism	K02492;K02492;K02492	-	GO:0000166//nucleotide binding;GO:0016620//oxidoreductase activity, acting on the aldehyde or oxo group of donors, NAD or NADP as acceptor	GO:0018130//heterocycle biosynthetic process;GO:0044710//single-organism metabolic process
light-vs-FAD2	epidermis1	ncbi_112770812	ncbi_112770812	2.06399	0.306124	5343	8245	0.4	0.048	-2.75285	0	0	down	3PCR	PREDICTED: protochlorophyllide reductase, chloroplastic [Arachis ipaensis]	Metabolism;Metabolism;Metabolism	Global and overview maps;Global and overview maps;Metabolism of cofactors and vitamins	ko01100//Metabolic pathways;ko01110//Biosynthesis of secondary metabolites;ko00860//Porphyrin and chlorophyll metabolism	K00218;K00218;K00218	-	-	-
light-vs-FAD2	epidermis1	ncbi_112796938	ncbi_112796938	2.96002	0.438766	5343	8245	0.524	0.068	-2.7538	0	0	down	--	Heat shock protein DnaJ, cysteine-rich domain-containing protein [Cynara cardunculus var. scolymus] [Cynara cardunculus]	-	-	-	-	-	GO:0005515//protein binding	GO:0009893//positive regulation of metabolic process;GO:0044763//single-organism cellular process;GO:0044767//single-organism developmental process
light-vs-FAD2	epidermis1	ncbi_112785221	ncbi_112785221	3.31383	0.488171	5343	8245	0.555	0.075	-2.76279	0	0	down	RPL9	PREDICTED: 50S ribosomal protein L9, chloroplastic [Arachis duranensis]	Genetic Information Processing	Translation	ko03010//Ribosome	K02939	GO:0009526//plastid envelope;GO:0009532//plastid stroma;GO:0030529//intracellular ribonucleoprotein complex	GO:0003723//RNA binding;GO:0005198//structural molecule activity	GO:0006090//pyruvate metabolic process;GO:0010467//gene expression
light-vs-FAD2	epidermis1	ncbi_112802855	ncbi_112802855	5.21322	0.764483	5343	8245	0.721	0.115	-2.76946	0	0	down	RPL6	PREDICTED: 50S ribosomal protein L6, chloroplastic-like [Arachis duranensis]	Genetic Information Processing	Translation	ko03010//Ribosome	K02933	-	-	-
light-vs-FAD2	epidermis1	ncbi_112736939	ncbi_112736939	12.3476	1.80167	5343	8245	0.941	0.245	-2.77676	0	0	down	FBA1	PREDICTED: fructose-bisphosphate aldolase 1, chloroplastic-like [Arachis duranensis]	Metabolism;Metabolism;Metabolism;Metabolism;Metabolism;Metabolism;Metabolism;Metabolism	Global and overview maps;Global and overview maps;Global and overview maps;Global and overview maps;Carbohydrate metabolism;Energy metabolism;Carbohydrate metabolism;Carbohydrate metabolism	ko01100//Metabolic pathways;ko01110//Biosynthesis of secondary metabolites;ko01200//Carbon metabolism;ko01230//Biosynthesis of amino acids;ko00010//Glycolysis / Gluconeogenesis;ko00710//Carbon fixation in photosynthetic organisms;ko00051//Fructose and mannose metabolism;ko00030//Pentose phosphate pathway	K01623;K01623;K01623;K01623;K01623;K01623;K01623;K01623	-	GO:0016832//aldehyde-lyase activity	GO:0006090//pyruvate metabolic process
light-vs-FAD2	epidermis1	ncbi_112771668	ncbi_112771668	1.5401	0.223861	5343	8245	0.323	0.036	-2.7818	0	0	down	ATPG	PREDICTED: ATP synthase subunit b', chloroplastic-like [Arachis duranensis]	Metabolism;Metabolism;Metabolism	Global and overview maps;Energy metabolism;Energy metabolism	ko01100//Metabolic pathways;ko00190//Oxidative phosphorylation;ko00195//Photosynthesis	K02109;K02109;K02109	GO:0009526//plastid envelope;GO:0031224//intrinsic component of membrane;GO:0031976//plastid thylakoid;GO:0033177//proton-transporting two-sector ATPase complex, proton-transporting domain;GO:0044434//chloroplast part	GO:0003824//catalytic activity;GO:0015077//monovalent inorganic cation transmembrane transporter activity	GO:0006091//generation of precursor metabolites and energy;GO:0006605//protein targeting;GO:0006739//NADP metabolic process;GO:0006754//ATP biosynthetic process;GO:0006818//hydrogen transport;GO:0006996//organelle organization;GO:0009620//response to fungus;GO:0009696//salicylic acid metabolic process;GO:0009755//hormone-mediated signaling pathway;GO:0009863//salicylic acid mediated signaling pat…
light-vs-FAD2	epidermis1	ncbi_112702410	ncbi_112702410	8.5249	1.2388	5343	8245	0.864	0.177	-2.78264	0	0	down	PSAEB	PREDICTED: photosystem I reaction center subunit IV B, chloroplastic-like [Arachis ipaensis]	Metabolism;Metabolism	Global and overview maps;Energy metabolism	ko01100//Metabolic pathways;ko00195//Photosynthesis	K02693;K02693	-	-	-
light-vs-FAD2	epidermis1	ncbi_112720746	ncbi_112720746	2.93739	0.426352	5343	8245	0.516	0.065	-2.78413	0	0	down	LIL3.2	light-harvesting complex-like protein 3 isotype 2, chloroplastic [Cajanus cajan]	-	-	-	-	-	-	-
light-vs-FAD2	epidermis1	ncbi_112710020	ncbi_112710020	3.91843	0.567051	5343	8245	0.619	0.086	-2.78851	0	0	down	CP29B	PREDICTED: 29 kDa ribonucleoprotein, chloroplastic [Arachis ipaensis]	-	-	-	-	-	-	-
light-vs-FAD2	epidermis1	ncbi_112720204	ncbi_112720204	14.347	2.07418	5343	8245	0.96	0.279	-2.79008	0	0	down	PSBO	PREDICTED: oxygen-evolving enhancer protein 1, chloroplastic [Arachis ipaensis]	Metabolism;Metabolism	Global and overview maps;Energy metabolism	ko01100//Metabolic pathways;ko00195//Photosynthesis	K02716;K02716	GO:0009521//photosystem;GO:0019867//outer membrane;GO:0031224//intrinsic component of membrane	-	GO:0042548//regulation of photosynthesis, light reaction
light-vs-FAD2	epidermis1	ncbi_112775378	ncbi_112775378	4.26424	0.607111	5343	8245	0.643	0.092	-2.81205	0	0	down	TKL-2	PREDICTED: transketolase, chloroplastic [Arachis ipaensis]	Metabolism;Metabolism;Metabolism;Metabolism;Metabolism;Metabolism	Global and overview maps;Global and overview maps;Global and overview maps;Global and overview maps;Energy metabolism;Carbohydrate metabolism	ko01100//Metabolic pathways;ko01110//Biosynthesis of secondary metabolites;ko01200//Carbon metabolism;ko01230//Biosynthesis of amino acids;ko00710//Carbon fixation in photosynthetic organisms;ko00030//Pentose phosphate pathway	K00615;K00615;K00615;K00615;K00615;K00615	-	GO:0016744//transferase activity, transferring aldehyde or ketonic groups	-
light-vs-FAD2	epidermis1	ncbi_112710275	ncbi_112710275	0.896884	0.127598	5343	8245	0.211	0.02	-2.81235	0	0	down	KTI3	PREDICTED: kunitz-type trypsin inhibitor KTI1-like [Arachis duranensis]	-	-	-	-	-	-	-
light-vs-FAD2	epidermis1	ncbi_112791259	ncbi_112791259	1.26838	0.179274	5343	8245	0.273	0.028	-2.82205	0	0	down	INPS1	PREDICTED: inositol-3-phosphate synthase [Arachis duranensis]	Metabolism;Metabolism	Global and overview maps;Carbohydrate metabolism	ko01100//Metabolic pathways;ko00562//Inositol phosphate metabolism	K01858;K01858	-	-	GO:0006020//inositol metabolic process;GO:0006644//phospholipid metabolic process
light-vs-FAD2	epidermis1	ncbi_112741229	ncbi_112741229	3.76174	0.531388	5343	8245	0.6	0.082	-2.82333	0	0	down	GDCST	PREDICTED: aminomethyltransferase, mitochondrial [Arachis ipaensis]	Metabolism;Metabolism;Metabolism;Metabolism;Metabolism;Metabolism	Global and overview maps;Global and overview maps;Global and overview maps;Carbohydrate metabolism;Amino acid metabolism;Metabolism of cofactors and vitamins	ko01100//Metabolic pathways;ko01110//Biosynthesis of secondary metabolites;ko01200//Carbon metabolism;ko00630//Glyoxylate and dicarboxylate metabolism;ko00260//Glycine, serine and threonine metabolism;ko00670//One carbon pool by folate	K00605;K00605;K00605;K00605;K00605;K00605	-	-	-
light-vs-FAD2	epidermis1	ncbi_112751790	ncbi_112751790	4.74325	0.669336	5343	8245	0.683	0.101	-2.82489	0	0	down	RPL6	PREDICTED: 50S ribosomal protein L6, chloroplastic-like [Arachis duranensis]	Genetic Information Processing	Translation	ko03010//Ribosome	K02933	-	-	-
light-vs-FAD2	epidermis1	ncbi_112794539	ncbi_112794539	1.41706	0.199284	5343	8245	0.297	0.031	-2.82938	0	0	down	ycf54	PREDICTED: uncharacterized protein LOC107474227 [Arachis duranensis]	-	-	-	-	-	-	-
light-vs-FAD2	epidermis1	ncbi_112733638	ncbi_112733638	0.930662	0.130526	5343	8245	0.211	0.021	-2.83297	0	0	down	At2g44920	PREDICTED: thylakoid lumenal 15 kDa protein 1, chloroplastic [Arachis ipaensis]	-	-	-	-	-	-	-
light-vs-FAD2	epidermis1	ncbi_112764929	ncbi_112764929	1.09531	0.152933	5343	8245	0.242	0.024	-2.83956	0	0	down	SGRL	PREDICTED: protein STAY-GREEN LIKE, chloroplastic [Arachis ipaensis]	Metabolism;Metabolism	Global and overview maps;Metabolism of cofactors and vitamins	ko01110//Biosynthesis of secondary metabolites;ko00860//Porphyrin and chlorophyll metabolism	K22013;K22013	-	-	-
light-vs-FAD2	epidermis1	ncbi_112783554	ncbi_112783554	1.40945	0.19622	5343	8245	0.306	0.032	-2.84396	0	0	down	CHLI	PREDICTED: magnesium-chelatase subunit ChlI, chloroplastic-like [Arachis ipaensis]	Metabolism;Metabolism;Metabolism	Global and overview maps;Global and overview maps;Metabolism of cofactors and vitamins	ko01100//Metabolic pathways;ko01110//Biosynthesis of secondary metabolites;ko00860//Porphyrin and chlorophyll metabolism	K03405;K03405;K03405	-	GO:0032550//purine ribonucleoside binding;GO:0051003//ligase activity, forming nitrogen-metal bonds, forming coordination complexes	GO:0006779//porphyrin-containing compound biosynthetic process
light-vs-FAD2	epidermis1	ncbi_112733099	ncbi_112733099	6.01183	0.837007	5343	8245	0.765	0.122	-2.84434	0	0	down	--	PREDICTED: uncharacterized protein LOC107634635 [Arachis ipaensis]	-	-	-	-	-	-	-
light-vs-FAD2	epidermis1	ncbi_112723287	ncbi_112723287	1.82847	0.252518	5343	8245	0.363	0.039	-2.85569	0	0	down	At4g02530	PREDICTED: thylakoid lumenal 16.5 kDa protein, chloroplastic [Arachis duranensis]	-	-	-	-	-	-	-
light-vs-FAD2	epidermis1	ncbi_112766847	ncbi_112766847	7.37681	1.01727	5343	8245	0.817	0.151	-2.85817	0	0	down	PSAEB	PREDICTED: photosystem I reaction center subunit IV B, chloroplastic-like [Arachis ipaensis]	Metabolism;Metabolism	Global and overview maps;Energy metabolism	ko01100//Metabolic pathways;ko00195//Photosynthesis	K02693;K02693	-	-	-
light-vs-FAD2	epidermis1	ncbi_112790983	ncbi_112790983	5.97095	0.81035	5343	8245	0.766	0.122	-2.88119	0	0	down	ACL1	PREDICTED: acyl carrier protein 1, chloroplastic-like [Arachis duranensis]	-	-	-	-	-	-	-
light-vs-FAD2	epidermis1	ncbi_112789142	ncbi_112789142	29.4272	3.96276	5343	8245	0.996	0.46	-2.89254	0	0	down	FBA2	PREDICTED: fructose-bisphosphate aldolase 1, chloroplastic [Arachis duranensis]	Metabolism;Metabolism;Metabolism;Metabolism;Metabolism;Metabolism;Metabolism;Metabolism	Global and overview maps;Global and overview maps;Global and overview maps;Global and overview maps;Carbohydrate metabolism;Energy metabolism;Carbohydrate metabolism;Carbohydrate metabolism	ko01100//Metabolic pathways;ko01110//Biosynthesis of secondary metabolites;ko01200//Carbon metabolism;ko01230//Biosynthesis of amino acids;ko00010//Glycolysis / Gluconeogenesis;ko00710//Carbon fixation in photosynthetic organisms;ko00051//Fructose and mannose metabolism;ko00030//Pentose phosphate pathway	K01623;K01623;K01623;K01623;K01623;K01623;K01623;K01623	-	GO:0016832//aldehyde-lyase activity	GO:0006090//pyruvate metabolic process
light-vs-FAD2	epidermis1	ncbi_112801974	ncbi_112801974	2.42288	0.326114	5343	8245	0.455	0.051	-2.89289	0	0	down	LIL3.2	light-harvesting complex-like protein 3 isotype 2, chloroplastic [Cajanus cajan]	-	-	-	-	-	-	-
light-vs-FAD2	epidermis1	ncbi_112782844	ncbi_112782844	3.23859	0.434157	5343	8245	0.548	0.068	-2.89879	0	0	down	ATP1	Pterin_4a domain-containing protein [Cephalotus follicularis]	Metabolism;Metabolism	Global and overview maps;Metabolism of cofactors and vitamins	ko01100//Metabolic pathways;ko00790//Folate biosynthesis	K01724;K01724	GO:0009536//plastid	GO:0016836//hydro-lyase activity	GO:0006091//generation of precursor metabolites and energy;GO:0006351//transcription, DNA-templated;GO:0008652//cellular amino acid biosynthetic process;GO:0009108//coenzyme biosynthetic process;GO:0009658//chloroplast organization;GO:0009668//plastid membrane organization;GO:0016072//rRNA metabolic process;GO:0031399//regulation of protein modification process;GO:0043623//cellular protein comple…
light-vs-FAD2	epidermis1	ncbi_112700528	ncbi_112700528	2.23583	0.299178	5343	8245	0.428	0.045	-2.90132	0	0	down	GAPN	PREDICTED: NADP-dependent glyceraldehyde-3-phosphate dehydrogenase [Arachis ipaensis]	Metabolism;Metabolism;Metabolism;Metabolism	Global and overview maps;Global and overview maps;Carbohydrate metabolism;Carbohydrate metabolism	ko01100//Metabolic pathways;ko01200//Carbon metabolism;ko00010//Glycolysis / Gluconeogenesis;ko00030//Pentose phosphate pathway	K00131;K00131;K00131;K00131	-	-	-
light-vs-FAD2	epidermis1	ncbi_112707348	ncbi_112707348	15.975	2.13395	5343	8245	0.978	0.286	-2.90416	0	0	down	CAB13	PREDICTED: chlorophyll a-b binding protein 13, chloroplastic [Arachis ipaensis]	Metabolism;Metabolism	Global and overview maps;Energy metabolism	ko01100//Metabolic pathways;ko00196//Photosynthesis - antenna proteins	K08914;K08914	GO:0009521//photosystem;GO:0031224//intrinsic component of membrane	GO:0043169//cation binding;GO:0046906//tetrapyrrole binding	GO:0006091//generation of precursor metabolites and energy;GO:0006464//cellular protein modification process
light-vs-FAD2	epidermis1	ncbi_112708997	ncbi_112708997	1.08256	0.144415	5343	8245	0.24	0.023	-2.90529	0	0	down	CAS	PREDICTED: calcium sensing receptor, chloroplastic [Arachis duranensis]	-	-	-	-	GO:0043231//intracellular membrane-bounded organelle	GO:0031559//oxidosqualene cyclase activity	GO:0006090//pyruvate metabolic process;GO:0006633//fatty acid biosynthetic process;GO:0006694//steroid biosynthetic process;GO:0006779//porphyrin-containing compound biosynthetic process;GO:0009668//plastid membrane organization;GO:0016104//triterpenoid biosynthetic process;GO:0016109//tetraterpenoid biosynthetic process;GO:0046471//phosphatidylglycerol metabolic process;GO:0048229//gametophyte d…
light-vs-FAD2	epidermis1	ncbi_112696113	ncbi_112696113	7.20876	0.952157	5343	8245	0.817	0.141	-2.92035	0	0	down	rpl22	PREDICTED: 50S ribosomal protein L22, chloroplastic-like [Arachis ipaensis]	Genetic Information Processing	Translation	ko03010//Ribosome	K02890	GO:0005840//ribosome;GO:0009536//plastid	-	-
light-vs-FAD2	epidermis1	ncbi_112797889	ncbi_112797889	1.11648	0.146895	5343	8245	0.249	0.023	-2.92525	0	0	down	SP1L1	PREDICTED: protein SPIRAL1-like 2 [Arachis duranensis]	-	-	-	-	-	-	-
light-vs-FAD2	epidermis1	ncbi_112801506	ncbi_112801506	1.14883	0.150987	5343	8245	0.254	0.024	-2.92684	0	0	down	TIP2-2	PREDICTED: probable aquaporin TIP2-2 [Arachis duranensis]	-	-	-	-	GO:0031224//intrinsic component of membrane	-	GO:0051234//establishment of localization
light-vs-FAD2	epidermis1	ncbi_112716582	ncbi_112716582	1.77047	0.231225	5343	8245	0.364	0.037	-2.93622	0	0	down	CP33	PREDICTED: 33 kDa ribonucleoprotein, chloroplastic [Arachis duranensis]	-	-	-	-	-	-	-
light-vs-FAD2	epidermis1	ncbi_112709894	ncbi_112709894	12.3432	1.60042	5343	8245	0.939	0.225	-2.94712	0	0	down	PSAH2	PREDICTED: photosystem I reaction center subunit VI-2, chloroplastic-like [Arachis duranensis]	Metabolism;Metabolism	Global and overview maps;Energy metabolism	ko01100//Metabolic pathways;ko00195//Photosynthesis	K02695;K02695	-	-	-
light-vs-FAD2	epidermis1	ncbi_112719846	ncbi_112719846	2.33409	0.301132	5343	8245	0.436	0.047	-2.95398	0	0	down	ycf54	PREDICTED: uncharacterized protein LOC107637093 [Arachis ipaensis]	-	-	-	-	-	-	-
light-vs-FAD2	epidermis1	ncbi_112697053	ncbi_112697053	1.14059	0.147061	5343	8245	0.246	0.024	-2.95443	0	0	down	--	DUF761 domain protein [Medicago truncatula]	-	-	-	-	-	-	-
light-vs-FAD2	epidermis1	ncbi_112734503	ncbi_112734503	1.26066	0.16252	5343	8245	0.269	0.025	-2.95472	0	0	down	CURT1B	PREDICTED: protein CURVATURE THYLAKOID 1B, chloroplastic-like [Arachis duranensis]	-	-	-	-	GO:0000229//cytoplasmic chromosome;GO:0009522//photosystem I;GO:0009526//plastid envelope;GO:0031976//plastid thylakoid;GO:0044434//chloroplast part	-	GO:0001101//response to acid chemical;GO:0006739//NADP metabolic process;GO:0009668//plastid membrane organization;GO:0009767//photosynthetic electron transport chain;GO:0016072//rRNA metabolic process;GO:0031399//regulation of protein modification process;GO:0043623//cellular protein complex assembly
light-vs-FAD2	epidermis1	ncbi_112775056	ncbi_112775056	2.6264	0.338074	5343	8245	0.483	0.053	-2.9573	0	0	down	44805	PREDICTED: stress enhanced protein 1, chloroplastic isoform X1 [Arachis ipaensis]	-	-	-	-	-	-	-
light-vs-FAD2	epidermis1	ncbi_112755903	ncbi_112755903	3.72455	0.472766	5343	8245	0.596	0.072	-2.9776	0	0	down	OEP7	PREDICTED: outer envelope membrane protein 7 [Arachis ipaensis]	-	-	-	-	GO:0031355//integral component of plastid outer membrane	-	-
light-vs-FAD2	epidermis1	ncbi_112758246	ncbi_112758246	3.67903	0.465732	5343	8245	0.597	0.071	-2.98148	0	0	down	LQY1	PREDICTED: protein disulfide-isomerase LQY1, chloroplastic [Arachis ipaensis]	-	-	-	-	-	GO:0003824//catalytic activity;GO:0005515//protein binding	-
light-vs-FAD2	epidermis1	ncbi_112756413	ncbi_112756413	5.82378	0.735243	5343	8245	0.751	0.11	-2.98549	0	0	down	RPS17	PREDICTED: 30S ribosomal protein S17, chloroplastic-like [Arachis ipaensis]	Genetic Information Processing	Translation	ko03010//Ribosome	K02961	GO:0000314//organellar small ribosomal subunit;GO:0009526//plastid envelope;GO:0009532//plastid stroma;GO:0031976//plastid thylakoid	GO:0003723//RNA binding;GO:0005198//structural molecule activity	GO:0006412//translation
light-vs-FAD2	epidermis1	ncbi_112737338	ncbi_112737338	1.88134	0.236333	5343	8245	0.376	0.037	-2.99234	0	0	down	AIMP1	PREDICTED: LOW QUALITY PROTEIN: aminoacyl tRNA synthase complex-interacting multifunctional protein 1 [Arachis ipaensis]	-	-	-	-	-	-	-
light-vs-FAD2	epidermis1	ncbi_112726615	ncbi_112726615	4.29619	0.539772	5343	8245	0.646	0.083	-2.9924	0	0	down	CSP41B	PREDICTED: chloroplast stem-loop binding protein of 41 kDa b, chloroplastic [Arachis ipaensis]	-	-	-	-	-	-	-
light-vs-FAD2	epidermis1	ncbi_112790724	ncbi_112790724	1.40303	0.174498	5343	8245	0.298	0.028	-3.00655	0	0	down	RPS6	PREDICTED: 30S ribosomal protein S6 alpha, chloroplastic [Arachis duranensis]	Genetic Information Processing	Translation	ko03010//Ribosome	K02990	GO:0030529//intracellular ribonucleoprotein complex	GO:0003723//RNA binding	GO:0010467//gene expression
light-vs-FAD2	epidermis1	ncbi_112710411	ncbi_112710411	3.26216	0.405396	5343	8245	0.551	0.063	-3.00811	0	0	down	GLP1	PREDICTED: germin-like protein subfamily 3 member 1 [Arachis duranensis]	-	-	-	-	GO:0005576//extracellular region	GO:0046914//transition metal ion binding	GO:0006873//cellular ion homeostasis;GO:0009886//post-embryonic morphogenesis;GO:0030001//metal ion transport
light-vs-FAD2	epidermis1	ncbi_112790583	ncbi_112790583	15.5169	1.90319	5343	8245	0.968	0.26	-3.02728	0	0	down	PSBO	PREDICTED: oxygen-evolving enhancer protein 1, chloroplastic [Arachis duranensis]	Metabolism;Metabolism	Global and overview maps;Energy metabolism	ko01100//Metabolic pathways;ko00195//Photosynthesis	K02716;K02716	GO:0009521//photosystem;GO:0019867//outer membrane;GO:0031224//intrinsic component of membrane	-	GO:0042548//regulation of photosynthesis, light reaction
light-vs-FAD2	epidermis1	ncbi_112705890	ncbi_112705890	1.18667	0.144904	5343	8245	0.261	0.023	-3.03287	0	0	down	PPH1	PREDICTED: protein phosphatase 2C 57 isoform X1 [Arachis duranensis]	-	-	-	-	-	-	-
light-vs-FAD2	epidermis1	ncbi_112747800	ncbi_112747800	2.41671	0.295004	5343	8245	0.449	0.047	-3.03381	0	0	down	--	PREDICTED: vegetative cell wall protein gp1-like [Arachis ipaensis]	-	-	-	-	-	-	-
light-vs-FAD2	epidermis1	ncbi_112796142	ncbi_112796142	14.333	1.74625	5343	8245	0.955	0.24	-3.03693	0	0	down	PSAF	PREDICTED: photosystem I reaction center subunit III, chloroplastic [Arachis duranensis]	Metabolism;Metabolism	Global and overview maps;Energy metabolism	ko01100//Metabolic pathways;ko00195//Photosynthesis	K02694;K02694	GO:0043234//protein complex	-	GO:0044237//cellular metabolic process
light-vs-FAD2	epidermis1	ncbi_112696732	ncbi_112696732	4.4883	0.543161	5343	8245	0.67	0.084	-3.04648	0	0	down	--	Photosystem II PsbX [Corchorus capsularis]	-	-	-	-	-	-	GO:0044237//cellular metabolic process
light-vs-FAD2	epidermis1	ncbi_112769175	ncbi_112769175	2.12985	0.257065	5343	8245	0.416	0.041	-3.05006	0	0	down	DIT1	PREDICTED: dicarboxylate transporter 1, chloroplastic-like [Arachis duranensis]	-	-	-	-	-	-	GO:0030001//metal ion transport;GO:0044763//single-organism cellular process
light-vs-FAD2	epidermis1	ncbi_112716705	ncbi_112716705	267.922	32.3235	5343	8245	1	0.988	-3.05116	0	0	down	RBCS	PREDICTED: ribulose bisphosphate carboxylase small chain 1, chloroplastic-like [Arachis duranensis]	Metabolism;Metabolism;Metabolism;Metabolism	Global and overview maps;Global and overview maps;Energy metabolism;Carbohydrate metabolism	ko01100//Metabolic pathways;ko01200//Carbon metabolism;ko00710//Carbon fixation in photosynthetic organisms;ko00630//Glyoxylate and dicarboxylate metabolism	K01602;K01602;K01602;K01602	GO:0009536//plastid	GO:0016831//carboxy-lyase activity	GO:0043094//cellular metabolic compound salvage;GO:0044710//single-organism metabolic process
light-vs-FAD2	epidermis1	ncbi_112712194	ncbi_112712194	6.69399	0.803086	5343	8245	0.796	0.121	-3.05908	0	0	down	HPR-A	PREDICTED: glycerate dehydrogenase [Arachis duranensis]	Metabolism;Metabolism;Metabolism;Metabolism;Metabolism	Global and overview maps;Global and overview maps;Global and overview maps;Carbohydrate metabolism;Amino acid metabolism	ko01100//Metabolic pathways;ko01110//Biosynthesis of secondary metabolites;ko01200//Carbon metabolism;ko00630//Glyoxylate and dicarboxylate metabolism;ko00260//Glycine, serine and threonine metabolism	K15893;K15893;K15893;K15893;K15893	-	-	-
light-vs-FAD2	epidermis1	ncbi_112736433	ncbi_112736433	3.51898	0.419773	5343	8245	0.58	0.066	-3.06717	0	0	down	RPL9	PREDICTED: 50S ribosomal protein L9, chloroplastic [Arachis ipaensis]	Genetic Information Processing	Translation	ko03010//Ribosome	K02939	GO:0009526//plastid envelope;GO:0009532//plastid stroma;GO:0030529//intracellular ribonucleoprotein complex	GO:0003723//RNA binding;GO:0005198//structural molecule activity	GO:0006090//pyruvate metabolic process;GO:0010467//gene expression
light-vs-FAD2	epidermis1	ncbi_112772315	ncbi_112772315	20.4366	2.43236	5343	8245	0.987	0.319	-3.07068	0	0	down	PSAO	PREDICTED: photosystem I subunit O [Arachis ipaensis]	Metabolism	Energy metabolism	ko00195//Photosynthesis	K14332	GO:0009521//photosystem;GO:0009536//plastid	-	GO:0000097//sulfur amino acid biosynthetic process;GO:0006873//cellular ion homeostasis;GO:0006996//organelle organization;GO:0009765//photosynthesis, light harvesting;GO:0016072//rRNA metabolic process;GO:0030001//metal ion transport;GO:0031399//regulation of protein modification process;GO:0043623//cellular protein complex assembly
light-vs-FAD2	epidermis1	ncbi_112797727	ncbi_112797727	2.26615	0.269459	5343	8245	0.43	0.042	-3.07163	0	0	down	RPS17	PREDICTED: 30S ribosomal protein S17, chloroplastic [Arachis duranensis]	Genetic Information Processing	Translation	ko03010//Ribosome	K02961	GO:0000314//organellar small ribosomal subunit;GO:0009526//plastid envelope;GO:0009532//plastid stroma;GO:0031976//plastid thylakoid	GO:0003723//RNA binding;GO:0005198//structural molecule activity	GO:0006412//translation
light-vs-FAD2	epidermis1	ncbi_112802846	ncbi_112802846	1.0404	0.123633	5343	8245	0.231	0.02	-3.07197	0	0	down	--	PREDICTED: remorin [Arachis ipaensis]	-	-	-	-	-	-	-
light-vs-FAD2	epidermis1	ncbi_112707270	ncbi_112707270	4.28184	0.508418	5343	8245	0.656	0.079	-3.0739	0	0	down	RPL24	PREDICTED: 50S ribosomal protein L24, chloroplastic [Arachis duranensis]	Genetic Information Processing	Translation	ko03010//Ribosome	K02895	GO:0009526//plastid envelope;GO:0009532//plastid stroma;GO:0030529//intracellular ribonucleoprotein complex	GO:0003723//RNA binding;GO:0005198//structural molecule activity	GO:0006090//pyruvate metabolic process;GO:0006412//translation
light-vs-FAD2	epidermis1	ncbi_112702076	ncbi_112702076	2.59408	0.302308	5343	8245	0.468	0.047	-3.10071	0	0	down	PSBP	PREDICTED: oxygen-evolving enhancer protein 2, chloroplastic-like [Arachis duranensis]	Metabolism;Metabolism	Global and overview maps;Energy metabolism	ko01100//Metabolic pathways;ko00195//Photosynthesis	K02717;K02717	-	-	-
light-vs-FAD2	epidermis1	ncbi_112765944	ncbi_112765944	2.15649	0.250334	5343	8245	0.418	0.039	-3.10624	0	0	down	RPS10	PREDICTED: 30S ribosomal protein S10, chloroplastic [Arachis ipaensis]	Genetic Information Processing	Translation	ko03010//Ribosome	K02946	-	-	-
light-vs-FAD2	epidermis1	ncbi_112780035	ncbi_112780035	0.961466	0.11121	5343	8245	0.213	0.017	-3.1108	0	0	down	OHP2	PREDICTED: probable inactive serine/threonine-protein kinase slob2 [Arachis ipaensis]	-	-	-	-	GO:0031976//plastid thylakoid;GO:0044434//chloroplast part	-	GO:0009639//response to red or far red light
light-vs-FAD2	epidermis1	ncbi_112749555	ncbi_112749555	1.18886	0.137348	5343	8245	0.264	0.022	-3.11274	0	0	down	PGRL1A	PREDICTED: PGR5-like protein 1B, chloroplastic isoform X1 [Arachis ipaensis]	-	-	-	-	-	-	-
light-vs-FAD2	epidermis1	ncbi_112733648	ncbi_112733648	63.0959	7.25514	5343	8245	1	0.665	-3.12045	0	0	down	RCA	PREDICTED: ribulose bisphosphate carboxylase/oxygenase activase, chloroplastic [Arachis ipaensis]	-	-	-	-	-	-	-
light-vs-FAD2	epidermis1	ncbi_112699865	ncbi_112699865	0.888081	0.101863	5343	8245	0.205	0.016	-3.12281	0	0	down	IF3-2	PREDICTED: translation initiation factor IF-3-like [Vigna radiata var. radiata] [Vigna radiata]	-	-	-	-	GO:0009536//plastid	-	GO:0006412//translation
light-vs-FAD2	epidermis1	ncbi_112734632	ncbi_112734632	2.18151	0.248316	5343	8245	0.418	0.039	-3.13456	0	0	down	CSP41B	PREDICTED: chloroplast stem-loop binding protein of 41 kDa b, chloroplastic [Arachis duranensis]	-	-	-	-	-	-	-
light-vs-FAD2	epidermis1	ncbi_112776915	ncbi_112776915	14.3417	1.62745	5343	8245	0.965	0.232	-3.13945	0	0	down	PSAH2	PREDICTED: photosystem I reaction center subunit VI-2, chloroplastic-like [Arachis duranensis]	Metabolism;Metabolism	Global and overview maps;Energy metabolism	ko01100//Metabolic pathways;ko00195//Photosynthesis	K02695;K02695	-	-	-
light-vs-FAD2	epidermis1	ncbi_112696804	ncbi_112696804	8.95211	1.00526	5343	8245	0.875	0.146	-3.15453	0	0	down	CRD1	PREDICTED: magnesium-protoporphyrin IX monomethyl ester [oxidative] cyclase, chloroplastic [Arachis duranensis]	Metabolism;Metabolism;Metabolism	Global and overview maps;Global and overview maps;Metabolism of cofactors and vitamins	ko01100//Metabolic pathways;ko01110//Biosynthesis of secondary metabolites;ko00860//Porphyrin and chlorophyll metabolism	K04035;K04035;K04035	-	GO:0016709//oxidoreductase activity, acting on paired donors, with incorporation or reduction of molecular oxygen, NAD(P)H as one donor, and incorporation of one atom of oxygen;GO:0043169//cation binding	GO:0006779//porphyrin-containing compound biosynthetic process;GO:0044710//single-organism metabolic process
light-vs-FAD2	epidermis1	ncbi_112741437	ncbi_112741437	13.3712	1.49936	5343	8245	0.954	0.211	-3.15663	0	0	down	PSAF	PREDICTED: photosystem I reaction center subunit III, chloroplastic-like [Arachis ipaensis]	Metabolism;Metabolism	Global and overview maps;Energy metabolism	ko01100//Metabolic pathways;ko00195//Photosynthesis	K02694;K02694	GO:0043234//protein complex	-	GO:0044237//cellular metabolic process
light-vs-FAD2	epidermis1	ncbi_112801730	ncbi_112801730	21.4859	2.39725	5343	8245	0.988	0.317	-3.16388	0	0	down	LHCB5	PREDICTED: chlorophyll a-b binding protein CP26, chloroplastic [Arachis duranensis]	Metabolism;Metabolism	Global and overview maps;Energy metabolism	ko01100//Metabolic pathways;ko00196//Photosynthesis - antenna proteins	K08916;K08916	GO:0009521//photosystem;GO:0031224//intrinsic component of membrane	GO:0043169//cation binding;GO:0046906//tetrapyrrole binding	GO:0006091//generation of precursor metabolites and energy;GO:0006464//cellular protein modification process
light-vs-FAD2	epidermis1	ncbi_112702092	ncbi_112702092	6.37306	0.71008	5343	8245	0.786	0.105	-3.16575	0	0	down	AGT1	PREDICTED: serine--glyoxylate aminotransferase [Arachis duranensis]	Metabolism;Metabolism;Metabolism;Cellular Processes;Metabolism;Metabolism;Metabolism	Global and overview maps;Global and overview maps;Global and overview maps;Transport and catabolism;Carbohydrate metabolism;Amino acid metabolism;Amino acid metabolism	ko01100//Metabolic pathways;ko01110//Biosynthesis of secondary metabolites;ko01200//Carbon metabolism;ko04146//Peroxisome;ko00630//Glyoxylate and dicarboxylate metabolism;ko00260//Glycine, serine and threonine metabolism;ko00250//Alanine, aspartate and glutamate metabolism	K00830;K00830;K00830;K00830;K00830;K00830;K00830	-	GO:0008483//transaminase activity;GO:0043168//anion binding	-
light-vs-FAD2	epidermis1	ncbi_112757013	ncbi_112757013	2.4921	0.275573	5343	8245	0.469	0.043	-3.17639	0	0	down	PGR5	PREDICTED: protein PROTON GRADIENT REGULATION 5, chloroplastic [Arachis duranensis]	-	-	-	-	GO:0031976//plastid thylakoid;GO:0044434//chloroplast part	-	GO:0006950//response to stress;GO:0009639//response to red or far red light;GO:0009642//response to light intensity;GO:0009767//photosynthetic electron transport chain;GO:0034285//response to disaccharide;GO:0043269//regulation of ion transport
light-vs-FAD2	epidermis1	ncbi_112714505	ncbi_112714505	1.03026	0.113337	5343	8245	0.23	0.019	-3.18319	0	0	down	CHLI	PREDICTED: magnesium-chelatase subunit ChlI, chloroplastic-like [Arachis duranensis]	Metabolism;Metabolism;Metabolism	Global and overview maps;Global and overview maps;Metabolism of cofactors and vitamins	ko01100//Metabolic pathways;ko01110//Biosynthesis of secondary metabolites;ko00860//Porphyrin and chlorophyll metabolism	K03405;K03405;K03405	-	-	-
light-vs-FAD2	epidermis1	ncbi_112727197	ncbi_112727197	5.54999	0.609462	5343	8245	0.735	0.092	-3.18667	0	0	down	PSAEB	PREDICTED: photosystem I reaction center subunit IV, chloroplastic [Arachis ipaensis]	Metabolism;Metabolism	Global and overview maps;Energy metabolism	ko01100//Metabolic pathways;ko00195//Photosynthesis	K02693;K02693	-	-	-
light-vs-FAD2	epidermis1	ncbi_112749632	ncbi_112749632	1.32147	0.144814	5343	8245	0.281	0.023	-3.18899	0	0	down	TIP2-2	PREDICTED: probable aquaporin TIP2-2 [Arachis ipaensis]	-	-	-	-	GO:0031224//intrinsic component of membrane	-	GO:0051234//establishment of localization
light-vs-FAD2	epidermis1	ncbi_112701901	ncbi_112701901	11.3048	1.23376	5343	8245	0.923	0.176	-3.19569	0	0	down	PSBO	PREDICTED: oxygen-evolving enhancer protein 1, chloroplastic-like [Arachis duranensis]	Metabolism;Metabolism	Global and overview maps;Energy metabolism	ko01100//Metabolic pathways;ko00195//Photosynthesis	K02716;K02716	-	-	-
light-vs-FAD2	epidermis1	ncbi_112797975	ncbi_112797975	0.828133	0.0899813	5343	8245	0.191	0.014	-3.20074	0	0	down	COL2	PREDICTED: LOW QUALITY PROTEIN: zinc finger protein CONSTANS-LIKE 2-like [Arachis duranensis]	-	-	-	-	-	-	-
light-vs-FAD2	epidermis1	ncbi_112751653	ncbi_112751653	21.223	2.26685	5343	8245	0.987	0.302	-3.22681	0	0	down	LHCB5	PREDICTED: chlorophyll a-b binding protein CP26, chloroplastic [Arachis duranensis]	Metabolism;Metabolism	Global and overview maps;Energy metabolism	ko01100//Metabolic pathways;ko00196//Photosynthesis - antenna proteins	K08916;K08916	GO:0009521//photosystem;GO:0031224//intrinsic component of membrane	GO:0043169//cation binding;GO:0046906//tetrapyrrole binding	GO:0006091//generation of precursor metabolites and energy;GO:0006464//cellular protein modification process
light-vs-FAD2	epidermis1	ncbi_112741622	ncbi_112741622	3.37596	0.359078	5343	8245	0.561	0.056	-3.23257	0	0	down	PSAE1	PREDICTED: photosystem I reaction center subunit IV, chloroplastic [Arachis ipaensis]	Metabolism;Metabolism	Global and overview maps;Energy metabolism	ko01100//Metabolic pathways;ko00195//Photosynthesis	K02693;K02693	-	-	-
light-vs-FAD2	epidermis1	ncbi_112784730	ncbi_112784730	1.85713	0.197306	5343	8245	0.373	0.031	-3.23391	0	0	down	ndhO	PREDICTED: NAD(P)H-quinone oxidoreductase subunit O, chloroplastic [Arachis ipaensis]	-	-	-	-	GO:0009507//chloroplast	-	GO:0044237//cellular metabolic process;GO:0044699//single-organism process
light-vs-FAD2	epidermis1	ncbi_112716741	ncbi_112716741	6.14218	0.651312	5343	8245	0.772	0.098	-3.23713	0	0	down	ATP1	Pterin_4a domain-containing protein [Cephalotus follicularis]	Metabolism;Metabolism	Global and overview maps;Metabolism of cofactors and vitamins	ko01100//Metabolic pathways;ko00790//Folate biosynthesis	K01724;K01724	GO:0009536//plastid	GO:0016836//hydro-lyase activity	GO:0006091//generation of precursor metabolites and energy;GO:0006351//transcription, DNA-templated;GO:0008652//cellular amino acid biosynthetic process;GO:0009108//coenzyme biosynthetic process;GO:0009658//chloroplast organization;GO:0009668//plastid membrane organization;GO:0016072//rRNA metabolic process;GO:0031399//regulation of protein modification process;GO:0043623//cellular protein comple…
light-vs-FAD2	epidermis1	ncbi_112712469	ncbi_112712469	1.07946	0.114313	5343	8245	0.24	0.018	-3.23812	0	0	down	OHP2	PREDICTED: probable inactive serine/threonine-protein kinase slob2 [Arachis ipaensis]	-	-	-	-	GO:0031976//plastid thylakoid;GO:0044434//chloroplast part	-	GO:0009639//response to red or far red light
light-vs-FAD2	epidermis1	ncbi_112776959	ncbi_112776959	7.25416	0.762119	5343	8245	0.815	0.115	-3.25055	0	0	down	psaD	PREDICTED: photosystem I reaction center subunit II, chloroplastic-like [Arachis duranensis]	Metabolism;Metabolism	Global and overview maps;Energy metabolism	ko01100//Metabolic pathways;ko00195//Photosynthesis	K02692;K02692	GO:0009521//photosystem;GO:0043231//intracellular membrane-bounded organelle	-	GO:0044237//cellular metabolic process
light-vs-FAD2	epidermis1	ncbi_112754670	ncbi_112754670	8.47601	0.889018	5343	8245	0.864	0.131	-3.25295	0	0	down	CRD1	PREDICTED: magnesium-protoporphyrin IX monomethyl ester [oxidative] cyclase, chloroplastic [Arachis ipaensis]	Metabolism;Metabolism;Metabolism	Global and overview maps;Global and overview maps;Metabolism of cofactors and vitamins	ko01100//Metabolic pathways;ko01110//Biosynthesis of secondary metabolites;ko00860//Porphyrin and chlorophyll metabolism	K04035;K04035;K04035	-	GO:0016709//oxidoreductase activity, acting on paired donors, with incorporation or reduction of molecular oxygen, NAD(P)H as one donor, and incorporation of one atom of oxygen;GO:0043169//cation binding	GO:0006779//porphyrin-containing compound biosynthetic process;GO:0044710//single-organism metabolic process
light-vs-FAD2	epidermis1	ncbi_112779209	ncbi_112779209	3.21199	0.333418	5343	8245	0.547	0.051	-3.26767	0	0	down	CURT1C	PREDICTED: protein CURVATURE THYLAKOID 1C, chloroplastic [Arachis duranensis]	-	-	-	-	-	-	-
light-vs-FAD2	epidermis1	ncbi_112803074	ncbi_112803074	33.5304	3.46976	5343	8245	0.999	0.426	-3.27253	0	0	down	CAB6A	PREDICTED: chlorophyll a-b binding protein 6A, chloroplastic [Arachis duranensis]	Metabolism	Energy metabolism	ko00196//Photosynthesis - antenna proteins	K08907	-	-	-
light-vs-FAD2	epidermis1	ncbi_112726602	ncbi_112726602	1.23358	0.126102	5343	8245	0.266	0.02	-3.28916	0	0	down	CURT1B	PREDICTED: protein CURVATURE THYLAKOID 1B, chloroplastic-like [Arachis duranensis]	-	-	-	-	GO:0000229//cytoplasmic chromosome;GO:0009522//photosystem I;GO:0009526//plastid envelope;GO:0031976//plastid thylakoid;GO:0044434//chloroplast part	-	GO:0001101//response to acid chemical;GO:0006739//NADP metabolic process;GO:0009668//plastid membrane organization;GO:0009767//photosynthetic electron transport chain;GO:0016072//rRNA metabolic process;GO:0031399//regulation of protein modification process;GO:0043623//cellular protein complex assembly
light-vs-FAD2	epidermis1	ncbi_112771718	ncbi_112771718	27.5662	2.81951	5343	8245	0.998	0.357	-3.28934	0	0	down	CAB13	PREDICTED: chlorophyll a-b binding protein 13, chloroplastic [Arachis ipaensis]	Metabolism;Metabolism	Global and overview maps;Energy metabolism	ko01100//Metabolic pathways;ko00196//Photosynthesis - antenna proteins	K08914;K08914	GO:0009521//photosystem;GO:0031224//intrinsic component of membrane	GO:0043169//cation binding;GO:0046906//tetrapyrrole binding	GO:0006091//generation of precursor metabolites and energy;GO:0006464//cellular protein modification process
light-vs-FAD2	epidermis1	ncbi_112742709	ncbi_112742709	1.37874	0.140757	5343	8245	0.291	0.022	-3.29116	0	0	down	MTI	PREDICTED: metallothionein-like protein 2 [Arachis duranensis]	-	-	-	-	-	-	-
light-vs-FAD2	epidermis1	ncbi_112766755	ncbi_112766755	1.08844	0.110021	5343	8245	0.245	0.017	-3.30523	0	0	down	LHCA5	PREDICTED: photosystem I chlorophyll a/b-binding protein 5, chloroplastic [Arachis ipaensis]	Metabolism	Energy metabolism	ko00196//Photosynthesis - antenna proteins	K08911	GO:0009522//photosystem I;GO:0031224//intrinsic component of membrane;GO:0044434//chloroplast part	GO:0043169//cation binding;GO:0046906//tetrapyrrole binding	GO:0006464//cellular protein modification process;GO:0009668//plastid membrane organization;GO:0009765//photosynthesis, light harvesting;GO:0043623//cellular protein complex assembly
light-vs-FAD2	epidermis1	ncbi_112709897	ncbi_112709897	3.61953	0.363838	5343	8245	0.586	0.056	-3.31408	0	0	down	CURT1C	PREDICTED: protein CURVATURE THYLAKOID 1C, chloroplastic [Arachis duranensis]	-	-	-	-	-	-	-
light-vs-FAD2	epidermis1	ncbi_112726629	ncbi_112726629	13.158	1.3139	5343	8245	0.951	0.192	-3.32392	0	0	down	CAB7	PREDICTED: chlorophyll a-b binding protein 7, chloroplastic [Arachis duranensis]	Metabolism	Energy metabolism	ko00196//Photosynthesis - antenna proteins	K08908	-	-	-
light-vs-FAD2	epidermis1	ncbi_112736670	ncbi_112736670	0.819541	0.0810417	5343	8245	0.192	0.013	-3.33648	0	0	down	PTAC16	PREDICTED: protein plastid transcriptionally active 16, chloroplastic [Arachis ipaensis]	-	-	-	-	-	-	-
light-vs-FAD2	epidermis1	ncbi_112728136	ncbi_112728136	0.858234	0.0838095	5343	8245	0.195	0.013	-3.35463	0	0	down	MALD3	PREDICTED: non-specific lipid-transfer protein 1-like [Arachis ipaensis]	-	-	-	-	-	-	-
light-vs-FAD2	epidermis1	ncbi_112733332	ncbi_112733332	0.834135	0.0813975	5343	8245	0.191	0.013	-3.35563	0	0	down	MET1	PREDICTED: uncharacterized protein LOC107631088 [Arachis ipaensis]	-	-	-	-	GO:0009526//plastid envelope;GO:0009532//plastid stroma;GO:0031976//plastid thylakoid;GO:0044434//chloroplast part	-	GO:0016109//tetraterpenoid biosynthetic process;GO:0032958//inositol phosphate biosynthetic process
light-vs-FAD2	epidermis1	ncbi_112719766	ncbi_112719766	1.4803	0.141562	5343	8245	0.311	0.022	-3.38546	0	0	down	BOU	PREDICTED: mitochondrial carnitine/acylcarnitine carrier-like protein isoform X1 [Arachis ipaensis]	-	-	-	-	-	-	-
light-vs-FAD2	epidermis1	ncbi_112783400	ncbi_112783400	137.06	13.0921	5343	8245	1	0.861	-3.38803	0	0	down	RBCS	PREDICTED: ribulose bisphosphate carboxylase small chain 1, chloroplastic-like [Arachis duranensis]	Metabolism;Metabolism;Metabolism;Metabolism	Global and overview maps;Global and overview maps;Energy metabolism;Carbohydrate metabolism	ko01100//Metabolic pathways;ko01200//Carbon metabolism;ko00710//Carbon fixation in photosynthetic organisms;ko00630//Glyoxylate and dicarboxylate metabolism	K01602;K01602;K01602;K01602	GO:0009536//plastid	GO:0016831//carboxy-lyase activity	GO:0043094//cellular metabolic compound salvage;GO:0044710//single-organism metabolic process
light-vs-FAD2	epidermis1	ncbi_112696372	ncbi_112696372	2.80416	0.26757	5343	8245	0.503	0.042	-3.3891	0	0	down	LQY1	PREDICTED: protein disulfide-isomerase LQY1, chloroplastic isoform X2 [Arachis duranensis]	-	-	-	-	-	GO:0003824//catalytic activity;GO:0005515//protein binding	-
light-vs-FAD2	epidermis1	ncbi_112789362	ncbi_112789362	1.95942	0.186441	5343	8245	0.386	0.029	-3.39294	0	0	down	PEX11B	PREDICTED: peroxisomal membrane protein 11B [Arachis duranensis]	-	-	-	-	-	-	GO:0007031//peroxisome organization
light-vs-FAD2	epidermis1	ncbi_112750192	ncbi_112750192	20.4325	1.93827	5343	8245	0.988	0.263	-3.39796	0	0	down	LHCB4.1	PREDICTED: chlorophyll a-b binding protein CP29.2, chloroplastic-like [Arachis duranensis]	Metabolism;Metabolism	Global and overview maps;Energy metabolism	ko01100//Metabolic pathways;ko00196//Photosynthesis - antenna proteins	K08915;K08915	GO:0009521//photosystem;GO:0031224//intrinsic component of membrane;GO:0031976//plastid thylakoid;GO:0044434//chloroplast part	GO:0043169//cation binding;GO:0046906//tetrapyrrole binding	GO:0006091//generation of precursor metabolites and energy;GO:0006464//cellular protein modification process;GO:0009642//response to light intensity;GO:0034285//response to disaccharide;GO:0043269//regulation of ion transport
light-vs-FAD2	epidermis1	ncbi_112727137	ncbi_112727137	2.57075	0.241251	5343	8245	0.467	0.038	-3.41304	0	0	down	PSB28	PREDICTED: photosystem II reaction center PSB28 protein, chloroplastic [Arachis duranensis]	Metabolism;Metabolism	Global and overview maps;Energy metabolism	ko01100//Metabolic pathways;ko00195//Photosynthesis	K08903;K08903	-	-	-
light-vs-FAD2	epidermis1	ncbi_112695279	ncbi_112695279	1.13244	0.106212	5343	8245	0.248	0.017	-3.41318	0	0	down	--	plant/F21F14-40 protein [Medicago truncatula]	-	-	-	-	GO:0009528//plastid inner membrane;GO:0031976//plastid thylakoid	-	GO:0006090//pyruvate metabolic process;GO:0006779//porphyrin-containing compound biosynthetic process;GO:0009668//plastid membrane organization;GO:0016072//rRNA metabolic process;GO:0043623//cellular protein complex assembly
light-vs-FAD2	epidermis1	ncbi_112765201	ncbi_112765201	1.58649	0.148579	5343	8245	0.328	0.024	-3.41565	0	0	down	RBCX2	chaperonin-like RbcX protein 2, chloroplastic [Cajanus cajan]	-	-	-	-	-	-	-
light-vs-FAD2	epidermis1	ncbi_112792338	ncbi_112792338	101.011	9.44625	5343	8245	1	0.755	-3.41861	0	0	down	CAB3	PREDICTED: chlorophyll a-b binding protein of LHCII type 1-like [Arachis duranensis]	Metabolism;Metabolism	Global and overview maps;Energy metabolism	ko01100//Metabolic pathways;ko00196//Photosynthesis - antenna proteins	K08912;K08912	-	-	-
light-vs-FAD2	epidermis1	ncbi_112711127	ncbi_112711127	0.837168	0.0781229	5343	8245	0.195	0.013	-3.42003	0	0	down	--	RmlC-like cupins superfamily protein [Medicago truncatula]	-	-	-	-	-	-	-
light-vs-FAD2	epidermis1	ncbi_112712242	ncbi_112712242	1.66424	0.154272	5343	8245	0.337	0.024	-3.43046	0	0	down	ATHX	PREDICTED: thioredoxin X, chloroplastic-like [Arachis duranensis]	-	-	-	-	-	-	-
light-vs-FAD2	epidermis1	ncbi_112751137	ncbi_112751137	0.934149	0.0863505	5343	8245	0.213	0.014	-3.43386	0	0	down	--	PREDICTED: uncharacterized protein LOC107644318 [Arachis ipaensis]	-	-	-	-	-	-	-
light-vs-FAD2	epidermis1	ncbi_112743560	ncbi_112743560	3.29844	0.303859	5343	8245	0.555	0.047	-3.43988	0	0	down	--	PREDICTED: uncharacterized protein LOC107639521 [Arachis ipaensis]	-	-	-	-	-	GO:0005515//protein binding	GO:0009893//positive regulation of metabolic process;GO:0044763//single-organism cellular process;GO:0044767//single-organism developmental process
light-vs-FAD2	epidermis1	ncbi_112791597	ncbi_112791597	53.119	4.86508	5343	8245	1	0.524	-3.44866	0	0	down	RCA	PREDICTED: ribulose bisphosphate carboxylase/oxygenase activase, chloroplastic [Arachis duranensis]	-	-	-	-	-	-	-
light-vs-FAD2	epidermis1	ncbi_112696591	ncbi_112696591	1.02312	0.0932778	5343	8245	0.226	0.014	-3.45389	0	0	down	AQP1	PREDICTED: probable aquaporin TIP-type [Arachis duranensis]	-	-	-	-	-	-	-
light-vs-FAD2	epidermis1	ncbi_112776670	ncbi_112776670	2.50315	0.228235	5343	8245	0.475	0.036	-3.45458	0	0	down	ATHX	PREDICTED: thioredoxin X, chloroplastic-like [Arachis ipaensis]	-	-	-	-	-	-	-
light-vs-FAD2	epidermis1	ncbi_112797972	ncbi_112797972	4.42371	0.399617	5343	8245	0.662	0.061	-3.46824	0	0	down	OHP1	PREDICTED: high-light-induced protein, chloroplastic-like isoform X1 [Arachis duranensis]	-	-	-	-	-	-	-
light-vs-FAD2	epidermis1	ncbi_112734748	ncbi_112734748	16.5833	1.49279	5343	8245	0.974	0.212	-3.47355	0	0	down	CAB7	PREDICTED: chlorophyll a-b binding protein 7, chloroplastic [Arachis duranensis]	Metabolism	Energy metabolism	ko00196//Photosynthesis - antenna proteins	K08908	-	-	-
light-vs-FAD2	epidermis1	ncbi_112728686	ncbi_112728686	2.02544	0.181538	5343	8245	0.392	0.029	-3.47917	0	0	down	PGR5	PREDICTED: protein PROTON GRADIENT REGULATION 5, chloroplastic [Arachis duranensis]	-	-	-	-	GO:0031976//plastid thylakoid;GO:0044434//chloroplast part	-	GO:0006950//response to stress;GO:0009639//response to red or far red light;GO:0009642//response to light intensity;GO:0009767//photosynthetic electron transport chain;GO:0034285//response to disaccharide;GO:0043269//regulation of ion transport
light-vs-FAD2	epidermis1	ncbi_112754266	ncbi_112754266	0.982127	0.0866798	5343	8245	0.224	0.013	-3.50063	0	0	down	AQP1	PREDICTED: probable aquaporin TIP-type [Arachis duranensis]	-	-	-	-	-	-	-
light-vs-FAD2	epidermis1	ncbi_112758836	ncbi_112758836	0.936089	0.0826121	5343	8245	0.214	0.013	-3.50063	0	0	down	--	plant/F21F14-40 protein [Medicago truncatula]	-	-	-	-	GO:0009528//plastid inner membrane;GO:0031976//plastid thylakoid	-	GO:0006090//pyruvate metabolic process;GO:0006779//porphyrin-containing compound biosynthetic process;GO:0009668//plastid membrane organization;GO:0016072//rRNA metabolic process;GO:0043623//cellular protein complex assembly
light-vs-FAD2	epidermis1	ncbi_112707097	ncbi_112707097	1.15574	0.101994	5343	8245	0.256	0.016	-3.50097	0	0	down	PSB27-1	PREDICTED: photosystem II repair protein PSB27-H1, chloroplastic [Arachis duranensis]	Metabolism;Metabolism	Global and overview maps;Energy metabolism	ko01100//Metabolic pathways;ko00195//Photosynthesis	K08902;K08902	-	-	-
light-vs-FAD2	epidermis1	ncbi_112792090	ncbi_112792090	1.28039	0.110554	5343	8245	0.274	0.017	-3.53256	0	0	down	FKBP17-2	PREDICTED: peptidyl-prolyl cis-trans isomerase FKBP17-2, chloroplastic [Arachis duranensis]	-	-	-	-	GO:0031978//plastid thylakoid lumen	GO:0016859//cis-trans isomerase activity	GO:0005982//starch metabolic process;GO:0018208//peptidyl-proline modification
light-vs-FAD2	epidermis1	ncbi_112723417	ncbi_112723417	1.847	0.158315	5343	8245	0.374	0.025	-3.54348	0	0	down	GAPN	PREDICTED: NADP-dependent glyceraldehyde-3-phosphate dehydrogenase [Arachis ipaensis]	Metabolism;Metabolism;Metabolism;Metabolism	Global and overview maps;Global and overview maps;Carbohydrate metabolism;Carbohydrate metabolism	ko01100//Metabolic pathways;ko01200//Carbon metabolism;ko00010//Glycolysis / Gluconeogenesis;ko00030//Pentose phosphate pathway	K00131;K00131;K00131;K00131	-	-	-
light-vs-FAD2	epidermis1	ncbi_112741215	ncbi_112741215	1.80256	0.154083	5343	8245	0.367	0.024	-3.54741	0	0	down	ATPC	PREDICTED: ATP synthase gamma chain, chloroplastic-like [Arachis ipaensis]	Metabolism;Metabolism;Metabolism	Global and overview maps;Energy metabolism;Energy metabolism	ko01100//Metabolic pathways;ko00190//Oxidative phosphorylation;ko00195//Photosynthesis	K02115;K02115;K02115	GO:0009526//plastid envelope;GO:0031976//plastid thylakoid;GO:0033178//proton-transporting two-sector ATPase complex, catalytic domain;GO:0044434//chloroplast part	GO:0015078//hydrogen ion transmembrane transporter activity;GO:0019829//cation-transporting ATPase activity	GO:0000097//sulfur amino acid biosynthetic process;GO:0005982//starch metabolic process;GO:0006090//pyruvate metabolic process;GO:0006355//regulation of transcription, DNA-templated;GO:0006544//glycine metabolic process;GO:0006633//fatty acid biosynthetic process;GO:0006732//coenzyme metabolic process;GO:0006754//ATP biosynthetic process;GO:0006779//porphyrin-containing compound biosynthetic proc…
light-vs-FAD2	epidermis1	ncbi_112755053	ncbi_112755053	2.31864	0.198147	5343	8245	0.431	0.032	-3.54797	0	0	down	STR9	PREDICTED: rhodanese-like domain-containing protein 9, chloroplastic isoform X3 [Arachis ipaensis]	-	-	-	-	GO:0031224//intrinsic component of membrane;GO:0031976//plastid thylakoid;GO:0044434//chloroplast part	-	GO:0000097//sulfur amino acid biosynthetic process;GO:0006091//generation of precursor metabolites and energy;GO:0009886//post-embryonic morphogenesis
light-vs-FAD2	epidermis1	ncbi_112743487	ncbi_112743487	1.02781	0.0870471	5343	8245	0.229	0.015	-3.56011	0	0	down	FBP	PREDICTED: fructose-1,6-bisphosphatase, chloroplastic [Arachis ipaensis]	Metabolism;Metabolism;Metabolism;Metabolism;Metabolism;Metabolism;Metabolism	Global and overview maps;Global and overview maps;Global and overview maps;Carbohydrate metabolism;Energy metabolism;Carbohydrate metabolism;Carbohydrate metabolism	ko01100//Metabolic pathways;ko01110//Biosynthesis of secondary metabolites;ko01200//Carbon metabolism;ko00010//Glycolysis / Gluconeogenesis;ko00710//Carbon fixation in photosynthetic organisms;ko00051//Fructose and mannose metabolism;ko00030//Pentose phosphate pathway	K03841;K03841;K03841;K03841;K03841;K03841;K03841	GO:0009536//plastid	GO:0043169//cation binding;GO:0050308//sugar-phosphatase activity	GO:0006796//phosphate-containing compound metabolic process;GO:0015977//carbon fixation
light-vs-FAD2	epidermis1	ncbi_112695253	ncbi_112695253	3.90886	0.331202	5343	8245	0.62	0.051	-3.56057	0	0	down	CURT1B	PREDICTED: protein CURVATURE THYLAKOID 1B, chloroplastic-like [Arachis ipaensis]	-	-	-	-	-	-	-
light-vs-FAD2	epidermis1	ncbi_112777569	ncbi_112777569	6.07073	0.512374	5343	8245	0.768	0.079	-3.56634	0	0	down	HPR-A	PREDICTED: glycerate dehydrogenase [Arachis ipaensis]	Metabolism;Metabolism;Metabolism;Metabolism;Metabolism	Global and overview maps;Global and overview maps;Global and overview maps;Carbohydrate metabolism;Amino acid metabolism	ko01100//Metabolic pathways;ko01110//Biosynthesis of secondary metabolites;ko01200//Carbon metabolism;ko00630//Glyoxylate and dicarboxylate metabolism;ko00260//Glycine, serine and threonine metabolism	K15893;K15893;K15893;K15893;K15893	-	-	-
light-vs-FAD2	epidermis1	ncbi_112702298	ncbi_112702298	8.54505	0.716541	5343	8245	0.859	0.109	-3.57578	0	0	down	PETE	PREDICTED: plastocyanin [Arachis duranensis]	Metabolism	Energy metabolism	ko00195//Photosynthesis	K02638	-	-	-
light-vs-FAD2	epidermis1	ncbi_112734545	ncbi_112734545	65.0897	5.44295	5343	8245	1	0.565	-3.57994	0	0	down	CAB3	PREDICTED: chlorophyll a-b binding protein of LHCII type 1-like [Arachis ipaensis]	Metabolism;Metabolism	Global and overview maps;Energy metabolism	ko01100//Metabolic pathways;ko00196//Photosynthesis - antenna proteins	K08912;K08912	-	-	-
light-vs-FAD2	epidermis1	ncbi_112749907	ncbi_112749907	1.16825	0.097455	5343	8245	0.254	0.016	-3.58211	0	0	down	TSB	PREDICTED: tryptophan synthase beta chain 1-like [Arachis ipaensis]	Metabolism;Metabolism;Metabolism;Metabolism;Metabolism	Global and overview maps;Global and overview maps;Global and overview maps;Amino acid metabolism;Amino acid metabolism	ko01100//Metabolic pathways;ko01110//Biosynthesis of secondary metabolites;ko01230//Biosynthesis of amino acids;ko00260//Glycine, serine and threonine metabolism;ko00400//Phenylalanine, tyrosine and tryptophan biosynthesis	K01696;K01696;K01696;K01696;K01696	-	GO:0016836//hydro-lyase activity	GO:0006586//indolalkylamine metabolic process
light-vs-FAD2	epidermis1	ncbi_112727978	ncbi_112727978	19.1368	1.58919	5343	8245	0.984	0.224	-3.5899	0	0	down	LHCB4.1	PREDICTED: chlorophyll a-b binding protein CP29.2, chloroplastic-like [Arachis ipaensis]	Metabolism;Metabolism	Global and overview maps;Energy metabolism	ko01100//Metabolic pathways;ko00196//Photosynthesis - antenna proteins	K08915;K08915	GO:0009521//photosystem;GO:0031224//intrinsic component of membrane;GO:0031976//plastid thylakoid;GO:0044434//chloroplast part	GO:0043169//cation binding;GO:0046906//tetrapyrrole binding	GO:0006091//generation of precursor metabolites and energy;GO:0006464//cellular protein modification process;GO:0009642//response to light intensity;GO:0034285//response to disaccharide;GO:0043269//regulation of ion transport
light-vs-FAD2	epidermis1	ncbi_112701672	ncbi_112701672	3.0866	0.255685	5343	8245	0.528	0.04	-3.59306	0	0	down	TPRP-F1	PREDICTED: 36.4 kDa proline-rich protein [Arachis duranensis]	-	-	-	-	-	-	-
light-vs-FAD2	epidermis1	ncbi_112766717	ncbi_112766717	1.06875	0.0883162	5343	8245	0.23	0.014	-3.59561	0	0	down	PPH1	PREDICTED: protein phosphatase 2C 57 isoform X1 [Arachis ipaensis]	-	-	-	-	-	-	-
light-vs-FAD2	epidermis1	ncbi_112705729	ncbi_112705729	0.942536	0.0768838	5343	8245	0.211	0.012	-3.61408	0	0	down	PER42	PREDICTED: peroxidase 42 [Arachis duranensis]	Metabolism;Metabolism;Metabolism	Global and overview maps;Global and overview maps;Biosynthesis of other secondary metabolites	ko01100//Metabolic pathways;ko01110//Biosynthesis of secondary metabolites;ko00940//Phenylpropanoid biosynthesis	K00430;K00430;K00430	-	GO:0003824//catalytic activity;GO:0043169//cation binding;GO:0046906//tetrapyrrole binding	GO:0000097//sulfur amino acid biosynthetic process;GO:0006873//cellular ion homeostasis;GO:0006970//response to osmotic stress;GO:0009746//response to hexose;GO:0019758//glycosinolate biosynthetic process;GO:0030001//metal ion transport;GO:0042044//fluid transport;GO:0042743//hydrogen peroxide metabolic process
light-vs-FAD2	epidermis1	ncbi_112790765	ncbi_112790765	0.796902	0.0647951	5343	8245	0.186	0.01	-3.6184	0	0	down	--	PREDICTED: uncharacterized protein LOC107479711 [Arachis duranensis]	-	-	-	-	-	-	-
light-vs-FAD2	epidermis1	ncbi_112701750	ncbi_112701750	34.8935	2.84052	5343	8245	0.999	0.356	-3.61868	0	0	down	CAB215	PREDICTED: chlorophyll a-b binding protein 215, chloroplastic [Arachis duranensis]	Metabolism;Metabolism	Global and overview maps;Energy metabolism	ko01100//Metabolic pathways;ko00196//Photosynthesis - antenna proteins	K08913;K08913	GO:0009521//photosystem;GO:0031224//intrinsic component of membrane	GO:0043169//cation binding;GO:0046906//tetrapyrrole binding	GO:0006091//generation of precursor metabolites and energy;GO:0006464//cellular protein modification process
light-vs-FAD2	epidermis1	ncbi_112789435	ncbi_112789435	9.63133	0.768982	5343	8245	0.882	0.117	-3.64654	0	0	down	PSBT	PREDICTED: photosystem II 5 kDa protein, chloroplastic-like [Arachis duranensis]	-	-	-	-	-	-	-
light-vs-FAD2	epidermis1	ncbi_112773322	ncbi_112773322	0.770769	0.0613203	5343	8245	0.177	0.01	-3.6497	0	0	down	PNSL3	PREDICTED: photosynthetic NDH subunit of lumenal location 3, chloroplastic [Arachis ipaensis]	Metabolism;Metabolism	Global and overview maps;Energy metabolism	ko01100//Metabolic pathways;ko00195//Photosynthesis	K08901;K08901	GO:0009521//photosystem;GO:0031976//plastid thylakoid;GO:0044434//chloroplast part	GO:0009055//electron carrier activity;GO:0046872//metal ion binding	GO:0005982//starch metabolic process;GO:0009893//positive regulation of metabolic process;GO:0022900//electron transport chain
light-vs-FAD2	epidermis1	ncbi_112720457	ncbi_112720457	7.15134	0.564245	5343	8245	0.813	0.085	-3.66358	0	0	down	PSAK	PREDICTED: photosystem I reaction center subunit psaK, chloroplastic [Arachis ipaensis]	Metabolism;Metabolism	Global and overview maps;Energy metabolism	ko01100//Metabolic pathways;ko00195//Photosynthesis	K02698;K02698	-	-	-
light-vs-FAD2	epidermis1	ncbi_112764253	ncbi_112764253	3.32119	0.259202	5343	8245	0.562	0.042	-3.67904	0	0	down	PSBP	PREDICTED: oxygen-evolving enhancer protein 2, chloroplastic-like [Arachis ipaensis]	Metabolism;Metabolism	Global and overview maps;Energy metabolism	ko01100//Metabolic pathways;ko00195//Photosynthesis	K02717;K02717	-	-	-
light-vs-FAD2	epidermis1	ncbi_112715927	ncbi_112715927	2.31034	0.179328	5343	8245	0.438	0.029	-3.68669	0	0	down	ndhO	PREDICTED: NAD(P)H-quinone oxidoreductase subunit O, chloroplastic [Arachis duranensis]	-	-	-	-	GO:0009507//chloroplast	-	GO:0044237//cellular metabolic process;GO:0044699//single-organism process
light-vs-FAD2	epidermis1	ncbi_112733307	ncbi_112733307	1.23411	0.0951982	5343	8245	0.267	0.016	-3.695	0	0	down	--	DUF2996 family protein [Medicago truncatula]	-	-	-	-	-	-	GO:0044237//cellular metabolic process
light-vs-FAD2	epidermis1	ncbi_112733698	ncbi_112733698	0.876889	0.066421	5343	8245	0.2	0.01	-3.72068	0	0	down	CAR1	PREDICTED: protein C2-DOMAIN ABA-RELATED 1-like [Arachis ipaensis]	-	-	-	-	-	-	-
light-vs-FAD2	epidermis1	ncbi_112737932	ncbi_112737932	2.23466	0.167564	5343	8245	0.429	0.026	-3.73648	0	0	down	HEBP2	PREDICTED: heme-binding protein 2 [Arachis ipaensis]	-	-	-	-	-	-	-
light-vs-FAD2	epidermis1	ncbi_112711805	ncbi_112711805	7.26456	0.538937	5343	8245	0.821	0.084	-3.75244	0	0	down	psaD	PREDICTED: photosystem I reaction center subunit II, chloroplastic-like [Arachis duranensis]	Metabolism;Metabolism	Global and overview maps;Energy metabolism	ko01100//Metabolic pathways;ko00195//Photosynthesis	K02692;K02692	GO:0009521//photosystem;GO:0043231//intracellular membrane-bounded organelle	-	GO:0044237//cellular metabolic process
light-vs-FAD2	epidermis1	ncbi_112791284	ncbi_112791284	1.55796	0.115181	5343	8245	0.326	0.018	-3.75653	0	0	down	MET1	PREDICTED: uncharacterized protein LOC107480502 [Arachis duranensis]	-	-	-	-	GO:0009526//plastid envelope;GO:0009532//plastid stroma;GO:0031976//plastid thylakoid;GO:0044434//chloroplast part	-	GO:0016109//tetraterpenoid biosynthetic process;GO:0032958//inositol phosphate biosynthetic process
light-vs-FAD2	epidermis1	ncbi_112802622	ncbi_112802622	1.58083	0.115942	5343	8245	0.329	0.018	-3.76805	0	0	down	--	PREDICTED: uncharacterized protein LOC107491335 [Arachis duranensis]	-	-	-	-	-	-	-
light-vs-FAD2	epidermis1	ncbi_112782355	ncbi_112782355	8.57546	0.629269	5343	8245	0.864	0.096	-3.76825	0	0	down	CAP10A	PREDICTED: chlorophyll a-b binding protein CP24 10A, chloroplastic [Arachis duranensis]	Metabolism;Metabolism	Global and overview maps;Energy metabolism	ko01100//Metabolic pathways;ko00196//Photosynthesis - antenna proteins	K08917;K08917	-	-	-
light-vs-FAD2	epidermis1	ncbi_112791561	ncbi_112791561	1.57851	0.115695	5343	8245	0.33	0.018	-3.76901	0	0	down	--	PREDICTED: myosin-5-like [Glycine max]	-	-	-	-	-	-	-
light-vs-FAD2	epidermis1	ncbi_112800893	ncbi_112800893	0.794928	0.0580641	5343	8245	0.181	0.009	-3.77281	0	0	down	TL20.3	PREDICTED: thylakoid lumenal protein TL20.3, chloroplastic [Arachis duranensis]	-	-	-	-	GO:0031978//plastid thylakoid lumen;GO:0044434//chloroplast part	-	-
light-vs-FAD2	epidermis1	ncbi_112732319	ncbi_112732319	0.958968	0.0698439	5343	8245	0.215	0.011	-3.77736	0	0	down	MSRB1	PREDICTED: peptide methionine sulfoxide reductase MsrB isoform X1 [Arachis ipaensis]	-	-	-	-	-	-	-
light-vs-FAD2	epidermis1	ncbi_112796879	ncbi_112796879	1.22761	0.0881407	5343	8245	0.265	0.014	-3.79838	0	0	down	FBP	PREDICTED: fructose-1,6-bisphosphatase, chloroplastic [Arachis duranensis]	Metabolism;Metabolism;Metabolism;Metabolism;Metabolism;Metabolism;Metabolism	Global and overview maps;Global and overview maps;Global and overview maps;Carbohydrate metabolism;Energy metabolism;Carbohydrate metabolism;Carbohydrate metabolism	ko01100//Metabolic pathways;ko01110//Biosynthesis of secondary metabolites;ko01200//Carbon metabolism;ko00010//Glycolysis / Gluconeogenesis;ko00710//Carbon fixation in photosynthetic organisms;ko00051//Fructose and mannose metabolism;ko00030//Pentose phosphate pathway	K03841;K03841;K03841;K03841;K03841;K03841;K03841	GO:0009536//plastid	GO:0043169//cation binding;GO:0050308//sugar-phosphatase activity	GO:0006796//phosphate-containing compound metabolic process;GO:0015977//carbon fixation
light-vs-FAD2	epidermis1	ncbi_112734255	ncbi_112734255	0.842157	0.0599352	5343	8245	0.19	0.009	-3.81038	0	0	down	FKBP17-2	PREDICTED: peptidyl-prolyl cis-trans isomerase FKBP17-2, chloroplastic [Arachis ipaensis]	-	-	-	-	GO:0031978//plastid thylakoid lumen	GO:0016859//cis-trans isomerase activity	GO:0005982//starch metabolic process;GO:0018208//peptidyl-proline modification
light-vs-FAD2	epidermis1	ncbi_112758572	ncbi_112758572	3.42285	0.24233	5343	8245	0.569	0.039	-3.8196	0	0	down	CURT1B	PREDICTED: protein CURVATURE THYLAKOID 1B, chloroplastic-like [Arachis ipaensis]	-	-	-	-	-	-	-
light-vs-FAD2	epidermis1	ncbi_112737421	ncbi_112737421	0.773448	0.0541175	5343	8245	0.177	0.008	-3.83466	0	0	down	--	PREDICTED: uncharacterized protein LOC107629755 [Arachis ipaensis]	-	-	-	-	-	-	-
light-vs-FAD2	epidermis1	ncbi_112798269	ncbi_112798269	7.76684	0.542235	5343	8245	0.844	0.083	-3.84009	0	0	down	PSAK	PREDICTED: photosystem I reaction center subunit psaK, chloroplastic [Arachis duranensis]	Metabolism;Metabolism	Global and overview maps;Energy metabolism	ko01100//Metabolic pathways;ko00195//Photosynthesis	K02698;K02698	-	-	-
light-vs-FAD2	epidermis1	ncbi_112784611	ncbi_112784611	2.43842	0.169851	5343	8245	0.46	0.027	-3.84282	0	0	down	PSAN	PREDICTED: photosystem I reaction center subunit N, chloroplastic [Arachis ipaensis]	Metabolism;Metabolism	Global and overview maps;Energy metabolism	ko01100//Metabolic pathways;ko00195//Photosynthesis	K02701;K02701	-	-	-
light-vs-FAD2	epidermis1	ncbi_112701769	ncbi_112701769	1.36535	0.0948913	5343	8245	0.291	0.015	-3.84544	0	0	down	RBCX2	chaperonin-like RbcX protein 2, chloroplastic [Cajanus cajan]	-	-	-	-	-	-	-
light-vs-FAD2	epidermis1	ncbi_112696097	ncbi_112696097	2.42339	0.16811	5343	8245	0.459	0.027	-3.84874	0	0	down	STR9	PREDICTED: rhodanese-like domain-containing protein 9, chloroplastic isoform X2 [Arachis duranensis]	-	-	-	-	GO:0031224//intrinsic component of membrane;GO:0031976//plastid thylakoid;GO:0044434//chloroplast part	-	GO:0000097//sulfur amino acid biosynthetic process;GO:0006091//generation of precursor metabolites and energy;GO:0009886//post-embryonic morphogenesis
light-vs-FAD2	epidermis1	ncbi_112780087	ncbi_112780087	10.2048	0.706947	5343	8245	0.905	0.108	-3.85131	0	0	down	psaD	PREDICTED: photosystem I reaction center subunit II, chloroplastic-like [Arachis ipaensis]	Metabolism;Metabolism	Global and overview maps;Energy metabolism	ko01100//Metabolic pathways;ko00195//Photosynthesis	K02692;K02692	GO:0009521//photosystem;GO:0043231//intracellular membrane-bounded organelle	-	GO:0044237//cellular metabolic process
light-vs-FAD2	epidermis1	ncbi_112748829	ncbi_112748829	0.95515	0.0660735	5343	8245	0.217	0.011	-3.85155	0	0	down	--	synechocystis YCF37-like protein [Phaseolus vulgaris]	-	-	-	-	GO:0009507//chloroplast;GO:0009579//thylakoid	-	GO:0044763//single-organism cellular process
light-vs-FAD2	epidermis1	ncbi_112719772	ncbi_112719772	2.21156	0.151877	5343	8245	0.418	0.024	-3.8632	0	0	down	LTD	PREDICTED: protein LHCP TRANSLOCATION DEFECT [Arachis ipaensis]	-	-	-	-	GO:0009526//plastid envelope;GO:0009532//plastid stroma;GO:0044434//chloroplast part	-	GO:0006090//pyruvate metabolic process;GO:0015031//protein transport;GO:0022607//cellular component assembly;GO:0046471//phosphatidylglycerol metabolic process
light-vs-FAD2	epidermis1	ncbi_112754883	ncbi_112754883	0.7554	0.0516898	5343	8245	0.178	0.008	-3.86669	0	0	down	PNSB2	PREDICTED: photosynthetic NDH subunit of subcomplex B 2, chloroplastic [Arachis ipaensis]	-	-	-	-	-	GO:0005488//binding	GO:0044238//primary metabolic process
light-vs-FAD2	epidermis1	ncbi_112705801	ncbi_112705801	7.79991	0.530999	5343	8245	0.839	0.08	-3.87642	0	0	down	petM	Cytochrome b6-f complex subunit 7 [Cajanus cajan]	-	-	-	-	-	-	-
light-vs-FAD2	epidermis1	ncbi_112767125	ncbi_112767125	36.4446	2.46938	5343	8245	0.999	0.319	-3.88343	0	0	down	CAB215	PREDICTED: chlorophyll a-b binding protein 215, chloroplastic [Arachis duranensis]	Metabolism;Metabolism	Global and overview maps;Energy metabolism	ko01100//Metabolic pathways;ko00196//Photosynthesis - antenna proteins	K08913;K08913	GO:0009521//photosystem;GO:0031224//intrinsic component of membrane	GO:0043169//cation binding;GO:0046906//tetrapyrrole binding	GO:0006091//generation of precursor metabolites and energy;GO:0006464//cellular protein modification process
light-vs-FAD2	epidermis1	ncbi_112716706	ncbi_112716706	191.966	12.9354	5343	8245	1	0.855	-3.89144	0	0	down	RBCS	PREDICTED: ribulose bisphosphate carboxylase small chain 1, chloroplastic-like [Arachis duranensis]	Metabolism;Metabolism;Metabolism;Metabolism	Global and overview maps;Global and overview maps;Energy metabolism;Carbohydrate metabolism	ko01100//Metabolic pathways;ko01200//Carbon metabolism;ko00710//Carbon fixation in photosynthetic organisms;ko00630//Glyoxylate and dicarboxylate metabolism	K01602;K01602;K01602;K01602	GO:0009536//plastid	GO:0016831//carboxy-lyase activity	GO:0043094//cellular metabolic compound salvage;GO:0044710//single-organism metabolic process
light-vs-FAD2	epidermis1	ncbi_112751942	ncbi_112751942	18.7992	1.25357	5343	8245	0.98	0.18	-3.90645	0	0	down	CAB3	PREDICTED: chlorophyll a-b binding protein of LHCII type 1 [Arachis duranensis]	Metabolism;Metabolism	Global and overview maps;Energy metabolism	ko01100//Metabolic pathways;ko00196//Photosynthesis - antenna proteins	K08912;K08912	-	-	-
light-vs-FAD2	epidermis1	ncbi_112716074	ncbi_112716074	1.31339	0.0874761	5343	8245	0.279	0.014	-3.90672	0	0	down	ndhU	PREDICTED: NAD(P)H-quinone oxidoreductase subunit U, chloroplastic [Arachis duranensis]	-	-	-	-	-	-	-
light-vs-FAD2	epidermis1	ncbi_112764572	ncbi_112764572	1.19764	0.079666	5343	8245	0.264	0.013	-3.90839	0	0	down	FBA5	PREDICTED: fructose-bisphosphate aldolase, cytoplasmic isozyme 1 [Arachis ipaensis]	Metabolism;Metabolism;Metabolism;Metabolism;Metabolism;Metabolism;Metabolism;Metabolism	Global and overview maps;Global and overview maps;Global and overview maps;Global and overview maps;Carbohydrate metabolism;Energy metabolism;Carbohydrate metabolism;Carbohydrate metabolism	ko01100//Metabolic pathways;ko01110//Biosynthesis of secondary metabolites;ko01200//Carbon metabolism;ko01230//Biosynthesis of amino acids;ko00010//Glycolysis / Gluconeogenesis;ko00710//Carbon fixation in photosynthetic organisms;ko00051//Fructose and mannose metabolism;ko00030//Pentose phosphate pathway	K01623;K01623;K01623;K01623;K01623;K01623;K01623;K01623	-	GO:0016832//aldehyde-lyase activity	GO:0006090//pyruvate metabolic process
light-vs-FAD2	epidermis1	ncbi_112766289	ncbi_112766289	5.56507	0.363486	5343	8245	0.721	0.056	-3.93606	0	0	down	PETE	PREDICTED: plastocyanin [Arachis ipaensis]	Metabolism	Energy metabolism	ko00195//Photosynthesis	K02638	-	-	-
light-vs-FAD2	epidermis1	ncbi_112754104	ncbi_112754104	0.826388	0.0536785	5343	8245	0.19	0.008	-3.94189	0	0	down	--	PREDICTED: vasodilator-stimulated phosphoprotein-like [Cicer arietinum]	-	-	-	-	-	-	-
light-vs-FAD2	epidermis1	ncbi_112776881	ncbi_112776881	1.23575	0.0802643	5343	8245	0.265	0.013	-3.94281	0	0	down	GLYK	PREDICTED: D-glycerate 3-kinase, chloroplastic [Arachis ipaensis]	Metabolism;Metabolism;Metabolism;Metabolism;Metabolism;Metabolism	Global and overview maps;Global and overview maps;Global and overview maps;Lipid metabolism;Carbohydrate metabolism;Amino acid metabolism	ko01100//Metabolic pathways;ko01110//Biosynthesis of secondary metabolites;ko01200//Carbon metabolism;ko00561//Glycerolipid metabolism;ko00630//Glyoxylate and dicarboxylate metabolism;ko00260//Glycine, serine and threonine metabolism	K15918;K15918;K15918;K15918;K15918;K15918	-	-	GO:0006796//phosphate-containing compound metabolic process
light-vs-FAD2	epidermis1	ncbi_112743046	ncbi_112743046	2.48675	0.159522	5343	8245	0.462	0.025	-3.96159	0	0	down	SARED1	NAD(P)-binding rossmann-fold protein [Medicago truncatula]	-	-	-	-	-	-	-
light-vs-FAD2	epidermis1	ncbi_112790071	ncbi_112790071	1.80227	0.115176	5343	8245	0.367	0.019	-3.96674	0	0	down	HEBP2	PREDICTED: heme-binding protein 2 [Arachis duranensis]	-	-	-	-	-	-	-
light-vs-FAD2	epidermis1	ncbi_112702075	ncbi_112702075	16.4795	1.05287	5343	8245	0.975	0.154	-3.96815	0	0	down	PSBP	PREDICTED: oxygen-evolving enhancer protein 2, chloroplastic-like [Arachis duranensis]	Metabolism;Metabolism	Global and overview maps;Energy metabolism	ko01100//Metabolic pathways;ko00195//Photosynthesis	K02717;K02717	-	-	-
light-vs-FAD2	epidermis1	ncbi_112737287	ncbi_112737287	1.2804	0.0815391	5343	8245	0.276	0.013	-3.9713	0	0	down	PEX11B	PREDICTED: peroxisomal membrane protein 11B [Arachis ipaensis]	-	-	-	-	-	-	GO:0007031//peroxisome organization
light-vs-FAD2	epidermis1	ncbi_112752023	ncbi_112752023	32.5114	2.05746	5343	8245	0.999	0.279	-3.98194	0	0	down	CAB6A	PREDICTED: chlorophyll a-b binding protein 6A, chloroplastic [Arachis duranensis]	Metabolism	Energy metabolism	ko00196//Photosynthesis - antenna proteins	K08907	-	-	-
light-vs-FAD2	epidermis1	ncbi_112737355	ncbi_112737355	11.9556	0.748058	5343	8245	0.931	0.114	-3.99821	0	0	down	PSBT	PREDICTED: photosystem II 5 kDa protein, chloroplastic-like [Arachis ipaensis]	-	-	-	-	-	-	-
light-vs-FAD2	epidermis1	ncbi_112715880	ncbi_112715880	3.97245	0.247788	5343	8245	0.622	0.039	-4.00231	0	0	down	PSAN	PREDICTED: photosystem I reaction center subunit N, chloroplastic [Arachis ipaensis]	Metabolism;Metabolism	Global and overview maps;Energy metabolism	ko01100//Metabolic pathways;ko00195//Photosynthesis	K02701;K02701	-	-	-
light-vs-FAD2	epidermis1	ncbi_112710273	ncbi_112710273	2.06585	0.128055	5343	8245	0.403	0.02	-4.01084	0	0	down	KTI3	PREDICTED: factor Xa inhibitor BuXI-like [Arachis duranensis]	-	-	-	-	-	-	-
light-vs-FAD2	epidermis1	ncbi_112795918	ncbi_112795918	2.47211	0.152525	5343	8245	0.454	0.024	-4.01773	0	0	down	ATPC	PREDICTED: ATP synthase gamma chain, chloroplastic-like [Arachis ipaensis]	Metabolism;Metabolism;Metabolism	Global and overview maps;Energy metabolism;Energy metabolism	ko01100//Metabolic pathways;ko00190//Oxidative phosphorylation;ko00195//Photosynthesis	K02115;K02115;K02115	GO:0009526//plastid envelope;GO:0031976//plastid thylakoid;GO:0033178//proton-transporting two-sector ATPase complex, catalytic domain;GO:0044434//chloroplast part	GO:0015078//hydrogen ion transmembrane transporter activity;GO:0019829//cation-transporting ATPase activity	GO:0000097//sulfur amino acid biosynthetic process;GO:0005982//starch metabolic process;GO:0006090//pyruvate metabolic process;GO:0006355//regulation of transcription, DNA-templated;GO:0006544//glycine metabolic process;GO:0006633//fatty acid biosynthetic process;GO:0006732//coenzyme metabolic process;GO:0006754//ATP biosynthetic process;GO:0006779//porphyrin-containing compound biosynthetic proc…
light-vs-FAD2	epidermis1	ncbi_112744678	ncbi_112744678	2.63695	0.161463	5343	8245	0.478	0.026	-4.02876	0	0	down	OHP1	PREDICTED: high-light-induced protein, chloroplastic [Arachis ipaensis]	-	-	-	-	-	-	-
light-vs-FAD2	epidermis1	ncbi_112765995	ncbi_112765995	39.3556	2.37268	5343	8245	0.999	0.311	-4.05192	0	0	down	PETE	PREDICTED: plastocyanin-like [Arachis duranensis]	Metabolism	Energy metabolism	ko00195//Photosynthesis	K02638	-	-	-
light-vs-FAD2	epidermis1	ncbi_112789418	ncbi_112789418	1.00565	0.0580347	5343	8245	0.222	0.009	-4.11273	0	0	down	AIMP1	PREDICTED: aminoacyl tRNA synthase complex-interacting multifunctional protein 1 [Arachis duranensis]	-	-	-	-	-	-	-
light-vs-FAD2	epidermis1	ncbi_112716504	ncbi_112716504	1.10991	0.063839	5343	8245	0.243	0.011	-4.11774	0	0	down	CRR7	PREDICTED: protein CHLORORESPIRATORY REDUCTION 7, chloroplastic [Arachis duranensis]	-	-	-	-	-	-	-
light-vs-FAD2	epidermis1	ncbi_112733600	ncbi_112733600	1.47183	0.0843351	5343	8245	0.312	0.014	-4.12373	0	0	down	--	PREDICTED: myosin-5-like [Glycine max]	-	-	-	-	-	-	-
light-vs-FAD2	epidermis1	ncbi_112701834	ncbi_112701834	3.49681	0.198259	5343	8245	0.57	0.032	-4.1399	0	0	down	RPS10	PREDICTED: 30S ribosomal protein S10, chloroplastic [Arachis duranensis]	Genetic Information Processing	Translation	ko03010//Ribosome	K02946	-	-	-
light-vs-FAD2	epidermis1	ncbi_112796926	ncbi_112796926	2.21885	0.125714	5343	8245	0.424	0.02	-4.14051	0	0	down	OHP1	PREDICTED: high-light-induced protein, chloroplastic [Arachis duranensis]	-	-	-	-	-	-	-
light-vs-FAD2	epidermis1	ncbi_112764252	ncbi_112764252	21.2519	1.18656	5343	8245	0.99	0.174	-4.16262	0	0	down	PSBP	PREDICTED: oxygen-evolving enhancer protein 2, chloroplastic-like [Arachis ipaensis]	Metabolism;Metabolism	Global and overview maps;Energy metabolism	ko01100//Metabolic pathways;ko00195//Photosynthesis	K02717;K02717	-	-	-
light-vs-FAD2	epidermis1	ncbi_112734377	ncbi_112734377	1.11168	0.0612268	5343	8245	0.251	0.01	-4.18021	0	0	down	At4g39970	PREDICTED: haloacid dehalogenase-like hydrolase domain-containing protein At4g39970 [Arachis ipaensis]	-	-	-	-	-	GO:0003824//catalytic activity	-
light-vs-FAD2	epidermis1	ncbi_112719930	ncbi_112719930	1.33946	0.0729276	5343	8245	0.29	0.011	-4.19717	0	0	down	PNSB5	PREDICTED: photosynthetic NDH subunit of subcomplex B 5, chloroplastic [Arachis ipaensis]	-	-	-	-	GO:0044434//chloroplast part	-	GO:0006090//pyruvate metabolic process;GO:0006873//cellular ion homeostasis;GO:0009668//plastid membrane organization;GO:0030001//metal ion transport
light-vs-FAD2	epidermis1	ncbi_112764773	ncbi_112764773	7.71099	0.418645	5343	8245	0.84	0.064	-4.20279	0	0	down	petM	Cytochrome b6-f complex subunit 7 [Cajanus cajan]	-	-	-	-	-	-	-
light-vs-FAD2	epidermis1	ncbi_112769001	ncbi_112769001	2.00135	0.106755	5343	8245	0.397	0.017	-4.22731	0	0	down	THF1	PREDICTED: protein THYLAKOID FORMATION1, chloroplastic-like [Arachis ipaensis]	-	-	-	-	-	-	-
light-vs-FAD2	epidermis1	ncbi_112795646	ncbi_112795646	1.63539	0.0866542	5343	8245	0.341	0.014	-4.23664	0	0	down	BOU	PREDICTED: mitochondrial carnitine/acylcarnitine carrier-like protein isoform X2 [Arachis duranensis]	-	-	-	-	-	-	-
light-vs-FAD2	epidermis1	ncbi_112741037	ncbi_112741037	6.07167	0.318955	5343	8245	0.761	0.05	-4.25024	0	0	down	SEND33	PREDICTED: ferredoxin-1, chloroplastic-like [Arachis ipaensis]	Metabolism	Energy metabolism	ko00195//Photosynthesis	K02639	-	GO:0043169//cation binding;GO:0051536//iron-sulfur cluster binding	GO:0006091//generation of precursor metabolites and energy
light-vs-FAD2	epidermis1	ncbi_112765448	ncbi_112765448	0.852737	0.0442557	5343	8245	0.191	0.007	-4.26508	0	0	down	--	protein JAZ13 [Cajanus cajan]	-	-	-	-	-	-	-
light-vs-FAD2	epidermis1	ncbi_112802451	ncbi_112802451	6.73698	0.348995	5343	8245	0.792	0.055	-4.27043	0	0	down	BCA1	PREDICTED: carbonic anhydrase, chloroplastic-like isoform X1 [Arachis duranensis]	Metabolism	Energy metabolism	ko00910//Nitrogen metabolism	K01673	-	-	-
light-vs-FAD2	epidermis1	ncbi_112792198	ncbi_112792198	1.22708	0.0625271	5343	8245	0.269	0.01	-4.29241	0	0	down	At4g39970	PREDICTED: haloacid dehalogenase-like hydrolase domain-containing protein At4g39970 [Arachis ipaensis]	-	-	-	-	-	GO:0003824//catalytic activity	-
light-vs-FAD2	epidermis1	ncbi_112714873	ncbi_112714873	8.32212	0.418867	5343	8245	0.848	0.067	-4.31206	0	0	down	CAP10A	PREDICTED: chlorophyll a-b binding protein CP24 10A, chloroplastic [Arachis duranensis]	Metabolism;Metabolism	Global and overview maps;Energy metabolism	ko01100//Metabolic pathways;ko00196//Photosynthesis - antenna proteins	K08917;K08917	-	-	-
light-vs-FAD2	epidermis1	ncbi_112765233	ncbi_112765233	13.2318	0.661826	5343	8245	0.944	0.101	-4.3212	0	0	down	CAB8	PREDICTED: chlorophyll a-b binding protein 8, chloroplastic [Arachis duranensis]	Metabolism	Energy metabolism	ko00196//Photosynthesis - antenna proteins	K08909	-	-	-
light-vs-FAD2	epidermis1	ncbi_112716273	ncbi_112716273	1.12072	0.0555412	5343	8245	0.252	0.008	-4.33226	0	0	down	--	plant/F13G24-250 protein [Medicago truncatula]	-	-	-	-	GO:0031976//plastid thylakoid;GO:0044434//chloroplast part	-	GO:0018130//heterocycle biosynthetic process;GO:0019438//aromatic compound biosynthetic process;GO:0019684//photosynthesis, light reaction;GO:0044271//cellular nitrogen compound biosynthetic process;GO:0044710//single-organism metabolic process;GO:0044763//single-organism cellular process;GO:1901362//organic cyclic compound biosynthetic process
light-vs-FAD2	epidermis1	ncbi_112777175	ncbi_112777175	0.770736	0.0377275	5343	8245	0.177	0.006	-4.34892	0	0	down	PNSL1	PREDICTED: photosynthetic NDH subunit of lumenal location 1, chloroplastic [Arachis ipaensis]	-	-	-	-	-	-	-
light-vs-FAD2	epidermis1	ncbi_112795729	ncbi_112795729	4.76084	0.231479	5343	8245	0.671	0.036	-4.36167	0	0	down	SEND33	PREDICTED: ferredoxin-like [Arachis duranensis]	Metabolism	Energy metabolism	ko00195//Photosynthesis	K02639	-	GO:0043169//cation binding;GO:0051536//iron-sulfur cluster binding	GO:0006091//generation of precursor metabolites and energy
light-vs-FAD2	epidermis1	ncbi_112800519	ncbi_112800519	0.998277	0.0482113	5343	8245	0.221	0.008	-4.36915	0	0	down	CGLD27	DUF1230 family protein [Medicago truncatula]	-	-	-	-	-	-	-
light-vs-FAD2	epidermis1	ncbi_112792125	ncbi_112792125	33.8589	1.61695	5343	8245	0.999	0.226	-4.38811	0	0	down	SEND33	PREDICTED: ferredoxin [Arachis duranensis]	Metabolism	Energy metabolism	ko00195//Photosynthesis	K02639	-	GO:0043169//cation binding;GO:0051536//iron-sulfur cluster binding	GO:0006091//generation of precursor metabolites and energy
light-vs-FAD2	epidermis1	ncbi_112709823	ncbi_112709823	1.20963	0.0568916	5343	8245	0.263	0.009	-4.40779	0	0	down	GLYK	PREDICTED: D-glycerate 3-kinase, chloroplastic [Arachis duranensis]	Metabolism;Metabolism;Metabolism;Metabolism;Metabolism;Metabolism	Global and overview maps;Global and overview maps;Global and overview maps;Lipid metabolism;Carbohydrate metabolism;Amino acid metabolism	ko01100//Metabolic pathways;ko01110//Biosynthesis of secondary metabolites;ko01200//Carbon metabolism;ko00561//Glycerolipid metabolism;ko00630//Glyoxylate and dicarboxylate metabolism;ko00260//Glycine, serine and threonine metabolism	K15918;K15918;K15918;K15918;K15918;K15918	-	-	GO:0006796//phosphate-containing compound metabolic process
light-vs-FAD2	epidermis1	ncbi_112719848	ncbi_112719848	1.30925	0.0610079	5343	8245	0.28	0.01	-4.42135	0	0	down	ndhN	PREDICTED: NAD(P)H-quinone oxidoreductase subunit N, chloroplastic [Arachis ipaensis]	-	-	-	-	GO:0009526//plastid envelope;GO:0043234//protein complex;GO:0044434//chloroplast part	GO:0016651//oxidoreductase activity, acting on NAD(P)H	GO:0005982//starch metabolic process;GO:0006739//NADP metabolic process;GO:0009451//RNA modification;GO:0009893//positive regulation of metabolic process;GO:0010257//NADH dehydrogenase complex assembly;GO:0016109//tetraterpenoid biosynthetic process;GO:0050832//defense response to fungus
light-vs-FAD2	epidermis1	ncbi_112790006	ncbi_112790006	8.3772	0.390157	5343	8245	0.863	0.06	-4.42399	0	0	down	CAB13	PREDICTED: chlorophyll a-b binding protein 13, chloroplastic [Arachis duranensis]	Metabolism;Metabolism	Global and overview maps;Energy metabolism	ko01100//Metabolic pathways;ko00196//Photosynthesis - antenna proteins	K08914;K08914	GO:0009521//photosystem;GO:0031224//intrinsic component of membrane	GO:0043169//cation binding;GO:0046906//tetrapyrrole binding	GO:0006091//generation of precursor metabolites and energy;GO:0006464//cellular protein modification process
light-vs-FAD2	epidermis1	ncbi_112765959	ncbi_112765959	11.9472	0.556207	5343	8245	0.931	0.085	-4.42465	0	0	down	CAB8	PREDICTED: chlorophyll a-b binding protein 8, chloroplastic [Arachis duranensis]	Metabolism	Energy metabolism	ko00196//Photosynthesis - antenna proteins	K08909	-	-	-
light-vs-FAD2	epidermis1	ncbi_112734296	ncbi_112734296	32.7229	1.52232	5343	8245	0.999	0.212	-4.42587	0	0	down	SEND33	PREDICTED: ferredoxin [Arachis duranensis]	Metabolism	Energy metabolism	ko00195//Photosynthesis	K02639	-	GO:0043169//cation binding;GO:0051536//iron-sulfur cluster binding	GO:0006091//generation of precursor metabolites and energy
light-vs-FAD2	epidermis1	ncbi_112712305	ncbi_112712305	0.77953	0.0361311	5343	8245	0.18	0.006	-4.42749	0	0	down	PNSL1	PREDICTED: photosynthetic NDH subunit of lumenal location 1, chloroplastic [Arachis duranensis]	-	-	-	-	-	-	-
light-vs-FAD2	epidermis1	ncbi_112740463	ncbi_112740463	0.936443	0.0433032	5343	8245	0.211	0.007	-4.43147	0	0	down	OHP1	PREDICTED: high-light-induced protein, chloroplastic [Arachis duranensis]	-	-	-	-	-	-	-
light-vs-FAD2	epidermis1	ncbi_112795567	ncbi_112795567	2.36002	0.107921	5343	8245	0.448	0.018	-4.44947	0	0	down	LTD	PREDICTED: protein LHCP TRANSLOCATION DEFECT [Arachis duranensis]	-	-	-	-	GO:0009526//plastid envelope;GO:0009532//plastid stroma;GO:0044434//chloroplast part	-	GO:0006090//pyruvate metabolic process;GO:0015031//protein transport;GO:0022607//cellular component assembly;GO:0046471//phosphatidylglycerol metabolic process
light-vs-FAD2	epidermis1	ncbi_112797561	ncbi_112797561	14.1874	0.629037	5343	8245	0.954	0.094	-4.4951	0	0	down	PSAL	PREDICTED: photosystem I reaction center subunit XI, chloroplastic [Arachis duranensis]	Metabolism;Metabolism	Global and overview maps;Energy metabolism	ko01100//Metabolic pathways;ko00195//Photosynthesis	K02699;K02699	GO:0009521//photosystem;GO:0009526//plastid envelope;GO:0031224//intrinsic component of membrane;GO:0031976//plastid thylakoid;GO:0044434//chloroplast part	-	GO:0006091//generation of precursor metabolites and energy;GO:0006873//cellular ion homeostasis;GO:0006996//organelle organization;GO:0030001//metal ion transport;GO:0043623//cellular protein complex assembly
light-vs-FAD2	epidermis1	ncbi_112803125	ncbi_112803125	5.49966	0.243222	5343	8245	0.728	0.038	-4.49843	0	0	down	PSAG	PREDICTED: photosystem I reaction center subunit V, chloroplastic [Arachis duranensis]	Metabolism;Metabolism	Global and overview maps;Energy metabolism	ko01100//Metabolic pathways;ko00195//Photosynthesis	K08905;K08905	-	GO:0046906//tetrapyrrole binding	GO:0044237//cellular metabolic process
light-vs-FAD2	epidermis1	ncbi_112744269	ncbi_112744269	0.982529	0.0430575	5343	8245	0.223	0.007	-4.50896	0	0	down	At5g16400	PREDICTED: thioredoxin F-type, chloroplastic-like [Arachis ipaensis]	-	-	-	-	-	-	GO:0044699//single-organism process
light-vs-FAD2	epidermis1	ncbi_112706599	ncbi_112706599	0.724333	0.0307642	5343	8245	0.168	0.005	-4.55285	0	0	down	BBX25	PREDICTED: B-box zinc finger protein 25-like [Arachis duranensis]	-	-	-	-	-	-	-
light-vs-FAD2	epidermis1	ncbi_112715093	ncbi_112715093	7.03709	0.296094	5343	8245	0.815	0.046	-4.57039	0	0	down	PSBY	PREDICTED: photosystem II core complex proteins psbY, chloroplastic [Arachis ipaensis]	Metabolism;Metabolism	Global and overview maps;Energy metabolism	ko01100//Metabolic pathways;ko00195//Photosynthesis	K02723;K02723	GO:0009521//photosystem;GO:0009534//chloroplast thylakoid;GO:0031224//intrinsic component of membrane	GO:0046914//transition metal ion binding	GO:0000097//sulfur amino acid biosynthetic process;GO:0006091//generation of precursor metabolites and energy;GO:0006996//organelle organization;GO:0031399//regulation of protein modification process;GO:0043623//cellular protein complex assembly
light-vs-FAD2	epidermis1	ncbi_112803007	ncbi_112803007	21.0061	0.880935	5343	8245	0.985	0.133	-4.57547	0	0	down	CAB3	PREDICTED: chlorophyll a-b binding protein of LHCII type 1 [Arachis duranensis]	Metabolism;Metabolism	Global and overview maps;Energy metabolism	ko01100//Metabolic pathways;ko00196//Photosynthesis - antenna proteins	K08912;K08912	-	-	-
light-vs-FAD2	epidermis1	ncbi_112784081	ncbi_112784081	7.16036	0.296622	5343	8245	0.815	0.047	-4.59287	0	0	down	PSBY	PREDICTED: photosystem II core complex proteins psbY, chloroplastic [Arachis ipaensis]	Metabolism;Metabolism	Global and overview maps;Energy metabolism	ko01100//Metabolic pathways;ko00195//Photosynthesis	K02723;K02723	GO:0009521//photosystem;GO:0009534//chloroplast thylakoid;GO:0031224//intrinsic component of membrane	GO:0046914//transition metal ion binding	GO:0000097//sulfur amino acid biosynthetic process;GO:0006091//generation of precursor metabolites and energy;GO:0006996//organelle organization;GO:0031399//regulation of protein modification process;GO:0043623//cellular protein complex assembly
light-vs-FAD2	epidermis1	ncbi_112707069	ncbi_112707069	1.4309	0.0590526	5343	8245	0.3	0.009	-4.59644	0	0	down	THF1	PREDICTED: protein THYLAKOID FORMATION1, chloroplastic-like [Arachis ipaensis]	-	-	-	-	-	-	-
light-vs-FAD2	epidermis1	ncbi_112789495	ncbi_112789495	0.769581	0.0312381	5343	8245	0.177	0.005	-4.61827	0	0	down	--	PREDICTED: uncharacterized protein LOC107477586 [Arachis duranensis]	-	-	-	-	-	-	-
light-vs-FAD2	epidermis1	ncbi_112790548	ncbi_112790548	0.782887	0.0306941	5343	8245	0.179	0.005	-4.66826	0	0	down	ERF017	PREDICTED: ethylene-responsive transcription factor ERF017-like [Arachis duranensis]	-	-	-	-	-	-	GO:0010467//gene expression;GO:0034645//cellular macromolecule biosynthetic process
light-vs-FAD2	epidermis1	ncbi_112744254	ncbi_112744254	14.2575	0.55826	5343	8245	0.952	0.085	-4.67439	0	0	down	PSAL	PREDICTED: photosystem I reaction center subunit XI, chloroplastic [Arachis ipaensis]	Metabolism;Metabolism	Global and overview maps;Energy metabolism	ko01100//Metabolic pathways;ko00195//Photosynthesis	K02699;K02699	GO:0009521//photosystem;GO:0009526//plastid envelope;GO:0031224//intrinsic component of membrane;GO:0031976//plastid thylakoid;GO:0044434//chloroplast part	-	GO:0006091//generation of precursor metabolites and energy;GO:0006873//cellular ion homeostasis;GO:0006996//organelle organization;GO:0030001//metal ion transport;GO:0043623//cellular protein complex assembly
light-vs-FAD2	epidermis1	ncbi_112752073	ncbi_112752073	5.48469	0.206571	5343	8245	0.731	0.033	-4.73003	0	0	down	PSAG	PREDICTED: photosystem I reaction center subunit V, chloroplastic [Arachis ipaensis]	Metabolism;Metabolism	Global and overview maps;Energy metabolism	ko01100//Metabolic pathways;ko00195//Photosynthesis	K08905;K08905	GO:0009522//photosystem I;GO:0009526//plastid envelope;GO:0031224//intrinsic component of membrane;GO:0031976//plastid thylakoid;GO:0044434//chloroplast part	GO:0046906//tetrapyrrole binding	GO:0000097//sulfur amino acid biosynthetic process;GO:0006740//NADPH regeneration;GO:0006873//cellular ion homeostasis;GO:0009767//photosynthetic electron transport chain;GO:0030001//metal ion transport;GO:0031647//regulation of protein stability;GO:0042548//regulation of photosynthesis, light reaction
light-vs-FAD2	epidermis1	ncbi_112708247	ncbi_112708247	15.416	0.572495	5343	8245	0.967	0.085	-4.75078	0	0	down	lhcA-P4	PREDICTED: chlorophyll a-b binding protein P4, chloroplastic [Arachis duranensis]	Metabolism	Energy metabolism	ko00196//Photosynthesis - antenna proteins	K08910	GO:0009521//photosystem;GO:0031224//intrinsic component of membrane	GO:0043169//cation binding;GO:0046906//tetrapyrrole binding	GO:0006091//generation of precursor metabolites and energy;GO:0006464//cellular protein modification process
light-vs-FAD2	epidermis1	ncbi_112784973	ncbi_112784973	1.11754	0.0413318	5343	8245	0.248	0.007	-4.75358	0	0	down	--	plant/F13G24-250 protein [Medicago truncatula]	-	-	-	-	GO:0031976//plastid thylakoid;GO:0044434//chloroplast part	-	GO:0006355//regulation of transcription, DNA-templated;GO:0006779//porphyrin-containing compound biosynthetic process;GO:0009657//plastid organization;GO:0009767//photosynthetic electron transport chain
light-vs-FAD2	epidermis1	ncbi_112766008	ncbi_112766008	2.35604	0.0812968	5343	8245	0.443	0.013	-4.85531	0	0	down	PSAF	PREDICTED: photosystem I reaction center subunit III, chloroplastic-like [Arachis ipaensis]	Metabolism;Metabolism	Global and overview maps;Energy metabolism	ko01100//Metabolic pathways;ko00195//Photosynthesis	K02694;K02694	GO:0043234//protein complex	-	GO:0044237//cellular metabolic process
light-vs-FAD2	epidermis1	ncbi_112793152	ncbi_112793152	1.05451	0.035889	5343	8245	0.231	0.006	-4.87301	0	0	down	PNSB5	PREDICTED: photosynthetic NDH subunit of subcomplex B 5, chloroplastic [Arachis duranensis]	-	-	-	-	GO:0044434//chloroplast part	-	GO:0006090//pyruvate metabolic process;GO:0006873//cellular ion homeostasis;GO:0009668//plastid membrane organization;GO:0030001//metal ion transport
light-vs-FAD2	epidermis1	ncbi_112736176	ncbi_112736176	8.52899	0.290633	5343	8245	0.852	0.045	-4.87463	0	0	down	lhcA-P4	PREDICTED: chlorophyll a-b binding protein P4, chloroplastic [Arachis ipaensis]	Metabolism	Energy metabolism	ko00196//Photosynthesis - antenna proteins	K08910	GO:0009521//photosystem;GO:0031224//intrinsic component of membrane	GO:0043169//cation binding;GO:0046906//tetrapyrrole binding	GO:0006091//generation of precursor metabolites and energy;GO:0006464//cellular protein modification process
light-vs-FAD2	epidermis1	ncbi_112750815	ncbi_112750815	9.18205	0.308874	5343	8245	0.873	0.048	-4.89327	0	0	down	BCA1	PREDICTED: carbonic anhydrase, chloroplastic-like isoform X1 [Arachis ipaensis]	Metabolism	Energy metabolism	ko00910//Nitrogen metabolism	K01673	-	-	-
light-vs-FAD2	epidermis1	ncbi_112772598	ncbi_112772598	0.705532	0.0236076	5343	8245	0.168	0.004	-4.89549	0	0	down	BBX25	PREDICTED: B-box zinc finger protein 25-like [Arachis duranensis]	-	-	-	-	-	-	-
light-vs-FAD2	epidermis1	ncbi_112737880	ncbi_112737880	7.46659	0.249516	5343	8245	0.825	0.039	-4.90269	0	0	down	CAB13	PREDICTED: chlorophyll a-b binding protein 13, chloroplastic [Arachis ipaensis]	Metabolism;Metabolism	Global and overview maps;Energy metabolism	ko01100//Metabolic pathways;ko00196//Photosynthesis - antenna proteins	K08914;K08914	GO:0009521//photosystem;GO:0031224//intrinsic component of membrane	GO:0043169//cation binding;GO:0046906//tetrapyrrole binding	GO:0006091//generation of precursor metabolites and energy;GO:0006464//cellular protein modification process
light-vs-FAD2	epidermis1	ncbi_112790492	ncbi_112790492	14.1469	0.466021	5343	8245	0.955	0.071	-4.92365	0	0	down	--	membrane family protein [Populus trichocarpa]	-	-	-	-	-	-	GO:0044237//cellular metabolic process
light-vs-FAD2	epidermis1	ncbi_112734270	ncbi_112734270	0.814418	0.0263263	5343	8245	0.187	0.004	-4.9459	0	0	down	--	PREDICTED: uncharacterized protein LOC107631747 [Arachis ipaensis]	-	-	-	-	-	-	-
light-vs-FAD2	epidermis1	ncbi_112794512	ncbi_112794512	0.845181	0.0256169	5343	8245	0.195	0.004	-5.03864	0	0	down	ndhN	PREDICTED: NAD(P)H-quinone oxidoreductase subunit N, chloroplastic [Arachis duranensis]	-	-	-	-	GO:0009526//plastid envelope;GO:0043234//protein complex;GO:0044434//chloroplast part	GO:0016651//oxidoreductase activity, acting on NAD(P)H	GO:0005982//starch metabolic process;GO:0006739//NADP metabolic process;GO:0009451//RNA modification;GO:0009893//positive regulation of metabolic process;GO:0010257//NADH dehydrogenase complex assembly;GO:0016109//tetraterpenoid biosynthetic process;GO:0050832//defense response to fungus
light-vs-FAD2	epidermis1	ncbi_112711754	ncbi_112711754	0.674685	0.0183528	5343	8245	0.158	0.003	-5.19252	0	0	down	VIT_05s0020g04070	PREDICTED: 1,2-dihydroxy-3-keto-5-methylthiopentene dioxygenase 1 [Arachis duranensis]	Metabolism;Metabolism	Global and overview maps;Amino acid metabolism	ko01100//Metabolic pathways;ko00270//Cysteine and methionine metabolism	K08967;K08967	-	-	-
light-vs-FAD2	epidermis1	ncbi_112707262	ncbi_112707262	0.76478	0.0199336	5343	8245	0.176	0.003	-5.25474	0	0	down	PNSL3	PREDICTED: photosynthetic NDH subunit of lumenal location 3, chloroplastic [Arachis duranensis]	Metabolism;Metabolism	Global and overview maps;Energy metabolism	ko01100//Metabolic pathways;ko00195//Photosynthesis	K08901;K08901	GO:0009521//photosystem;GO:0031976//plastid thylakoid;GO:0044434//chloroplast part	-	GO:0006091//generation of precursor metabolites and energy;GO:0044710//single-organism metabolic process;GO:0044763//single-organism cellular process
light-vs-FAD2	epidermis1	ncbi_112785394	ncbi_112785394	2.00006	0.0511698	5343	8245	0.391	0.008	-5.28586	0	0	down	--	PREDICTED: RNA-binding protein 12-like [Arachis ipaensis]	-	-	-	-	-	-	-
light-vs-FAD2	epidermis1	ncbi_112738311	ncbi_112738311	11.4502	0.277799	5343	8245	0.927	0.043	-5.36468	0	0	down	--	membrane family protein [Populus trichocarpa]	-	-	-	-	-	-	GO:0044237//cellular metabolic process
light-vs-FAD2	epidermis1	ncbi_112697503	ncbi_112697503	3.45066	0.0779988	5343	8245	0.57	0.012	-5.46547	0	0	down	AZI1	PREDICTED: 14 kDa proline-rich protein DC2.15-like [Arachis duranensis]	-	-	-	-	-	-	-
light-vs-FAD2	epidermis1	ncbi_112708921	ncbi_112708921	0.763552	0.0166185	5343	8245	0.179	0.003	-5.5134	0	0	down	--	PREDICTED: neural Wiskott-Aldrich syndrome protein-like [Arachis ipaensis]	-	-	-	-	-	-	-
light-vs-FAD2	epidermis1	ncbi_112755727	ncbi_112755727	3.20445	0.0695936	5343	8245	0.543	0.011	-5.52295	0	0	down	AZI1	PREDICTED: 14 kDa proline-rich protein DC2.15-like [Arachis ipaensis]	-	-	-	-	-	-	-
light-vs-FAD2	epidermis1	ncbi_112758854	ncbi_112758854	1.02136	0.0206047	5343	8245	0.227	0.003	-5.62454	0	0	down	PSAE-1	PREDICTED: photosystem I reaction center subunit IV, chloroplastic [Arachis ipaensis]	Metabolism;Metabolism	Global and overview maps;Energy metabolism	ko01100//Metabolic pathways;ko00195//Photosynthesis	K02693;K02693	GO:0043234//protein complex	-	GO:0044237//cellular metabolic process
light-vs-FAD2	epidermis1	ncbi_112748416	ncbi_112748416	0.856702	0.0172339	5343	8245	0.199	0.003	-5.62729	0	0	down	CGLD27	DUF1230 family protein [Medicago truncatula]	-	-	-	-	-	-	-
light-vs-FAD2	epidermis1	ncbi_112711748	ncbi_112711748	1.32624	0.0251655	5343	8245	0.276	0.004	-5.71414	0	0	down	ELIP1	PREDICTED: early light-induced protein, chloroplastic [Arachis duranensis]	-	-	-	-	-	-	-
light-vs-FAD2	epidermis1	ncbi_112738367	ncbi_112738367	0.722578	0.0124622	5343	8245	0.165	0.002	-5.84619	0	0	down	ERF017	PREDICTED: ethylene-responsive transcription factor ERF017-like [Arachis ipaensis]	-	-	-	-	-	-	GO:0010467//gene expression;GO:0034645//cellular macromolecule biosynthetic process
light-vs-FAD2	epidermis1	ncbi_112707918	ncbi_112707918	4.46881	0.0426747	5343	8245	0.661	0.007	-6.70702	0	0	down	AZI1	PREDICTED: 14 kDa proline-rich protein DC2.15-like [Arachis duranensis]	-	-	-	-	-	-	-
light-vs-FAD2	epidermis1	ncbi_112775194	ncbi_112775194	1.61126	0.0149287	5343	8245	0.319	0.002	-6.74442	0	0	down	ELIP1	PREDICTED: early light-induced protein, chloroplastic [Arachis ipaensis]	-	-	-	-	-	-	-
light-vs-FAD2	epidermis1	ncbi_112772908	ncbi_112772908	2.53579	0.016683	5343	8245	0.468	0.003	-7.23934	0	0	down	AZI1	PREDICTED: 14 kDa proline-rich protein DC2.15-like [Arachis ipaensis]	-	-	-	-	-	-	-
light-vs-FAD2	epidermis1	ncbi_112803121	ncbi_112803121	1.70921	0.00840612	5343	8245	0.34	0.001	-7.6507	0	0	down	--	PREDICTED: repetitive proline-rich cell wall protein 2-like [Arachis duranensis]	-	-	-	-	-	-	-
light-vs-FAD2	epidermis1	ncbi_112708431	ncbi_112708431	1.06396	0.00501159	5343	8245	0.235	0.001	-7.70159	0	0	down	Cdlc2	PREDICTED: dynein light chain 2, cytoplasmic [Arachis duranensis]	-	-	-	-	-	-	GO:0044763//single-organism cellular process
light-vs-FAD2	epidermis1	ncbi_112752065	ncbi_112752065	5.567	0.0192934	5343	8245	0.716	0.003	-8.16522	0	0	down	--	PREDICTED: repetitive proline-rich cell wall protein 2-like [Arachis ipaensis]	-	-	-	-	-	-	-
light-vs-FAD2	epidermis1	ncbi_112768998	ncbi_112768998	0.636451	0.000842261	5343	8245	0.151	0	-9.39993	0	0	down	Cdlc2	PREDICTED: dynein light chain 2, cytoplasmic [Arachis ipaensis]	-	-	-	-	-	-	GO:0044763//single-organism cellular process
light-vs-FAD2	epidermis1	ncbi_112749542	ncbi_112749542	0.870357	0.000918135	5343	8245	0.197	0	-9.7397	0	0	down	DREB1E	PREDICTED: dehydration-responsive element-binding protein 1E [Arachis ipaensis]	-	-	-	-	-	-	GO:0010467//gene expression;GO:0034645//cellular macromolecule biosynthetic process
light-vs-FAD2	epidermis1	ncbi_112797983	ncbi_112797983	0.335059	1.99479	5343	8245	0.08	0.266	2.57339	4.94065645841247e-324	3.67747882169015e-319	up	POX1	PREDICTED: proline dehydrogenase 2, mitochondrial-like [Arachis duranensis]	Metabolism;Metabolism;Metabolism	Global and overview maps;Global and overview maps;Amino acid metabolism	ko01100//Metabolic pathways;ko01110//Biosynthesis of secondary metabolites;ko00330//Arginine and proline metabolism	K00318;K00318;K00318	-	GO:0003824//catalytic activity	GO:0006560//proline metabolic process
light-vs-FAD2	epidermis1	ncbi_112711277	ncbi_112711277	0.938073	2.38212	5343	8245	0.211	0.315	1.34438	4.94065645841247e-324	3.67747882169015e-319	up	PHT1-4	PREDICTED: probable inorganic phosphate transporter 1-3 [Arachis duranensis]	-	-	-	-	GO:0031224//intrinsic component of membrane	GO:0005215//transporter activity	GO:0015698//inorganic anion transport;GO:0044763//single-organism cellular process
light-vs-FAD2	epidermis1	ncbi_112727761	ncbi_112727761	4.60125	2.92882	5343	8245	0.671	0.369	-0.651687	4.94065645841247e-324	3.67747882169015e-319	down	MT1A	PREDICTED: metallothionein-like protein 2 [Arachis ipaensis]	-	-	-	-	-	-	-
light-vs-FAD2	epidermis1	ncbi_112802865	ncbi_112802865	1.22905	2.65222	5343	8245	0.265	0.343	1.10959	9.88131291682493e-324	7.3549576433803e-319	up	AAE3	PREDICTED: oxalate--CoA ligase isoform X1 [Arachis duranensis]	Metabolism;Metabolism	Global and overview maps;Carbohydrate metabolism	ko01100//Metabolic pathways;ko00630//Glyoxylate and dicarboxylate metabolism	K22133;K22133	GO:0005576//extracellular region;GO:0005911//cell-cell junction;GO:0009532//plastid stroma	GO:0016878//acid-thiol ligase activity;GO:0032550//purine ribonucleoside binding	GO:0001101//response to acid chemical;GO:0003006//developmental process involved in reproduction;GO:0009072//aromatic amino acid family metabolic process;GO:0009620//response to fungus;GO:0010029//regulation of seed germination;GO:0015698//inorganic anion transport;GO:0033609//oxalate metabolic process
light-vs-FAD2	epidermis1	ncbi_112702358	ncbi_112702358	3.18289	2.11398	5343	8245	0.542	0.281	-0.59035	2.96439387504748e-323	2.20648729301409e-318	down	-	-	-	-	-	-	-	-	-
light-vs-FAD2	epidermis1	ncbi_112755835	ncbi_112755835	0.781532	2.40595	5343	8245	0.174	0.313	1.62211	3.45845952088873e-323	2.57423517518311e-318	up	--	PREDICTED: universal stress protein A-like protein isoform X1 [Arachis duranensis]	-	-	-	-	GO:0016020//membrane;GO:0043231//intracellular membrane-bounded organelle	GO:0003824//catalytic activity	GO:0010033//response to organic substance
light-vs-FAD2	epidermis1	ncbi_112789961	ncbi_112789961	2.40328	3.82236	5343	8245	0.447	0.449	0.66944	3.45845952088873e-323	2.57423517518311e-318	up	At1g51060	PREDICTED: probable histone H2A.1 [Arachis duranensis]	-	-	-	-	GO:0043231//intracellular membrane-bounded organelle;GO:0043232//intracellular non-membrane-bounded organelle	GO:0003676//nucleic acid binding;GO:0046983//protein dimerization activity	-
light-vs-FAD2	epidermis1	ncbi_112736902	ncbi_112736902	1.93413	0.890076	5343	8245	0.374	0.132	-1.1196	9.88131291682493e-323	7.3549576433803e-318	down	RPS25B	PREDICTED: 40S ribosomal protein S25-2-like [Arachis ipaensis]	Genetic Information Processing	Translation	ko03010//Ribosome	K02975	-	-	-
light-vs-FAD2	epidermis1	ncbi_112755962	ncbi_112755962	1.93491	1.11171	5343	8245	0.383	0.159	-0.799425	1.63041663127611e-322	1.21356801115775e-317	down	RPS5	PREDICTED: 40S ribosomal protein S5-like [Arachis ipaensis]	Genetic Information Processing	Translation	ko03010//Ribosome	K02989	GO:0044391//ribosomal subunit	GO:0005198//structural molecule activity	GO:0010467//gene expression
light-vs-FAD2	epidermis1	ncbi_112765218	ncbi_112765218	1.30923	2.52161	5343	8245	0.279	0.326	0.945581	3.0138004396316e-322	2.24326208123099e-317	up	CYTB5-E	PREDICTED: cytochrome b5 isoform E [Arachis duranensis]	-	-	-	-	-	GO:0043169//cation binding	-
light-vs-FAD2	epidermis1	ncbi_112716727	ncbi_112716727	0.518314	2.12278	5343	8245	0.122	0.282	2.03384	3.11261356879985e-322	2.31681165766479e-317	up	RGLG2	PREDICTED: E3 ubiquitin-protein ligase RGLG2-like isoform X2 [Arachis duranensis]	-	-	-	-	-	GO:0003824//catalytic activity;GO:0046914//transition metal ion binding	-
light-vs-FAD2	epidermis1	ncbi_112733337	ncbi_112733337	1.51915	2.82927	5343	8245	0.314	0.358	0.897119	4.24896455423472e-322	3.16263178665353e-317	up	YTHDF2	PREDICTED: YTH domain-containing family protein 1 isoform X1 [Arachis ipaensis]	-	-	-	-	-	-	-
light-vs-FAD2	epidermis1	ncbi_112736865	ncbi_112736865	1.26246	0.460054	5343	8245	0.275	0.07	-1.45616	6.17582057301558e-322	4.59684852711269e-317	down	CLPP6	PREDICTED: ATP-dependent Clp protease proteolytic subunit 6, chloroplastic [Arachis ipaensis]	-	-	-	-	-	GO:0016787//hydrolase activity	GO:0019538//protein metabolic process
light-vs-FAD2	epidermis1	ncbi_112723186	ncbi_112723186	0.456637	2.0656	5343	8245	0.108	0.28	2.1772	9.68368665848843e-322	7.20785849051269e-317	up	WRKY48	PREDICTED: probable WRKY transcription factor 48 [Arachis duranensis]	-	-	-	-	-	-	-
light-vs-FAD2	epidermis1	ncbi_112779488	ncbi_112779488	0.93631	0.175437	5343	8245	0.21	0.027	-2.41536	1.71440779106913e-321	1.27608515112648e-316	down	TSS	PREDICTED: LOW QUALITY PROTEIN: protein TSS-like [Arachis ipaensis]	-	-	-	-	GO:0044444//cytoplasmic part	-	GO:0006412//translation
light-vs-FAD2	epidermis1	ncbi_112717012	ncbi_112717012	1.00771	0.20909	5343	8245	0.223	0.032	-2.26833	1.99108455274022e-321	1.48202396514113e-316	down	--	PREDICTED: uncharacterized protein LOC107471833 [Arachis duranensis]	-	-	-	-	-	-	-
light-vs-FAD2	epidermis1	ncbi_112783214	ncbi_112783214	0.919005	0.153375	5343	8245	0.21	0.025	-2.58222	2.00096586565705e-321	1.48937892278451e-316	down	TRG-31	PREDICTED: probable aquaporin PIP-type 7a [Arachis ipaensis]	-	-	-	-	GO:0031224//intrinsic component of membrane	-	GO:0051234//establishment of localization
light-vs-FAD2	epidermis1	ncbi_112750737	ncbi_112750737	3.152	4.89613	5343	8245	0.529	0.531	0.635358	2.28258328378656e-321	1.69899521562085e-316	up	SAP12	PREDICTED: zinc finger AN1 domain-containing stress-associated protein 12 [Arachis duranensis]	-	-	-	-	-	-	-
light-vs-FAD2	epidermis1	ncbi_112722610	ncbi_112722610	0.396958	1.82859	5343	8245	0.099	0.252	2.20339	3.10273225588303e-321	2.30945670002141e-316	up	UPTG2	PREDICTED: alpha-1,4-glucan-protein synthase [UDP-forming] 2 [Arachis ipaensis]	Metabolism	Carbohydrate metabolism	ko00520//Amino sugar and nucleotide sugar metabolism	K13379	-	-	-
light-vs-FAD2	epidermis1	ncbi_112695246	ncbi_112695246	0.71714	0.0325569	5343	8245	0.168	0.006	-4.457	3.54245068068174e-321	2.63675231515184e-316	down	CAB7	PREDICTED: chlorophyll a-b binding protein 7, chloroplastic-like [Arachis duranensis]	Metabolism	Energy metabolism	ko00196//Photosynthesis - antenna proteins	K08908	-	-	-
light-vs-FAD2	epidermis1	ncbi_112748303	ncbi_112748303	1.76827	0.920343	5343	8245	0.359	0.136	-0.942023	4.65409838382454e-321	3.46418505003212e-316	down	RPL26A	PREDICTED: 60S ribosomal protein L26-1 [Arachis ipaensis]	Genetic Information Processing	Translation	ko03010//Ribosome	K02898	GO:0044391//ribosomal subunit	-	GO:0010467//gene expression
light-vs-FAD2	epidermis1	ncbi_112733339	ncbi_112733339	2.55546	1.55746	5343	8245	0.469	0.22	-0.714348	5.85961855967718e-321	4.36148988252452e-316	down	RPL5	PREDICTED: 60S ribosomal protein L5 [Arachis duranensis]	Genetic Information Processing	Translation	ko03010//Ribosome	K02932	-	-	-
light-vs-FAD2	epidermis1	ncbi_112776389	ncbi_112776389	0.539369	1.9934	5343	8245	0.125	0.273	1.88569	9.30819676764908e-321	6.92837010006424e-316	up	RSH3	PREDICTED: probable GTP diphosphokinase RSH2, chloroplastic [Arachis ipaensis]	Metabolism	Nucleotide metabolism	ko00230//Purine metabolism	K00951	-	-	-
light-vs-FAD2	epidermis1	ncbi_112749167	ncbi_112749167	2.31557	4.23657	5343	8245	0.415	0.468	0.8715	9.76273716182303e-321	7.26669815165974e-316	up	-	-	-	-	-	-	-	-	-
[truncated: 20,664 more rows]
