# Supplementary material for: scRNA-seq Reveals the Mechanism of Fatty Acid Desaturase 2 Mutation to Repress Leaf Growth in Peanut (Arachis hypogaea L.)
Source: Cells. 2023 Sep 19;12(18):2305. doi: 10.3390/cells12182305 (PMC10527976; doi:10.3390/cells12182305)
Supplement: Supplementary file 1 [file cells-12-02305-s001.zip › Table S11 DEGs in trajectory.xlsx]

## Sheet: Table S11 DEGs in trajectory
GeneID	Gene_cluster	P_value	FDR	Symbol	Description	KEGG_A_class	KEGG_B_class	Pathway	K_ID	GO Component	GO Function	GO Process
ncbi_36489121	1	0	0	psbA	PSII 32 kDa protein (chloroplast) [Corynocarpus laevigatus]	Metabolism;Metabolism	Global and overview maps;Energy metabolism	ko01100//Metabolic pathways;ko00195//Photosynthesis	K02703;K02703	GO:0009521//photosystem;GO:0031224//intrinsic component of membrane;GO:0031976//plastid thylakoid;GO:0044434//chloroplast part	GO:0009055//electron carrier activity;GO:0016491//oxidoreductase activity;GO:0046906//tetrapyrrole binding;GO:0046914//transition metal ion binding	GO:0006464//cellular protein modification process;GO:0006950//response to stress;GO:0009767//photosynthetic electron transport chain;GO:0032774//RNA biosynthetic process;GO:0043623//cellular protein complex assembly
ncbi_36489126	1	0	0	atpE	ATP synthase CF1 epsilon subunit (chloroplast) [Arachis hypogaea]	Metabolism;Metabolism;Metabolism	Global and overview maps;Energy metabolism;Energy metabolism	ko01100//Metabolic pathways;ko00190//Oxidative phosphorylation;ko00195//Photosynthesis	K02114;K02114;K02114	GO:0033178//proton-transporting two-sector ATPase complex, catalytic domain;GO:0044434//chloroplast part	GO:0015078//hydrogen ion transmembrane transporter activity;GO:0019829//cation-transporting ATPase activity	GO:0006754//ATP biosynthetic process;GO:0006818//hydrogen transport
ncbi_36489138	1	0	0	psaA	photosystem I P700 apoprotein A1 (chloroplast) [Arachis hypogaea]	Metabolism;Metabolism	Global and overview maps;Energy metabolism	ko01100//Metabolic pathways;ko00195//Photosynthesis	K02689;K02689	GO:0009521//photosystem;GO:0031224//intrinsic component of membrane;GO:0044434//chloroplast part	GO:0003824//catalytic activity;GO:0043169//cation binding;GO:0046906//tetrapyrrole binding;GO:0051536//iron-sulfur cluster binding	GO:0006464//cellular protein modification process;GO:0044710//single-organism metabolic process
ncbi_36489139	1	0	0	psaB	photosystem I P700 apoprotein A2 (chloroplast) [Arachis hypogaea]	Metabolism;Metabolism	Global and overview maps;Energy metabolism	ko01100//Metabolic pathways;ko00195//Photosynthesis	K02690;K02690	-	-	-
ncbi_36489140	1	0	0	rps14	ribosomal protein S14 (chloroplast) [Arachis hypogaea]	Genetic Information Processing	Translation	ko03010//Ribosome	K02954	GO:0009536//plastid;GO:0030529//intracellular ribonucleoprotein complex	GO:0003723//RNA binding;GO:0005198//structural molecule activity	GO:0010467//gene expression
ncbi_36489143	1	0	0	psbZ	PsbZ (chloroplast) [Arachis hypogaea]	Metabolism;Metabolism	Global and overview maps;Energy metabolism	ko01100//Metabolic pathways;ko00195//Photosynthesis	K02724;K02724	GO:0009523//photosystem II;GO:0031224//intrinsic component of membrane;GO:0044434//chloroplast part	-	GO:0042548//regulation of photosynthesis, light reaction
ncbi_36489155	1	0	0	rpoB	RNA polymerase beta subunit (chloroplast) [Arachis hypogaea]	Metabolism;Metabolism;Metabolism;Genetic Information Processing	Global and overview maps;Nucleotide metabolism;Nucleotide metabolism;Transcription	ko01100//Metabolic pathways;ko00230//Purine metabolism;ko00240//Pyrimidine metabolism;ko03020//RNA polymerase	K03043;K03043;K03043;K03043	-	-	-
ncbi_36489156	1	0	0	rpoC1	RNA polymerase beta (chloroplast) [Arachis hypogaea]	Metabolism;Metabolism;Metabolism;Genetic Information Processing	Global and overview maps;Nucleotide metabolism;Nucleotide metabolism;Transcription	ko01100//Metabolic pathways;ko00230//Purine metabolism;ko00240//Pyrimidine metabolism;ko03020//RNA polymerase	K03046;K03046;K03046;K03046	GO:0009536//plastid	GO:0034062//RNA polymerase activity	GO:0034645//cellular macromolecule biosynthetic process
ncbi_36489157	1	0	0	rpoC2	RNA polymerase beta' subunit (chloroplast) [Arachis hypogaea]	Metabolism;Metabolism;Metabolism;Genetic Information Processing	Global and overview maps;Nucleotide metabolism;Nucleotide metabolism;Transcription	ko01100//Metabolic pathways;ko00230//Purine metabolism;ko00240//Pyrimidine metabolism;ko03020//RNA polymerase	K03046;K03046;K03046;K03046	GO:0009536//plastid	GO:0034062//RNA polymerase activity	GO:0034645//cellular macromolecule biosynthetic process
ncbi_36489158	1	0	0	rps2	ribosomal protein S2 (chloroplast) [Arachis hypogaea]	Genetic Information Processing	Translation	ko03010//Ribosome	K02967	GO:0009536//plastid;GO:0044391//ribosomal subunit	-	GO:0010467//gene expression
ncbi_36489159	1	0	0	atpI	ATP synthase CF0 subunit IV (chloroplast) [Arachis hypogaea]	Metabolism;Metabolism;Metabolism	Global and overview maps;Energy metabolism;Energy metabolism	ko01100//Metabolic pathways;ko00190//Oxidative phosphorylation;ko00195//Photosynthesis	K02108;K02108;K02108	GO:0031224//intrinsic component of membrane;GO:0033177//proton-transporting two-sector ATPase complex, proton-transporting domain;GO:0044434//chloroplast part	GO:0015077//monovalent inorganic cation transmembrane transporter activity;GO:0019829//cation-transporting ATPase activity	GO:0006754//ATP biosynthetic process;GO:0006818//hydrogen transport
ncbi_36489160	1	0	0	atpH	ATP synthase subunit c, chloroplastic [Ananas comosus]	Metabolism;Metabolism;Metabolism	Global and overview maps;Energy metabolism;Energy metabolism	ko01100//Metabolic pathways;ko00190//Oxidative phosphorylation;ko00195//Photosynthesis	K02110;K02110;K02110	GO:0031224//intrinsic component of membrane;GO:0033177//proton-transporting two-sector ATPase complex, proton-transporting domain;GO:0044434//chloroplast part	GO:0005488//binding;GO:0015077//monovalent inorganic cation transmembrane transporter activity	GO:0006754//ATP biosynthetic process;GO:0015988//energy coupled proton transmembrane transport, against electrochemical gradient
ncbi_36489161	1	0	0	atpF	ATP synthase CF0 subunit I (chloroplast) [Arachis hypogaea]	Metabolism;Metabolism;Metabolism	Global and overview maps;Energy metabolism;Energy metabolism	ko01100//Metabolic pathways;ko00190//Oxidative phosphorylation;ko00195//Photosynthesis	K02109;K02109;K02109	GO:0031224//intrinsic component of membrane;GO:0033177//proton-transporting two-sector ATPase complex, proton-transporting domain;GO:0044434//chloroplast part	GO:0015077//monovalent inorganic cation transmembrane transporter activity;GO:0019829//cation-transporting ATPase activity	GO:0006754//ATP biosynthetic process;GO:0006818//hydrogen transport
ncbi_36489162	1	0	0	atpA	ATP synthase CF1 alpha subunit (chloroplast) [Arachis hypogaea]	Metabolism;Metabolism;Metabolism	Global and overview maps;Energy metabolism;Energy metabolism	ko01100//Metabolic pathways;ko00190//Oxidative phosphorylation;ko00195//Photosynthesis	K02111;K02111;K02111	-	-	-
ncbi_36489170	1	0	0	ycf4	photosystem I assembly protein ycf4 (chloroplast) [Arachis hypogaea]	-	-	-	-	GO:0009521//photosystem;GO:0031224//intrinsic component of membrane;GO:0044434//chloroplast part	-	GO:0044237//cellular metabolic process
ncbi_36489171	1	0	0	cemA	chloroplast envelope membrane protein (chloroplast) [Arachis hypogaea]	-	-	-	-	GO:0009528//plastid inner membrane;GO:0031224//intrinsic component of membrane	GO:0015077//monovalent inorganic cation transmembrane transporter activity	GO:0015992//proton transport
ncbi_36489172	1	0	0	petA	cytochrome f (chloroplast) [Arachis hypogaea]	Metabolism;Metabolism	Global and overview maps;Energy metabolism	ko01100//Metabolic pathways;ko00195//Photosynthesis	K02634;K02634	GO:0016021//integral component of membrane;GO:0034357//photosynthetic membrane;GO:0043231//intracellular membrane-bounded organelle	GO:0043169//cation binding;GO:0046906//tetrapyrrole binding	GO:0044237//cellular metabolic process;GO:0044710//single-organism metabolic process
ncbi_36489182	1	0	0	psaJ	photosystem I subunit IX (chloroplast) [Apios americana]	Metabolism;Metabolism	Global and overview maps;Energy metabolism	ko01100//Metabolic pathways;ko00195//Photosynthesis	K02697;K02697	GO:0009521//photosystem;GO:0031224//intrinsic component of membrane;GO:0044434//chloroplast part	-	GO:0044237//cellular metabolic process
ncbi_36489183	1	0	0	rpl33	ribosomal protein L33 (chloroplast) [Arachis hypogaea]	Genetic Information Processing	Translation	ko03010//Ribosome	K02913	GO:0009536//plastid;GO:0030529//intracellular ribonucleoprotein complex	-	GO:0010467//gene expression
ncbi_36489184	1	0	0	rps18	ribosomal protein S18 (chloroplast) [Arachis hypogaea]	Genetic Information Processing	Translation	ko03010//Ribosome	K02963	GO:0009532//plastid stroma;GO:0030529//intracellular ribonucleoprotein complex	GO:0003723//RNA binding;GO:0005198//structural molecule activity	GO:0010467//gene expression
ncbi_36489185	1	0	0	rpl20	ribosomal protein L20 (chloroplast) [Arachis hypogaea]	Genetic Information Processing	Translation	ko03010//Ribosome	K02887	GO:0009536//plastid;GO:0030529//intracellular ribonucleoprotein complex	GO:0003723//RNA binding;GO:0005198//structural molecule activity	GO:0010467//gene expression
ncbi_36489188	1	0	0	psbB	PsbB (chloroplast) [Arachis hypogaea]	Metabolism;Metabolism	Global and overview maps;Energy metabolism	ko01100//Metabolic pathways;ko00195//Photosynthesis	K02704;K02704	GO:0043231//intracellular membrane-bounded organelle	-	-
ncbi_36489192	1	0	0	petB	cytochrome b6 (chloroplast) [Arachis hypogaea]	Metabolism;Metabolism	Global and overview maps;Energy metabolism	ko01100//Metabolic pathways;ko00195//Photosynthesis	K02635;K02635	GO:0031224//intrinsic component of membrane;GO:0044434//chloroplast part	GO:0003824//catalytic activity;GO:0009055//electron carrier activity;GO:0043169//cation binding;GO:0046906//tetrapyrrole binding	GO:0022900//electron transport chain
ncbi_36489193	1	0	0	rpoA	RNA polymerase alpha subunit (chloroplast) [Arachis hypogaea]	Metabolism;Metabolism;Metabolism;Genetic Information Processing	Global and overview maps;Nucleotide metabolism;Nucleotide metabolism;Transcription	ko01100//Metabolic pathways;ko00230//Purine metabolism;ko00240//Pyrimidine metabolism;ko03020//RNA polymerase	K03040;K03040;K03040;K03040	GO:0009536//plastid	GO:0005515//protein binding;GO:0034062//RNA polymerase activity	GO:0034645//cellular macromolecule biosynthetic process
ncbi_36489194	1	0	0	rps11	ribosomal protein S11 (chloroplast) [Arachis hypogaea]	Genetic Information Processing	Translation	ko03010//Ribosome	K02948	GO:0009536//plastid;GO:0030529//intracellular ribonucleoprotein complex	GO:0003723//RNA binding;GO:0005198//structural molecule activity	GO:0010467//gene expression
ncbi_36489196	1	0	0	rps8	ribosomal protein S8 (chloroplast) [Arachis hypogaea]	Genetic Information Processing	Translation	ko03010//Ribosome	K02994	GO:0009536//plastid;GO:0030529//intracellular ribonucleoprotein complex	GO:0003723//RNA binding;GO:0005198//structural molecule activity	GO:0010467//gene expression
ncbi_36489198	1	0	0	rpl16	ribosomal protein L16 (chloroplast) [Arachis hypogaea]	Genetic Information Processing	Translation	ko03010//Ribosome	K02878	GO:0009536//plastid;GO:0030529//intracellular ribonucleoprotein complex	GO:0003723//RNA binding	GO:0010467//gene expression
ncbi_36489199	1	0	0	rps3	ribosomal protein S3 (chloroplast) [Arachis hypogaea]	Genetic Information Processing	Translation	ko03010//Ribosome	K02982	GO:0009536//plastid;GO:0044391//ribosomal subunit	GO:0003723//RNA binding;GO:0005198//structural molecule activity	GO:0010467//gene expression
ncbi_36489200	1	0	0	rps19	ribosomal protein S19 (chloroplast) [Arachis hypogaea]	Genetic Information Processing	Translation	ko03010//Ribosome	K02965	GO:0009536//plastid;GO:0044391//ribosomal subunit	GO:0003723//RNA binding;GO:0005198//structural molecule activity	GO:0010467//gene expression
ncbi_36489215	1	0	0	ndhF	NADH-plastoquinone oxidoreductase subunit 5 (chloroplast) [Arachis hypogaea]	Metabolism;Metabolism	Global and overview maps;Energy metabolism	ko01100//Metabolic pathways;ko00190//Oxidative phosphorylation	K05577;K05577	GO:0009536//plastid;GO:0031224//intrinsic component of membrane	GO:0003824//catalytic activity;GO:0048037//cofactor binding	GO:0022904//respiratory electron transport chain
ncbi_36489218	2	0	0	ccsA	cytochrome c heme attachment protein (chloroplast) [Arachis hypogaea]	-	-	-	-	GO:0031224//intrinsic component of membrane;GO:0034357//photosynthetic membrane	GO:0046906//tetrapyrrole binding	GO:0043623//cellular protein complex assembly
ncbi_36489219	1	0	0	ndhD	NADH-plastoquinone oxidoreductase subunit 4 (chloroplast) [Arachis hypogaea]	Metabolism;Metabolism	Global and overview maps;Energy metabolism	ko01100//Metabolic pathways;ko00190//Oxidative phosphorylation	K05575;K05575	GO:0031224//intrinsic component of membrane;GO:0044434//chloroplast part	GO:0016651//oxidoreductase activity, acting on NAD(P)H;GO:0048037//cofactor binding	GO:0022904//respiratory electron transport chain
ncbi_36489220	1	0	0	psaC	photosystem I subunit VII (chloroplast) [Castanopsis concinna]	Metabolism;Metabolism	Global and overview maps;Energy metabolism	ko01100//Metabolic pathways;ko00195//Photosynthesis	K02691;K02691	GO:0009521//photosystem;GO:0044434//chloroplast part	GO:0003824//catalytic activity;GO:0043169//cation binding;GO:0051536//iron-sulfur cluster binding	GO:0009767//photosynthetic electron transport chain
ncbi_36489222	1	0	0	ndhG	NADH-plastoquinone oxidoreductase subunit 6 (chloroplast) [Arachis hypogaea]	Metabolism;Metabolism	Global and overview maps;Energy metabolism	ko01100//Metabolic pathways;ko00190//Oxidative phosphorylation	K05578;K05578	GO:0031224//intrinsic component of membrane;GO:0044434//chloroplast part	GO:0048037//cofactor binding;GO:0050136//NADH dehydrogenase (quinone) activity	GO:0044710//single-organism metabolic process
ncbi_36489223	1	0	0	ndhI	NADH-plastoquinone oxidoreductase subunit I (chloroplast) [Arachis hypogaea]	Metabolism;Metabolism	Global and overview maps;Energy metabolism	ko01100//Metabolic pathways;ko00190//Oxidative phosphorylation	K05580;K05580	GO:0044434//chloroplast part	GO:0043169//cation binding;GO:0048037//cofactor binding;GO:0050136//NADH dehydrogenase (quinone) activity;GO:0051536//iron-sulfur cluster binding	GO:0006091//generation of precursor metabolites and energy;GO:0044710//single-organism metabolic process
ncbi_36489224	1	0	0	ndhA	NADH-plastoquinone oxidoreductase subunit 1 (chloroplast) [Arachis hypogaea]	Metabolism;Metabolism	Global and overview maps;Energy metabolism	ko01100//Metabolic pathways;ko00190//Oxidative phosphorylation	K05572;K05572	GO:0031224//intrinsic component of membrane;GO:0044434//chloroplast part	GO:0016651//oxidoreductase activity, acting on NAD(P)H;GO:0048037//cofactor binding	GO:0006091//generation of precursor metabolites and energy;GO:0044710//single-organism metabolic process
ncbi_36489225	1	0	0	ndhH	NADH-plastoquinone oxidoreductase subunit 7 (chloroplast) [Arachis hypogaea]	Metabolism;Metabolism	Global and overview maps;Energy metabolism	ko01100//Metabolic pathways;ko00190//Oxidative phosphorylation	K05579;K05579	GO:0044434//chloroplast part	GO:0000166//nucleotide binding;GO:0016651//oxidoreductase activity, acting on NAD(P)H;GO:0048037//cofactor binding	GO:0006091//generation of precursor metabolites and energy;GO:0044710//single-organism metabolic process
ncbi_36489226	1	0	0	rps15	ribosomal protein S15 (chloroplast) [Arachis hypogaea]	Genetic Information Processing	Translation	ko03010//Ribosome	K02956	GO:0009536//plastid;GO:0030529//intracellular ribonucleoprotein complex	-	GO:0010467//gene expression
ncbi_36489241	1	0	0	rpl2-A	ribosomal protein L2 (chloroplast) [Arachis hypogaea]	Genetic Information Processing	Translation	ko03010//Ribosome	K02886	GO:0009536//plastid;GO:0044391//ribosomal subunit	GO:0003723//RNA binding;GO:0003824//catalytic activity;GO:0005198//structural molecule activity	GO:0010467//gene expression
ncbi_112790583	3	0	0	PSBO	PREDICTED: oxygen-evolving enhancer protein 1, chloroplastic [Arachis duranensis]	Metabolism;Metabolism	Global and overview maps;Energy metabolism	ko01100//Metabolic pathways;ko00195//Photosynthesis	K02716;K02716	GO:0009521//photosystem;GO:0019867//outer membrane;GO:0031224//intrinsic component of membrane	-	GO:0042548//regulation of photosynthesis, light reaction
ncbi_112790646	3	0	0	RPS8	PREDICTED: 40S ribosomal protein S8 [Arachis duranensis]	Genetic Information Processing	Translation	ko03010//Ribosome	K02995	-	-	-
ncbi_112791863	4	0	0	SR45A	PREDICTED: serine/arginine-rich splicing factor SR45a-like [Arachis duranensis]	-	-	-	-	-	-	-
ncbi_112792050	3	0	0	--	PREDICTED: uncharacterized protein LOC107493202 [Arachis duranensis]	-	-	-	-	-	-	-
ncbi_112793078	3	0	0	CML44	PREDICTED: probable calcium-binding protein CML44 [Arachis duranensis]	Organismal Systems	Environmental adaptation	ko04626//Plant-pathogen interaction	K13448	-	GO:0043169//cation binding	-
ncbi_112793152	3	0	0	PNSB5	PREDICTED: photosynthetic NDH subunit of subcomplex B 5, chloroplastic [Arachis duranensis]	-	-	-	-	GO:0044434//chloroplast part	-	GO:0006090//pyruvate metabolic process;GO:0006873//cellular ion homeostasis;GO:0009668//plastid membrane organization;GO:0030001//metal ion transport
ncbi_112794410	4	0	0	RPL10	PREDICTED: 60S ribosomal protein L10 [Glycine max]	Genetic Information Processing	Translation	ko03010//Ribosome	K02866	-	-	-
ncbi_112794512	3	0	0	ndhN	PREDICTED: NAD(P)H-quinone oxidoreductase subunit N, chloroplastic [Arachis duranensis]	-	-	-	-	GO:0009526//plastid envelope;GO:0043234//protein complex;GO:0044434//chloroplast part	GO:0016651//oxidoreductase activity, acting on NAD(P)H	GO:0005982//starch metabolic process;GO:0006739//NADP metabolic process;GO:0009451//RNA modification;GO:0009893//positive regulation of metabolic process;GO:0010257//NADH dehydrogenase complex assembly;GO:0016109//tetraterpenoid biosynthetic process;GO:0050832//defense response to fungus
ncbi_112794539	3	0	0	ycf54	PREDICTED: uncharacterized protein LOC107474227 [Arachis duranensis]	-	-	-	-	-	-	-
ncbi_112795452	3	0	0	At4g17560	PREDICTED: 50S ribosomal protein L19-2, chloroplastic-like [Arachis duranensis]	Genetic Information Processing	Translation	ko03010//Ribosome	K02884	GO:0005622//intracellular	-	-
ncbi_112795567	3	0	0	LTD	PREDICTED: protein LHCP TRANSLOCATION DEFECT [Arachis duranensis]	-	-	-	-	GO:0009526//plastid envelope;GO:0009532//plastid stroma;GO:0044434//chloroplast part	-	GO:0006090//pyruvate metabolic process;GO:0015031//protein transport;GO:0022607//cellular component assembly;GO:0046471//phosphatidylglycerol metabolic process
ncbi_112795646	3	0	0	BOU	PREDICTED: mitochondrial carnitine/acylcarnitine carrier-like protein isoform X2 [Arachis duranensis]	-	-	-	-	-	-	-
ncbi_112798269	3	0	0	PSAK	PREDICTED: photosystem I reaction center subunit psaK, chloroplastic [Arachis duranensis]	Metabolism;Metabolism	Global and overview maps;Energy metabolism	ko01100//Metabolic pathways;ko00195//Photosynthesis	K02698;K02698	-	-	-
ncbi_112801974	3	0	0	LIL3.2	light-harvesting complex-like protein 3 isotype 2, chloroplastic [Cajanus cajan]	-	-	-	-	-	-	-
ncbi_112803222	3	0	0	fusA2	PREDICTED: elongation factor G-2, chloroplastic [Arachis duranensis]	-	-	-	-	GO:0005576//extracellular region;GO:0009526//plastid envelope;GO:0009532//plastid stroma	GO:0008135//translation factor activity, RNA binding;GO:0017111//nucleoside-triphosphatase activity;GO:0032550//purine ribonucleoside binding	GO:0003006//developmental process involved in reproduction;GO:0005982//starch metabolic process;GO:0005984//disaccharide metabolic process;GO:0006355//regulation of transcription, DNA-templated;GO:0006414//translational elongation;GO:0006739//NADP metabolic process;GO:0009658//chloroplast organization;GO:0009668//plastid membrane organization;GO:0009893//positive regulation of metabolic process;G…
ncbi_112804062	3	0	0	CP31B	PREDICTED: 28 kDa ribonucleoprotein, chloroplastic [Arachis duranensis]	-	-	-	-	-	-	-
ncbi_112804562	3	0	0	NDPK2	PREDICTED: nucleoside diphosphate kinase 2, chloroplastic [Arachis duranensis]	Metabolism;Metabolism;Metabolism;Environmental Information Processing;Metabolism	Global and overview maps;Global and overview maps;Nucleotide metabolism;Signal transduction;Nucleotide metabolism	ko01100//Metabolic pathways;ko01110//Biosynthesis of secondary metabolites;ko00230//Purine metabolism;ko04016//MAPK signaling pathway - plant;ko00240//Pyrimidine metabolism	K00940;K00940;K00940;K00940;K00940	-	-	-
ncbi_112696006	4	0	0	--	PREDICTED: uncharacterized protein LOC107495969 [Arachis duranensis]	-	-	-	-	-	-	-
ncbi_112696303	3	0	0	PRXQ	PREDICTED: peroxiredoxin Q, chloroplastic-like [Arachis duranensis]	-	-	-	-	-	GO:0003824//catalytic activity;GO:0016209//antioxidant activity	GO:0044710//single-organism metabolic process
ncbi_112696732	3	0	0	--	Photosystem II PsbX [Corchorus capsularis]	-	-	-	-	-	-	GO:0044237//cellular metabolic process
ncbi_112696886	3	0	0	At3g55350	protein ALP1-like [Cajanus cajan]	-	-	-	-	-	-	-
ncbi_112697036	3	0	0	RPS16-1	PREDICTED: 30S ribosomal protein S16-like [Arachis duranensis]	Genetic Information Processing	Translation	ko03010//Ribosome	K02959	-	-	-
ncbi_112697501	4	0	0	BHLH35	PREDICTED: transcription factor bHLH35-like [Arachis duranensis]	-	-	-	-	-	-	-
ncbi_112698117	4	0	0	SlH4	histone H4 [Zea mays]	-	-	-	-	GO:0005911//cell-cell junction;GO:0009536//plastid;GO:0031090//organelle membrane;GO:0043232//intracellular non-membrane-bounded organelle	GO:0003676//nucleic acid binding;GO:0046983//protein dimerization activity	GO:0034728//nucleosome organization
ncbi_112698134	4	0	0	SlH4	histone H4 [Zea mays]	-	-	-	-	GO:0005911//cell-cell junction;GO:0009536//plastid;GO:0031090//organelle membrane;GO:0043232//intracellular non-membrane-bounded organelle	GO:0003676//nucleic acid binding;GO:0046983//protein dimerization activity	GO:0034728//nucleosome organization
ncbi_112699559	3	0	0	RPL35	PREDICTED: 50S ribosomal protein L35, chloroplastic [Arachis duranensis]	Genetic Information Processing	Translation	ko03010//Ribosome	K02916	GO:0030529//intracellular ribonucleoprotein complex	-	-
ncbi_112699865	3	0	0	IF3-2	PREDICTED: translation initiation factor IF-3-like [Vigna radiata var. radiata] [Vigna radiata]	-	-	-	-	GO:0009536//plastid	-	GO:0006412//translation
ncbi_112699881	4	0	0	HSP70	PREDICTED: heat shock 70 kDa protein [Arachis duranensis]	Genetic Information Processing;Cellular Processes;Genetic Information Processing	Folding, sorting and degradation;Transport and catabolism;Transcription	ko04141//Protein processing in endoplasmic reticulum;ko04144//Endocytosis;ko03040//Spliceosome	K03283;K03283;K03283	GO:0009536//plastid;GO:0016020//membrane;GO:0030312//external encapsulating structure	GO:0032550//purine ribonucleoside binding	GO:0000302//response to reactive oxygen species;GO:0009408//response to heat;GO:0009642//response to light intensity;GO:0033554//cellular response to stress;GO:0044267//cellular protein metabolic process
ncbi_112700528	3	0	0	GAPN	PREDICTED: NADP-dependent glyceraldehyde-3-phosphate dehydrogenase [Arachis ipaensis]	Metabolism;Metabolism;Metabolism;Metabolism	Global and overview maps;Global and overview maps;Carbohydrate metabolism;Carbohydrate metabolism	ko01100//Metabolic pathways;ko01200//Carbon metabolism;ko00010//Glycolysis / Gluconeogenesis;ko00030//Pentose phosphate pathway	K00131;K00131;K00131;K00131	-	-	-
ncbi_112700730	4	0	0	TIL	PREDICTED: temperature-induced lipocalin-1-like [Arachis ipaensis]	-	-	-	-	-	-	GO:0051234//establishment of localization
ncbi_112701153	4	0	0	--	stress induced protein [Medicago truncatula]	-	-	-	-	-	-	-
ncbi_112701672	3	0	0	TPRP-F1	PREDICTED: 36.4 kDa proline-rich protein [Arachis duranensis]	-	-	-	-	-	-	-
ncbi_112701913	3	0	0	--	PREDICTED: mavicyanin-like [Arachis duranensis]	-	-	-	-	-	-	-
ncbi_112701935	3	0	0	At4g02530	PREDICTED: thylakoid lumenal 16.5 kDa protein, chloroplastic [Arachis duranensis]	-	-	-	-	-	-	-
ncbi_112702914	4	0	0	DRR49A	PREDICTED: pathogenesis-related protein 2-like [Arachis duranensis]	-	-	-	-	-	-	-
ncbi_112703534	4	0	0	PR10-1	PREDICTED: pathogenesis-related protein 2-like [Arachis duranensis]	-	-	-	-	-	-	-
ncbi_112703541	4	0	0	PR10-1	PREDICTED: pathogenesis-related protein 2-like [Arachis duranensis]	-	-	-	-	-	-	-
ncbi_112703527	4	0	0	PR10-1	PREDICTED: pathogenesis-related protein 2-like [Arachis duranensis]	-	-	-	-	-	-	-
ncbi_112703564	4	0	0	STH-2	PREDICTED: pathogenesis-related protein STH-2-like [Arachis ipaensis]	-	-	-	-	-	-	GO:0050896//response to stimulus
ncbi_112704791	4	0	0	POPTRDRAFT_820933	PREDICTED: CASP-like protein 1D2 [Arachis ipaensis]	-	-	-	-	-	-	-
ncbi_112705283	3	0	0	RPS15AA	PREDICTED: 40S ribosomal protein S15a-1 [Arachis duranensis]	Genetic Information Processing	Translation	ko03010//Ribosome	K02957	GO:0030529//intracellular ribonucleoprotein complex	-	GO:0010467//gene expression
ncbi_112705392	4	0	0	--	PREDICTED: transmembrane protein 45B-like [Arachis duranensis]	-	-	-	-	-	-	-
ncbi_112705729	3	0	0	PER42	PREDICTED: peroxidase 42 [Arachis duranensis]	Metabolism;Metabolism;Metabolism	Global and overview maps;Global and overview maps;Biosynthesis of other secondary metabolites	ko01100//Metabolic pathways;ko01110//Biosynthesis of secondary metabolites;ko00940//Phenylpropanoid biosynthesis	K00430;K00430;K00430	-	GO:0003824//catalytic activity;GO:0043169//cation binding;GO:0046906//tetrapyrrole binding	GO:0000097//sulfur amino acid biosynthetic process;GO:0006873//cellular ion homeostasis;GO:0006970//response to osmotic stress;GO:0009746//response to hexose;GO:0019758//glycosinolate biosynthetic process;GO:0030001//metal ion transport;GO:0042044//fluid transport;GO:0042743//hydrogen peroxide metabolic process
ncbi_112705822	4	0	0	2023-04-03	PREDICTED: 5'-adenylylsulfate reductase 3, chloroplastic [Arachis ipaensis]	Metabolism	Energy metabolism	ko00920//Sulfur metabolism	K05907	-	GO:0016667//oxidoreductase activity, acting on a sulfur group of donors	GO:0006790//sulfur compound metabolic process;GO:0019725//cellular homeostasis;GO:0044710//single-organism metabolic process
ncbi_112707675	3	0	0	--	PREDICTED: chaperone protein DnaJ-like [Arachis duranensis]	-	-	-	-	-	GO:0005515//protein binding	-
ncbi_112708997	3	0	0	CAS	PREDICTED: calcium sensing receptor, chloroplastic [Arachis duranensis]	-	-	-	-	GO:0043231//intracellular membrane-bounded organelle	GO:0031559//oxidosqualene cyclase activity	GO:0006090//pyruvate metabolic process;GO:0006633//fatty acid biosynthetic process;GO:0006694//steroid biosynthetic process;GO:0006779//porphyrin-containing compound biosynthetic process;GO:0009668//plastid membrane organization;GO:0016104//triterpenoid biosynthetic process;GO:0016109//tetraterpenoid biosynthetic process;GO:0046471//phosphatidylglycerol metabolic process;GO:0048229//gametophyte d…
ncbi_112710101	3	0	0	RPE	PREDICTED: ribulose-phosphate 3-epimerase, chloroplastic [Arachis duranensis]	Metabolism;Metabolism;Metabolism;Metabolism;Metabolism;Metabolism;Metabolism	Global and overview maps;Global and overview maps;Global and overview maps;Global and overview maps;Carbohydrate metabolism;Energy metabolism;Carbohydrate metabolism	ko01100//Metabolic pathways;ko01110//Biosynthesis of secondary metabolites;ko01200//Carbon metabolism;ko01230//Biosynthesis of amino acids;ko00040//Pentose and glucuronate interconversions;ko00710//Carbon fixation in photosynthetic organisms;ko00030//Pentose phosphate pathway	K01783;K01783;K01783;K01783;K01783;K01783;K01783	-	-	-
ncbi_112731912	3	0	0	RPL13	PREDICTED: 50S ribosomal protein L13 [Arachis duranensis]	Genetic Information Processing	Translation	ko03010//Ribosome	K02871	-	-	-
ncbi_112733307	3	0	0	--	DUF2996 family protein [Medicago truncatula]	-	-	-	-	-	-	GO:0044237//cellular metabolic process
ncbi_112733412	3	0	0	CURT1A	PREDICTED: protein CURVATURE THYLAKOID 1A, chloroplastic [Arachis duranensis]	-	-	-	-	-	-	-
ncbi_112734503	3	0	0	CURT1B	PREDICTED: protein CURVATURE THYLAKOID 1B, chloroplastic-like [Arachis duranensis]	-	-	-	-	GO:0000229//cytoplasmic chromosome;GO:0009522//photosystem I;GO:0009526//plastid envelope;GO:0031976//plastid thylakoid;GO:0044434//chloroplast part	-	GO:0001101//response to acid chemical;GO:0006739//NADP metabolic process;GO:0009668//plastid membrane organization;GO:0009767//photosynthetic electron transport chain;GO:0016072//rRNA metabolic process;GO:0031399//regulation of protein modification process;GO:0043623//cellular protein complex assembly
ncbi_112734632	3	0	0	CSP41B	PREDICTED: chloroplast stem-loop binding protein of 41 kDa b, chloroplastic [Arachis duranensis]	-	-	-	-	-	-	-
ncbi_112734748	3	0	0	CAB7	PREDICTED: chlorophyll a-b binding protein 7, chloroplastic [Arachis duranensis]	Metabolism	Energy metabolism	ko00196//Photosynthesis - antenna proteins	K08908	-	-	-
ncbi_112735433	3	0	0	PSBQ2	PREDICTED: oxygen-evolving enhancer protein 3-2, chloroplastic [Arachis duranensis]	Metabolism;Metabolism	Global and overview maps;Energy metabolism	ko01100//Metabolic pathways;ko00195//Photosynthesis	K08901;K08901	-	-	-
ncbi_112736718	3	0	0	CSP41A	PREDICTED: chloroplast stem-loop binding protein of 41 kDa a, chloroplastic [Arachis duranensis]	-	-	-	-	-	-	-
ncbi_112736775	3	0	0	RRF	PREDICTED: ribosome-recycling factor, chloroplastic [Arachis duranensis]	-	-	-	-	-	-	-
ncbi_112737364	3	0	0	VTE3	PREDICTED: 2-methyl-6-phytyl-1,4-hydroquinone methyltransferase, chloroplastic [Arachis duranensis]	Metabolism;Metabolism;Metabolism	Global and overview maps;Global and overview maps;Metabolism of cofactors and vitamins	ko01100//Metabolic pathways;ko01110//Biosynthesis of secondary metabolites;ko00130//Ubiquinone and other terpenoid-quinone biosynthesis	K12502;K12502;K12502	GO:0036338//viral membrane	GO:0016741//transferase activity, transferring one-carbon groups	GO:0008152//metabolic process
ncbi_112737737	4	0	0	At2g30620	PREDICTED: histone H1-like, partial [Arachis ipaensis]	-	-	-	-	-	-	-
ncbi_112741035	3	0	0	PSB28	PREDICTED: photosystem II reaction center PSB28 protein, chloroplastic [Arachis duranensis]	Metabolism;Metabolism	Global and overview maps;Energy metabolism	ko01100//Metabolic pathways;ko00195//Photosynthesis	K08903;K08903	-	-	-
ncbi_112741622	3	0	0	PSAE1	PREDICTED: photosystem I reaction center subunit IV, chloroplastic [Arachis ipaensis]	Metabolism;Metabolism	Global and overview maps;Energy metabolism	ko01100//Metabolic pathways;ko00195//Photosynthesis	K02693;K02693	-	-	-
ncbi_112742041	4	0	0	HIS2B	PREDICTED: probable histone H2B.3 [Arachis duranensis]	-	-	-	-	GO:0043231//intracellular membrane-bounded organelle;GO:0043232//intracellular non-membrane-bounded organelle	GO:0003676//nucleic acid binding;GO:0046983//protein dimerization activity	-
ncbi_112745427	3	0	0	CHLH	PREDICTED: magnesium-chelatase subunit ChlH, chloroplastic [Arachis ipaensis]	Metabolism;Metabolism;Metabolism	Global and overview maps;Global and overview maps;Metabolism of cofactors and vitamins	ko01100//Metabolic pathways;ko01110//Biosynthesis of secondary metabolites;ko00860//Porphyrin and chlorophyll metabolism	K03403;K03403;K03403	-	GO:0051003//ligase activity, forming nitrogen-metal bonds, forming coordination complexes	GO:0006779//porphyrin-containing compound biosynthetic process
ncbi_112748321	4	0	0	AKR4C9	PREDICTED: aldo-keto reductase family 4 member C9-like [Arachis duranensis]	-	-	-	-	-	GO:0003824//catalytic activity	GO:0044710//single-organism metabolic process
ncbi_112748327	4	0	0	AKR4C9	PREDICTED: aldo-keto reductase family 4 member C9-like [Arachis duranensis]	-	-	-	-	-	GO:0003824//catalytic activity	GO:0044710//single-organism metabolic process
ncbi_112750094	3	0	0	RPS31	PREDICTED: 30S ribosomal protein S31, chloroplastic [Arachis duranensis]	-	-	-	-	GO:0009536//plastid	-	-
ncbi_112750192	3	0	0	LHCB4.1	PREDICTED: chlorophyll a-b binding protein CP29.2, chloroplastic-like [Arachis duranensis]	Metabolism;Metabolism	Global and overview maps;Energy metabolism	ko01100//Metabolic pathways;ko00196//Photosynthesis - antenna proteins	K08915;K08915	GO:0009521//photosystem;GO:0031224//intrinsic component of membrane;GO:0031976//plastid thylakoid;GO:0044434//chloroplast part	GO:0043169//cation binding;GO:0046906//tetrapyrrole binding	GO:0006091//generation of precursor metabolites and energy;GO:0006464//cellular protein modification process;GO:0009642//response to light intensity;GO:0034285//response to disaccharide;GO:0043269//regulation of ion transport
ncbi_112751096	4	0	0	PRA1B4	PREDICTED: PRA1 family protein B4 [Arachis duranensis]	-	-	-	-	GO:0031090//organelle membrane;GO:0031224//intrinsic component of membrane;GO:0031984//organelle subcompartment;GO:0043231//intracellular membrane-bounded organelle;GO:0044444//cytoplasmic part	-	GO:0006810//transport
ncbi_112751708	3	0	0	UBICEP52-7	Ubiquitin supergroup,Ribosomal protein L40e [Theobroma cacao]	Genetic Information Processing	Translation	ko03010//Ribosome	K02927	GO:0030529//intracellular ribonucleoprotein complex	-	GO:0010467//gene expression
ncbi_112752957	3	0	0	RPS13	PREDICTED: 40S ribosomal protein S13 [Vigna radiata var. radiata] [Vigna radiata]	Genetic Information Processing	Translation	ko03010//Ribosome	K02953	GO:0030529//intracellular ribonucleoprotein complex	-	GO:0010467//gene expression
ncbi_112754104	3	0	0	--	PREDICTED: vasodilator-stimulated phosphoprotein-like [Cicer arietinum]	-	-	-	-	-	-	-
ncbi_112757013	3	0	0	PGR5	PREDICTED: protein PROTON GRADIENT REGULATION 5, chloroplastic [Arachis duranensis]	-	-	-	-	GO:0031976//plastid thylakoid;GO:0044434//chloroplast part	-	GO:0006950//response to stress;GO:0009639//response to red or far red light;GO:0009642//response to light intensity;GO:0009767//photosynthetic electron transport chain;GO:0034285//response to disaccharide;GO:0043269//regulation of ion transport
ncbi_112785221	3	0	0	RPL9	PREDICTED: 50S ribosomal protein L9, chloroplastic [Arachis duranensis]	Genetic Information Processing	Translation	ko03010//Ribosome	K02939	GO:0009526//plastid envelope;GO:0009532//plastid stroma;GO:0030529//intracellular ribonucleoprotein complex	GO:0003723//RNA binding;GO:0005198//structural molecule activity	GO:0006090//pyruvate metabolic process;GO:0010467//gene expression
ncbi_112785231	3	0	0	SODCP	PREDICTED: superoxide dismutase [Cu-Zn], chloroplastic [Arachis duranensis]	Cellular Processes	Transport and catabolism	ko04146//Peroxisome	K04565	-	-	-
ncbi_112785707	3	0	0	CPN60A1	PREDICTED: ruBisCO large subunit-binding protein subunit alpha [Arachis duranensis]	-	-	-	-	GO:0044424//intracellular part	GO:0032550//purine ribonucleoside binding	GO:0006457//protein folding
ncbi_112787272	4	0	0	At5g59910	PREDICTED: histone H2B-like [Arachis duranensis]	-	-	-	-	GO:0043231//intracellular membrane-bounded organelle;GO:0043232//intracellular non-membrane-bounded organelle	GO:0003676//nucleic acid binding;GO:0046983//protein dimerization activity	-
ncbi_112787256	4	0	0	HIS2B	PREDICTED: probable histone H2B.1 [Arachis duranensis]	-	-	-	-	GO:0043231//intracellular membrane-bounded organelle;GO:0043232//intracellular non-membrane-bounded organelle	GO:0003676//nucleic acid binding;GO:0046983//protein dimerization activity	-
ncbi_112787536	4	0	0	HSP70	PREDICTED: heat shock cognate 70 kDa protein 2 [Arachis duranensis]	Genetic Information Processing;Cellular Processes;Genetic Information Processing	Folding, sorting and degradation;Transport and catabolism;Transcription	ko04141//Protein processing in endoplasmic reticulum;ko04144//Endocytosis;ko03040//Spliceosome	K03283;K03283;K03283	-	-	-
ncbi_112788874	3	0	0	GUN4	PREDICTED: tetrapyrrole-binding protein, chloroplastic [Arachis duranensis]	-	-	-	-	-	-	-
ncbi_112788899	4	0	0	EP3	PREDICTED: endochitinase EP3 [Arachis duranensis]	Metabolism;Metabolism	Global and overview maps;Carbohydrate metabolism	ko01100//Metabolic pathways;ko00520//Amino sugar and nucleotide sugar metabolism	K01183;K01183	-	-	-
ncbi_112788935	4	0	0	MHB1	PREDICTED: non-symbiotic hemoglobin 1 [Arachis duranensis]	-	-	-	-	-	GO:0043169//cation binding;GO:0046906//tetrapyrrole binding	GO:0015669//gas transport
ncbi_112789135	4	0	0	ADC2	PREDICTED: arginine decarboxylase [Arachis duranensis]	Metabolism;Metabolism	Global and overview maps;Amino acid metabolism	ko01100//Metabolic pathways;ko00330//Arginine and proline metabolism	K01583;K01583	-	-	-
ncbi_112789141	3	0	0	FBA1	PREDICTED: fructose-bisphosphate aldolase 1, chloroplastic-like [Arachis duranensis]	Metabolism;Metabolism;Metabolism;Metabolism;Metabolism;Metabolism;Metabolism;Metabolism	Global and overview maps;Global and overview maps;Global and overview maps;Global and overview maps;Carbohydrate metabolism;Energy metabolism;Carbohydrate metabolism;Carbohydrate metabolism	ko01100//Metabolic pathways;ko01110//Biosynthesis of secondary metabolites;ko01200//Carbon metabolism;ko01230//Biosynthesis of amino acids;ko00010//Glycolysis / Gluconeogenesis;ko00710//Carbon fixation in photosynthetic organisms;ko00051//Fructose and mannose metabolism;ko00030//Pentose phosphate pathway	K01623;K01623;K01623;K01623;K01623;K01623;K01623;K01623	-	GO:0016832//aldehyde-lyase activity	GO:0006090//pyruvate metabolic process
ncbi_112789142	3	0	0	FBA2	PREDICTED: fructose-bisphosphate aldolase 1, chloroplastic [Arachis duranensis]	Metabolism;Metabolism;Metabolism;Metabolism;Metabolism;Metabolism;Metabolism;Metabolism	Global and overview maps;Global and overview maps;Global and overview maps;Global and overview maps;Carbohydrate metabolism;Energy metabolism;Carbohydrate metabolism;Carbohydrate metabolism	ko01100//Metabolic pathways;ko01110//Biosynthesis of secondary metabolites;ko01200//Carbon metabolism;ko01230//Biosynthesis of amino acids;ko00010//Glycolysis / Gluconeogenesis;ko00710//Carbon fixation in photosynthetic organisms;ko00051//Fructose and mannose metabolism;ko00030//Pentose phosphate pathway	K01623;K01623;K01623;K01623;K01623;K01623;K01623;K01623	-	GO:0016832//aldehyde-lyase activity	GO:0006090//pyruvate metabolic process
ncbi_112789211	3	0	0	PCKR1	PREDICTED: peptidyl-prolyl cis-trans isomerase-like [Arachis duranensis]	-	-	-	-	-	-	-
ncbi_112789358	4	0	0	HSP22	PREDICTED: heat shock 22 kDa protein, mitochondrial isoform X1 [Arachis duranensis]	Genetic Information Processing	Folding, sorting and degradation	ko04141//Protein processing in endoplasmic reticulum	K13993	-	-	-
ncbi_112789362	3	0	0	PEX11B	PREDICTED: peroxisomal membrane protein 11B [Arachis duranensis]	-	-	-	-	-	-	GO:0007031//peroxisome organization
ncbi_112789414	3	0	0	RPL1	PREDICTED: 50S ribosomal protein L1, chloroplastic isoform X1 [Arachis ipaensis]	Genetic Information Processing	Translation	ko03010//Ribosome	K02863	-	-	-
ncbi_112789418	3	0	0	AIMP1	PREDICTED: aminoacyl tRNA synthase complex-interacting multifunctional protein 1 [Arachis duranensis]	-	-	-	-	-	-	-
ncbi_112789435	3	0	0	PSBT	PREDICTED: photosystem II 5 kDa protein, chloroplastic-like [Arachis duranensis]	-	-	-	-	-	-	-
ncbi_112789495	3	0	0	--	PREDICTED: uncharacterized protein LOC107477586 [Arachis duranensis]	-	-	-	-	-	-	-
ncbi_112789584	3	0	0	RPS7	PREDICTED: 40S ribosomal protein S7-like isoform X2 [Arachis duranensis]	Genetic Information Processing	Translation	ko03010//Ribosome	K02993	GO:0030529//intracellular ribonucleoprotein complex	-	GO:0010467//gene expression
ncbi_112789729	3	0	0	petC	PREDICTED: cytochrome b6-f complex iron-sulfur subunit, chloroplastic-like [Arachis duranensis]	Metabolism;Metabolism	Global and overview maps;Energy metabolism	ko01100//Metabolic pathways;ko00195//Photosynthesis	K02636;K02636	GO:0031224//intrinsic component of membrane;GO:0034357//photosynthetic membrane	GO:0009055//electron carrier activity;GO:0043169//cation binding;GO:0051536//iron-sulfur cluster binding;GO:0052880//oxidoreductase activity, acting on diphenols and related substances as donors, with copper protein as acceptor	GO:0015992//proton transport;GO:0044237//cellular metabolic process;GO:0044710//single-organism metabolic process
ncbi_112789826	3	0	0	ERF9	PREDICTED: ethylene-responsive transcription factor 9-like [Arachis duranensis]	-	-	-	-	-	-	-
ncbi_112789979	4	0	0	At4g27270	PREDICTED: probable NAD(P)H dehydrogenase (quinone) FQR1-like 1 [Arachis duranensis]	Metabolism;Metabolism	Global and overview maps;Metabolism of cofactors and vitamins	ko01110//Biosynthesis of secondary metabolites;ko00130//Ubiquinone and other terpenoid-quinone biosynthesis	K03809;K03809	-	-	-
ncbi_112790006	3	0	0	CAB13	PREDICTED: chlorophyll a-b binding protein 13, chloroplastic [Arachis duranensis]	Metabolism;Metabolism	Global and overview maps;Energy metabolism	ko01100//Metabolic pathways;ko00196//Photosynthesis - antenna proteins	K08914;K08914	GO:0009521//photosystem;GO:0031224//intrinsic component of membrane	GO:0043169//cation binding;GO:0046906//tetrapyrrole binding	GO:0006091//generation of precursor metabolites and energy;GO:0006464//cellular protein modification process
ncbi_112790030	3	0	0	NAC072	PREDICTED: NAC domain-containing protein 72-like isoform X1 [Arachis duranensis]	-	-	-	-	-	-	GO:0010467//gene expression;GO:0034645//cellular macromolecule biosynthetic process
ncbi_112790071	3	0	0	HEBP2	PREDICTED: heme-binding protein 2 [Arachis duranensis]	-	-	-	-	-	-	-
ncbi_112790132	3	0	0	RPS20	PREDICTED: 30S ribosomal protein S20, chloroplastic [Arachis duranensis]	Genetic Information Processing	Translation	ko03010//Ribosome	K02968	GO:0009526//plastid envelope;GO:0009532//plastid stroma;GO:0030529//intracellular ribonucleoprotein complex	GO:0003723//RNA binding;GO:0005198//structural molecule activity	GO:0006779//porphyrin-containing compound biosynthetic process;GO:0010467//gene expression;GO:0016072//rRNA metabolic process
ncbi_112790300	3	0	0	RPL3A	PREDICTED: 50S ribosomal protein L3, chloroplastic-like [Arachis duranensis]	Genetic Information Processing	Translation	ko03010//Ribosome	K02906	GO:0009526//plastid envelope;GO:0009532//plastid stroma;GO:0030529//intracellular ribonucleoprotein complex	GO:0003723//RNA binding;GO:0005198//structural molecule activity	GO:0006090//pyruvate metabolic process;GO:0006605//protein targeting;GO:0006779//porphyrin-containing compound biosynthetic process;GO:0010467//gene expression;GO:0016072//rRNA metabolic process;GO:0043623//cellular protein complex assembly
ncbi_112790411	3	0	0	CP31B	PREDICTED: 28 kDa ribonucleoprotein, chloroplastic [Arachis duranensis]	-	-	-	-	-	-	-
ncbi_112790440	3	0	0	TUFA	PREDICTED: elongation factor Tu, chloroplastic [Arachis duranensis]	Organismal Systems	Environmental adaptation	ko04626//Plant-pathogen interaction	K02358	-	-	-
ncbi_112790492	3	0	0	--	membrane family protein [Populus trichocarpa]	-	-	-	-	-	-	GO:0044237//cellular metabolic process
ncbi_112790548	3	0	0	ERF017	PREDICTED: ethylene-responsive transcription factor ERF017-like [Arachis duranensis]	-	-	-	-	-	-	GO:0010467//gene expression;GO:0034645//cellular macromolecule biosynthetic process
ncbi_112790549	4	0	0	HSP26-A	PREDICTED: probable glutathione S-transferase [Arachis ipaensis]	Metabolism	Metabolism of other amino acids	ko00480//Glutathione metabolism	K00799	-	GO:0003824//catalytic activity	-
ncbi_112790550	3	0	0	CPN20	PREDICTED: 20 kDa chaperonin, chloroplastic-like [Arachis duranensis]	-	-	-	-	GO:0005576//extracellular region;GO:0009526//plastid envelope;GO:0009532//plastid stroma;GO:0044434//chloroplast part	GO:0032550//purine ribonucleoside binding;GO:0046914//transition metal ion binding	GO:0000097//sulfur amino acid biosynthetic process;GO:0003006//developmental process involved in reproduction;GO:0006006//glucose metabolic process;GO:0006090//pyruvate metabolic process;GO:0006970//response to osmotic stress;GO:0009657//plastid organization;GO:0044267//cellular protein metabolic process;GO:2000379//positive regulation of reactive oxygen species metabolic process
ncbi_112790629	3	0	0	RPL18	PREDICTED: 50S ribosomal protein L18, chloroplastic-like [Arachis ipaensis]	Genetic Information Processing	Translation	ko03010//Ribosome	K02881	-	-	-
ncbi_112790658	3	0	0	RPL32A	PREDICTED: 60S ribosomal protein L32-1 [Arachis duranensis]	Genetic Information Processing	Translation	ko03010//Ribosome	K02912	GO:0030529//intracellular ribonucleoprotein complex	-	GO:0010467//gene expression
ncbi_112790724	3	0	0	RPS6	PREDICTED: 30S ribosomal protein S6 alpha, chloroplastic [Arachis duranensis]	Genetic Information Processing	Translation	ko03010//Ribosome	K02990	GO:0030529//intracellular ribonucleoprotein complex	GO:0003723//RNA binding	GO:0010467//gene expression
ncbi_112790761	3	0	0	At3g28850	PREDICTED: glutaredoxin domain-containing cysteine-rich protein CG12206 [Citrus sinensis]	-	-	-	-	-	-	-
ncbi_112790765	3	0	0	--	PREDICTED: uncharacterized protein LOC107479711 [Arachis duranensis]	-	-	-	-	-	-	-
ncbi_112790886	3	0	0	PIP1-3	PREDICTED: aquaporin PIP1-3 [Arachis duranensis]	-	-	-	-	GO:0031224//intrinsic component of membrane	-	GO:0051234//establishment of localization
ncbi_112790983	3	0	0	ACL1	PREDICTED: acyl carrier protein 1, chloroplastic-like [Arachis duranensis]	-	-	-	-	-	-	-
ncbi_112791016	3	0	0	SDHAF2	PREDICTED: succinate dehydrogenase assembly factor 2, mitochondrial-like [Arachis duranensis]	-	-	-	-	-	-	-
ncbi_112791028	4	0	0	TSN1	PREDICTED: staphylococcal nuclease domain-containing protein 1 [Arachis ipaensis]	-	-	-	-	-	-	GO:0016458//gene silencing
ncbi_112791259	3	0	0	INPS1	PREDICTED: inositol-3-phosphate synthase [Arachis duranensis]	Metabolism;Metabolism	Global and overview maps;Carbohydrate metabolism	ko01100//Metabolic pathways;ko00562//Inositol phosphate metabolism	K01858;K01858	-	-	GO:0006020//inositol metabolic process;GO:0006644//phospholipid metabolic process
ncbi_112791284	3	0	0	MET1	PREDICTED: uncharacterized protein LOC107480502 [Arachis duranensis]	-	-	-	-	GO:0009526//plastid envelope;GO:0009532//plastid stroma;GO:0031976//plastid thylakoid;GO:0044434//chloroplast part	-	GO:0016109//tetraterpenoid biosynthetic process;GO:0032958//inositol phosphate biosynthetic process
ncbi_112791376	4	0	0	STC	PREDICTED: sugar carrier protein C-like [Arachis duranensis]	-	-	-	-	GO:0031224//intrinsic component of membrane	GO:0022857//transmembrane transporter activity	GO:0044763//single-organism cellular process;GO:0051234//establishment of localization
ncbi_112791497	4	0	0	HSP17.5-E	PREDICTED: 17.3 kDa class I heat shock protein [Arachis duranensis]	Genetic Information Processing	Folding, sorting and degradation	ko04141//Protein processing in endoplasmic reticulum	K13993	-	-	-
ncbi_112791509	3	0	0	TPT	PREDICTED: triose phosphate/phosphate translocator, chloroplastic isoform X1 [Arachis duranensis]	-	-	-	-	GO:0031224//intrinsic component of membrane	-	GO:0051234//establishment of localization
ncbi_112791521	4	0	0	H3-7	PREDICTED: histone H3.2 [Musa acuminata subsp. malaccensis] [Musa acuminata]	-	-	-	-	GO:0043231//intracellular membrane-bounded organelle;GO:0043232//intracellular non-membrane-bounded organelle	GO:0003676//nucleic acid binding;GO:0046983//protein dimerization activity	-
ncbi_112791561	3	0	0	--	PREDICTED: myosin-5-like [Glycine max]	-	-	-	-	-	-	-
ncbi_112791590	3	0	0	At2g44920	PREDICTED: thylakoid lumenal 15 kDa protein 1, chloroplastic [Arachis duranensis]	-	-	-	-	-	-	-
ncbi_112791597	3	0	0	RCA	PREDICTED: ribulose bisphosphate carboxylase/oxygenase activase, chloroplastic [Arachis duranensis]	-	-	-	-	-	-	-
ncbi_112791637	4	0	0	SlH4	histone H4 [Zea mays]	-	-	-	-	GO:0005911//cell-cell junction;GO:0009536//plastid;GO:0031090//organelle membrane;GO:0043232//intracellular non-membrane-bounded organelle	GO:0003676//nucleic acid binding;GO:0046983//protein dimerization activity	GO:0034728//nucleosome organization
ncbi_112791708	3	0	0	SHM1	PREDICTED: serine hydroxymethyltransferase, mitochondrial [Arachis duranensis]	Metabolism;Metabolism;Metabolism;Metabolism;Metabolism;Metabolism;Metabolism;Metabolism	Global and overview maps;Global and overview maps;Global and overview maps;Global and overview maps;Carbohydrate metabolism;Amino acid metabolism;Metabolism of other amino acids;Metabolism of cofactors and vitamins	ko01100//Metabolic pathways;ko01110//Biosynthesis of secondary metabolites;ko01200//Carbon metabolism;ko01230//Biosynthesis of amino acids;ko00630//Glyoxylate and dicarboxylate metabolism;ko00260//Glycine, serine and threonine metabolism;ko00460//Cyanoamino acid metabolism;ko00670//One carbon pool by folate	K00600;K00600;K00600;K00600;K00600;K00600;K00600;K00600	-	-	-
ncbi_112791794	3	0	0	EO	PREDICTED: 2-methylene-furan-3-one reductase [Arachis ipaensis]	-	-	-	-	-	GO:0003824//catalytic activity;GO:0046914//transition metal ion binding	GO:0044710//single-organism metabolic process
ncbi_112791829	4	0	0	UBQ10	ubiquitin-like protein [Phaseolus vulgaris]	-	-	-	-	-	-	-
ncbi_112791975	3	0	0	NRP1	nodulin-related protein 1-like [Cajanus cajan]	-	-	-	-	-	-	-
ncbi_112792081	3	0	0	CPN20	PREDICTED: 20 kDa chaperonin, chloroplastic-like [Arachis duranensis]	-	-	-	-	GO:0005576//extracellular region;GO:0009526//plastid envelope;GO:0009532//plastid stroma;GO:0044434//chloroplast part	GO:0032550//purine ribonucleoside binding;GO:0046914//transition metal ion binding	GO:0000097//sulfur amino acid biosynthetic process;GO:0003006//developmental process involved in reproduction;GO:0006006//glucose metabolic process;GO:0006090//pyruvate metabolic process;GO:0006970//response to osmotic stress;GO:0009657//plastid organization;GO:0044267//cellular protein metabolic process;GO:2000379//positive regulation of reactive oxygen species metabolic process
ncbi_112792090	3	0	0	FKBP17-2	PREDICTED: peptidyl-prolyl cis-trans isomerase FKBP17-2, chloroplastic [Arachis duranensis]	-	-	-	-	GO:0031978//plastid thylakoid lumen	GO:0016859//cis-trans isomerase activity	GO:0005982//starch metabolic process;GO:0018208//peptidyl-proline modification
ncbi_112792106	3	0	0	--	PREDICTED: uncharacterized protein LOC107481883 [Arachis duranensis]	-	-	-	-	-	-	-
ncbi_112792125	3	0	0	SEND33	PREDICTED: ferredoxin [Arachis duranensis]	Metabolism	Energy metabolism	ko00195//Photosynthesis	K02639	-	GO:0043169//cation binding;GO:0051536//iron-sulfur cluster binding	GO:0006091//generation of precursor metabolites and energy
ncbi_112792198	3	0	0	At4g39970	PREDICTED: haloacid dehalogenase-like hydrolase domain-containing protein At4g39970 [Arachis ipaensis]	-	-	-	-	-	GO:0003824//catalytic activity	-
ncbi_112792205	3	0	0	RPL29	PREDICTED: 50S ribosomal protein L29, chloroplastic [Arachis duranensis]	Genetic Information Processing	Translation	ko03010//Ribosome	K02904	GO:0009526//plastid envelope;GO:0009532//plastid stroma;GO:0030529//intracellular ribonucleoprotein complex	-	GO:0006355//regulation of transcription, DNA-templated
ncbi_112792322	4	0	0	PGIP1	PREDICTED: polygalacturonase inhibitor 2-like [Arachis duranensis]	-	-	-	-	-	-	-
ncbi_112792325	4	0	0	PGIP1	PREDICTED: polygalacturonase inhibitor 2-like [Arachis duranensis]	-	-	-	-	-	-	-
ncbi_112792338	3	0	0	CAB3	PREDICTED: chlorophyll a-b binding protein of LHCII type 1-like [Arachis duranensis]	Metabolism;Metabolism	Global and overview maps;Energy metabolism	ko01100//Metabolic pathways;ko00196//Photosynthesis - antenna proteins	K08912;K08912	-	-	-
ncbi_112792494	4	0	0	--	PREDICTED: uncharacterized protein LOC107482047 isoform X1 [Arachis duranensis]	-	-	-	-	-	-	-
ncbi_112792530	2	0	0	--	PREDICTED: protein TIFY 5A-like [Arachis ipaensis]	-	-	-	-	-	-	-
ncbi_112795570	3	0	0	--	Zeaxanthin epoxidase, chloroplastic [Glycine soja]	-	-	-	-	-	-	-
ncbi_112795584	3	0	0	RPL11	PREDICTED: 50S ribosomal protein L11, chloroplastic [Arachis duranensis]	Genetic Information Processing	Translation	ko03010//Ribosome	K02867	GO:0030529//intracellular ribonucleoprotein complex	-	GO:0010467//gene expression
ncbi_112795729	3	0	0	SEND33	PREDICTED: ferredoxin-like [Arachis duranensis]	Metabolism	Energy metabolism	ko00195//Photosynthesis	K02639	-	GO:0043169//cation binding;GO:0051536//iron-sulfur cluster binding	GO:0006091//generation of precursor metabolites and energy
ncbi_112795826	3	0	0	GS2	PREDICTED: glutamine synthetase leaf isozyme, chloroplastic [Arachis duranensis]	Metabolism;Metabolism;Metabolism;Metabolism;Metabolism;Metabolism	Global and overview maps;Global and overview maps;Carbohydrate metabolism;Amino acid metabolism;Energy metabolism;Amino acid metabolism	ko01100//Metabolic pathways;ko01230//Biosynthesis of amino acids;ko00630//Glyoxylate and dicarboxylate metabolism;ko00250//Alanine, aspartate and glutamate metabolism;ko00910//Nitrogen metabolism;ko00220//Arginine biosynthesis	K01915;K01915;K01915;K01915;K01915;K01915	-	-	-
ncbi_112795836	3	0	0	RPS15AA	PREDICTED: 40S ribosomal protein S15a-1 [Arachis duranensis]	Genetic Information Processing	Translation	ko03010//Ribosome	K02957	GO:0030529//intracellular ribonucleoprotein complex	-	GO:0010467//gene expression
ncbi_112795837	4	0	0	Cmbl	PREDICTED: endo-1,3;1,4-beta-D-glucanase-like [Arachis duranensis]	-	-	-	-	-	GO:0016787//hydrolase activity	-
ncbi_112795918	3	0	0	ATPC	PREDICTED: ATP synthase gamma chain, chloroplastic-like [Arachis ipaensis]	Metabolism;Metabolism;Metabolism	Global and overview maps;Energy metabolism;Energy metabolism	ko01100//Metabolic pathways;ko00190//Oxidative phosphorylation;ko00195//Photosynthesis	K02115;K02115;K02115	GO:0009526//plastid envelope;GO:0031976//plastid thylakoid;GO:0033178//proton-transporting two-sector ATPase complex, catalytic domain;GO:0044434//chloroplast part	GO:0015078//hydrogen ion transmembrane transporter activity;GO:0019829//cation-transporting ATPase activity	GO:0000097//sulfur amino acid biosynthetic process;GO:0005982//starch metabolic process;GO:0006090//pyruvate metabolic process;GO:0006355//regulation of transcription, DNA-templated;GO:0006544//glycine metabolic process;GO:0006633//fatty acid biosynthetic process;GO:0006732//coenzyme metabolic process;GO:0006754//ATP biosynthetic process;GO:0006779//porphyrin-containing compound biosynthetic proc…
ncbi_112795922	4	0	0	2023-04-03	PREDICTED: 5'-adenylylsulfate reductase 3, chloroplastic-like [Arachis duranensis]	Metabolism	Energy metabolism	ko00920//Sulfur metabolism	K05907	-	-	-
ncbi_112795927	3	0	0	GDCST	PREDICTED: aminomethyltransferase, mitochondrial [Arachis duranensis]	Metabolism;Metabolism;Metabolism;Metabolism;Metabolism;Metabolism	Global and overview maps;Global and overview maps;Global and overview maps;Carbohydrate metabolism;Amino acid metabolism;Metabolism of cofactors and vitamins	ko01100//Metabolic pathways;ko01110//Biosynthesis of secondary metabolites;ko01200//Carbon metabolism;ko00630//Glyoxylate and dicarboxylate metabolism;ko00260//Glycine, serine and threonine metabolism;ko00670//One carbon pool by folate	K00605;K00605;K00605;K00605;K00605;K00605	-	-	-
ncbi_112795935	4	0	0	WRKY6	PREDICTED: probable WRKY transcription factor 31 [Arachis ipaensis]	-	-	-	-	-	-	-
ncbi_112796122	3	0	0	RPL9	PREDICTED: 60S ribosomal protein L9 [Arachis duranensis]	Genetic Information Processing	Translation	ko03010//Ribosome	K02940	-	-	-
ncbi_112796142	3	0	0	PSAF	PREDICTED: photosystem I reaction center subunit III, chloroplastic [Arachis duranensis]	Metabolism;Metabolism	Global and overview maps;Energy metabolism	ko01100//Metabolic pathways;ko00195//Photosynthesis	K02694;K02694	GO:0043234//protein complex	-	GO:0044237//cellular metabolic process
ncbi_112796386	4	0	0	LLR18B	PREDICTED: ABA-responsive protein ABR17-like [Arachis duranensis]	-	-	-	-	-	-	-
ncbi_112796852	3	0	0	SARED1	NAD(P)-binding rossmann-fold protein [Medicago truncatula]	-	-	-	-	-	-	-
ncbi_112796879	3	0	0	FBP	PREDICTED: fructose-1,6-bisphosphatase, chloroplastic [Arachis duranensis]	Metabolism;Metabolism;Metabolism;Metabolism;Metabolism;Metabolism;Metabolism	Global and overview maps;Global and overview maps;Global and overview maps;Carbohydrate metabolism;Energy metabolism;Carbohydrate metabolism;Carbohydrate metabolism	ko01100//Metabolic pathways;ko01110//Biosynthesis of secondary metabolites;ko01200//Carbon metabolism;ko00010//Glycolysis / Gluconeogenesis;ko00710//Carbon fixation in photosynthetic organisms;ko00051//Fructose and mannose metabolism;ko00030//Pentose phosphate pathway	K03841;K03841;K03841;K03841;K03841;K03841;K03841	GO:0009536//plastid	GO:0043169//cation binding;GO:0050308//sugar-phosphatase activity	GO:0006796//phosphate-containing compound metabolic process;GO:0015977//carbon fixation
ncbi_112796886	4	0	0	HSP26-A	PREDICTED: probable glutathione S-transferase [Arachis ipaensis]	Metabolism	Metabolism of other amino acids	ko00480//Glutathione metabolism	K00799	-	GO:0003824//catalytic activity	-
ncbi_112796926	3	0	0	OHP1	PREDICTED: high-light-induced protein, chloroplastic [Arachis duranensis]	-	-	-	-	-	-	-
ncbi_112796938	3	0	0	--	Heat shock protein DnaJ, cysteine-rich domain-containing protein [Cynara cardunculus var. scolymus] [Cynara cardunculus]	-	-	-	-	-	GO:0005515//protein binding	GO:0009893//positive regulation of metabolic process;GO:0044763//single-organism cellular process;GO:0044767//single-organism developmental process
ncbi_112797021	2	0	0	CAX3	PREDICTED: vacuolar cation/proton exchanger 3-like [Arachis duranensis]	-	-	-	-	GO:0031224//intrinsic component of membrane	GO:0015368//calcium:cation antiporter activity	GO:0006816//calcium ion transport;GO:0044763//single-organism cellular process
ncbi_112797112	3	0	0	At4g24830	PREDICTED: argininosuccinate synthase, chloroplastic [Arachis duranensis]	Metabolism;Metabolism;Metabolism;Metabolism;Metabolism	Global and overview maps;Global and overview maps;Global and overview maps;Amino acid metabolism;Amino acid metabolism	ko01100//Metabolic pathways;ko01110//Biosynthesis of secondary metabolites;ko01230//Biosynthesis of amino acids;ko00250//Alanine, aspartate and glutamate metabolism;ko00220//Arginine biosynthesis	K01940;K01940;K01940;K01940;K01940	-	GO:0032550//purine ribonucleoside binding	GO:0006525//arginine metabolic process
ncbi_112797408	3	0	0	RPL7A-1	PREDICTED: 60S ribosomal protein L7a [Arachis duranensis]	Genetic Information Processing	Translation	ko03010//Ribosome	K02936	-	-	-
ncbi_112797457	3	0	0	rd1	Rubredoxin-1 [Glycine soja]	-	-	-	-	-	-	-
ncbi_112797561	3	0	0	PSAL	PREDICTED: photosystem I reaction center subunit XI, chloroplastic [Arachis duranensis]	Metabolism;Metabolism	Global and overview maps;Energy metabolism	ko01100//Metabolic pathways;ko00195//Photosynthesis	K02699;K02699	GO:0009521//photosystem;GO:0009526//plastid envelope;GO:0031224//intrinsic component of membrane;GO:0031976//plastid thylakoid;GO:0044434//chloroplast part	-	GO:0006091//generation of precursor metabolites and energy;GO:0006873//cellular ion homeostasis;GO:0006996//organelle organization;GO:0030001//metal ion transport;GO:0043623//cellular protein complex assembly
ncbi_112797577	3	0	0	At5g16400	PREDICTED: thioredoxin F-type, chloroplastic [Arachis duranensis]	-	-	-	-	-	GO:0015036//disulfide oxidoreductase activity	GO:0019725//cellular homeostasis;GO:0044710//single-organism metabolic process
ncbi_112797604	3	0	0	PGLP1B	PREDICTED: phosphoglycolate phosphatase 1B, chloroplastic-like [Arachis duranensis]	Metabolism;Metabolism;Metabolism;Metabolism	Global and overview maps;Global and overview maps;Global and overview maps;Carbohydrate metabolism	ko01100//Metabolic pathways;ko01110//Biosynthesis of secondary metabolites;ko01200//Carbon metabolism;ko00630//Glyoxylate and dicarboxylate metabolism	K19269;K19269;K19269;K19269	-	GO:0042578//phosphoric ester hydrolase activity	GO:0006796//phosphate-containing compound metabolic process
ncbi_112797607	2	0	0	Letm1	PREDICTED: LETM1 and EF-hand domain-containing protein 1, mitochondrial-like [Arachis ipaensis]	-	-	-	-	GO:0031224//intrinsic component of membrane;GO:0043231//intracellular membrane-bounded organelle	-	-
ncbi_112797727	3	0	0	RPS17	PREDICTED: 30S ribosomal protein S17, chloroplastic [Arachis duranensis]	Genetic Information Processing	Translation	ko03010//Ribosome	K02961	GO:0000314//organellar small ribosomal subunit;GO:0009526//plastid envelope;GO:0009532//plastid stroma;GO:0031976//plastid thylakoid	GO:0003723//RNA binding;GO:0005198//structural molecule activity	GO:0006412//translation
ncbi_112797867	4	0	0	H3-7	PREDICTED: histone H3.2 [Musa acuminata subsp. malaccensis] [Musa acuminata]	-	-	-	-	GO:0043231//intracellular membrane-bounded organelle;GO:0043232//intracellular non-membrane-bounded organelle	GO:0003676//nucleic acid binding;GO:0046983//protein dimerization activity	-
ncbi_112797889	3	0	0	SP1L1	PREDICTED: protein SPIRAL1-like 2 [Arachis duranensis]	-	-	-	-	-	-	-
ncbi_112797941	3	0	0	RPL30	PREDICTED: 60S ribosomal protein L30 [Glycine max]	Genetic Information Processing	Translation	ko03010//Ribosome	K02908	GO:0030529//intracellular ribonucleoprotein complex	-	GO:0010467//gene expression
ncbi_112797970	4	0	0	At3g02360	PREDICTED: 6-phosphogluconate dehydrogenase, decarboxylating 3 [Arachis duranensis]	Metabolism;Metabolism;Metabolism;Metabolism;Metabolism	Global and overview maps;Global and overview maps;Global and overview maps;Metabolism of other amino acids;Carbohydrate metabolism	ko01100//Metabolic pathways;ko01110//Biosynthesis of secondary metabolites;ko01200//Carbon metabolism;ko00480//Glutathione metabolism;ko00030//Pentose phosphate pathway	K00033;K00033;K00033;K00033;K00033	-	GO:0000166//nucleotide binding;GO:0016614//oxidoreductase activity, acting on CH-OH group of donors;GO:0048037//cofactor binding	GO:0006739//NADP metabolic process
ncbi_112797972	3	0	0	OHP1	PREDICTED: high-light-induced protein, chloroplastic-like isoform X1 [Arachis duranensis]	-	-	-	-	-	-	-
ncbi_112797975	3	0	0	COL2	PREDICTED: LOW QUALITY PROTEIN: zinc finger protein CONSTANS-LIKE 2-like [Arachis duranensis]	-	-	-	-	-	-	-
ncbi_112797983	4	0	0	POX1	PREDICTED: proline dehydrogenase 2, mitochondrial-like [Arachis duranensis]	Metabolism;Metabolism;Metabolism	Global and overview maps;Global and overview maps;Amino acid metabolism	ko01100//Metabolic pathways;ko01110//Biosynthesis of secondary metabolites;ko00330//Arginine and proline metabolism	K00318;K00318;K00318	-	GO:0003824//catalytic activity	GO:0006560//proline metabolic process
ncbi_112800494	3	0	0	RPL26A	PREDICTED: 60S ribosomal protein L26-1 [Arachis duranensis]	Genetic Information Processing	Translation	ko03010//Ribosome	K02898	GO:0044391//ribosomal subunit	-	GO:0010467//gene expression
ncbi_112800519	3	0	0	CGLD27	DUF1230 family protein [Medicago truncatula]	-	-	-	-	-	-	-
ncbi_112800534	4	0	0	CYP81E8	PREDICTED: cytochrome P450 81E8-like [Arachis duranensis]	Metabolism;Metabolism	Global and overview maps;Biosynthesis of other secondary metabolites	ko01110//Biosynthesis of secondary metabolites;ko00943//Isoflavonoid biosynthesis	K13260;K13260	GO:0031224//intrinsic component of membrane	GO:0016491//oxidoreductase activity;GO:0046906//tetrapyrrole binding;GO:0046914//transition metal ion binding	GO:0044710//single-organism metabolic process
ncbi_112800538	4	0	0	CYP81E8	PREDICTED: cytochrome P450 81E8-like [Arachis duranensis]	Metabolism;Metabolism	Global and overview maps;Biosynthesis of other secondary metabolites	ko01110//Biosynthesis of secondary metabolites;ko00943//Isoflavonoid biosynthesis	K13260;K13260	GO:0031224//intrinsic component of membrane	GO:0016491//oxidoreductase activity;GO:0046906//tetrapyrrole binding;GO:0046914//transition metal ion binding	GO:0044710//single-organism metabolic process
ncbi_112800541	4	0	0	CYP81E1	PREDICTED: isoflavone 2'-hydroxylase-like [Arachis duranensis]	-	-	-	-	-	GO:0016491//oxidoreductase activity;GO:0046906//tetrapyrrole binding;GO:0046914//transition metal ion binding	GO:0044710//single-organism metabolic process
ncbi_112800893	3	0	0	TL20.3	PREDICTED: thylakoid lumenal protein TL20.3, chloroplastic [Arachis duranensis]	-	-	-	-	GO:0031978//plastid thylakoid lumen;GO:0044434//chloroplast part	-	-
ncbi_112800906	3	0	0	--	NAD(P)-linked oxidoreductase-like protein [Medicago truncatula]	-	-	-	-	GO:0031976//plastid thylakoid;GO:0044434//chloroplast part	-	GO:0006090//pyruvate metabolic process;GO:0043623//cellular protein complex assembly
ncbi_112800968	3	0	0	GSTU18	PREDICTED: glutathione S-transferase U18-like [Arachis duranensis]	Metabolism	Metabolism of other amino acids	ko00480//Glutathione metabolism	K00799	-	-	-
ncbi_112801167	3	0	0	GGAT2	PREDICTED: glutamate--glyoxylate aminotransferase 2 [Arachis duranensis]	Metabolism;Metabolism;Metabolism;Metabolism;Metabolism;Metabolism;Metabolism;Metabolism;Metabolism;Metabolism	Global and overview maps;Global and overview maps;Global and overview maps;Global and overview maps;Energy metabolism;Carbohydrate metabolism;Amino acid metabolism;Global and overview maps;Amino acid metabolism;Amino acid metabolism	ko01100//Metabolic pathways;ko01110//Biosynthesis of secondary metabolites;ko01200//Carbon metabolism;ko01230//Biosynthesis of amino acids;ko00710//Carbon fixation in photosynthetic organisms;ko00630//Glyoxylate and dicarboxylate metabolism;ko00260//Glycine, serine and threonine metabolism;ko01210//2-Oxocarboxylic acid metabolism;ko00250//Alanine, aspartate and glutamate metabolism;ko00220//Argin…	K14272;K14272;K14272;K14272;K14272;K14272;K14272;K14272;K14272;K14272	-	GO:0016769//transferase activity, transferring nitrogenous groups;GO:0043168//anion binding	GO:0008152//metabolic process
ncbi_112801193	3	0	0	UAF30	PREDICTED: upstream activation factor subunit UAF30-like [Arachis duranensis]	-	-	-	-	-	-	-
ncbi_112801259	4	0	0	STP13	PREDICTED: sugar transport protein 13 [Arachis ipaensis]	-	-	-	-	GO:0005911//cell-cell junction;GO:0031224//intrinsic component of membrane	GO:0005356//hydrogen:glucose symporter activity	GO:0006865//amino acid transport;GO:0008645//hexose transport;GO:0044763//single-organism cellular process
ncbi_112801280	3	0	0	GSVIVT00020038001	PREDICTED: 40S ribosomal protein S3a [Arachis duranensis]	Genetic Information Processing	Translation	ko03010//Ribosome	K02984	GO:0015935//small ribosomal subunit	-	GO:0010467//gene expression
ncbi_112801291	4	0	0	OPR2	PREDICTED: 12-oxophytodienoate reductase 2 [Glycine max]	Metabolism;Metabolism;Metabolism	Global and overview maps;Global and overview maps;Lipid metabolism	ko01100//Metabolic pathways;ko01110//Biosynthesis of secondary metabolites;ko00592//alpha-Linolenic acid metabolism	K05894;K05894;K05894	-	GO:0003824//catalytic activity;GO:0032553//ribonucleotide binding	GO:0044710//single-organism metabolic process
ncbi_112801293	4	0	0	OPR2	PREDICTED: 12-oxophytodienoate reductase 2-like isoform X2 [Arachis duranensis]	Metabolism;Metabolism;Metabolism	Global and overview maps;Global and overview maps;Lipid metabolism	ko01100//Metabolic pathways;ko01110//Biosynthesis of secondary metabolites;ko00592//alpha-Linolenic acid metabolism	K05894;K05894;K05894	-	GO:0003824//catalytic activity;GO:0032553//ribonucleotide binding	GO:0044710//single-organism metabolic process
ncbi_112801359	3	0	0	--	rubredoxin family protein [Phaseolus vulgaris]	-	-	-	-	-	-	-
ncbi_112801387	3	0	0	--	Rieske (2Fe-2S) domain protein [Medicago truncatula]	-	-	-	-	GO:0009526//plastid envelope;GO:0031976//plastid thylakoid;GO:0044434//chloroplast part	GO:0003824//catalytic activity;GO:0051536//iron-sulfur cluster binding	GO:0044710//single-organism metabolic process
ncbi_112801506	3	0	0	TIP2-2	PREDICTED: probable aquaporin TIP2-2 [Arachis duranensis]	-	-	-	-	GO:0031224//intrinsic component of membrane	-	GO:0051234//establishment of localization
ncbi_112801560	3	0	0	--	PREDICTED: uncharacterized protein LOC107489284 [Arachis duranensis]	-	-	-	-	-	-	GO:0005982//starch metabolic process;GO:0006090//pyruvate metabolic process;GO:0006355//regulation of transcription, DNA-templated;GO:0009886//post-embryonic morphogenesis
ncbi_112801628	4	0	0	MPSR1	PREDICTED: E3 ubiquitin-protein ligase RING1-like [Arachis duranensis]	-	-	-	-	-	-	-
ncbi_112801730	3	0	0	LHCB5	PREDICTED: chlorophyll a-b binding protein CP26, chloroplastic [Arachis duranensis]	Metabolism;Metabolism	Global and overview maps;Energy metabolism	ko01100//Metabolic pathways;ko00196//Photosynthesis - antenna proteins	K08916;K08916	GO:0009521//photosystem;GO:0031224//intrinsic component of membrane	GO:0043169//cation binding;GO:0046906//tetrapyrrole binding	GO:0006091//generation of precursor metabolites and energy;GO:0006464//cellular protein modification process
ncbi_112801767	4	0	0	LIGB	PREDICTED: extradiol ring-cleavage dioxygenase-like [Arachis duranensis]	Metabolism	Biosynthesis of other secondary metabolites	ko00965//Betalain biosynthesis	K15777	-	GO:0005506//iron ion binding;GO:0016491//oxidoreductase activity	GO:0044710//single-organism metabolic process
ncbi_112801849	4	0	0	ASP	PREDICTED: miraculin-like [Arachis duranensis]	-	-	-	-	-	-	-
ncbi_112802042	3	0	0	RPL31	PREDICTED: 60S ribosomal protein L31 [Arachis duranensis]	Genetic Information Processing	Translation	ko03010//Ribosome	K02910	GO:0030529//intracellular ribonucleoprotein complex	-	GO:0010467//gene expression
ncbi_112802162	4	0	0	MBF1C	PREDICTED: multiprotein-bridging factor 1c-like [Arachis ipaensis]	-	-	-	-	-	GO:0003677//DNA binding	-
ncbi_112802204	3	0	0	--	PREDICTED: uncharacterized protein LOC107490421 [Arachis duranensis]	-	-	-	-	-	-	-
ncbi_112802215	4	0	0	LBD41	PREDICTED: LOB domain-containing protein 41-like [Arachis duranensis]	-	-	-	-	-	-	-
ncbi_112802451	3	0	0	BCA1	PREDICTED: carbonic anhydrase, chloroplastic-like isoform X1 [Arachis duranensis]	Metabolism	Energy metabolism	ko00910//Nitrogen metabolism	K01673	-	-	-
ncbi_112802518	3	0	0	--	PREDICTED: uncharacterized protein LOC107491413 [Arachis duranensis]	-	-	-	-	-	-	-
ncbi_112802622	3	0	0	--	PREDICTED: uncharacterized protein LOC107491335 [Arachis duranensis]	-	-	-	-	-	-	-
ncbi_112802676	3	0	0	RPL15	PREDICTED: 50S ribosomal protein L15, chloroplastic-like [Arachis duranensis]	Genetic Information Processing	Translation	ko03010//Ribosome	K02876	-	-	-
ncbi_112802846	3	0	0	--	PREDICTED: remorin [Arachis ipaensis]	-	-	-	-	-	-	-
ncbi_112802855	3	0	0	RPL6	PREDICTED: 50S ribosomal protein L6, chloroplastic-like [Arachis duranensis]	Genetic Information Processing	Translation	ko03010//Ribosome	K02933	-	-	-
ncbi_112802891	4	0	0	--	PREDICTED: protein SRC2 homolog [Arachis duranensis]	-	-	-	-	-	-	-
ncbi_112802917	4	0	0	HSP83A	PREDICTED: heat shock protein 83 isoform X1 [Arachis ipaensis]	Organismal Systems;Genetic Information Processing	Environmental adaptation;Folding, sorting and degradation	ko04626//Plant-pathogen interaction;ko04141//Protein processing in endoplasmic reticulum	K04079;K04079	-	-	-
ncbi_112803007	3	0	0	CAB3	PREDICTED: chlorophyll a-b binding protein of LHCII type 1 [Arachis duranensis]	Metabolism;Metabolism	Global and overview maps;Energy metabolism	ko01100//Metabolic pathways;ko00196//Photosynthesis - antenna proteins	K08912;K08912	-	-	-
ncbi_112803074	3	0	0	CAB6A	PREDICTED: chlorophyll a-b binding protein 6A, chloroplastic [Arachis duranensis]	Metabolism	Energy metabolism	ko00196//Photosynthesis - antenna proteins	K08907	-	-	-
ncbi_112803089	3	0	0	RPL27	PREDICTED: 50S ribosomal protein L27, chloroplastic-like [Arachis ipaensis]	Genetic Information Processing	Translation	ko03010//Ribosome	K02899	GO:0030529//intracellular ribonucleoprotein complex	-	GO:0010467//gene expression
ncbi_112803121	3	0	0	--	PREDICTED: repetitive proline-rich cell wall protein 2-like [Arachis duranensis]	-	-	-	-	-	-	-
ncbi_112803125	3	0	0	PSAG	PREDICTED: photosystem I reaction center subunit V, chloroplastic [Arachis duranensis]	Metabolism;Metabolism	Global and overview maps;Energy metabolism	ko01100//Metabolic pathways;ko00195//Photosynthesis	K08905;K08905	-	GO:0046906//tetrapyrrole binding	GO:0044237//cellular metabolic process
ncbi_112695246	3	0	0	CAB7	PREDICTED: chlorophyll a-b binding protein 7, chloroplastic-like [Arachis duranensis]	Metabolism	Energy metabolism	ko00196//Photosynthesis - antenna proteins	K08908	-	-	-
ncbi_112695253	3	0	0	CURT1B	PREDICTED: protein CURVATURE THYLAKOID 1B, chloroplastic-like [Arachis ipaensis]	-	-	-	-	-	-	-
ncbi_112695279	3	0	0	--	plant/F21F14-40 protein [Medicago truncatula]	-	-	-	-	GO:0009528//plastid inner membrane;GO:0031976//plastid thylakoid	-	GO:0006090//pyruvate metabolic process;GO:0006779//porphyrin-containing compound biosynthetic process;GO:0009668//plastid membrane organization;GO:0016072//rRNA metabolic process;GO:0043623//cellular protein complex assembly
ncbi_112695329	4	0	0	AS	PREDICTED: hydroquinone glucosyltransferase-like [Arachis duranensis]	-	-	-	-	-	GO:0016757//transferase activity, transferring glycosyl groups	-
ncbi_112695425	3	0	0	GME-1	PREDICTED: GDP-mannose 3,5-epimerase 2 [Arachis duranensis]	Metabolism;Metabolism;Metabolism;Metabolism	Global and overview maps;Global and overview maps;Carbohydrate metabolism;Carbohydrate metabolism	ko01100//Metabolic pathways;ko01110//Biosynthesis of secondary metabolites;ko00520//Amino sugar and nucleotide sugar metabolism;ko00053//Ascorbate and aldarate metabolism	K10046;K10046;K10046;K10046	GO:0043234//protein complex	GO:0048037//cofactor binding	GO:0006355//regulation of transcription, DNA-templated
ncbi_112695442	3	0	0	RPI3	PREDICTED: probable ribose-5-phosphate isomerase 3, chloroplastic [Arachis duranensis]	Metabolism;Metabolism;Metabolism;Metabolism;Metabolism;Metabolism	Global and overview maps;Global and overview maps;Global and overview maps;Global and overview maps;Energy metabolism;Carbohydrate metabolism	ko01100//Metabolic pathways;ko01110//Biosynthesis of secondary metabolites;ko01200//Carbon metabolism;ko01230//Biosynthesis of amino acids;ko00710//Carbon fixation in photosynthetic organisms;ko00030//Pentose phosphate pathway	K01807;K01807;K01807;K01807;K01807;K01807	GO:0009526//plastid envelope;GO:0009532//plastid stroma;GO:0044434//chloroplast part	GO:0016861//intramolecular oxidoreductase activity, interconverting aldoses and ketoses	GO:0000097//sulfur amino acid biosynthetic process;GO:0006090//pyruvate metabolic process;GO:0006091//generation of precursor metabolites and energy;GO:0006544//glycine metabolic process;GO:0006568//tryptophan metabolic process;GO:0006605//protein targeting;GO:0006633//fatty acid biosynthetic process;GO:0006732//coenzyme metabolic process;GO:0006753//nucleoside phosphate metabolic process;GO:0009…
ncbi_112695536	4	0	0	RBOHB	PREDICTED: respiratory burst oxidase homolog protein B [Arachis duranensis]	Organismal Systems;Environmental Information Processing	Environmental adaptation;Signal transduction	ko04626//Plant-pathogen interaction;ko04016//MAPK signaling pathway - plant	K13447;K13447	GO:0031224//intrinsic component of membrane	GO:0046872//metal ion binding;GO:0050664//oxidoreductase activity, acting on NAD(P)H, oxygen as acceptor	GO:0044710//single-organism metabolic process
ncbi_112695549	3	0	0	RPL22B	PREDICTED: 60S ribosomal protein L22-2 [Arachis duranensis]	Genetic Information Processing	Translation	ko03010//Ribosome	K02891	-	-	-
ncbi_112695782	3	0	0	RPS17	PREDICTED: 30S ribosomal protein S17, chloroplastic-like [Arachis duranensis]	Genetic Information Processing	Translation	ko03010//Ribosome	K02961	GO:0000314//organellar small ribosomal subunit;GO:0009526//plastid envelope;GO:0009532//plastid stroma;GO:0031976//plastid thylakoid	GO:0003723//RNA binding;GO:0005198//structural molecule activity	GO:0006412//translation
ncbi_112695789	4	0	0	ARG2	PREDICTED: indole-3-acetic acid-induced protein ARG2-like [Arachis duranensis]	-	-	-	-	-	-	-
ncbi_112695884	3	0	0	RPL21A	PREDICTED: 60S ribosomal protein L21-1 [Arachis duranensis]	Genetic Information Processing	Translation	ko03010//Ribosome	K02889	-	-	-
ncbi_112695977	3	0	0	GAST1	PREDICTED: gibberellin-regulated protein 6-like [Arachis duranensis]	-	-	-	-	-	-	GO:0010476//gibberellin mediated signaling pathway
ncbi_112695982	3	0	0	ERD15	PREDICTED: protein EARLY RESPONSIVE TO DEHYDRATION 15 [Arachis duranensis]	-	-	-	-	-	-	GO:0006090//pyruvate metabolic process;GO:0006970//response to osmotic stress;GO:0006996//organelle organization;GO:0008104//protein localization;GO:0009642//response to light intensity;GO:0010038//response to metal ion;GO:0042044//fluid transport;GO:0042743//hydrogen peroxide metabolic process
ncbi_112696097	3	0	0	STR9	PREDICTED: rhodanese-like domain-containing protein 9, chloroplastic isoform X2 [Arachis duranensis]	-	-	-	-	GO:0031224//intrinsic component of membrane;GO:0031976//plastid thylakoid;GO:0044434//chloroplast part	-	GO:0000097//sulfur amino acid biosynthetic process;GO:0006091//generation of precursor metabolites and energy;GO:0009886//post-embryonic morphogenesis
ncbi_112696113	3	0	0	rpl22	PREDICTED: 50S ribosomal protein L22, chloroplastic-like [Arachis ipaensis]	Genetic Information Processing	Translation	ko03010//Ribosome	K02890	GO:0005840//ribosome;GO:0009536//plastid	-	-
ncbi_112696114	3	0	0	FAD2-2	microsomal omega-6 fatty acid desaturase [Arachis hypogaea]	Metabolism;Metabolism	Global and overview maps;Lipid metabolism	ko01212//Fatty acid metabolism;ko01040//Biosynthesis of unsaturated fatty acids	K10256;K10256	GO:0031090//organelle membrane;GO:0031224//intrinsic component of membrane	GO:0016705//oxidoreductase activity, acting on paired donors, with incorporation or reduction of molecular oxygen	GO:0006633//fatty acid biosynthetic process
ncbi_112696194	4	0	0	BG	PREDICTED: basic 7S globulin-like [Arachis duranensis]	-	-	-	-	-	-	GO:0019538//protein metabolic process
ncbi_112696253	4	0	0	CHMP1A	PREDICTED: ESCRT-related protein CHMP1B [Arachis duranensis]	Cellular Processes	Transport and catabolism	ko04144//Endocytosis	K12197	-	-	-
ncbi_112696254	4	0	0	CML8	PREDICTED: calmodulin-like [Arachis duranensis]	Organismal Systems;Environmental Information Processing;Environmental Information Processing	Environmental adaptation;Signal transduction;Signal transduction	ko04626//Plant-pathogen interaction;ko04016//MAPK signaling pathway - plant;ko04070//Phosphatidylinositol signaling system	K02183;K02183;K02183	-	GO:0016628//oxidoreductase activity, acting on the CH-CH group of donors, NAD or NADP as acceptor	GO:0044710//single-organism metabolic process
ncbi_112696267	3	0	0	AUX22E	PREDICTED: auxin-induced protein 22E-like [Arachis duranensis]	Environmental Information Processing	Signal transduction	ko04075//Plant hormone signal transduction	K14484	-	-	GO:0009987//cellular process
ncbi_112696294	3	0	0	psbW	PREDICTED: photosystem II reaction center W protein, chloroplastic [Arachis duranensis]	Metabolism;Metabolism	Global and overview maps;Energy metabolism	ko01100//Metabolic pathways;ko00195//Photosynthesis	K02721;K02721	-	-	-
ncbi_112696307	4	0	0	CYP94A1	PREDICTED: cytochrome P450 94A1-like [Arachis duranensis]	Metabolism	Lipid metabolism	ko00073//Cutin, suberine and wax biosynthesis	K13407	-	-	-
ncbi_112696356	4	0	0	RH3	PREDICTED: histone H3.3 isoform X1 [Daucus carota subsp. sativus] [Daucus carota]	-	-	-	-	GO:0043231//intracellular membrane-bounded organelle;GO:0043232//intracellular non-membrane-bounded organelle	GO:0003676//nucleic acid binding;GO:0046983//protein dimerization activity	GO:0006006//glucose metabolic process;GO:0006886//intracellular protein transport;GO:0034728//nucleosome organization
ncbi_112696372	3	0	0	LQY1	PREDICTED: protein disulfide-isomerase LQY1, chloroplastic isoform X2 [Arachis duranensis]	-	-	-	-	-	GO:0003824//catalytic activity;GO:0005515//protein binding	-
ncbi_112696411	3	0	0	CDSP32	PREDICTED: thioredoxin-like protein CDSP32, chloroplastic [Arachis duranensis]	-	-	-	-	-	GO:0015036//disulfide oxidoreductase activity	GO:0019725//cellular homeostasis;GO:0044710//single-organism metabolic process
ncbi_112696412	3	0	0	GSTF8	PREDICTED: glutathione S-transferase-like [Arachis duranensis]	Metabolism	Metabolism of other amino acids	ko00480//Glutathione metabolism	K00799	-	GO:0003824//catalytic activity	-
ncbi_112696477	3	0	0	RPS23	PREDICTED: 40S ribosomal protein S23 [Cicer arietinum]	Genetic Information Processing	Translation	ko03010//Ribosome	K02973	-	-	-
ncbi_112696503	4	0	0	PCUBI4-1	PREDICTED: polyubiquitin [Arachis ipaensis]	-	-	-	-	-	-	-
ncbi_112696591	3	0	0	AQP1	PREDICTED: probable aquaporin TIP-type [Arachis duranensis]	-	-	-	-	-	-	-
ncbi_112696599	3	0	0	TIM	PREDICTED: triosephosphate isomerase, chloroplastic [Arachis duranensis]	Metabolism;Metabolism;Metabolism;Metabolism;Metabolism;Metabolism;Metabolism;Metabolism	Global and overview maps;Global and overview maps;Global and overview maps;Global and overview maps;Carbohydrate metabolism;Energy metabolism;Carbohydrate metabolism;Carbohydrate metabolism	ko01100//Metabolic pathways;ko01110//Biosynthesis of secondary metabolites;ko01200//Carbon metabolism;ko01230//Biosynthesis of amino acids;ko00010//Glycolysis / Gluconeogenesis;ko00710//Carbon fixation in photosynthetic organisms;ko00051//Fructose and mannose metabolism;ko00562//Inositol phosphate metabolism	K01803;K01803;K01803;K01803;K01803;K01803;K01803;K01803	-	GO:0016861//intramolecular oxidoreductase activity, interconverting aldoses and ketoses	GO:0006090//pyruvate metabolic process
ncbi_112696754	3	0	0	BAS1	PREDICTED: 2-Cys peroxiredoxin BAS1, chloroplastic [Lupinus angustifolius]	-	-	-	-	-	-	-
ncbi_112696796	3	0	0	PSRP5	PREDICTED: 50S ribosomal protein 5, chloroplastic [Arachis duranensis]	-	-	-	-	GO:0009536//plastid	-	-
ncbi_112696804	3	0	0	CRD1	PREDICTED: magnesium-protoporphyrin IX monomethyl ester [oxidative] cyclase, chloroplastic [Arachis duranensis]	Metabolism;Metabolism;Metabolism	Global and overview maps;Global and overview maps;Metabolism of cofactors and vitamins	ko01100//Metabolic pathways;ko01110//Biosynthesis of secondary metabolites;ko00860//Porphyrin and chlorophyll metabolism	K04035;K04035;K04035	-	GO:0016709//oxidoreductase activity, acting on paired donors, with incorporation or reduction of molecular oxygen, NAD(P)H as one donor, and incorporation of one atom of oxygen;GO:0043169//cation binding	GO:0006779//porphyrin-containing compound biosynthetic process;GO:0044710//single-organism metabolic process
ncbi_112697009	4	0	0	At3g03980	PREDICTED: short-chain type dehydrogenase/reductase-like [Arachis duranensis]	Metabolism;Metabolism;Metabolism;Metabolism;Metabolism	Global and overview maps;Global and overview maps;Lipid metabolism;Lipid metabolism;Metabolism of cofactors and vitamins	ko01100//Metabolic pathways;ko01212//Fatty acid metabolism;ko00061//Fatty acid biosynthesis;ko01040//Biosynthesis of unsaturated fatty acids;ko00780//Biotin metabolism	K00059;K00059;K00059;K00059;K00059	-	-	-
ncbi_112697048	3	0	0	GAPA	PREDICTED: glyceraldehyde-3-phosphate dehydrogenase A, chloroplastic [Arachis ipaensis]	Metabolism;Metabolism;Metabolism	Global and overview maps;Global and overview maps;Energy metabolism	ko01100//Metabolic pathways;ko01200//Carbon metabolism;ko00710//Carbon fixation in photosynthetic organisms	K05298;K05298;K05298	-	GO:0000166//nucleotide binding;GO:0016903//oxidoreductase activity, acting on the aldehyde or oxo group of donors	GO:0044710//single-organism metabolic process
ncbi_112697503	3	0	0	AZI1	PREDICTED: 14 kDa proline-rich protein DC2.15-like [Arachis duranensis]	-	-	-	-	-	-	-
ncbi_112697592	4	0	0	COR2	PREDICTED: NAD(P)H-dependent 6'-deoxychalcone synthase-like [Arachis duranensis]	-	-	-	-	-	-	-
ncbi_112697601	4	0	0	OPR1	PREDICTED: 12-oxophytodienoate reductase 1-like [Arachis duranensis]	Metabolism;Metabolism;Metabolism	Global and overview maps;Global and overview maps;Lipid metabolism	ko01100//Metabolic pathways;ko01110//Biosynthesis of secondary metabolites;ko00592//alpha-Linolenic acid metabolism	K05894;K05894;K05894	-	GO:0003824//catalytic activity;GO:0032553//ribonucleotide binding	GO:0044710//single-organism metabolic process
ncbi_112697663	3	0	0	GDCSP	PREDICTED: glycine dehydrogenase (decarboxylating), mitochondrial [Arachis duranensis]	Metabolism;Metabolism;Metabolism;Metabolism;Metabolism	Global and overview maps;Global and overview maps;Global and overview maps;Carbohydrate metabolism;Amino acid metabolism	ko01100//Metabolic pathways;ko01110//Biosynthesis of secondary metabolites;ko01200//Carbon metabolism;ko00630//Glyoxylate and dicarboxylate metabolism;ko00260//Glycine, serine and threonine metabolism	K00281;K00281;K00281;K00281;K00281	-	GO:0016642//oxidoreductase activity, acting on the CH-NH2 group of donors, disulfide as acceptor;GO:0043168//anion binding	GO:0006544//glycine metabolic process
ncbi_112697791	3	0	0	At3g16150	PREDICTED: probable isoaspartyl peptidase/L-asparaginase 2 [Arachis duranensis]	-	-	-	-	-	GO:0003824//catalytic activity	-
ncbi_112701750	3	0	0	CAB215	PREDICTED: chlorophyll a-b binding protein 215, chloroplastic [Arachis duranensis]	Metabolism;Metabolism	Global and overview maps;Energy metabolism	ko01100//Metabolic pathways;ko00196//Photosynthesis - antenna proteins	K08913;K08913	GO:0009521//photosystem;GO:0031224//intrinsic component of membrane	GO:0043169//cation binding;GO:0046906//tetrapyrrole binding	GO:0006091//generation of precursor metabolites and energy;GO:0006464//cellular protein modification process
ncbi_112701761	3	0	0	AGPP	PREDICTED: glucose-1-phosphate adenylyltransferase small subunit 2, chloroplastic [Arachis duranensis]	Metabolism;Metabolism;Metabolism;Metabolism	Global and overview maps;Global and overview maps;Carbohydrate metabolism;Carbohydrate metabolism	ko01100//Metabolic pathways;ko01110//Biosynthesis of secondary metabolites;ko00500//Starch and sucrose metabolism;ko00520//Amino sugar and nucleotide sugar metabolism	K00975;K00975;K00975;K00975	GO:0009536//plastid	GO:0070566//adenylyltransferase activity	GO:0005977//glycogen metabolic process;GO:0005982//starch metabolic process
ncbi_112701769	3	0	0	RBCX2	chaperonin-like RbcX protein 2, chloroplastic [Cajanus cajan]	-	-	-	-	-	-	-
ncbi_112701780	3	0	0	FBA5	PREDICTED: fructose-bisphosphate aldolase, cytoplasmic isozyme 1 [Arachis ipaensis]	Metabolism;Metabolism;Metabolism;Metabolism;Metabolism;Metabolism;Metabolism;Metabolism	Global and overview maps;Global and overview maps;Global and overview maps;Global and overview maps;Carbohydrate metabolism;Energy metabolism;Carbohydrate metabolism;Carbohydrate metabolism	ko01100//Metabolic pathways;ko01110//Biosynthesis of secondary metabolites;ko01200//Carbon metabolism;ko01230//Biosynthesis of amino acids;ko00010//Glycolysis / Gluconeogenesis;ko00710//Carbon fixation in photosynthetic organisms;ko00051//Fructose and mannose metabolism;ko00030//Pentose phosphate pathway	K01623;K01623;K01623;K01623;K01623;K01623;K01623;K01623	-	GO:0016832//aldehyde-lyase activity	GO:0006090//pyruvate metabolic process
ncbi_112701834	3	0	0	RPS10	PREDICTED: 30S ribosomal protein S10, chloroplastic [Arachis duranensis]	Genetic Information Processing	Translation	ko03010//Ribosome	K02946	-	-	-
ncbi_112701888	4	0	0	At1g50590	PREDICTED: pirin-like protein [Arachis duranensis]	-	-	-	-	-	-	-
ncbi_112701901	3	0	0	PSBO	PREDICTED: oxygen-evolving enhancer protein 1, chloroplastic-like [Arachis duranensis]	Metabolism;Metabolism	Global and overview maps;Energy metabolism	ko01100//Metabolic pathways;ko00195//Photosynthesis	K02716;K02716	-	-	-
ncbi_112701936	3	0	0	VTC2	PREDICTED: GDP-L-galactose phosphorylase 1 [Arachis duranensis]	Metabolism;Metabolism;Metabolism	Global and overview maps;Global and overview maps;Carbohydrate metabolism	ko01100//Metabolic pathways;ko01110//Biosynthesis of secondary metabolites;ko00053//Ascorbate and aldarate metabolism	K14190;K14190;K14190	-	GO:0004645//phosphorylase activity	-
ncbi_112701958	3	0	0	RIDA	perchloric acid soluble translation inhibitor protein [Arachis hypogaea]	-	-	-	-	-	GO:0003824//catalytic activity	-
ncbi_112702076	3	0	0	PSBP	PREDICTED: oxygen-evolving enhancer protein 2, chloroplastic-like [Arachis duranensis]	Metabolism;Metabolism	Global and overview maps;Energy metabolism	ko01100//Metabolic pathways;ko00195//Photosynthesis	K02717;K02717	-	-	-
ncbi_112702075	3	0	0	PSBP	PREDICTED: oxygen-evolving enhancer protein 2, chloroplastic-like [Arachis duranensis]	Metabolism;Metabolism	Global and overview maps;Energy metabolism	ko01100//Metabolic pathways;ko00195//Photosynthesis	K02717;K02717	-	-	-
ncbi_112702092	3	0	0	AGT1	PREDICTED: serine--glyoxylate aminotransferase [Arachis duranensis]	Metabolism;Metabolism;Metabolism;Cellular Processes;Metabolism;Metabolism;Metabolism	Global and overview maps;Global and overview maps;Global and overview maps;Transport and catabolism;Carbohydrate metabolism;Amino acid metabolism;Amino acid metabolism	ko01100//Metabolic pathways;ko01110//Biosynthesis of secondary metabolites;ko01200//Carbon metabolism;ko04146//Peroxisome;ko00630//Glyoxylate and dicarboxylate metabolism;ko00260//Glycine, serine and threonine metabolism;ko00250//Alanine, aspartate and glutamate metabolism	K00830;K00830;K00830;K00830;K00830;K00830;K00830	-	GO:0008483//transaminase activity;GO:0043168//anion binding	-
ncbi_112702298	3	0	0	PETE	PREDICTED: plastocyanin [Arachis duranensis]	Metabolism	Energy metabolism	ko00195//Photosynthesis	K02638	-	-	-
ncbi_112702300	3	0	0	DCUP	PREDICTED: uroporphyrinogen decarboxylase [Arachis ipaensis]	Metabolism;Metabolism;Metabolism	Global and overview maps;Global and overview maps;Metabolism of cofactors and vitamins	ko01100//Metabolic pathways;ko01110//Biosynthesis of secondary metabolites;ko00860//Porphyrin and chlorophyll metabolism	K01599;K01599;K01599	GO:0009526//plastid envelope;GO:0009532//plastid stroma	GO:0016830//carbon-carbon lyase activity	GO:0006779//porphyrin-containing compound biosynthetic process
ncbi_112702410	3	0	0	PSAEB	PREDICTED: photosystem I reaction center subunit IV B, chloroplastic-like [Arachis ipaensis]	Metabolism;Metabolism	Global and overview maps;Energy metabolism	ko01100//Metabolic pathways;ko00195//Photosynthesis	K02693;K02693	-	-	-
ncbi_112702425	2	0	0	TRG-31	PREDICTED: probable aquaporin PIP-type 7a [Arachis duranensis]	-	-	-	-	-	-	-
ncbi_112702429	4	0	0	At3g50280	PREDICTED: uncharacterized acetyltransferase At3g50280-like [Arachis duranensis]	-	-	-	-	-	GO:0016746//transferase activity, transferring acyl groups	-
ncbi_112702454	4	0	0	HSP18.5-C	PREDICTED: 17.3 kDa class I heat shock protein-like [Arachis ipaensis]	Genetic Information Processing	Folding, sorting and degradation	ko04141//Protein processing in endoplasmic reticulum	K13993	-	-	-
ncbi_112702455	4	0	0	HSP18.2	PREDICTED: 18.2 kDa class I heat shock protein-like [Arachis duranensis]	Genetic Information Processing	Folding, sorting and degradation	ko04141//Protein processing in endoplasmic reticulum	K13993	-	-	-
ncbi_112702482	3	0	0	RCA1	PREDICTED: ribulose bisphosphate carboxylase/oxygenase activase, chloroplastic-like [Arachis ipaensis]	-	-	-	-	-	-	-
ncbi_112702707	3	0	0	At3g55800	PREDICTED: sedoheptulose-1,7-bisphosphatase, chloroplastic [Arachis duranensis]	Metabolism;Metabolism;Metabolism	Global and overview maps;Global and overview maps;Energy metabolism	ko01100//Metabolic pathways;ko01200//Carbon metabolism;ko00710//Carbon fixation in photosynthetic organisms	K01100;K01100;K01100	GO:0005576//extracellular region;GO:0009526//plastid envelope;GO:0009532//plastid stroma	GO:0043169//cation binding;GO:0050308//sugar-phosphatase activity	GO:0000097//sulfur amino acid biosynthetic process;GO:0005982//starch metabolic process;GO:0005985//sucrose metabolic process;GO:0006090//pyruvate metabolic process;GO:0006605//protein targeting;GO:0006739//NADP metabolic process;GO:0006996//organelle organization;GO:0009620//response to fungus;GO:0009696//salicylic acid metabolic process;GO:0009755//hormone-mediated signaling pathway;GO:0009767/…
ncbi_112702732	4	0	0	WRKY24	PREDICTED: probable WRKY transcription factor 33 [Arachis duranensis]	Organismal Systems;Environmental Information Processing	Environmental adaptation;Signal transduction	ko04626//Plant-pathogen interaction;ko04016//MAPK signaling pathway - plant	K13424;K13424	-	GO:0003677//DNA binding	GO:0010468//regulation of gene expression
ncbi_112702925	3	0	0	At1g56190	PREDICTED: phosphoglycerate kinase, chloroplastic [Arachis duranensis]	Metabolism;Metabolism;Metabolism;Metabolism;Metabolism;Metabolism	Global and overview maps;Global and overview maps;Global and overview maps;Global and overview maps;Carbohydrate metabolism;Energy metabolism	ko01100//Metabolic pathways;ko01110//Biosynthesis of secondary metabolites;ko01200//Carbon metabolism;ko01230//Biosynthesis of amino acids;ko00010//Glycolysis / Gluconeogenesis;ko00710//Carbon fixation in photosynthetic organisms	K00927;K00927;K00927;K00927;K00927;K00927	-	GO:0016772//transferase activity, transferring phosphorus-containing groups;GO:0032550//purine ribonucleoside binding	GO:0006090//pyruvate metabolic process;GO:0006796//phosphate-containing compound metabolic process
ncbi_112703073	3	0	0	RPL28A	PREDICTED: 60S ribosomal protein L28-1-like [Arachis duranensis]	Genetic Information Processing	Translation	ko03010//Ribosome	K02903	-	-	-
ncbi_112703322	3	0	0	HEMA1	PREDICTED: glutamyl-tRNA reductase 1, chloroplastic-like [Arachis duranensis]	Metabolism;Metabolism;Metabolism	Global and overview maps;Global and overview maps;Metabolism of cofactors and vitamins	ko01100//Metabolic pathways;ko01110//Biosynthesis of secondary metabolites;ko00860//Porphyrin and chlorophyll metabolism	K02492;K02492;K02492	-	GO:0000166//nucleotide binding;GO:0016620//oxidoreductase activity, acting on the aldehyde or oxo group of donors, NAD or NADP as acceptor	GO:0018130//heterocycle biosynthetic process;GO:0044710//single-organism metabolic process
ncbi_112703344	3	0	0	RPL10	PREDICTED: 60S ribosomal protein L10-like [Arachis duranensis]	Genetic Information Processing	Translation	ko03010//Ribosome	K02866	-	-	-
ncbi_112703414	3	0	0	PSBR	PREDICTED: photosystem II 10 kDa polypeptide, chloroplastic [Arachis duranensis]	Metabolism;Metabolism	Global and overview maps;Energy metabolism	ko01100//Metabolic pathways;ko00195//Photosynthesis	K03541;K03541	-	-	-
ncbi_112703455	3	0	0	GLO1	PREDICTED: peroxisomal (S)-2-hydroxy-acid oxidase GLO1 isoform X1 [Arachis duranensis]	Metabolism;Metabolism;Metabolism;Cellular Processes;Metabolism	Global and overview maps;Global and overview maps;Global and overview maps;Transport and catabolism;Carbohydrate metabolism	ko01100//Metabolic pathways;ko01110//Biosynthesis of secondary metabolites;ko01200//Carbon metabolism;ko04146//Peroxisome;ko00630//Glyoxylate and dicarboxylate metabolism	K11517;K11517;K11517;K11517;K11517	-	GO:0003824//catalytic activity;GO:0032553//ribonucleotide binding	GO:0044710//single-organism metabolic process
ncbi_112703523	3	0	0	-	-	-	-	-	-	-	-	-
ncbi_112705728	3	0	0	GAPB	PREDICTED: glyceraldehyde-3-phosphate dehydrogenase B, chloroplastic [Arachis duranensis]	Metabolism;Metabolism;Metabolism	Global and overview maps;Global and overview maps;Energy metabolism	ko01100//Metabolic pathways;ko01200//Carbon metabolism;ko00710//Carbon fixation in photosynthetic organisms	K05298;K05298;K05298	-	GO:0000166//nucleotide binding;GO:0004672//protein kinase activity;GO:0016903//oxidoreductase activity, acting on the aldehyde or oxo group of donors;GO:0032550//purine ribonucleoside binding	GO:0006396//RNA processing;GO:0006464//cellular protein modification process;GO:0019318//hexose metabolic process
ncbi_112705801	3	0	0	petM	Cytochrome b6-f complex subunit 7 [Cajanus cajan]	-	-	-	-	-	-	-
ncbi_112705885	3	0	0	TL17	PREDICTED: thylakoid lumenal 17.4 kDa protein, chloroplastic [Arachis duranensis]	-	-	-	-	-	-	-
ncbi_112705890	3	0	0	PPH1	PREDICTED: protein phosphatase 2C 57 isoform X1 [Arachis duranensis]	-	-	-	-	-	-	-
ncbi_112706005	3	0	0	SGRL	PREDICTED: protein STAY-GREEN LIKE, chloroplastic [Arachis duranensis]	Metabolism;Metabolism	Global and overview maps;Metabolism of cofactors and vitamins	ko01110//Biosynthesis of secondary metabolites;ko00860//Porphyrin and chlorophyll metabolism	K22013;K22013	-	-	-
ncbi_112706046	3	0	0	HEMB	PREDICTED: delta-aminolevulinic acid dehydratase, chloroplastic [Arachis duranensis]	Metabolism;Metabolism;Metabolism	Global and overview maps;Global and overview maps;Metabolism of cofactors and vitamins	ko01100//Metabolic pathways;ko01110//Biosynthesis of secondary metabolites;ko00860//Porphyrin and chlorophyll metabolism	K01698;K01698;K01698	-	GO:0016836//hydro-lyase activity;GO:0043169//cation binding	GO:0006778//porphyrin-containing compound metabolic process;GO:0018130//heterocycle biosynthetic process
ncbi_112706053	4	0	0	ALDH3H1	PREDICTED: aldehyde dehydrogenase family 3 member H1-like [Arachis duranensis]	Metabolism;Metabolism;Metabolism;Metabolism;Metabolism;Metabolism;Metabolism;Metabolism;Metabolism;Metabolism;Metabolism;Metabolism;Metabolism	Global and overview maps;Global and overview maps;Carbohydrate metabolism;Carbohydrate metabolism;Lipid metabolism;Lipid metabolism;Amino acid metabolism;Amino acid metabolism;Carbohydrate metabolism;Amino acid metabolism;Metabolism of other amino acids;Amino acid metabolism;Amino acid metabolism	ko01100//Metabolic pathways;ko01110//Biosynthesis of secondary metabolites;ko00010//Glycolysis / Gluconeogenesis;ko00620//Pyruvate metabolism;ko00561//Glycerolipid metabolism;ko00071//Fatty acid degradation;ko00330//Arginine and proline metabolism;ko00280//Valine, leucine and isoleucine degradation;ko00053//Ascorbate and aldarate metabolism;ko00380//Tryptophan metabolism;ko00410//beta-Alanine met…	K00128;K00128;K00128;K00128;K00128;K00128;K00128;K00128;K00128;K00128;K00128;K00128;K00128	GO:0005911//cell-cell junction;GO:0043231//intracellular membrane-bounded organelle	GO:0016620//oxidoreductase activity, acting on the aldehyde or oxo group of donors, NAD or NADP as acceptor	GO:0044237//cellular metabolic process;GO:0044710//single-organism metabolic process;GO:0050896//response to stimulus
ncbi_112706057	3	0	0	NAC002	PREDICTED: NAC domain-containing protein 2 [Arachis ipaensis]	-	-	-	-	GO:0043231//intracellular membrane-bounded organelle	GO:0001071//nucleic acid binding transcription factor activity	GO:0009404//toxin metabolic process;GO:0010468//regulation of gene expression;GO:0014070//response to organic cyclic compound;GO:0034645//cellular macromolecule biosynthetic process
ncbi_112706063	3	0	0	PSBS	PREDICTED: photosystem II 22 kDa protein, chloroplastic [Arachis ipaensis]	Metabolism;Metabolism	Global and overview maps;Energy metabolism	ko01100//Metabolic pathways;ko00195//Photosynthesis	K03542;K03542	GO:0009503//thylakoid light-harvesting complex;GO:0009521//photosystem;GO:0031224//intrinsic component of membrane	GO:0019840//isoprenoid binding;GO:0046906//tetrapyrrole binding	GO:0000097//sulfur amino acid biosynthetic process;GO:0005982//starch metabolic process;GO:0009668//plastid membrane organization;GO:0009886//post-embryonic morphogenesis;GO:0009893//positive regulation of metabolic process;GO:0016072//rRNA metabolic process;GO:0043623//cellular protein complex assembly;GO:1990066//energy quenching
ncbi_112706113	3	0	0	RPS13	PREDICTED: 30S ribosomal protein S13, chloroplastic [Arachis duranensis]	Genetic Information Processing	Translation	ko03010//Ribosome	K02952	-	-	-
ncbi_112706236	4	0	0	AHL17	PREDICTED: AT-hook motif nuclear-localized protein 17-like [Arachis duranensis]	-	-	-	-	-	-	-
ncbi_112706311	3	0	0	PSRP6	PREDICTED: 50S ribosomal protein 6, chloroplastic [Arachis duranensis]	-	-	-	-	-	-	-
ncbi_112706343	4	0	0	HSP17.9-D	PREDICTED: 17.9 kDa class II heat shock protein-like [Arachis duranensis]	Genetic Information Processing	Folding, sorting and degradation	ko04141//Protein processing in endoplasmic reticulum	K13993	-	-	-
ncbi_112706569	4	0	0	EP3	PREDICTED: endochitinase PR4-like [Arachis duranensis]	Metabolism;Metabolism	Global and overview maps;Carbohydrate metabolism	ko01100//Metabolic pathways;ko00520//Amino sugar and nucleotide sugar metabolism	K01183;K01183	-	-	-
ncbi_112706599	3	0	0	BBX25	PREDICTED: B-box zinc finger protein 25-like [Arachis duranensis]	-	-	-	-	-	-	-
ncbi_112706656	3	0	0	DIT1	PREDICTED: dicarboxylate transporter 1, chloroplastic-like [Arachis duranensis]	-	-	-	-	-	-	-
ncbi_112706704	3	0	0	OEP16	PREDICTED: outer envelope pore protein 16, chloroplastic isoform X1 [Arachis duranensis]	-	-	-	-	GO:0031224//intrinsic component of membrane	-	-
ncbi_112706718	4	0	0	MtrDRAFT_AC149210g1v1	PREDICTED: histone H2A [Arachis duranensis]	-	-	-	-	GO:0043231//intracellular membrane-bounded organelle;GO:0043232//intracellular non-membrane-bounded organelle	GO:0003676//nucleic acid binding;GO:0046983//protein dimerization activity	-
ncbi_112706842	4	0	0	At2g28720	PREDICTED: histone H2B-like [Arachis duranensis]	-	-	-	-	GO:0043231//intracellular membrane-bounded organelle;GO:0043232//intracellular non-membrane-bounded organelle	GO:0003676//nucleic acid binding;GO:0046983//protein dimerization activity	-
ncbi_112706905	4	0	0	SAP3	PREDICTED: zinc finger A20 and AN1 domain-containing stress-associated protein 3-like [Arachis duranensis]	-	-	-	-	-	GO:0046872//metal ion binding	-
ncbi_112707058	3	0	0	petC	PREDICTED: cytochrome b6-f complex iron-sulfur subunit, chloroplastic-like [Arachis duranensis]	Metabolism;Metabolism	Global and overview maps;Energy metabolism	ko01100//Metabolic pathways;ko00195//Photosynthesis	K02636;K02636	GO:0031224//intrinsic component of membrane;GO:0034357//photosynthetic membrane	GO:0009055//electron carrier activity;GO:0043169//cation binding;GO:0051536//iron-sulfur cluster binding;GO:0052880//oxidoreductase activity, acting on diphenols and related substances as donors, with copper protein as acceptor	GO:0015992//proton transport;GO:0044237//cellular metabolic process;GO:0044710//single-organism metabolic process
ncbi_112707069	3	0	0	THF1	PREDICTED: protein THYLAKOID FORMATION1, chloroplastic-like [Arachis ipaensis]	-	-	-	-	-	-	-
ncbi_112707097	3	0	0	PSB27-1	PREDICTED: photosystem II repair protein PSB27-H1, chloroplastic [Arachis duranensis]	Metabolism;Metabolism	Global and overview maps;Energy metabolism	ko01100//Metabolic pathways;ko00195//Photosynthesis	K08902;K08902	-	-	-
ncbi_112707138	3	0	0	AAC3	PREDICTED: ADP,ATP carrier protein 3, mitochondrial-like [Arachis duranensis]	-	-	-	-	-	-	-
ncbi_112707262	3	0	0	PNSL3	PREDICTED: photosynthetic NDH subunit of lumenal location 3, chloroplastic [Arachis duranensis]	Metabolism;Metabolism	Global and overview maps;Energy metabolism	ko01100//Metabolic pathways;ko00195//Photosynthesis	K08901;K08901	GO:0009521//photosystem;GO:0031976//plastid thylakoid;GO:0044434//chloroplast part	-	GO:0006091//generation of precursor metabolites and energy;GO:0044710//single-organism metabolic process;GO:0044763//single-organism cellular process
ncbi_112707270	3	0	0	RPL24	PREDICTED: 50S ribosomal protein L24, chloroplastic [Arachis duranensis]	Genetic Information Processing	Translation	ko03010//Ribosome	K02895	GO:0009526//plastid envelope;GO:0009532//plastid stroma;GO:0030529//intracellular ribonucleoprotein complex	GO:0003723//RNA binding;GO:0005198//structural molecule activity	GO:0006090//pyruvate metabolic process;GO:0006412//translation
ncbi_112707307	3	0	0	PBP1	PREDICTED: calcium-binding protein PBP1-like [Arachis duranensis]	-	-	-	-	-	-	-
ncbi_112708431	3	0	0	Cdlc2	PREDICTED: dynein light chain 2, cytoplasmic [Arachis duranensis]	-	-	-	-	-	-	GO:0044763//single-organism cellular process
ncbi_112707348	3	0	0	CAB13	PREDICTED: chlorophyll a-b binding protein 13, chloroplastic [Arachis ipaensis]	Metabolism;Metabolism	Global and overview maps;Energy metabolism	ko01100//Metabolic pathways;ko00196//Photosynthesis - antenna proteins	K08914;K08914	GO:0009521//photosystem;GO:0031224//intrinsic component of membrane	GO:0043169//cation binding;GO:0046906//tetrapyrrole binding	GO:0006091//generation of precursor metabolites and energy;GO:0006464//cellular protein modification process
ncbi_112707379	3	0	0	3PCR	PREDICTED: protochlorophyllide reductase, chloroplastic [Arachis ipaensis]	Metabolism;Metabolism;Metabolism	Global and overview maps;Global and overview maps;Metabolism of cofactors and vitamins	ko01100//Metabolic pathways;ko01110//Biosynthesis of secondary metabolites;ko00860//Porphyrin and chlorophyll metabolism	K00218;K00218;K00218	-	-	-
ncbi_112707403	3	0	0	At3g15360	PREDICTED: thioredoxin M4, chloroplastic [Arachis duranensis]	-	-	-	-	-	-	-
ncbi_112707437	2	0	0	ERF4	PREDICTED: ethylene-responsive transcription factor 4-like [Arachis duranensis]	-	-	-	-	-	-	-
ncbi_112707645	3	0	0	MPH1	PREDICTED: uncharacterized protein LOC107462941 [Arachis duranensis]	-	-	-	-	GO:0044424//intracellular part	-	GO:0009657//plastid organization;GO:0044237//cellular metabolic process;GO:0044238//primary metabolic process;GO:0044763//single-organism cellular process;GO:0071704//organic substance metabolic process
ncbi_112707775	3	0	0	RPL28	PREDICTED: 50S ribosomal protein L28, chloroplastic-like [Arachis duranensis]	Genetic Information Processing	Translation	ko03010//Ribosome	K02902	GO:0030529//intracellular ribonucleoprotein complex	-	GO:0010467//gene expression
ncbi_112707907	3	0	0	ATPG	PREDICTED: ATP synthase subunit b', chloroplastic-like [Arachis duranensis]	Metabolism;Metabolism;Metabolism	Global and overview maps;Energy metabolism;Energy metabolism	ko01100//Metabolic pathways;ko00190//Oxidative phosphorylation;ko00195//Photosynthesis	K02109;K02109;K02109	GO:0009526//plastid envelope;GO:0031224//intrinsic component of membrane;GO:0031976//plastid thylakoid;GO:0033177//proton-transporting two-sector ATPase complex, proton-transporting domain;GO:0044434//chloroplast part	GO:0003824//catalytic activity;GO:0015077//monovalent inorganic cation transmembrane transporter activity	GO:0006091//generation of precursor metabolites and energy;GO:0006605//protein targeting;GO:0006739//NADP metabolic process;GO:0006754//ATP biosynthetic process;GO:0006818//hydrogen transport;GO:0006996//organelle organization;GO:0009620//response to fungus;GO:0009696//salicylic acid metabolic process;GO:0009755//hormone-mediated signaling pathway;GO:0009863//salicylic acid mediated signaling pat…
ncbi_112707918	3	0	0	AZI1	PREDICTED: 14 kDa proline-rich protein DC2.15-like [Arachis duranensis]	-	-	-	-	-	-	-
ncbi_112708162	3	0	0	--	PREDICTED: calcium-binding protein CML37-like [Arachis duranensis]	Organismal Systems	Environmental adaptation	ko04626//Plant-pathogen interaction	K13448	-	-	-
ncbi_112708247	3	0	0	lhcA-P4	PREDICTED: chlorophyll a-b binding protein P4, chloroplastic [Arachis duranensis]	Metabolism	Energy metabolism	ko00196//Photosynthesis - antenna proteins	K08910	GO:0009521//photosystem;GO:0031224//intrinsic component of membrane	GO:0043169//cation binding;GO:0046906//tetrapyrrole binding	GO:0006091//generation of precursor metabolites and energy;GO:0006464//cellular protein modification process
ncbi_112709711	3	0	0	--	PREDICTED: uncharacterized protein LOC107463762 [Arachis duranensis]	-	-	-	-	-	-	-
ncbi_112709733	3	0	0	ACR11	PREDICTED: ACT domain-containing protein ACR11-like [Arachis duranensis]	-	-	-	-	GO:0009526//plastid envelope;GO:0009532//plastid stroma;GO:0044434//chloroplast part	GO:0016772//transferase activity, transferring phosphorus-containing groups;GO:0031406//carboxylic acid binding	GO:0006091//generation of precursor metabolites and energy;GO:0006873//cellular ion homeostasis;GO:0006970//response to osmotic stress;GO:0009617//response to bacterium;GO:0009746//response to hexose;GO:0030001//metal ion transport
ncbi_112709800	3	0	0	--	late embryogenesis abundant protein group 3 protein [Arachis hypogaea]	-	-	-	-	-	-	-
ncbi_112709823	3	0	0	GLYK	PREDICTED: D-glycerate 3-kinase, chloroplastic [Arachis duranensis]	Metabolism;Metabolism;Metabolism;Metabolism;Metabolism;Metabolism	Global and overview maps;Global and overview maps;Global and overview maps;Lipid metabolism;Carbohydrate metabolism;Amino acid metabolism	ko01100//Metabolic pathways;ko01110//Biosynthesis of secondary metabolites;ko01200//Carbon metabolism;ko00561//Glycerolipid metabolism;ko00630//Glyoxylate and dicarboxylate metabolism;ko00260//Glycine, serine and threonine metabolism	K15918;K15918;K15918;K15918;K15918;K15918	-	-	GO:0006796//phosphate-containing compound metabolic process
ncbi_112709845	3	0	0	TIC20-I	PREDICTED: protein TIC 20-I, chloroplastic [Arachis duranensis]	-	-	-	-	-	-	-
ncbi_112709894	3	0	0	PSAH2	PREDICTED: photosystem I reaction center subunit VI-2, chloroplastic-like [Arachis duranensis]	Metabolism;Metabolism	Global and overview maps;Energy metabolism	ko01100//Metabolic pathways;ko00195//Photosynthesis	K02695;K02695	-	-	-
ncbi_112709897	3	0	0	CURT1C	PREDICTED: protein CURVATURE THYLAKOID 1C, chloroplastic [Arachis duranensis]	-	-	-	-	-	-	-
ncbi_112710020	3	0	0	CP29B	PREDICTED: 29 kDa ribonucleoprotein, chloroplastic [Arachis ipaensis]	-	-	-	-	-	-	-
ncbi_112710039	3	0	0	RPL28C	PREDICTED: 60S ribosomal protein L28-2-like [Arachis duranensis]	Genetic Information Processing	Translation	ko03010//Ribosome	K02903	GO:0030529//intracellular ribonucleoprotein complex	-	GO:0010467//gene expression
ncbi_112710040	3	0	0	At2g18110	PREDICTED: elongation factor 1-delta-like [Arachis ipaensis]	-	-	-	-	-	-	-
ncbi_112710232	3	0	0	RPL4	PREDICTED: 50S ribosomal protein L4, chloroplastic [Arachis duranensis]	Genetic Information Processing	Translation	ko03010//Ribosome	K02926	-	-	-
ncbi_112710273	3	0	0	KTI3	PREDICTED: factor Xa inhibitor BuXI-like [Arachis duranensis]	-	-	-	-	-	-	-
ncbi_112710275	3	0	0	KTI3	PREDICTED: kunitz-type trypsin inhibitor KTI1-like [Arachis duranensis]	-	-	-	-	-	-	-
ncbi_112710309	3	0	0	RPL30	PREDICTED: 60S ribosomal protein L30 [Arachis duranensis]	Genetic Information Processing	Translation	ko03010//Ribosome	K02908	GO:0030529//intracellular ribonucleoprotein complex	-	GO:0010467//gene expression
ncbi_112710411	3	0	0	GLP1	PREDICTED: germin-like protein subfamily 3 member 1 [Arachis duranensis]	-	-	-	-	GO:0005576//extracellular region	GO:0046914//transition metal ion binding	GO:0006873//cellular ion homeostasis;GO:0009886//post-embryonic morphogenesis;GO:0030001//metal ion transport
ncbi_112710433	3	0	0	psaD	PREDICTED: photosystem I reaction center subunit II, chloroplastic-like [Arachis duranensis]	Metabolism;Metabolism	Global and overview maps;Energy metabolism	ko01100//Metabolic pathways;ko00195//Photosynthesis	K02692;K02692	GO:0009521//photosystem;GO:0043231//intracellular membrane-bounded organelle	-	GO:0044237//cellular metabolic process
ncbi_112710450	3	0	0	RPL17	PREDICTED: 50S ribosomal protein L17, chloroplastic [Arachis ipaensis]	Genetic Information Processing	Translation	ko03010//Ribosome	K02879	GO:0030529//intracellular ribonucleoprotein complex	-	GO:0010467//gene expression
ncbi_112708921	3	0	0	--	PREDICTED: neural Wiskott-Aldrich syndrome protein-like [Arachis ipaensis]	-	-	-	-	-	-	-
ncbi_112710517	3	0	0	CPN10-1	PREDICTED: 10 kDa chaperonin [Arachis duranensis]	-	-	-	-	-	-	GO:0044267//cellular protein metabolic process
ncbi_112710539	4	0	0	BZIP53	PREDICTED: bZIP transcription factor 53-like [Arachis duranensis]	-	-	-	-	-	GO:0003677//DNA binding	GO:0010468//regulation of gene expression
ncbi_112710564	4	0	0	CP12-2	PREDICTED: calvin cycle protein CP12-1, chloroplastic-like [Arachis duranensis]	-	-	-	-	-	-	-
ncbi_112710643	3	0	0	CYP20-3	PREDICTED: peptidyl-prolyl cis-trans isomerase, chloroplastic-like [Arachis duranensis]	-	-	-	-	-	-	-
ncbi_112710809	4	0	0	HSP17.3-B	PREDICTED: 17.3 kDa class I heat shock protein-like [Arachis duranensis]	Genetic Information Processing	Folding, sorting and degradation	ko04141//Protein processing in endoplasmic reticulum	K13993	-	-	-
ncbi_112710876	3	0	0	At1g54780	PREDICTED: UPF0603 protein At1g54780, chloroplastic [Arachis duranensis]	-	-	-	-	GO:0031224//intrinsic component of membrane;GO:0031976//plastid thylakoid;GO:0044434//chloroplast part;GO:0044436//thylakoid part	-	GO:0000097//sulfur amino acid biosynthetic process;GO:0006090//pyruvate metabolic process;GO:0006633//fatty acid biosynthetic process;GO:0006779//porphyrin-containing compound biosynthetic process;GO:0006796//phosphate-containing compound metabolic process;GO:0006996//organelle organization;GO:0009639//response to red or far red light;GO:0009765//photosynthesis, light harvesting;GO:0009767//photo…
ncbi_112711076	4	0	0	-	-	-	-	-	-	-	-	-
ncbi_112711089	3	0	0	--	PREDICTED: Bowman-Birk type proteinase inhibitor A-II [Arachis duranensis]	-	-	-	-	-	GO:0004866//endopeptidase inhibitor activity	GO:0010466//negative regulation of peptidase activity
ncbi_112711127	3	0	0	--	RmlC-like cupins superfamily protein [Medicago truncatula]	-	-	-	-	-	-	-
ncbi_112711198	4	0	0	--	PREDICTED: basic 7S globulin-like [Arachis duranensis]	-	-	-	-	-	-	GO:0019538//protein metabolic process
ncbi_112711270	4	0	0	AtMg00040	PREDICTED: ATP synthase subunit 9, mitochondrial [Arachis ipaensis]	Metabolism;Metabolism	Global and overview maps;Energy metabolism	ko01100//Metabolic pathways;ko00190//Oxidative phosphorylation	K02128;K02128	GO:0031090//organelle membrane;GO:0031224//intrinsic component of membrane;GO:0033177//proton-transporting two-sector ATPase complex, proton-transporting domain	GO:0015077//monovalent inorganic cation transmembrane transporter activity;GO:0032550//purine ribonucleoside binding	GO:0006754//ATP biosynthetic process;GO:0015988//energy coupled proton transmembrane transport, against electrochemical gradient
ncbi_114924477	1	0	0	-	-	-	-	-	-	-	-	-
ncbi_112711567	4	0	0	ATX1	PREDICTED: copper transport protein ATX1-like [Arachis duranensis]	-	-	-	-	-	-	-
ncbi_112711634	3	0	0	RPL36	PREDICTED: 60S ribosomal protein L36-3-like [Arachis duranensis]	Genetic Information Processing	Translation	ko03010//Ribosome	K02920	GO:0030529//intracellular ribonucleoprotein complex	-	GO:0010467//gene expression
ncbi_112711730	3	0	0	NEET	PREDICTED: CDGSH iron-sulfur domain-containing protein NEET [Arachis duranensis]	-	-	-	-	-	GO:0051536//iron-sulfur cluster binding	-
ncbi_112711734	4	0	0	APS1	PREDICTED: ATP sulfurylase 1, chloroplastic [Arachis duranensis]	Metabolism;Metabolism;Metabolism;Metabolism;Metabolism	Global and overview maps;Nucleotide metabolism;Energy metabolism;Metabolism of other amino acids;Biosynthesis of other secondary metabolites	ko01100//Metabolic pathways;ko00230//Purine metabolism;ko00920//Sulfur metabolism;ko00450//Selenocompound metabolism;ko00261//Monobactam biosynthesis	K13811;K13811;K13811;K13811;K13811	-	-	-
ncbi_112711748	3	0	0	ELIP1	PREDICTED: early light-induced protein, chloroplastic [Arachis duranensis]	-	-	-	-	-	-	-
ncbi_112711754	3	0	0	VIT_05s0020g04070	PREDICTED: 1,2-dihydroxy-3-keto-5-methylthiopentene dioxygenase 1 [Arachis duranensis]	Metabolism;Metabolism	Global and overview maps;Amino acid metabolism	ko01100//Metabolic pathways;ko00270//Cysteine and methionine metabolism	K08967;K08967	-	-	-
ncbi_112711805	3	0	0	psaD	PREDICTED: photosystem I reaction center subunit II, chloroplastic-like [Arachis duranensis]	Metabolism;Metabolism	Global and overview maps;Energy metabolism	ko01100//Metabolic pathways;ko00195//Photosynthesis	K02692;K02692	GO:0009521//photosystem;GO:0043231//intracellular membrane-bounded organelle	-	GO:0044237//cellular metabolic process
ncbi_112711970	3	0	0	2023-09-01	PREDICTED: stress enhanced protein 1, chloroplastic isoform X1 [Arachis ipaensis]	-	-	-	-	-	-	-
ncbi_112712088	3	0	0	RPL15	PREDICTED: 50S ribosomal protein L15, chloroplastic-like [Arachis ipaensis]	Genetic Information Processing	Translation	ko03010//Ribosome	K02876	-	-	-
ncbi_112712194	3	0	0	HPR-A	PREDICTED: glycerate dehydrogenase [Arachis duranensis]	Metabolism;Metabolism;Metabolism;Metabolism;Metabolism	Global and overview maps;Global and overview maps;Global and overview maps;Carbohydrate metabolism;Amino acid metabolism	ko01100//Metabolic pathways;ko01110//Biosynthesis of secondary metabolites;ko01200//Carbon metabolism;ko00630//Glyoxylate and dicarboxylate metabolism;ko00260//Glycine, serine and threonine metabolism	K15893;K15893;K15893;K15893;K15893	-	-	-
ncbi_112712197	4	0	0	--	PREDICTED: uncharacterized protein LOC107467469 isoform X1 [Arachis duranensis]	-	-	-	-	-	-	-
ncbi_112712242	3	0	0	ATHX	PREDICTED: thioredoxin X, chloroplastic-like [Arachis duranensis]	-	-	-	-	-	-	-
ncbi_112712297	4	0	0	ZAT5	PREDICTED: zinc finger protein ZAT11-like [Arachis duranensis]	-	-	-	-	-	-	-
ncbi_112712305	3	0	0	PNSL1	PREDICTED: photosynthetic NDH subunit of lumenal location 1, chloroplastic [Arachis duranensis]	-	-	-	-	-	-	-
ncbi_112712350	3	0	0	TKL-1	PREDICTED: transketolase, chloroplastic [Arachis duranensis]	Metabolism;Metabolism;Metabolism;Metabolism;Metabolism;Metabolism	Global and overview maps;Global and overview maps;Global and overview maps;Global and overview maps;Energy metabolism;Carbohydrate metabolism	ko01100//Metabolic pathways;ko01110//Biosynthesis of secondary metabolites;ko01200//Carbon metabolism;ko01230//Biosynthesis of amino acids;ko00710//Carbon fixation in photosynthetic organisms;ko00030//Pentose phosphate pathway	K00615;K00615;K00615;K00615;K00615;K00615	-	GO:0016744//transferase activity, transferring aldehyde or ketonic groups	-
ncbi_112712469	3	0	0	OHP2	PREDICTED: probable inactive serine/threonine-protein kinase slob2 [Arachis ipaensis]	-	-	-	-	GO:0031976//plastid thylakoid;GO:0044434//chloroplast part	-	GO:0009639//response to red or far red light
ncbi_112712543	3	0	0	RPL21	PREDICTED: 50S ribosomal protein L21, chloroplastic [Arachis ipaensis]	Genetic Information Processing	Translation	ko03010//Ribosome	K02888	-	-	-
ncbi_112712560	4	0	0	CINV2	PREDICTED: probable alkaline/neutral invertase D [Arachis duranensis]	-	-	-	-	-	GO:0004564//beta-fructofuranosidase activity	-
ncbi_112712566	3	0	0	GATC	PREDICTED: glutamyl-tRNA(Gln) amidotransferase subunit C, chloroplastic/mitochondrial-like [Arachis ipaensis]	Metabolism;Genetic Information Processing	Global and overview maps;Translation	ko01100//Metabolic pathways;ko00970//Aminoacyl-tRNA biosynthesis	K02435;K02435	-	-	-
ncbi_112712595	3	0	0	PIP2-2	PREDICTED: aquaporin PIP2-2 [Arachis duranensis]	-	-	-	-	-	-	-
ncbi_112712714	3	0	0	RPL34	PREDICTED: 50S ribosomal protein L34, chloroplastic-like [Arachis ipaensis]	Genetic Information Processing	Translation	ko03010//Ribosome	K02914	GO:0009536//plastid;GO:0030529//intracellular ribonucleoprotein complex	GO:0003723//RNA binding;GO:0005198//structural molecule activity	GO:0010467//gene expression
ncbi_112714306	3	0	0	RPL18A	PREDICTED: 60S ribosomal protein L18a [Arachis duranensis]	Genetic Information Processing	Translation	ko03010//Ribosome	K02882	GO:0030529//intracellular ribonucleoprotein complex	-	GO:0010467//gene expression
ncbi_112714364	3	0	0	RPL38A	60S ribosomal protein L38-like [Cajanus cajan]	Genetic Information Processing	Translation	ko03010//Ribosome	K02923	-	-	-
ncbi_112714384	3	0	0	RPL18	PREDICTED: 50S ribosomal protein L18, chloroplastic-like [Arachis duranensis]	Genetic Information Processing	Translation	ko03010//Ribosome	K02881	-	-	-
ncbi_112714505	3	0	0	CHLI	PREDICTED: magnesium-chelatase subunit ChlI, chloroplastic-like [Arachis duranensis]	Metabolism;Metabolism;Metabolism	Global and overview maps;Global and overview maps;Metabolism of cofactors and vitamins	ko01100//Metabolic pathways;ko01110//Biosynthesis of secondary metabolites;ko00860//Porphyrin and chlorophyll metabolism	K03405;K03405;K03405	-	-	-
ncbi_112714573	3	0	0	rps5	PREDICTED: 30S ribosomal protein S5, chloroplastic [Arachis duranensis]	Genetic Information Processing	Translation	ko03010//Ribosome	K02988	GO:0009532//plastid stroma;GO:0031976//plastid thylakoid;GO:0044391//ribosomal subunit;GO:0044434//chloroplast part	GO:0003723//RNA binding;GO:0005198//structural molecule activity	GO:0006605//protein targeting;GO:0009617//response to bacterium;GO:0010467//gene expression
ncbi_112714759	3	0	0	PPA6	PREDICTED: soluble inorganic pyrophosphatase 6, chloroplastic-like [Arachis duranensis]	Metabolism	Energy metabolism	ko00190//Oxidative phosphorylation	K01507	GO:0009526//plastid envelope;GO:0009532//plastid stroma	GO:0016462//pyrophosphatase activity;GO:0046872//metal ion binding	GO:0000097//sulfur amino acid biosynthetic process;GO:0006091//generation of precursor metabolites and energy;GO:0006605//protein targeting;GO:0006793//phosphorus metabolic process;GO:0009620//response to fungus;GO:0009683//indoleacetic acid metabolic process;GO:0009696//salicylic acid metabolic process;GO:0009755//hormone-mediated signaling pathway;GO:0009863//salicylic acid mediated signaling p…
ncbi_112714786	4	0	0	CAD1	PREDICTED: probable cinnamyl alcohol dehydrogenase 1 [Arachis duranensis]	Metabolism;Metabolism;Metabolism	Global and overview maps;Global and overview maps;Biosynthesis of other secondary metabolites	ko01100//Metabolic pathways;ko01110//Biosynthesis of secondary metabolites;ko00940//Phenylpropanoid biosynthesis	K00083;K00083;K00083	-	-	-
ncbi_112714787	4	0	0	CAD1	PREDICTED: probable cinnamyl alcohol dehydrogenase 1 [Arachis duranensis]	Metabolism;Metabolism;Metabolism	Global and overview maps;Global and overview maps;Biosynthesis of other secondary metabolites	ko01100//Metabolic pathways;ko01110//Biosynthesis of secondary metabolites;ko00940//Phenylpropanoid biosynthesis	K00083;K00083;K00083	-	-	-
ncbi_112714826	3	0	0	--	PREDICTED: classical arabinogalactan protein 1-like [Arachis duranensis]	-	-	-	-	-	-	-
ncbi_112714872	4	0	0	PNC2	PREDICTED: cationic peroxidase 2 [Arachis duranensis]	Metabolism;Metabolism;Metabolism	Global and overview maps;Global and overview maps;Biosynthesis of other secondary metabolites	ko01100//Metabolic pathways;ko01110//Biosynthesis of secondary metabolites;ko00940//Phenylpropanoid biosynthesis	K00430;K00430;K00430	-	GO:0003824//catalytic activity;GO:0043169//cation binding;GO:0046906//tetrapyrrole binding	GO:0006950//response to stress;GO:0044710//single-organism metabolic process
ncbi_112714873	3	0	0	CAP10A	PREDICTED: chlorophyll a-b binding protein CP24 10A, chloroplastic [Arachis duranensis]	Metabolism;Metabolism	Global and overview maps;Energy metabolism	ko01100//Metabolic pathways;ko00196//Photosynthesis - antenna proteins	K08917;K08917	-	-	-
ncbi_112715058	4	0	0	GAPC2	PREDICTED: glyceraldehyde-3-phosphate dehydrogenase GAPC2, cytosolic-like [Arachis ipaensis]	Metabolism;Metabolism;Metabolism;Metabolism;Metabolism;Metabolism	Global and overview maps;Global and overview maps;Global and overview maps;Global and overview maps;Carbohydrate metabolism;Energy metabolism	ko01100//Metabolic pathways;ko01110//Biosynthesis of secondary metabolites;ko01200//Carbon metabolism;ko01230//Biosynthesis of amino acids;ko00010//Glycolysis / Gluconeogenesis;ko00710//Carbon fixation in photosynthetic organisms	K00134;K00134;K00134;K00134;K00134;K00134	-	GO:0000166//nucleotide binding;GO:0016903//oxidoreductase activity, acting on the aldehyde or oxo group of donors	GO:0044710//single-organism metabolic process
ncbi_112715063	4	0	0	--	PREDICTED: uncharacterized protein LOC107468936 [Arachis duranensis]	-	-	-	-	-	-	-
ncbi_112715068	3	0	0	RPL12	PREDICTED: 50S ribosomal protein L12, chloroplastic-like [Arachis duranensis]	Genetic Information Processing	Translation	ko03010//Ribosome	K02935	GO:0030529//intracellular ribonucleoprotein complex	-	GO:0010467//gene expression
ncbi_112715093	3	0	0	PSBY	PREDICTED: photosystem II core complex proteins psbY, chloroplastic [Arachis ipaensis]	Metabolism;Metabolism	Global and overview maps;Energy metabolism	ko01100//Metabolic pathways;ko00195//Photosynthesis	K02723;K02723	GO:0009521//photosystem;GO:0009534//chloroplast thylakoid;GO:0031224//intrinsic component of membrane	GO:0046914//transition metal ion binding	GO:0000097//sulfur amino acid biosynthetic process;GO:0006091//generation of precursor metabolites and energy;GO:0006996//organelle organization;GO:0031399//regulation of protein modification process;GO:0043623//cellular protein complex assembly
ncbi_112715409	3	0	0	LHCB4.3	PREDICTED: chlorophyll a-b binding protein CP29.3, chloroplastic [Arachis ipaensis]	Metabolism;Metabolism	Global and overview maps;Energy metabolism	ko01100//Metabolic pathways;ko00196//Photosynthesis - antenna proteins	K08915;K08915	GO:0009521//photosystem;GO:0031224//intrinsic component of membrane;GO:0031976//plastid thylakoid;GO:0044434//chloroplast part	GO:0043169//cation binding;GO:0046906//tetrapyrrole binding	GO:0006091//generation of precursor metabolites and energy;GO:0006464//cellular protein modification process
ncbi_112715521	3	0	0	RPL13B	PREDICTED: 60S ribosomal protein L13-1 [Arachis duranensis]	Genetic Information Processing	Translation	ko03010//Ribosome	K02873	GO:0030529//intracellular ribonucleoprotein complex	-	GO:0010467//gene expression
ncbi_112715689	3	0	0	RPL3A	PREDICTED: 50S ribosomal protein L3, chloroplastic-like [Arachis duranensis]	Genetic Information Processing	Translation	ko03010//Ribosome	K02906	GO:0009526//plastid envelope;GO:0009532//plastid stroma;GO:0030529//intracellular ribonucleoprotein complex	GO:0003723//RNA binding;GO:0005198//structural molecule activity	GO:0006090//pyruvate metabolic process;GO:0006605//protein targeting;GO:0006779//porphyrin-containing compound biosynthetic process;GO:0010467//gene expression;GO:0016072//rRNA metabolic process;GO:0043623//cellular protein complex assembly
ncbi_112715693	3	0	0	RPP1A	PREDICTED: 60S acidic ribosomal protein P1 [Arachis duranensis]	Genetic Information Processing	Translation	ko03010//Ribosome	K02942	GO:0005840//ribosome	-	GO:0034645//cellular macromolecule biosynthetic process
ncbi_112715772	4	0	0	LSU2	protein RESPONSE TO LOW SULFUR 2-like [Cajanus cajan]	-	-	-	-	-	-	-
ncbi_112715801	3	0	0	--	PREDICTED: uncharacterized protein LOC107470206 [Arachis duranensis]	-	-	-	-	-	-	-
ncbi_112715808	3	0	0	RPS26B	PREDICTED: 40S ribosomal protein S26-2 [Arachis duranensis]	Genetic Information Processing	Translation	ko03010//Ribosome	K02976	-	-	-
ncbi_112715878	3	0	0	ACT7	PREDICTED: actin-7 [Arachis duranensis]	-	-	-	-	-	-	-
ncbi_112715880	3	0	0	PSAN	PREDICTED: photosystem I reaction center subunit N, chloroplastic [Arachis ipaensis]	Metabolism;Metabolism	Global and overview maps;Energy metabolism	ko01100//Metabolic pathways;ko00195//Photosynthesis	K02701;K02701	-	-	-
ncbi_112715908	3	0	0	RPL27	PREDICTED: 50S ribosomal protein L27, chloroplastic-like [Arachis ipaensis]	Genetic Information Processing	Translation	ko03010//Ribosome	K02899	GO:0030529//intracellular ribonucleoprotein complex	-	GO:0010467//gene expression
ncbi_112715927	3	0	0	ndhO	PREDICTED: NAD(P)H-quinone oxidoreductase subunit O, chloroplastic [Arachis duranensis]	-	-	-	-	GO:0009507//chloroplast	-	GO:0044237//cellular metabolic process;GO:0044699//single-organism process
ncbi_112716066	3	0	0	YLMG2	PREDICTED: ylmG homolog protein 2, chloroplastic [Arachis duranensis]	-	-	-	-	-	-	-
ncbi_112716074	3	0	0	ndhU	PREDICTED: NAD(P)H-quinone oxidoreductase subunit U, chloroplastic [Arachis duranensis]	-	-	-	-	-	-	-
ncbi_112716273	3	0	0	--	plant/F13G24-250 protein [Medicago truncatula]	-	-	-	-	GO:0031976//plastid thylakoid;GO:0044434//chloroplast part	-	GO:0018130//heterocycle biosynthetic process;GO:0019438//aromatic compound biosynthetic process;GO:0019684//photosynthesis, light reaction;GO:0044271//cellular nitrogen compound biosynthetic process;GO:0044710//single-organism metabolic process;GO:0044763//single-organism cellular process;GO:1901362//organic cyclic compound biosynthetic process
ncbi_112716504	3	0	0	CRR7	PREDICTED: protein CHLORORESPIRATORY REDUCTION 7, chloroplastic [Arachis duranensis]	-	-	-	-	-	-	-
ncbi_112716582	3	0	0	CP33	PREDICTED: 33 kDa ribonucleoprotein, chloroplastic [Arachis duranensis]	-	-	-	-	-	-	-
ncbi_112716705	3	0	0	RBCS	PREDICTED: ribulose bisphosphate carboxylase small chain 1, chloroplastic-like [Arachis duranensis]	Metabolism;Metabolism;Metabolism;Metabolism	Global and overview maps;Global and overview maps;Energy metabolism;Carbohydrate metabolism	ko01100//Metabolic pathways;ko01200//Carbon metabolism;ko00710//Carbon fixation in photosynthetic organisms;ko00630//Glyoxylate and dicarboxylate metabolism	K01602;K01602;K01602;K01602	GO:0009536//plastid	GO:0016831//carboxy-lyase activity	GO:0043094//cellular metabolic compound salvage;GO:0044710//single-organism metabolic process
ncbi_112716706	3	0	0	RBCS	PREDICTED: ribulose bisphosphate carboxylase small chain 1, chloroplastic-like [Arachis duranensis]	Metabolism;Metabolism;Metabolism;Metabolism	Global and overview maps;Global and overview maps;Energy metabolism;Carbohydrate metabolism	ko01100//Metabolic pathways;ko01200//Carbon metabolism;ko00710//Carbon fixation in photosynthetic organisms;ko00630//Glyoxylate and dicarboxylate metabolism	K01602;K01602;K01602;K01602	GO:0009536//plastid	GO:0016831//carboxy-lyase activity	GO:0043094//cellular metabolic compound salvage;GO:0044710//single-organism metabolic process
ncbi_112716741	3	0	0	ATP1	Pterin_4a domain-containing protein [Cephalotus follicularis]	Metabolism;Metabolism	Global and overview maps;Metabolism of cofactors and vitamins	ko01100//Metabolic pathways;ko00790//Folate biosynthesis	K01724;K01724	GO:0009536//plastid	GO:0016836//hydro-lyase activity	GO:0006091//generation of precursor metabolites and energy;GO:0006351//transcription, DNA-templated;GO:0008652//cellular amino acid biosynthetic process;GO:0009108//coenzyme biosynthetic process;GO:0009658//chloroplast organization;GO:0009668//plastid membrane organization;GO:0016072//rRNA metabolic process;GO:0031399//regulation of protein modification process;GO:0043623//cellular protein comple…
ncbi_114924625	1	0	0	--	PREDICTED: uncharacterized protein LOC109131543 [Camelina sativa]	-	-	-	-	GO:0043231//intracellular membrane-bounded organelle	-	-
ncbi_112717012	3	0	0	--	PREDICTED: uncharacterized protein LOC107471833 [Arachis duranensis]	-	-	-	-	-	-	-
ncbi_112719766	3	0	0	BOU	PREDICTED: mitochondrial carnitine/acylcarnitine carrier-like protein isoform X1 [Arachis ipaensis]	-	-	-	-	-	-	-
ncbi_112719772	3	0	0	LTD	PREDICTED: protein LHCP TRANSLOCATION DEFECT [Arachis ipaensis]	-	-	-	-	GO:0009526//plastid envelope;GO:0009532//plastid stroma;GO:0044434//chloroplast part	-	GO:0006090//pyruvate metabolic process;GO:0015031//protein transport;GO:0022607//cellular component assembly;GO:0046471//phosphatidylglycerol metabolic process
ncbi_112719779	3	0	0	At4g17560	PREDICTED: 50S ribosomal protein L19-1, chloroplastic-like isoform X1 [Arachis ipaensis]	Genetic Information Processing	Translation	ko03010//Ribosome	K02884	GO:0005622//intracellular	-	-
ncbi_112719846	3	0	0	ycf54	PREDICTED: uncharacterized protein LOC107637093 [Arachis ipaensis]	-	-	-	-	-	-	-
ncbi_112719848	3	0	0	ndhN	PREDICTED: NAD(P)H-quinone oxidoreductase subunit N, chloroplastic [Arachis ipaensis]	-	-	-	-	GO:0009526//plastid envelope;GO:0043234//protein complex;GO:0044434//chloroplast part	GO:0016651//oxidoreductase activity, acting on NAD(P)H	GO:0005982//starch metabolic process;GO:0006739//NADP metabolic process;GO:0009451//RNA modification;GO:0009893//positive regulation of metabolic process;GO:0010257//NADH dehydrogenase complex assembly;GO:0016109//tetraterpenoid biosynthetic process;GO:0050832//defense response to fungus
ncbi_112719857	4	0	0	RPL10	PREDICTED: 60S ribosomal protein L10 [Glycine max]	Genetic Information Processing	Translation	ko03010//Ribosome	K02866	-	-	-
ncbi_112719930	3	0	0	PNSB5	PREDICTED: photosynthetic NDH subunit of subcomplex B 5, chloroplastic [Arachis ipaensis]	-	-	-	-	GO:0044434//chloroplast part	-	GO:0006090//pyruvate metabolic process;GO:0006873//cellular ion homeostasis;GO:0009668//plastid membrane organization;GO:0030001//metal ion transport
ncbi_112719985	4	0	0	AS2	PREDICTED: asparagine synthetase [glutamine-hydrolyzing] 2 [Arachis ipaensis]	Metabolism;Metabolism;Metabolism	Global and overview maps;Global and overview maps;Amino acid metabolism	ko01100//Metabolic pathways;ko01110//Biosynthesis of secondary metabolites;ko00250//Alanine, aspartate and glutamate metabolism	K01953;K01953;K01953	-	-	-
ncbi_112720025	3	0	0	--	PREDICTED: uncharacterized protein LOC107608346 [Arachis ipaensis]	-	-	-	-	-	-	-
ncbi_112720041	4	0	0	SR45A	PREDICTED: serine/arginine-rich splicing factor SR45a-like [Arachis duranensis]	-	-	-	-	-	-	-
ncbi_112720196	3	0	0	RPS8	PREDICTED: 40S ribosomal protein S8 [Arachis ipaensis]	Genetic Information Processing	Translation	ko03010//Ribosome	K02995	-	-	-
ncbi_112720204	3	0	0	PSBO	PREDICTED: oxygen-evolving enhancer protein 1, chloroplastic [Arachis ipaensis]	Metabolism;Metabolism	Global and overview maps;Energy metabolism	ko01100//Metabolic pathways;ko00195//Photosynthesis	K02716;K02716	GO:0009521//photosystem;GO:0019867//outer membrane;GO:0031224//intrinsic component of membrane	-	GO:0042548//regulation of photosynthesis, light reaction
ncbi_112720320	4	0	0	SAMT	PREDICTED: salicylate carboxymethyltransferase-like [Arachis duranensis]	-	-	-	-	-	GO:0016741//transferase activity, transferring one-carbon groups	GO:0008152//metabolic process
ncbi_112720338	4	0	0	GLOX1	PREDICTED: WSC domain-containing protein ARB_07867-like [Arachis ipaensis]	-	-	-	-	-	-	-
ncbi_112720457	3	0	0	PSAK	PREDICTED: photosystem I reaction center subunit psaK, chloroplastic [Arachis ipaensis]	Metabolism;Metabolism	Global and overview maps;Energy metabolism	ko01100//Metabolic pathways;ko00195//Photosynthesis	K02698;K02698	-	-	-
ncbi_112720746	3	0	0	LIL3.2	light-harvesting complex-like protein 3 isotype 2, chloroplastic [Cajanus cajan]	-	-	-	-	-	-	-
ncbi_112721159	3	0	0	fusA1	PREDICTED: elongation factor G-1, chloroplastic [Arachis ipaensis]	-	-	-	-	GO:0005576//extracellular region;GO:0009526//plastid envelope;GO:0009532//plastid stroma	GO:0008135//translation factor activity, RNA binding;GO:0017111//nucleoside-triphosphatase activity;GO:0032550//purine ribonucleoside binding	GO:0003006//developmental process involved in reproduction;GO:0005982//starch metabolic process;GO:0005984//disaccharide metabolic process;GO:0006355//regulation of transcription, DNA-templated;GO:0006414//translational elongation;GO:0006739//NADP metabolic process;GO:0009658//chloroplast organization;GO:0009668//plastid membrane organization;GO:0009893//positive regulation of metabolic process;G…
ncbi_112722177	3	0	0	CP31B	PREDICTED: 28 kDa ribonucleoprotein, chloroplastic [Arachis ipaensis]	-	-	-	-	-	-	-
ncbi_112722247	3	0	0	ATPD	PREDICTED: ATP synthase delta chain, chloroplastic isoform X2 [Arachis ipaensis]	Metabolism;Metabolism;Metabolism	Global and overview maps;Energy metabolism;Energy metabolism	ko01100//Metabolic pathways;ko00190//Oxidative phosphorylation;ko00195//Photosynthesis	K02113;K02113;K02113	GO:0009526//plastid envelope;GO:0031976//plastid thylakoid;GO:0044434//chloroplast part	GO:0019829//cation-transporting ATPase activity	GO:0005982//starch metabolic process;GO:0006090//pyruvate metabolic process;GO:0006605//protein targeting;GO:0006739//NADP metabolic process;GO:0006754//ATP biosynthetic process;GO:0006779//porphyrin-containing compound biosynthetic process;GO:0009620//response to fungus;GO:0009668//plastid membrane organization;GO:0009696//salicylic acid metabolic process;GO:0009755//hormone-mediated signaling p…
ncbi_112722504	3	0	0	CHLP	PREDICTED: geranylgeranyl diphosphate reductase, chloroplastic [Arachis ipaensis]	Metabolism;Metabolism;Metabolism;Metabolism	Global and overview maps;Global and overview maps;Metabolism of terpenoids and polyketides;Metabolism of cofactors and vitamins	ko01100//Metabolic pathways;ko01110//Biosynthesis of secondary metabolites;ko00900//Terpenoid backbone biosynthesis;ko00860//Porphyrin and chlorophyll metabolism	K10960;K10960;K10960;K10960	-	GO:0016627//oxidoreductase activity, acting on the CH-CH group of donors	GO:0006779//porphyrin-containing compound biosynthetic process;GO:0044710//single-organism metabolic process
ncbi_112722513	3	0	0	RPE	PREDICTED: ribulose-phosphate 3-epimerase, chloroplastic [Arachis duranensis]	Metabolism;Metabolism;Metabolism;Metabolism;Metabolism;Metabolism;Metabolism	Global and overview maps;Global and overview maps;Global and overview maps;Global and overview maps;Carbohydrate metabolism;Energy metabolism;Carbohydrate metabolism	ko01100//Metabolic pathways;ko01110//Biosynthesis of secondary metabolites;ko01200//Carbon metabolism;ko01230//Biosynthesis of amino acids;ko00040//Pentose and glucuronate interconversions;ko00710//Carbon fixation in photosynthetic organisms;ko00030//Pentose phosphate pathway	K01783;K01783;K01783;K01783;K01783;K01783;K01783	-	-	-
ncbi_112722654	4	0	0	ALA10	PREDICTED: phospholipid-transporting ATPase 10-like [Vigna radiata var. radiata] [Vigna radiata]	-	-	-	-	GO:0031224//intrinsic component of membrane	GO:0003824//catalytic activity;GO:0005548//phospholipid transporter activity;GO:0032550//purine ribonucleoside binding;GO:0046872//metal ion binding	GO:0015914//phospholipid transport
ncbi_112722872	3	0	0	GATC	PREDICTED: glutamyl-tRNA(Gln) amidotransferase subunit C, chloroplastic/mitochondrial-like [Arachis ipaensis]	Metabolism;Genetic Information Processing	Global and overview maps;Translation	ko01100//Metabolic pathways;ko00970//Aminoacyl-tRNA biosynthesis	K02435;K02435	-	-	-
ncbi_112722983	4	0	0	--	PREDICTED: transmembrane protein 45A-like [Arachis ipaensis]	-	-	-	-	-	-	-
ncbi_112722993	3	0	0	RPS15AA	PREDICTED: 40S ribosomal protein S15a-1 [Arachis duranensis]	Genetic Information Processing	Translation	ko03010//Ribosome	K02957	GO:0030529//intracellular ribonucleoprotein complex	-	GO:0010467//gene expression
ncbi_112723124	4	0	0	STH-2	PREDICTED: pathogenesis-related protein STH-2-like [Arachis ipaensis]	-	-	-	-	-	-	GO:0050896//response to stimulus
ncbi_112723125	4	0	0	DRR49A	pathogenesis-related class 10 protein [Arachis hypogaea]	-	-	-	-	-	-	-
ncbi_112723127	4	0	0	DRR49A	PREDICTED: pathogenesis-related protein 2-like [Arachis ipaensis]	-	-	-	-	-	-	-
ncbi_112723214	4	0	0	DRR49A	PREDICTED: pathogenesis-related protein 2-like [Arachis ipaensis]	-	-	-	-	-	-	-
ncbi_112723217	4	0	0	DRR49A	PREDICTED: pathogenesis-related protein 2-like [Arachis duranensis]	-	-	-	-	-	-	-
ncbi_112723216	4	0	0	DRR49A	PREDICTED: pathogenesis-related protein 2-like [Arachis ipaensis]	-	-	-	-	-	-	-
ncbi_112723215	4	0	0	DRR49A	PREDICTED: pathogenesis-related protein 2-like [Arachis ipaensis]	-	-	-	-	-	-	-
ncbi_112723219	4	0	0	DRR49A	PREDICTED: pathogenesis-related protein 2-like [Arachis ipaensis]	-	-	-	-	-	-	-
ncbi_112723218	4	0	0	DRR49A	PREDICTED: pathogenesis-related protein 2-like [Arachis ipaensis]	-	-	-	-	-	-	-
ncbi_112723220	4	0	0	DRR49A	PREDICTED: pathogenesis-related protein 2-like [Arachis ipaensis]	-	-	-	-	-	-	-
ncbi_112723221	4	0	0	DRR49A	PREDICTED: pathogenesis-related protein 2-like [Arachis ipaensis]	-	-	-	-	-	-	-
ncbi_112723224	4	0	0	DRR49A	PREDICTED: pathogenesis-related protein 2-like [Arachis ipaensis]	-	-	-	-	-	-	-
ncbi_112723236	4	0	0	DRR49A	PREDICTED: pathogenesis-related protein 2-like [Arachis ipaensis]	-	-	-	-	-	-	-
ncbi_112723287	3	0	0	At4g02530	PREDICTED: thylakoid lumenal 16.5 kDa protein, chloroplastic [Arachis duranensis]	-	-	-	-	-	-	-
ncbi_112723291	3	0	0	--	PREDICTED: mavicyanin-like [Arachis ipaensis]	-	-	-	-	-	-	-
ncbi_112723292	4	0	0	At2g25060	PREDICTED: blue copper protein-like [Arachis ipaensis]	-	-	-	-	-	-	-
ncbi_112723371	4	0	0	--	stress induced protein [Medicago truncatula]	-	-	-	-	-	-	-
ncbi_112723417	3	0	0	GAPN	PREDICTED: NADP-dependent glyceraldehyde-3-phosphate dehydrogenase [Arachis ipaensis]	Metabolism;Metabolism;Metabolism;Metabolism	Global and overview maps;Global and overview maps;Carbohydrate metabolism;Carbohydrate metabolism	ko01100//Metabolic pathways;ko01200//Carbon metabolism;ko00010//Glycolysis / Gluconeogenesis;ko00030//Pentose phosphate pathway	K00131;K00131;K00131;K00131	-	-	-
ncbi_112723436	4	0	0	Gtp-bp	PREDICTED: signal recognition particle receptor subunit alpha [Arachis ipaensis]	Genetic Information Processing	Folding, sorting and degradation	ko03060//Protein export	K13431	-	-	-
ncbi_112723453	3	0	0	IF3-2	PREDICTED: translation initiation factor IF-3-like [Vigna radiata var. radiata] [Vigna radiata]	-	-	-	-	GO:0009536//plastid	-	GO:0006412//translation
ncbi_112723466	3	0	0	RPL35	PREDICTED: 50S ribosomal protein L35, chloroplastic [Arachis ipaensis]	Genetic Information Processing	Translation	ko03010//Ribosome	K02916	GO:0030529//intracellular ribonucleoprotein complex	-	-
ncbi_112723555	4	0	0	SlH4	histone H4 [Zea mays]	-	-	-	-	GO:0005911//cell-cell junction;GO:0009536//plastid;GO:0031090//organelle membrane;GO:0043232//intracellular non-membrane-bounded organelle	GO:0003676//nucleic acid binding;GO:0046983//protein dimerization activity	GO:0034728//nucleosome organization
ncbi_112723648	3	0	0	RPS16-1	PREDICTED: 30S ribosomal protein S16-like [Arachis duranensis]	Genetic Information Processing	Translation	ko03010//Ribosome	K02959	-	-	-
ncbi_112723684	3	0	0	--	Photosystem II PsbX [Corchorus capsularis]	-	-	-	-	-	-	GO:0044237//cellular metabolic process
ncbi_112726419	3	0	0	CURT1A	PREDICTED: protein CURVATURE THYLAKOID 1A, chloroplastic [Arachis ipaensis]	-	-	-	-	-	-	-
ncbi_112726466	4	0	0	AS	PREDICTED: hydroquinone glucosyltransferase-like [Arachis ipaensis]	-	-	-	-	-	GO:0016757//transferase activity, transferring glycosyl groups	-
ncbi_112726602	3	0	0	CURT1B	PREDICTED: protein CURVATURE THYLAKOID 1B, chloroplastic-like [Arachis duranensis]	-	-	-	-	GO:0000229//cytoplasmic chromosome;GO:0009522//photosystem I;GO:0009526//plastid envelope;GO:0031976//plastid thylakoid;GO:0044434//chloroplast part	-	GO:0001101//response to acid chemical;GO:0006739//NADP metabolic process;GO:0009668//plastid membrane organization;GO:0009767//photosynthetic electron transport chain;GO:0016072//rRNA metabolic process;GO:0031399//regulation of protein modification process;GO:0043623//cellular protein complex assembly
ncbi_112726615	3	0	0	CSP41B	PREDICTED: chloroplast stem-loop binding protein of 41 kDa b, chloroplastic [Arachis ipaensis]	-	-	-	-	-	-	-
ncbi_112726629	3	0	0	CAB7	PREDICTED: chlorophyll a-b binding protein 7, chloroplastic [Arachis duranensis]	Metabolism	Energy metabolism	ko00196//Photosynthesis - antenna proteins	K08908	-	-	-
ncbi_112726720	3	0	0	PSBQ2	PREDICTED: oxygen-evolving enhancer protein 3-2, chloroplastic [Arachis ipaensis]	Metabolism;Metabolism	Global and overview maps;Energy metabolism	ko01100//Metabolic pathways;ko00195//Photosynthesis	K08901;K08901	GO:0005576//extracellular region;GO:0009532//plastid stroma;GO:0031978//plastid thylakoid lumen;GO:0044434//chloroplast part	-	GO:0006873//cellular ion homeostasis;GO:0030001//metal ion transport;GO:0043094//cellular metabolic compound salvage
ncbi_112726793	3	0	0	ndhS	PREDICTED: NAD(P)H-quinone oxidoreductase subunit S, chloroplastic [Arachis ipaensis]	-	-	-	-	GO:0031976//plastid thylakoid;GO:0044434//chloroplast part	-	GO:0006812//cation transport;GO:0009987//cellular process;GO:0065007//biological regulation
ncbi_112726875	3	0	0	CSP41A	PREDICTED: chloroplast stem-loop binding protein of 41 kDa a, chloroplastic [Arachis ipaensis]	-	-	-	-	-	-	-
ncbi_112726886	3	0	0	RRF	ribosome recycling factor [Arachis hypogaea]	-	-	-	-	-	-	-
ncbi_112726944	3	0	0	VTE3	PREDICTED: 2-methyl-6-phytyl-1,4-hydroquinone methyltransferase, chloroplastic [Arachis ipaensis]	Metabolism;Metabolism;Metabolism	Global and overview maps;Global and overview maps;Metabolism of cofactors and vitamins	ko01100//Metabolic pathways;ko01110//Biosynthesis of secondary metabolites;ko00130//Ubiquinone and other terpenoid-quinone biosynthesis	K12502;K12502;K12502	GO:0036338//viral membrane	GO:0016741//transferase activity, transferring one-carbon groups	GO:0008152//metabolic process
ncbi_112727101	4	0	0	--	PREDICTED: uncharacterized protein LOC107625005 [Arachis ipaensis]	-	-	-	-	-	-	-
ncbi_112727120	3	0	0	RPL23A	PREDICTED: 60S ribosomal protein L23 [Arachis duranensis]	Genetic Information Processing	Translation	ko03010//Ribosome	K02894	GO:0009536//plastid;GO:0015934//large ribosomal subunit	-	GO:0009451//RNA modification;GO:0010467//gene expression
ncbi_112727137	3	0	0	PSB28	PREDICTED: photosystem II reaction center PSB28 protein, chloroplastic [Arachis duranensis]	Metabolism;Metabolism	Global and overview maps;Energy metabolism	ko01100//Metabolic pathways;ko00195//Photosynthesis	K08903;K08903	-	-	-
ncbi_112727197	3	0	0	PSAEB	PREDICTED: photosystem I reaction center subunit IV, chloroplastic [Arachis ipaensis]	Metabolism;Metabolism	Global and overview maps;Energy metabolism	ko01100//Metabolic pathways;ko00195//Photosynthesis	K02693;K02693	-	-	-
ncbi_112727268	4	0	0	ZAT11	PREDICTED: zinc finger protein ZAT11-like [Arachis ipaensis]	-	-	-	-	-	-	-
ncbi_112727308	4	0	0	GSTL3	PREDICTED: glutathione S-transferase L3-like [Arachis ipaensis]	Metabolism	Metabolism of other amino acids	ko00480//Glutathione metabolism	K00799	-	GO:0003824//catalytic activity	-
ncbi_112727609	3	0	0	CHLH	PREDICTED: magnesium-chelatase subunit ChlH, chloroplastic [Arachis ipaensis]	Metabolism;Metabolism;Metabolism	Global and overview maps;Global and overview maps;Metabolism of cofactors and vitamins	ko01100//Metabolic pathways;ko01110//Biosynthesis of secondary metabolites;ko00860//Porphyrin and chlorophyll metabolism	K03403;K03403;K03403	-	GO:0051003//ligase activity, forming nitrogen-metal bonds, forming coordination complexes	GO:0006779//porphyrin-containing compound biosynthetic process
ncbi_112727799	4	0	0	AKR4C9	PREDICTED: aldo-keto reductase family 4 member C9-like [Arachis ipaensis]	-	-	-	-	-	GO:0003824//catalytic activity	GO:0044710//single-organism metabolic process
ncbi_112727801	4	0	0	AKR4C9	PREDICTED: aldo-keto reductase family 4 member C9-like [Arachis duranensis]	-	-	-	-	-	GO:0003824//catalytic activity	GO:0044710//single-organism metabolic process
ncbi_112727968	3	0	0	RPS31	PREDICTED: 30S ribosomal protein S31, chloroplastic [Arachis ipaensis]	-	-	-	-	GO:0044435//plastid part	-	-
ncbi_112727978	3	0	0	LHCB4.1	PREDICTED: chlorophyll a-b binding protein CP29.2, chloroplastic-like [Arachis ipaensis]	Metabolism;Metabolism	Global and overview maps;Energy metabolism	ko01100//Metabolic pathways;ko00196//Photosynthesis - antenna proteins	K08915;K08915	GO:0009521//photosystem;GO:0031224//intrinsic component of membrane;GO:0031976//plastid thylakoid;GO:0044434//chloroplast part	GO:0043169//cation binding;GO:0046906//tetrapyrrole binding	GO:0006091//generation of precursor metabolites and energy;GO:0006464//cellular protein modification process;GO:0009642//response to light intensity;GO:0034285//response to disaccharide;GO:0043269//regulation of ion transport
ncbi_112728040	3	0	0	RAF1.2	PREDICTED: rubisco accumulation factor 2, chloroplastic-like [Arachis ipaensis]	-	-	-	-	-	-	-
ncbi_112728136	3	0	0	MALD3	PREDICTED: non-specific lipid-transfer protein 1-like [Arachis ipaensis]	-	-	-	-	-	-	-
ncbi_112728158	3	0	0	UBICEP52-7	Ubiquitin supergroup,Ribosomal protein L40e [Theobroma cacao]	Genetic Information Processing	Translation	ko03010//Ribosome	K02927	GO:0030529//intracellular ribonucleoprotein complex	-	GO:0010467//gene expression
ncbi_112728330	3	0	0	--	PREDICTED: vasodilator-stimulated phosphoprotein-like [Cicer arietinum]	-	-	-	-	-	-	-
ncbi_112728628	4	0	0	STC	PREDICTED: sugar carrier protein C-like [Arachis ipaensis]	-	-	-	-	GO:0031224//intrinsic component of membrane	GO:0022857//transmembrane transporter activity	GO:0044763//single-organism cellular process;GO:0051234//establishment of localization
ncbi_112728686	3	0	0	PGR5	PREDICTED: protein PROTON GRADIENT REGULATION 5, chloroplastic [Arachis duranensis]	-	-	-	-	GO:0031976//plastid thylakoid;GO:0044434//chloroplast part	-	GO:0006950//response to stress;GO:0009639//response to red or far red light;GO:0009642//response to light intensity;GO:0009767//photosynthetic electron transport chain;GO:0034285//response to disaccharide;GO:0043269//regulation of ion transport
ncbi_112736176	3	0	0	lhcA-P4	PREDICTED: chlorophyll a-b binding protein P4, chloroplastic [Arachis ipaensis]	Metabolism	Energy metabolism	ko00196//Photosynthesis - antenna proteins	K08910	GO:0009521//photosystem;GO:0031224//intrinsic component of membrane	GO:0043169//cation binding;GO:0046906//tetrapyrrole binding	GO:0006091//generation of precursor metabolites and energy;GO:0006464//cellular protein modification process
ncbi_112736299	3	0	0	TUFA	PREDICTED: elongation factor Tu, chloroplastic [Arachis ipaensis]	Organismal Systems	Environmental adaptation	ko04626//Plant-pathogen interaction	K02358	-	-	-
ncbi_112736433	3	0	0	RPL9	PREDICTED: 50S ribosomal protein L9, chloroplastic [Arachis ipaensis]	Genetic Information Processing	Translation	ko03010//Ribosome	K02939	GO:0009526//plastid envelope;GO:0009532//plastid stroma;GO:0030529//intracellular ribonucleoprotein complex	GO:0003723//RNA binding;GO:0005198//structural molecule activity	GO:0006090//pyruvate metabolic process;GO:0010467//gene expression
ncbi_112736435	3	0	0	SODCP	PREDICTED: superoxide dismutase [Cu-Zn], chloroplastic [Arachis ipaensis]	Cellular Processes	Transport and catabolism	ko04146//Peroxisome	K04565	GO:0005576//extracellular region;GO:0009532//plastid stroma	GO:0003824//catalytic activity;GO:0043169//cation binding	GO:0006801//superoxide metabolic process;GO:0006950//response to stress;GO:0009404//toxin metabolic process
ncbi_112736471	3	0	0	CPN60A1	PREDICTED: ruBisCO large subunit-binding protein subunit alpha [Arachis ipaensis]	-	-	-	-	GO:0044424//intracellular part	GO:0032550//purine ribonucleoside binding	GO:0006457//protein folding
ncbi_112736485	3	0	0	LOG1	PREDICTED: cytokinin riboside 5'-monophosphate phosphoribohydrolase LOG1 [Arachis ipaensis]	-	-	-	-	-	-	-
ncbi_112736609	4	0	0	At5g59910	PREDICTED: histone H2B-like [Arachis duranensis]	-	-	-	-	GO:0043231//intracellular membrane-bounded organelle;GO:0043232//intracellular non-membrane-bounded organelle	GO:0003676//nucleic acid binding;GO:0046983//protein dimerization activity	-
ncbi_112736608	4	0	0	HIS2B	PREDICTED: probable histone H2B.1 [Arachis duranensis]	-	-	-	-	GO:0043231//intracellular membrane-bounded organelle;GO:0043232//intracellular non-membrane-bounded organelle	GO:0003676//nucleic acid binding;GO:0046983//protein dimerization activity	-
ncbi_112736623	4	0	0	HSC-2	PREDICTED: heat shock cognate 70 kDa protein 2 [Arachis duranensis]	Genetic Information Processing;Cellular Processes;Genetic Information Processing	Folding, sorting and degradation;Transport and catabolism;Transcription	ko04141//Protein processing in endoplasmic reticulum;ko04144//Endocytosis;ko03040//Spliceosome	K03283;K03283;K03283	-	-	-
ncbi_112736670	3	0	0	PTAC16	PREDICTED: protein plastid transcriptionally active 16, chloroplastic [Arachis ipaensis]	-	-	-	-	-	-	-
ncbi_112736707	4	0	0	At1g07440	PREDICTED: tropinone reductase homolog At5g06060-like [Arachis ipaensis]	Metabolism;Metabolism;Metabolism	Global and overview maps;Global and overview maps;Biosynthesis of other secondary metabolites	ko01100//Metabolic pathways;ko01110//Biosynthesis of secondary metabolites;ko00960//Tropane, piperidine and pyridine alkaloid biosynthesis	K08081;K08081;K08081	-	-	-
ncbi_112736735	4	0	0	At2g30620	PREDICTED: histone H1-like, partial [Arachis ipaensis]	-	-	-	-	-	-	-
ncbi_112736780	3	0	0	GUN4	PREDICTED: tetrapyrrole-binding protein, chloroplastic [Arachis duranensis]	-	-	-	-	-	-	-
ncbi_112736810	4	0	0	EP3	PREDICTED: endochitinase EP3-like [Arachis ipaensis]	Metabolism;Metabolism	Global and overview maps;Carbohydrate metabolism	ko01100//Metabolic pathways;ko00520//Amino sugar and nucleotide sugar metabolism	K01183;K01183	-	-	-
ncbi_112736939	3	0	0	FBA1	PREDICTED: fructose-bisphosphate aldolase 1, chloroplastic-like [Arachis duranensis]	Metabolism;Metabolism;Metabolism;Metabolism;Metabolism;Metabolism;Metabolism;Metabolism	Global and overview maps;Global and overview maps;Global and overview maps;Global and overview maps;Carbohydrate metabolism;Energy metabolism;Carbohydrate metabolism;Carbohydrate metabolism	ko01100//Metabolic pathways;ko01110//Biosynthesis of secondary metabolites;ko01200//Carbon metabolism;ko01230//Biosynthesis of amino acids;ko00010//Glycolysis / Gluconeogenesis;ko00710//Carbon fixation in photosynthetic organisms;ko00051//Fructose and mannose metabolism;ko00030//Pentose phosphate pathway	K01623;K01623;K01623;K01623;K01623;K01623;K01623;K01623	-	GO:0016832//aldehyde-lyase activity	GO:0006090//pyruvate metabolic process
ncbi_112736946	4	0	0	ADC2	PREDICTED: arginine decarboxylase [Arachis ipaensis]	Metabolism;Metabolism	Global and overview maps;Amino acid metabolism	ko01100//Metabolic pathways;ko00330//Arginine and proline metabolism	K01583;K01583	-	-	-
ncbi_112737116	3	0	0	PCKR1	PREDICTED: peptidyl-prolyl cis-trans isomerase-like [Arachis ipaensis]	-	-	-	-	-	-	-
ncbi_112737287	3	0	0	PEX11B	PREDICTED: peroxisomal membrane protein 11B [Arachis ipaensis]	-	-	-	-	-	-	GO:0007031//peroxisome organization
ncbi_112737338	3	0	0	AIMP1	PREDICTED: LOW QUALITY PROTEIN: aminoacyl tRNA synthase complex-interacting multifunctional protein 1 [Arachis ipaensis]	-	-	-	-	-	-	-
ncbi_112737355	3	0	0	PSBT	PREDICTED: photosystem II 5 kDa protein, chloroplastic-like [Arachis ipaensis]	-	-	-	-	-	-	-
ncbi_112737421	3	0	0	--	PREDICTED: uncharacterized protein LOC107629755 [Arachis ipaensis]	-	-	-	-	-	-	-
ncbi_112737476	4	0	0	DNAJ1	PREDICTED: dnaJ protein homolog [Arachis ipaensis]	Genetic Information Processing	Folding, sorting and degradation	ko04141//Protein processing in endoplasmic reticulum	K09503	-	GO:0005515//protein binding;GO:0043169//cation binding	GO:0006950//response to stress;GO:0044267//cellular protein metabolic process
ncbi_112737603	3	0	0	petC	PREDICTED: cytochrome b6-f complex iron-sulfur subunit, chloroplastic-like [Arachis ipaensis]	Metabolism;Metabolism	Global and overview maps;Energy metabolism	ko01100//Metabolic pathways;ko00195//Photosynthesis	K02636;K02636	GO:0031224//intrinsic component of membrane;GO:0034357//photosynthetic membrane	GO:0009055//electron carrier activity;GO:0043169//cation binding;GO:0051536//iron-sulfur cluster binding;GO:0052880//oxidoreductase activity, acting on diphenols and related substances as donors, with copper protein as acceptor	GO:0015992//proton transport;GO:0044237//cellular metabolic process;GO:0044710//single-organism metabolic process
ncbi_112737851	4	0	0	At4g27270	PREDICTED: probable NAD(P)H dehydrogenase (quinone) FQR1-like 1 [Arachis ipaensis]	Metabolism;Metabolism	Global and overview maps;Metabolism of cofactors and vitamins	ko01110//Biosynthesis of secondary metabolites;ko00130//Ubiquinone and other terpenoid-quinone biosynthesis	K03809;K03809	-	GO:0003824//catalytic activity	GO:0006355//regulation of transcription, DNA-templated;GO:0044710//single-organism metabolic process
ncbi_112737880	3	0	0	CAB13	PREDICTED: chlorophyll a-b binding protein 13, chloroplastic [Arachis ipaensis]	Metabolism;Metabolism	Global and overview maps;Energy metabolism	ko01100//Metabolic pathways;ko00196//Photosynthesis - antenna proteins	K08914;K08914	GO:0009521//photosystem;GO:0031224//intrinsic component of membrane	GO:0043169//cation binding;GO:0046906//tetrapyrrole binding	GO:0006091//generation of precursor metabolites and energy;GO:0006464//cellular protein modification process
ncbi_112737891	3	0	0	NAC072	PREDICTED: NAC domain-containing protein 72-like isoform X1 [Arachis ipaensis]	-	-	-	-	-	-	GO:0010467//gene expression;GO:0034645//cellular macromolecule biosynthetic process
ncbi_112737894	3	0	0	PORA	PREDICTED: protochlorophyllide reductase, chloroplastic [Arachis ipaensis]	Metabolism;Metabolism;Metabolism	Global and overview maps;Global and overview maps;Metabolism of cofactors and vitamins	ko01100//Metabolic pathways;ko01110//Biosynthesis of secondary metabolites;ko00860//Porphyrin and chlorophyll metabolism	K00218;K00218;K00218	-	-	-
ncbi_112737932	3	0	0	HEBP2	PREDICTED: heme-binding protein 2 [Arachis ipaensis]	-	-	-	-	-	-	-
ncbi_112737988	3	0	0	RPS20	PREDICTED: 30S ribosomal protein S20, chloroplastic [Arachis ipaensis]	Genetic Information Processing	Translation	ko03010//Ribosome	K02968	GO:0009526//plastid envelope;GO:0009532//plastid stroma;GO:0030529//intracellular ribonucleoprotein complex	GO:0003723//RNA binding;GO:0005198//structural molecule activity	GO:0006779//porphyrin-containing compound biosynthetic process;GO:0010467//gene expression;GO:0016072//rRNA metabolic process
ncbi_112738161	3	0	0	RPL3A	PREDICTED: 50S ribosomal protein L3, chloroplastic-like [Arachis ipaensis]	Genetic Information Processing	Translation	ko03010//Ribosome	K02906	GO:0009526//plastid envelope;GO:0009532//plastid stroma;GO:0030529//intracellular ribonucleoprotein complex	GO:0003723//RNA binding;GO:0005198//structural molecule activity	GO:0006090//pyruvate metabolic process;GO:0006605//protein targeting;GO:0006779//porphyrin-containing compound biosynthetic process;GO:0010467//gene expression;GO:0016072//rRNA metabolic process;GO:0043623//cellular protein complex assembly
ncbi_112738245	3	0	0	--	PREDICTED: chaperone protein DnaJ-like isoform X2 [Arachis ipaensis]	-	-	-	-	-	GO:0005515//protein binding	-
ncbi_112738311	3	0	0	--	membrane family protein [Populus trichocarpa]	-	-	-	-	-	-	GO:0044237//cellular metabolic process
ncbi_112738360	3	0	0	LHCA6	PREDICTED: photosystem I chlorophyll a/b-binding protein 6, chloroplastic [Arachis ipaensis]	Metabolism	Energy metabolism	ko00196//Photosynthesis - antenna proteins	K08908	GO:0009521//photosystem;GO:0031224//intrinsic component of membrane	GO:0043169//cation binding;GO:0046906//tetrapyrrole binding	GO:0006090//pyruvate metabolic process;GO:0006091//generation of precursor metabolites and energy;GO:0006464//cellular protein modification process;GO:0006739//NADP metabolic process;GO:0006873//cellular ion homeostasis;GO:0009642//response to light intensity;GO:0016072//rRNA metabolic process;GO:0019758//glycosinolate biosynthetic process;GO:0030001//metal ion transport;GO:0034285//response to d…
ncbi_112738367	3	0	0	ERF017	PREDICTED: ethylene-responsive transcription factor ERF017-like [Arachis ipaensis]	-	-	-	-	-	-	GO:0010467//gene expression;GO:0034645//cellular macromolecule biosynthetic process
ncbi_112738368	4	0	0	HSP26-A	PREDICTED: probable glutathione S-transferase [Arachis ipaensis]	Metabolism	Metabolism of other amino acids	ko00480//Glutathione metabolism	K00799	-	GO:0003824//catalytic activity	-
ncbi_112738369	3	0	0	CPN20	PREDICTED: 20 kDa chaperonin, chloroplastic-like [Arachis ipaensis]	-	-	-	-	GO:0005576//extracellular region;GO:0009526//plastid envelope;GO:0009532//plastid stroma;GO:0044434//chloroplast part	GO:0032550//purine ribonucleoside binding;GO:0046914//transition metal ion binding	GO:0000097//sulfur amino acid biosynthetic process;GO:0003006//developmental process involved in reproduction;GO:0006006//glucose metabolic process;GO:0006090//pyruvate metabolic process;GO:0006970//response to osmotic stress;GO:0009657//plastid organization;GO:0044267//cellular protein metabolic process;GO:2000379//positive regulation of reactive oxygen species metabolic process
ncbi_112738407	3	0	0	RPL18	PREDICTED: 50S ribosomal protein L18, chloroplastic-like [Arachis ipaensis]	Genetic Information Processing	Translation	ko03010//Ribosome	K02881	-	-	-
ncbi_112732284	3	0	0	RPL32A	PREDICTED: 60S ribosomal protein L32-1 [Arachis ipaensis]	Genetic Information Processing	Translation	ko03010//Ribosome	K02912	GO:0030529//intracellular ribonucleoprotein complex	-	GO:0010467//gene expression
ncbi_112732319	3	0	0	MSRB1	PREDICTED: peptide methionine sulfoxide reductase MsrB isoform X1 [Arachis ipaensis]	-	-	-	-	-	-	-
ncbi_112732336	3	0	0	TSS	PREDICTED: protein TSS isoform X1 [Arachis ipaensis]	-	-	-	-	-	-	-
ncbi_112732407	3	0	0	RPS6	PREDICTED: 30S ribosomal protein S6 alpha, chloroplastic [Arachis ipaensis]	Genetic Information Processing	Translation	ko03010//Ribosome	K02990	GO:0030529//intracellular ribonucleoprotein complex	GO:0003723//RNA binding	GO:0010467//gene expression
ncbi_112732696	4	0	0	At5g41330	PREDICTED: BTB/POZ domain-containing protein At5g41330 [Arachis ipaensis]	-	-	-	-	-	-	-
ncbi_112732729	3	0	0	PIP1-3	PREDICTED: aquaporin PIP1-3 [Arachis ipaensis]	-	-	-	-	-	-	-
ncbi_112732807	3	0	0	RPS11A	PREDICTED: 40S ribosomal protein S11 [Arachis ipaensis]	Genetic Information Processing	Translation	ko03010//Ribosome	K02949	GO:0030529//intracellular ribonucleoprotein complex	-	GO:0010467//gene expression
ncbi_112732815	4	0	0	tlp	PREDICTED: protein P21-like [Arachis ipaensis]	-	-	-	-	-	-	-
ncbi_112732900	3	0	0	ACL1.1	PREDICTED: acyl carrier protein 4, chloroplastic-like [Arachis ipaensis]	-	-	-	-	-	-	-
ncbi_112732927	3	0	0	CHLM	PREDICTED: magnesium protoporphyrin IX methyltransferase, chloroplastic [Arachis ipaensis]	Metabolism;Metabolism;Metabolism	Global and overview maps;Global and overview maps;Metabolism of cofactors and vitamins	ko01100//Metabolic pathways;ko01110//Biosynthesis of secondary metabolites;ko00860//Porphyrin and chlorophyll metabolism	K03428;K03428;K03428	GO:0031976//plastid thylakoid;GO:0042170//plastid membrane;GO:0044434//chloroplast part	GO:0008171//O-methyltransferase activity	GO:0006090//pyruvate metabolic process;GO:0006468//protein phosphorylation;GO:0006779//porphyrin-containing compound biosynthetic process;GO:0043269//regulation of ion transport
ncbi_112733099	3	0	0	--	PREDICTED: uncharacterized protein LOC107634635 [Arachis ipaensis]	-	-	-	-	-	-	-
ncbi_112733249	3	0	0	--	PREDICTED: uncharacterized protein LOC107631131 isoform X1 [Arachis ipaensis]	-	-	-	-	-	-	-
ncbi_112733332	3	0	0	MET1	PREDICTED: uncharacterized protein LOC107631088 [Arachis ipaensis]	-	-	-	-	GO:0009526//plastid envelope;GO:0009532//plastid stroma;GO:0031976//plastid thylakoid;GO:0044434//chloroplast part	-	GO:0016109//tetraterpenoid biosynthetic process;GO:0032958//inositol phosphate biosynthetic process
ncbi_112733528	4	0	0	HSP17.3-B	PREDICTED: 17.3 kDa class I heat shock protein-like [Arachis ipaensis]	Genetic Information Processing	Folding, sorting and degradation	ko04141//Protein processing in endoplasmic reticulum	K13993	-	-	-
ncbi_112733537	3	0	0	TPT	PREDICTED: triose phosphate/phosphate translocator, chloroplastic isoform X1 [Arachis ipaensis]	-	-	-	-	GO:0031224//intrinsic component of membrane	-	GO:0051234//establishment of localization
ncbi_112733555	4	0	0	H3-7	PREDICTED: histone H3.2 [Musa acuminata subsp. malaccensis] [Musa acuminata]	-	-	-	-	GO:0043231//intracellular membrane-bounded organelle;GO:0043232//intracellular non-membrane-bounded organelle	GO:0003676//nucleic acid binding;GO:0046983//protein dimerization activity	-
ncbi_112733600	3	0	0	--	PREDICTED: myosin-5-like [Glycine max]	-	-	-	-	-	-	-
ncbi_112733638	3	0	0	At2g44920	PREDICTED: thylakoid lumenal 15 kDa protein 1, chloroplastic [Arachis ipaensis]	-	-	-	-	-	-	-
ncbi_112733648	3	0	0	RCA	PREDICTED: ribulose bisphosphate carboxylase/oxygenase activase, chloroplastic [Arachis ipaensis]	-	-	-	-	-	-	-
ncbi_112733698	3	0	0	CAR1	PREDICTED: protein C2-DOMAIN ABA-RELATED 1-like [Arachis ipaensis]	-	-	-	-	-	-	-
ncbi_112733707	4	0	0	SlH4	histone H4 [Zea mays]	-	-	-	-	GO:0005911//cell-cell junction;GO:0009536//plastid;GO:0031090//organelle membrane;GO:0043232//intracellular non-membrane-bounded organelle	GO:0003676//nucleic acid binding;GO:0046983//protein dimerization activity	GO:0034728//nucleosome organization
ncbi_112733792	3	0	0	--	PREDICTED: cell wall integrity and stress response component 1-like [Arachis ipaensis]	-	-	-	-	-	-	-
ncbi_112733814	3	0	0	SHM1	PREDICTED: serine hydroxymethyltransferase, mitochondrial [Arachis ipaensis]	Metabolism;Metabolism;Metabolism;Metabolism;Metabolism;Metabolism;Metabolism;Metabolism	Global and overview maps;Global and overview maps;Global and overview maps;Global and overview maps;Carbohydrate metabolism;Amino acid metabolism;Metabolism of other amino acids;Metabolism of cofactors and vitamins	ko01100//Metabolic pathways;ko01110//Biosynthesis of secondary metabolites;ko01200//Carbon metabolism;ko01230//Biosynthesis of amino acids;ko00630//Glyoxylate and dicarboxylate metabolism;ko00260//Glycine, serine and threonine metabolism;ko00460//Cyanoamino acid metabolism;ko00670//One carbon pool by folate	K00600;K00600;K00600;K00600;K00600;K00600;K00600;K00600	-	-	-
ncbi_112733852	4	0	0	--	PREDICTED: lysine-rich arabinogalactan protein 19-like [Vigna angularis]	-	-	-	-	-	-	-
ncbi_112733912	3	0	0	EO	PREDICTED: 2-methylene-furan-3-one reductase [Arachis duranensis]	-	-	-	-	-	GO:0003824//catalytic activity;GO:0046914//transition metal ion binding	GO:0044710//single-organism metabolic process
ncbi_112733954	4	0	0	UBQ10	ubiquitin-like protein [Phaseolus vulgaris]	-	-	-	-	-	-	-
ncbi_112734040	3	0	0	WHY1	PREDICTED: single-stranded DNA-binding protein WHY1, chloroplastic-like isoform X2 [Arachis ipaensis]	-	-	-	-	-	-	-
ncbi_112734137	3	0	0	NRP1	nodulin-related protein 1-like [Cajanus cajan]	-	-	-	-	-	-	-
ncbi_112734249	3	0	0	CPN20	PREDICTED: 20 kDa chaperonin, chloroplastic-like [Arachis ipaensis]	-	-	-	-	GO:0005576//extracellular region;GO:0009526//plastid envelope;GO:0009532//plastid stroma;GO:0044434//chloroplast part	GO:0032550//purine ribonucleoside binding;GO:0046914//transition metal ion binding	GO:0000097//sulfur amino acid biosynthetic process;GO:0003006//developmental process involved in reproduction;GO:0006006//glucose metabolic process;GO:0006090//pyruvate metabolic process;GO:0006970//response to osmotic stress;GO:0009657//plastid organization;GO:0044267//cellular protein metabolic process;GO:2000379//positive regulation of reactive oxygen species metabolic process
ncbi_112734255	3	0	0	FKBP17-2	PREDICTED: peptidyl-prolyl cis-trans isomerase FKBP17-2, chloroplastic [Arachis ipaensis]	-	-	-	-	GO:0031978//plastid thylakoid lumen	GO:0016859//cis-trans isomerase activity	GO:0005982//starch metabolic process;GO:0018208//peptidyl-proline modification
ncbi_112734270	3	0	0	--	PREDICTED: uncharacterized protein LOC107631747 [Arachis ipaensis]	-	-	-	-	-	-	-
ncbi_112734296	3	0	0	SEND33	PREDICTED: ferredoxin [Arachis duranensis]	Metabolism	Energy metabolism	ko00195//Photosynthesis	K02639	-	GO:0043169//cation binding;GO:0051536//iron-sulfur cluster binding	GO:0006091//generation of precursor metabolites and energy
ncbi_112734377	3	0	0	At4g39970	PREDICTED: haloacid dehalogenase-like hydrolase domain-containing protein At4g39970 [Arachis ipaensis]	-	-	-	-	-	GO:0003824//catalytic activity	-
ncbi_112734383	3	0	0	RPL29	PREDICTED: 50S ribosomal protein L29, chloroplastic [Arachis ipaensis]	Genetic Information Processing	Translation	ko03010//Ribosome	K02904	GO:0009526//plastid envelope;GO:0009532//plastid stroma;GO:0030529//intracellular ribonucleoprotein complex	-	GO:0006355//regulation of transcription, DNA-templated
ncbi_112734521	4	0	0	PGIP1	PREDICTED: polygalacturonase inhibitor 2-like [Arachis ipaensis]	-	-	-	-	-	-	-
ncbi_112734525	4	0	0	PGIP2	PREDICTED: polygalacturonase inhibitor 2-like [Arachis ipaensis]	-	-	-	-	-	-	-
ncbi_112734546	3	0	0	--	PREDICTED: uncharacterized protein LOC107631563 [Arachis ipaensis]	-	-	-	-	-	-	-
ncbi_112734545	3	0	0	CAB3	PREDICTED: chlorophyll a-b binding protein of LHCII type 1-like [Arachis ipaensis]	Metabolism;Metabolism	Global and overview maps;Energy metabolism	ko01100//Metabolic pathways;ko00196//Photosynthesis - antenna proteins	K08912;K08912	-	-	-
ncbi_112734564	4	0	0	--	stress up-regulated Nod 19 protein [Medicago truncatula]	-	-	-	-	-	-	-
ncbi_112734602	3	0	0	TIC62	NAD-dependent epimerase/dehydratase family protein [Medicago truncatula]	-	-	-	-	GO:0009526//plastid envelope;GO:0031976//plastid thylakoid;GO:0044434//chloroplast part	-	GO:0032958//inositol phosphate biosynthetic process
ncbi_112734660	3	0	0	FKBP13	PREDICTED: peptidyl-prolyl cis-trans isomerase FKBP13, chloroplastic [Arachis ipaensis]	-	-	-	-	GO:0031978//plastid thylakoid lumen	GO:0016859//cis-trans isomerase activity	GO:0006090//pyruvate metabolic process;GO:0006633//fatty acid biosynthetic process;GO:0006779//porphyrin-containing compound biosynthetic process;GO:0009886//post-embryonic morphogenesis;GO:0016109//tetraterpenoid biosynthetic process;GO:0044267//cellular protein metabolic process
ncbi_112734779	3	0	0	--	CBL-interacting serine/threonine-protein kinase 3 [Glycine soja]	-	-	-	-	-	-	-
ncbi_112734945	3	0	0	DTC	PREDICTED: mitochondrial dicarboxylate/tricarboxylate transporter DTC [Arachis ipaensis]	-	-	-	-	GO:0005911//cell-cell junction;GO:0009526//plastid envelope;GO:0019866//organelle inner membrane;GO:0030312//external encapsulating structure;GO:0031224//intrinsic component of membrane	GO:0046943//carboxylic acid transmembrane transporter activity	GO:0006006//glucose metabolic process;GO:0006090//pyruvate metabolic process;GO:0006842//tricarboxylic acid transport;GO:0010038//response to metal ion;GO:0045333//cellular respiration
ncbi_112740755	3	0	0	PRXQ	PREDICTED: peroxiredoxin Q, chloroplastic-like [Arachis duranensis]	-	-	-	-	-	GO:0003824//catalytic activity;GO:0016209//antioxidant activity	GO:0044710//single-organism metabolic process
ncbi_112740850	3	0	0	--	Zeaxanthin epoxidase, chloroplastic [Glycine soja]	-	-	-	-	-	-	-
ncbi_112740864	3	0	0	RPL11	PREDICTED: 50S ribosomal protein L11, chloroplastic [Arachis ipaensis]	Genetic Information Processing	Translation	ko03010//Ribosome	K02867	GO:0030529//intracellular ribonucleoprotein complex	-	GO:0010467//gene expression
ncbi_112741024	4	0	0	SlH4	histone H4 [Zea mays]	-	-	-	-	GO:0005911//cell-cell junction;GO:0009536//plastid;GO:0031090//organelle membrane;GO:0043232//intracellular non-membrane-bounded organelle	GO:0003676//nucleic acid binding;GO:0046983//protein dimerization activity	GO:0034728//nucleosome organization
ncbi_112741028	4	0	0	TCP11	T-complex protein 11-like protein 1 [Glycine soja]	-	-	-	-	-	-	-
ncbi_112741037	3	0	0	SEND33	PREDICTED: ferredoxin-1, chloroplastic-like [Arachis ipaensis]	Metabolism	Energy metabolism	ko00195//Photosynthesis	K02639	-	GO:0043169//cation binding;GO:0051536//iron-sulfur cluster binding	GO:0006091//generation of precursor metabolites and energy
ncbi_112741109	3	0	0	RBK2	PREDICTED: receptor-like cytosolic serine/threonine-protein kinase RBK2 [Arachis ipaensis]	-	-	-	-	GO:0042579//microbody	GO:0004672//protein kinase activity;GO:0032550//purine ribonucleoside binding	GO:0006468//protein phosphorylation
ncbi_112741136	3	0	0	GS2	PREDICTED: glutamine synthetase leaf isozyme, chloroplastic [Arachis duranensis]	Metabolism;Metabolism;Metabolism;Metabolism;Metabolism;Metabolism	Global and overview maps;Global and overview maps;Carbohydrate metabolism;Amino acid metabolism;Energy metabolism;Amino acid metabolism	ko01100//Metabolic pathways;ko01230//Biosynthesis of amino acids;ko00630//Glyoxylate and dicarboxylate metabolism;ko00250//Alanine, aspartate and glutamate metabolism;ko00910//Nitrogen metabolism;ko00220//Arginine biosynthesis	K01915;K01915;K01915;K01915;K01915;K01915	-	-	-
ncbi_112741143	3	0	0	RPS15AA	PREDICTED: 40S ribosomal protein S15a-1 [Arachis duranensis]	Genetic Information Processing	Translation	ko03010//Ribosome	K02957	GO:0030529//intracellular ribonucleoprotein complex	-	GO:0010467//gene expression
ncbi_112741144	4	0	0	Cmbl	PREDICTED: endo-1,3;1,4-beta-D-glucanase-like [Arachis ipaensis]	-	-	-	-	-	GO:0016787//hydrolase activity	-
ncbi_112741215	3	0	0	ATPC	PREDICTED: ATP synthase gamma chain, chloroplastic-like [Arachis ipaensis]	Metabolism;Metabolism;Metabolism	Global and overview maps;Energy metabolism;Energy metabolism	ko01100//Metabolic pathways;ko00190//Oxidative phosphorylation;ko00195//Photosynthesis	K02115;K02115;K02115	GO:0009526//plastid envelope;GO:0031976//plastid thylakoid;GO:0033178//proton-transporting two-sector ATPase complex, catalytic domain;GO:0044434//chloroplast part	GO:0015078//hydrogen ion transmembrane transporter activity;GO:0019829//cation-transporting ATPase activity	GO:0000097//sulfur amino acid biosynthetic process;GO:0005982//starch metabolic process;GO:0006090//pyruvate metabolic process;GO:0006355//regulation of transcription, DNA-templated;GO:0006544//glycine metabolic process;GO:0006633//fatty acid biosynthetic process;GO:0006732//coenzyme metabolic process;GO:0006754//ATP biosynthetic process;GO:0006779//porphyrin-containing compound biosynthetic proc…
ncbi_112741226	4	0	0	2023-04-03	PREDICTED: 5'-adenylylsulfate reductase 3, chloroplastic-like [Arachis ipaensis]	Metabolism	Energy metabolism	ko00920//Sulfur metabolism	K05907	-	-	-
ncbi_112741229	3	0	0	GDCST	PREDICTED: aminomethyltransferase, mitochondrial [Arachis ipaensis]	Metabolism;Metabolism;Metabolism;Metabolism;Metabolism;Metabolism	Global and overview maps;Global and overview maps;Global and overview maps;Carbohydrate metabolism;Amino acid metabolism;Metabolism of cofactors and vitamins	ko01100//Metabolic pathways;ko01110//Biosynthesis of secondary metabolites;ko01200//Carbon metabolism;ko00630//Glyoxylate and dicarboxylate metabolism;ko00260//Glycine, serine and threonine metabolism;ko00670//One carbon pool by folate	K00605;K00605;K00605;K00605;K00605;K00605	-	-	-
ncbi_112741237	4	0	0	WRKY6	PREDICTED: probable WRKY transcription factor 31 [Arachis ipaensis]	-	-	-	-	-	-	-
ncbi_112741420	3	0	0	RPL9	PREDICTED: 60S ribosomal protein L9 [Arachis ipaensis]	Genetic Information Processing	Translation	ko03010//Ribosome	K02940	-	-	-
ncbi_112741437	3	0	0	PSAF	PREDICTED: photosystem I reaction center subunit III, chloroplastic-like [Arachis ipaensis]	Metabolism;Metabolism	Global and overview maps;Energy metabolism	ko01100//Metabolic pathways;ko00195//Photosynthesis	K02694;K02694	GO:0043234//protein complex	-	GO:0044237//cellular metabolic process
ncbi_112741690	4	0	0	LLR18B	PREDICTED: ABA-responsive protein ABR17-like [Arachis ipaensis]	-	-	-	-	-	-	-
ncbi_112742709	2	0	0	MTI	PREDICTED: metallothionein-like protein 2 [Arachis duranensis]	-	-	-	-	-	-	-
ncbi_112743046	3	0	0	SARED1	NAD(P)-binding rossmann-fold protein [Medicago truncatula]	-	-	-	-	-	-	-
ncbi_112743487	3	0	0	FBP	PREDICTED: fructose-1,6-bisphosphatase, chloroplastic [Arachis ipaensis]	Metabolism;Metabolism;Metabolism;Metabolism;Metabolism;Metabolism;Metabolism	Global and overview maps;Global and overview maps;Global and overview maps;Carbohydrate metabolism;Energy metabolism;Carbohydrate metabolism;Carbohydrate metabolism	ko01100//Metabolic pathways;ko01110//Biosynthesis of secondary metabolites;ko01200//Carbon metabolism;ko00010//Glycolysis / Gluconeogenesis;ko00710//Carbon fixation in photosynthetic organisms;ko00051//Fructose and mannose metabolism;ko00030//Pentose phosphate pathway	K03841;K03841;K03841;K03841;K03841;K03841;K03841	GO:0009536//plastid	GO:0043169//cation binding;GO:0050308//sugar-phosphatase activity	GO:0006796//phosphate-containing compound metabolic process;GO:0015977//carbon fixation
ncbi_112740463	3	0	0	OHP1	PREDICTED: high-light-induced protein, chloroplastic [Arachis duranensis]	-	-	-	-	-	-	-
ncbi_112743560	3	0	0	--	PREDICTED: uncharacterized protein LOC107639521 [Arachis ipaensis]	-	-	-	-	-	GO:0005515//protein binding	GO:0009893//positive regulation of metabolic process;GO:0044763//single-organism cellular process;GO:0044767//single-organism developmental process
ncbi_112743640	2	0	0	CAX3	PREDICTED: vacuolar cation/proton exchanger 3-like [Arachis duranensis]	-	-	-	-	GO:0031224//intrinsic component of membrane	GO:0015368//calcium:cation antiporter activity	GO:0006816//calcium ion transport;GO:0044763//single-organism cellular process
ncbi_112743849	3	0	0	--	PREDICTED: uncharacterized protein LOC107637937 [Arachis ipaensis]	-	-	-	-	-	-	-
ncbi_112744048	3	0	0	RPL7A-1	PREDICTED: 60S ribosomal protein L7a [Arachis duranensis]	Genetic Information Processing	Translation	ko03010//Ribosome	K02936	-	-	-
ncbi_112744095	3	0	0	rd1	Rubredoxin-1 [Glycine soja]	-	-	-	-	-	-	-
ncbi_112744190	3	0	0	RPL5	PREDICTED: 50S ribosomal protein L5, chloroplastic [Arachis duranensis]	Genetic Information Processing	Translation	ko03010//Ribosome	K02931	GO:0005840//ribosome;GO:0009526//plastid envelope;GO:0009532//plastid stroma	GO:0003723//RNA binding;GO:0005198//structural molecule activity	GO:0000097//sulfur amino acid biosynthetic process;GO:0006090//pyruvate metabolic process;GO:0010467//gene expression
ncbi_112744254	3	0	0	PSAL	PREDICTED: photosystem I reaction center subunit XI, chloroplastic [Arachis ipaensis]	Metabolism;Metabolism	Global and overview maps;Energy metabolism	ko01100//Metabolic pathways;ko00195//Photosynthesis	K02699;K02699	GO:0009521//photosystem;GO:0009526//plastid envelope;GO:0031224//intrinsic component of membrane;GO:0031976//plastid thylakoid;GO:0044434//chloroplast part	-	GO:0006091//generation of precursor metabolites and energy;GO:0006873//cellular ion homeostasis;GO:0006996//organelle organization;GO:0030001//metal ion transport;GO:0043623//cellular protein complex assembly
ncbi_112744269	3	0	0	At5g16400	PREDICTED: thioredoxin F-type, chloroplastic-like [Arachis ipaensis]	-	-	-	-	-	-	GO:0044699//single-organism process
ncbi_112744305	3	0	0	PGLP1B	PREDICTED: phosphoglycolate phosphatase 1B, chloroplastic-like [Arachis ipaensis]	Metabolism;Metabolism;Metabolism;Metabolism	Global and overview maps;Global and overview maps;Global and overview maps;Carbohydrate metabolism	ko01100//Metabolic pathways;ko01110//Biosynthesis of secondary metabolites;ko01200//Carbon metabolism;ko00630//Glyoxylate and dicarboxylate metabolism	K19269;K19269;K19269;K19269	-	GO:0042578//phosphoric ester hydrolase activity	GO:0006796//phosphate-containing compound metabolic process
ncbi_112744436	3	0	0	RPS17	PREDICTED: 30S ribosomal protein S17, chloroplastic [Arachis ipaensis]	Genetic Information Processing	Translation	ko03010//Ribosome	K02961	GO:0000314//organellar small ribosomal subunit;GO:0009526//plastid envelope;GO:0009532//plastid stroma;GO:0031976//plastid thylakoid	GO:0003723//RNA binding;GO:0005198//structural molecule activity	GO:0006412//translation
ncbi_112744639	3	0	0	RPL30	PREDICTED: 60S ribosomal protein L30 [Glycine max]	Genetic Information Processing	Translation	ko03010//Ribosome	K02908	GO:0030529//intracellular ribonucleoprotein complex	-	GO:0010467//gene expression
ncbi_112744673	4	0	0	At3g02360	PREDICTED: 6-phosphogluconate dehydrogenase, decarboxylating 3 [Arachis ipaensis]	Metabolism;Metabolism;Metabolism;Metabolism;Metabolism	Global and overview maps;Global and overview maps;Global and overview maps;Metabolism of other amino acids;Carbohydrate metabolism	ko01100//Metabolic pathways;ko01110//Biosynthesis of secondary metabolites;ko01200//Carbon metabolism;ko00480//Glutathione metabolism;ko00030//Pentose phosphate pathway	K00033;K00033;K00033;K00033;K00033	-	GO:0000166//nucleotide binding;GO:0016614//oxidoreductase activity, acting on CH-OH group of donors;GO:0048037//cofactor binding	GO:0006739//NADP metabolic process
ncbi_112744678	3	0	0	OHP1	PREDICTED: high-light-induced protein, chloroplastic [Arachis ipaensis]	-	-	-	-	-	-	-
ncbi_112744836	4	0	0	BAG5	PREDICTED: ABC transporter F family member 4-like [Arachis ipaensis]	-	-	-	-	-	-	-
ncbi_112747800	3	0	0	--	PREDICTED: vegetative cell wall protein gp1-like [Arachis ipaensis]	-	-	-	-	-	-	-
ncbi_112748416	3	0	0	CGLD27	DUF1230 family protein [Medicago truncatula]	-	-	-	-	-	-	-
ncbi_112748459	4	0	0	CYP81E8	PREDICTED: cytochrome P450 81E8-like [Arachis duranensis]	Metabolism;Metabolism	Global and overview maps;Biosynthesis of other secondary metabolites	ko01110//Biosynthesis of secondary metabolites;ko00943//Isoflavonoid biosynthesis	K13260;K13260	GO:0031224//intrinsic component of membrane	GO:0016491//oxidoreductase activity;GO:0046906//tetrapyrrole binding;GO:0046914//transition metal ion binding	GO:0044710//single-organism metabolic process
ncbi_112748464	4	0	0	CYP81E8	PREDICTED: cytochrome P450 81E8-like [Arachis duranensis]	Metabolism;Metabolism	Global and overview maps;Biosynthesis of other secondary metabolites	ko01110//Biosynthesis of secondary metabolites;ko00943//Isoflavonoid biosynthesis	K13260;K13260	GO:0031224//intrinsic component of membrane	GO:0016491//oxidoreductase activity;GO:0046906//tetrapyrrole binding;GO:0046914//transition metal ion binding	GO:0044710//single-organism metabolic process
ncbi_112748468	4	0	0	CYP81E8	PREDICTED: cytochrome P450 81E8-like [Arachis ipaensis]	-	-	-	-	-	GO:0016491//oxidoreductase activity;GO:0046906//tetrapyrrole binding;GO:0046914//transition metal ion binding	GO:0044710//single-organism metabolic process
ncbi_112748829	3	0	0	--	synechocystis YCF37-like protein [Phaseolus vulgaris]	-	-	-	-	GO:0009507//chloroplast;GO:0009579//thylakoid	-	GO:0044763//single-organism cellular process
ncbi_112749167	4	0	0	-	-	-	-	-	-	-	-	-
ncbi_112749542	3	0	0	DREB1E	PREDICTED: dehydration-responsive element-binding protein 1E [Arachis ipaensis]	-	-	-	-	-	-	GO:0010467//gene expression;GO:0034645//cellular macromolecule biosynthetic process
ncbi_112749555	3	0	0	PGRL1A	PREDICTED: PGR5-like protein 1B, chloroplastic isoform X1 [Arachis ipaensis]	-	-	-	-	-	-	-
ncbi_112749621	3	0	0	RPS30A	PREDICTED: 40S ribosomal protein S30 [Amborella trichopoda]	Genetic Information Processing	Translation	ko03010//Ribosome	K02983	GO:0030529//intracellular ribonucleoprotein complex	-	GO:0010467//gene expression
ncbi_112749632	3	0	0	TIP2-2	PREDICTED: probable aquaporin TIP2-2 [Arachis ipaensis]	-	-	-	-	GO:0031224//intrinsic component of membrane	-	GO:0051234//establishment of localization
ncbi_112749644	4	0	0	tlp	PREDICTED: protein P21-like [Arachis ipaensis]	-	-	-	-	-	-	-
ncbi_112749756	3	0	0	--	Rieske (2Fe-2S) domain protein [Medicago truncatula]	-	-	-	-	GO:0009526//plastid envelope;GO:0031976//plastid thylakoid;GO:0044434//chloroplast part	GO:0003824//catalytic activity;GO:0051536//iron-sulfur cluster binding	GO:0044710//single-organism metabolic process
ncbi_112749825	3	0	0	--	PREDICTED: uncharacterized protein LOC107643204 isoform X1 [Arachis ipaensis]	-	-	-	-	-	-	-
ncbi_112749846	4	0	0	OPR2	PREDICTED: 12-oxophytodienoate reductase 2 [Glycine max]	Metabolism;Metabolism;Metabolism	Global and overview maps;Global and overview maps;Lipid metabolism	ko01100//Metabolic pathways;ko01110//Biosynthesis of secondary metabolites;ko00592//alpha-Linolenic acid metabolism	K05894;K05894;K05894	-	GO:0003824//catalytic activity;GO:0032553//ribonucleotide binding	GO:0044710//single-organism metabolic process
ncbi_112749859	3	0	0	GSVIVT00020038001	PREDICTED: 40S ribosomal protein S3a [Arachis duranensis]	Genetic Information Processing	Translation	ko03010//Ribosome	K02984	GO:0015935//small ribosomal subunit	-	GO:0010467//gene expression
ncbi_112749876	3	0	0	FDC1	PREDICTED: ferredoxin-1 [Arachis ipaensis]	Metabolism	Energy metabolism	ko00195//Photosynthesis	K02639	GO:0009536//plastid	GO:0043169//cation binding;GO:0051536//iron-sulfur cluster binding	GO:0006090//pyruvate metabolic process;GO:0006091//generation of precursor metabolites and energy;GO:0006355//regulation of transcription, DNA-templated;GO:0006779//porphyrin-containing compound biosynthetic process;GO:0016072//rRNA metabolic process
ncbi_112749907	2	0	0	TSB	PREDICTED: tryptophan synthase beta chain 1-like [Arachis ipaensis]	Metabolism;Metabolism;Metabolism;Metabolism;Metabolism	Global and overview maps;Global and overview maps;Global and overview maps;Amino acid metabolism;Amino acid metabolism	ko01100//Metabolic pathways;ko01110//Biosynthesis of secondary metabolites;ko01230//Biosynthesis of amino acids;ko00260//Glycine, serine and threonine metabolism;ko00400//Phenylalanine, tyrosine and tryptophan biosynthesis	K01696;K01696;K01696;K01696;K01696	-	GO:0016836//hydro-lyase activity	GO:0006586//indolalkylamine metabolic process
ncbi_112749945	3	0	0	UAF30	PREDICTED: upstream activation factor subunit UAF30-like [Arachis duranensis]	-	-	-	-	-	-	-
ncbi_112749967	3	0	0	GGAT2	PREDICTED: glutamate--glyoxylate aminotransferase 2 [Arachis duranensis]	Metabolism;Metabolism;Metabolism;Metabolism;Metabolism;Metabolism;Metabolism;Metabolism;Metabolism;Metabolism	Global and overview maps;Global and overview maps;Global and overview maps;Global and overview maps;Energy metabolism;Carbohydrate metabolism;Amino acid metabolism;Global and overview maps;Amino acid metabolism;Amino acid metabolism	ko01100//Metabolic pathways;ko01110//Biosynthesis of secondary metabolites;ko01200//Carbon metabolism;ko01230//Biosynthesis of amino acids;ko00710//Carbon fixation in photosynthetic organisms;ko00630//Glyoxylate and dicarboxylate metabolism;ko00260//Glycine, serine and threonine metabolism;ko01210//2-Oxocarboxylic acid metabolism;ko00250//Alanine, aspartate and glutamate metabolism;ko00220//Argin…	K14272;K14272;K14272;K14272;K14272;K14272;K14272;K14272;K14272;K14272	-	GO:0016769//transferase activity, transferring nitrogenous groups;GO:0043168//anion binding	GO:0008152//metabolic process
ncbi_112750083	4	0	0	UGT74B1	PREDICTED: UDP-glycosyltransferase 74B1-like [Arachis ipaensis]	Metabolism;Metabolism;Metabolism;Metabolism	Global and overview maps;Global and overview maps;Amino acid metabolism;Biosynthesis of other secondary metabolites	ko01110//Biosynthesis of secondary metabolites;ko01210//2-Oxocarboxylic acid metabolism;ko00380//Tryptophan metabolism;ko00966//Glucosinolate biosynthesis	K11820;K11820;K11820;K11820	-	GO:0035251//UDP-glucosyltransferase activity	GO:0009617//response to bacterium;GO:0009683//indoleacetic acid metabolic process;GO:0019758//glycosinolate biosynthetic process;GO:0048588//developmental cell growth
ncbi_112750154	3	0	0	GSTU18	PREDICTED: glutathione S-transferase U17-like isoform X1 [Arachis ipaensis]	Metabolism	Metabolism of other amino acids	ko00480//Glutathione metabolism	K00799	-	-	-
ncbi_112750217	3	0	0	--	NAD(P)-linked oxidoreductase-like protein [Medicago truncatula]	-	-	-	-	GO:0031976//plastid thylakoid;GO:0044434//chloroplast part	-	GO:0044237//cellular metabolic process
ncbi_112750544	3	0	0	RPL15	PREDICTED: 50S ribosomal protein L15, chloroplastic-like [Arachis duranensis]	Genetic Information Processing	Translation	ko03010//Ribosome	K02876	-	-	-
ncbi_112750744	3	0	0	--	PREDICTED: uncharacterized protein LOC107643983 [Arachis ipaensis]	-	-	-	-	-	-	-
ncbi_112750815	3	0	0	BCA1	PREDICTED: carbonic anhydrase, chloroplastic-like isoform X1 [Arachis ipaensis]	Metabolism	Energy metabolism	ko00910//Nitrogen metabolism	K01673	-	-	-
ncbi_112751127	4	0	0	LBD41	PREDICTED: LOB domain-containing protein 41-like isoform X1 [Arachis ipaensis]	-	-	-	-	-	-	-
ncbi_112751137	3	0	0	--	PREDICTED: uncharacterized protein LOC107644318 [Arachis ipaensis]	-	-	-	-	-	-	-
ncbi_112751181	4	0	0	MBF1C	PREDICTED: multiprotein-bridging factor 1c-like [Arachis ipaensis]	-	-	-	-	-	GO:0003677//DNA binding	-
ncbi_112751520	4	0	0	ASP	PREDICTED: miraculin-like [Arachis ipaensis]	-	-	-	-	-	-	-
ncbi_112751612	4	0	0	LIGB	PREDICTED: extradiol ring-cleavage dioxygenase-like [Arachis ipaensis]	Metabolism	Biosynthesis of other secondary metabolites	ko00965//Betalain biosynthesis	K15777	-	GO:0005506//iron ion binding;GO:0016491//oxidoreductase activity	GO:0044710//single-organism metabolic process
ncbi_112751653	3	0	0	LHCB5	PREDICTED: chlorophyll a-b binding protein CP26, chloroplastic [Arachis duranensis]	Metabolism;Metabolism	Global and overview maps;Energy metabolism	ko01100//Metabolic pathways;ko00196//Photosynthesis - antenna proteins	K08916;K08916	GO:0009521//photosystem;GO:0031224//intrinsic component of membrane	GO:0043169//cation binding;GO:0046906//tetrapyrrole binding	GO:0006091//generation of precursor metabolites and energy;GO:0006464//cellular protein modification process
ncbi_112751790	3	0	0	RPL6	PREDICTED: 50S ribosomal protein L6, chloroplastic-like [Arachis duranensis]	Genetic Information Processing	Translation	ko03010//Ribosome	K02933	-	-	-
ncbi_112751830	4	0	0	--	PREDICTED: protein SRC2 homolog [Arachis ipaensis]	-	-	-	-	-	-	-
ncbi_112751856	4	0	0	HSP83A	PREDICTED: heat shock protein 83 isoform X2 [Arachis ipaensis]	Organismal Systems;Genetic Information Processing	Environmental adaptation;Folding, sorting and degradation	ko04626//Plant-pathogen interaction;ko04141//Protein processing in endoplasmic reticulum	K04079;K04079	-	-	-
ncbi_112751942	3	0	0	CAB3	PREDICTED: chlorophyll a-b binding protein of LHCII type 1 [Arachis duranensis]	Metabolism;Metabolism	Global and overview maps;Energy metabolism	ko01100//Metabolic pathways;ko00196//Photosynthesis - antenna proteins	K08912;K08912	-	-	-
ncbi_112752023	3	0	0	CAB6A	PREDICTED: chlorophyll a-b binding protein 6A, chloroplastic [Arachis duranensis]	Metabolism	Energy metabolism	ko00196//Photosynthesis - antenna proteins	K08907	-	-	-
ncbi_112752033	3	0	0	RPL27	PREDICTED: 50S ribosomal protein L27, chloroplastic-like [Arachis ipaensis]	Genetic Information Processing	Translation	ko03010//Ribosome	K02899	GO:0030529//intracellular ribonucleoprotein complex	-	GO:0010467//gene expression
ncbi_112752065	3	0	0	--	PREDICTED: repetitive proline-rich cell wall protein 2-like [Arachis ipaensis]	-	-	-	-	-	-	-
ncbi_112752073	3	0	0	PSAG	PREDICTED: photosystem I reaction center subunit V, chloroplastic [Arachis ipaensis]	Metabolism;Metabolism	Global and overview maps;Energy metabolism	ko01100//Metabolic pathways;ko00195//Photosynthesis	K08905;K08905	GO:0009522//photosystem I;GO:0009526//plastid envelope;GO:0031224//intrinsic component of membrane;GO:0031976//plastid thylakoid;GO:0044434//chloroplast part	GO:0046906//tetrapyrrole binding	GO:0000097//sulfur amino acid biosynthetic process;GO:0006740//NADPH regeneration;GO:0006873//cellular ion homeostasis;GO:0009767//photosynthetic electron transport chain;GO:0030001//metal ion transport;GO:0031647//regulation of protein stability;GO:0042548//regulation of photosynthesis, light reaction
ncbi_112757014	3	0	0	CDSP32	PREDICTED: thioredoxin-like protein CDSP32, chloroplastic [Arachis ipaensis]	-	-	-	-	-	GO:0015036//disulfide oxidoreductase activity	GO:0019725//cellular homeostasis;GO:0044710//single-organism metabolic process
ncbi_112758246	3	0	0	LQY1	PREDICTED: protein disulfide-isomerase LQY1, chloroplastic [Arachis ipaensis]	-	-	-	-	-	GO:0003824//catalytic activity;GO:0005515//protein binding	-
ncbi_112754380	3	0	0	psbW	PREDICTED: photosystem II reaction center W protein, chloroplastic [Arachis ipaensis]	Metabolism;Metabolism	Global and overview maps;Energy metabolism	ko01100//Metabolic pathways;ko00195//Photosynthesis	K02721;K02721	-	-	-
ncbi_112757997	3	0	0	AUX22E	PREDICTED: auxin-induced protein 22E-like [Arachis ipaensis]	Environmental Information Processing	Signal transduction	ko04075//Plant hormone signal transduction	K14484	-	-	GO:0010467//gene expression;GO:0034645//cellular macromolecule biosynthetic process;GO:0050794//regulation of cellular process
ncbi_112759059	4	0	0	CML8	PREDICTED: calmodulin-like [Arachis duranensis]	Organismal Systems;Environmental Information Processing;Environmental Information Processing	Environmental adaptation;Signal transduction;Signal transduction	ko04626//Plant-pathogen interaction;ko04016//MAPK signaling pathway - plant;ko04070//Phosphatidylinositol signaling system	K02183;K02183;K02183	-	GO:0016628//oxidoreductase activity, acting on the CH-CH group of donors, NAD or NADP as acceptor	GO:0044710//single-organism metabolic process
ncbi_112755903	3	0	0	OEP7	PREDICTED: outer envelope membrane protein 7 [Arachis ipaensis]	-	-	-	-	GO:0031355//integral component of plastid outer membrane	-	-
ncbi_112756325	4	0	0	BG	PREDICTED: basic 7S globulin 2-like [Arachis ipaensis]	-	-	-	-	-	-	GO:0019538//protein metabolic process
ncbi_112756470	3	0	0	rpl22	PREDICTED: 50S ribosomal protein L22, chloroplastic-like [Arachis ipaensis]	Genetic Information Processing	Translation	ko03010//Ribosome	K02890	GO:0005840//ribosome;GO:0009536//plastid	-	-
ncbi_112755053	3	0	0	STR9	PREDICTED: rhodanese-like domain-containing protein 9, chloroplastic isoform X3 [Arachis ipaensis]	-	-	-	-	GO:0031224//intrinsic component of membrane;GO:0031976//plastid thylakoid;GO:0044434//chloroplast part	-	GO:0000097//sulfur amino acid biosynthetic process;GO:0006091//generation of precursor metabolites and energy;GO:0009886//post-embryonic morphogenesis
ncbi_112758886	3	0	0	GAST1	PREDICTED: protein GAST1-like [Arachis ipaensis]	-	-	-	-	-	-	GO:0010476//gibberellin mediated signaling pathway
ncbi_112756413	3	0	0	RPS17	PREDICTED: 30S ribosomal protein S17, chloroplastic-like [Arachis ipaensis]	Genetic Information Processing	Translation	ko03010//Ribosome	K02961	GO:0000314//organellar small ribosomal subunit;GO:0009526//plastid envelope;GO:0009532//plastid stroma;GO:0031976//plastid thylakoid	GO:0003723//RNA binding;GO:0005198//structural molecule activity	GO:0006412//translation
ncbi_112758086	3	0	0	RPL18C	PREDICTED: 60S ribosomal protein L18-like [Arachis ipaensis]	Genetic Information Processing	Translation	ko03010//Ribosome	K02883	GO:0030529//intracellular ribonucleoprotein complex	-	GO:0010467//gene expression
ncbi_112758091	3	0	0	RPL22B	PREDICTED: 60S ribosomal protein L22-2 [Arachis duranensis]	Genetic Information Processing	Translation	ko03010//Ribosome	K02891	-	-	-
ncbi_112758207	3	0	0	SOD1	PREDICTED: superoxide dismutase [Cu-Zn] [Arachis ipaensis]	Cellular Processes	Transport and catabolism	ko04146//Peroxisome	K04565	GO:0043231//intracellular membrane-bounded organelle;GO:0044444//cytoplasmic part	GO:0003824//catalytic activity;GO:0043169//cation binding	GO:0006006//glucose metabolic process;GO:0006090//pyruvate metabolic process;GO:0006801//superoxide metabolic process;GO:0006950//response to stress;GO:0010038//response to metal ion
ncbi_112758256	3	0	0	RPI3	PREDICTED: probable ribose-5-phosphate isomerase 3, chloroplastic [Arachis duranensis]	Metabolism;Metabolism;Metabolism;Metabolism;Metabolism;Metabolism	Global and overview maps;Global and overview maps;Global and overview maps;Global and overview maps;Energy metabolism;Carbohydrate metabolism	ko01100//Metabolic pathways;ko01110//Biosynthesis of secondary metabolites;ko01200//Carbon metabolism;ko01230//Biosynthesis of amino acids;ko00710//Carbon fixation in photosynthetic organisms;ko00030//Pentose phosphate pathway	K01807;K01807;K01807;K01807;K01807;K01807	GO:0009526//plastid envelope;GO:0009532//plastid stroma;GO:0044434//chloroplast part	GO:0016861//intramolecular oxidoreductase activity, interconverting aldoses and ketoses	GO:0000097//sulfur amino acid biosynthetic process;GO:0006090//pyruvate metabolic process;GO:0006091//generation of precursor metabolites and energy;GO:0006544//glycine metabolic process;GO:0006568//tryptophan metabolic process;GO:0006605//protein targeting;GO:0006633//fatty acid biosynthetic process;GO:0006732//coenzyme metabolic process;GO:0006753//nucleoside phosphate metabolic process;GO:0009…
ncbi_112758272	3	0	0	GME-1	PREDICTED: GDP-mannose 3,5-epimerase 2 [Arachis duranensis]	Metabolism;Metabolism;Metabolism;Metabolism	Global and overview maps;Global and overview maps;Carbohydrate metabolism;Carbohydrate metabolism	ko01100//Metabolic pathways;ko01110//Biosynthesis of secondary metabolites;ko00520//Amino sugar and nucleotide sugar metabolism;ko00053//Ascorbate and aldarate metabolism	K10046;K10046;K10046;K10046	GO:0043234//protein complex	GO:0048037//cofactor binding	GO:0006355//regulation of transcription, DNA-templated
ncbi_112758422	4	0	0	AS	PREDICTED: hydroquinone glucosyltransferase [Arachis ipaensis]	-	-	-	-	-	GO:0016757//transferase activity, transferring glycosyl groups	-
ncbi_112758836	3	0	0	--	plant/F21F14-40 protein [Medicago truncatula]	-	-	-	-	GO:0009528//plastid inner membrane;GO:0031976//plastid thylakoid	-	GO:0006090//pyruvate metabolic process;GO:0006779//porphyrin-containing compound biosynthetic process;GO:0009668//plastid membrane organization;GO:0016072//rRNA metabolic process;GO:0043623//cellular protein complex assembly
ncbi_112758572	3	0	0	CURT1B	PREDICTED: protein CURVATURE THYLAKOID 1B, chloroplastic-like [Arachis ipaensis]	-	-	-	-	-	-	-
ncbi_112758592	3	0	0	CAB7	PREDICTED: chlorophyll a-b binding protein 7, chloroplastic-like [Arachis ipaensis]	Metabolism	Energy metabolism	ko00196//Photosynthesis - antenna proteins	K08908	-	-	-
ncbi_112758854	3	0	0	PSAE-1	PREDICTED: photosystem I reaction center subunit IV, chloroplastic [Arachis ipaensis]	Metabolism;Metabolism	Global and overview maps;Energy metabolism	ko01100//Metabolic pathways;ko00195//Photosynthesis	K02693;K02693	GO:0043234//protein complex	-	GO:0044237//cellular metabolic process
ncbi_112759125	4	0	0	PCUBI4-1	PREDICTED: polyubiquitin [Arachis ipaensis]	-	-	-	-	-	-	-
ncbi_112754266	3	0	0	AQP1	PREDICTED: probable aquaporin TIP-type [Arachis duranensis]	-	-	-	-	-	-	-
ncbi_112754293	3	0	0	TIM	PREDICTED: triosephosphate isomerase, chloroplastic [Arachis ipaensis]	Metabolism;Metabolism;Metabolism;Metabolism;Metabolism;Metabolism;Metabolism;Metabolism	Global and overview maps;Global and overview maps;Global and overview maps;Global and overview maps;Carbohydrate metabolism;Energy metabolism;Carbohydrate metabolism;Carbohydrate metabolism	ko01100//Metabolic pathways;ko01110//Biosynthesis of secondary metabolites;ko01200//Carbon metabolism;ko01230//Biosynthesis of amino acids;ko00010//Glycolysis / Gluconeogenesis;ko00710//Carbon fixation in photosynthetic organisms;ko00051//Fructose and mannose metabolism;ko00562//Inositol phosphate metabolism	K01803;K01803;K01803;K01803;K01803;K01803;K01803;K01803	-	GO:0016861//intramolecular oxidoreductase activity, interconverting aldoses and ketoses	GO:0006090//pyruvate metabolic process
ncbi_112754595	3	0	0	BAS1	PREDICTED: 2-Cys peroxiredoxin BAS1, chloroplastic [Lupinus angustifolius]	-	-	-	-	-	-	-
ncbi_112754660	3	0	0	--	PREDICTED: 50S ribosomal protein 5, chloroplastic [Arachis duranensis]	-	-	-	-	GO:0009507//chloroplast	-	-
ncbi_112754670	3	0	0	CRD1	PREDICTED: magnesium-protoporphyrin IX monomethyl ester [oxidative] cyclase, chloroplastic [Arachis ipaensis]	Metabolism;Metabolism;Metabolism	Global and overview maps;Global and overview maps;Metabolism of cofactors and vitamins	ko01100//Metabolic pathways;ko01110//Biosynthesis of secondary metabolites;ko00860//Porphyrin and chlorophyll metabolism	K04035;K04035;K04035	-	GO:0016709//oxidoreductase activity, acting on paired donors, with incorporation or reduction of molecular oxygen, NAD(P)H as one donor, and incorporation of one atom of oxygen;GO:0043169//cation binding	GO:0006779//porphyrin-containing compound biosynthetic process;GO:0044710//single-organism metabolic process
ncbi_112757467	3	0	0	--	-	-	-	-	-	-	-	-
ncbi_112754883	3	0	0	PNSB2	PREDICTED: photosynthetic NDH subunit of subcomplex B 2, chloroplastic [Arachis ipaensis]	-	-	-	-	-	GO:0005488//binding	GO:0044238//primary metabolic process
ncbi_112754934	3	0	0	GAPA	PREDICTED: glyceraldehyde-3-phosphate dehydrogenase A, chloroplastic [Arachis ipaensis]	Metabolism;Metabolism;Metabolism	Global and overview maps;Global and overview maps;Energy metabolism	ko01100//Metabolic pathways;ko01200//Carbon metabolism;ko00710//Carbon fixation in photosynthetic organisms	K05298;K05298;K05298	-	GO:0000166//nucleotide binding;GO:0016903//oxidoreductase activity, acting on the aldehyde or oxo group of donors	GO:0044710//single-organism metabolic process
ncbi_112755495	3	0	0	PAP8	PREDICTED: probable plastid-lipid-associated protein 8, chloroplastic [Arachis ipaensis]	-	-	-	-	-	-	-
ncbi_112755637	3	0	0	PAP8	PREDICTED: probable plastid-lipid-associated protein 8, chloroplastic [Arachis duranensis]	-	-	-	-	-	-	-
ncbi_112755653	4	0	0	RZFP34	PREDICTED: E3 ubiquitin-protein ligase MIEL1-like [Arachis ipaensis]	Genetic Information Processing	Folding, sorting and degradation	ko04120//Ubiquitin mediated proteolysis	K10144	-	GO:0043169//cation binding	-
ncbi_112755727	3	0	0	AZI1	PREDICTED: 14 kDa proline-rich protein DC2.15-like [Arachis ipaensis]	-	-	-	-	-	-	-
ncbi_112755728	2	0	0	AZI1	PREDICTED: 14 kDa proline-rich protein DC2.15-like [Arachis ipaensis]	-	-	-	-	-	GO:0016787//hydrolase activity	-
ncbi_112755841	3	0	0	At2g23930	PREDICTED: probable small nuclear ribonucleoprotein G [Arachis duranensis]	Genetic Information Processing	Transcription	ko03040//Spliceosome	K11099	GO:0032991//macromolecular complex	-	-
ncbi_112756091	3	0	0	At3g16150	PREDICTED: probable isoaspartyl peptidase/L-asparaginase 2 [Arachis ipaensis]	-	-	-	-	-	GO:0003824//catalytic activity	-
ncbi_112765959	3	0	0	CAB8	PREDICTED: chlorophyll a-b binding protein 8, chloroplastic [Arachis duranensis]	Metabolism	Energy metabolism	ko00196//Photosynthesis - antenna proteins	K08909	-	-	-
ncbi_112766330	3	0	0	--	PREDICTED: NAD(P)H-dependent 6'-deoxychalcone synthase isoform X1 [Arachis ipaensis]	-	-	-	-	-	-	GO:0006355//regulation of transcription, DNA-templated;GO:0009887//organ morphogenesis;GO:0048869//cellular developmental process
ncbi_112765233	3	0	0	CAB8	PREDICTED: chlorophyll a-b binding protein 8, chloroplastic [Arachis duranensis]	Metabolism	Energy metabolism	ko00196//Photosynthesis - antenna proteins	K08909	-	-	-
ncbi_112764075	4	0	0	COR2	PREDICTED: NAD(P)H-dependent 6'-deoxychalcone synthase-like [Arachis ipaensis]	-	-	-	-	-	-	-
ncbi_112767125	3	0	0	CAB215	PREDICTED: chlorophyll a-b binding protein 215, chloroplastic [Arachis duranensis]	Metabolism;Metabolism	Global and overview maps;Energy metabolism	ko01100//Metabolic pathways;ko00196//Photosynthesis - antenna proteins	K08913;K08913	GO:0009521//photosystem;GO:0031224//intrinsic component of membrane	GO:0043169//cation binding;GO:0046906//tetrapyrrole binding	GO:0006091//generation of precursor metabolites and energy;GO:0006464//cellular protein modification process
ncbi_112764235	3	0	0	AGPC	PREDICTED: glucose-1-phosphate adenylyltransferase small subunit 2, chloroplastic [Arachis duranensis]	Metabolism;Metabolism;Metabolism;Metabolism	Global and overview maps;Global and overview maps;Carbohydrate metabolism;Carbohydrate metabolism	ko01100//Metabolic pathways;ko01110//Biosynthesis of secondary metabolites;ko00500//Starch and sucrose metabolism;ko00520//Amino sugar and nucleotide sugar metabolism	K00975;K00975;K00975;K00975	GO:0009536//plastid	GO:0070566//adenylyltransferase activity	GO:0005977//glycogen metabolic process;GO:0005982//starch metabolic process
ncbi_112765201	3	0	0	RBCX2	chaperonin-like RbcX protein 2, chloroplastic [Cajanus cajan]	-	-	-	-	-	-	-
ncbi_112764572	3	0	0	FBA5	PREDICTED: fructose-bisphosphate aldolase, cytoplasmic isozyme 1 [Arachis ipaensis]	Metabolism;Metabolism;Metabolism;Metabolism;Metabolism;Metabolism;Metabolism;Metabolism	Global and overview maps;Global and overview maps;Global and overview maps;Global and overview maps;Carbohydrate metabolism;Energy metabolism;Carbohydrate metabolism;Carbohydrate metabolism	ko01100//Metabolic pathways;ko01110//Biosynthesis of secondary metabolites;ko01200//Carbon metabolism;ko01230//Biosynthesis of amino acids;ko00010//Glycolysis / Gluconeogenesis;ko00710//Carbon fixation in photosynthetic organisms;ko00051//Fructose and mannose metabolism;ko00030//Pentose phosphate pathway	K01623;K01623;K01623;K01623;K01623;K01623;K01623;K01623	-	GO:0016832//aldehyde-lyase activity	GO:0006090//pyruvate metabolic process
ncbi_112765944	3	0	0	RPS10	PREDICTED: 30S ribosomal protein S10, chloroplastic [Arachis ipaensis]	Genetic Information Processing	Translation	ko03010//Ribosome	K02946	-	-	-
ncbi_112764744	3	0	0	PSBO	PREDICTED: oxygen-evolving enhancer protein 1, chloroplastic-like [Arachis ipaensis]	Metabolism;Metabolism	Global and overview maps;Energy metabolism	ko01100//Metabolic pathways;ko00195//Photosynthesis	K02716;K02716	-	-	-
ncbi_112766070	3	0	0	VTC2	PREDICTED: GDP-L-galactose phosphorylase 1 [Arachis ipaensis]	Metabolism;Metabolism;Metabolism	Global and overview maps;Global and overview maps;Carbohydrate metabolism	ko01100//Metabolic pathways;ko01110//Biosynthesis of secondary metabolites;ko00053//Ascorbate and aldarate metabolism	K14190;K14190;K14190	-	GO:0004645//phosphorylase activity	-
ncbi_112764253	3	0	0	PSBP	PREDICTED: oxygen-evolving enhancer protein 2, chloroplastic-like [Arachis ipaensis]	Metabolism;Metabolism	Global and overview maps;Energy metabolism	ko01100//Metabolic pathways;ko00195//Photosynthesis	K02717;K02717	-	-	-
ncbi_112764252	3	0	0	PSBP	PREDICTED: oxygen-evolving enhancer protein 2, chloroplastic-like [Arachis ipaensis]	Metabolism;Metabolism	Global and overview maps;Energy metabolism	ko01100//Metabolic pathways;ko00195//Photosynthesis	K02717;K02717	-	-	-
ncbi_112765513	3	0	0	AGT1	PREDICTED: serine--glyoxylate aminotransferase [Arachis ipaensis]	Metabolism;Metabolism;Metabolism;Cellular Processes;Metabolism;Metabolism;Metabolism	Global and overview maps;Global and overview maps;Global and overview maps;Transport and catabolism;Carbohydrate metabolism;Amino acid metabolism;Amino acid metabolism	ko01100//Metabolic pathways;ko01110//Biosynthesis of secondary metabolites;ko01200//Carbon metabolism;ko04146//Peroxisome;ko00630//Glyoxylate and dicarboxylate metabolism;ko00260//Glycine, serine and threonine metabolism;ko00250//Alanine, aspartate and glutamate metabolism	K00830;K00830;K00830;K00830;K00830;K00830;K00830	-	GO:0008483//transaminase activity;GO:0043168//anion binding	-
ncbi_112766289	3	0	0	PETE	PREDICTED: plastocyanin [Arachis ipaensis]	Metabolism	Energy metabolism	ko00195//Photosynthesis	K02638	-	-	-
ncbi_112762528	3	0	0	DCUP	PREDICTED: uroporphyrinogen decarboxylase [Arachis ipaensis]	Metabolism;Metabolism;Metabolism	Global and overview maps;Global and overview maps;Metabolism of cofactors and vitamins	ko01100//Metabolic pathways;ko01110//Biosynthesis of secondary metabolites;ko00860//Porphyrin and chlorophyll metabolism	K01599;K01599;K01599	GO:0009526//plastid envelope;GO:0009532//plastid stroma	GO:0016830//carbon-carbon lyase activity	GO:0006779//porphyrin-containing compound biosynthetic process
ncbi_112766847	3	0	0	PSAEB	PREDICTED: photosystem I reaction center subunit IV B, chloroplastic-like [Arachis ipaensis]	Metabolism;Metabolism	Global and overview maps;Energy metabolism	ko01100//Metabolic pathways;ko00195//Photosynthesis	K02693;K02693	-	-	-
ncbi_112764191	4	0	0	HSP18.5-C	PREDICTED: 17.3 kDa class I heat shock protein-like [Arachis ipaensis]	Genetic Information Processing	Folding, sorting and degradation	ko04141//Protein processing in endoplasmic reticulum	K13993	-	-	-
ncbi_112765161	4	0	0	HSP18.2	PREDICTED: 18.2 kDa class I heat shock protein-like [Arachis ipaensis]	Genetic Information Processing	Folding, sorting and degradation	ko04141//Protein processing in endoplasmic reticulum	K13993	-	-	-
ncbi_112766006	3	0	0	RCA1	PREDICTED: ribulose bisphosphate carboxylase/oxygenase activase, chloroplastic-like [Arachis ipaensis]	-	-	-	-	-	-	-
ncbi_112764966	4	0	0	CYP73A14	PREDICTED: trans-cinnamate 4-monooxygenase [Arachis ipaensis]	Metabolism;Metabolism;Metabolism;Metabolism;Metabolism;Metabolism;Metabolism	Global and overview maps;Global and overview maps;Biosynthesis of other secondary metabolites;Metabolism of cofactors and vitamins;Biosynthesis of other secondary metabolites;Amino acid metabolism;Biosynthesis of other secondary metabolites	ko01100//Metabolic pathways;ko01110//Biosynthesis of secondary metabolites;ko00940//Phenylpropanoid biosynthesis;ko00130//Ubiquinone and other terpenoid-quinone biosynthesis;ko00941//Flavonoid biosynthesis;ko00360//Phenylalanine metabolism;ko00945//Stilbenoid, diarylheptanoid and gingerol biosynthesis	K00487;K00487;K00487;K00487;K00487;K00487;K00487	-	GO:0016709//oxidoreductase activity, acting on paired donors, with incorporation or reduction of molecular oxygen, NAD(P)H as one donor, and incorporation of one atom of oxygen;GO:0046906//tetrapyrrole binding;GO:0046914//transition metal ion binding	GO:0044710//single-organism metabolic process
ncbi_112766024	3	0	0	At3g55800	PREDICTED: sedoheptulose-1,7-bisphosphatase, chloroplastic [Arachis ipaensis]	Metabolism;Metabolism;Metabolism	Global and overview maps;Global and overview maps;Energy metabolism	ko01100//Metabolic pathways;ko01200//Carbon metabolism;ko00710//Carbon fixation in photosynthetic organisms	K01100;K01100;K01100	GO:0005576//extracellular region;GO:0009526//plastid envelope;GO:0009532//plastid stroma	GO:0043169//cation binding;GO:0050308//sugar-phosphatase activity	GO:0000097//sulfur amino acid biosynthetic process;GO:0005982//starch metabolic process;GO:0005985//sucrose metabolic process;GO:0006090//pyruvate metabolic process;GO:0006605//protein targeting;GO:0006739//NADP metabolic process;GO:0006996//organelle organization;GO:0009620//response to fungus;GO:0009696//salicylic acid metabolic process;GO:0009755//hormone-mediated signaling pathway;GO:0009767/…
ncbi_112764759	3	0	0	HEMA1	PREDICTED: glutamyl-tRNA reductase 1, chloroplastic-like [Arachis ipaensis]	Metabolism;Metabolism;Metabolism	Global and overview maps;Global and overview maps;Metabolism of cofactors and vitamins	ko01100//Metabolic pathways;ko01110//Biosynthesis of secondary metabolites;ko00860//Porphyrin and chlorophyll metabolism	K02492;K02492;K02492	-	GO:0000166//nucleotide binding;GO:0016620//oxidoreductase activity, acting on the aldehyde or oxo group of donors, NAD or NADP as acceptor	GO:0018130//heterocycle biosynthetic process;GO:0044710//single-organism metabolic process
ncbi_112764375	3	0	0	GAPB	PREDICTED: glyceraldehyde-3-phosphate dehydrogenase B, chloroplastic [Arachis duranensis]	Metabolism;Metabolism;Metabolism	Global and overview maps;Global and overview maps;Energy metabolism	ko01100//Metabolic pathways;ko01200//Carbon metabolism;ko00710//Carbon fixation in photosynthetic organisms	K05298;K05298;K05298	-	GO:0000166//nucleotide binding;GO:0004672//protein kinase activity;GO:0016903//oxidoreductase activity, acting on the aldehyde or oxo group of donors;GO:0032550//purine ribonucleoside binding	GO:0006396//RNA processing;GO:0006464//cellular protein modification process;GO:0019318//hexose metabolic process
ncbi_112765995	3	0	0	PETE	PREDICTED: plastocyanin-like [Arachis duranensis]	Metabolism	Energy metabolism	ko00195//Photosynthesis	K02638	-	-	-
ncbi_112764500	4	0	0	TRX1	PREDICTED: thioredoxin H-type [Arachis duranensis]	-	-	-	-	GO:0005576//extracellular region;GO:0044444//cytoplasmic part	GO:0015036//disulfide oxidoreductase activity;GO:0030234//enzyme regulator activity	GO:0009893//positive regulation of metabolic process;GO:0018904//ether metabolic process;GO:0019725//cellular homeostasis
ncbi_112764773	3	0	0	petM	Cytochrome b6-f complex subunit 7 [Cajanus cajan]	-	-	-	-	-	-	-
ncbi_112766755	3	0	0	LHCA5	PREDICTED: photosystem I chlorophyll a/b-binding protein 5, chloroplastic [Arachis ipaensis]	Metabolism	Energy metabolism	ko00196//Photosynthesis - antenna proteins	K08911	GO:0009522//photosystem I;GO:0031224//intrinsic component of membrane;GO:0044434//chloroplast part	GO:0043169//cation binding;GO:0046906//tetrapyrrole binding	GO:0006464//cellular protein modification process;GO:0009668//plastid membrane organization;GO:0009765//photosynthesis, light harvesting;GO:0043623//cellular protein complex assembly
ncbi_112766717	3	0	0	PPH1	PREDICTED: protein phosphatase 2C 57 isoform X1 [Arachis ipaensis]	-	-	-	-	-	-	-
ncbi_112765389	4	0	0	GLT1	PREDICTED: LOW QUALITY PROTEIN: glutamate synthase [NADH], amyloplastic [Arachis duranensis]	Metabolism;Metabolism;Metabolism;Metabolism;Metabolism	Global and overview maps;Global and overview maps;Global and overview maps;Amino acid metabolism;Energy metabolism	ko01100//Metabolic pathways;ko01110//Biosynthesis of secondary metabolites;ko01230//Biosynthesis of amino acids;ko00250//Alanine, aspartate and glutamate metabolism;ko00910//Nitrogen metabolism	K00264;K00264;K00264;K00264;K00264	-	-	-
ncbi_112764072	4	0	0	ADH1	PREDICTED: alcohol dehydrogenase 1 [Arachis duranensis]	Metabolism;Metabolism;Metabolism;Metabolism;Metabolism;Metabolism	Global and overview maps;Global and overview maps;Carbohydrate metabolism;Lipid metabolism;Lipid metabolism;Amino acid metabolism	ko01100//Metabolic pathways;ko01110//Biosynthesis of secondary metabolites;ko00010//Glycolysis / Gluconeogenesis;ko00071//Fatty acid degradation;ko00592//alpha-Linolenic acid metabolism;ko00350//Tyrosine metabolism	K18857;K18857;K18857;K18857;K18857;K18857	-	GO:0003824//catalytic activity;GO:0046914//transition metal ion binding	GO:0044710//single-organism metabolic process
ncbi_112764929	3	0	0	SGRL	PREDICTED: protein STAY-GREEN LIKE, chloroplastic [Arachis ipaensis]	Metabolism;Metabolism	Global and overview maps;Metabolism of cofactors and vitamins	ko01110//Biosynthesis of secondary metabolites;ko00860//Porphyrin and chlorophyll metabolism	K22013;K22013	-	-	-
ncbi_112766008	3	0	0	PSAF	PREDICTED: photosystem I reaction center subunit III, chloroplastic-like [Arachis ipaensis]	Metabolism;Metabolism	Global and overview maps;Energy metabolism	ko01100//Metabolic pathways;ko00195//Photosynthesis	K02694;K02694	GO:0043234//protein complex	-	GO:0044237//cellular metabolic process
ncbi_112762476	3	0	0	HEMB	PREDICTED: delta-aminolevulinic acid dehydratase, chloroplastic [Arachis duranensis]	Metabolism;Metabolism;Metabolism	Global and overview maps;Global and overview maps;Metabolism of cofactors and vitamins	ko01100//Metabolic pathways;ko01110//Biosynthesis of secondary metabolites;ko00860//Porphyrin and chlorophyll metabolism	K01698;K01698;K01698	-	GO:0016836//hydro-lyase activity;GO:0043169//cation binding	GO:0006778//porphyrin-containing compound metabolic process;GO:0018130//heterocycle biosynthetic process
ncbi_112764215	4	0	0	ALDH3H1	PREDICTED: aldehyde dehydrogenase family 3 member H1-like [Arachis ipaensis]	Metabolism;Metabolism;Metabolism;Metabolism;Metabolism;Metabolism;Metabolism;Metabolism;Metabolism;Metabolism;Metabolism;Metabolism;Metabolism	Global and overview maps;Global and overview maps;Carbohydrate metabolism;Carbohydrate metabolism;Lipid metabolism;Lipid metabolism;Amino acid metabolism;Amino acid metabolism;Carbohydrate metabolism;Amino acid metabolism;Metabolism of other amino acids;Amino acid metabolism;Amino acid metabolism	ko01100//Metabolic pathways;ko01110//Biosynthesis of secondary metabolites;ko00010//Glycolysis / Gluconeogenesis;ko00620//Pyruvate metabolism;ko00561//Glycerolipid metabolism;ko00071//Fatty acid degradation;ko00330//Arginine and proline metabolism;ko00280//Valine, leucine and isoleucine degradation;ko00053//Ascorbate and aldarate metabolism;ko00380//Tryptophan metabolism;ko00410//beta-Alanine met…	K00128;K00128;K00128;K00128;K00128;K00128;K00128;K00128;K00128;K00128;K00128;K00128;K00128	GO:0005911//cell-cell junction;GO:0043231//intracellular membrane-bounded organelle	GO:0016620//oxidoreductase activity, acting on the aldehyde or oxo group of donors, NAD or NADP as acceptor	GO:0044237//cellular metabolic process;GO:0044710//single-organism metabolic process;GO:0050896//response to stimulus
ncbi_112765100	3	0	0	NAC002	PREDICTED: NAC domain-containing protein 2 [Arachis ipaensis]	-	-	-	-	GO:0043231//intracellular membrane-bounded organelle	GO:0001071//nucleic acid binding transcription factor activity	GO:0009404//toxin metabolic process;GO:0010468//regulation of gene expression;GO:0014070//response to organic cyclic compound;GO:0034645//cellular macromolecule biosynthetic process
ncbi_112766387	3	0	0	PSBS	PREDICTED: photosystem II 22 kDa protein, chloroplastic [Arachis ipaensis]	Metabolism;Metabolism	Global and overview maps;Energy metabolism	ko01100//Metabolic pathways;ko00195//Photosynthesis	K03542;K03542	GO:0009503//thylakoid light-harvesting complex;GO:0009521//photosystem;GO:0031224//intrinsic component of membrane	GO:0019840//isoprenoid binding;GO:0046906//tetrapyrrole binding	GO:0000097//sulfur amino acid biosynthetic process;GO:0005982//starch metabolic process;GO:0009668//plastid membrane organization;GO:0009886//post-embryonic morphogenesis;GO:0009893//positive regulation of metabolic process;GO:0016072//rRNA metabolic process;GO:0043623//cellular protein complex assembly;GO:1990066//energy quenching
ncbi_112765917	3	0	0	RPS13	PREDICTED: 30S ribosomal protein S13, chloroplastic [Arachis duranensis]	Genetic Information Processing	Translation	ko03010//Ribosome	K02952	-	-	-
ncbi_112764769	4	0	0	AHL17	PREDICTED: AT-hook motif nuclear-localized protein 17-like [Arachis ipaensis]	-	-	-	-	-	-	-
ncbi_112766452	3	0	0	PSRP6	PREDICTED: 50S ribosomal protein 6, chloroplastic [Arachis ipaensis]	-	-	-	-	-	-	-
ncbi_112765072	4	0	0	HSP17.9-D	PREDICTED: 17.9 kDa class II heat shock protein-like [Arachis duranensis]	Genetic Information Processing	Folding, sorting and degradation	ko04141//Protein processing in endoplasmic reticulum	K13993	-	-	-
ncbi_114925670	1	0	0	ndhH	NADH-plastoquinone oxidoreductase subunit 7 (chloroplast) [Arachis hypogaea]	Metabolism;Metabolism	Global and overview maps;Energy metabolism	ko01100//Metabolic pathways;ko00190//Oxidative phosphorylation	K05579;K05579	GO:0044434//chloroplast part	GO:0000166//nucleotide binding;GO:0016651//oxidoreductase activity, acting on NAD(P)H;GO:0048037//cofactor binding	GO:0006091//generation of precursor metabolites and energy;GO:0044710//single-organism metabolic process
ncbi_112772584	3	0	0	RPL28A	PREDICTED: 60S ribosomal protein L28-1-like [Arachis duranensis]	Genetic Information Processing	Translation	ko03010//Ribosome	K02903	-	-	-
ncbi_112771392	3	0	0	PRXIIE	PREDICTED: peroxiredoxin-2E, chloroplastic [Arachis ipaensis]	-	-	-	-	-	GO:0003824//catalytic activity;GO:0016209//antioxidant activity	GO:0044710//single-organism metabolic process
ncbi_112768994	4	0	0	CHI4	PREDICTED: endochitinase PR4-like [Arachis ipaensis]	Metabolism;Metabolism	Global and overview maps;Carbohydrate metabolism	ko01100//Metabolic pathways;ko00520//Amino sugar and nucleotide sugar metabolism	K01183;K01183	-	GO:0016798//hydrolase activity, acting on glycosyl bonds	GO:0009056//catabolic process;GO:0043170//macromolecule metabolic process;GO:0046942//carboxylic acid transport;GO:1901698//response to nitrogen compound
ncbi_112772598	3	0	0	BBX25	PREDICTED: B-box zinc finger protein 25-like [Arachis duranensis]	-	-	-	-	-	-	-
ncbi_112769175	3	0	0	DIT1	PREDICTED: dicarboxylate transporter 1, chloroplastic-like [Arachis duranensis]	-	-	-	-	-	-	GO:0030001//metal ion transport;GO:0044763//single-organism cellular process
ncbi_112771605	3	0	0	TPIP1	PREDICTED: triosephosphate isomerase, cytosolic [Arachis ipaensis]	Metabolism;Metabolism;Metabolism;Metabolism;Metabolism;Metabolism;Metabolism;Metabolism	Global and overview maps;Global and overview maps;Global and overview maps;Global and overview maps;Carbohydrate metabolism;Energy metabolism;Carbohydrate metabolism;Carbohydrate metabolism	ko01100//Metabolic pathways;ko01110//Biosynthesis of secondary metabolites;ko01200//Carbon metabolism;ko01230//Biosynthesis of amino acids;ko00010//Glycolysis / Gluconeogenesis;ko00710//Carbon fixation in photosynthetic organisms;ko00051//Fructose and mannose metabolism;ko00562//Inositol phosphate metabolism	K01803;K01803;K01803;K01803;K01803;K01803;K01803;K01803	-	-	-
ncbi_112771606	3	0	0	OEP16	PREDICTED: outer envelope pore protein 16, chloroplastic isoform X1 [Arachis ipaensis]	-	-	-	-	GO:0031224//intrinsic component of membrane	-	-
ncbi_112771235	4	0	0	MtrDRAFT_AC149210g4v1	PREDICTED: histone H2A [Arachis ipaensis]	-	-	-	-	GO:0043231//intracellular membrane-bounded organelle;GO:0043232//intracellular non-membrane-bounded organelle	GO:0003676//nucleic acid binding;GO:0046983//protein dimerization activity	-
ncbi_112769168	3	0	0	RPL23A	PREDICTED: 60S ribosomal protein L23a-like [Arachis duranensis]	Genetic Information Processing	Translation	ko03010//Ribosome	K02893	GO:0030529//intracellular ribonucleoprotein complex	GO:0005198//structural molecule activity	GO:0010467//gene expression
ncbi_112770940	4	0	0	SAP3	PREDICTED: zinc finger A20 and AN1 domain-containing stress-associated protein 3-like [Arachis ipaensis]	-	-	-	-	-	GO:0046872//metal ion binding	-
ncbi_112772315	3	0	0	PSAO	PREDICTED: photosystem I subunit O [Arachis ipaensis]	Metabolism	Energy metabolism	ko00195//Photosynthesis	K14332	GO:0009521//photosystem;GO:0009536//plastid	-	GO:0000097//sulfur amino acid biosynthetic process;GO:0006873//cellular ion homeostasis;GO:0006996//organelle organization;GO:0009765//photosynthesis, light harvesting;GO:0016072//rRNA metabolic process;GO:0030001//metal ion transport;GO:0031399//regulation of protein modification process;GO:0043623//cellular protein complex assembly
ncbi_112771496	4	0	0	ACO3	PREDICTED: aconitate hydratase, cytoplasmic-like [Arachis ipaensis]	Metabolism;Metabolism;Metabolism;Metabolism;Metabolism;Metabolism;Metabolism	Global and overview maps;Global and overview maps;Global and overview maps;Global and overview maps;Carbohydrate metabolism;Global and overview maps;Carbohydrate metabolism	ko01100//Metabolic pathways;ko01110//Biosynthesis of secondary metabolites;ko01200//Carbon metabolism;ko01230//Biosynthesis of amino acids;ko00630//Glyoxylate and dicarboxylate metabolism;ko01210//2-Oxocarboxylic acid metabolism;ko00020//Citrate cycle (TCA cycle)	K01681;K01681;K01681;K01681;K01681;K01681;K01681	-	GO:0003824//catalytic activity;GO:0051536//iron-sulfur cluster binding	-
ncbi_112772680	3	0	0	petC	PREDICTED: cytochrome b6-f complex iron-sulfur subunit, chloroplastic-like [Arachis ipaensis]	Metabolism;Metabolism	Global and overview maps;Energy metabolism	ko01100//Metabolic pathways;ko00195//Photosynthesis	K02636;K02636	GO:0031224//intrinsic component of membrane;GO:0034357//photosynthetic membrane	GO:0009055//electron carrier activity;GO:0043169//cation binding;GO:0051536//iron-sulfur cluster binding;GO:0052880//oxidoreductase activity, acting on diphenols and related substances as donors, with copper protein as acceptor	GO:0015992//proton transport;GO:0044237//cellular metabolic process;GO:0044710//single-organism metabolic process
ncbi_112769001	3	0	0	THF1	PREDICTED: protein THYLAKOID FORMATION1, chloroplastic-like [Arachis ipaensis]	-	-	-	-	-	-	-
ncbi_112772865	3	0	0	PSB27-1	PREDICTED: photosystem II repair protein PSB27-H1, chloroplastic [Arachis ipaensis]	Metabolism;Metabolism	Global and overview maps;Energy metabolism	ko01100//Metabolic pathways;ko00195//Photosynthesis	K08902;K08902	-	-	-
ncbi_112772114	3	0	0	AAC3	PREDICTED: ADP,ATP carrier protein 3, mitochondrial-like [Arachis ipaensis]	-	-	-	-	-	-	-
ncbi_112773322	3	0	0	PNSL3	PREDICTED: photosynthetic NDH subunit of lumenal location 3, chloroplastic [Arachis ipaensis]	Metabolism;Metabolism	Global and overview maps;Energy metabolism	ko01100//Metabolic pathways;ko00195//Photosynthesis	K08901;K08901	GO:0009521//photosystem;GO:0031976//plastid thylakoid;GO:0044434//chloroplast part	GO:0009055//electron carrier activity;GO:0046872//metal ion binding	GO:0005982//starch metabolic process;GO:0009893//positive regulation of metabolic process;GO:0022900//electron transport chain
ncbi_112772304	3	0	0	RPL24	PREDICTED: 50S ribosomal protein L24, chloroplastic [Arachis ipaensis]	Genetic Information Processing	Translation	ko03010//Ribosome	K02895	GO:0009526//plastid envelope;GO:0009532//plastid stroma;GO:0030529//intracellular ribonucleoprotein complex	GO:0003723//RNA binding;GO:0005198//structural molecule activity	GO:0006090//pyruvate metabolic process;GO:0006412//translation
ncbi_112771332	3	0	0	PBP1	PREDICTED: calcium-binding protein PBP1-like [Arachis duranensis]	-	-	-	-	-	-	-
ncbi_112768998	3	0	0	Cdlc2	PREDICTED: dynein light chain 2, cytoplasmic [Arachis ipaensis]	-	-	-	-	-	-	GO:0044763//single-organism cellular process
ncbi_112771718	3	0	0	CAB13	PREDICTED: chlorophyll a-b binding protein 13, chloroplastic [Arachis ipaensis]	Metabolism;Metabolism	Global and overview maps;Energy metabolism	ko01100//Metabolic pathways;ko00196//Photosynthesis - antenna proteins	K08914;K08914	GO:0009521//photosystem;GO:0031224//intrinsic component of membrane	GO:0043169//cation binding;GO:0046906//tetrapyrrole binding	GO:0006091//generation of precursor metabolites and energy;GO:0006464//cellular protein modification process
ncbi_112770812	3	0	0	3PCR	PREDICTED: protochlorophyllide reductase, chloroplastic [Arachis ipaensis]	Metabolism;Metabolism;Metabolism	Global and overview maps;Global and overview maps;Metabolism of cofactors and vitamins	ko01100//Metabolic pathways;ko01110//Biosynthesis of secondary metabolites;ko00860//Porphyrin and chlorophyll metabolism	K00218;K00218;K00218	-	-	-
ncbi_112771294	3	0	0	At3g15360	PREDICTED: thioredoxin M4, chloroplastic [Arachis ipaensis]	-	-	-	-	-	-	-
ncbi_112769286	2	0	0	ERF4	PREDICTED: ethylene-responsive transcription factor 4-like [Arachis ipaensis]	-	-	-	-	-	-	-
ncbi_112770798	3	0	0	CPN60B2	PREDICTED: ruBisCO large subunit-binding protein subunit beta, chloroplastic-like [Arachis ipaensis]	Genetic Information Processing	Folding, sorting and degradation	ko03018//RNA degradation	K04077	GO:0044424//intracellular part	GO:0032550//purine ribonucleoside binding	GO:0006457//protein folding
ncbi_112771644	3	0	0	GLO1	PREDICTED: peroxisomal (S)-2-hydroxy-acid oxidase GLO1 isoform X1 [Arachis ipaensis]	Metabolism;Metabolism;Metabolism;Cellular Processes;Metabolism	Global and overview maps;Global and overview maps;Global and overview maps;Transport and catabolism;Carbohydrate metabolism	ko01100//Metabolic pathways;ko01110//Biosynthesis of secondary metabolites;ko01200//Carbon metabolism;ko04146//Peroxisome;ko00630//Glyoxylate and dicarboxylate metabolism	K11517;K11517;K11517;K11517;K11517	-	GO:0003824//catalytic activity;GO:0032553//ribonucleotide binding	GO:0044710//single-organism metabolic process
ncbi_112771801	3	0	0	PSBR	PREDICTED: photosystem II 10 kDa polypeptide, chloroplastic [Arachis ipaensis]	Metabolism;Metabolism	Global and overview maps;Energy metabolism	ko01100//Metabolic pathways;ko00195//Photosynthesis	K03541;K03541	-	-	-
ncbi_112769159	3	0	0	At1g56190	PREDICTED: phosphoglycerate kinase, chloroplastic [Arachis ipaensis]	Metabolism;Metabolism;Metabolism;Metabolism;Metabolism;Metabolism	Global and overview maps;Global and overview maps;Global and overview maps;Global and overview maps;Carbohydrate metabolism;Energy metabolism	ko01100//Metabolic pathways;ko01110//Biosynthesis of secondary metabolites;ko01200//Carbon metabolism;ko01230//Biosynthesis of amino acids;ko00010//Glycolysis / Gluconeogenesis;ko00710//Carbon fixation in photosynthetic organisms	K00927;K00927;K00927;K00927;K00927;K00927	-	GO:0016772//transferase activity, transferring phosphorus-containing groups;GO:0032550//purine ribonucleoside binding	GO:0006090//pyruvate metabolic process;GO:0006796//phosphate-containing compound metabolic process
ncbi_112772554	3	0	0	At3g63540	PREDICTED: thylakoid lumenal 19 kDa protein, chloroplastic [Arachis ipaensis]	-	-	-	-	GO:0009521//photosystem	-	GO:0044237//cellular metabolic process
ncbi_112770851	3	0	0	--	PREDICTED: uncharacterized protein LOC107613247 isoform X2 [Arachis ipaensis]	-	-	-	-	-	-	-
ncbi_112771668	3	0	0	ATPG	PREDICTED: ATP synthase subunit b', chloroplastic-like [Arachis duranensis]	Metabolism;Metabolism;Metabolism	Global and overview maps;Energy metabolism;Energy metabolism	ko01100//Metabolic pathways;ko00190//Oxidative phosphorylation;ko00195//Photosynthesis	K02109;K02109;K02109	GO:0009526//plastid envelope;GO:0031224//intrinsic component of membrane;GO:0031976//plastid thylakoid;GO:0033177//proton-transporting two-sector ATPase complex, proton-transporting domain;GO:0044434//chloroplast part	GO:0003824//catalytic activity;GO:0015077//monovalent inorganic cation transmembrane transporter activity	GO:0006091//generation of precursor metabolites and energy;GO:0006605//protein targeting;GO:0006739//NADP metabolic process;GO:0006754//ATP biosynthetic process;GO:0006818//hydrogen transport;GO:0006996//organelle organization;GO:0009620//response to fungus;GO:0009696//salicylic acid metabolic process;GO:0009755//hormone-mediated signaling pathway;GO:0009863//salicylic acid mediated signaling pat…
ncbi_112772908	3	0	0	AZI1	PREDICTED: 14 kDa proline-rich protein DC2.15-like [Arachis ipaensis]	-	-	-	-	-	-	-
ncbi_112772163	3	0	0	--	PREDICTED: calcium-binding protein CML37-like [Arachis ipaensis]	Organismal Systems	Environmental adaptation	ko04626//Plant-pathogen interaction	K13448	-	-	-
ncbi_112776248	3	0	0	ACR11	PREDICTED: ACT domain-containing protein ACR11-like [Arachis ipaensis]	-	-	-	-	GO:0009526//plastid envelope;GO:0009532//plastid stroma;GO:0044434//chloroplast part	GO:0016772//transferase activity, transferring phosphorus-containing groups;GO:0031406//carboxylic acid binding	GO:0006091//generation of precursor metabolites and energy;GO:0006873//cellular ion homeostasis;GO:0006970//response to osmotic stress;GO:0009617//response to bacterium;GO:0009746//response to hexose;GO:0030001//metal ion transport
ncbi_112776881	3	0	0	GLYK	PREDICTED: D-glycerate 3-kinase, chloroplastic [Arachis ipaensis]	Metabolism;Metabolism;Metabolism;Metabolism;Metabolism;Metabolism	Global and overview maps;Global and overview maps;Global and overview maps;Lipid metabolism;Carbohydrate metabolism;Amino acid metabolism	ko01100//Metabolic pathways;ko01110//Biosynthesis of secondary metabolites;ko01200//Carbon metabolism;ko00561//Glycerolipid metabolism;ko00630//Glyoxylate and dicarboxylate metabolism;ko00260//Glycine, serine and threonine metabolism	K15918;K15918;K15918;K15918;K15918;K15918	-	-	GO:0006796//phosphate-containing compound metabolic process
ncbi_112775236	3	0	0	TIC20-I	PREDICTED: protein TIC 20-I, chloroplastic [Arachis ipaensis]	-	-	-	-	-	-	-
ncbi_112776915	3	0	0	PSAH2	PREDICTED: photosystem I reaction center subunit VI-2, chloroplastic-like [Arachis duranensis]	Metabolism;Metabolism	Global and overview maps;Energy metabolism	ko01100//Metabolic pathways;ko00195//Photosynthesis	K02695;K02695	-	-	-
ncbi_112779209	3	0	0	CURT1C	PREDICTED: protein CURVATURE THYLAKOID 1C, chloroplastic [Arachis duranensis]	-	-	-	-	-	-	-
ncbi_112776283	3	0	0	CP29B	PREDICTED: 29 kDa ribonucleoprotein, chloroplastic [Arachis ipaensis]	-	-	-	-	-	-	-
ncbi_112775840	3	0	0	RPL28C	PREDICTED: 60S ribosomal protein L28-2-like [Arachis ipaensis]	Genetic Information Processing	Translation	ko03010//Ribosome	K02903	GO:0030529//intracellular ribonucleoprotein complex	-	GO:0010467//gene expression
ncbi_112776410	3	0	0	At2g18110	PREDICTED: elongation factor 1-delta-like [Arachis ipaensis]	-	-	-	-	-	-	-
ncbi_112776079	3	0	0	RPL4	PREDICTED: LOW QUALITY PROTEIN: 50S ribosomal protein L4, chloroplastic [Arachis ipaensis]	Genetic Information Processing	Translation	ko03010//Ribosome	K02926	-	-	-
ncbi_112779894	3	0	0	KTI3	PREDICTED: factor Xa inhibitor BuXI-like [Arachis ipaensis]	-	-	-	-	-	-	-
ncbi_112779316	3	0	0	KTI3	PREDICTED: factor Xa inhibitor BuXI-like [Arachis ipaensis]	-	-	-	-	-	-	-
ncbi_112776695	3	0	0	RPL13	PREDICTED: 50S ribosomal protein L13 [Arachis ipaensis]	Genetic Information Processing	Translation	ko03010//Ribosome	K02871	-	-	-
ncbi_112777487	3	0	0	RPL30	PREDICTED: 60S ribosomal protein L30-like [Arachis ipaensis]	Genetic Information Processing	Translation	ko03010//Ribosome	K02908	GO:0030529//intracellular ribonucleoprotein complex	-	GO:0010467//gene expression
ncbi_112779663	3	0	0	GLP1	germin-like protein 11 [Arachis hypogaea]	-	-	-	-	GO:0005576//extracellular region	GO:0046914//transition metal ion binding	GO:0006873//cellular ion homeostasis;GO:0009886//post-embryonic morphogenesis;GO:0030001//metal ion transport
ncbi_112776959	3	0	0	psaD	PREDICTED: photosystem I reaction center subunit II, chloroplastic-like [Arachis duranensis]	Metabolism;Metabolism	Global and overview maps;Energy metabolism	ko01100//Metabolic pathways;ko00195//Photosynthesis	K02692;K02692	GO:0009521//photosystem;GO:0043231//intracellular membrane-bounded organelle	-	GO:0044237//cellular metabolic process
ncbi_112776678	3	0	0	RPL17	PREDICTED: 50S ribosomal protein L17, chloroplastic [Arachis ipaensis]	Genetic Information Processing	Translation	ko03010//Ribosome	K02879	GO:0030529//intracellular ribonucleoprotein complex	-	GO:0010467//gene expression
ncbi_112776996	3	0	0	CPN10-1	PREDICTED: 10 kDa chaperonin-like [Arachis ipaensis]	-	-	-	-	-	-	GO:0044267//cellular protein metabolic process
ncbi_112775315	4	0	0	BZIP53	PREDICTED: bZIP transcription factor 53-like [Arachis duranensis]	-	-	-	-	-	GO:0003677//DNA binding	GO:0010468//regulation of gene expression
ncbi_112776600	4	0	0	CP12-2	PREDICTED: calvin cycle protein CP12-1, chloroplastic-like [Arachis ipaensis]	-	-	-	-	-	-	-
ncbi_112775877	3	0	0	CYP20-3	PREDICTED: peptidyl-prolyl cis-trans isomerase, chloroplastic-like [Arachis ipaensis]	-	-	-	-	-	-	-
ncbi_112777158	4	0	0	HSP17.3-B	PREDICTED: 17.3 kDa class I heat shock protein-like [Arachis ipaensis]	Genetic Information Processing	Folding, sorting and degradation	ko04141//Protein processing in endoplasmic reticulum	K13993	-	-	-
ncbi_112777632	3	0	0	At1g54780	PREDICTED: UPF0603 protein At1g54780, chloroplastic [Arachis ipaensis]	-	-	-	-	GO:0031224//intrinsic component of membrane;GO:0031976//plastid thylakoid;GO:0044434//chloroplast part;GO:0044436//thylakoid part	-	GO:0000097//sulfur amino acid biosynthetic process;GO:0006090//pyruvate metabolic process;GO:0006633//fatty acid biosynthetic process;GO:0006779//porphyrin-containing compound biosynthetic process;GO:0006796//phosphate-containing compound metabolic process;GO:0006996//organelle organization;GO:0009639//response to red or far red light;GO:0009765//photosynthesis, light harvesting;GO:0009767//photo…
ncbi_112777525	3	0	0	--	mammalian STARD2 lipid-binding START domain protein [Medicago truncatula]	-	-	-	-	-	-	-
ncbi_112777608	3	0	0	RPL34	PREDICTED: 50S ribosomal protein L34, chloroplastic-like [Arachis ipaensis]	Genetic Information Processing	Translation	ko03010//Ribosome	K02914	GO:0009536//plastid;GO:0030529//intracellular ribonucleoprotein complex	GO:0003723//RNA binding;GO:0005198//structural molecule activity	GO:0010467//gene expression
ncbi_112780088	3	0	0	PIP2-2	PREDICTED: aquaporin PIP2-2 [Arachis ipaensis]	-	-	-	-	-	-	-
ncbi_112775179	3	0	0	GATC	PREDICTED: glutamyl-tRNA(Gln) amidotransferase subunit C, chloroplastic/mitochondrial-like [Arachis ipaensis]	Metabolism;Genetic Information Processing	Global and overview maps;Translation	ko01100//Metabolic pathways;ko00970//Aminoacyl-tRNA biosynthesis	K02435;K02435	-	-	-
ncbi_112775403	3	0	0	RPL21	PREDICTED: 50S ribosomal protein L21, chloroplastic [Arachis ipaensis]	Genetic Information Processing	Translation	ko03010//Ribosome	K02888	-	-	-
ncbi_112779672	4	0	0	TT10	PREDICTED: laccase-15-like [Arachis ipaensis]	-	-	-	-	-	-	-
ncbi_112780035	3	0	0	OHP2	PREDICTED: probable inactive serine/threonine-protein kinase slob2 [Arachis ipaensis]	-	-	-	-	GO:0031976//plastid thylakoid;GO:0044434//chloroplast part	-	GO:0009639//response to red or far red light
ncbi_112776140	3	0	0	PNSL5	PREDICTED: peptidyl-prolyl cis-trans isomerase [Arachis ipaensis]	-	-	-	-	GO:0009534//chloroplast thylakoid;GO:0016020//membrane;GO:0031977//thylakoid lumen	GO:0005488//binding;GO:0016859//cis-trans isomerase activity	GO:0044267//cellular protein metabolic process
ncbi_112775378	3	0	0	TKL-2	PREDICTED: transketolase, chloroplastic [Arachis ipaensis]	Metabolism;Metabolism;Metabolism;Metabolism;Metabolism;Metabolism	Global and overview maps;Global and overview maps;Global and overview maps;Global and overview maps;Energy metabolism;Carbohydrate metabolism	ko01100//Metabolic pathways;ko01110//Biosynthesis of secondary metabolites;ko01200//Carbon metabolism;ko01230//Biosynthesis of amino acids;ko00710//Carbon fixation in photosynthetic organisms;ko00030//Pentose phosphate pathway	K00615;K00615;K00615;K00615;K00615;K00615	-	GO:0016744//transferase activity, transferring aldehyde or ketonic groups	-
ncbi_112777175	3	0	0	PNSL1	PREDICTED: photosynthetic NDH subunit of lumenal location 1, chloroplastic [Arachis ipaensis]	-	-	-	-	-	-	-
ncbi_112776352	4	0	0	ZAT5	PREDICTED: zinc finger protein ZAT11-like [Arachis ipaensis]	-	-	-	-	-	-	-
ncbi_112776670	3	0	0	ATHX	PREDICTED: thioredoxin X, chloroplastic-like [Arachis ipaensis]	-	-	-	-	-	-	-
ncbi_112775619	4	0	0	--	PREDICTED: uncharacterized protein LOC107618464 isoform X1 [Arachis ipaensis]	-	-	-	-	-	-	-
ncbi_112777569	3	0	0	HPR-A	PREDICTED: glycerate dehydrogenase [Arachis ipaensis]	Metabolism;Metabolism;Metabolism;Metabolism;Metabolism	Global and overview maps;Global and overview maps;Global and overview maps;Carbohydrate metabolism;Amino acid metabolism	ko01100//Metabolic pathways;ko01110//Biosynthesis of secondary metabolites;ko01200//Carbon metabolism;ko00630//Glyoxylate and dicarboxylate metabolism;ko00260//Glycine, serine and threonine metabolism	K15893;K15893;K15893;K15893;K15893	-	-	-
ncbi_112775957	4	0	0	FDX3	PREDICTED: ferredoxin, root R-B2-like [Arachis duranensis]	Metabolism	Energy metabolism	ko00195//Photosynthesis	K02639	-	-	-
ncbi_112775056	3	0	0	2023-09-01	PREDICTED: stress enhanced protein 1, chloroplastic isoform X1 [Arachis ipaensis]	-	-	-	-	-	-	-
ncbi_112780087	3	0	0	psaD	PREDICTED: photosystem I reaction center subunit II, chloroplastic-like [Arachis ipaensis]	Metabolism;Metabolism	Global and overview maps;Energy metabolism	ko01100//Metabolic pathways;ko00195//Photosynthesis	K02692;K02692	GO:0009521//photosystem;GO:0043231//intracellular membrane-bounded organelle	-	GO:0044237//cellular metabolic process
ncbi_112775194	3	0	0	ELIP1	PREDICTED: early light-induced protein, chloroplastic [Arachis ipaensis]	-	-	-	-	-	-	-
ncbi_112779358	3	0	0	NEET	PREDICTED: CDGSH iron-sulfur domain-containing protein NEET [Arachis duranensis]	-	-	-	-	-	GO:0051536//iron-sulfur cluster binding	-
ncbi_112777402	3	0	0	RPL36	PREDICTED: 60S ribosomal protein L36-3-like [Arachis ipaensis]	Genetic Information Processing	Translation	ko03010//Ribosome	K02920	GO:0030529//intracellular ribonucleoprotein complex	-	GO:0010467//gene expression
ncbi_112786911	3	0	0	PLGG1	PREDICTED: plastidal glycolate/glycerate translocator 1, chloroplastic-like [Arachis ipaensis]	-	-	-	-	-	-	-
ncbi_112782835	3	0	0	RPL18A	PREDICTED: 60S ribosomal protein L18a [Arachis ipaensis]	Genetic Information Processing	Translation	ko03010//Ribosome	K02882	GO:0030529//intracellular ribonucleoprotein complex	-	GO:0010467//gene expression
ncbi_112783960	3	0	0	RPL38A	60S ribosomal protein L38-like [Cajanus cajan]	Genetic Information Processing	Translation	ko03010//Ribosome	K02923	-	-	-
ncbi_112782764	3	0	0	RPL18	PREDICTED: 50S ribosomal protein L18, chloroplastic-like [Arachis ipaensis]	Genetic Information Processing	Translation	ko03010//Ribosome	K02881	-	-	-
ncbi_112782767	3	0	0	RPL18	PREDICTED: 50S ribosomal protein L18, chloroplastic-like [Arachis ipaensis]	Genetic Information Processing	Translation	ko03010//Ribosome	K02881	-	-	-
ncbi_112783554	3	0	0	CHLI	PREDICTED: magnesium-chelatase subunit ChlI, chloroplastic-like [Arachis ipaensis]	Metabolism;Metabolism;Metabolism	Global and overview maps;Global and overview maps;Metabolism of cofactors and vitamins	ko01100//Metabolic pathways;ko01110//Biosynthesis of secondary metabolites;ko00860//Porphyrin and chlorophyll metabolism	K03405;K03405;K03405	-	GO:0032550//purine ribonucleoside binding;GO:0051003//ligase activity, forming nitrogen-metal bonds, forming coordination complexes	GO:0006779//porphyrin-containing compound biosynthetic process
ncbi_112784378	4	0	0	GRXC9	PREDICTED: glutaredoxin-C9 [Arachis ipaensis]	-	-	-	-	-	GO:0015036//disulfide oxidoreductase activity	GO:0019725//cellular homeostasis;GO:0044710//single-organism metabolic process
ncbi_112782788	3	0	0	rps5	PREDICTED: 30S ribosomal protein S5, chloroplastic [Arachis ipaensis]	Genetic Information Processing	Translation	ko03010//Ribosome	K02988	GO:0009532//plastid stroma;GO:0031976//plastid thylakoid;GO:0044391//ribosomal subunit;GO:0044434//chloroplast part	GO:0003723//RNA binding;GO:0005198//structural molecule activity	GO:0006605//protein targeting;GO:0009617//response to bacterium;GO:0010467//gene expression
ncbi_112786878	3	0	0	MORF9	PREDICTED: LOW QUALITY PROTEIN: multiple organellar RNA editing factor 9, chloroplastic-like [Arachis ipaensis]	-	-	-	-	GO:0009526//plastid envelope;GO:0009532//plastid stroma	-	GO:0003006//developmental process involved in reproduction;GO:0006355//regulation of transcription, DNA-templated;GO:0006605//protein targeting;GO:0008652//cellular amino acid biosynthetic process;GO:0009451//RNA modification;GO:0009668//plastid membrane organization;GO:0034660//ncRNA metabolic process
ncbi_112782325	3	0	0	PPA6	PREDICTED: soluble inorganic pyrophosphatase 6, chloroplastic-like [Arachis ipaensis]	Metabolism	Energy metabolism	ko00190//Oxidative phosphorylation	K01507	GO:0009526//plastid envelope;GO:0009532//plastid stroma	GO:0016462//pyrophosphatase activity;GO:0046872//metal ion binding	GO:0000097//sulfur amino acid biosynthetic process;GO:0006091//generation of precursor metabolites and energy;GO:0006605//protein targeting;GO:0006793//phosphorus metabolic process;GO:0009620//response to fungus;GO:0009683//indoleacetic acid metabolic process;GO:0009696//salicylic acid metabolic process;GO:0009755//hormone-mediated signaling pathway;GO:0009863//salicylic acid mediated signaling p…
ncbi_112782631	4	0	0	CAD1	PREDICTED: probable cinnamyl alcohol dehydrogenase 1 [Arachis ipaensis]	Metabolism;Metabolism;Metabolism	Global and overview maps;Global and overview maps;Biosynthesis of other secondary metabolites	ko01100//Metabolic pathways;ko01110//Biosynthesis of secondary metabolites;ko00940//Phenylpropanoid biosynthesis	K00083;K00083;K00083	-	-	-
ncbi_112785394	3	0	0	--	PREDICTED: RNA-binding protein 12-like [Arachis ipaensis]	-	-	-	-	-	-	-
ncbi_112782355	3	0	0	CAP10A	PREDICTED: chlorophyll a-b binding protein CP24 10A, chloroplastic [Arachis duranensis]	Metabolism;Metabolism	Global and overview maps;Energy metabolism	ko01100//Metabolic pathways;ko00196//Photosynthesis - antenna proteins	K08917;K08917	-	-	-
ncbi_112783667	4	0	0	GAPC2	PREDICTED: glyceraldehyde-3-phosphate dehydrogenase GAPC2, cytosolic-like [Arachis ipaensis]	Metabolism;Metabolism;Metabolism;Metabolism;Metabolism;Metabolism	Global and overview maps;Global and overview maps;Global and overview maps;Global and overview maps;Carbohydrate metabolism;Energy metabolism	ko01100//Metabolic pathways;ko01110//Biosynthesis of secondary metabolites;ko01200//Carbon metabolism;ko01230//Biosynthesis of amino acids;ko00010//Glycolysis / Gluconeogenesis;ko00710//Carbon fixation in photosynthetic organisms	K00134;K00134;K00134;K00134;K00134;K00134	-	GO:0000166//nucleotide binding;GO:0016903//oxidoreductase activity, acting on the aldehyde or oxo group of donors	GO:0044710//single-organism metabolic process
ncbi_112783693	3	0	0	RPL12	PREDICTED: 50S ribosomal protein L12, chloroplastic-like [Arachis ipaensis]	Genetic Information Processing	Translation	ko03010//Ribosome	K02935	GO:0030529//intracellular ribonucleoprotein complex	-	GO:0010467//gene expression
ncbi_112784081	3	0	0	PSBY	PREDICTED: photosystem II core complex proteins psbY, chloroplastic [Arachis ipaensis]	Metabolism;Metabolism	Global and overview maps;Energy metabolism	ko01100//Metabolic pathways;ko00195//Photosynthesis	K02723;K02723	GO:0009521//photosystem;GO:0009534//chloroplast thylakoid;GO:0031224//intrinsic component of membrane	GO:0046914//transition metal ion binding	GO:0000097//sulfur amino acid biosynthetic process;GO:0006091//generation of precursor metabolites and energy;GO:0006996//organelle organization;GO:0031399//regulation of protein modification process;GO:0043623//cellular protein complex assembly
ncbi_112784335	3	0	0	RPL31	PREDICTED: 50S ribosomal protein L31, chloroplastic-like isoform X1 [Arachis duranensis]	Genetic Information Processing	Translation	ko03010//Ribosome	K02909	-	-	-
ncbi_112783659	3	0	0	LHCB4.3	PREDICTED: chlorophyll a-b binding protein CP29.3, chloroplastic [Arachis ipaensis]	Metabolism;Metabolism	Global and overview maps;Energy metabolism	ko01100//Metabolic pathways;ko00196//Photosynthesis - antenna proteins	K08915;K08915	GO:0009521//photosystem;GO:0031224//intrinsic component of membrane;GO:0031976//plastid thylakoid;GO:0044434//chloroplast part	GO:0043169//cation binding;GO:0046906//tetrapyrrole binding	GO:0006091//generation of precursor metabolites and energy;GO:0006464//cellular protein modification process
ncbi_112782658	3	0	0	RPL3A	PREDICTED: 50S ribosomal protein L3, chloroplastic-like [Arachis ipaensis]	Genetic Information Processing	Translation	ko03010//Ribosome	K02906	GO:0009526//plastid envelope;GO:0009532//plastid stroma;GO:0030529//intracellular ribonucleoprotein complex	GO:0003723//RNA binding;GO:0005198//structural molecule activity	GO:0006090//pyruvate metabolic process;GO:0006605//protein targeting;GO:0006779//porphyrin-containing compound biosynthetic process;GO:0010467//gene expression;GO:0016072//rRNA metabolic process;GO:0043623//cellular protein complex assembly
ncbi_112783815	3	0	0	RPP1A	PREDICTED: 60S acidic ribosomal protein P1 [Arachis duranensis]	Genetic Information Processing	Translation	ko03010//Ribosome	K02942	GO:0005840//ribosome	-	GO:0034645//cellular macromolecule biosynthetic process
ncbi_112784034	4	0	0	LSU2	protein RESPONSE TO LOW SULFUR 2-like [Cajanus cajan]	-	-	-	-	-	-	-
ncbi_112782233	4	0	0	GT-2	PREDICTED: trihelix transcription factor GT-2-like [Arachis ipaensis]	-	-	-	-	-	-	-
ncbi_112784611	3	0	0	PSAN	PREDICTED: photosystem I reaction center subunit N, chloroplastic [Arachis ipaensis]	Metabolism;Metabolism	Global and overview maps;Energy metabolism	ko01100//Metabolic pathways;ko00195//Photosynthesis	K02701;K02701	-	-	-
ncbi_112784875	3	0	0	RPL27	PREDICTED: 50S ribosomal protein L27, chloroplastic-like [Arachis ipaensis]	Genetic Information Processing	Translation	ko03010//Ribosome	K02899	GO:0030529//intracellular ribonucleoprotein complex	-	GO:0010467//gene expression
ncbi_112784730	3	0	0	ndhO	PREDICTED: NAD(P)H-quinone oxidoreductase subunit O, chloroplastic [Arachis ipaensis]	-	-	-	-	GO:0009507//chloroplast	-	GO:0044237//cellular metabolic process;GO:0044699//single-organism process
ncbi_112784973	3	0	0	--	plant/F13G24-250 protein [Medicago truncatula]	-	-	-	-	GO:0031976//plastid thylakoid;GO:0044434//chloroplast part	-	GO:0006355//regulation of transcription, DNA-templated;GO:0006779//porphyrin-containing compound biosynthetic process;GO:0009657//plastid organization;GO:0009767//photosynthetic electron transport chain
ncbi_112784281	3	0	0	CP33	PREDICTED: 33 kDa ribonucleoprotein, chloroplastic [Arachis ipaensis]	-	-	-	-	-	-	-
ncbi_112784861	4	0	0	NHL10	PREDICTED: protein YLS9-like isoform X1 [Arachis ipaensis]	-	-	-	-	-	-	-
ncbi_112783179	3	0	0	RBCS	PREDICTED: ribulose bisphosphate carboxylase small chain 1, chloroplastic-like [Arachis ipaensis]	Metabolism;Metabolism;Metabolism;Metabolism	Global and overview maps;Global and overview maps;Energy metabolism;Carbohydrate metabolism	ko01100//Metabolic pathways;ko01200//Carbon metabolism;ko00710//Carbon fixation in photosynthetic organisms;ko00630//Glyoxylate and dicarboxylate metabolism	K01602;K01602;K01602;K01602	GO:0009536//plastid	GO:0016831//carboxy-lyase activity	GO:0043094//cellular metabolic compound salvage;GO:0044710//single-organism metabolic process
ncbi_112783400	3	0	0	RBCS	PREDICTED: ribulose bisphosphate carboxylase small chain 1, chloroplastic-like [Arachis duranensis]	Metabolism;Metabolism;Metabolism;Metabolism	Global and overview maps;Global and overview maps;Energy metabolism;Carbohydrate metabolism	ko01100//Metabolic pathways;ko01200//Carbon metabolism;ko00710//Carbon fixation in photosynthetic organisms;ko00630//Glyoxylate and dicarboxylate metabolism	K01602;K01602;K01602;K01602	GO:0009536//plastid	GO:0016831//carboxy-lyase activity	GO:0043094//cellular metabolic compound salvage;GO:0044710//single-organism metabolic process
ncbi_112782844	3	0	0	ATP1	Pterin_4a domain-containing protein [Cephalotus follicularis]	Metabolism;Metabolism	Global and overview maps;Metabolism of cofactors and vitamins	ko01100//Metabolic pathways;ko00790//Folate biosynthesis	K01724;K01724	GO:0009536//plastid	GO:0016836//hydro-lyase activity	GO:0006091//generation of precursor metabolites and energy;GO:0006351//transcription, DNA-templated;GO:0008652//cellular amino acid biosynthetic process;GO:0009108//coenzyme biosynthetic process;GO:0009658//chloroplast organization;GO:0009668//plastid membrane organization;GO:0016072//rRNA metabolic process;GO:0031399//regulation of protein modification process;GO:0043623//cellular protein comple…
ncbi_114926174	4	0	0	AtMg01280	PREDICTED: uncharacterized mitochondrial protein AtMg01280-like [Arachis duranensis]	-	-	-	-	-	-	GO:0015992//proton transport
ncbi_114926173	4	0	0	ltrA	MatR (mitochondrion) [Lespedeza capitata]	-	-	-	-	-	-	GO:0006396//RNA processing
ncbi_112775587	4	0	0	RPS1	PREDICTED: ribosomal protein S1, mitochondrial-like [Arachis duranensis]	-	-	-	-	GO:0030529//intracellular ribonucleoprotein complex	-	-
ncbi_112754622	4	0	0	ND2	PREDICTED: NADH-ubiquinone oxidoreductase chain 2 isoform X1 [Arachis duranensis]	Metabolism;Metabolism	Global and overview maps;Energy metabolism	ko01100//Metabolic pathways;ko00190//Oxidative phosphorylation	K03879;K03879	-	GO:0050136//NADH dehydrogenase (quinone) activity	GO:0022904//respiratory electron transport chain
ncbi_112754620	1	0	0	ND6	NADH dehydrogenase subunit 6 (mitochondrion) [Glycine max]	Metabolism;Metabolism	Global and overview maps;Energy metabolism	ko01100//Metabolic pathways;ko00190//Oxidative phosphorylation	K03884;K03884	GO:0031090//organelle membrane;GO:0031224//intrinsic component of membrane	GO:0050136//NADH dehydrogenase (quinone) activity	GO:0016070//RNA metabolic process;GO:0044710//single-organism metabolic process
ncbi_114926180	4	0	0	YRPS3	ribosomal protein S3 (mitochondrion) [Ladeania lanceolata]	Genetic Information Processing	Translation	ko03010//Ribosome	K02982	GO:0009536//plastid;GO:0044391//ribosomal subunit	GO:0003723//RNA binding;GO:0005198//structural molecule activity	GO:0010467//gene expression
ncbi_114926186	4	0	0	ND1	PREDICTED: NADH-ubiquinone oxidoreductase chain 1 [Arachis ipaensis]	Metabolism;Metabolism	Global and overview maps;Energy metabolism	ko01100//Metabolic pathways;ko00190//Oxidative phosphorylation	K03878;K03878	GO:0019866//organelle inner membrane;GO:0031224//intrinsic component of membrane;GO:0043231//intracellular membrane-bounded organelle	GO:0050136//NADH dehydrogenase (quinone) activity	GO:0044710//single-organism metabolic process
ncbi_112711331	1	0	0	RPL5	ribosomal protein subunit L5 (mitochondrion) [Glycine max]	-	-	-	-	GO:0000315//organellar large ribosomal subunit;GO:0009536//plastid	GO:0005198//structural molecule activity	GO:0010467//gene expression
ncbi_114926232	3	0	0	--	DUF3820 family protein [Medicago truncatula]	-	-	-	-	-	-	-
ncbi_114927080	1	0	0	TIC214	hypothetical chloroplast RF19 (chloroplast) [Arachis hypogaea]	-	-	-	-	-	-	-
ncbi_114927086	1	0	0	clpP	clp protease proteolytic subunit (chloroplast) [Arachis hypogaea]	-	-	-	-	GO:0009532//plastid stroma	GO:0070011//peptidase activity, acting on L-amino acid peptides	GO:0019538//protein metabolic process
ncbi_114927088	1	0	0	rpoC1	RNA polymerase beta (chloroplast) [Arachis hypogaea]	Metabolism;Metabolism;Metabolism;Genetic Information Processing	Global and overview maps;Nucleotide metabolism;Nucleotide metabolism;Transcription	ko01100//Metabolic pathways;ko00230//Purine metabolism;ko00240//Pyrimidine metabolism;ko03020//RNA polymerase	K03046;K03046;K03046;K03046	GO:0009536//plastid	GO:0034062//RNA polymerase activity	GO:0034645//cellular macromolecule biosynthetic process
ncbi_114927083	1	0	0	psbC	PREDICTED: LOW QUALITY PROTEIN: photosystem II CP43 reaction center protein-like [Prunus mume]	Metabolism;Metabolism	Global and overview maps;Energy metabolism	ko01100//Metabolic pathways;ko00195//Photosynthesis	K02705;K02705	GO:0009521//photosystem;GO:0031224//intrinsic component of membrane;GO:0044434//chloroplast part	GO:0009055//electron carrier activity;GO:0043169//cation binding;GO:0046906//tetrapyrrole binding	GO:0006464//cellular protein modification process;GO:0009767//photosynthetic electron transport chain
ncbi_114927090	1	0	0	ycf3	hypothetical chloroplast RF34 (chloroplast) [Arachis hypogaea]	-	-	-	-	GO:0034357//photosynthetic membrane;GO:0044434//chloroplast part	-	GO:0044237//cellular metabolic process
ncbi_114927093	1	0	0	ndhK	NADH-plastoquinone oxidoreductase subunit K (chloroplast) [Arachis hypogaea]	Metabolism;Metabolism	Global and overview maps;Energy metabolism	ko01100//Metabolic pathways;ko00190//Oxidative phosphorylation	K05582;K05582	GO:0044434//chloroplast part	GO:0043169//cation binding;GO:0048037//cofactor binding;GO:0050136//NADH dehydrogenase (quinone) activity;GO:0051536//iron-sulfur cluster binding	GO:0006091//generation of precursor metabolites and energy;GO:0044710//single-organism metabolic process;GO:0051234//establishment of localization
ncbi_114927092	1	0	0	atpB	PREDICTED: ATP synthase subunit beta, chloroplastic-like [Gossypium hirsutum]	Metabolism;Metabolism;Metabolism	Global and overview maps;Energy metabolism;Energy metabolism	ko01100//Metabolic pathways;ko00190//Oxidative phosphorylation;ko00195//Photosynthesis	K02112;K02112;K02112	GO:0033178//proton-transporting two-sector ATPase complex, catalytic domain;GO:0044434//chloroplast part	GO:0015078//hydrogen ion transmembrane transporter activity;GO:0019829//cation-transporting ATPase activity;GO:0032550//purine ribonucleoside binding	GO:0006754//ATP biosynthetic process;GO:0015988//energy coupled proton transmembrane transport, against electrochemical gradient
ncbi_114927292	1	0	0	ND4	NADH dehydrogenase subunit 4 (mitochondrion) [Pediomelum argophyllum]	Metabolism;Metabolism	Global and overview maps;Energy metabolism	ko01100//Metabolic pathways;ko00190//Oxidative phosphorylation	K03881;K03881	-	GO:0050136//NADH dehydrogenase (quinone) activity	GO:0022904//respiratory electron transport chain
ncbi_114927302	4	0	0	COX2	PREDICTED: uncharacterized mitochondrial protein AtMg01010-like [Arachis duranensis]	Metabolism;Metabolism	Global and overview maps;Energy metabolism	ko01100//Metabolic pathways;ko00190//Oxidative phosphorylation	K02261;K02261	GO:0019866//organelle inner membrane;GO:0031224//intrinsic component of membrane;GO:0043231//intracellular membrane-bounded organelle	GO:0003824//catalytic activity;GO:0046914//transition metal ion binding	GO:0006091//generation of precursor metabolites and energy;GO:0015992//proton transport;GO:0016070//RNA metabolic process;GO:0044710//single-organism metabolic process
ncbi_112770906	1	0	0	COX3	cytochrome c oxidase subunit 3 (mitochondrion) [Amorpha canescens]	Metabolism;Metabolism	Global and overview maps;Energy metabolism	ko01100//Metabolic pathways;ko00190//Oxidative phosphorylation	K02262;K02262	GO:0019866//organelle inner membrane;GO:0031224//intrinsic component of membrane;GO:0043231//intracellular membrane-bounded organelle	GO:0009055//electron carrier activity;GO:0016491//oxidoreductase activity	GO:0015992//proton transport;GO:0022904//respiratory electron transport chain
ncbi_112782311	3	1.03753785626662e-322	8.76472455722371e-321	PDX13	PREDICTED: pyridoxal 5'-phosphate synthase subunit PDX1.3 [Arachis duranensis]	Metabolism	Metabolism of cofactors and vitamins	ko00750//Vitamin B6 metabolism	K06215	-	-	-
ncbi_112777318	3	1.48219693752374e-322	1.25097421527004e-320	RPS15AA	PREDICTED: 40S ribosomal protein S15a-1 [Arachis duranensis]	Genetic Information Processing	Translation	ko03010//Ribosome	K02957	GO:0030529//intracellular ribonucleoprotein complex	-	GO:0010467//gene expression
ncbi_112749784	3	2.71736105212686e-322	2.29048833412002e-320	--	rubredoxin family protein [Phaseolus vulgaris]	-	-	-	-	-	-	-
ncbi_112771777	4	1.03259719980821e-321	8.69456723551426e-320	At2g28720	PREDICTED: histone H2B-like [Arachis duranensis]	-	-	-	-	GO:0043231//intracellular membrane-bounded organelle;GO:0043232//intracellular non-membrane-bounded organelle	GO:0003676//nucleic acid binding;GO:0046983//protein dimerization activity	-
ncbi_112714954	3	1.77369566857008e-321	1.49178181105306e-319	PAP4	PREDICTED: probable plastid-lipid-associated protein 4, chloroplastic [Arachis duranensis]	-	-	-	-	-	-	-
ncbi_112797200	3	4.57998853694836e-321	3.84763503011788e-319	--	PREDICTED: uncharacterized protein LOC107485280 [Arachis duranensis]	-	-	-	-	-	-	-
ncbi_112715700	3	7.11948595657236e-321	5.97434060264152e-319	PSRP1	PREDICTED: ribosome-binding factor PSRP1, chloroplastic [Arachis duranensis]	-	-	-	-	GO:0009532//plastid stroma;GO:0031976//plastid thylakoid	-	GO:0008152//metabolic process
ncbi_112764881	3	5.8107060607389e-320	4.87058806851926e-318	CBSX3	PREDICTED: CBS domain-containing protein CBSX3, mitochondrial-like [Arachis ipaensis]	-	-	-	-	-	GO:0017076//purine nucleotide binding;GO:0046914//transition metal ion binding	GO:0006090//pyruvate metabolic process;GO:0006970//response to osmotic stress;GO:0006996//organelle organization;GO:0010038//response to metal ion;GO:0019725//cellular homeostasis;GO:0042044//fluid transport
ncbi_112728667	3	1.80200563007678e-319	1.50875889477546e-317	MDH2	PREDICTED: malate dehydrogenase, glyoxysomal [Arachis ipaensis]	Metabolism;Metabolism;Metabolism;Metabolism;Metabolism;Metabolism;Metabolism;Metabolism	Global and overview maps;Global and overview maps;Global and overview maps;Carbohydrate metabolism;Amino acid metabolism;Energy metabolism;Carbohydrate metabolism;Carbohydrate metabolism	ko01100//Metabolic pathways;ko01110//Biosynthesis of secondary metabolites;ko01200//Carbon metabolism;ko00620//Pyruvate metabolism;ko00270//Cysteine and methionine metabolism;ko00710//Carbon fixation in photosynthetic organisms;ko00630//Glyoxylate and dicarboxylate metabolism;ko00020//Citrate cycle (TCA cycle)	K00026;K00026;K00026;K00026;K00026;K00026;K00026;K00026	-	GO:0016615//malate dehydrogenase activity	GO:0005975//carbohydrate metabolic process;GO:0006101//citrate metabolic process;GO:0043648//dicarboxylic acid metabolic process
ncbi_112741305	4	1.98728024726725e-319	1.6620136115246e-317	At4g17280	PREDICTED: cytochrome b561 and DOMON domain-containing protein At5g47530-like [Arachis ipaensis]	-	-	-	-	GO:0031224//intrinsic component of membrane	-	GO:0044710//single-organism metabolic process
ncbi_112801138	4	2.83307122638288e-319	2.36671129976347e-317	ACLA-1	PREDICTED: ATP-citrate synthase alpha chain protein 1 [Arachis duranensis]	Metabolism;Metabolism;Metabolism	Global and overview maps;Global and overview maps;Carbohydrate metabolism	ko01100//Metabolic pathways;ko01110//Biosynthesis of secondary metabolites;ko00020//Citrate cycle (TCA cycle)	K01648;K01648;K01648	-	-	-
ncbi_112741675	3	8.64160339828008e-319	7.21099185483862e-317	RPS13	PREDICTED: 30S ribosomal protein S13, chloroplastic-like [Arachis ipaensis]	Genetic Information Processing	Translation	ko03010//Ribosome	K02952	-	-	-
ncbi_112764785	3	9.22213053214354e-319	7.68679535221264e-317	--	PREDICTED: uncharacterized protein LOC107458385 [Arachis duranensis]	-	-	-	-	GO:0009526//plastid envelope;GO:0031976//plastid thylakoid;GO:0044434//chloroplast part	-	GO:0006873//cellular ion homeostasis;GO:0009639//response to red or far red light;GO:0009658//chloroplast organization;GO:0009668//plastid membrane organization;GO:0016070//RNA metabolic process;GO:0030001//metal ion transport
ncbi_112703524	4	3.33274945796088e-318	2.77479351550141e-316	RHM1	PREDICTED: trifunctional UDP-glucose 4,6-dehydratase/UDP-4-keto-6-deoxy-D-glucose 3,5-epimerase/UDP-4-keto-L-rhamnose-reductase RHM1 [Arachis ipaensis]	Metabolism	Carbohydrate metabolism	ko00520//Amino sugar and nucleotide sugar metabolism	K12450	-	GO:0016836//hydro-lyase activity;GO:0048037//cofactor binding	GO:0009117//nucleotide metabolic process
ncbi_112790604	4	4.04428303847561e-318	3.36344269332999e-316	SS	PREDICTED: sucrose synthase-like [Arachis duranensis]	Metabolism;Metabolism	Global and overview maps;Carbohydrate metabolism	ko01100//Metabolic pathways;ko00500//Starch and sucrose metabolism	K00695;K00695	-	-	-
ncbi_112706359	3	4.28027349421168e-318	3.55573210396668e-316	--	PREDICTED: uncharacterized protein LOC107466116 [Arachis duranensis]	-	-	-	-	-	-	-
ncbi_112765448	2	1.09444092830166e-316	9.08166350405748e-315	--	protein JAZ13 [Cajanus cajan]	-	-	-	-	-	-	-
ncbi_112764159	3	1.84574753440507e-316	1.52989450137122e-314	TL17	PREDICTED: thylakoid lumenal 17.4 kDa protein, chloroplastic [Arachis ipaensis]	-	-	-	-	-	-	-
ncbi_112736837	3	5.31576562226513e-316	4.40120559007544e-314	GSA1	PREDICTED: glutamate-1-semialdehyde 2,1-aminomutase, chloroplastic [Arachis ipaensis]	Metabolism;Metabolism;Metabolism	Global and overview maps;Global and overview maps;Metabolism of cofactors and vitamins	ko01100//Metabolic pathways;ko01110//Biosynthesis of secondary metabolites;ko00860//Porphyrin and chlorophyll metabolism	K01845;K01845;K01845	GO:0009536//plastid	GO:0016769//transferase activity, transferring nitrogenous groups;GO:0016869//intramolecular transferase activity, transferring amino groups;GO:0043168//anion binding	GO:0006779//porphyrin-containing compound biosynthetic process
ncbi_112764325	3	8.00496982382893e-316	6.62037687676079e-314	RPL10	PREDICTED: 60S ribosomal protein L10 isoform X1 [Arachis ipaensis]	Genetic Information Processing	Translation	ko03010//Ribosome	K02866	-	-	-
ncbi_112801177	3	9.01172106631937e-316	7.44472179967363e-314	RPP2B	PREDICTED: 60S acidic ribosomal protein P2A-like [Arachis duranensis]	Genetic Information Processing	Translation	ko03010//Ribosome	K02943	GO:0030529//intracellular ribonucleoprotein complex	-	GO:0034645//cellular macromolecule biosynthetic process
ncbi_112736760	4	1.19136147478498e-315	9.83110960666429e-314	H3-1.1	Histone H3.2, partial [Cajanus cajan]	-	-	-	-	GO:0043231//intracellular membrane-bounded organelle;GO:0043232//intracellular non-membrane-bounded organelle	GO:0003676//nucleic acid binding;GO:0046983//protein dimerization activity	-
ncbi_112764308	2	1.21508882426615e-315	1.00158035944493e-313	CAT1	PREDICTED: catalase-like [Arachis ipaensis]	Metabolism;Metabolism;Environmental Information Processing;Cellular Processes;Metabolism;Metabolism	Global and overview maps;Global and overview maps;Signal transduction;Transport and catabolism;Carbohydrate metabolism;Amino acid metabolism	ko01110//Biosynthesis of secondary metabolites;ko01200//Carbon metabolism;ko04016//MAPK signaling pathway - plant;ko04146//Peroxisome;ko00630//Glyoxylate and dicarboxylate metabolism;ko00380//Tryptophan metabolism	K03781;K03781;K03781;K03781;K03781;K03781	GO:0005840//ribosome;GO:0009526//plastid envelope;GO:0030312//external encapsulating structure;GO:0042579//microbody	GO:0003824//catalytic activity;GO:0016209//antioxidant activity;GO:0046906//tetrapyrrole binding;GO:0046914//transition metal ion binding	GO:0006950//response to stress;GO:0042743//hydrogen peroxide metabolic process;GO:0044710//single-organism metabolic process
ncbi_112790570	3	1.27304849521007e-315	1.0481948965157e-313	MSRB1	PREDICTED: peptide methionine sulfoxide reductase MsrB isoform X1 [Arachis duranensis]	-	-	-	-	-	-	-
ncbi_112755017	3	2.85096716845275e-315	2.34481811326187e-313	FAD2-2	PREDICTED: omega-6 fatty acid desaturase, endoplasmic reticulum isozyme 2 [Arachis ipaensis]	Metabolism;Metabolism	Global and overview maps;Lipid metabolism	ko01212//Fatty acid metabolism;ko01040//Biosynthesis of unsaturated fatty acids	K10256;K10256	GO:0031090//organelle membrane;GO:0031224//intrinsic component of membrane	GO:0016705//oxidoreductase activity, acting on paired donors, with incorporation or reduction of molecular oxygen	GO:0006633//fatty acid biosynthetic process
ncbi_112708240	3	3.95820435745644e-315	3.2518876924787e-313	PNSB4	PREDICTED: photosynthetic NDH subunit of subcomplex B 4, chloroplastic [Arachis duranensis]	-	-	-	-	-	-	-
ncbi_112782583	3	2.07612064062343e-314	1.70376943377411e-312	YLMG2	PREDICTED: ylmG homolog protein 2, chloroplastic [Arachis ipaensis]	-	-	-	-	-	-	-
ncbi_112728343	2	3.6982212128019e-314	3.03160462040092e-312	CYP76B6	PREDICTED: geraniol 8-hydroxylase-like [Arachis ipaensis]	-	-	-	-	-	-	-
ncbi_112786866	3	7.6236559187766e-314	6.2425916501907e-312	ndhU	PREDICTED: NAD(P)H-quinone oxidoreductase subunit U, chloroplastic [Arachis ipaensis]	-	-	-	-	-	-	-
ncbi_112749766	4	1.15919454312481e-313	9.48157444268277e-312	CYTC-2	PREDICTED: cytochrome c [Arachis ipaensis]	-	-	-	-	GO:0043231//intracellular membrane-bounded organelle;GO:0044425//membrane part	GO:0043169//cation binding;GO:0046906//tetrapyrrole binding	GO:0044710//single-organism metabolic process
ncbi_112733527	4	5.09098124073494e-313	4.15957197246574e-311	HSP17.5-E	PREDICTED: 17.3 kDa class I heat shock protein [Arachis ipaensis]	Genetic Information Processing	Folding, sorting and degradation	ko04141//Protein processing in endoplasmic reticulum	K13993	-	-	-
ncbi_112702874	3	7.94421582934978e-313	6.4836822020395e-311	--	PREDICTED: uncharacterized protein LOC107458385 [Arachis duranensis]	-	-	-	-	GO:0009526//plastid envelope;GO:0031976//plastid thylakoid;GO:0044434//chloroplast part	-	GO:0006873//cellular ion homeostasis;GO:0009639//response to red or far red light;GO:0009658//chloroplast organization;GO:0009668//plastid membrane organization;GO:0016070//RNA metabolic process;GO:0030001//metal ion transport
ncbi_112737755	3	1.87744709074479e-312	1.53060262108881e-310	PGAAIR	PREDICTED: ketol-acid reductoisomerase, chloroplastic-like [Arachis ipaensis]	Metabolism;Metabolism;Metabolism;Metabolism;Metabolism;Metabolism	Global and overview maps;Global and overview maps;Global and overview maps;Global and overview maps;Metabolism of cofactors and vitamins;Amino acid metabolism	ko01100//Metabolic pathways;ko01110//Biosynthesis of secondary metabolites;ko01230//Biosynthesis of amino acids;ko01210//2-Oxocarboxylic acid metabolism;ko00770//Pantothenate and CoA biosynthesis;ko00290//Valine, leucine and isoleucine biosynthesis	K00053;K00053;K00053;K00053;K00053;K00053	GO:0005576//extracellular region;GO:0009526//plastid envelope;GO:0009532//plastid stroma;GO:0030312//external encapsulating structure	GO:0016614//oxidoreductase activity, acting on CH-OH group of donors;GO:0046914//transition metal ion binding;GO:0048037//cofactor binding	GO:0006006//glucose metabolic process;GO:0006090//pyruvate metabolic process;GO:0006163//purine nucleotide metabolic process;GO:0006549//isoleucine metabolic process;GO:0006573//valine metabolic process;GO:0006970//response to osmotic stress;GO:0008652//cellular amino acid biosynthetic process
ncbi_112785204	4	5.10243689379469e-311	4.15524819820372e-309	HIS2B	PREDICTED: probable histone H2B.3 [Arachis duranensis]	-	-	-	-	GO:0043231//intracellular membrane-bounded organelle;GO:0043232//intracellular non-membrane-bounded organelle	GO:0003676//nucleic acid binding;GO:0046983//protein dimerization activity	-
ncbi_112710187	3	1.08622939975673e-310	8.83620906143091e-309	CHLP	PREDICTED: geranylgeranyl diphosphate reductase, chloroplastic [Arachis duranensis]	Metabolism;Metabolism;Metabolism;Metabolism	Global and overview maps;Global and overview maps;Metabolism of terpenoids and polyketides;Metabolism of cofactors and vitamins	ko01100//Metabolic pathways;ko01110//Biosynthesis of secondary metabolites;ko00900//Terpenoid backbone biosynthesis;ko00860//Porphyrin and chlorophyll metabolism	K10960;K10960;K10960;K10960	-	GO:0016627//oxidoreductase activity, acting on the CH-CH group of donors	GO:0006779//porphyrin-containing compound biosynthetic process;GO:0044710//single-organism metabolic process
ncbi_112696973	4	1.53860731063991e-310	1.25025281607927e-308	--	PREDICTED: DNA ligase 1-like [Arachis duranensis]	-	-	-	-	-	-	-
ncbi_112710879	4	1.70231489212048e-309	1.38177e-307	At3g05170	PREDICTED: phosphoglycerate mutase-like protein AT74 [Arachis duranensis]	-	-	-	-	-	-	-
ncbi_112705809	4	1.71329451355316e-309	1.38917e-307	--	PREDICTED: uncharacterized protein LOC107612502 [Arachis ipaensis]	-	-	-	-	-	-	-
ncbi_112755922	3	4.25282e-308	3.44451e-306	GDCSP	PREDICTED: glycine dehydrogenase (decarboxylating), mitochondrial [Arachis ipaensis]	Metabolism;Metabolism;Metabolism;Metabolism;Metabolism	Global and overview maps;Global and overview maps;Global and overview maps;Carbohydrate metabolism;Amino acid metabolism	ko01100//Metabolic pathways;ko01110//Biosynthesis of secondary metabolites;ko01200//Carbon metabolism;ko00630//Glyoxylate and dicarboxylate metabolism;ko00260//Glycine, serine and threonine metabolism	K00281;K00281;K00281;K00281;K00281	-	GO:0016642//oxidoreductase activity, acting on the CH-NH2 group of donors, disulfide as acceptor;GO:0043168//anion binding	GO:0006544//glycine metabolic process
ncbi_112744150	3	4.37705e-308	3.54127e-306	CAS1	PREDICTED: bifunctional L-3-cyanoalanine synthase/cysteine synthase 1, mitochondrial [Arachis duranensis]	Metabolism;Metabolism;Metabolism;Metabolism;Metabolism;Metabolism;Metabolism	Global and overview maps;Global and overview maps;Global and overview maps;Global and overview maps;Amino acid metabolism;Metabolism of other amino acids;Energy metabolism	ko01100//Metabolic pathways;ko01110//Biosynthesis of secondary metabolites;ko01200//Carbon metabolism;ko01230//Biosynthesis of amino acids;ko00270//Cysteine and methionine metabolism;ko00460//Cyanoamino acid metabolism;ko00920//Sulfur metabolism	K13034;K13034;K13034;K13034;K13034;K13034;K13034	GO:0009536//plastid	GO:0016846//carbon-sulfur lyase activity;GO:0046914//transition metal ion binding	GO:0000097//sulfur amino acid biosynthetic process;GO:0006090//pyruvate metabolic process;GO:0006563//L-serine metabolic process;GO:0006970//response to osmotic stress;GO:0006996//organelle organization;GO:0008104//protein localization;GO:0009683//indoleacetic acid metabolic process;GO:0009746//response to hexose;GO:0010038//response to metal ion;GO:0019499//cyanide metabolic process;GO:0019758//…
ncbi_112727223	4	5.82607e-308	4.70849e-306	HIS2B	PREDICTED: probable histone H2B.3 [Arachis duranensis]	-	-	-	-	GO:0043231//intracellular membrane-bounded organelle;GO:0043232//intracellular non-membrane-bounded organelle	GO:0003676//nucleic acid binding;GO:0046983//protein dimerization activity	-
ncbi_112697113	4	3.73069e-307	3.01179e-305	CKX4	PREDICTED: cytokinin dehydrogenase 2-like [Arachis duranensis]	Metabolism	Metabolism of terpenoids and polyketides	ko00908//Zeatin biosynthesis	K00279	-	GO:0016614//oxidoreductase activity, acting on CH-OH group of donors	GO:0008152//metabolic process
ncbi_112703113	4	8.68559e-307	7.00427e-305	ERD14	PREDICTED: phosphoprotein ECPP44-like [Arachis duranensis]	-	-	-	-	-	-	-
ncbi_112748303	3	5.02341e-305	4.04662e-303	RPL26A	PREDICTED: 60S ribosomal protein L26-1 [Arachis ipaensis]	Genetic Information Processing	Translation	ko03010//Ribosome	K02898	GO:0044391//ribosomal subunit	-	GO:0010467//gene expression
ncbi_112728073	4	6.53174e-305	5.25597e-303	PRA1B4	PREDICTED: PRA1 family protein B4 [Arachis duranensis]	-	-	-	-	GO:0031090//organelle membrane;GO:0031224//intrinsic component of membrane;GO:0031984//organelle subcompartment;GO:0043231//intracellular membrane-bounded organelle;GO:0044444//cytoplasmic part	-	GO:0006810//transport
ncbi_112723605	3	7.27076e-305	5.84433e-303	--	PREDICTED: macrophage migration inhibitory factor homolog [Arachis duranensis]	Metabolism;Metabolism	Amino acid metabolism;Amino acid metabolism	ko00350//Tyrosine metabolism;ko00360//Phenylalanine metabolism	K07253;K07253	-	-	-
ncbi_112765009	3	1.083e-304	8.69589e-303	CLEB3J9	PREDICTED: thylakoid lumenal 29 kDa protein, chloroplastic isoform X1 [Arachis ipaensis]	Metabolism;Metabolism	Metabolism of other amino acids;Carbohydrate metabolism	ko00480//Glutathione metabolism;ko00053//Ascorbate and aldarate metabolism	K00434;K00434	GO:0031978//plastid thylakoid lumen;GO:0044434//chloroplast part	GO:0003824//catalytic activity;GO:0046906//tetrapyrrole binding	GO:0005982//starch metabolic process;GO:0006090//pyruvate metabolic process;GO:0006091//generation of precursor metabolites and energy;GO:0006739//NADP metabolic process;GO:0006779//porphyrin-containing compound biosynthetic process;GO:0006950//response to stress;GO:0009639//response to red or far red light;GO:0009886//post-embryonic morphogenesis;GO:0016072//rRNA metabolic process;GO:0019757//gl…
ncbi_112732412	3	1.8124e-304	1.45369e-302	At3g28850	PREDICTED: glutaredoxin domain-containing cysteine-rich protein 1 [Jatropha curcas]	-	-	-	-	-	-	-
ncbi_112722821	3	4.67394e-304	3.74483e-302	--	PREDICTED: uncharacterized protein LOC107636767 [Arachis ipaensis]	-	-	-	-	-	-	-
ncbi_112738145	3	1.71679e-303	1.37404e-301	COL16	PREDICTED: zinc finger protein CONSTANS-LIKE 16-like [Arachis ipaensis]	-	-	-	-	GO:0005622//intracellular	-	-
ncbi_112797722	4	2.78964e-303	2.2303e-301	--	PREDICTED: glycine-rich protein A3-like [Arachis duranensis]	-	-	-	-	-	-	-
ncbi_112776153	3	8.59157e-303	6.86155e-301	CLPP5	PREDICTED: ATP-dependent Clp protease proteolytic subunit 5, chloroplastic [Arachis ipaensis]	-	-	-	-	-	GO:0070011//peptidase activity, acting on L-amino acid peptides	GO:0019538//protein metabolic process
ncbi_112791245	3	1.471e-302	1.17353e-300	--	PREDICTED: uncharacterized protein LOC107480393 [Arachis duranensis]	-	-	-	-	-	-	-
ncbi_112723212	4	6.8644e-301	5.47043e-299	DRR49A	PREDICTED: pathogenesis-related protein 2-like [Arachis ipaensis]	-	-	-	-	-	-	-
ncbi_112801377	4	1.93191e-300	1.53794e-298	CYTC-2	PREDICTED: cytochrome c [Arachis duranensis]	-	-	-	-	GO:0043231//intracellular membrane-bounded organelle;GO:0044425//membrane part	GO:0043169//cation binding;GO:0046906//tetrapyrrole binding	GO:0044710//single-organism metabolic process
ncbi_112754371	4	5.0905e-300	4.04809e-298	At2g30620	PREDICTED: histone H1-like [Arachis ipaensis]	-	-	-	-	-	-	-
ncbi_112705955	4	6.32108e-300	5.02131e-298	UBC10	Ubiquitin-conjugating enzyme E2 10, partial [Cajanus cajan]	-	-	-	-	-	-	-
ncbi_112792440	3	7.11234e-300	5.64385e-298	FKBP13	PREDICTED: peptidyl-prolyl cis-trans isomerase FKBP13, chloroplastic [Arachis duranensis]	-	-	-	-	GO:0031978//plastid thylakoid lumen	GO:0016859//cis-trans isomerase activity	GO:0006090//pyruvate metabolic process;GO:0006633//fatty acid biosynthetic process;GO:0006779//porphyrin-containing compound biosynthetic process;GO:0009886//post-embryonic morphogenesis;GO:0016109//tetraterpenoid biosynthetic process;GO:0044267//cellular protein metabolic process
ncbi_112702950	3	1.12903e-299	8.94966e-298	RPS1	PREDICTED: 30S ribosomal protein S1, chloroplastic-like [Arachis ipaensis]	Genetic Information Processing	Translation	ko03010//Ribosome	K02945	GO:0030529//intracellular ribonucleoprotein complex	-	-
ncbi_112783800	3	4.68866e-299	3.71267e-297	ACT7	PREDICTED: actin-7 [Arachis duranensis]	-	-	-	-	-	-	-
ncbi_112696714	3	8.26774e-299	6.53977e-297	RPS3B	40S ribosomal protein S3 [Arachis hypogaea]	Genetic Information Processing	Translation	ko03010//Ribosome	K02985	-	-	-
ncbi_112796662	3	3.49132e-298	2.7587e-296	RPS17	PREDICTED: 40S ribosomal protein S17-4-like [Arachis duranensis]	Genetic Information Processing	Translation	ko03010//Ribosome	K02962	-	-	-
ncbi_112800694	3	3.65765e-297	2.88706e-295	--	PREDICTED: uncharacterized protein LOC107487864 [Arachis duranensis]	-	-	-	-	-	-	-
ncbi_112705843	3	4.9463e-297	3.90009e-295	LHCA5	PREDICTED: photosystem I chlorophyll a/b-binding protein 5, chloroplastic [Arachis duranensis]	Metabolism	Energy metabolism	ko00196//Photosynthesis - antenna proteins	K08911	GO:0009507//chloroplast;GO:0009522//photosystem I	GO:0005488//binding	GO:0009657//plastid organization;GO:0009765//photosynthesis, light harvesting
ncbi_112720337	4	8.07551e-297	6.36068e-295	ephA	PREDICTED: bifunctional epoxide hydrolase 2 [Arachis ipaensis]	-	-	-	-	-	-	-
ncbi_112775449	3	8.17802e-297	6.43461e-295	VIT_05s0020g04070	PREDICTED: 1,2-dihydroxy-3-keto-5-methylthiopentene dioxygenase 1 [Arachis duranensis]	Metabolism;Metabolism	Global and overview maps;Amino acid metabolism	ko01100//Metabolic pathways;ko00270//Cysteine and methionine metabolism	K08967;K08967	-	-	-
ncbi_112706148	4	2.02429e-296	1.59106e-294	ACC1	PREDICTED: acetyl-CoA carboxylase 1-like [Arachis duranensis]	Metabolism;Metabolism;Metabolism;Metabolism;Metabolism;Metabolism	Global and overview maps;Global and overview maps;Carbohydrate metabolism;Global and overview maps;Lipid metabolism;Carbohydrate metabolism	ko01100//Metabolic pathways;ko01110//Biosynthesis of secondary metabolites;ko00620//Pyruvate metabolism;ko01212//Fatty acid metabolism;ko00061//Fatty acid biosynthesis;ko00640//Propanoate metabolism	K11262;K11262;K11262;K11262;K11262;K11262	-	-	-
ncbi_112702847	4	3.50766e-296	2.75407e-294	ALDC	PREDICTED: fructose-bisphosphate aldolase, cytoplasmic isozyme [Arachis duranensis]	Metabolism;Metabolism;Metabolism;Metabolism;Metabolism;Metabolism;Metabolism;Metabolism	Global and overview maps;Global and overview maps;Global and overview maps;Global and overview maps;Carbohydrate metabolism;Energy metabolism;Carbohydrate metabolism;Carbohydrate metabolism	ko01100//Metabolic pathways;ko01110//Biosynthesis of secondary metabolites;ko01200//Carbon metabolism;ko01230//Biosynthesis of amino acids;ko00010//Glycolysis / Gluconeogenesis;ko00710//Carbon fixation in photosynthetic organisms;ko00051//Fructose and mannose metabolism;ko00030//Pentose phosphate pathway	K01623;K01623;K01623;K01623;K01623;K01623;K01623;K01623	-	-	-
ncbi_112764307	3	4.46576e-296	3.50263e-294	CAT1	PREDICTED: catalase isozyme 1-like [Arachis ipaensis]	Metabolism;Metabolism;Environmental Information Processing;Cellular Processes;Metabolism;Metabolism	Global and overview maps;Global and overview maps;Signal transduction;Transport and catabolism;Carbohydrate metabolism;Amino acid metabolism	ko01110//Biosynthesis of secondary metabolites;ko01200//Carbon metabolism;ko04016//MAPK signaling pathway - plant;ko04146//Peroxisome;ko00630//Glyoxylate and dicarboxylate metabolism;ko00380//Tryptophan metabolism	K03781;K03781;K03781;K03781;K03781;K03781	GO:0005840//ribosome;GO:0009526//plastid envelope;GO:0030312//external encapsulating structure;GO:0042579//microbody	GO:0003824//catalytic activity;GO:0016209//antioxidant activity;GO:0046906//tetrapyrrole binding;GO:0046914//transition metal ion binding	GO:0006950//response to stress;GO:0042743//hydrogen peroxide metabolic process;GO:0044710//single-organism metabolic process
ncbi_112720565	3	4.35626e-295	3.41315e-293	FDC2	PREDICTED: ferredoxin-1 [Arachis ipaensis]	Metabolism	Energy metabolism	ko00195//Photosynthesis	K02639	GO:0009536//plastid	GO:0043169//cation binding;GO:0051536//iron-sulfur cluster binding	GO:0006090//pyruvate metabolic process;GO:0006091//generation of precursor metabolites and energy;GO:0009687//abscisic acid metabolic process;GO:0009886//post-embryonic morphogenesis
ncbi_112733524	4	8.71877e-295	6.82402e-293	HSP17.5-E	PREDICTED: 17.3 kDa class I heat shock protein [Arachis ipaensis]	Genetic Information Processing	Folding, sorting and degradation	ko04141//Protein processing in endoplasmic reticulum	K13993	-	-	-
ncbi_112726986	4	9.99279e-295	7.81296e-293	CYP94A2	PREDICTED: cytochrome P450 94A2-like [Arachis ipaensis]	-	-	-	-	-	-	-
ncbi_112754333	4	5.01369e-294	3.91589e-292	RH3	PREDICTED: histone H3.3 isoform X1 [Daucus carota subsp. sativus] [Daucus carota]	-	-	-	-	GO:0043231//intracellular membrane-bounded organelle;GO:0043232//intracellular non-membrane-bounded organelle	GO:0003676//nucleic acid binding;GO:0046983//protein dimerization activity	GO:0006006//glucose metabolic process;GO:0006886//intracellular protein transport;GO:0034728//nucleosome organization
ncbi_112737440	3	5.81643e-294	4.5381e-292	ndhT	PREDICTED: NAD(P)H-quinone oxidoreductase subunit T, chloroplastic [Arachis ipaensis]	-	-	-	-	-	-	-
ncbi_112756060	4	9.36927e-294	7.30244e-292	CML35	PREDICTED: probable calcium-binding protein CML36 [Arachis ipaensis]	Organismal Systems	Environmental adaptation	ko04626//Plant-pathogen interaction	K13448	-	-	-
ncbi_112697019	4	1.09657e-293	8.53774e-292	NAC087	PREDICTED: NAC domain-containing protein 100-like [Arachis duranensis]	-	-	-	-	-	-	-
ncbi_112697053	2	1.44084e-293	1.12065e-291	--	DUF761 domain protein [Medicago truncatula]	-	-	-	-	-	-	-
ncbi_112790538	3	1.46006e-293	1.13441e-291	LHCA6	PREDICTED: photosystem I chlorophyll a/b-binding protein 6, chloroplastic [Arachis duranensis]	Metabolism	Energy metabolism	ko00196//Photosynthesis - antenna proteins	K08908	GO:0009521//photosystem;GO:0031224//intrinsic component of membrane	GO:0043169//cation binding;GO:0046906//tetrapyrrole binding	GO:0006090//pyruvate metabolic process;GO:0006091//generation of precursor metabolites and energy;GO:0006464//cellular protein modification process;GO:0006739//NADP metabolic process;GO:0006873//cellular ion homeostasis;GO:0009642//response to light intensity;GO:0016072//rRNA metabolic process;GO:0019758//glycosinolate biosynthetic process;GO:0030001//metal ion transport;GO:0034285//response to d…
ncbi_112732765	4	3.81892e-293	2.96406e-291	GPX6	PREDICTED: probable phospholipid hydroperoxide glutathione peroxidase [Arachis ipaensis]	Metabolism;Metabolism	Metabolism of other amino acids;Lipid metabolism	ko00480//Glutathione metabolism;ko00590//Arachidonic acid metabolism	K00432;K00432	-	GO:0004601//peroxidase activity	GO:0006950//response to stress;GO:0044710//single-organism metabolic process
ncbi_112703611	4	1.50603e-292	1.16769e-290	At1g78850	PREDICTED: epidermis-specific secreted glycoprotein EP1-like [Arachis duranensis]	-	-	-	-	-	-	-
ncbi_112751314	3	1.9162e-292	1.48416e-290	RPL31	PREDICTED: 60S ribosomal protein L31 [Arachis duranensis]	Genetic Information Processing	Translation	ko03010//Ribosome	K02910	GO:0030529//intracellular ribonucleoprotein complex	-	GO:0010467//gene expression
ncbi_112754270	4	4.48768e-292	3.47226e-290	VQ22	PREDICTED: VQ motif-containing protein 22-like [Arachis ipaensis]	-	-	-	-	-	-	-
ncbi_112707500	2	1.86778e-291	1.44366e-289	CCD1	PREDICTED: carotenoid 9,10(9',10')-cleavage dioxygenase 1-like isoform X1 [Arachis duranensis]	-	-	-	-	-	-	-
ncbi_112800628	3	4.46374e-291	3.44658e-289	--	synechocystis YCF37-like protein [Phaseolus vulgaris]	-	-	-	-	GO:0031976//plastid thylakoid;GO:0044434//chloroplast part	-	GO:0006796//phosphate-containing compound metabolic process;GO:0019637//organophosphate metabolic process;GO:0044238//primary metabolic process;GO:0044281//small molecule metabolic process;GO:0044763//single-organism cellular process
ncbi_112741951	3	5.18888e-291	4.00232e-289	FKBP17-1	PREDICTED: peptidyl-prolyl cis-trans isomerase FKBP17-1, chloroplastic [Arachis ipaensis]	-	-	-	-	-	-	-
ncbi_112783118	3	2.20979e-289	1.7027e-287	PSRP1	PREDICTED: ribosome-binding factor PSRP1, chloroplastic [Arachis ipaensis]	-	-	-	-	GO:0009532//plastid stroma;GO:0031976//plastid thylakoid	-	GO:0008152//metabolic process
ncbi_112733348	5	2.03924e-288	1.56966e-286	--	PREDICTED: classical arabinogalactan protein 1-like [Arachis ipaensis]	-	-	-	-	-	-	-
ncbi_112711232	3	3.08612e-288	2.37302e-286	RPL14B	PREDICTED: probable 60S ribosomal protein L14 [Arachis duranensis]	Genetic Information Processing	Translation	ko03010//Ribosome	K02875	-	-	-
ncbi_112733506	3	1.20041e-287	9.22083e-286	rps6	PREDICTED: 40S ribosomal protein S6 [Arachis duranensis]	Genetic Information Processing	Translation	ko03010//Ribosome	K02991	GO:0030529//intracellular ribonucleoprotein complex	-	GO:0010467//gene expression
ncbi_112715072	3	1.78673e-287	1.37105e-285	HHL1	PREDICTED: protein HHL1, chloroplastic [Arachis ipaensis]	-	-	-	-	-	-	-
ncbi_112802430	4	9.44969e-287	7.24376e-285	BAM1	PREDICTED: beta-amylase 1, chloroplastic [Arachis ipaensis]	Metabolism	Carbohydrate metabolism	ko00500//Starch and sucrose metabolism	K01177	-	GO:0016160//amylase activity	GO:0044238//primary metabolic process
ncbi_112750624	3	2.15092e-286	1.64711e-284	--	PREDICTED: uncharacterized protein LOC107643887 [Arachis ipaensis]	-	-	-	-	-	-	-
ncbi_112714985	4	7.59141e-286	5.80731e-284	GSTF9	PREDICTED: glutathione S-transferase F9-like [Arachis duranensis]	Metabolism	Metabolism of other amino acids	ko00480//Glutathione metabolism	K00799	-	-	-
ncbi_112707003	4	9.01729e-286	6.89101e-284	ACO3	PREDICTED: aconitate hydratase, cytoplasmic-like [Arachis duranensis]	Metabolism;Metabolism;Metabolism;Metabolism;Metabolism;Metabolism;Metabolism	Global and overview maps;Global and overview maps;Global and overview maps;Global and overview maps;Carbohydrate metabolism;Global and overview maps;Carbohydrate metabolism	ko01100//Metabolic pathways;ko01110//Biosynthesis of secondary metabolites;ko01200//Carbon metabolism;ko01230//Biosynthesis of amino acids;ko00630//Glyoxylate and dicarboxylate metabolism;ko01210//2-Oxocarboxylic acid metabolism;ko00020//Citrate cycle (TCA cycle)	K01681;K01681;K01681;K01681;K01681;K01681;K01681	-	GO:0003824//catalytic activity;GO:0051536//iron-sulfur cluster binding	-
ncbi_112701890	4	9.91658e-286	7.57047e-284	At2g25060	PREDICTED: blue copper protein-like [Arachis duranensis]	-	-	-	-	-	-	-
ncbi_112738386	4	1.13521e-285	8.65751e-284	SS	PREDICTED: sucrose synthase-like [Arachis ipaensis]	Metabolism;Metabolism	Global and overview maps;Carbohydrate metabolism	ko01100//Metabolic pathways;ko00500//Starch and sucrose metabolism	K00695;K00695	-	-	-
ncbi_112695228	4	1.18372e-285	9.01818e-284	LOX3.1	PREDICTED: linoleate 13S-lipoxygenase 3-1, chloroplastic-like [Arachis duranensis]	Metabolism;Metabolism;Metabolism;Metabolism	Global and overview maps;Global and overview maps;Lipid metabolism;Lipid metabolism	ko01100//Metabolic pathways;ko01110//Biosynthesis of secondary metabolites;ko00592//alpha-Linolenic acid metabolism;ko00591//Linoleic acid metabolism	K00454;K00454;K00454;K00454	-	GO:0016701//oxidoreductase activity, acting on single donors with incorporation of molecular oxygen;GO:0043169//cation binding	GO:0006633//fatty acid biosynthetic process
ncbi_112758312	3	3.06498e-285	2.33268e-283	RPS25B	PREDICTED: 40S ribosomal protein S25-2 [Arachis duranensis]	Genetic Information Processing	Translation	ko03010//Ribosome	K02975	-	-	-
ncbi_112764077	4	4.0212e-285	3.0573e-283	COR2	PREDICTED: NAD(P)H-dependent 6'-deoxychalcone synthase-like [Arachis ipaensis]	-	-	-	-	-	-	-
ncbi_112707416	4	1.87877e-284	1.42696e-282	PPI1	PREDICTED: proton pump-interactor 1-like [Arachis duranensis]	-	-	-	-	GO:0016020//membrane	-	GO:0043269//regulation of ion transport
ncbi_112723186	4	2.4648e-284	1.87015e-282	WRKY48	PREDICTED: probable WRKY transcription factor 48 [Arachis duranensis]	-	-	-	-	-	-	-
ncbi_112703459	3	5.31492e-284	4.02857e-282	CPN60B2	PREDICTED: LOW QUALITY PROTEIN: ruBisCO large subunit-binding protein subunit beta, chloroplastic-like [Arachis duranensis]	Genetic Information Processing	Folding, sorting and degradation	ko03018//RNA degradation	K04077	GO:0044424//intracellular part	GO:0032550//purine ribonucleoside binding	GO:0006457//protein folding
ncbi_112776033	3	7.23852e-284	5.48103e-282	RPS4B	PREDICTED: 40S ribosomal protein S4-2-like [Arachis duranensis]	Genetic Information Processing	Translation	ko03010//Ribosome	K02987	-	-	-
ncbi_112782467	4	7.45162e-284	5.63665e-282	CBSX5	PREDICTED: CBS domain-containing protein CBSX5-like [Arachis ipaensis]	-	-	-	-	-	-	-
ncbi_112736181	3	2.67892e-283	2.02437e-281	PNSB4	PREDICTED: photosynthetic NDH subunit of subcomplex B 4, chloroplastic [Arachis ipaensis]	-	-	-	-	-	-	-
ncbi_112742534	4	2.9905e-283	2.25752e-281	GSTL3	PREDICTED: glutathione S-transferase L3-like [Arachis duranensis]	Metabolism	Metabolism of other amino acids	ko00480//Glutathione metabolism	K00799	-	GO:0003824//catalytic activity	-
ncbi_112733213	3	3.37875e-283	2.54803e-281	SAMC1	PREDICTED: S-adenosylmethionine carrier 1, chloroplastic/mitochondrial isoform X1 [Arachis duranensis]	-	-	-	-	GO:0009526//plastid envelope;GO:0031224//intrinsic component of membrane	-	GO:0003333//amino acid transmembrane transport;GO:0006355//regulation of transcription, DNA-templated;GO:0009658//chloroplast organization;GO:0009668//plastid membrane organization;GO:0015858//nucleoside transport;GO:0016072//rRNA metabolic process;GO:0031399//regulation of protein modification process;GO:0043623//cellular protein complex assembly
ncbi_112702186	4	4.14323e-283	3.12139e-281	HMG1	PREDICTED: 3-hydroxy-3-methylglutaryl-coenzyme A reductase 1 [Arachis ipaensis]	Metabolism;Metabolism;Metabolism	Global and overview maps;Global and overview maps;Metabolism of terpenoids and polyketides	ko01100//Metabolic pathways;ko01110//Biosynthesis of secondary metabolites;ko00900//Terpenoid backbone biosynthesis	K00021;K00021;K00021	GO:0031090//organelle membrane;GO:0031224//intrinsic component of membrane;GO:0043231//intracellular membrane-bounded organelle	GO:0000166//nucleotide binding;GO:0016614//oxidoreductase activity, acting on CH-OH group of donors;GO:0048037//cofactor binding	GO:0006720//isoprenoid metabolic process;GO:0006732//coenzyme metabolic process
ncbi_112705704	3	4.92174e-283	3.70415e-281	CAT1	PREDICTED: catalase isozyme 1 [Arachis duranensis]	Metabolism;Metabolism;Environmental Information Processing;Cellular Processes;Metabolism;Metabolism	Global and overview maps;Global and overview maps;Signal transduction;Transport and catabolism;Carbohydrate metabolism;Amino acid metabolism	ko01110//Biosynthesis of secondary metabolites;ko01200//Carbon metabolism;ko04016//MAPK signaling pathway - plant;ko04146//Peroxisome;ko00630//Glyoxylate and dicarboxylate metabolism;ko00380//Tryptophan metabolism	K03781;K03781;K03781;K03781;K03781;K03781	GO:0005840//ribosome;GO:0009526//plastid envelope;GO:0030312//external encapsulating structure;GO:0042579//microbody	GO:0003824//catalytic activity;GO:0016209//antioxidant activity;GO:0046906//tetrapyrrole binding;GO:0046914//transition metal ion binding	GO:0006950//response to stress;GO:0042743//hydrogen peroxide metabolic process;GO:0044710//single-organism metabolic process
ncbi_112702648	3	3.30714e-282	2.48647e-280	CBSX3	PREDICTED: CBS domain-containing protein CBSX3, mitochondrial-like [Arachis ipaensis]	-	-	-	-	-	GO:0017076//purine nucleotide binding;GO:0046914//transition metal ion binding	GO:0006090//pyruvate metabolic process;GO:0006970//response to osmotic stress;GO:0006996//organelle organization;GO:0010038//response to metal ion;GO:0019725//cellular homeostasis;GO:0042044//fluid transport
ncbi_112779417	3	1.30195e-281	9.77883e-280	CFBP1	PREDICTED: fructose-1,6-bisphosphatase, cytosolic-like [Arachis duranensis]	Metabolism;Metabolism;Metabolism;Metabolism;Metabolism;Metabolism;Metabolism	Global and overview maps;Global and overview maps;Global and overview maps;Carbohydrate metabolism;Energy metabolism;Carbohydrate metabolism;Carbohydrate metabolism	ko01100//Metabolic pathways;ko01110//Biosynthesis of secondary metabolites;ko01200//Carbon metabolism;ko00010//Glycolysis / Gluconeogenesis;ko00710//Carbon fixation in photosynthetic organisms;ko00051//Fructose and mannose metabolism;ko00030//Pentose phosphate pathway	K03841;K03841;K03841;K03841;K03841;K03841;K03841	-	-	-
ncbi_112736807	3	2.14651e-281	1.61059e-279	FKBP16-3	PREDICTED: peptidyl-prolyl cis-trans isomerase FKBP16-3, chloroplastic [Arachis ipaensis]	-	-	-	-	GO:0009532//plastid stroma;GO:0031978//plastid thylakoid lumen	GO:0016859//cis-trans isomerase activity	GO:0006090//pyruvate metabolic process;GO:0006091//generation of precursor metabolites and energy;GO:0006739//NADP metabolic process;GO:0009668//plastid membrane organization;GO:0016072//rRNA metabolic process;GO:0043623//cellular protein complex assembly;GO:0044267//cellular protein metabolic process
ncbi_112789019	3	6.4573e-281	4.84024e-279	At3g19800	DUF177 domain protein [Medicago truncatula]	-	-	-	-	-	-	-
ncbi_112737334	3	9.39579e-281	7.03578e-279	RPL1	PREDICTED: 50S ribosomal protein L1, chloroplastic isoform X1 [Arachis ipaensis]	Genetic Information Processing	Translation	ko03010//Ribosome	K02863	-	-	-
ncbi_112712149	4	1.03741e-280	7.76052e-279	FDX3	PREDICTED: ferredoxin, root R-B2-like [Arachis duranensis]	Metabolism	Energy metabolism	ko00195//Photosynthesis	K02639	-	-	-
ncbi_112741944	3	8.84178e-280	6.60763e-278	RPS17	PREDICTED: 40S ribosomal protein S17-4-like [Arachis duranensis]	Genetic Information Processing	Translation	ko03010//Ribosome	K02962	-	-	-
ncbi_112733770	4	1.36755e-279	1.02097e-277	AS	PREDICTED: hydroquinone glucosyltransferase-like [Arachis duranensis]	-	-	-	-	-	GO:0016757//transferase activity, transferring glycosyl groups	-
ncbi_112791750	3	5.01626e-279	3.74124e-277	RPL27AC	PREDICTED: 60S ribosomal protein L27a-3 [Arachis duranensis]	Genetic Information Processing	Translation	ko03010//Ribosome	K02900	-	-	-
ncbi_112736902	3	9.6631e-279	7.19974e-277	RPS25B	PREDICTED: 40S ribosomal protein S25-2-like [Arachis ipaensis]	Genetic Information Processing	Translation	ko03010//Ribosome	K02975	-	-	-
ncbi_112710651	3	1.58991e-278	1.18342e-276	RH3	PREDICTED: DEAD-box ATP-dependent RNA helicase 3, chloroplastic-like [Arachis duranensis]	-	-	-	-	-	-	-
ncbi_112783136	3	4.32528e-278	3.21622e-276	DVR	PREDICTED: divinyl chlorophyllide a 8-vinyl-reductase, chloroplastic [Arachis ipaensis]	Metabolism;Metabolism;Metabolism	Global and overview maps;Global and overview maps;Metabolism of cofactors and vitamins	ko01100//Metabolic pathways;ko01110//Biosynthesis of secondary metabolites;ko00860//Porphyrin and chlorophyll metabolism	K19073;K19073;K19073	GO:0009526//plastid envelope;GO:0031976//plastid thylakoid	GO:0016628//oxidoreductase activity, acting on the CH-CH group of donors, NAD or NADP as acceptor	GO:0000097//sulfur amino acid biosynthetic process;GO:0006090//pyruvate metabolic process;GO:0006355//regulation of transcription, DNA-templated;GO:0006633//fatty acid biosynthetic process;GO:0006779//porphyrin-containing compound biosynthetic process;GO:0009887//organ morphogenesis;GO:0016072//rRNA metabolic process;GO:0016109//tetraterpenoid biosynthetic process;GO:0048869//cellular development…
ncbi_112716608	4	8.65265e-278	6.42757e-276	NHL10	PREDICTED: protein YLS9-like [Arachis duranensis]	-	-	-	-	-	-	-
ncbi_112727869	4	1.37991e-277	1.02404e-275	--	PAR1 protein [Medicago truncatula]	-	-	-	-	-	-	-
ncbi_112735782	3	2.67172e-277	1.98072e-275	--	PREDICTED: protein EMBRYO SAC DEVELOPMENT ARREST 3, chloroplastic [Arachis ipaensis]	-	-	-	-	-	-	-
ncbi_112703460	2	3.44771e-277	2.55347e-275	NCED1	9-cis-epoxycarotenoid dioxygenase [Arachis hypogaea]	Metabolism;Metabolism;Metabolism	Global and overview maps;Global and overview maps;Metabolism of terpenoids and polyketides	ko01100//Metabolic pathways;ko01110//Biosynthesis of secondary metabolites;ko00906//Carotenoid biosynthesis	K09840;K09840;K09840	-	-	-
ncbi_112790342	3	4.26815e-277	3.15796e-275	GATA21	PREDICTED: GATA transcription factor 21 [Arachis duranensis]	-	-	-	-	-	-	-
ncbi_112755899	4	8.27248e-277	6.11465e-275	HSF30	heat shock transcription factor A-2 [Arachis hypogaea subsp. hypogaea] [Arachis hypogaea]	-	-	-	-	GO:0044424//intracellular part	-	GO:0006355//regulation of transcription, DNA-templated;GO:0009408//response to heat
ncbi_112789512	3	1.63891e-276	1.21021e-274	ndhT	PREDICTED: NAD(P)H-quinone oxidoreductase subunit T, chloroplastic [Arachis duranensis]	-	-	-	-	-	-	-
ncbi_112782700	3	6.87899e-276	5.07457e-274	At3g49470	PREDICTED: nascent polypeptide-associated complex subunit alpha-like protein 2 [Arachis ipaensis]	-	-	-	-	-	-	-
ncbi_112797992	3	1.10904e-275	8.17319e-274	TBL19	PREDICTED: protein trichome birefringence-like 19 [Arachis duranensis]	-	-	-	-	-	-	-
ncbi_112697003	3	2.3375e-275	1.72094e-273	PNSB2	PREDICTED: photosynthetic NDH subunit of subcomplex B 2, chloroplastic [Arachis duranensis]	-	-	-	-	-	GO:0005488//binding	GO:0044238//primary metabolic process
ncbi_112779488	3	3.17409e-275	2.33456e-273	TSS	PREDICTED: LOW QUALITY PROTEIN: protein TSS-like [Arachis ipaensis]	-	-	-	-	GO:0044444//cytoplasmic part	-	GO:0006412//translation
ncbi_112728175	4	5.34109e-275	3.92451e-273	At2g45070	PREDICTED: protein transport protein Sec61 subunit beta-like [Arachis duranensis]	Genetic Information Processing;Cellular Processes;Genetic Information Processing	Folding, sorting and degradation;Transport and catabolism;Folding, sorting and degradation	ko04141//Protein processing in endoplasmic reticulum;ko04145//Phagosome;ko03060//Protein export	K09481;K09481;K09481	-	-	-
ncbi_112706498	3	9.94867e-275	7.30286e-273	PRXIIE	PREDICTED: peroxiredoxin-2E, chloroplastic-like [Arachis duranensis]	-	-	-	-	-	GO:0003824//catalytic activity;GO:0016209//antioxidant activity	GO:0044710//single-organism metabolic process
ncbi_112696761	4	3.95429e-274	2.8998e-272	NHL10	PREDICTED: protein YLS9-like [Arachis duranensis]	-	-	-	-	-	-	-
ncbi_112723038	4	1.87866e-273	1.37632e-271	POPTRDRAFT_820933	PREDICTED: CASP-like protein 1D2 [Arachis ipaensis]	-	-	-	-	-	-	-
ncbi_112776635	3	9.29717e-273	6.80448e-271	--	RmlC-like cupins superfamily protein [Medicago truncatula]	-	-	-	-	-	-	-
ncbi_112788925	3	1.37131e-272	1.00266e-270	GSA1	PREDICTED: glutamate-1-semialdehyde 2,1-aminomutase, chloroplastic [Arachis duranensis]	Metabolism;Metabolism;Metabolism	Global and overview maps;Global and overview maps;Metabolism of cofactors and vitamins	ko01100//Metabolic pathways;ko01110//Biosynthesis of secondary metabolites;ko00860//Porphyrin and chlorophyll metabolism	K01845;K01845;K01845	GO:0009536//plastid	GO:0016769//transferase activity, transferring nitrogenous groups;GO:0016869//intramolecular transferase activity, transferring amino groups;GO:0043168//anion binding	GO:0006779//porphyrin-containing compound biosynthetic process
ncbi_112798116	3	6.31734e-272	4.61451e-270	PLGG1	PREDICTED: plastidal glycolate/glycerate translocator 1, chloroplastic-like [Arachis duranensis]	-	-	-	-	-	-	-
ncbi_112743839	3	6.53238e-272	4.76691e-270	efp	PREDICTED: elongation factor P [Arachis ipaensis]	-	-	-	-	GO:0009532//plastid stroma	-	GO:0003006//developmental process involved in reproduction;GO:0006518//peptide metabolic process;GO:0006605//protein targeting;GO:0034645//cellular macromolecule biosynthetic process
ncbi_112776495	4	1.47371e-271	1.07437e-269	ABCB11	PREDICTED: ABC transporter B family member 11-like [Arachis ipaensis]	Environmental Information Processing	Membrane transport	ko02010//ABC transporters	K05658	GO:0031224//intrinsic component of membrane	GO:0015405//P-P-bond-hydrolysis-driven transmembrane transporter activity;GO:0017111//nucleoside-triphosphatase activity;GO:0032550//purine ribonucleoside binding	GO:0044763//single-organism cellular process;GO:0051234//establishment of localization
ncbi_112744568	4	2.05642e-271	1.49771e-269	H3-7	PREDICTED: histone H3.2 [Musa acuminata subsp. malaccensis] [Musa acuminata]	-	-	-	-	GO:0043231//intracellular membrane-bounded organelle;GO:0043232//intracellular non-membrane-bounded organelle	GO:0003676//nucleic acid binding;GO:0046983//protein dimerization activity	-
ncbi_112792517	3	2.7268e-271	1.984e-269	ndhL	PREDICTED: NAD(P)H-quinone oxidoreductase subunit L, chloroplastic [Arachis duranensis]	-	-	-	-	-	-	-
ncbi_112749604	3	5.55579e-271	4.03842e-269	APT3	PREDICTED: adenine phosphoribosyltransferase 3-like [Arachis duranensis]	Metabolism;Metabolism	Global and overview maps;Nucleotide metabolism	ko01100//Metabolic pathways;ko00230//Purine metabolism	K00759;K00759	GO:0044424//intracellular part	GO:0016740//transferase activity	GO:0043096//purine nucleobase salvage
ncbi_112751769	4	8.64934e-271	6.28094e-269	At2g45070	PREDICTED: protein transport protein Sec61 subunit beta-like [Arachis duranensis]	Genetic Information Processing;Cellular Processes;Genetic Information Processing	Folding, sorting and degradation;Transport and catabolism;Folding, sorting and degradation	ko04141//Protein processing in endoplasmic reticulum;ko04145//Phagosome;ko03060//Protein export	K09481;K09481;K09481	-	-	-
ncbi_112791483	3	1.26111e-270	9.14898e-269	rps6	PREDICTED: 40S ribosomal protein S6 [Arachis duranensis]	Genetic Information Processing	Translation	ko03010//Ribosome	K02991	GO:0030529//intracellular ribonucleoprotein complex	-	GO:0010467//gene expression
ncbi_112707815	3	1.4248e-270	1.03164e-268	PPD5	PREDICTED: psbP domain-containing protein 5, chloroplastic [Arachis duranensis]	-	-	-	-	-	-	-
ncbi_112737387	4	1.42436e-270	1.03164e-268	TPPA	PREDICTED: trehalose-phosphate phosphatase A-like [Arachis ipaensis]	Metabolism;Metabolism	Global and overview maps;Carbohydrate metabolism	ko01100//Metabolic pathways;ko00500//Starch and sucrose metabolism	K01087;K01087	-	GO:0019203//carbohydrate phosphatase activity	GO:0005991//trehalose metabolic process;GO:0006796//phosphate-containing compound metabolic process;GO:0050896//response to stimulus
ncbi_36489166	2	2.59626e-270	1.87801e-268	psbK	photosystem II protein K (chloroplast) [Arachis hypogaea]	Metabolism;Metabolism	Global and overview maps;Energy metabolism	ko01100//Metabolic pathways;ko00195//Photosynthesis	K02712;K02712	GO:0009523//photosystem II;GO:0044434//chloroplast part	-	GO:0044237//cellular metabolic process
ncbi_112791694	3	4.56919e-270	3.30193e-268	--	PREDICTED: cell wall integrity and stress response component 1-like [Arachis ipaensis]	-	-	-	-	-	-	-
ncbi_112700746	3	1.97818e-268	1.42815e-266	RPL10	PREDICTED: 50S ribosomal protein L10, chloroplastic-like [Arachis duranensis]	Genetic Information Processing	Translation	ko03010//Ribosome	K02864	GO:0030529//intracellular ribonucleoprotein complex	-	GO:0022613//ribonucleoprotein complex biogenesis
ncbi_112715874	4	4.24293e-268	3.06021e-266	GT-2	PREDICTED: trihelix transcription factor GT-2-like [Arachis duranensis]	-	-	-	-	-	-	-
ncbi_112733261	3	5.51418e-268	3.97326e-266	ABC1K8	PREDICTED: uncharacterized aarF domain-containing protein kinase At1g79600, chloroplastic-like [Cicer arietinum]	-	-	-	-	-	GO:0016740//transferase activity	-
ncbi_112802001	3	9.73836e-268	7.01021e-266	--	PREDICTED: uncharacterized protein LOC107490130 [Arachis duranensis]	-	-	-	-	-	-	-
ncbi_112737864	4	5.99184e-267	4.30909e-265	CYP94A2	PREDICTED: cytochrome P450 94A2-like [Arachis duranensis]	-	-	-	-	-	-	-
ncbi_112796176	3	1.68272e-266	1.20897e-264	RPL31	PREDICTED: 50S ribosomal protein L31, chloroplastic-like isoform X1 [Arachis duranensis]	Genetic Information Processing	Translation	ko03010//Ribosome	K02909	-	-	-
ncbi_112732444	3	2.21534e-266	1.59011e-264	At1g64390	PREDICTED: endoglucanase 6-like [Arachis duranensis]	-	-	-	-	-	GO:0004553//hydrolase activity, hydrolyzing O-glycosyl compounds;GO:0005488//binding	GO:0030243//cellulose metabolic process
ncbi_112776027	4	2.21954e-266	1.59159e-264	--	PREDICTED: basic 7S globulin-like [Arachis ipaensis]	-	-	-	-	-	-	-
ncbi_112723639	4	2.91541e-266	2.08857e-264	CKX3	PREDICTED: cytokinin dehydrogenase 2-like [Arachis ipaensis]	Metabolism	Metabolism of terpenoids and polyketides	ko00908//Zeatin biosynthesis	K00279	-	GO:0016614//oxidoreductase activity, acting on CH-OH group of donors	GO:0008152//metabolic process
ncbi_112751008	4	4.14261e-266	2.96488e-264	PYL4	PREDICTED: abscisic acid receptor PYL4-like [Arachis duranensis]	Environmental Information Processing;Environmental Information Processing	Signal transduction;Signal transduction	ko04075//Plant hormone signal transduction;ko04016//MAPK signaling pathway - plant	K14496;K14496	-	-	-
ncbi_112697721	3	4.83186e-265	3.45485e-263	--	PREDICTED: uncharacterized protein LOC107495879 [Arachis duranensis]	-	-	-	-	-	-	-
ncbi_112722255	3	5.70827e-265	4.07758e-263	RPL27AC	PREDICTED: 60S ribosomal protein L27a-3 [Arachis ipaensis]	Genetic Information Processing	Translation	ko03010//Ribosome	K02900	-	-	-
ncbi_112767130	4	1.0448e-264	7.45617e-263	UBC10	Ubiquitin-conjugating enzyme E2 10, partial [Cajanus cajan]	-	-	-	-	-	-	-
ncbi_114924131	4	1.86781e-264	1.33167e-262	PMAT1	PREDICTED: phenolic glucoside malonyltransferase 1-like [Arachis duranensis]	-	-	-	-	-	GO:0016746//transferase activity, transferring acyl groups	-
ncbi_112715024	4	2.83817e-264	2.02156e-262	At1g67480	PREDICTED: F-box/kelch-repeat protein At1g67480-like [Arachis duranensis]	-	-	-	-	-	-	-
ncbi_112782547	4	7.41446e-264	5.27611e-262	GSTF9	PREDICTED: glutathione S-transferase F9-like [Arachis ipaensis]	Metabolism	Metabolism of other amino acids	ko00480//Glutathione metabolism	K00799	-	-	-
ncbi_112703190	4	1.11133e-263	7.90066e-262	UGT85A24	PREDICTED: 7-deoxyloganetin glucosyltransferase-like [Arachis duranensis]	Metabolism;Metabolism	Global and overview maps;Global and overview maps	ko01100//Metabolic pathways;ko01110//Biosynthesis of secondary metabolites	K21374;K21374	-	GO:0016757//transferase activity, transferring glycosyl groups	-
ncbi_112751813	3	1.48548e-262	1.05504e-260	RPL36C	PREDICTED: 60S ribosomal protein L36-3-like [Arachis ipaensis]	Genetic Information Processing	Translation	ko03010//Ribosome	K02920	GO:0030529//intracellular ribonucleoprotein complex	-	GO:0010467//gene expression
ncbi_112744441	4	1.6478e-262	1.16922e-260	HIRL2	PREDICTED: hypersensitive-induced response protein 2-like [Arachis ipaensis]	-	-	-	-	-	-	-
ncbi_112802877	3	1.85428e-262	1.31447e-260	RPL36C	PREDICTED: 60S ribosomal protein L36-3-like [Arachis duranensis]	Genetic Information Processing	Translation	ko03010//Ribosome	K02920	GO:0030529//intracellular ribonucleoprotein complex	-	GO:0010467//gene expression
ncbi_112732403	4	4.79849e-262	3.39835e-260	BIP5	PREDICTED: luminal-binding protein-like isoform X1 [Arachis ipaensis]	Genetic Information Processing;Genetic Information Processing	Folding, sorting and degradation;Folding, sorting and degradation	ko04141//Protein processing in endoplasmic reticulum;ko03060//Protein export	K09490;K09490	GO:0043231//intracellular membrane-bounded organelle	GO:0016628//oxidoreductase activity, acting on the CH-CH group of donors, NAD or NADP as acceptor;GO:0032550//purine ribonucleoside binding	GO:0044710//single-organism metabolic process
ncbi_112722649	3	9.01041e-262	6.37521e-260	CAS	PREDICTED: calcium sensing receptor, chloroplastic [Arachis ipaensis]	-	-	-	-	GO:0043231//intracellular membrane-bounded organelle	GO:0031559//oxidosqualene cyclase activity	GO:0006090//pyruvate metabolic process;GO:0006633//fatty acid biosynthetic process;GO:0006694//steroid biosynthetic process;GO:0006779//porphyrin-containing compound biosynthetic process;GO:0009668//plastid membrane organization;GO:0016104//triterpenoid biosynthetic process;GO:0016109//tetraterpenoid biosynthetic process;GO:0046471//phosphatidylglycerol metabolic process;GO:0048229//gametophyte d…
ncbi_112755817	4	9.73487e-262	6.88125e-260	COR2	PREDICTED: NAD(P)H-dependent 6'-deoxychalcone synthase-like [Arachis ipaensis]	-	-	-	-	-	-	-
ncbi_112703206	3	1.26829e-261	8.95664e-260	CLEB3J9	PREDICTED: thylakoid lumenal 29 kDa protein, chloroplastic [Arachis duranensis]	Metabolism;Metabolism	Metabolism of other amino acids;Carbohydrate metabolism	ko00480//Glutathione metabolism;ko00053//Ascorbate and aldarate metabolism	K00434;K00434	GO:0031978//plastid thylakoid lumen;GO:0044434//chloroplast part	GO:0003824//catalytic activity;GO:0046906//tetrapyrrole binding	GO:0005982//starch metabolic process;GO:0006090//pyruvate metabolic process;GO:0006091//generation of precursor metabolites and energy;GO:0006739//NADP metabolic process;GO:0006779//porphyrin-containing compound biosynthetic process;GO:0006950//response to stress;GO:0009639//response to red or far red light;GO:0009886//post-embryonic morphogenesis;GO:0016072//rRNA metabolic process;GO:0019757//gl…
ncbi_112783214	3	3.21483e-261	2.26815e-259	TRG-31	PREDICTED: probable aquaporin PIP-type 7a [Arachis ipaensis]	-	-	-	-	GO:0031224//intrinsic component of membrane	-	GO:0051234//establishment of localization
ncbi_112784841	3	7.56433e-261	5.33178e-259	slr0575	PREDICTED: thylakoid membrane protein slr0575 [Arachis ipaensis]	-	-	-	-	-	-	-
ncbi_112791227	3	5.06106e-260	3.56395e-258	--	PREDICTED: uncharacterized protein LOC107631131 isoform X1 [Arachis ipaensis]	-	-	-	-	-	-	-
ncbi_112787320	4	1.97792e-259	1.39152e-257	MtrDRAFT_AC149210g4v1	PREDICTED: histone H2A-like [Arachis duranensis]	-	-	-	-	GO:0043231//intracellular membrane-bounded organelle;GO:0043232//intracellular non-membrane-bounded organelle	GO:0003676//nucleic acid binding;GO:0046983//protein dimerization activity	-
ncbi_112758283	3	4.31369e-259	3.03193e-257	PPD1	PREDICTED: psbP domain-containing protein 1, chloroplastic-like [Arachis ipaensis]	-	-	-	-	-	-	-
ncbi_112702935	3	2.04652e-258	1.43706e-256	--	PREDICTED: uncharacterized protein LOC107458709 [Arachis duranensis]	-	-	-	-	-	-	-
ncbi_112749610	3	2.36021e-258	1.65577e-256	TL20.3	PREDICTED: thylakoid lumenal protein TL20.3, chloroplastic [Arachis duranensis]	-	-	-	-	GO:0031978//plastid thylakoid lumen;GO:0044434//chloroplast part	-	-
ncbi_112709781	2	3.06384e-258	2.14737e-256	TSS	PREDICTED: protein TSS-like isoform X1 [Arachis duranensis]	-	-	-	-	GO:0044444//cytoplasmic part	-	GO:0006412//translation
ncbi_112737946	4	5.36891e-258	3.7594e-256	--	PREDICTED: uncharacterized protein LOC107634307 [Arachis ipaensis]	-	-	-	-	-	-	-
ncbi_112750281	4	6.05165e-258	4.23348e-256	SPCC1442.07c	PREDICTED: uncharacterized protein LOC107643669 isoform X1 [Arachis ipaensis]	-	-	-	-	-	-	-
ncbi_112755866	3	6.54088e-257	4.57143e-255	RPP0A	PREDICTED: 60S acidic ribosomal protein P0 [Arachis ipaensis]	Genetic Information Processing	Translation	ko03010//Ribosome	K02941	-	-	-
ncbi_112715580	3	7.71936e-257	5.39001e-255	ERF109	PREDICTED: ethylene-responsive transcription factor ERF109-like [Arachis duranensis]	-	-	-	-	-	-	-
ncbi_112736736	3	8.09153e-257	5.64458e-255	RPS15D	PREDICTED: 40S ribosomal protein S15-4 [Arachis duranensis]	Genetic Information Processing	Translation	ko03010//Ribosome	K02958	GO:0044391//ribosomal subunit	GO:0005198//structural molecule activity	GO:0010467//gene expression
ncbi_112780138	4	5.68213e-256	3.96009e-254	CINV2	PREDICTED: probable alkaline/neutral invertase D [Arachis ipaensis]	-	-	-	-	-	GO:0004564//beta-fructofuranosidase activity	-
ncbi_36489131	1	6.90873e-256	4.81046e-254	ndhJ	NADH-plastoquinone oxidoreductase subunit J (chloroplast) [Arachis hypogaea]	Metabolism;Metabolism	Global and overview maps;Energy metabolism	ko01100//Metabolic pathways;ko00190//Oxidative phosphorylation	K05581;K05581	GO:0044434//chloroplast part	GO:0048037//cofactor binding;GO:0050136//NADH dehydrogenase (quinone) activity	GO:0006091//generation of precursor metabolites and energy;GO:0044710//single-organism metabolic process
ncbi_112789176	3	7.13357e-256	4.96237e-254	MXMT2	PREDICTED: 7-methylxanthosine synthase 1-like isoform X2 [Arachis ipaensis]	-	-	-	-	-	-	-
ncbi_112764482	3	5.55397e-255	3.85993e-253	RPS4B	PREDICTED: 40S ribosomal protein S4-1 [Arachis duranensis]	Genetic Information Processing	Translation	ko03010//Ribosome	K02987	-	-	-
ncbi_112800571	4	1.41489e-254	9.82411e-253	--	PREDICTED: cysteine-rich and transmembrane domain-containing protein A [Pyrus x bretschneideri]	-	-	-	-	-	-	-
ncbi_112705922	4	2.14318e-254	1.4867e-252	GLT1	PREDICTED: LOW QUALITY PROTEIN: glutamate synthase [NADH], amyloplastic [Arachis duranensis]	Metabolism;Metabolism;Metabolism;Metabolism;Metabolism	Global and overview maps;Global and overview maps;Global and overview maps;Amino acid metabolism;Energy metabolism	ko01100//Metabolic pathways;ko01110//Biosynthesis of secondary metabolites;ko01230//Biosynthesis of amino acids;ko00250//Alanine, aspartate and glutamate metabolism;ko00910//Nitrogen metabolism	K00264;K00264;K00264;K00264;K00264	-	-	-
ncbi_112784111	4	4.57102e-254	3.16792e-252	PNC2	PREDICTED: cationic peroxidase 2 [Arachis ipaensis]	Metabolism;Metabolism;Metabolism	Global and overview maps;Global and overview maps;Biosynthesis of other secondary metabolites	ko01100//Metabolic pathways;ko01110//Biosynthesis of secondary metabolites;ko00940//Phenylpropanoid biosynthesis	K00430;K00430;K00430	-	GO:0003824//catalytic activity;GO:0043169//cation binding;GO:0046906//tetrapyrrole binding	GO:0006950//response to stress;GO:0044710//single-organism metabolic process
ncbi_112720727	3	5.11188e-254	3.53946e-252	RPL37A	PREDICTED: 60S ribosomal protein L37a [Ricinus communis]	Genetic Information Processing	Translation	ko03010//Ribosome	K02921	GO:0030529//intracellular ribonucleoprotein complex	-	GO:0010467//gene expression
ncbi_112695964	3	7.71074e-254	5.33395e-252	gph1	PREDICTED: haloacid dehalogenase-like hydrolase domain-containing protein 3 [Arachis duranensis]	-	-	-	-	-	GO:0003824//catalytic activity	GO:0009648//photoperiodism;GO:0042221//response to chemical
ncbi_112782327	3	1.13978e-253	7.87716e-252	MSRB2	PREDICTED: peptide methionine sulfoxide reductase B5-like [Arachis ipaensis]	-	-	-	-	-	GO:0016671//oxidoreductase activity, acting on a sulfur group of donors, disulfide as acceptor	GO:0006979//response to oxidative stress;GO:0009628//response to abiotic stimulus;GO:0031668//cellular response to extracellular stimulus;GO:0033554//cellular response to stress;GO:0042221//response to chemical;GO:0044237//cellular metabolic process;GO:0044238//primary metabolic process;GO:0044710//single-organism metabolic process;GO:0071704//organic substance metabolic process
ncbi_112741616	3	1.66781e-253	1.15158e-251	--	PREDICTED: protein LOW PSII ACCUMULATION 1, chloroplastic [Arachis duranensis]	-	-	-	-	-	-	-
ncbi_112802783	3	1.82094e-253	1.25614e-251	--	PREDICTED: uncharacterized protein LOC107491213 isoform X1 [Arachis duranensis]	-	-	-	-	-	-	-
ncbi_112736432	4	2.94626e-253	2.03054e-251	HIS2B	PREDICTED: probable histone H2B.3 [Arachis ipaensis]	-	-	-	-	GO:0043231//intracellular membrane-bounded organelle;GO:0043232//intracellular non-membrane-bounded organelle	GO:0003676//nucleic acid binding;GO:0046983//protein dimerization activity	-
ncbi_112723225	3	3.38592e-253	2.3314e-251	HS1	PREDICTED: probable protein Pop3 [Arachis ipaensis]	-	-	-	-	-	-	-
ncbi_112695967	4	2.15445e-252	1.48209e-250	CML35	PREDICTED: probable calcium-binding protein CML35 [Arachis duranensis]	Organismal Systems	Environmental adaptation	ko04626//Plant-pathogen interaction	K13448	-	-	-
ncbi_112748670	4	3.50045e-252	2.40581e-250	HSF24	PREDICTED: heat shock factor protein HSF24 [Arachis ipaensis]	-	-	-	-	GO:0043231//intracellular membrane-bounded organelle	-	GO:0006351//transcription, DNA-templated;GO:0006950//response to stress;GO:0009628//response to abiotic stimulus;GO:0010033//response to organic substance;GO:0010468//regulation of gene expression;GO:0044763//single-organism cellular process;GO:0050794//regulation of cellular process;GO:0051716//cellular response to stimulus
ncbi_112776201	4	7.27986e-252	4.99872e-250	UBQ10	PREDICTED: LOW QUALITY PROTEIN: polyubiquitin-like [Cucumis sativus]	-	-	-	-	-	-	-
ncbi_112715723	3	4.55374e-251	3.12395e-249	At3g49470	PREDICTED: nascent polypeptide-associated complex subunit alpha-like protein 2 [Arachis ipaensis]	-	-	-	-	-	-	-
ncbi_112792405	3	5.12723e-251	3.51414e-249	FTSH2	PREDICTED: ATP-dependent zinc metalloprotease FTSH 2, chloroplastic-like [Arachis duranensis]	-	-	-	-	-	-	-
ncbi_112796005	3	1.10393e-250	7.55924e-249	SAMDC	PREDICTED: S-adenosylmethionine decarboxylase proenzyme-like [Arachis duranensis]	Metabolism;Metabolism;Metabolism	Global and overview maps;Amino acid metabolism;Amino acid metabolism	ko01100//Metabolic pathways;ko00270//Cysteine and methionine metabolism;ko00330//Arginine and proline metabolism	K01611;K01611;K01611	-	GO:0016830//carbon-carbon lyase activity	GO:0006596//polyamine biosynthetic process;GO:0044272//sulfur compound biosynthetic process
ncbi_112736271	4	1.31761e-250	9.01416e-249	FKBP65	PREDICTED: peptidyl-prolyl cis-trans isomerase FKBP62-like isoform X1 [Arachis ipaensis]	-	-	-	-	-	-	-
ncbi_112788896	3	1.34636e-250	9.20235e-249	FKBP16-3	PREDICTED: peptidyl-prolyl cis-trans isomerase FKBP16-3, chloroplastic [Arachis duranensis]	-	-	-	-	GO:0009532//plastid stroma;GO:0031978//plastid thylakoid lumen	GO:0016859//cis-trans isomerase activity	GO:0006090//pyruvate metabolic process;GO:0006091//generation of precursor metabolites and energy;GO:0006739//NADP metabolic process;GO:0009668//plastid membrane organization;GO:0016072//rRNA metabolic process;GO:0043623//cellular protein complex assembly;GO:0044267//cellular protein metabolic process
ncbi_112751103	3	5.49525e-250	3.75255e-248	RPS7	PREDICTED: 40S ribosomal protein S7-like [Arachis ipaensis]	Genetic Information Processing	Translation	ko03010//Ribosome	K02993	-	-	-
ncbi_112734498	3	6.05067e-250	4.12804e-248	RPL3	PREDICTED: 60S ribosomal protein L3 [Arachis ipaensis]	Genetic Information Processing	Translation	ko03010//Ribosome	K02925	GO:0030529//intracellular ribonucleoprotein complex	-	GO:0010467//gene expression
ncbi_112723628	2	7.17272e-250	4.88907e-248	GATA21	PREDICTED: GATA transcription factor 21-like isoform X1 [Glycine max]	-	-	-	-	-	-	-
ncbi_112723559	4	2.01762e-249	1.37399e-247	SlH4	histone H4 [Zea mays]	-	-	-	-	GO:0005911//cell-cell junction;GO:0009536//plastid;GO:0031090//organelle membrane;GO:0043232//intracellular non-membrane-bounded organelle	GO:0003676//nucleic acid binding;GO:0046983//protein dimerization activity	GO:0034728//nucleosome organization
ncbi_112764158	3	2.12842e-249	1.44812e-247	ndhM	PREDICTED: NAD(P)H-quinone oxidoreductase subunit M, chloroplastic [Arachis ipaensis]	-	-	-	-	GO:0043234//protein complex;GO:0044434//chloroplast part	GO:0016651//oxidoreductase activity, acting on NAD(P)H;GO:0048037//cofactor binding	GO:0010257//NADH dehydrogenase complex assembly;GO:0044710//single-organism metabolic process
ncbi_112756515	3	1.51157e-248	1.02749e-246	--	PREDICTED: uncharacterized protein LOC107646047 [Arachis ipaensis]	-	-	-	-	-	-	-
ncbi_112723126	4	3.30631e-248	2.24542e-246	DRR49A	PREDICTED: pathogenesis-related protein 2-like [Arachis ipaensis]	-	-	-	-	-	-	-
ncbi_112736835	3	1.78397e-247	1.21045e-245	--	DUF4228 domain protein [Medicago truncatula]	-	-	-	-	-	-	-
ncbi_112792411	3	1.84394e-247	1.25e-245	RPL35AA	PREDICTED: 60S ribosomal protein L35a-1-like [Arachis duranensis]	Genetic Information Processing	Translation	ko03010//Ribosome	K02917	-	-	-
ncbi_112790504	4	2.20464e-247	1.49316e-245	CHS	PREDICTED: stilbene synthase 3-like [Arachis ipaensis]	Metabolism;Metabolism;Organismal Systems;Metabolism	Global and overview maps;Global and overview maps;Environmental adaptation;Biosynthesis of other secondary metabolites	ko01100//Metabolic pathways;ko01110//Biosynthesis of secondary metabolites;ko04712//Circadian rhythm - plant;ko00941//Flavonoid biosynthesis	K00660;K00660;K00660;K00660	-	-	-
ncbi_112722301	3	2.71453e-246	1.83682e-244	apaG	PREDICTED: protein ApaG-like [Arachis ipaensis]	-	-	-	-	-	-	-
ncbi_112791252	3	2.99355e-246	2.02378e-244	PNSL4	PREDICTED: photosynthetic NDH subunit of lumenal location 4, chloroplastic [Arachis duranensis]	-	-	-	-	GO:0031978//plastid thylakoid lumen;GO:0043234//protein complex;GO:0044434//chloroplast part	GO:0016859//cis-trans isomerase activity;GO:0050136//NADH dehydrogenase (quinone) activity	GO:0044267//cellular protein metabolic process;GO:0044710//single-organism metabolic process
ncbi_112790736	4	3.00262e-246	2.02808e-244	BIP5	PREDICTED: luminal-binding protein-like [Arachis duranensis]	Genetic Information Processing;Genetic Information Processing	Folding, sorting and degradation;Folding, sorting and degradation	ko04141//Protein processing in endoplasmic reticulum;ko03060//Protein export	K09490;K09490	GO:0043231//intracellular membrane-bounded organelle	GO:0016628//oxidoreductase activity, acting on the CH-CH group of donors, NAD or NADP as acceptor;GO:0032550//purine ribonucleoside binding	GO:0044710//single-organism metabolic process
ncbi_112741641	4	1.09044e-245	7.35852e-244	ACLB-1	PREDICTED: ATP-citrate synthase beta chain protein 1 [Arachis ipaensis]	Metabolism;Metabolism;Metabolism	Global and overview maps;Global and overview maps;Carbohydrate metabolism	ko01100//Metabolic pathways;ko01110//Biosynthesis of secondary metabolites;ko00020//Citrate cycle (TCA cycle)	K01648;K01648;K01648	-	GO:0004774//succinate-CoA ligase activity;GO:0046912//transferase activity, transferring acyl groups, acyl groups converted into alkyl on transfer	GO:0005975//carbohydrate metabolic process
ncbi_112702227	4	1.09324e-245	7.37074e-244	--	Ubiquitin fusion degradation protein 1 like [Glycine soja]	-	-	-	-	-	GO:0016891//endoribonuclease activity, producing 5'-phosphomonoesters	GO:0010467//gene expression;GO:0019941//modification-dependent protein catabolic process;GO:0090501//RNA phosphodiester bond hydrolysis
ncbi_112736865	3	1.51205e-245	1.01852e-243	CLPP6	PREDICTED: ATP-dependent Clp protease proteolytic subunit 6, chloroplastic [Arachis ipaensis]	-	-	-	-	-	GO:0016787//hydrolase activity	GO:0019538//protein metabolic process
ncbi_112800834	3	1.56238e-245	1.05147e-243	DREB1E	PREDICTED: dehydration-responsive element-binding protein 1E-like [Arachis duranensis]	-	-	-	-	-	-	GO:0010467//gene expression;GO:0034645//cellular macromolecule biosynthetic process
ncbi_112790515	4	1.8869e-245	1.26872e-243	CCR1	PREDICTED: cinnamoyl-CoA reductase 1-like [Arachis ipaensis]	-	-	-	-	-	-	-
ncbi_112758165	4	2.026e-245	1.36102e-243	ATL6	PREDICTED: E3 ubiquitin-protein ligase ATL31 [Arachis ipaensis]	-	-	-	-	-	-	-
ncbi_112789555	4	1.29324e-244	8.67989e-243	DNAJ1	PREDICTED: dnaJ protein homolog [Arachis ipaensis]	Genetic Information Processing	Folding, sorting and degradation	ko04141//Protein processing in endoplasmic reticulum	K09503	-	GO:0005515//protein binding;GO:0043169//cation binding	GO:0006950//response to stress;GO:0044267//cellular protein metabolic process
ncbi_112789883	3	4.48577e-244	3.00801e-242	PGAAIR	PREDICTED: ketol-acid reductoisomerase, chloroplastic-like [Arachis ipaensis]	Metabolism;Metabolism;Metabolism;Metabolism;Metabolism;Metabolism	Global and overview maps;Global and overview maps;Global and overview maps;Global and overview maps;Metabolism of cofactors and vitamins;Amino acid metabolism	ko01100//Metabolic pathways;ko01110//Biosynthesis of secondary metabolites;ko01230//Biosynthesis of amino acids;ko01210//2-Oxocarboxylic acid metabolism;ko00770//Pantothenate and CoA biosynthesis;ko00290//Valine, leucine and isoleucine biosynthesis	K00053;K00053;K00053;K00053;K00053;K00053	GO:0005576//extracellular region;GO:0009526//plastid envelope;GO:0009532//plastid stroma;GO:0030312//external encapsulating structure	GO:0016614//oxidoreductase activity, acting on CH-OH group of donors;GO:0046914//transition metal ion binding;GO:0048037//cofactor binding	GO:0006006//glucose metabolic process;GO:0006090//pyruvate metabolic process;GO:0006163//purine nucleotide metabolic process;GO:0006549//isoleucine metabolic process;GO:0006573//valine metabolic process;GO:0006970//response to osmotic stress;GO:0008652//cellular amino acid biosynthetic process
ncbi_112702755	3	7.59979e-244	5.09159e-242	SLP1	PREDICTED: shewanella-like protein phosphatase 2 isoform X1 [Arachis duranensis]	-	-	-	-	-	GO:0003824//catalytic activity	GO:0032958//inositol phosphate biosynthetic process
ncbi_112743822	3	8.19224e-244	5.48357e-242	-	-	-	-	-	-	-	-	-
ncbi_112801498	3	2.25029e-243	1.5049e-241	RPL15	PREDICTED: 60S ribosomal protein L15-1 [Arachis duranensis]	Genetic Information Processing	Translation	ko03010//Ribosome	K02877	-	-	-
ncbi_112720145	4	2.74686e-243	1.83534e-241	SAT1	PREDICTED: serine acetyltransferase 1, chloroplastic [Arachis duranensis]	Metabolism;Metabolism;Metabolism;Metabolism;Metabolism;Metabolism	Global and overview maps;Global and overview maps;Global and overview maps;Global and overview maps;Amino acid metabolism;Energy metabolism	ko01100//Metabolic pathways;ko01110//Biosynthesis of secondary metabolites;ko01200//Carbon metabolism;ko01230//Biosynthesis of amino acids;ko00270//Cysteine and methionine metabolism;ko00920//Sulfur metabolism	K00640;K00640;K00640;K00640;K00640;K00640	GO:0044424//intracellular part	GO:0016412//serine O-acyltransferase activity	GO:0006563//L-serine metabolic process
ncbi_112736342	3	2.92617e-243	1.9534e-241	CBBY	PREDICTED: haloacid dehalogenase-like hydrolase domain-containing protein At3g48420 [Arachis ipaensis]	-	-	-	-	-	-	-
ncbi_112723208	3	5.28172e-243	3.52271e-241	RPS1	PREDICTED: 30S ribosomal protein S1, chloroplastic-like [Arachis ipaensis]	Genetic Information Processing	Translation	ko03010//Ribosome	K02945	GO:0030529//intracellular ribonucleoprotein complex	-	-
ncbi_112697876	3	8.4611e-243	5.63818e-241	--	PREDICTED: uncharacterized protein LOC107460263 [Arachis duranensis]	-	-	-	-	-	-	GO:0044699//single-organism process
ncbi_112792004	4	9.83178e-243	6.5457e-241	At2g30620	PREDICTED: histone H1-like [Arachis duranensis]	-	-	-	-	-	-	-
ncbi_112790211	3	1.33781e-242	8.89876e-241	At1g67280	PREDICTED: probable lactoylglutathione lyase, chloroplastic [Arachis duranensis]	Metabolism	Carbohydrate metabolism	ko00620//Pyruvate metabolism	K01759	-	-	-
ncbi_112703439	3	1.675e-242	1.11317e-240	GST3	PREDICTED: glutathione S-transferase 3-like [Arachis duranensis]	Metabolism	Metabolism of other amino acids	ko00480//Glutathione metabolism	K00799	-	-	-
ncbi_112766800	3	2.00335e-242	1.3302e-240	-	-	-	-	-	-	-	-	-
ncbi_112695641	4	3.56371e-242	2.36415e-240	CATHB2	PREDICTED: cathepsin B-like [Arachis duranensis]	-	-	-	-	-	GO:0070011//peptidase activity, acting on L-amino acid peptides	GO:0019222//regulation of metabolic process;GO:0019538//protein metabolic process
ncbi_112805773	3	8.79502e-242	5.82939e-240	RPL27AC	PREDICTED: 60S ribosomal protein L27a-3 [Arachis duranensis]	Genetic Information Processing	Translation	ko03010//Ribosome	K02900	-	-	-
ncbi_112775334	4	3.13378e-241	2.07524e-239	HSP70	PREDICTED: heat shock 70 kDa protein-like [Arachis ipaensis]	Genetic Information Processing;Cellular Processes;Genetic Information Processing	Folding, sorting and degradation;Transport and catabolism;Transcription	ko04141//Protein processing in endoplasmic reticulum;ko04144//Endocytosis;ko03040//Spliceosome	K03283;K03283;K03283	-	GO:0016628//oxidoreductase activity, acting on the CH-CH group of donors, NAD or NADP as acceptor;GO:0032550//purine ribonucleoside binding	GO:0044710//single-organism metabolic process
ncbi_112765176	3	5.35288e-241	3.54161e-239	TRXM	PREDICTED: thioredoxin M-type, chloroplastic-like [Arachis ipaensis]	-	-	-	-	-	-	-
ncbi_112742145	4	8.20227e-241	5.42202e-239	ZAT11	PREDICTED: zinc finger protein ZAT11-like [Arachis duranensis]	-	-	-	-	-	-	-
ncbi_112703192	2	8.65846e-241	5.7185e-239	EXO	PREDICTED: protein EXORDIUM-like [Arachis duranensis]	-	-	-	-	-	-	-
ncbi_112723695	4	1.42917e-240	9.4306e-239	OPR3	PREDICTED: 12-oxophytodienoate reductase 3 [Arachis ipaensis]	Metabolism;Metabolism;Metabolism	Global and overview maps;Global and overview maps;Lipid metabolism	ko01100//Metabolic pathways;ko01110//Biosynthesis of secondary metabolites;ko00592//alpha-Linolenic acid metabolism	K05894;K05894;K05894	-	GO:0016628//oxidoreductase activity, acting on the CH-CH group of donors, NAD or NADP as acceptor;GO:0032553//ribonucleotide binding	GO:0044710//single-organism metabolic process
ncbi_36489168	1	1.68872e-240	1.11334e-238	accD	beta-carboxyltransferase 2 [Arachis hypogaea]	Metabolism;Metabolism;Metabolism;Metabolism;Metabolism;Metabolism;Metabolism	Global and overview maps;Global and overview maps;Global and overview maps;Carbohydrate metabolism;Global and overview maps;Lipid metabolism;Carbohydrate metabolism	ko01100//Metabolic pathways;ko01110//Biosynthesis of secondary metabolites;ko01200//Carbon metabolism;ko00620//Pyruvate metabolism;ko01212//Fatty acid metabolism;ko00061//Fatty acid biosynthesis;ko00640//Propanoate metabolism	K01963;K01963;K01963;K01963;K01963;K01963;K01963	GO:0009532//plastid stroma	GO:0016421//CoA carboxylase activity;GO:0032550//purine ribonucleoside binding;GO:0046914//transition metal ion binding	GO:0006631//fatty acid metabolic process;GO:0015937//coenzyme A biosynthetic process
ncbi_112711842	3	1.7358e-240	1.14337e-238	RPS15AA	PREDICTED: 40S ribosomal protein S15a-1 [Arachis duranensis]	Genetic Information Processing	Translation	ko03010//Ribosome	K02957	GO:0030529//intracellular ribonucleoprotein complex	-	GO:0010467//gene expression
ncbi_112714405	3	2.30822e-240	1.51908e-238	PDX13	PREDICTED: pyridoxal 5'-phosphate synthase subunit PDX1.3 [Arachis duranensis]	Metabolism	Metabolism of cofactors and vitamins	ko00750//Vitamin B6 metabolism	K06215	-	-	-
ncbi_112788898	3	4.11244e-240	2.70407e-238	IM30	PREDICTED: membrane-associated 30 kDa protein, chloroplastic isoform X1 [Arachis duranensis]	-	-	-	-	GO:0000229//cytoplasmic chromosome;GO:0009528//plastid inner membrane;GO:0009532//plastid stroma;GO:0031976//plastid thylakoid;GO:0044434//chloroplast part	-	GO:0009668//plastid membrane organization
ncbi_112764920	3	8.11437e-240	5.33078e-238	At2g19810	PREDICTED: zinc finger CCCH domain-containing protein 20-like [Arachis ipaensis]	-	-	-	-	-	-	-
ncbi_112751994	3	1.36364e-239	8.95062e-238	CCB3	PREDICTED: protein COFACTOR ASSEMBLY OF COMPLEX C SUBUNIT B CCB3, chloroplastic-like [Arachis ipaensis]	-	-	-	-	-	-	-
ncbi_112801266	3	1.65557e-239	1.08572e-237	FDC1	PREDICTED: ferredoxin-1 [Arachis duranensis]	Metabolism	Energy metabolism	ko00195//Photosynthesis	K02639	GO:0009536//plastid	GO:0043169//cation binding;GO:0051536//iron-sulfur cluster binding	GO:0006090//pyruvate metabolic process;GO:0006091//generation of precursor metabolites and energy;GO:0006355//regulation of transcription, DNA-templated;GO:0006779//porphyrin-containing compound biosynthetic process;GO:0016072//rRNA metabolic process
ncbi_112710272	3	1.99644e-239	1.30811e-237	SARED1	PREDICTED: protein TIC 62, chloroplastic [Vigna angularis]	-	-	-	-	-	-	-
ncbi_112703396	4	3.26758e-239	2.1391e-237	--	PREDICTED: cysteine-rich and transmembrane domain-containing protein A-like isoform X2 [Arachis duranensis]	-	-	-	-	-	-	-
ncbi_112716727	4	8.45487e-239	5.53007e-237	RGLG2	PREDICTED: E3 ubiquitin-protein ligase RGLG2-like isoform X2 [Arachis duranensis]	-	-	-	-	-	GO:0003824//catalytic activity;GO:0046914//transition metal ion binding	-
ncbi_112752164	4	1.272e-238	8.31244e-237	SAUR36	PREDICTED: auxin-responsive protein SAUR36 [Arachis duranensis]	Environmental Information Processing	Signal transduction	ko04075//Plant hormone signal transduction	K14488	-	-	-
ncbi_112764574	4	1.892e-238	1.23533e-236	ME1	PREDICTED: NADP-dependent malic enzyme [Arachis ipaensis]	Metabolism;Metabolism;Metabolism;Metabolism	Global and overview maps;Global and overview maps;Carbohydrate metabolism;Energy metabolism	ko01100//Metabolic pathways;ko01200//Carbon metabolism;ko00620//Pyruvate metabolism;ko00710//Carbon fixation in photosynthetic organisms	K00029;K00029;K00029;K00029	-	-	-
ncbi_112695554	3	2.83955e-238	1.85237e-236	RPL18	PREDICTED: 60S ribosomal protein L18-like [Arachis duranensis]	Genetic Information Processing	Translation	ko03010//Ribosome	K02883	GO:0030529//intracellular ribonucleoprotein complex	-	GO:0010467//gene expression
ncbi_112751139	3	5.56332e-238	3.62605e-236	--	PREDICTED: dehydrin DHN3-like [Arachis ipaensis]	-	-	-	-	-	-	-
ncbi_112786928	1	1.57477e-237	1.0255e-235	-	-	-	-	-	-	-	-	-
ncbi_112702852	4	8.70343e-237	5.66278e-235	SlH4	histone H4 [Zea mays]	-	-	-	-	GO:0005911//cell-cell junction;GO:0009536//plastid;GO:0031090//organelle membrane;GO:0043232//intracellular non-membrane-bounded organelle	GO:0003676//nucleic acid binding;GO:0046983//protein dimerization activity	GO:0034728//nucleosome organization
ncbi_112708144	3	9.59008e-237	6.23422e-235	At4g24930	PREDICTED: thylakoid lumenal 17.9 kDa protein, chloroplastic [Arachis duranensis]	-	-	-	-	GO:0031978//plastid thylakoid lumen	-	GO:0009886//post-embryonic morphogenesis;GO:0019758//glycosinolate biosynthetic process
ncbi_112795719	4	1.37815e-236	8.95111e-235	SlH4	histone H4 [Zea mays]	-	-	-	-	GO:0005911//cell-cell junction;GO:0009536//plastid;GO:0031090//organelle membrane;GO:0043232//intracellular non-membrane-bounded organelle	GO:0003676//nucleic acid binding;GO:0046983//protein dimerization activity	GO:0034728//nucleosome organization
ncbi_112736123	4	1.79521e-236	1.16498e-234	ASK8	PREDICTED: shaggy-related protein kinase theta-like [Arachis duranensis]	-	-	-	-	GO:0043231//intracellular membrane-bounded organelle;GO:0044444//cytoplasmic part	GO:0004672//protein kinase activity;GO:0032550//purine ribonucleoside binding	GO:0006468//protein phosphorylation;GO:0009725//response to hormone
ncbi_112701934	2	1.94529e-236	1.26127e-234	--	DUF4408 domain protein [Medicago truncatula]	-	-	-	-	-	-	-
ncbi_112756339	3	7.50744e-236	4.86337e-234	RPL21A	PREDICTED: 60S ribosomal protein L21-1 [Arachis duranensis]	Genetic Information Processing	Translation	ko03010//Ribosome	K02889	-	-	-
ncbi_112743807	4	7.61697e-236	4.93004e-234	PNC1	PREDICTED: cationic peroxidase 1 [Arachis ipaensis]	Metabolism;Metabolism;Metabolism	Global and overview maps;Global and overview maps;Biosynthesis of other secondary metabolites	ko01100//Metabolic pathways;ko01110//Biosynthesis of secondary metabolites;ko00940//Phenylpropanoid biosynthesis	K00430;K00430;K00430	-	GO:0003824//catalytic activity;GO:0043169//cation binding;GO:0046906//tetrapyrrole binding	GO:0006950//response to stress;GO:0044710//single-organism metabolic process
ncbi_112695152	4	9.60564e-236	6.21178e-234	PDR1	PREDICTED: pleiotropic drug resistance protein 1-like [Arachis duranensis]	-	-	-	-	-	GO:0017111//nucleoside-triphosphatase activity;GO:0032550//purine ribonucleoside binding	-
ncbi_112776315	3	1.06953e-235	6.91043e-234	PAP12	PREDICTED: probable plastid-lipid-associated protein 12, chloroplastic isoform X1 [Arachis ipaensis]	-	-	-	-	GO:0009526//plastid envelope;GO:0031976//plastid thylakoid;GO:0044434//chloroplast part	-	GO:0006739//NADP metabolic process;GO:0009668//plastid membrane organization
ncbi_112707323	3	1.99171e-235	1.28577e-233	-	-	-	-	-	-	-	-	-
ncbi_112715142	2	5.2481e-235	3.38502e-233	XERICO	PREDICTED: probable E3 ubiquitin-protein ligase XERICO [Arachis duranensis]	-	-	-	-	-	-	-
ncbi_112777124	3	7.08173e-235	4.56376e-233	PSA2	PREDICTED: protein EMBRYO SAC DEVELOPMENT ARREST 3, chloroplastic [Arachis ipaensis]	-	-	-	-	-	-	-
ncbi_112722894	3	7.15885e-235	4.60947e-233	GLX1	lactoylglutathione lyase [Phaseolus vulgaris]	Metabolism	Carbohydrate metabolism	ko00620//Pyruvate metabolism	K01759	-	-	-
ncbi_112734083	3	1.0919e-234	7.0245e-233	--	CAAX amino terminal protease family protein [Medicago truncatula]	-	-	-	-	-	-	-
ncbi_112764263	4	1.22455e-234	7.87104e-233	ACC1	PREDICTED: acetyl-CoA carboxylase 1-like [Arachis ipaensis]	Metabolism;Metabolism;Metabolism;Metabolism;Metabolism;Metabolism	Global and overview maps;Global and overview maps;Carbohydrate metabolism;Global and overview maps;Lipid metabolism;Carbohydrate metabolism	ko01100//Metabolic pathways;ko01110//Biosynthesis of secondary metabolites;ko00620//Pyruvate metabolism;ko01212//Fatty acid metabolism;ko00061//Fatty acid biosynthesis;ko00640//Propanoate metabolism	K11262;K11262;K11262;K11262;K11262;K11262	-	-	-
ncbi_112797042	4	4.26249e-234	2.73745e-232	GT-3A	PREDICTED: trihelix transcription factor GT-3b-like [Arachis duranensis]	-	-	-	-	-	-	GO:0010467//gene expression;GO:0034645//cellular macromolecule biosynthetic process
ncbi_112755104	3	5.01072e-234	3.2152e-232	rps21	PREDICTED: chloride channel protein 1 [Arachis ipaensis]	-	-	-	-	GO:0044435//plastid part	-	-
ncbi_112697626	3	6.77321e-234	4.34238e-232	RPP0A	PREDICTED: 60S acidic ribosomal protein P0 [Arachis ipaensis]	Genetic Information Processing	Translation	ko03010//Ribosome	K02941	-	-	-
ncbi_112743657	4	7.61551e-234	4.87818e-232	GT-3A	PREDICTED: trihelix transcription factor GT-3b-like [Arachis ipaensis]	-	-	-	-	-	-	GO:0010467//gene expression;GO:0034645//cellular macromolecule biosynthetic process
ncbi_112707453	3	8.39911e-234	5.3755e-232	PSRP2	PREDICTED: 30S ribosomal protein 2, chloroplastic [Arachis duranensis]	Genetic Information Processing;Genetic Information Processing;Genetic Information Processing	Translation;Translation;Folding, sorting and degradation	ko03013//RNA transport;ko03015//mRNA surveillance pathway;ko03018//RNA degradation	K13126;K13126;K13126	GO:0044434//chloroplast part	-	GO:0044237//cellular metabolic process;GO:0044710//single-organism metabolic process;GO:0044763//single-organism cellular process
ncbi_112790937	3	1.24764e-233	7.97812e-232	RPS11	PREDICTED: 40S ribosomal protein S11-like [Arachis duranensis]	Genetic Information Processing	Translation	ko03010//Ribosome	K02949	GO:0030529//intracellular ribonucleoprotein complex	-	GO:0010467//gene expression
ncbi_112743681	4	1.29541e-233	8.27648e-232	PDC1	PREDICTED: pyruvate decarboxylase 2 [Arachis duranensis]	Metabolism;Metabolism;Metabolism	Global and overview maps;Global and overview maps;Carbohydrate metabolism	ko01100//Metabolic pathways;ko01110//Biosynthesis of secondary metabolites;ko00010//Glycolysis / Gluconeogenesis	K01568;K01568;K01568	-	GO:0016830//carbon-carbon lyase activity;GO:0019842//vitamin binding	-
ncbi_112734751	3	5.25527e-233	3.35477e-231	ndhL	PREDICTED: NAD(P)H-quinone oxidoreductase subunit L, chloroplastic [Arachis ipaensis]	-	-	-	-	-	-	-
ncbi_112696552	3	7.72487e-233	4.92703e-231	-	-	-	-	-	-	-	-	-
ncbi_112764410	4	1.16858e-232	7.44703e-231	UGT85A24	PREDICTED: 7-deoxyloganetin glucosyltransferase-like [Arachis ipaensis]	Metabolism;Metabolism	Global and overview maps;Global and overview maps	ko01100//Metabolic pathways;ko01110//Biosynthesis of secondary metabolites	K21374;K21374	-	GO:0016757//transferase activity, transferring glycosyl groups	-
ncbi_112737077	3	1.28176e-232	8.16126e-231	At3g19800	DUF177 domain protein [Medicago truncatula]	-	-	-	-	-	-	-
ncbi_112802533	3	1.62127e-232	1.03142e-230	RPS10-1	PREDICTED: 40S ribosomal protein S10-like [Arachis duranensis]	Genetic Information Processing	Translation	ko03010//Ribosome	K02947	-	-	-
ncbi_112697654	4	1.66262e-232	1.05682e-230	HSF30	PREDICTED: heat stress transcription factor A-2 [Arachis duranensis]	-	-	-	-	GO:0044424//intracellular part	-	GO:0006355//regulation of transcription, DNA-templated;GO:0009408//response to heat
ncbi_112765758	3	2.21962e-232	1.40967e-230	DCL	PREDICTED: protein DCL, chloroplastic [Arachis ipaensis]	-	-	-	-	-	-	-
ncbi_112702519	4	2.30706e-232	1.46395e-230	At1g66480	plastid movement impaired protein [Medicago truncatula]	-	-	-	-	-	-	-
ncbi_112723452	4	2.47077e-232	1.5665e-230	HSP70	PREDICTED: heat shock 70 kDa protein [Arachis ipaensis]	Genetic Information Processing;Cellular Processes;Genetic Information Processing	Folding, sorting and degradation;Transport and catabolism;Transcription	ko04141//Protein processing in endoplasmic reticulum;ko04144//Endocytosis;ko03040//Spliceosome	K03283;K03283;K03283	GO:0009536//plastid;GO:0016020//membrane;GO:0030312//external encapsulating structure	GO:0032550//purine ribonucleoside binding	GO:0000302//response to reactive oxygen species;GO:0009408//response to heat;GO:0009642//response to light intensity;GO:0033554//cellular response to stress;GO:0044267//cellular protein metabolic process
ncbi_112802461	4	2.49074e-232	1.57781e-230	EO	PREDICTED: 2-methylene-furan-3-one reductase-like [Arachis duranensis]	-	-	-	-	-	GO:0003824//catalytic activity	GO:0044710//single-organism metabolic process
ncbi_112709382	4	4.5153e-232	2.85789e-230	UPTG2	PREDICTED: alpha-1,4-glucan-protein synthase [UDP-forming] 2 [Arachis duranensis]	Metabolism	Carbohydrate metabolism	ko00520//Amino sugar and nucleotide sugar metabolism	K13379	-	-	-
ncbi_112696258	3	6.05342e-232	3.82816e-230	--	PREDICTED: uncharacterized protein LOC107493093 [Arachis duranensis]	-	-	-	-	GO:0044434//chloroplast part	-	GO:0005982//starch metabolic process;GO:0009893//positive regulation of metabolic process
ncbi_112771960	3	8.7729e-232	5.54324e-230	-	-	-	-	-	-	-	-	-
ncbi_112728430	3	1.36595e-231	8.62355e-230	At3g61080	PREDICTED: protein-ribulosamine 3-kinase, chloroplastic isoform X1 [Arachis ipaensis]	-	-	-	-	-	-	-
ncbi_112703131	4	1.90702e-231	1.20293e-229	WRKY48	PREDICTED: probable WRKY transcription factor 48 [Arachis duranensis]	-	-	-	-	-	-	-
ncbi_112741396	3	4.32089e-231	2.72326e-229	FRO7	PREDICTED: ferric reduction oxidase 7, chloroplastic-like [Arachis ipaensis]	-	-	-	-	GO:0031224//intrinsic component of membrane	GO:0003824//catalytic activity	GO:0044710//single-organism metabolic process
ncbi_112749881	4	4.89282e-231	3.08111e-229	STP13	PREDICTED: sugar transport protein 13 [Arachis ipaensis]	-	-	-	-	GO:0005911//cell-cell junction;GO:0031224//intrinsic component of membrane	GO:0005356//hydrogen:glucose symporter activity	GO:0006865//amino acid transport;GO:0008645//hexose transport;GO:0044763//single-organism cellular process
ncbi_112744701	3	5.61422e-231	3.5324e-229	TBL19	PREDICTED: protein trichome birefringence-like 19 [Arachis ipaensis]	-	-	-	-	-	-	-
ncbi_112726567	4	9.88542e-231	6.21454e-229	CIPK9	PREDICTED: CBL-interacting serine/threonine-protein kinase 9 isoform X1 [Arachis ipaensis]	-	-	-	-	-	-	-
ncbi_112733855	3	9.89562e-231	6.2157e-229	PHT2-1	PREDICTED: inorganic phosphate transporter 2-1, chloroplastic [Arachis ipaensis]	-	-	-	-	GO:0009528//plastid inner membrane;GO:0031224//intrinsic component of membrane	GO:0015114//phosphate ion transmembrane transporter activity;GO:0015291//secondary active transmembrane transporter activity	GO:0006817//phosphate ion transport;GO:0009555//pollen development;GO:0016109//tetraterpenoid biosynthetic process;GO:0052386//cell wall thickening
ncbi_112709701	4	1.558e-230	9.77793e-229	CLPB1	PREDICTED: chaperone protein ClpB1 [Arachis duranensis]	-	-	-	-	-	GO:0032550//purine ribonucleoside binding	GO:0043170//macromolecule metabolic process
ncbi_112775036	3	1.67143e-230	1.0481e-228	--	PREDICTED: uncharacterized protein LOC107619269 [Arachis ipaensis]	-	-	-	-	GO:0009526//plastid envelope;GO:0044434//chloroplast part	-	GO:0006605//protein targeting
ncbi_112802569	4	2.16565e-230	1.35687e-228	UGT74B1	PREDICTED: UDP-glycosyltransferase 74B1-like [Arachis duranensis]	Metabolism;Metabolism;Metabolism;Metabolism	Global and overview maps;Global and overview maps;Amino acid metabolism;Biosynthesis of other secondary metabolites	ko01110//Biosynthesis of secondary metabolites;ko01210//2-Oxocarboxylic acid metabolism;ko00380//Tryptophan metabolism;ko00966//Glucosinolate biosynthesis	K11820;K11820;K11820;K11820	-	GO:0016757//transferase activity, transferring glycosyl groups	-
ncbi_114926178	1	3.8322e-230	2.39901e-228	RPS12	ribosomal protein S12 (mitochondrion) [Glycine max]	Genetic Information Processing	Translation	ko03010//Ribosome	K02950	GO:0009536//plastid;GO:0044391//ribosomal subunit	GO:0003723//RNA binding;GO:0005198//structural molecule activity	GO:0010467//gene expression
ncbi_112711395	4	9.02957e-230	5.64788e-228	GR1	PREDICTED: glutathione reductase, cytosolic-like [Arachis duranensis]	Metabolism	Metabolism of other amino acids	ko00480//Glutathione metabolism	K00383	-	GO:0000166//nucleotide binding;GO:0016651//oxidoreductase activity, acting on NAD(P)H;GO:0016723//oxidoreductase activity, oxidizing metal ions, NAD or NADP as acceptor;GO:0046914//transition metal ion binding	GO:0006790//sulfur compound metabolic process;GO:0019725//cellular homeostasis;GO:0044710//single-organism metabolic process;GO:0061687//detoxification of inorganic compound
ncbi_112754907	4	1.00592e-228	6.28662e-227	NAC087	PREDICTED: NAC domain-containing protein 100-like [Arachis ipaensis]	-	-	-	-	-	-	-
ncbi_112723578	3	2.27288e-228	1.41927e-226	--	PREDICTED: uncharacterized protein LOC107642589 [Arachis ipaensis]	-	-	-	-	-	-	-
ncbi_112764459	4	2.70263e-228	1.68621e-226	WRKY24	PREDICTED: LOW QUALITY PROTEIN: probable WRKY transcription factor 33 [Arachis ipaensis]	Organismal Systems;Environmental Information Processing	Environmental adaptation;Signal transduction	ko04626//Plant-pathogen interaction;ko04016//MAPK signaling pathway - plant	K13424;K13424	-	GO:0003677//DNA binding	GO:0010468//regulation of gene expression
ncbi_112800848	3	6.43153e-228	4.00936e-226	PGRL1A	PREDICTED: PGR5-like protein 1B, chloroplastic [Arachis duranensis]	-	-	-	-	-	-	-
ncbi_112775852	4	1.52029e-227	9.4694e-226	CSE	PREDICTED: caffeoylshikimate esterase-like [Arachis ipaensis]	Metabolism;Metabolism	Global and overview maps;Lipid metabolism	ko01100//Metabolic pathways;ko00561//Glycerolipid metabolism	K01054;K01054	-	-	-
ncbi_112696304	4	1.88607e-227	1.1738e-225	At2g30620	PREDICTED: histone H1-like [Arachis ipaensis]	-	-	-	-	-	-	-
ncbi_112712479	4	9.92698e-227	6.17289e-225	At1g74320	PREDICTED: probable choline kinase 1 [Arachis duranensis]	Metabolism;Metabolism	Global and overview maps;Lipid metabolism	ko01100//Metabolic pathways;ko00564//Glycerophospholipid metabolism	K14156;K14156	-	GO:0016740//transferase activity	GO:0006650//glycerophospholipid metabolic process
ncbi_112696587	4	2.5163e-226	1.5634e-224	OPR3	PREDICTED: 12-oxophytodienoate reductase 3 [Arachis duranensis]	Metabolism;Metabolism;Metabolism	Global and overview maps;Global and overview maps;Lipid metabolism	ko01100//Metabolic pathways;ko01110//Biosynthesis of secondary metabolites;ko00592//alpha-Linolenic acid metabolism	K05894;K05894;K05894	-	GO:0016628//oxidoreductase activity, acting on the CH-CH group of donors, NAD or NADP as acceptor;GO:0032553//ribonucleotide binding	GO:0044710//single-organism metabolic process
ncbi_112705983	3	3.70365e-226	2.2992e-224	PPD4	PREDICTED: psbP domain-containing protein 4, chloroplastic-like [Arachis ipaensis]	-	-	-	-	GO:0009521//photosystem;GO:0009532//plastid stroma;GO:0031978//plastid thylakoid lumen	GO:0046872//metal ion binding	GO:0005982//starch metabolic process;GO:0006090//pyruvate metabolic process;GO:0006739//NADP metabolic process;GO:0009893//positive regulation of metabolic process;GO:0019757//glycosinolate metabolic process
ncbi_112776569	3	2.44365e-225	1.51574e-223	RH3	PREDICTED: DEAD-box ATP-dependent RNA helicase 3, chloroplastic-like [Arachis ipaensis]	-	-	-	-	-	-	-
ncbi_112784458	4	4.8185e-225	2.9863e-223	--	PREDICTED: uncharacterized protein LOC107468936 [Arachis duranensis]	-	-	-	-	-	-	-
ncbi_112801494	4	6.15013e-225	3.80843e-223	tlp	PREDICTED: protein P21-like [Arachis duranensis]	-	-	-	-	-	-	-
ncbi_112702358	3	7.66984e-225	4.74554e-223	-	-	-	-	-	-	-	-	-
ncbi_112782728	4	1.00249e-224	6.19756e-223	ACA12	calcium-transporting ATPase [Medicago truncatula]	-	-	-	-	-	-	-
ncbi_112790514	4	1.18167e-224	7.29919e-223	CCR1	PREDICTED: cinnamoyl-CoA reductase 1-like [Arachis duranensis]	-	-	-	-	-	-	-
ncbi_112712354	2	1.86183e-223	1.1491e-221	PSA2	PREDICTED: protein EMBRYO SAC DEVELOPMENT ARREST 3, chloroplastic [Arachis ipaensis]	-	-	-	-	-	-	-
ncbi_112790495	3	1.36717e-222	8.43101e-221	RPS3C	PREDICTED: 40S ribosomal protein S3-3-like [Arachis duranensis]	Genetic Information Processing	Translation	ko03010//Ribosome	K02985	GO:0044391//ribosomal subunit	GO:0003676//nucleic acid binding;GO:0005198//structural molecule activity	GO:0010467//gene expression
ncbi_112719628	4	1.8664e-222	1.15001e-220	ACG12	PREDICTED: glucose-6-phosphate 1-dehydrogenase, cytoplasmic isoform [Arachis duranensis]	Metabolism;Metabolism;Metabolism;Metabolism;Metabolism	Global and overview maps;Global and overview maps;Global and overview maps;Metabolism of other amino acids;Carbohydrate metabolism	ko01100//Metabolic pathways;ko01110//Biosynthesis of secondary metabolites;ko01200//Carbon metabolism;ko00480//Glutathione metabolism;ko00030//Pentose phosphate pathway	K00036;K00036;K00036;K00036;K00036	-	GO:0000166//nucleotide binding;GO:0003824//catalytic activity	GO:0019318//hexose metabolic process
ncbi_112758060	4	2.50083e-222	1.53965e-220	dnajb6	PREDICTED: dnaJ homolog subfamily B member 6 [Arachis ipaensis]	-	-	-	-	-	-	-
ncbi_112703032	2	1.0828e-221	6.66082e-220	--	carboxyl-terminal peptidase [Medicago truncatula]	-	-	-	-	-	-	-
ncbi_112703615	3	2.10586e-221	1.29435e-219	grpE	PREDICTED: protein GrpE isoform X1 [Arachis duranensis]	-	-	-	-	GO:0009532//plastid stroma;GO:0044429//mitochondrial part	GO:0046914//transition metal ion binding;GO:0046983//protein dimerization activity	GO:0019222//regulation of metabolic process;GO:0044267//cellular protein metabolic process
ncbi_112792622	4	3.59499e-221	2.2078e-219	FKBP65	PREDICTED: peptidyl-prolyl cis-trans isomerase FKBP62-like [Arachis duranensis]	-	-	-	-	-	GO:0003824//catalytic activity	-
ncbi_112711521	3	3.96237e-221	2.43142e-219	RPS4B	PREDICTED: 40S ribosomal protein S4-2-like [Arachis duranensis]	Genetic Information Processing	Translation	ko03010//Ribosome	K02987	-	-	-
ncbi_112776954	3	1.14158e-220	6.99929e-219	--	photosystem I reaction center subunit N [Medicago truncatula]	-	-	-	-	GO:0009521//photosystem	-	GO:0044237//cellular metabolic process
ncbi_112711897	4	1.31024e-220	8.02674e-219	--	PREDICTED: cysteine-rich and transmembrane domain-containing protein A [Arachis duranensis]	-	-	-	-	-	-	-
ncbi_112696940	4	1.46277e-220	8.95383e-219	--	PREDICTED: protein SRC1-like [Arachis duranensis]	-	-	-	-	-	-	-
ncbi_112755962	3	2.59323e-220	1.58605e-218	RPS5	PREDICTED: 40S ribosomal protein S5-like [Arachis ipaensis]	Genetic Information Processing	Translation	ko03010//Ribosome	K02989	GO:0044391//ribosomal subunit	GO:0005198//structural molecule activity	GO:0010467//gene expression
ncbi_112797519	3	2.61988e-220	1.60103e-218	RPL5	PREDICTED: 50S ribosomal protein L5, chloroplastic [Arachis duranensis]	Genetic Information Processing	Translation	ko03010//Ribosome	K02931	GO:0005840//ribosome;GO:0009526//plastid envelope;GO:0009532//plastid stroma	GO:0003723//RNA binding;GO:0005198//structural molecule activity	GO:0000097//sulfur amino acid biosynthetic process;GO:0006090//pyruvate metabolic process;GO:0010467//gene expression
ncbi_112776580	4	2.75236e-220	1.68061e-218	JMJ25	PREDICTED: lysine-specific demethylase JMJ25-like [Arachis ipaensis]	-	-	-	-	-	-	-
ncbi_112758379	3	4.85062e-220	2.9594e-218	rd2	PREDICTED: rubredoxin [Arachis ipaensis]	-	-	-	-	GO:0009507//chloroplast	-	GO:0044237//cellular metabolic process;GO:0044763//single-organism cellular process;GO:0044767//single-organism developmental process
ncbi_112780005	3	1.28212e-219	7.8159e-218	PYG7	TPR protein [Medicago truncatula]	-	-	-	-	-	-	-
ncbi_112743899	4	1.39433e-219	8.49299e-218	BETVIII	PREDICTED: calcium-binding allergen Bet v 3-like [Arachis ipaensis]	Organismal Systems	Environmental adaptation	ko04626//Plant-pathogen interaction	K13448	-	-	-
ncbi_112783198	3	1.77811e-219	1.08218e-217	RPL13B	PREDICTED: 60S ribosomal protein L13-1 [Arachis duranensis]	Genetic Information Processing	Translation	ko03010//Ribosome	K02873	GO:0030529//intracellular ribonucleoprotein complex	-	GO:0010467//gene expression
ncbi_112750362	3	4.25873e-219	2.58979e-217	FAD7	omega-3 fatty acid desaturase [Arachis hypogaea]	-	-	-	-	-	GO:0016705//oxidoreductase activity, acting on paired donors, with incorporation or reduction of molecular oxygen	GO:0044710//single-organism metabolic process
ncbi_112728018	3	1.00736e-218	6.12091e-217	MSMEG_2408	PREDICTED: flagellar radial spoke protein 5 isoform X1 [Arachis ipaensis]	-	-	-	-	-	-	-
ncbi_112749353	3	1.06669e-218	6.47613e-217	--	aldose 1-epimerase family protein [Medicago truncatula]	Metabolism;Metabolism;Metabolism	Global and overview maps;Global and overview maps;Carbohydrate metabolism	ko01100//Metabolic pathways;ko01110//Biosynthesis of secondary metabolites;ko00010//Glycolysis / Gluconeogenesis	K01792;K01792;K01792	GO:0005576//extracellular region;GO:0009532//plastid stroma	GO:0003824//catalytic activity;GO:0005488//binding	GO:0044238//primary metabolic process
ncbi_112706612	4	1.97415e-218	1.19757e-216	DDB_G0270580	PREDICTED: histidine protein methyltransferase 1 homolog [Arachis ipaensis]	-	-	-	-	-	-	-
ncbi_112775225	4	8.0228e-218	4.86287e-216	FRIL	PREDICTED: agglutinin-2-like [Arachis ipaensis]	-	-	-	-	-	-	-
ncbi_112726668	4	1.53442e-217	9.29306e-216	ALAAT2	PREDICTED: alanine aminotransferase 2-like [Arachis ipaensis]	Metabolism;Metabolism;Metabolism;Metabolism;Metabolism;Metabolism;Metabolism	Global and overview maps;Global and overview maps;Global and overview maps;Energy metabolism;Global and overview maps;Amino acid metabolism;Amino acid metabolism	ko01100//Metabolic pathways;ko01200//Carbon metabolism;ko01230//Biosynthesis of amino acids;ko00710//Carbon fixation in photosynthetic organisms;ko01210//2-Oxocarboxylic acid metabolism;ko00250//Alanine, aspartate and glutamate metabolism;ko00220//Arginine biosynthesis	K00814;K00814;K00814;K00814;K00814;K00814;K00814	-	GO:0016769//transferase activity, transferring nitrogenous groups;GO:0043168//anion binding	GO:0008152//metabolic process
ncbi_112705750	3	3.2999e-217	1.99692e-215	--	RAP annotation release 2, galactose-binding-like domain protein [Medicago truncatula]	-	-	-	-	GO:0009536//plastid	-	-
ncbi_112776340	4	3.36878e-217	2.03695e-215	HSP17.4B	PREDICTED: 17.4 kDa class III heat shock protein-like [Arachis ipaensis]	Genetic Information Processing	Folding, sorting and degradation	ko04141//Protein processing in endoplasmic reticulum	K13993	GO:0044424//intracellular part	-	GO:0044267//cellular protein metabolic process;GO:0050896//response to stimulus
ncbi_112790730	4	6.44745e-217	3.89532e-215	BIP5	PREDICTED: luminal-binding protein-like [Arachis duranensis]	Genetic Information Processing;Genetic Information Processing	Folding, sorting and degradation;Folding, sorting and degradation	ko04141//Protein processing in endoplasmic reticulum;ko03060//Protein export	K09490;K09490	GO:0043231//intracellular membrane-bounded organelle	GO:0016628//oxidoreductase activity, acting on the CH-CH group of donors, NAD or NADP as acceptor;GO:0032550//purine ribonucleoside binding	GO:0044710//single-organism metabolic process
ncbi_112737283	4	8.30424e-217	5.01305e-215	HSP22	PREDICTED: heat shock 22 kDa protein, mitochondrial isoform X1 [Arachis duranensis]	Genetic Information Processing	Folding, sorting and degradation	ko04141//Protein processing in endoplasmic reticulum	K13993	-	-	-
ncbi_112696525	3	9.44266e-217	5.69567e-215	LOG3	PREDICTED: cytokinin riboside 5'-monophosphate phosphoribohydrolase LOG3-like [Arachis duranensis]	-	-	-	-	-	GO:0003824//catalytic activity	-
ncbi_112788854	4	1.62413e-216	9.78859e-215	H3-1.1	Histone H3.2, partial [Cajanus cajan]	-	-	-	-	GO:0043231//intracellular membrane-bounded organelle;GO:0043232//intracellular non-membrane-bounded organelle	GO:0003676//nucleic acid binding;GO:0046983//protein dimerization activity	-
ncbi_112736078	4	2.34714e-216	1.41347e-214	--	PREDICTED: uncharacterized protein LOC107481073 [Arachis duranensis]	-	-	-	-	-	-	-
ncbi_112708010	4	7.41685e-216	4.46288e-214	CLPD	PREDICTED: chaperone protein ClpD, chloroplastic [Arachis ipaensis]	-	-	-	-	GO:0009526//plastid envelope;GO:0009532//plastid stroma	GO:0017111//nucleoside-triphosphatase activity;GO:0032550//purine ribonucleoside binding;GO:0046983//protein dimerization activity	GO:0009642//response to light intensity;GO:0019538//protein metabolic process;GO:0051259//protein oligomerization
ncbi_114926175	4	1.07658e-215	6.47278e-214	CCMFC	cytochrome c biogenesis FC (mitochondrion) [Medicago truncatula]	-	-	-	-	-	-	-
ncbi_112758005	4	1.95064e-215	1.17185e-213	PCMP-E28	PREDICTED: pentatricopeptide repeat-containing protein At2g22410, mitochondrial-like isoform X1 [Arachis ipaensis]	-	-	-	-	-	-	-
ncbi_112695328	3	2.60828e-215	1.56566e-213	apaG	PREDICTED: protein ApaG-like [Arachis ipaensis]	-	-	-	-	-	-	-
ncbi_112750314	3	3.42275e-215	2.0529e-213	PNSL2	PREDICTED: photosynthetic NDH subunit of lumenal location 2, chloroplastic [Arachis ipaensis]	Metabolism;Metabolism	Global and overview maps;Energy metabolism	ko01100//Metabolic pathways;ko00195//Photosynthesis	K08901;K08901	GO:0009521//photosystem;GO:0031978//plastid thylakoid lumen;GO:0044434//chloroplast part	GO:0009055//electron carrier activity	GO:0006739//NADP metabolic process;GO:0022900//electron transport chain
ncbi_112709713	4	6.23913e-215	3.73911e-213	HSP70	PREDICTED: heat shock 70 kDa protein-like [Arachis duranensis]	Genetic Information Processing;Cellular Processes;Genetic Information Processing	Folding, sorting and degradation;Transport and catabolism;Transcription	ko04141//Protein processing in endoplasmic reticulum;ko04144//Endocytosis;ko03040//Spliceosome	K03283;K03283;K03283	-	GO:0016628//oxidoreductase activity, acting on the CH-CH group of donors, NAD or NADP as acceptor;GO:0032550//purine ribonucleoside binding	GO:0044710//single-organism metabolic process
ncbi_112733368	3	6.34227e-215	3.79786e-213	MDP1	PREDICTED: magnesium-dependent phosphatase 1-like [Arachis duranensis]	-	-	-	-	-	GO:0042578//phosphoric ester hydrolase activity	-
ncbi_112722610	4	1.03115e-214	6.16973e-213	UPTG2	PREDICTED: alpha-1,4-glucan-protein synthase [UDP-forming] 2 [Arachis ipaensis]	Metabolism	Carbohydrate metabolism	ko00520//Amino sugar and nucleotide sugar metabolism	K13379	-	-	-
ncbi_112728001	4	1.8131e-214	1.08397e-212	GT-3B	PREDICTED: trihelix transcription factor GT-3b-like [Arachis ipaensis]	-	-	-	-	-	-	-
ncbi_112752276	4	1.99942e-214	1.1944e-212	PECS-2.1	PREDICTED: pectinesterase 2-like [Arachis duranensis]	Metabolism;Metabolism	Global and overview maps;Carbohydrate metabolism	ko01100//Metabolic pathways;ko00040//Pentose and glucuronate interconversions	K01051;K01051	-	-	-
ncbi_112744667	3	3.54941e-214	2.11863e-212	APS2	PREDICTED: ATP sulfurylase 2-like [Arachis ipaensis]	Metabolism;Metabolism;Metabolism;Metabolism;Metabolism	Global and overview maps;Nucleotide metabolism;Energy metabolism;Metabolism of other amino acids;Biosynthesis of other secondary metabolites	ko01100//Metabolic pathways;ko00230//Purine metabolism;ko00920//Sulfur metabolism;ko00450//Selenocompound metabolism;ko00261//Monobactam biosynthesis	K13811;K13811;K13811;K13811;K13811	GO:0009532//plastid stroma	GO:0004779//sulfate adenylyltransferase activity;GO:0032550//purine ribonucleoside binding	GO:0044272//sulfur compound biosynthetic process
ncbi_112772781	3	4.024e-214	2.39999e-212	Os02g0220500	PREDICTED: elongation factor 1-gamma-like [Arachis ipaensis]	-	-	-	-	-	-	-
ncbi_112734526	4	4.75741e-214	2.83514e-212	PGIP1	PREDICTED: polygalacturonase inhibitor 2-like [Arachis ipaensis]	-	-	-	-	-	-	-
ncbi_112789514	3	2.69053e-213	1.60212e-211	slr0305	PREDICTED: TVP38/TMEM64 family membrane protein slr0305 [Arachis duranensis]	-	-	-	-	-	-	-
ncbi_112744687	3	6.21359e-213	3.69701e-211	UBI3	PREDICTED: ubiquitin-40S ribosomal protein S27a [Arachis duranensis]	Genetic Information Processing	Translation	ko03010//Ribosome	K02977	GO:0030529//intracellular ribonucleoprotein complex	-	GO:0010467//gene expression
ncbi_112765123	3	6.52206e-213	3.87745e-211	COR2	PREDICTED: NAD(P)H-dependent 6'-deoxychalcone synthase isoform X1 [Arachis ipaensis]	-	-	-	-	-	-	GO:0044710//single-organism metabolic process
ncbi_112736949	3	8.35911e-213	4.96563e-211	S6PDH	PREDICTED: NADP-dependent D-sorbitol-6-phosphate dehydrogenase-like [Arachis ipaensis]	Metabolism;Metabolism;Metabolism;Metabolism;Metabolism;Metabolism	Global and overview maps;Carbohydrate metabolism;Lipid metabolism;Carbohydrate metabolism;Carbohydrate metabolism;Metabolism of cofactors and vitamins	ko01100//Metabolic pathways;ko00040//Pentose and glucuronate interconversions;ko00561//Glycerolipid metabolism;ko00051//Fructose and mannose metabolism;ko00052//Galactose metabolism;ko00790//Folate biosynthesis	K00011;K00011;K00011;K00011;K00011;K00011	GO:0044444//cytoplasmic part	GO:0016616//oxidoreductase activity, acting on the CH-OH group of donors, NAD or NADP as acceptor	GO:0010038//response to metal ion;GO:0044710//single-organism metabolic process
ncbi_112758105	4	8.48434e-213	5.036e-211	RBOHB	PREDICTED: respiratory burst oxidase homolog protein B [Arachis ipaensis]	Organismal Systems;Environmental Information Processing	Environmental adaptation;Signal transduction	ko04626//Plant-pathogen interaction;ko04016//MAPK signaling pathway - plant	K13447;K13447	GO:0031224//intrinsic component of membrane	GO:0046872//metal ion binding;GO:0050664//oxidoreductase activity, acting on NAD(P)H, oxygen as acceptor	GO:0044710//single-organism metabolic process
ncbi_112707848	3	1.62434e-212	9.63381e-211	--	high chlorophyll fluorescence phenotype 173 protein [Medicago truncatula]	-	-	-	-	GO:0009526//plastid envelope;GO:0009532//plastid stroma	-	GO:0006468//protein phosphorylation;GO:0043269//regulation of ion transport
ncbi_112709002	3	2.3425e-212	1.38821e-210	CPP1	PREDICTED: protein CHAPERONE-LIKE PROTEIN OF POR1, chloroplastic [Arachis ipaensis]	-	-	-	-	GO:0009526//plastid envelope	-	GO:0016265//death
ncbi_112801460	3	2.37162e-212	1.40435e-210	At3g05170	PREDICTED: phosphoglycerate mutase-like protein AT74H [Arachis duranensis]	-	-	-	-	-	-	-
ncbi_112696143	4	3.10916e-212	1.83962e-210	DIR21	PREDICTED: dirigent protein 21-like [Arachis ipaensis]	-	-	-	-	-	-	-
ncbi_112712366	3	3.70767e-212	2.192e-210	PAP12	PREDICTED: probable plastid-lipid-associated protein 12, chloroplastic isoform X1 [Arachis duranensis]	-	-	-	-	GO:0009526//plastid envelope;GO:0031976//plastid thylakoid;GO:0044434//chloroplast part	-	GO:0006739//NADP metabolic process;GO:0009668//plastid membrane organization
ncbi_112723612	4	1.00466e-211	5.9349e-210	ACA10	PREDICTED: calcium-transporting ATPase 10, plasma membrane-type [Arachis ipaensis]	-	-	-	-	-	-	-
ncbi_112767179	2	1.05084e-211	6.2028e-210	--	protein JAZ13 [Cajanus cajan]	-	-	-	-	-	-	-
ncbi_112696005	4	1.90872e-211	1.12577e-209	TFIIB1	PREDICTED: transcription initiation factor IIB [Arachis ipaensis]	Genetic Information Processing	Transcription	ko03022//Basal transcription factors	K03124	-	GO:0008134//transcription factor binding;GO:0046914//transition metal ion binding	GO:0006412//translation;GO:0010468//regulation of gene expression;GO:0032774//RNA biosynthetic process
ncbi_112722706	4	1.96403e-211	1.15747e-209	ABCB11	PREDICTED: ABC transporter B family member 11-like isoform X2 [Arachis ipaensis]	Environmental Information Processing	Membrane transport	ko02010//ABC transporters	K05658	GO:0031224//intrinsic component of membrane	GO:0015405//P-P-bond-hydrolysis-driven transmembrane transporter activity;GO:0017111//nucleoside-triphosphatase activity;GO:0032550//purine ribonucleoside binding	GO:0044763//single-organism cellular process;GO:0051234//establishment of localization
ncbi_112736405	3	2.6387e-211	1.55385e-209	--	PREDICTED: uncharacterized protein LOC107629302 [Arachis ipaensis]	-	-	-	-	-	-	-
ncbi_112736339	3	2.82582e-211	1.66272e-209	ndhS	PREDICTED: NAD(P)H-quinone oxidoreductase subunit S, chloroplastic [Arachis duranensis]	-	-	-	-	GO:0031976//plastid thylakoid;GO:0044434//chloroplast part	-	GO:0006812//cation transport;GO:0009987//cellular process;GO:0065007//biological regulation
ncbi_112711358	4	4.89922e-211	2.88044e-209	CYP89A9	PREDICTED: cytochrome P450 89A2-like [Arachis duranensis]	-	-	-	-	-	GO:0016491//oxidoreductase activity;GO:0046906//tetrapyrrole binding;GO:0046914//transition metal ion binding	GO:0044710//single-organism metabolic process
ncbi_112749638	3	9.10399e-211	5.34836e-209	RPL15	PREDICTED: 60S ribosomal protein L15-1 [Arachis duranensis]	Genetic Information Processing	Translation	ko03010//Ribosome	K02877	-	-	-
ncbi_36489187	1	2.25981e-210	1.32654e-208	petD	cytochrome b6/f complex subunit IV (chloroplast) [Arachis hypogaea]	Metabolism;Metabolism	Global and overview maps;Energy metabolism	ko01100//Metabolic pathways;ko00195//Photosynthesis	K02637;K02637	GO:0031224//intrinsic component of membrane;GO:0034357//photosynthetic membrane;GO:0044434//chloroplast part	GO:0003824//catalytic activity;GO:0009055//electron carrier activity	GO:0022900//electron transport chain
ncbi_112782821	3	3.44985e-210	2.02351e-208	PPD6	PREDICTED: psbP domain-containing protein 6, chloroplastic [Arachis ipaensis]	-	-	-	-	GO:0009521//photosystem;GO:0009532//plastid stroma;GO:0031978//plastid thylakoid lumen	-	GO:0009668//plastid membrane organization;GO:0009887//organ morphogenesis;GO:0044237//cellular metabolic process;GO:0048869//cellular developmental process
ncbi_112784991	4	5.27429e-210	3.09119e-208	MPT2	PREDICTED: mitochondrial phosphate carrier protein 2, mitochondrial-like [Arachis ipaensis]	-	-	-	-	GO:0009536//plastid;GO:0019866//organelle inner membrane;GO:0031224//intrinsic component of membrane	-	GO:0006006//glucose metabolic process;GO:0006739//NADP metabolic process;GO:0006970//response to osmotic stress;GO:0051234//establishment of localization
ncbi_112775624	4	5.49425e-210	3.21758e-208	--	PREDICTED: uncharacterized protein LOC107617828 [Arachis ipaensis]	-	-	-	-	-	-	-
ncbi_112750836	4	1.06355e-209	6.2235e-208	BAM1	PREDICTED: beta-amylase 1, chloroplastic [Arachis ipaensis]	Metabolism	Carbohydrate metabolism	ko00500//Starch and sucrose metabolism	K01177	-	GO:0016160//amylase activity	GO:0044238//primary metabolic process
ncbi_112703985	3	1.10969e-209	6.48843e-208	RPL18A	PREDICTED: 60S ribosomal protein L18a [Juglans regia]	-	-	-	-	GO:0030529//intracellular ribonucleoprotein complex	-	GO:0010467//gene expression
ncbi_112744227	3	1.73955e-209	1.01632e-207	GRXS14	PREDICTED: monothiol glutaredoxin-S14, chloroplastic [Arachis ipaensis]	-	-	-	-	GO:0044435//plastid part	GO:0015036//disulfide oxidoreductase activity;GO:0051536//iron-sulfur cluster binding	GO:0006812//cation transport;GO:0019725//cellular homeostasis;GO:0044710//single-organism metabolic process
ncbi_112766354	3	2.45434e-209	1.43282e-207	--	thiol-disulfide isomerase and thioredoxins protein [Medicago truncatula]	-	-	-	-	GO:0009536//plastid	GO:0003824//catalytic activity	GO:0009668//plastid membrane organization;GO:0044710//single-organism metabolic process
ncbi_112782630	4	5.44411e-209	3.17572e-207	CAD1	PREDICTED: probable cinnamyl alcohol dehydrogenase 1 [Arachis ipaensis]	Metabolism;Metabolism;Metabolism	Global and overview maps;Global and overview maps;Biosynthesis of other secondary metabolites	ko01100//Metabolic pathways;ko01110//Biosynthesis of secondary metabolites;ko00940//Phenylpropanoid biosynthesis	K00083;K00083;K00083	-	-	-
ncbi_112735221	4	9.26385e-209	5.39966e-207	ALAAT2	PREDICTED: alanine aminotransferase 2-like [Arachis duranensis]	Metabolism;Metabolism;Metabolism;Metabolism;Metabolism;Metabolism;Metabolism	Global and overview maps;Global and overview maps;Global and overview maps;Energy metabolism;Global and overview maps;Amino acid metabolism;Amino acid metabolism	ko01100//Metabolic pathways;ko01200//Carbon metabolism;ko01230//Biosynthesis of amino acids;ko00710//Carbon fixation in photosynthetic organisms;ko01210//2-Oxocarboxylic acid metabolism;ko00250//Alanine, aspartate and glutamate metabolism;ko00220//Arginine biosynthesis	K00814;K00814;K00814;K00814;K00814;K00814;K00814	-	GO:0016769//transferase activity, transferring nitrogenous groups;GO:0043168//anion binding	GO:0008152//metabolic process
ncbi_112790680	2	1.46698e-208	8.54393e-207	TSS	PREDICTED: protein TSS [Arachis duranensis]	-	-	-	-	-	-	-
ncbi_112722456	4	1.6589e-208	9.65417e-207	HIR1	PREDICTED: hypersensitive-induced response protein 1-like [Arachis ipaensis]	-	-	-	-	GO:0005911//cell-cell junction;GO:0031090//organelle membrane;GO:0043231//intracellular membrane-bounded organelle	GO:0019901//protein kinase binding	-
ncbi_112716491	3	2.41379e-208	1.40364e-206	UGT83A1	PREDICTED: UDP-glycosyltransferase 83A1-like [Arachis duranensis]	-	-	-	-	-	-	-
ncbi_112705965	3	2.58718e-208	1.50329e-206	--	thiol-disulfide isomerase and thioredoxins protein [Medicago truncatula]	-	-	-	-	GO:0009536//plastid	GO:0003824//catalytic activity	GO:0009668//plastid membrane organization;GO:0044710//single-organism metabolic process
ncbi_112759189	3	5.25481e-208	3.05095e-206	LOG3	PREDICTED: cytokinin riboside 5'-monophosphate phosphoribohydrolase LOG3-like [Arachis duranensis]	-	-	-	-	-	GO:0003824//catalytic activity	-
ncbi_112772045	3	6.10384e-208	3.54113e-206	--	Mitochondrial ATP synthase 6 kDa subunit [Zostera marina]	-	-	-	-	-	-	-
ncbi_112703573	4	7.27052e-208	4.21469e-206	BEH4	PREDICTED: BES1/BZR1 homolog protein 4-like isoform X1 [Arachis duranensis]	-	-	-	-	-	-	-
ncbi_112800588	4	3.47027e-207	2.01014e-205	HSF24	PREDICTED: heat shock factor protein HSF24 [Arachis duranensis]	-	-	-	-	GO:0043231//intracellular membrane-bounded organelle	-	GO:0006351//transcription, DNA-templated;GO:0006950//response to stress;GO:0009628//response to abiotic stimulus;GO:0010033//response to organic substance;GO:0010468//regulation of gene expression;GO:0044763//single-organism cellular process;GO:0050794//regulation of cellular process;GO:0051716//cellular response to stimulus
ncbi_112772253	3	5.66993e-207	3.28172e-205	GST3	PREDICTED: glutathione S-transferase 3-like [Arachis duranensis]	Metabolism	Metabolism of other amino acids	ko00480//Glutathione metabolism	K00799	-	-	-
ncbi_112755818	3	1.06537e-206	6.16151e-205	GPX1	PREDICTED: phospholipid hydroperoxide glutathione peroxidase, chloroplastic-like [Arachis ipaensis]	Metabolism;Metabolism	Metabolism of other amino acids;Lipid metabolism	ko00480//Glutathione metabolism;ko00590//Arachidonic acid metabolism	K00432;K00432	-	-	-
ncbi_112772059	4	1.61481e-206	9.33195e-205	BFRUCT1	PREDICTED: beta-fructofuranosidase, cell wall isozyme-like [Arachis ipaensis]	Metabolism;Metabolism;Metabolism	Global and overview maps;Carbohydrate metabolism;Carbohydrate metabolism	ko01100//Metabolic pathways;ko00500//Starch and sucrose metabolism;ko00052//Galactose metabolism	K01193;K01193;K01193	-	-	GO:0044238//primary metabolic process
ncbi_112776429	3	3.36308e-206	1.942e-204	-	-	-	-	-	-	-	-	-
ncbi_112788954	3	5.86837e-206	3.38605e-204	CLPP6	PREDICTED: ATP-dependent Clp protease proteolytic subunit 6, chloroplastic [Arachis duranensis]	-	-	-	-	-	GO:0016787//hydrolase activity	GO:0019538//protein metabolic process
ncbi_112734628	3	2.32865e-205	1.34259e-203	RPL35AA	PREDICTED: 60S ribosomal protein L35a-1-like [Arachis duranensis]	Genetic Information Processing	Translation	ko03010//Ribosome	K02917	-	-	-
ncbi_112772836	4	2.41733e-205	1.39264e-203	sec61a	PREDICTED: protein transport protein Sec61 subunit alpha [Arachis duranensis]	Genetic Information Processing;Cellular Processes;Genetic Information Processing	Folding, sorting and degradation;Transport and catabolism;Folding, sorting and degradation	ko04141//Protein processing in endoplasmic reticulum;ko04145//Phagosome;ko03060//Protein export	K10956;K10956;K10956	-	-	-
ncbi_112715416	4	4.18251e-205	2.40771e-203	HSPRO2	PREDICTED: nematode resistance protein-like HSPRO2 [Arachis duranensis]	-	-	-	-	-	-	-
ncbi_112777068	3	6.6158e-205	3.80552e-203	GSTL2	PREDICTED: glutathione S-transferase L1-like [Arachis ipaensis]	Metabolism	Metabolism of other amino acids	ko00480//Glutathione metabolism	K00799	GO:0009536//plastid	-	GO:0042221//response to chemical;GO:0044237//cellular metabolic process
ncbi_112741941	4	9.48434e-205	5.45134e-203	SlH4	histone H4 [Zea mays]	-	-	-	-	GO:0005911//cell-cell junction;GO:0009536//plastid;GO:0031090//organelle membrane;GO:0043232//intracellular non-membrane-bounded organelle	GO:0003676//nucleic acid binding;GO:0046983//protein dimerization activity	GO:0034728//nucleosome organization
ncbi_112782784	4	1.19566e-204	6.86701e-203	HSPRO2	PREDICTED: nematode resistance protein-like HSPRO2 [Arachis ipaensis]	-	-	-	-	-	-	-
ncbi_112712408	3	5.64806e-204	3.24134e-202	PNSL5	PREDICTED: photosynthetic NDH subunit of lumenal location 5, chloroplastic [Arachis duranensis]	-	-	-	-	GO:0009534//chloroplast thylakoid;GO:0016020//membrane;GO:0031977//thylakoid lumen	GO:0005488//binding;GO:0016859//cis-trans isomerase activity	GO:0044267//cellular protein metabolic process
ncbi_112706383	3	8.17143e-204	4.68586e-202	P67	PREDICTED: pentatricopeptide repeat-containing protein At4g16390, chloroplastic [Arachis duranensis]	-	-	-	-	GO:0009532//plastid stroma	GO:0003676//nucleic acid binding	GO:0006396//RNA processing;GO:0006417//regulation of translation;GO:0006605//protein targeting;GO:0009657//plastid organization
ncbi_112706876	3	3.55921e-203	2.03943e-201	RPS27B	Ribosomal protein S27e [Corchorus olitorius]	Genetic Information Processing	Translation	ko03010//Ribosome	K02978	GO:0030529//intracellular ribonucleoprotein complex	GO:0043169//cation binding	GO:0010467//gene expression
ncbi_112757950	3	4.23497e-203	2.42478e-201	gph1	PREDICTED: haloacid dehalogenase-like hydrolase domain-containing protein 3 [Arachis ipaensis]	-	-	-	-	-	GO:0003824//catalytic activity	GO:0009648//photoperiodism;GO:0042221//response to chemical
ncbi_112783221	3	5.22066e-203	2.98685e-201	PAP4	PREDICTED: probable plastid-lipid-associated protein 4, chloroplastic [Arachis ipaensis]	-	-	-	-	-	-	-
ncbi_112783003	4	9.43097e-203	5.39152e-201	GGCT2;1	Cation transport regulator-like protein 2 [Glycine soja]	Metabolism;Metabolism	Global and overview maps;Metabolism of other amino acids	ko01100//Metabolic pathways;ko00480//Glutathione metabolism	K22596;K22596	-	-	-
ncbi_112772549	3	2.53226e-202	1.44653e-200	RPS27B	Ribosomal protein S27e [Corchorus olitorius]	Genetic Information Processing	Translation	ko03010//Ribosome	K02978	GO:0030529//intracellular ribonucleoprotein complex	GO:0043169//cation binding	GO:0010467//gene expression
ncbi_112742919	3	9.57985e-202	5.46823e-200	eif3m	PREDICTED: eukaryotic translation initiation factor 3 subunit M-like [Arachis ipaensis]	-	-	-	-	-	-	-
ncbi_112803044	3	9.95113e-202	5.67581e-200	CCB3	PREDICTED: protein COFACTOR ASSEMBLY OF COMPLEX C SUBUNIT B CCB3, chloroplastic-like [Arachis ipaensis]	-	-	-	-	-	-	-
ncbi_112723659	3	2.01556e-201	1.14873e-199	--	glyoxalase/bleomycin resistance protein/dioxygenase [Medicago truncatula]	-	-	-	-	GO:0009536//plastid	GO:0003824//catalytic activity	-
ncbi_112755044	4	9.26187e-201	5.27459e-199	GDPD1	PREDICTED: glycerophosphodiester phosphodiesterase GDPD1, chloroplastic-like [Arachis ipaensis]	-	-	-	-	-	GO:0042578//phosphoric ester hydrolase activity	-
ncbi_112802235	3	2.63467e-200	1.49928e-198	RPS7	PREDICTED: 40S ribosomal protein S7-like [Arachis duranensis]	Genetic Information Processing	Translation	ko03010//Ribosome	K02993	GO:0030529//intracellular ribonucleoprotein complex	-	GO:0010467//gene expression
ncbi_112727179	3	7.79638e-200	4.43322e-198	Rbks	PREDICTED: ribokinase-like [Arachis ipaensis]	-	-	-	-	-	-	-
ncbi_112706524	4	1.3336e-199	7.57741e-198	BFRUCT1	PREDICTED: beta-fructofuranosidase, cell wall isozyme-like [Arachis duranensis]	Metabolism;Metabolism;Metabolism	Global and overview maps;Carbohydrate metabolism;Carbohydrate metabolism	ko01100//Metabolic pathways;ko00500//Starch and sucrose metabolism;ko00052//Galactose metabolism	K01193;K01193;K01193	-	-	GO:0044238//primary metabolic process
ncbi_112795802	3	1.39529e-199	7.92188e-198	RBK2	PREDICTED: receptor-like cytosolic serine/threonine-protein kinase RBK2 isoform X1 [Arachis duranensis]	-	-	-	-	GO:0042579//microbody	GO:0004672//protein kinase activity;GO:0032550//purine ribonucleoside binding	GO:0006468//protein phosphorylation
ncbi_112784445	3	1.77969e-199	1.00966e-197	--	PREDICTED: uncharacterized protein LOC107624056 [Arachis ipaensis]	-	-	-	-	-	-	-
ncbi_112717030	3	3.83789e-199	2.17567e-197	RPS9C	PREDICTED: 40S ribosomal protein S9-2 [Arachis duranensis]	Genetic Information Processing	Translation	ko03010//Ribosome	K02997	-	-	-
ncbi_112696908	3	3.86979e-199	2.19208e-197	--	glyoxalase/bleomycin resistance protein/dioxygenase [Medicago truncatula]	-	-	-	-	-	-	-
ncbi_112791872	3	4.06783e-199	2.30252e-197	DNAJB1	PREDICTED: dnaJ homolog subfamily B member 13-like isoform X1 [Arachis duranensis]	-	-	-	-	-	-	-
ncbi_112733816	4	4.15381e-199	2.3494e-197	--	PREDICTED: probable rhamnogalacturonate lyase B isoform X1 [Arachis ipaensis]	-	-	-	-	-	GO:0003824//catalytic activity;GO:0005488//binding	GO:0044238//primary metabolic process
ncbi_112702548	4	5.30283e-199	2.997e-197	HSP15.7	PREDICTED: 15.7 kDa heat shock protein, peroxisomal [Arachis duranensis]	Genetic Information Processing	Folding, sorting and degradation	ko04141//Protein processing in endoplasmic reticulum	K13993	GO:0044439//peroxisomal part	-	GO:0000302//response to reactive oxygen species;GO:0009642//response to light intensity;GO:0044267//cellular protein metabolic process
ncbi_112797843	4	1.1536e-198	6.51486e-197	UGD1	PREDICTED: UDP-glucose 6-dehydrogenase 1 [Arachis ipaensis]	Metabolism;Metabolism;Metabolism;Metabolism	Global and overview maps;Carbohydrate metabolism;Carbohydrate metabolism;Carbohydrate metabolism	ko01100//Metabolic pathways;ko00520//Amino sugar and nucleotide sugar metabolism;ko00040//Pentose and glucuronate interconversions;ko00053//Ascorbate and aldarate metabolism	K00012;K00012;K00012;K00012	-	GO:0000166//nucleotide binding;GO:0016614//oxidoreductase activity, acting on CH-OH group of donors	GO:0009226//nucleotide-sugar biosynthetic process
ncbi_112756986	4	1.60657e-198	9.06611e-197	METK1	PREDICTED: S-adenosylmethionine synthase 1 [Arachis duranensis]	Metabolism;Metabolism;Metabolism;Metabolism	Global and overview maps;Global and overview maps;Global and overview maps;Amino acid metabolism	ko01100//Metabolic pathways;ko01110//Biosynthesis of secondary metabolites;ko01230//Biosynthesis of amino acids;ko00270//Cysteine and methionine metabolism	K00789;K00789;K00789;K00789	-	GO:0016765//transferase activity, transferring alkyl or aryl (other than methyl) groups;GO:0032550//purine ribonucleoside binding;GO:0043169//cation binding	GO:0009108//coenzyme biosynthetic process
ncbi_112733447	4	2.8624e-198	1.61407e-196	PPO	PREDICTED: polyphenol oxidase A1, chloroplastic-like [Arachis ipaensis]	Metabolism;Metabolism;Metabolism;Metabolism	Global and overview maps;Global and overview maps;Amino acid metabolism;Biosynthesis of other secondary metabolites	ko01100//Metabolic pathways;ko01110//Biosynthesis of secondary metabolites;ko00350//Tyrosine metabolism;ko00950//Isoquinoline alkaloid biosynthesis	K00422;K00422;K00422;K00422	-	-	-
ncbi_112791339	3	3.5071e-198	1.97611e-196	MDH2	PREDICTED: malate dehydrogenase, glyoxysomal [Arachis duranensis]	Metabolism;Metabolism;Metabolism;Metabolism;Metabolism;Metabolism;Metabolism;Metabolism	Global and overview maps;Global and overview maps;Global and overview maps;Carbohydrate metabolism;Amino acid metabolism;Energy metabolism;Carbohydrate metabolism;Carbohydrate metabolism	ko01100//Metabolic pathways;ko01110//Biosynthesis of secondary metabolites;ko01200//Carbon metabolism;ko00620//Pyruvate metabolism;ko00270//Cysteine and methionine metabolism;ko00710//Carbon fixation in photosynthetic organisms;ko00630//Glyoxylate and dicarboxylate metabolism;ko00020//Citrate cycle (TCA cycle)	K00026;K00026;K00026;K00026;K00026;K00026;K00026;K00026	-	GO:0016615//malate dehydrogenase activity	GO:0005975//carbohydrate metabolic process;GO:0006101//citrate metabolic process;GO:0043648//dicarboxylic acid metabolic process
ncbi_112732399	4	1.21774e-197	6.85629e-196	BIP4	PREDICTED: luminal-binding protein [Arachis ipaensis]	Genetic Information Processing;Genetic Information Processing	Folding, sorting and degradation;Folding, sorting and degradation	ko04141//Protein processing in endoplasmic reticulum;ko03060//Protein export	K09490;K09490	GO:0043231//intracellular membrane-bounded organelle	GO:0016628//oxidoreductase activity, acting on the CH-CH group of donors, NAD or NADP as acceptor;GO:0032550//purine ribonucleoside binding	GO:0044710//single-organism metabolic process
ncbi_112711790	3	2.08262e-197	1.1717e-195	PSB27-2	PREDICTED: photosystem II D1 precursor processing protein PSB27-H2, chloroplastic [Arachis duranensis]	-	-	-	-	-	-	-
ncbi_112735873	4	2.59992e-197	1.46163e-195	SDR1	PREDICTED: (+)-neomenthol dehydrogenase-like [Arachis duranensis]	Metabolism;Metabolism	Global and overview maps;Metabolism of terpenoids and polyketides	ko01110//Biosynthesis of secondary metabolites;ko00902//Monoterpenoid biosynthesis	K15095;K15095	-	GO:0003824//catalytic activity	GO:0044710//single-organism metabolic process
ncbi_112771229	4	3.66354e-197	2.05802e-195	RHM1	PREDICTED: trifunctional UDP-glucose 4,6-dehydratase/UDP-4-keto-6-deoxy-D-glucose 3,5-epimerase/UDP-4-keto-L-rhamnose-reductase RHM1 [Arachis ipaensis]	Metabolism	Carbohydrate metabolism	ko00520//Amino sugar and nucleotide sugar metabolism	K12450	-	GO:0016836//hydro-lyase activity;GO:0048037//cofactor binding	GO:0009117//nucleotide metabolic process
ncbi_112697783	3	4.36836e-197	2.45211e-195	SN1	PREDICTED: peamaclein-like [Arachis duranensis]	-	-	-	-	-	-	-
ncbi_112795670	4	8.28931e-197	4.64957e-195	CHS	PREDICTED: stilbene synthase 3-like [Arachis duranensis]	Metabolism;Metabolism;Organismal Systems;Metabolism	Global and overview maps;Global and overview maps;Environmental adaptation;Biosynthesis of other secondary metabolites	ko01100//Metabolic pathways;ko01110//Biosynthesis of secondary metabolites;ko04712//Circadian rhythm - plant;ko00941//Flavonoid biosynthesis	K00660;K00660;K00660;K00660	-	-	-
ncbi_112706204	3	9.68066e-197	5.42591e-195	mrd-1	PREDICTED: 29 kDa ribonucleoprotein A, chloroplastic [Arachis duranensis]	-	-	-	-	GO:0009536//plastid	-	-
ncbi_112776572	4	1.76989e-196	9.91258e-195	DBR	PREDICTED: 2-alkenal reductase (NADP(+)-dependent)-like [Arachis duranensis]	-	-	-	-	-	-	-
ncbi_112695433	3	3.22905e-196	1.80713e-194	RPS25B	PREDICTED: 40S ribosomal protein S25-2 [Arachis duranensis]	Genetic Information Processing	Translation	ko03010//Ribosome	K02975	-	-	-
ncbi_112705991	3	5.38863e-196	3.01346e-194	TRXM	PREDICTED: thioredoxin M-type, chloroplastic-like [Arachis duranensis]	-	-	-	-	-	-	-
ncbi_112727196	3	8.47005e-196	4.73312e-194	--	PREDICTED: protein LOW PSII ACCUMULATION 1, chloroplastic isoform X1 [Arachis ipaensis]	-	-	-	-	-	-	-
ncbi_112696222	3	1.16414e-195	6.50041e-194	--	PREDICTED: uncharacterized protein LOC107645186 [Arachis ipaensis]	-	-	-	-	GO:0009536//plastid	-	-
ncbi_112708070	5	2.91586e-195	1.62696e-193	--	PREDICTED: uncharacterized protein LOC107469664 [Arachis duranensis]	-	-	-	-	-	-	-
ncbi_112754516	3	3.84572e-195	2.14418e-193	FFC	PREDICTED: signal recognition particle 54 kDa protein, chloroplastic [Arachis ipaensis]	Genetic Information Processing	Folding, sorting and degradation	ko03060//Protein export	K03106	GO:0009532//plastid stroma;GO:0048500//signal recognition particle	GO:0003723//RNA binding;GO:0017111//nucleoside-triphosphatase activity;GO:0032550//purine ribonucleoside binding	GO:0002252//immune effector process;GO:0006090//pyruvate metabolic process;GO:0006613//cotranslational protein targeting to membrane;GO:0030422//production of siRNA involved in RNA interference
ncbi_112703165	4	5.30059e-195	2.95313e-193	CP1	PREDICTED: calmodulin [Arachis duranensis]	Organismal Systems;Environmental Information Processing;Environmental Information Processing	Environmental adaptation;Signal transduction;Signal transduction	ko04626//Plant-pathogen interaction;ko04016//MAPK signaling pathway - plant;ko04070//Phosphatidylinositol signaling system	K02183;K02183;K02183	GO:0044444//cytoplasmic part	-	-
ncbi_112765417	3	8.71698e-195	4.85289e-193	RIDA	PREDICTED: reactive Intermediate Deaminase A, chloroplastic [Arachis ipaensis]	-	-	-	-	-	GO:0003824//catalytic activity	-
ncbi_112796010	4	1.45972e-194	8.12043e-193	At4g17280	PREDICTED: cytochrome b561 and DOMON domain-containing protein At4g17280-like [Arachis duranensis]	-	-	-	-	GO:0031224//intrinsic component of membrane	-	GO:0044710//single-organism metabolic process
ncbi_112756011	3	2.60894e-194	1.45027e-192	--	PREDICTED: uncharacterized protein LOC107605577 [Arachis ipaensis]	-	-	-	-	-	-	-
ncbi_112705851	3	3.10453e-194	1.72448e-192	DCL	PREDICTED: protein DCL, chloroplastic [Arachis duranensis]	-	-	-	-	-	-	-
ncbi_112751779	3	3.78267e-194	2.09959e-192	MSBP2	PREDICTED: membrane steroid-binding protein 2-like [Arachis ipaensis]	-	-	-	-	-	-	-
ncbi_112765128	4	4.18891e-194	2.32335e-192	SlH4	histone H4 [Zea mays]	-	-	-	-	GO:0005911//cell-cell junction;GO:0009536//plastid;GO:0031090//organelle membrane;GO:0043232//intracellular non-membrane-bounded organelle	GO:0003676//nucleic acid binding;GO:0046983//protein dimerization activity	GO:0034728//nucleosome organization
ncbi_112801074	3	6.16552e-194	3.41711e-192	AXY4	PREDICTED: protein ALTERED XYLOGLUCAN 4-like [Arachis duranensis]	-	-	-	-	-	-	-
ncbi_112697258	4	1.05369e-193	5.83549e-192	SDH2-2	PREDICTED: succinate dehydrogenase [ubiquinone] iron-sulfur subunit 2, mitochondrial-like [Arachis duranensis]	Metabolism;Metabolism;Metabolism;Metabolism;Metabolism	Global and overview maps;Global and overview maps;Global and overview maps;Energy metabolism;Carbohydrate metabolism	ko01100//Metabolic pathways;ko01110//Biosynthesis of secondary metabolites;ko01200//Carbon metabolism;ko00190//Oxidative phosphorylation;ko00020//Citrate cycle (TCA cycle)	K00235;K00235;K00235;K00235;K00235	GO:0019866//organelle inner membrane	GO:0000104//succinate dehydrogenase activity;GO:0043169//cation binding;GO:0051536//iron-sulfur cluster binding	GO:0006101//citrate metabolic process
ncbi_112755849	5	5.83062e-193	3.22669e-191	ERD15	PREDICTED: protein EARLY RESPONSIVE TO DEHYDRATION 15 isoform X1 [Arachis ipaensis]	-	-	-	-	-	-	GO:0006090//pyruvate metabolic process;GO:0006970//response to osmotic stress;GO:0006996//organelle organization;GO:0008104//protein localization;GO:0009642//response to light intensity;GO:0010038//response to metal ion;GO:0042044//fluid transport;GO:0042743//hydrogen peroxide metabolic process
ncbi_112795582	3	8.78733e-193	4.85934e-191	D27	PREDICTED: beta-carotene isomerase D27, chloroplastic [Arachis duranensis]	-	-	-	-	-	-	-
ncbi_112789131	3	9.86279e-193	5.45002e-191	S6PDH	PREDICTED: NADP-dependent D-sorbitol-6-phosphate dehydrogenase-like [Arachis duranensis]	Metabolism;Metabolism;Metabolism;Metabolism;Metabolism;Metabolism	Global and overview maps;Carbohydrate metabolism;Lipid metabolism;Carbohydrate metabolism;Carbohydrate metabolism;Metabolism of cofactors and vitamins	ko01100//Metabolic pathways;ko00040//Pentose and glucuronate interconversions;ko00561//Glycerolipid metabolism;ko00051//Fructose and mannose metabolism;ko00052//Galactose metabolism;ko00790//Folate biosynthesis	K00011;K00011;K00011;K00011;K00011;K00011	GO:0044444//cytoplasmic part	GO:0016616//oxidoreductase activity, acting on the CH-OH group of donors, NAD or NADP as acceptor	GO:0010038//response to metal ion;GO:0044710//single-organism metabolic process
ncbi_112749595	3	1.08829e-192	6.00923e-191	--	PREDICTED: uncharacterized protein LOC107488207 [Arachis duranensis]	-	-	-	-	GO:0009532//plastid stroma	-	GO:0005982//starch metabolic process;GO:0006090//pyruvate metabolic process;GO:0006739//NADP metabolic process;GO:0009658//chloroplast organization;GO:0009668//plastid membrane organization;GO:0016070//RNA metabolic process
ncbi_112703831	4	1.39663e-192	7.70612e-191	LEA5	PREDICTED: late embryogenesis abundant protein Lea5-like isoform X1 [Arachis duranensis]	-	-	-	-	-	-	-
ncbi_112764749	3	9.43295e-192	5.20091e-190	AAF	PREDICTED: uncharacterized protein LOC107457877 isoform X1 [Arachis duranensis]	-	-	-	-	-	-	-
ncbi_112719709	3	1.95102e-191	1.07491e-189	Y3IP1	PREDICTED: ycf3-interacting protein 1, chloroplastic [Arachis ipaensis]	-	-	-	-	-	-	-
ncbi_112775165	4	2.48509e-191	1.36814e-189	CYCT1-4	PREDICTED: cyclin-T1-4-like isoform X1 [Arachis duranensis]	-	-	-	-	GO:0043231//intracellular membrane-bounded organelle	GO:0019900//kinase binding	GO:0006351//transcription, DNA-templated;GO:0008380//RNA splicing;GO:0010468//regulation of gene expression;GO:0044763//single-organism cellular process
ncbi_112777275	4	2.76832e-191	1.52295e-189	ISS1	PREDICTED: aspartate aminotransferase [Arachis ipaensis]	-	-	-	-	-	GO:0016769//transferase activity, transferring nitrogenous groups;GO:0043168//anion binding	GO:0008152//metabolic process
ncbi_112695575	4	5.2076e-191	2.86276e-189	dnajb6	PREDICTED: dnaJ homolog subfamily B member 6 [Arachis duranensis]	-	-	-	-	-	-	-
ncbi_112751710	3	5.36434e-191	2.94674e-189	--	PREDICTED: uncharacterized protein LOC107644766 isoform X1 [Arachis ipaensis]	-	-	-	-	-	-	-
ncbi_112737443	3	5.76993e-191	3.1672e-189	slr0305	PREDICTED: TVP38/TMEM64 family membrane protein slr0305 [Arachis ipaensis]	-	-	-	-	-	-	-
ncbi_112722992	3	1.55545e-190	8.53182e-189	RPL27	PREDICTED: 60S ribosomal protein L27-like [Arachis ipaensis]	Genetic Information Processing	Translation	ko03010//Ribosome	K02901	GO:0030529//intracellular ribonucleoprotein complex	-	GO:0010467//gene expression
ncbi_112800455	3	2.15553e-190	1.18146e-188	BCAT2	PREDICTED: branched-chain-amino-acid aminotransferase 3, chloroplastic isoform X1 [Arachis duranensis]	Metabolism;Metabolism;Metabolism;Metabolism;Metabolism;Metabolism;Metabolism;Metabolism;Metabolism	Global and overview maps;Global and overview maps;Global and overview maps;Amino acid metabolism;Amino acid metabolism;Global and overview maps;Metabolism of cofactors and vitamins;Amino acid metabolism;Biosynthesis of other secondary metabolites	ko01100//Metabolic pathways;ko01110//Biosynthesis of secondary metabolites;ko01230//Biosynthesis of amino acids;ko00270//Cysteine and methionine metabolism;ko00280//Valine, leucine and isoleucine degradation;ko01210//2-Oxocarboxylic acid metabolism;ko00770//Pantothenate and CoA biosynthesis;ko00290//Valine, leucine and isoleucine biosynthesis;ko00966//Glucosinolate biosynthesis	K00826;K00826;K00826;K00826;K00826;K00826;K00826;K00826;K00826	GO:0009532//plastid stroma	GO:0004084//branched-chain-amino-acid transaminase activity	GO:0006549//isoleucine metabolic process;GO:0006551//leucine metabolic process;GO:0006573//valine metabolic process;GO:0008652//cellular amino acid biosynthetic process;GO:0009404//toxin metabolic process;GO:0035556//intracellular signal transduction
ncbi_112755582	4	4.63919e-190	2.54091e-188	TFIIB1	PREDICTED: transcription initiation factor IIB [Arachis ipaensis]	Genetic Information Processing	Transcription	ko03022//Basal transcription factors	K03124	-	GO:0008134//transcription factor binding;GO:0046914//transition metal ion binding	GO:0006412//translation;GO:0010468//regulation of gene expression;GO:0032774//RNA biosynthetic process
ncbi_112782490	3	1.2554e-189	6.87083e-188	CYCL	PREDICTED: cytochrome c1-2, heme protein, mitochondrial-like [Arachis duranensis]	Metabolism;Metabolism	Global and overview maps;Energy metabolism	ko01100//Metabolic pathways;ko00190//Oxidative phosphorylation	K00413;K00413	-	GO:0046906//tetrapyrrole binding	-
ncbi_112749489	4	1.38382e-189	7.56812e-188	TRX1	PREDICTED: thioredoxin H-type [Arachis ipaensis]	-	-	-	-	GO:0005576//extracellular region;GO:0044444//cytoplasmic part	GO:0015036//disulfide oxidoreductase activity;GO:0030234//enzyme regulator activity	GO:0009893//positive regulation of metabolic process;GO:0018904//ether metabolic process;GO:0019725//cellular homeostasis
ncbi_112797543	3	1.6989e-189	9.28447e-188	GRXS14	PREDICTED: monothiol glutaredoxin-S7, chloroplastic [Arachis duranensis]	-	-	-	-	GO:0044435//plastid part	GO:0015036//disulfide oxidoreductase activity;GO:0051536//iron-sulfur cluster binding	GO:0006812//cation transport;GO:0019725//cellular homeostasis;GO:0044710//single-organism metabolic process
ncbi_112737727	3	2.37219e-189	1.29544e-187	RPS15D	PREDICTED: 40S ribosomal protein S15-4 [Arachis duranensis]	Genetic Information Processing	Translation	ko03010//Ribosome	K02958	GO:0044391//ribosomal subunit	GO:0005198//structural molecule activity	GO:0010467//gene expression
ncbi_112769144	3	3.6472e-189	1.99026e-187	grpE	PREDICTED: protein GrpE-like [Arachis ipaensis]	-	-	-	-	GO:0009532//plastid stroma;GO:0044429//mitochondrial part	GO:0046914//transition metal ion binding;GO:0046983//protein dimerization activity	GO:0019222//regulation of metabolic process;GO:0044267//cellular protein metabolic process
ncbi_112736457	4	5.4938e-189	2.99575e-187	ABCF1	PREDICTED: ABC transporter F family member 1-like [Arachis ipaensis]	-	-	-	-	-	-	-
ncbi_112791897	3	1.03771e-188	5.65444e-187	WHY1	PREDICTED: single-stranded DNA-binding protein WHY1, chloroplastic-like isoform X1 [Arachis duranensis]	-	-	-	-	-	-	-
ncbi_112754890	4	2.79718e-188	1.52306e-186	At3g03980	PREDICTED: short-chain type dehydrogenase/reductase-like [Arachis ipaensis]	Metabolism;Metabolism;Metabolism;Metabolism;Metabolism	Global and overview maps;Global and overview maps;Lipid metabolism;Lipid metabolism;Metabolism of cofactors and vitamins	ko01100//Metabolic pathways;ko01212//Fatty acid metabolism;ko00061//Fatty acid biosynthesis;ko01040//Biosynthesis of unsaturated fatty acids;ko00780//Biotin metabolism	K00059;K00059;K00059;K00059;K00059	-	-	-
ncbi_112790285	3	3.28591e-188	1.78787e-186	COL16	PREDICTED: zinc finger protein CONSTANS-LIKE 16 [Arachis duranensis]	-	-	-	-	GO:0005622//intracellular	-	-
ncbi_112697588	3	3.55935e-188	1.93523e-186	GPX1	PREDICTED: phospholipid hydroperoxide glutathione peroxidase, chloroplastic-like [Arachis duranensis]	Metabolism;Metabolism	Metabolism of other amino acids;Lipid metabolism	ko00480//Glutathione metabolism;ko00590//Arachidonic acid metabolism	K00432;K00432	-	-	-
ncbi_112802923	3	7.12577e-188	3.87148e-186	At5g52780	PREDICTED: uncharacterized protein PAM68-like [Arachis duranensis]	-	-	-	-	-	-	-
ncbi_112703571	4	1.11074e-187	6.0303e-186	At1g53440	PREDICTED: probable LRR receptor-like serine/threonine-protein kinase At1g53430 [Arachis ipaensis]	-	-	-	-	-	GO:0004672//protein kinase activity;GO:0032550//purine ribonucleoside binding	GO:0006464//cellular protein modification process;GO:0006796//phosphate-containing compound metabolic process
ncbi_112791344	4	1.29695e-187	7.03613e-186	-	-	-	-	-	-	-	-	-
ncbi_112750530	3	1.93434e-187	1.04864e-185	STN7	PREDICTED: serine/threonine-protein kinase STN7, chloroplastic [Arachis ipaensis]	-	-	-	-	GO:0044434//chloroplast part	GO:0004672//protein kinase activity;GO:0032550//purine ribonucleoside binding	GO:0006464//cellular protein modification process;GO:0006787//porphyrin-containing compound catabolic process;GO:0006796//phosphate-containing compound metabolic process;GO:0010109//regulation of photosynthesis
ncbi_112695745	3	2.04179e-187	1.10609e-185	CP12-2	PREDICTED: calvin cycle protein CP12-2, chloroplastic-like [Arachis duranensis]	-	-	-	-	-	-	-
ncbi_112737456	4	2.62374e-187	1.42031e-185	aifm2	PREDICTED: apoptosis-inducing factor homolog A-like [Arachis ipaensis]	-	-	-	-	-	-	-
ncbi_112796325	4	3.53063e-187	1.90985e-185	ACLB-1	PREDICTED: ATP-citrate synthase beta chain protein 1 [Arachis duranensis]	Metabolism;Metabolism;Metabolism	Global and overview maps;Global and overview maps;Carbohydrate metabolism	ko01100//Metabolic pathways;ko01110//Biosynthesis of secondary metabolites;ko00020//Citrate cycle (TCA cycle)	K01648;K01648;K01648	-	GO:0004774//succinate-CoA ligase activity;GO:0046912//transferase activity, transferring acyl groups, acyl groups converted into alkyl on transfer	GO:0005975//carbohydrate metabolic process
ncbi_112728631	4	1.20138e-186	6.49399e-185	MYB102	PREDICTED: transcription factor MYB3-like [Arachis ipaensis]	Organismal Systems	Environmental adaptation	ko04626//Plant-pathogen interaction	K09422	-	-	-
ncbi_112801954	4	1.73034e-186	9.34645e-185	RH14	PREDICTED: DEAD-box ATP-dependent RNA helicase 46 isoform X1 [Arachis duranensis]	Genetic Information Processing	Transcription	ko03040//Spliceosome	K12823	-	-	-
ncbi_112770898	4	1.73983e-186	9.39092e-185	BEH4	PREDICTED: BES1/BZR1 homolog protein 4-like isoform X1 [Arachis ipaensis]	-	-	-	-	-	-	-
ncbi_112783051	4	4.8498e-186	2.61584e-184	RGLG2	PREDICTED: E3 ubiquitin-protein ligase RGLG2-like [Arachis ipaensis]	-	-	-	-	-	GO:0003824//catalytic activity;GO:0046914//transition metal ion binding	-
ncbi_112803057	3	5.26351e-186	2.83489e-184	tam	CMV 1a interacting protein [Medicago truncatula]	-	-	-	-	-	GO:0016741//transferase activity, transferring one-carbon groups	GO:0008152//metabolic process
ncbi_112759041	3	5.26355e-186	2.83489e-184	RPS23	PREDICTED: 40S ribosomal protein S23 [Cicer arietinum]	Genetic Information Processing	Translation	ko03010//Ribosome	K02973	-	-	-
ncbi_112777292	3	5.78075e-186	3.1112e-184	DBR	PREDICTED: 2-alkenal reductase (NADP(+)-dependent)-like [Arachis duranensis]	-	-	-	-	-	-	-
ncbi_112751131	3	1.45639e-185	7.83261e-184	COL16	PREDICTED: zinc finger protein CONSTANS-LIKE 16-like [Arachis ipaensis]	-	-	-	-	-	-	-
ncbi_112722398	4	1.5907e-185	8.54878e-184	--	PREDICTED: uncharacterized protein LOC107632678 [Arachis ipaensis]	-	-	-	-	-	-	-
ncbi_112706340	4	1.67063e-185	8.97186e-184	HSP17.7	PREDICTED: 17.7 kDa class II heat shock protein-like [Arachis duranensis]	Genetic Information Processing	Folding, sorting and degradation	ko04141//Protein processing in endoplasmic reticulum	K13993	-	-	-
ncbi_112792594	3	5.18817e-185	2.78422e-183	At1g67340	PREDICTED: F-box protein At1g67340 [Arachis duranensis]	-	-	-	-	-	-	-
ncbi_112766763	4	1.49222e-184	8.00218e-183	--	CM0545.430.nc [Lotus japonicus]	-	-	-	-	-	GO:0016891//endoribonuclease activity, producing 5'-phosphomonoesters	GO:0010467//gene expression;GO:0019941//modification-dependent protein catabolic process;GO:0090501//RNA phosphodiester bond hydrolysis
ncbi_112770990	4	1.67975e-184	9.00134e-183	At1g78860	PREDICTED: epidermis-specific secreted glycoprotein EP1-like [Arachis ipaensis]	-	-	-	-	-	-	-
ncbi_112695705	3	3.36096e-184	1.79976e-182	--	PREDICTED: uncharacterized protein LOC107492356 [Arachis duranensis]	-	-	-	-	-	-	-
ncbi_112695687	3	3.89003e-184	2.08157e-182	SDR3b	PREDICTED: short-chain dehydrogenase reductase 3b-like isoform X1 [Arachis duranensis]	-	-	-	-	-	GO:0003824//catalytic activity	GO:0044710//single-organism metabolic process
ncbi_112751172	3	5.1012e-184	2.72771e-182	NAKR2	PREDICTED: protein SODIUM POTASSIUM ROOT DEFECTIVE 2 [Lupinus angustifolius]	-	-	-	-	-	GO:0043169//cation binding	-
ncbi_112695457	3	5.49425e-184	2.93577e-182	rd2	PREDICTED: rubredoxin [Arachis ipaensis]	-	-	-	-	GO:0009507//chloroplast	-	GO:0044237//cellular metabolic process;GO:0044763//single-organism cellular process;GO:0044767//single-organism developmental process
[truncated: 13,751 more rows]
