# Supplementary material for: scRNA-seq Reveals the Mechanism of Fatty Acid Desaturase 2 Mutation to Repress Leaf Growth in Peanut (Arachis hypogaea L.)
Source: Cells. 2023 Sep 19;12(18):2305. doi: 10.3390/cells12182305 (PMC10527976; doi:10.3390/cells12182305)
Supplement: Supplementary file 1 [file cells-12-02305-s001.zip › Table S13 DEGs in cell fate.xlsx]

## Sheet: Table S13 DEGs in cell fate
branch_node	branch	GeneID	Gene_cluster	P_value	FDR	Symbol	Description	KEGG_A_class	KEGG_B_class	Pathway	K_ID	GO Component	GO Function	GO Process
1	State 1,2 -vs- State 1,3,4,5	ncbi_36489121	1	0	0	psbA	PSII 32 kDa protein (chloroplast) [Corynocarpus laevigatus]	Metabolism;Metabolism	Global and overview maps;Energy metabolism	ko01100//Metabolic pathways;ko00195//Photosynthesis	K02703;K02703	GO:0009521//photosystem;GO:0031224//intrinsic component of membrane;GO:0031976//plastid thylakoid;GO:0044434//chloroplast part	GO:0009055//electron carrier activity;GO:0016491//oxidoreductase activity;GO:0046906//tetrapyrrole binding;GO:0046914//transition metal ion binding	GO:0006464//cellular protein modification process;GO:0006950//response to stress;GO:0009767//photosynthetic electron transport chain;GO:0032774//RNA biosynthetic process;GO:0043623//cellular protein complex assembly
1	State 1,2 -vs- State 1,3,4,5	ncbi_36489123	1	0	0	matK	maturase K (chloroplast) [Arachis hypogaea]	-	-	-	-	GO:0043231//intracellular membrane-bounded organelle	-	-
1	State 1,2 -vs- State 1,3,4,5	ncbi_36489124	1	0	0	rbcL	ribulose 1,5-bisphosphate carboxylase/oxygenase large subunit (chloroplast) [Arachis hypogaea]	Metabolism;Metabolism;Metabolism;Metabolism	Global and overview maps;Global and overview maps;Energy metabolism;Carbohydrate metabolism	ko01100//Metabolic pathways;ko01200//Carbon metabolism;ko00710//Carbon fixation in photosynthetic organisms;ko00630//Glyoxylate and dicarboxylate metabolism	K01601;K01601;K01601;K01601	GO:0009536//plastid	GO:0016491//oxidoreductase activity;GO:0016831//carboxy-lyase activity;GO:0046872//metal ion binding	GO:0015977//carbon fixation;GO:0043094//cellular metabolic compound salvage
1	State 1,2 -vs- State 1,3,4,5	ncbi_36489125	1	6.75857e-66	1.87119e-64	atpB	ATP synthase CF1 beta subunit (chloroplast) [Arachis hypogaea]	Metabolism;Metabolism;Metabolism	Global and overview maps;Energy metabolism;Energy metabolism	ko01100//Metabolic pathways;ko00190//Oxidative phosphorylation;ko00195//Photosynthesis	K02112;K02112;K02112	GO:0033178//proton-transporting two-sector ATPase complex, catalytic domain;GO:0044434//chloroplast part	GO:0019829//cation-transporting ATPase activity;GO:0032550//purine ribonucleoside binding	GO:0006754//ATP biosynthetic process;GO:0015988//energy coupled proton transmembrane transport, against electrochemical gradient
1	State 1,2 -vs- State 1,3,4,5	ncbi_36489126	1	0	0	atpE	ATP synthase CF1 epsilon subunit (chloroplast) [Arachis hypogaea]	Metabolism;Metabolism;Metabolism	Global and overview maps;Energy metabolism;Energy metabolism	ko01100//Metabolic pathways;ko00190//Oxidative phosphorylation;ko00195//Photosynthesis	K02114;K02114;K02114	GO:0033178//proton-transporting two-sector ATPase complex, catalytic domain;GO:0044434//chloroplast part	GO:0015078//hydrogen ion transmembrane transporter activity;GO:0019829//cation-transporting ATPase activity	GO:0006754//ATP biosynthetic process;GO:0006818//hydrogen transport
1	State 1,2 -vs- State 1,3,4,5	ncbi_36489131	1	0	0	ndhJ	NADH-plastoquinone oxidoreductase subunit J (chloroplast) [Arachis hypogaea]	Metabolism;Metabolism	Global and overview maps;Energy metabolism	ko01100//Metabolic pathways;ko00190//Oxidative phosphorylation	K05581;K05581	GO:0044434//chloroplast part	GO:0048037//cofactor binding;GO:0050136//NADH dehydrogenase (quinone) activity	GO:0006091//generation of precursor metabolites and energy;GO:0044710//single-organism metabolic process
1	State 1,2 -vs- State 1,3,4,5	ncbi_36489135	1	0	0	rps4	ribosomal protein S4 (chloroplast) [Arachis hypogaea]	Genetic Information Processing	Translation	ko03010//Ribosome	K02986	GO:0009536//plastid;GO:0044391//ribosomal subunit	GO:0003723//RNA binding;GO:0005198//structural molecule activity	GO:0010467//gene expression
1	State 1,2 -vs- State 1,3,4,5	ncbi_36489137	1	1.08831e-20	1.13099e-19	ycf3	hypothetical chloroplast RF34 (chloroplast) [Arachis hypogaea]	-	-	-	-	GO:0034357//photosynthetic membrane;GO:0044434//chloroplast part	-	GO:0044237//cellular metabolic process
1	State 1,2 -vs- State 1,3,4,5	ncbi_36489138	1	0	0	psaA	photosystem I P700 apoprotein A1 (chloroplast) [Arachis hypogaea]	Metabolism;Metabolism	Global and overview maps;Energy metabolism	ko01100//Metabolic pathways;ko00195//Photosynthesis	K02689;K02689	GO:0009521//photosystem;GO:0031224//intrinsic component of membrane;GO:0044434//chloroplast part	GO:0003824//catalytic activity;GO:0043169//cation binding;GO:0046906//tetrapyrrole binding;GO:0051536//iron-sulfur cluster binding	GO:0006464//cellular protein modification process;GO:0044710//single-organism metabolic process
1	State 1,2 -vs- State 1,3,4,5	ncbi_36489139	1	0	0	psaB	photosystem I P700 apoprotein A2 (chloroplast) [Arachis hypogaea]	Metabolism;Metabolism	Global and overview maps;Energy metabolism	ko01100//Metabolic pathways;ko00195//Photosynthesis	K02690;K02690	-	-	-
1	State 1,2 -vs- State 1,3,4,5	ncbi_36489140	1	3.50517e-46	7.08203e-45	rps14	ribosomal protein S14 (chloroplast) [Arachis hypogaea]	Genetic Information Processing	Translation	ko03010//Ribosome	K02954	GO:0009536//plastid;GO:0030529//intracellular ribonucleoprotein complex	GO:0003723//RNA binding;GO:0005198//structural molecule activity	GO:0010467//gene expression
1	State 1,2 -vs- State 1,3,4,5	ncbi_36489143	1	0	0	psbZ	PsbZ (chloroplast) [Arachis hypogaea]	Metabolism;Metabolism	Global and overview maps;Energy metabolism	ko01100//Metabolic pathways;ko00195//Photosynthesis	K02724;K02724	GO:0009523//photosystem II;GO:0031224//intrinsic component of membrane;GO:0044434//chloroplast part	-	GO:0042548//regulation of photosynthesis, light reaction
1	State 1,2 -vs- State 1,3,4,5	ncbi_36489155	1	0	0	rpoB	RNA polymerase beta subunit (chloroplast) [Arachis hypogaea]	Metabolism;Metabolism;Metabolism;Genetic Information Processing	Global and overview maps;Nucleotide metabolism;Nucleotide metabolism;Transcription	ko01100//Metabolic pathways;ko00230//Purine metabolism;ko00240//Pyrimidine metabolism;ko03020//RNA polymerase	K03043;K03043;K03043;K03043	-	-	-
1	State 1,2 -vs- State 1,3,4,5	ncbi_36489156	1	4.66944e-228	4.18857e-226	rpoC1	RNA polymerase beta (chloroplast) [Arachis hypogaea]	Metabolism;Metabolism;Metabolism;Genetic Information Processing	Global and overview maps;Nucleotide metabolism;Nucleotide metabolism;Transcription	ko01100//Metabolic pathways;ko00230//Purine metabolism;ko00240//Pyrimidine metabolism;ko03020//RNA polymerase	K03046;K03046;K03046;K03046	GO:0009536//plastid	GO:0034062//RNA polymerase activity	GO:0034645//cellular macromolecule biosynthetic process
1	State 1,2 -vs- State 1,3,4,5	ncbi_36489157	1	0	0	rpoC2	RNA polymerase beta' subunit (chloroplast) [Arachis hypogaea]	Metabolism;Metabolism;Metabolism;Genetic Information Processing	Global and overview maps;Nucleotide metabolism;Nucleotide metabolism;Transcription	ko01100//Metabolic pathways;ko00230//Purine metabolism;ko00240//Pyrimidine metabolism;ko03020//RNA polymerase	K03046;K03046;K03046;K03046	GO:0009536//plastid	GO:0034062//RNA polymerase activity	GO:0034645//cellular macromolecule biosynthetic process
1	State 1,2 -vs- State 1,3,4,5	ncbi_36489158	1	0	0	rps2	ribosomal protein S2 (chloroplast) [Arachis hypogaea]	Genetic Information Processing	Translation	ko03010//Ribosome	K02967	GO:0009536//plastid;GO:0044391//ribosomal subunit	-	GO:0010467//gene expression
1	State 1,2 -vs- State 1,3,4,5	ncbi_36489159	1	0	0	atpI	ATP synthase CF0 subunit IV (chloroplast) [Arachis hypogaea]	Metabolism;Metabolism;Metabolism	Global and overview maps;Energy metabolism;Energy metabolism	ko01100//Metabolic pathways;ko00190//Oxidative phosphorylation;ko00195//Photosynthesis	K02108;K02108;K02108	GO:0031224//intrinsic component of membrane;GO:0033177//proton-transporting two-sector ATPase complex, proton-transporting domain;GO:0044434//chloroplast part	GO:0015077//monovalent inorganic cation transmembrane transporter activity;GO:0019829//cation-transporting ATPase activity	GO:0006754//ATP biosynthetic process;GO:0006818//hydrogen transport
1	State 1,2 -vs- State 1,3,4,5	ncbi_36489160	1	0	0	atpH	ATP synthase subunit c, chloroplastic [Ananas comosus]	Metabolism;Metabolism;Metabolism	Global and overview maps;Energy metabolism;Energy metabolism	ko01100//Metabolic pathways;ko00190//Oxidative phosphorylation;ko00195//Photosynthesis	K02110;K02110;K02110	GO:0031224//intrinsic component of membrane;GO:0033177//proton-transporting two-sector ATPase complex, proton-transporting domain;GO:0044434//chloroplast part	GO:0005488//binding;GO:0015077//monovalent inorganic cation transmembrane transporter activity	GO:0006754//ATP biosynthetic process;GO:0015988//energy coupled proton transmembrane transport, against electrochemical gradient
1	State 1,2 -vs- State 1,3,4,5	ncbi_36489161	1	0	0	atpF	ATP synthase CF0 subunit I (chloroplast) [Arachis hypogaea]	Metabolism;Metabolism;Metabolism	Global and overview maps;Energy metabolism;Energy metabolism	ko01100//Metabolic pathways;ko00190//Oxidative phosphorylation;ko00195//Photosynthesis	K02109;K02109;K02109	GO:0031224//intrinsic component of membrane;GO:0033177//proton-transporting two-sector ATPase complex, proton-transporting domain;GO:0044434//chloroplast part	GO:0015077//monovalent inorganic cation transmembrane transporter activity;GO:0019829//cation-transporting ATPase activity	GO:0006754//ATP biosynthetic process;GO:0006818//hydrogen transport
1	State 1,2 -vs- State 1,3,4,5	ncbi_36489162	1	0	0	atpA	ATP synthase CF1 alpha subunit (chloroplast) [Arachis hypogaea]	Metabolism;Metabolism;Metabolism	Global and overview maps;Energy metabolism;Energy metabolism	ko01100//Metabolic pathways;ko00190//Oxidative phosphorylation;ko00195//Photosynthesis	K02111;K02111;K02111	-	-	-
1	State 1,2 -vs- State 1,3,4,5	ncbi_36489166	1	0	0	psbK	photosystem II protein K (chloroplast) [Arachis hypogaea]	Metabolism;Metabolism	Global and overview maps;Energy metabolism	ko01100//Metabolic pathways;ko00195//Photosynthesis	K02712;K02712	GO:0009523//photosystem II;GO:0044434//chloroplast part	-	GO:0044237//cellular metabolic process
1	State 1,2 -vs- State 1,3,4,5	ncbi_36489168	1	0	0	accD	beta-carboxyltransferase 2 [Arachis hypogaea]	Metabolism;Metabolism;Metabolism;Metabolism;Metabolism;Metabolism;Metabolism	Global and overview maps;Global and overview maps;Global and overview maps;Carbohydrate metabolism;Global and overview maps;Lipid metabolism;Carbohydrate metabolism	ko01100//Metabolic pathways;ko01110//Biosynthesis of secondary metabolites;ko01200//Carbon metabolism;ko00620//Pyruvate metabolism;ko01212//Fatty acid metabolism;ko00061//Fatty acid biosynthesis;ko00640//Propanoate metabolism	K01963;K01963;K01963;K01963;K01963;K01963;K01963	GO:0009532//plastid stroma	GO:0016421//CoA carboxylase activity;GO:0032550//purine ribonucleoside binding;GO:0046914//transition metal ion binding	GO:0006631//fatty acid metabolic process;GO:0015937//coenzyme A biosynthetic process
1	State 1,2 -vs- State 1,3,4,5	ncbi_36489170	1	0	0	ycf4	photosystem I assembly protein ycf4 (chloroplast) [Arachis hypogaea]	-	-	-	-	GO:0009521//photosystem;GO:0031224//intrinsic component of membrane;GO:0044434//chloroplast part	-	GO:0044237//cellular metabolic process
1	State 1,2 -vs- State 1,3,4,5	ncbi_36489171	1	0	0	cemA	chloroplast envelope membrane protein (chloroplast) [Arachis hypogaea]	-	-	-	-	GO:0009528//plastid inner membrane;GO:0031224//intrinsic component of membrane	GO:0015077//monovalent inorganic cation transmembrane transporter activity	GO:0015992//proton transport
1	State 1,2 -vs- State 1,3,4,5	ncbi_36489172	1	0	0	petA	cytochrome f (chloroplast) [Arachis hypogaea]	Metabolism;Metabolism	Global and overview maps;Energy metabolism	ko01100//Metabolic pathways;ko00195//Photosynthesis	K02634;K02634	GO:0016021//integral component of membrane;GO:0034357//photosynthetic membrane;GO:0043231//intracellular membrane-bounded organelle	GO:0043169//cation binding;GO:0046906//tetrapyrrole binding	GO:0044237//cellular metabolic process;GO:0044710//single-organism metabolic process
1	State 1,2 -vs- State 1,3,4,5	ncbi_36489176	1	1.31493e-69	3.84851e-68	psbE	photosystem II cytochrome b559 alpha subunit (chloroplast) [Arachis hypogaea]	Metabolism;Metabolism	Global and overview maps;Energy metabolism	ko01100//Metabolic pathways;ko00195//Photosynthesis	K02707;K02707	GO:0009523//photosystem II;GO:0031224//intrinsic component of membrane;GO:0031976//plastid thylakoid;GO:0044434//chloroplast part	GO:0043169//cation binding;GO:0046906//tetrapyrrole binding	GO:0009765//photosynthesis, light harvesting;GO:0022900//electron transport chain;GO:0032774//RNA biosynthetic process
1	State 1,2 -vs- State 1,3,4,5	ncbi_36489182	1	6.96987e-49	1.47728e-47	psaJ	photosystem I subunit IX (chloroplast) [Apios americana]	Metabolism;Metabolism	Global and overview maps;Energy metabolism	ko01100//Metabolic pathways;ko00195//Photosynthesis	K02697;K02697	GO:0009521//photosystem;GO:0031224//intrinsic component of membrane;GO:0044434//chloroplast part	-	GO:0044237//cellular metabolic process
1	State 1,2 -vs- State 1,3,4,5	ncbi_36489183	1	0	0	rpl33	ribosomal protein L33 (chloroplast) [Arachis hypogaea]	Genetic Information Processing	Translation	ko03010//Ribosome	K02913	GO:0009536//plastid;GO:0030529//intracellular ribonucleoprotein complex	-	GO:0010467//gene expression
1	State 1,2 -vs- State 1,3,4,5	ncbi_36489184	1	0	0	rps18	ribosomal protein S18 (chloroplast) [Arachis hypogaea]	Genetic Information Processing	Translation	ko03010//Ribosome	K02963	GO:0009532//plastid stroma;GO:0030529//intracellular ribonucleoprotein complex	GO:0003723//RNA binding;GO:0005198//structural molecule activity	GO:0010467//gene expression
1	State 1,2 -vs- State 1,3,4,5	ncbi_36489185	1	1.82157e-94	6.97176e-93	rpl20	ribosomal protein L20 (chloroplast) [Arachis hypogaea]	Genetic Information Processing	Translation	ko03010//Ribosome	K02887	GO:0009536//plastid;GO:0030529//intracellular ribonucleoprotein complex	GO:0003723//RNA binding;GO:0005198//structural molecule activity	GO:0010467//gene expression
1	State 1,2 -vs- State 1,3,4,5	ncbi_36489188	1	0	0	psbB	PsbB (chloroplast) [Arachis hypogaea]	Metabolism;Metabolism	Global and overview maps;Energy metabolism	ko01100//Metabolic pathways;ko00195//Photosynthesis	K02704;K02704	GO:0043231//intracellular membrane-bounded organelle	-	-
1	State 1,2 -vs- State 1,3,4,5	ncbi_36489191	1	1.61784e-150	9.51442e-149	psbH	photosystem II phosphoprotein (chloroplast) [Arachis hypogaea]	Metabolism;Metabolism	Global and overview maps;Energy metabolism	ko01100//Metabolic pathways;ko00195//Photosynthesis	K02709;K02709	GO:0009521//photosystem;GO:0031224//intrinsic component of membrane;GO:0044434//chloroplast part	GO:0043168//anion binding	GO:0031647//regulation of protein stability;GO:0044237//cellular metabolic process
1	State 1,2 -vs- State 1,3,4,5	ncbi_36489192	1	0	0	petB	cytochrome b6 (chloroplast) [Arachis hypogaea]	Metabolism;Metabolism	Global and overview maps;Energy metabolism	ko01100//Metabolic pathways;ko00195//Photosynthesis	K02635;K02635	GO:0031224//intrinsic component of membrane;GO:0044434//chloroplast part	GO:0003824//catalytic activity;GO:0009055//electron carrier activity;GO:0043169//cation binding;GO:0046906//tetrapyrrole binding	GO:0022900//electron transport chain
1	State 1,2 -vs- State 1,3,4,5	ncbi_36489187	1	1.7033811352561e-312	2.07770439707783e-310	petD	cytochrome b6/f complex subunit IV (chloroplast) [Arachis hypogaea]	Metabolism;Metabolism	Global and overview maps;Energy metabolism	ko01100//Metabolic pathways;ko00195//Photosynthesis	K02637;K02637	GO:0031224//intrinsic component of membrane;GO:0034357//photosynthetic membrane;GO:0044434//chloroplast part	GO:0003824//catalytic activity;GO:0009055//electron carrier activity	GO:0022900//electron transport chain
1	State 1,2 -vs- State 1,3,4,5	ncbi_36489193	1	0	0	rpoA	RNA polymerase alpha subunit (chloroplast) [Arachis hypogaea]	Metabolism;Metabolism;Metabolism;Genetic Information Processing	Global and overview maps;Nucleotide metabolism;Nucleotide metabolism;Transcription	ko01100//Metabolic pathways;ko00230//Purine metabolism;ko00240//Pyrimidine metabolism;ko03020//RNA polymerase	K03040;K03040;K03040;K03040	GO:0009536//plastid	GO:0005515//protein binding;GO:0034062//RNA polymerase activity	GO:0034645//cellular macromolecule biosynthetic process
1	State 1,2 -vs- State 1,3,4,5	ncbi_36489194	1	0	0	rps11	ribosomal protein S11 (chloroplast) [Arachis hypogaea]	Genetic Information Processing	Translation	ko03010//Ribosome	K02948	GO:0009536//plastid;GO:0030529//intracellular ribonucleoprotein complex	GO:0003723//RNA binding;GO:0005198//structural molecule activity	GO:0010467//gene expression
1	State 1,2 -vs- State 1,3,4,5	ncbi_36489196	1	3.47079e-57	8.48197e-56	rps8	ribosomal protein S8 (chloroplast) [Arachis hypogaea]	Genetic Information Processing	Translation	ko03010//Ribosome	K02994	GO:0009536//plastid;GO:0030529//intracellular ribonucleoprotein complex	GO:0003723//RNA binding;GO:0005198//structural molecule activity	GO:0010467//gene expression
1	State 1,2 -vs- State 1,3,4,5	ncbi_36489197	1	5.36945e-34	8.2965e-33	rpl14	ribosomal protein L14 (chloroplast) [Arachis hypogaea]	Genetic Information Processing	Translation	ko03010//Ribosome	K02874	GO:0009536//plastid;GO:0044391//ribosomal subunit	GO:0003723//RNA binding;GO:0005198//structural molecule activity	GO:0010467//gene expression
1	State 1,2 -vs- State 1,3,4,5	ncbi_36489198	1	0	0	rpl16	ribosomal protein L16 (chloroplast) [Arachis hypogaea]	Genetic Information Processing	Translation	ko03010//Ribosome	K02878	GO:0009536//plastid;GO:0030529//intracellular ribonucleoprotein complex	GO:0003723//RNA binding	GO:0010467//gene expression
1	State 1,2 -vs- State 1,3,4,5	ncbi_36489199	1	0	0	rps3	ribosomal protein S3 (chloroplast) [Arachis hypogaea]	Genetic Information Processing	Translation	ko03010//Ribosome	K02982	GO:0009536//plastid;GO:0044391//ribosomal subunit	GO:0003723//RNA binding;GO:0005198//structural molecule activity	GO:0010467//gene expression
1	State 1,2 -vs- State 1,3,4,5	ncbi_36489200	1	3.68724e-204	2.94809e-202	rps19	ribosomal protein S19 (chloroplast) [Arachis hypogaea]	Genetic Information Processing	Translation	ko03010//Ribosome	K02965	GO:0009536//plastid;GO:0044391//ribosomal subunit	GO:0003723//RNA binding;GO:0005198//structural molecule activity	GO:0010467//gene expression
1	State 1,2 -vs- State 1,3,4,5	ncbi_36489214	1	0	0	TIC214	hypothetical chloroplast RF19 (chloroplast) [Arachis hypogaea]	-	-	-	-	GO:0043231//intracellular membrane-bounded organelle	-	-
1	State 1,2 -vs- State 1,3,4,5	ncbi_36489215	1	0	0	ndhF	NADH-plastoquinone oxidoreductase subunit 5 (chloroplast) [Arachis hypogaea]	Metabolism;Metabolism	Global and overview maps;Energy metabolism	ko01100//Metabolic pathways;ko00190//Oxidative phosphorylation	K05577;K05577	GO:0009536//plastid;GO:0031224//intrinsic component of membrane	GO:0003824//catalytic activity;GO:0048037//cofactor binding	GO:0022904//respiratory electron transport chain
1	State 1,2 -vs- State 1,3,4,5	ncbi_36489218	1	0	0	ccsA	cytochrome c heme attachment protein (chloroplast) [Arachis hypogaea]	-	-	-	-	GO:0031224//intrinsic component of membrane;GO:0034357//photosynthetic membrane	GO:0046906//tetrapyrrole binding	GO:0043623//cellular protein complex assembly
1	State 1,2 -vs- State 1,3,4,5	ncbi_36489219	1	0	0	ndhD	NADH-plastoquinone oxidoreductase subunit 4 (chloroplast) [Arachis hypogaea]	Metabolism;Metabolism	Global and overview maps;Energy metabolism	ko01100//Metabolic pathways;ko00190//Oxidative phosphorylation	K05575;K05575	GO:0031224//intrinsic component of membrane;GO:0044434//chloroplast part	GO:0016651//oxidoreductase activity, acting on NAD(P)H;GO:0048037//cofactor binding	GO:0022904//respiratory electron transport chain
1	State 1,2 -vs- State 1,3,4,5	ncbi_36489220	1	0	0	psaC	photosystem I subunit VII (chloroplast) [Castanopsis concinna]	Metabolism;Metabolism	Global and overview maps;Energy metabolism	ko01100//Metabolic pathways;ko00195//Photosynthesis	K02691;K02691	GO:0009521//photosystem;GO:0044434//chloroplast part	GO:0003824//catalytic activity;GO:0043169//cation binding;GO:0051536//iron-sulfur cluster binding	GO:0009767//photosynthetic electron transport chain
1	State 1,2 -vs- State 1,3,4,5	ncbi_36489221	1	0	0	ndhE	NADH-plastoquinone oxidoreductase subunit 4L (chloroplast) [Arachis hypogaea]	Metabolism;Metabolism	Global and overview maps;Energy metabolism	ko01100//Metabolic pathways;ko00190//Oxidative phosphorylation	K05576;K05576	GO:0031224//intrinsic component of membrane;GO:0044434//chloroplast part	GO:0016651//oxidoreductase activity, acting on NAD(P)H;GO:0048037//cofactor binding	GO:0022904//respiratory electron transport chain
1	State 1,2 -vs- State 1,3,4,5	ncbi_36489222	1	0	0	ndhG	NADH-plastoquinone oxidoreductase subunit 6 (chloroplast) [Arachis hypogaea]	Metabolism;Metabolism	Global and overview maps;Energy metabolism	ko01100//Metabolic pathways;ko00190//Oxidative phosphorylation	K05578;K05578	GO:0031224//intrinsic component of membrane;GO:0044434//chloroplast part	GO:0048037//cofactor binding;GO:0050136//NADH dehydrogenase (quinone) activity	GO:0044710//single-organism metabolic process
1	State 1,2 -vs- State 1,3,4,5	ncbi_36489223	1	1.9992e-186	1.47561e-184	ndhI	NADH-plastoquinone oxidoreductase subunit I (chloroplast) [Arachis hypogaea]	Metabolism;Metabolism	Global and overview maps;Energy metabolism	ko01100//Metabolic pathways;ko00190//Oxidative phosphorylation	K05580;K05580	GO:0044434//chloroplast part	GO:0043169//cation binding;GO:0048037//cofactor binding;GO:0050136//NADH dehydrogenase (quinone) activity;GO:0051536//iron-sulfur cluster binding	GO:0006091//generation of precursor metabolites and energy;GO:0044710//single-organism metabolic process
1	State 1,2 -vs- State 1,3,4,5	ncbi_36489224	1	0	0	ndhA	NADH-plastoquinone oxidoreductase subunit 1 (chloroplast) [Arachis hypogaea]	Metabolism;Metabolism	Global and overview maps;Energy metabolism	ko01100//Metabolic pathways;ko00190//Oxidative phosphorylation	K05572;K05572	GO:0031224//intrinsic component of membrane;GO:0044434//chloroplast part	GO:0016651//oxidoreductase activity, acting on NAD(P)H;GO:0048037//cofactor binding	GO:0006091//generation of precursor metabolites and energy;GO:0044710//single-organism metabolic process
1	State 1,2 -vs- State 1,3,4,5	ncbi_36489225	1	1.20969e-286	1.36257e-284	ndhH	NADH-plastoquinone oxidoreductase subunit 7 (chloroplast) [Arachis hypogaea]	Metabolism;Metabolism	Global and overview maps;Energy metabolism	ko01100//Metabolic pathways;ko00190//Oxidative phosphorylation	K05579;K05579	GO:0044434//chloroplast part	GO:0000166//nucleotide binding;GO:0016651//oxidoreductase activity, acting on NAD(P)H;GO:0048037//cofactor binding	GO:0006091//generation of precursor metabolites and energy;GO:0044710//single-organism metabolic process
1	State 1,2 -vs- State 1,3,4,5	ncbi_36489226	1	2.791e-75	8.76991e-74	rps15	ribosomal protein S15 (chloroplast) [Arachis hypogaea]	Genetic Information Processing	Translation	ko03010//Ribosome	K02956	GO:0009536//plastid;GO:0030529//intracellular ribonucleoprotein complex	-	GO:0010467//gene expression
1	State 1,2 -vs- State 1,3,4,5	ncbi_36489241	1	0	0	rpl2-A	ribosomal protein L2 (chloroplast) [Arachis hypogaea]	Genetic Information Processing	Translation	ko03010//Ribosome	K02886	GO:0009536//plastid;GO:0044391//ribosomal subunit	GO:0003723//RNA binding;GO:0003824//catalytic activity;GO:0005198//structural molecule activity	GO:0010467//gene expression
1	State 1,2 -vs- State 1,3,4,5	ncbi_112783915	2	3.10955e-08	1.77895e-07	MAPKKK5	PREDICTED: mitogen-activated protein kinase kinase kinase YODA-like [Arachis duranensis]	-	-	-	-	-	GO:0016301//kinase activity	GO:0016310//phosphorylation
1	State 1,2 -vs- State 1,3,4,5	ncbi_112784006	4	1.22709e-07	6.7183e-07	rplY	PREDICTED: 50S ribosomal protein L25 [Arachis duranensis]	Genetic Information Processing	Translation	ko03010//Ribosome	K02897	GO:0030529//intracellular ribonucleoprotein complex;GO:0043231//intracellular membrane-bounded organelle	-	GO:0010467//gene expression
1	State 1,2 -vs- State 1,3,4,5	ncbi_112784424	4	3.1673e-53	7.27258e-52	--	PREDICTED: protein FAR1-RELATED SEQUENCE 5-like isoform X1 [Arachis ipaensis]	-	-	-	-	-	-	-
1	State 1,2 -vs- State 1,3,4,5	ncbi_112784783	4	1.43324e-17	1.32997e-16	At5g66900	PREDICTED: probable disease resistance protein At5g66900 isoform X1 [Arachis duranensis]	-	-	-	-	-	-	-
1	State 1,2 -vs- State 1,3,4,5	ncbi_112784997	4	2.0173e-26	2.54871e-25	At5g66900	PREDICTED: probable disease resistance protein At5g66900 [Arachis duranensis]	-	-	-	-	-	-	-
1	State 1,2 -vs- State 1,3,4,5	ncbi_112785138	4	4.46074e-80	1.47681e-78	At5g66900	PREDICTED: probable disease resistance protein At5g66900 [Arachis duranensis]	-	-	-	-	-	-	-
1	State 1,2 -vs- State 1,3,4,5	ncbi_112785439	2	2.033e-11	1.42137e-10	ATG101	PREDICTED: autophagy-related protein 101 [Arachis duranensis]	Cellular Processes	Transport and catabolism	ko04136//Autophagy - other eukaryotes	K19730	-	-	-
1	State 1,2 -vs- State 1,3,4,5	ncbi_112785565	2	8.57477e-15	7.07168e-14	MES1	PREDICTED: salicylic acid-binding protein 2-like [Arachis duranensis]	-	-	-	-	-	-	-
1	State 1,2 -vs- State 1,3,4,5	ncbi_112785753	2	3.16598e-141	1.74748e-139	SABP2	PREDICTED: salicylic acid-binding protein 2-like isoform X1 [Arachis duranensis]	-	-	-	-	-	-	-
1	State 1,2 -vs- State 1,3,4,5	ncbi_112786130	3	9.55936e-08	5.28351e-07	--	PREDICTED: uncharacterized protein LOC107495502 isoform X1 [Arachis duranensis]	-	-	-	-	-	-	-
1	State 1,2 -vs- State 1,3,4,5	ncbi_112787954	2	5.16477e-11	3.52472e-10	At4g01400	PREDICTED: pentatricopeptide repeat-containing protein At4g01400, mitochondrial-like [Arachis duranensis]	-	-	-	-	-	-	-
1	State 1,2 -vs- State 1,3,4,5	ncbi_112788847	3	7.0029e-21	7.33045e-20	HCF164	PREDICTED: thioredoxin-like protein HCF164, chloroplastic [Arachis duranensis]	-	-	-	-	GO:0031976//plastid thylakoid;GO:0044434//chloroplast part;GO:0044436//thylakoid part	GO:0015036//disulfide oxidoreductase activity	GO:0017004//cytochrome complex assembly;GO:0019725//cellular homeostasis;GO:0019758//glycosinolate biosynthetic process
1	State 1,2 -vs- State 1,3,4,5	ncbi_112788915	4	4.45597e-74	1.37701e-72	rnf-5	PREDICTED: E3 ubiquitin-protein ligase RNF185-like [Arachis duranensis]	Genetic Information Processing	Folding, sorting and degradation	ko04141//Protein processing in endoplasmic reticulum	K10666	-	GO:0043169//cation binding	-
1	State 1,2 -vs- State 1,3,4,5	ncbi_112788966	4	7.10309e-21	7.43417e-20	--	PREDICTED: cysteine-rich and transmembrane domain-containing protein A-like [Arachis ipaensis]	-	-	-	-	-	-	-
1	State 1,2 -vs- State 1,3,4,5	ncbi_112788984	4	8.02093e-53	1.82656e-51	VHA-H	PREDICTED: V-type proton ATPase subunit H-like [Arachis duranensis]	Metabolism;Metabolism;Cellular Processes	Global and overview maps;Energy metabolism;Transport and catabolism	ko01100//Metabolic pathways;ko00190//Oxidative phosphorylation;ko04145//Phagosome	K02144;K02144;K02144	GO:0005773//vacuole;GO:0009536//plastid;GO:0031090//organelle membrane	GO:0015078//hydrogen ion transmembrane transporter activity;GO:0046906//tetrapyrrole binding	GO:0006464//cellular protein modification process;GO:0006605//protein targeting;GO:0006970//response to osmotic stress;GO:0006996//organelle organization;GO:0015988//energy coupled proton transmembrane transport, against electrochemical gradient;GO:0016192//vesicle-mediated transport;GO:0032989//cellular component morphogenesis;GO:0040007//growth;GO:0070838//divalent metal ion transport
1	State 1,2 -vs- State 1,3,4,5	ncbi_112789298	5	1.22201e-75	3.85734e-74	PPH	PREDICTED: pheophytinase, chloroplastic [Arachis duranensis]	-	-	-	-	-	-	-
1	State 1,2 -vs- State 1,3,4,5	ncbi_112789307	2	6.25827e-11	4.25294e-10	SMU1	PREDICTED: suppressor of mec-8 and unc-52 protein homolog 1 [Arachis duranensis]	-	-	-	-	-	-	-
1	State 1,2 -vs- State 1,3,4,5	ncbi_112789344	2	7.0739e-76	2.24007e-74	--	PREDICTED: uncharacterized protein LOC107476156 [Arachis duranensis]	-	-	-	-	-	-	-
1	State 1,2 -vs- State 1,3,4,5	ncbi_112789364	2	9.31932e-64	2.50106e-62	HSR4	PREDICTED: protein HYPER-SENSITIVITY-RELATED 4-like [Arachis duranensis]	-	-	-	-	-	GO:0003824//catalytic activity;GO:0032550//purine ribonucleoside binding	-
1	State 1,2 -vs- State 1,3,4,5	ncbi_112789434	3	7.9172e-13	5.95491e-12	RPL7D	PREDICTED: 60S ribosomal protein L7-2 isoform X1 [Arachis ipaensis]	Genetic Information Processing	Translation	ko03010//Ribosome	K02937	-	-	-
1	State 1,2 -vs- State 1,3,4,5	ncbi_112789462	4	4.34449e-22	4.76248e-21	GLOX1	PREDICTED: WSC domain-containing protein ARB_07867-like [Arachis duranensis]	-	-	-	-	-	-	-
1	State 1,2 -vs- State 1,3,4,5	ncbi_112789478	2	2.87558e-45	5.70007e-44	ephA	PREDICTED: bifunctional epoxide hydrolase 2 [Arachis duranensis]	-	-	-	-	-	-	-
1	State 1,2 -vs- State 1,3,4,5	ncbi_112789595	2	4.07492e-08	2.31229e-07	--	PREDICTED: transcription termination factor MTERF2, chloroplastic [Lupinus angustifolius]	-	-	-	-	GO:0043231//intracellular membrane-bounded organelle;GO:0044444//cytoplasmic part	-	-
1	State 1,2 -vs- State 1,3,4,5	ncbi_112789657	2	1.64899e-29	2.28043e-28	CYP84A1	PREDICTED: cytochrome P450 84A1-like [Arachis duranensis]	Metabolism;Metabolism;Metabolism	Global and overview maps;Global and overview maps;Biosynthesis of other secondary metabolites	ko01100//Metabolic pathways;ko01110//Biosynthesis of secondary metabolites;ko00940//Phenylpropanoid biosynthesis	K09755;K09755;K09755	-	GO:0016491//oxidoreductase activity;GO:0046906//tetrapyrrole binding;GO:0046914//transition metal ion binding	GO:0044710//single-organism metabolic process
1	State 1,2 -vs- State 1,3,4,5	ncbi_112789681	2	1.13437e-10	7.5969e-10	Syncrip	PREDICTED: nucleolin-like [Arachis duranensis]	-	-	-	-	-	-	-
1	State 1,2 -vs- State 1,3,4,5	ncbi_112789742	4	6.40177e-24	7.44612e-23	SIRP1	PREDICTED: E3 ubiquitin-protein ligase CIP8-like [Arachis ipaensis]	-	-	-	-	-	-	-
1	State 1,2 -vs- State 1,3,4,5	ncbi_112789773	4	7.57208e-08	4.21613e-07	MED13	PREDICTED: mediator of RNA polymerase II transcription subunit 13 [Arachis duranensis]	-	-	-	-	GO:0043234//protein complex	-	GO:0006355//regulation of transcription, DNA-templated
1	State 1,2 -vs- State 1,3,4,5	ncbi_112789910	3	9.97538e-08	5.50245e-07	dpf-6	PREDICTED: dipeptidyl peptidase family member 6-like [Arachis duranensis]	-	-	-	-	GO:0009536//plastid	GO:0070011//peptidase activity, acting on L-amino acid peptides	GO:0006498//N-terminal protein lipidation
1	State 1,2 -vs- State 1,3,4,5	ncbi_112790016	4	5.34803e-10	3.44033e-09	BRD1	PREDICTED: bromodomain testis-specific protein-like [Arachis duranensis]	-	-	-	-	-	-	-
1	State 1,2 -vs- State 1,3,4,5	ncbi_112790038	2	2.86164e-43	5.41925e-42	At5g55050	PREDICTED: GDSL esterase/lipase At5g55050-like [Arachis duranensis]	-	-	-	-	-	GO:0016787//hydrolase activity	-
1	State 1,2 -vs- State 1,3,4,5	ncbi_112790074	2	1.61034e-09	1.0047e-08	HSP22	PREDICTED: small heat shock protein, chloroplastic-like [Arachis duranensis]	Genetic Information Processing	Folding, sorting and degradation	ko04141//Protein processing in endoplasmic reticulum	K13993	-	-	-
1	State 1,2 -vs- State 1,3,4,5	ncbi_112790155	2	4.21795e-28	5.63153e-27	GNTI	PREDICTED: alpha-1,3-mannosyl-glycoprotein 2-beta-N-acetylglucosaminyltransferase [Arachis duranensis]	Metabolism;Metabolism	Global and overview maps;Glycan biosynthesis and metabolism	ko01100//Metabolic pathways;ko00510//N-Glycan biosynthesis	K00726;K00726	GO:0031090//organelle membrane;GO:0031224//intrinsic component of membrane;GO:0031984//organelle subcompartment;GO:0043231//intracellular membrane-bounded organelle	GO:0008375//acetylglucosaminyltransferase activity;GO:0043169//cation binding	GO:0000097//sulfur amino acid biosynthetic process;GO:0006486//protein glycosylation;GO:0006970//response to osmotic stress;GO:0009311//oligosaccharide metabolic process
1	State 1,2 -vs- State 1,3,4,5	ncbi_112790196	3	2.20645e-18	2.10393e-17	--	PREDICTED: uncharacterized protein LOC107469712 isoform X1 [Arachis duranensis]	-	-	-	-	-	-	-
1	State 1,2 -vs- State 1,3,4,5	ncbi_112790281	3	3.71777e-12	2.70426e-11	PLPBP	PREDICTED: proline synthase co-transcribed bacterial homolog protein-like [Arachis ipaensis]	-	-	-	-	-	-	-
1	State 1,2 -vs- State 1,3,4,5	ncbi_112790324	4	1.29525e-32	1.93895e-31	SEC13B	PREDICTED: protein transport protein SEC13 homolog B-like [Arachis duranensis]	Genetic Information Processing;Genetic Information Processing	Folding, sorting and degradation;Translation	ko04141//Protein processing in endoplasmic reticulum;ko03013//RNA transport	K14004;K14004	-	-	-
1	State 1,2 -vs- State 1,3,4,5	ncbi_112790337	4	7.83451e-17	7.05422e-16	Mge1	PREDICTED: protein GrpE-like [Arachis duranensis]	-	-	-	-	-	-	-
1	State 1,2 -vs- State 1,3,4,5	ncbi_112790363	4	1.33633e-17	1.24121e-16	--	LBP/BPI/CETP family, carboxy-terminal domain protein [Medicago truncatula]	-	-	-	-	-	GO:0005488//binding	-
1	State 1,2 -vs- State 1,3,4,5	ncbi_112790379	4	3.45959e-19	3.39818e-18	SYP52	PREDICTED: syntaxin-52-like [Arachis duranensis]	Genetic Information Processing	Folding, sorting and degradation	ko04130//SNARE interactions in vesicular transport	K08503	-	-	-
1	State 1,2 -vs- State 1,3,4,5	ncbi_112790423	2	1.15214e-08	6.79477e-08	EDM2	PREDICTED: protein ENHANCED DOWNY MILDEW 2-like isoform X1 [Arachis duranensis]	-	-	-	-	-	-	-
1	State 1,2 -vs- State 1,3,4,5	ncbi_112790471	3	5.41649e-23	6.09112e-22	VIT_05s0051g00580	PREDICTED: inosine triphosphate pyrophosphatase [Arachis duranensis]	Metabolism;Metabolism	Global and overview maps;Nucleotide metabolism	ko01100//Metabolic pathways;ko00230//Purine metabolism	K01519;K01519	-	-	-
1	State 1,2 -vs- State 1,3,4,5	ncbi_112790504	2	0	0	CHS	PREDICTED: stilbene synthase 3-like [Arachis ipaensis]	Metabolism;Metabolism;Organismal Systems;Metabolism	Global and overview maps;Global and overview maps;Environmental adaptation;Biosynthesis of other secondary metabolites	ko01100//Metabolic pathways;ko01110//Biosynthesis of secondary metabolites;ko04712//Circadian rhythm - plant;ko00941//Flavonoid biosynthesis	K00660;K00660;K00660;K00660	-	-	-
1	State 1,2 -vs- State 1,3,4,5	ncbi_112790583	3	0	0	PSBO	PREDICTED: oxygen-evolving enhancer protein 1, chloroplastic [Arachis duranensis]	Metabolism;Metabolism	Global and overview maps;Energy metabolism	ko01100//Metabolic pathways;ko00195//Photosynthesis	K02716;K02716	GO:0009521//photosystem;GO:0019867//outer membrane;GO:0031224//intrinsic component of membrane	-	GO:0042548//regulation of photosynthesis, light reaction
1	State 1,2 -vs- State 1,3,4,5	ncbi_112790609	2	1.75397e-17	1.62237e-16	XYLT	PREDICTED: beta-(1,2)-xylosyltransferase [Arachis duranensis]	Metabolism	Global and overview maps	ko01100//Metabolic pathways	K03714	GO:0000139//Golgi membrane;GO:0031224//intrinsic component of membrane;GO:0031985//Golgi cisterna	GO:0035252//UDP-xylosyltransferase activity	GO:0006486//protein glycosylation;GO:0006498//N-terminal protein lipidation;GO:0065002//intracellular protein transmembrane transport
1	State 1,2 -vs- State 1,3,4,5	ncbi_112790646	3	1.21828e-47	2.53326e-46	RPS8	PREDICTED: 40S ribosomal protein S8 [Arachis duranensis]	Genetic Information Processing	Translation	ko03010//Ribosome	K02995	-	-	-
1	State 1,2 -vs- State 1,3,4,5	ncbi_112790666	2	5.70049e-12	4.10715e-11	RNP1	PREDICTED: heterogeneous nuclear ribonucleoprotein 1 isoform X1 [Arachis duranensis]	Genetic Information Processing	Translation	ko03015//mRNA surveillance pathway	K14411	-	-	-
1	State 1,2 -vs- State 1,3,4,5	ncbi_112790787	3	5.72188e-37	9.46937e-36	RCA	PREDICTED: ribulose bisphosphate carboxylase/oxygenase activase, chloroplastic [Arachis duranensis]	-	-	-	-	-	-	-
1	State 1,2 -vs- State 1,3,4,5	ncbi_112790773	2	2.23692e-24	2.64137e-23	CAX2	PREDICTED: vacuolar cation/proton exchanger 3-like [Arachis duranensis]	-	-	-	-	-	-	-
1	State 1,2 -vs- State 1,3,4,5	ncbi_112790810	2	2.65762e-23	3.02255e-22	PAT1	scarecrow-like protein 21 [Cajanus cajan]	-	-	-	-	-	-	GO:0010468//regulation of gene expression
1	State 1,2 -vs- State 1,3,4,5	ncbi_112790906	3	1.23956e-08	7.29226e-08	CYP71D10	PREDICTED: cytochrome P450 71D10-like [Arachis ipaensis]	Metabolism	Global and overview maps	ko01100//Metabolic pathways	K00512	-	GO:0016491//oxidoreductase activity;GO:0046906//tetrapyrrole binding;GO:0046914//transition metal ion binding	GO:0044710//single-organism metabolic process
1	State 1,2 -vs- State 1,3,4,5	ncbi_112790914	3	7.94717e-68	2.274e-66	CYP71D9	PREDICTED: cytochrome P450 71D9-like [Arachis duranensis]	-	-	-	-	-	GO:0016491//oxidoreductase activity;GO:0046906//tetrapyrrole binding;GO:0046914//transition metal ion binding	GO:0044710//single-organism metabolic process
1	State 1,2 -vs- State 1,3,4,5	ncbi_112790963	3	3.40005e-10	2.21774e-09	--	membrane protein [Medicago truncatula]	-	-	-	-	-	-	-
1	State 1,2 -vs- State 1,3,4,5	ncbi_112790991	2	8.28826e-292	9.50607e-290	SAT3	PREDICTED: serine acetyltransferase 1, chloroplastic [Arachis duranensis]	Metabolism;Metabolism;Metabolism;Metabolism;Metabolism;Metabolism	Global and overview maps;Global and overview maps;Global and overview maps;Global and overview maps;Amino acid metabolism;Energy metabolism	ko01100//Metabolic pathways;ko01110//Biosynthesis of secondary metabolites;ko01200//Carbon metabolism;ko01230//Biosynthesis of amino acids;ko00270//Cysteine and methionine metabolism;ko00920//Sulfur metabolism	K00640;K00640;K00640;K00640;K00640;K00640	-	GO:0016412//serine O-acyltransferase activity	GO:0006563//L-serine metabolic process
1	State 1,2 -vs- State 1,3,4,5	ncbi_112791009	4	9.26191e-20	9.29416e-19	--	PREDICTED: uncharacterized protein LOC107462443 [Arachis duranensis]	-	-	-	-	-	-	-
1	State 1,2 -vs- State 1,3,4,5	ncbi_112791021	2	2.77589e-08	1.59386e-07	--	DNA-dependent metalloprotease WSS1 isoform X1 [Cajanus cajan]	-	-	-	-	-	-	-
1	State 1,2 -vs- State 1,3,4,5	ncbi_112791085	4	2.80152e-09	1.72072e-08	NUDT10	PREDICTED: nudix hydrolase 10-like [Arachis ipaensis]	-	-	-	-	-	-	-
1	State 1,2 -vs- State 1,3,4,5	ncbi_112791187	4	1.19715e-57	2.94435e-56	At1g12150	PREDICTED: WEB family protein At5g55860-like [Arachis duranensis]	-	-	-	-	-	-	-
1	State 1,2 -vs- State 1,3,4,5	ncbi_112791196	4	7.56017e-51	1.66676e-49	APD1	PREDICTED: altered inheritance of mitochondria protein 32-like [Arachis duranensis]	-	-	-	-	-	-	-
1	State 1,2 -vs- State 1,3,4,5	ncbi_112791203	2	6.24543e-14	4.95792e-13	Sec14l4	PREDICTED: SEC14 cytosolic factor [Arachis duranensis]	-	-	-	-	-	-	-
1	State 1,2 -vs- State 1,3,4,5	ncbi_112791237	3	3.04229e-08	1.74162e-07	SKP1A	PREDICTED: SKP1-like protein 11 isoform X1 [Arachis duranensis]	Genetic Information Processing;Genetic Information Processing	Folding, sorting and degradation;Folding, sorting and degradation	ko04141//Protein processing in endoplasmic reticulum;ko04120//Ubiquitin mediated proteolysis	K03094;K03094	-	-	-
1	State 1,2 -vs- State 1,3,4,5	ncbi_112791320	2	4.35793e-10	2.82125e-09	--	PREDICTED: formin-binding protein 4 isoform X1 [Arachis ipaensis]	-	-	-	-	-	-	-
1	State 1,2 -vs- State 1,3,4,5	ncbi_112791373	4	1.46409e-25	1.79916e-24	HSC80	PREDICTED: heat shock cognate protein 80-like [Arachis duranensis]	Organismal Systems;Genetic Information Processing	Environmental adaptation;Folding, sorting and degradation	ko04626//Plant-pathogen interaction;ko04141//Protein processing in endoplasmic reticulum	K04079;K04079	-	GO:0005515//protein binding	GO:0044267//cellular protein metabolic process;GO:0050896//response to stimulus
1	State 1,2 -vs- State 1,3,4,5	ncbi_112791382	3	8.91741e-53	2.02738e-51	FKBP16-1	PREDICTED: peptidyl-prolyl cis-trans isomerase FKBP16-1, chloroplastic [Arachis ipaensis]	-	-	-	-	-	GO:0016853//isomerase activity	-
1	State 1,2 -vs- State 1,3,4,5	ncbi_112791420	2	2.11403e-21	2.25836e-20	UKL4	PREDICTED: uridine kinase-like protein 3 [Arachis duranensis]	Metabolism;Metabolism	Global and overview maps;Nucleotide metabolism	ko01100//Metabolic pathways;ko00240//Pyrimidine metabolism	K00876;K00876	-	GO:0019206//nucleoside kinase activity;GO:0032550//purine ribonucleoside binding	GO:0006222//UMP biosynthetic process;GO:0006241//CTP biosynthetic process
1	State 1,2 -vs- State 1,3,4,5	ncbi_112791492	2	1.75715e-31	2.56326e-30	ddi1	PREDICTED: DNA damage-inducible protein 1 [Arachis duranensis]	-	-	-	-	-	-	-
1	State 1,2 -vs- State 1,3,4,5	ncbi_112791516	4	5.06953e-10	3.26817e-09	VCS	PREDICTED: enhancer of mRNA-decapping protein 4-like isoform X2 [Arachis duranensis]	Genetic Information Processing	Folding, sorting and degradation	ko03018//RNA degradation	K12616	-	-	-
1	State 1,2 -vs- State 1,3,4,5	ncbi_112791533	3	4.896e-63	1.29735e-61	ATJ11	PREDICTED: chaperone protein dnaJ 11, chloroplastic [Arachis duranensis]	-	-	-	-	-	-	-
1	State 1,2 -vs- State 1,3,4,5	ncbi_112791594	4	1.90562e-11	1.33339e-10	PA200	PREDICTED: proteasome activator subunit 4 [Arachis ipaensis]	Genetic Information Processing	Folding, sorting and degradation	ko03050//Proteasome	K06699	-	-	-
1	State 1,2 -vs- State 1,3,4,5	ncbi_112791623	4	4.92015e-119	2.32907e-117	At1g06620	PREDICTED: 1-aminocyclopropane-1-carboxylate oxidase homolog 4-like [Arachis duranensis]	-	-	-	-	-	-	-
1	State 1,2 -vs- State 1,3,4,5	ncbi_112791631	5	2.65251e-08	1.52555e-07	--	PREDICTED: uncharacterized protein LOC107496699 [Arachis duranensis]	-	-	-	-	-	-	-
1	State 1,2 -vs- State 1,3,4,5	ncbi_112791655	4	4.33851e-10	2.80895e-09	--	translocation protein Sec62 [Medicago truncatula]	Genetic Information Processing;Genetic Information Processing	Folding, sorting and degradation;Folding, sorting and degradation	ko04141//Protein processing in endoplasmic reticulum;ko03060//Protein export	K12275;K12275	GO:0031224//intrinsic component of membrane	GO:0022892//substrate-specific transporter activity	GO:0008104//protein localization
1	State 1,2 -vs- State 1,3,4,5	ncbi_112791717	4	1.17604e-10	7.87136e-10	--	PREDICTED: armadillo repeat-containing protein 8-like [Arachis ipaensis]	-	-	-	-	-	-	-
1	State 1,2 -vs- State 1,3,4,5	ncbi_112791802	2	4.96937e-12	3.58974e-11	PCNA	PREDICTED: proliferating cell nuclear antigen-like [Arachis duranensis]	Genetic Information Processing;Genetic Information Processing;Genetic Information Processing;Genetic Information Processing	Replication and repair;Replication and repair;Replication and repair;Replication and repair	ko03420//Nucleotide excision repair;ko03030//DNA replication;ko03430//Mismatch repair;ko03410//Base excision repair	K04802;K04802;K04802;K04802	-	-	-
1	State 1,2 -vs- State 1,3,4,5	ncbi_112791825	2	1.57905e-66	4.42493e-65	--	Maternal effect embryo arrest 59 [Theobroma cacao]	-	-	-	-	-	-	-
1	State 1,2 -vs- State 1,3,4,5	ncbi_112791863	4	6.15094e-257	6.06846e-255	SR45A	PREDICTED: serine/arginine-rich splicing factor SR45a-like [Arachis duranensis]	-	-	-	-	-	-	-
1	State 1,2 -vs- State 1,3,4,5	ncbi_112791893	2	1.70851e-28	2.29885e-27	CRCK1	PREDICTED: calmodulin-binding receptor-like cytoplasmic kinase 2 [Arachis duranensis]	-	-	-	-	-	-	-
1	State 1,2 -vs- State 1,3,4,5	ncbi_112791918	4	1.19204e-32	1.786e-31	NPF8.1	PREDICTED: protein NRT1/ PTR FAMILY 8.1-like [Arachis duranensis]	-	-	-	-	-	-	-
1	State 1,2 -vs- State 1,3,4,5	ncbi_112791940	2	3.18047e-23	3.60947e-22	MED4	PREDICTED: mediator of RNA polymerase II transcription subunit 4-like [Arachis duranensis]	-	-	-	-	GO:0043234//protein complex	-	GO:0006355//regulation of transcription, DNA-templated
1	State 1,2 -vs- State 1,3,4,5	ncbi_112791970	4	1.77283e-16	1.57252e-15	--	PREDICTED: uncharacterized protein LOC107493710 [Arachis duranensis]	-	-	-	-	-	-	-
1	State 1,2 -vs- State 1,3,4,5	ncbi_112791998	2	2.9967e-13	2.30152e-12	BACOVA_02659	PREDICTED: beta-glucosidase BoGH3B-like [Arachis duranensis]	Metabolism;Metabolism;Metabolism;Metabolism;Metabolism	Global and overview maps;Global and overview maps;Biosynthesis of other secondary metabolites;Carbohydrate metabolism;Metabolism of other amino acids	ko01100//Metabolic pathways;ko01110//Biosynthesis of secondary metabolites;ko00940//Phenylpropanoid biosynthesis;ko00500//Starch and sucrose metabolism;ko00460//Cyanoamino acid metabolism	K05349;K05349;K05349;K05349;K05349	-	-	-
1	State 1,2 -vs- State 1,3,4,5	ncbi_112792050	3	6.05243e-289	6.89598e-287	--	PREDICTED: uncharacterized protein LOC107493202 [Arachis duranensis]	-	-	-	-	-	-	-
1	State 1,2 -vs- State 1,3,4,5	ncbi_112792066	5	2.49342e-22	2.74988e-21	ANTR1	PREDICTED: sodium-dependent phosphate transport protein 1, chloroplastic-like [Arachis duranensis]	-	-	-	-	-	-	-
1	State 1,2 -vs- State 1,3,4,5	ncbi_112792096	4	2.23208e-20	2.29309e-19	--	Tetratricopeptide repeat-like superfamily protein [Theobroma cacao]	-	-	-	-	-	-	-
1	State 1,2 -vs- State 1,3,4,5	ncbi_112792134	2	3.3183e-09	2.02912e-08	VLN1	PREDICTED: villin-1 [Arachis duranensis]	-	-	-	-	-	-	-
1	State 1,2 -vs- State 1,3,4,5	ncbi_112792156	2	3.5588e-44	6.88274e-43	NPC1	PREDICTED: non-specific phospholipase C1 [Arachis duranensis]	Metabolism;Metabolism;Metabolism;Metabolism;Metabolism	Global and overview maps;Global and overview maps;Lipid metabolism;Carbohydrate metabolism;Lipid metabolism	ko01100//Metabolic pathways;ko01110//Biosynthesis of secondary metabolites;ko00564//Glycerophospholipid metabolism;ko00562//Inositol phosphate metabolism;ko00565//Ether lipid metabolism	K01114;K01114;K01114;K01114;K01114	-	GO:0016787//hydrolase activity	-
1	State 1,2 -vs- State 1,3,4,5	ncbi_112792217	4	5.69343e-17	5.15322e-16	PIPC	PREDICTED: SMR domain-containing protein At5g58720 isoform X1 [Arachis duranensis]	-	-	-	-	-	-	-
1	State 1,2 -vs- State 1,3,4,5	ncbi_112792367	5	6.21564e-16	5.38419e-15	NDA1	PREDICTED: internal alternative NAD(P)H-ubiquinone oxidoreductase A1, mitochondrial-like [Arachis duranensis]	-	-	-	-	-	-	-
1	State 1,2 -vs- State 1,3,4,5	ncbi_112792425	4	2.30567e-215	1.93285e-213	AS2	PREDICTED: asparagine synthetase [glutamine-hydrolyzing] 2 [Arachis duranensis]	Metabolism;Metabolism;Metabolism	Global and overview maps;Global and overview maps;Amino acid metabolism	ko01100//Metabolic pathways;ko01110//Biosynthesis of secondary metabolites;ko00250//Alanine, aspartate and glutamate metabolism	K01953;K01953;K01953	-	-	-
1	State 1,2 -vs- State 1,3,4,5	ncbi_112792460	3	3.01472e-14	2.42746e-13	FKFBP	PREDICTED: 6-phosphofructo-2-kinase/fructose-2,6-bisphosphatase-like isoform X1 [Arachis duranensis]	Metabolism	Carbohydrate metabolism	ko00051//Fructose and mannose metabolism	K01103	-	-	-
1	State 1,2 -vs- State 1,3,4,5	ncbi_112792555	2	2.28685e-18	2.17969e-17	-	-	-	-	-	-	-	-	-
1	State 1,2 -vs- State 1,3,4,5	ncbi_112792618	4	1.0778e-15	9.24364e-15	At2g30100	PREDICTED: pentatricopeptide repeat-containing protein At2g30100, chloroplastic [Arachis duranensis]	-	-	-	-	-	-	-
1	State 1,2 -vs- State 1,3,4,5	ncbi_112792679	4	4.06987e-64	1.09864e-62	UBA1	PREDICTED: ubiquitin-activating enzyme E1 1 [Arachis ipaensis]	Genetic Information Processing	Folding, sorting and degradation	ko04120//Ubiquitin mediated proteolysis	K03178	-	GO:0016877//ligase activity, forming carbon-sulfur bonds;GO:0032550//purine ribonucleoside binding	GO:0036211//protein modification process
1	State 1,2 -vs- State 1,3,4,5	ncbi_112792713	4	1.20361e-07	6.59653e-07	-	-	-	-	-	-	-	-	-
1	State 1,2 -vs- State 1,3,4,5	ncbi_112792725	5	3.91018e-09	2.37885e-08	SKI2	PREDICTED: DExH-box ATP-dependent RNA helicase DExH11 isoform X1 [Arachis duranensis]	Genetic Information Processing	Folding, sorting and degradation	ko03018//RNA degradation	K12599	-	-	-
1	State 1,2 -vs- State 1,3,4,5	ncbi_112792771	5	7.32655e-89	2.66266e-87	GILT	PREDICTED: gamma-interferon-inducible lysosomal thiol reductase [Arachis duranensis]	-	-	-	-	-	-	-
1	State 1,2 -vs- State 1,3,4,5	ncbi_112792979	2	2.88737e-11	2.0003e-10	SUD1	PREDICTED: E3 ubiquitin-protein ligase MARCH1-like [Lupinus angustifolius]	-	-	-	-	-	-	-
1	State 1,2 -vs- State 1,3,4,5	ncbi_112792995	2	5.3698e-35	8.52365e-34	--	PREDICTED: bone sialoprotein 2 [Glycine max]	-	-	-	-	-	-	-
1	State 1,2 -vs- State 1,3,4,5	ncbi_112793027	3	1.63251e-29	2.25853e-28	At2g30170	PREDICTED: probable protein phosphatase 2C 26 isoform X1 [Arachis duranensis]	-	-	-	-	-	-	-
1	State 1,2 -vs- State 1,3,4,5	ncbi_112793078	3	3.66861e-174	2.49235e-172	CML44	PREDICTED: probable calcium-binding protein CML44 [Arachis duranensis]	Organismal Systems	Environmental adaptation	ko04626//Plant-pathogen interaction	K13448	-	GO:0043169//cation binding	-
1	State 1,2 -vs- State 1,3,4,5	ncbi_112793152	3	3.32164e-256	3.27243e-254	PNSB5	PREDICTED: photosynthetic NDH subunit of subcomplex B 5, chloroplastic [Arachis duranensis]	-	-	-	-	GO:0044434//chloroplast part	-	GO:0006090//pyruvate metabolic process;GO:0006873//cellular ion homeostasis;GO:0009668//plastid membrane organization;GO:0030001//metal ion transport
1	State 1,2 -vs- State 1,3,4,5	ncbi_112793136	4	7.14173e-50	1.54302e-48	NFP	PREDICTED: lysM domain receptor-like kinase 4 [Arachis duranensis]	-	-	-	-	-	GO:0016301//kinase activity	GO:0006796//phosphate-containing compound metabolic process
1	State 1,2 -vs- State 1,3,4,5	ncbi_112793351	4	1.88364e-08	1.09602e-07	--	PREDICTED: 28S ribosomal protein S29, mitochondrial [Arachis duranensis]	-	-	-	-	GO:0030529//intracellular ribonucleoprotein complex	-	GO:0006163//purine nucleotide metabolic process;GO:0006221//pyrimidine nucleotide biosynthetic process
1	State 1,2 -vs- State 1,3,4,5	ncbi_112793695	2	7.9022e-11	5.33707e-10	PUB4	PREDICTED: U-box domain-containing protein 4 [Arachis duranensis]	-	-	-	-	-	-	-
1	State 1,2 -vs- State 1,3,4,5	ncbi_112793866	4	7.16319e-12	5.13907e-11	CIPK11	PREDICTED: CBL-interacting serine/threonine-protein kinase 11 [Arachis duranensis]	-	-	-	-	-	GO:0004672//protein kinase activity;GO:0005515//protein binding;GO:0032550//purine ribonucleoside binding	GO:0001101//response to acid chemical;GO:0006464//cellular protein modification process;GO:0006796//phosphate-containing compound metabolic process;GO:0006950//response to stress;GO:0009628//response to abiotic stimulus;GO:0009694//jasmonic acid metabolic process;GO:0009755//hormone-mediated signaling pathway;GO:0019932//second-messenger-mediated signaling;GO:0051707//response to other organism
1	State 1,2 -vs- State 1,3,4,5	ncbi_112793898	4	1.49245e-21	1.60375e-20	WNK4	PREDICTED: probable serine/threonine-protein kinase WNK4 [Arachis duranensis]	-	-	-	-	GO:0043231//intracellular membrane-bounded organelle	GO:0004672//protein kinase activity;GO:0032550//purine ribonucleoside binding	GO:0006468//protein phosphorylation;GO:0007568//aging;GO:0009247//glycolipid biosynthetic process;GO:0009267//cellular response to starvation;GO:0009414//response to water deprivation
1	State 1,2 -vs- State 1,3,4,5	ncbi_112794013	4	5.79377e-17	5.24336e-16	--	PREDICTED: uncharacterized protein LOC107640744 isoform X1 [Arachis ipaensis]	-	-	-	-	-	-	-
1	State 1,2 -vs- State 1,3,4,5	ncbi_112794059	4	8.53481e-08	4.73502e-07	--	PREDICTED: uncharacterized protein LOC107473941 isoform X1 [Arachis duranensis]	-	-	-	-	-	-	-
1	State 1,2 -vs- State 1,3,4,5	ncbi_112794095	2	4.06835e-16	3.55172e-15	RF2b	PREDICTED: transcription factor RF2b-like [Arachis duranensis]	-	-	-	-	-	-	-
1	State 1,2 -vs- State 1,3,4,5	ncbi_112794166	4	1.59051e-56	3.85019e-55	VAL1	PREDICTED: B3 domain-containing transcription repressor VAL1 [Arachis duranensis]	-	-	-	-	-	-	-
1	State 1,2 -vs- State 1,3,4,5	ncbi_112794230	4	1.92633e-14	1.56662e-13	CYP73A14	PREDICTED: trans-cinnamate 4-monooxygenase [Arachis duranensis]	Metabolism;Metabolism;Metabolism;Metabolism;Metabolism;Metabolism;Metabolism	Global and overview maps;Global and overview maps;Biosynthesis of other secondary metabolites;Metabolism of cofactors and vitamins;Biosynthesis of other secondary metabolites;Amino acid metabolism;Biosynthesis of other secondary metabolites	ko01100//Metabolic pathways;ko01110//Biosynthesis of secondary metabolites;ko00940//Phenylpropanoid biosynthesis;ko00130//Ubiquinone and other terpenoid-quinone biosynthesis;ko00941//Flavonoid biosynthesis;ko00360//Phenylalanine metabolism;ko00945//Stilbenoid, diarylheptanoid and gingerol biosynthesis	K00487;K00487;K00487;K00487;K00487;K00487;K00487	-	GO:0016709//oxidoreductase activity, acting on paired donors, with incorporation or reduction of molecular oxygen, NAD(P)H as one donor, and incorporation of one atom of oxygen;GO:0046906//tetrapyrrole binding;GO:0046914//transition metal ion binding	GO:0044710//single-organism metabolic process
1	State 1,2 -vs- State 1,3,4,5	ncbi_112794241	3	3.82845e-11	2.63144e-10	DBP2	PREDICTED: DEAD-box ATP-dependent RNA helicase 20-like isoform X1 [Arachis ipaensis]	Genetic Information Processing	Transcription	ko03040//Spliceosome	K12823	-	-	-
1	State 1,2 -vs- State 1,3,4,5	ncbi_112794281	4	6.71489e-22	7.30306e-21	EIF2B	PREDICTED: eukaryotic translation initiation factor 2 subunit beta-like [Arachis duranensis]	Genetic Information Processing	Translation	ko03013//RNA transport	K03238	-	-	-
1	State 1,2 -vs- State 1,3,4,5	ncbi_112794320	4	1.35498e-140	7.43735e-139	UBC8	PREDICTED: ubiquitin-conjugating enzyme E2-17 kDa-like [Cicer arietinum]	Genetic Information Processing;Genetic Information Processing	Folding, sorting and degradation;Folding, sorting and degradation	ko04141//Protein processing in endoplasmic reticulum;ko04120//Ubiquitin mediated proteolysis	K06689;K06689	-	GO:0003824//catalytic activity	-
1	State 1,2 -vs- State 1,3,4,5	ncbi_112794299	4	2.58912e-132	1.34634e-130	UBC8	PREDICTED: ubiquitin-conjugating enzyme E2-17 kDa-like [Cicer arietinum]	Genetic Information Processing;Genetic Information Processing	Folding, sorting and degradation;Folding, sorting and degradation	ko04141//Protein processing in endoplasmic reticulum;ko04120//Ubiquitin mediated proteolysis	K06689;K06689	-	GO:0003824//catalytic activity	-
1	State 1,2 -vs- State 1,3,4,5	ncbi_112794410	2	0	0	RPL10	PREDICTED: 60S ribosomal protein L10 [Glycine max]	Genetic Information Processing	Translation	ko03010//Ribosome	K02866	-	-	-
1	State 1,2 -vs- State 1,3,4,5	ncbi_112705809	4	1.35976e-222	1.18738e-220	--	PREDICTED: uncharacterized protein LOC107612502 [Arachis ipaensis]	-	-	-	-	-	-	-
1	State 1,2 -vs- State 1,3,4,5	ncbi_112794447	4	3.02425e-37	5.04722e-36	--	PREDICTED: cytochrome b-c1 complex subunit 8-like [Arachis duranensis]	-	-	-	-	-	-	-
1	State 1,2 -vs- State 1,3,4,5	ncbi_112794512	3	6.20156e-222	5.40858e-220	ndhN	PREDICTED: NAD(P)H-quinone oxidoreductase subunit N, chloroplastic [Arachis duranensis]	-	-	-	-	GO:0009526//plastid envelope;GO:0043234//protein complex;GO:0044434//chloroplast part	GO:0016651//oxidoreductase activity, acting on NAD(P)H	GO:0005982//starch metabolic process;GO:0006739//NADP metabolic process;GO:0009451//RNA modification;GO:0009893//positive regulation of metabolic process;GO:0010257//NADH dehydrogenase complex assembly;GO:0016109//tetraterpenoid biosynthetic process;GO:0050832//defense response to fungus
1	State 1,2 -vs- State 1,3,4,5	ncbi_112794539	3	4.74423e-266	4.8826e-264	ycf54	PREDICTED: uncharacterized protein LOC107474227 [Arachis duranensis]	-	-	-	-	-	-	-
1	State 1,2 -vs- State 1,3,4,5	ncbi_112794531	2	5.22057e-14	4.1577e-13	At1g57610	PREDICTED: calcium uniporter protein 5, mitochondrial-like isoform X1 [Arachis ipaensis]	-	-	-	-	-	-	-
1	State 1,2 -vs- State 1,3,4,5	ncbi_112794636	5	8.09018e-14	6.39082e-13	CBSX3	PREDICTED: CBS domain-containing protein CBSX3, mitochondrial-like [Arachis duranensis]	-	-	-	-	-	GO:0017076//purine nucleotide binding;GO:0046914//transition metal ion binding	GO:0006090//pyruvate metabolic process;GO:0006970//response to osmotic stress;GO:0006996//organelle organization;GO:0010038//response to metal ion;GO:0019725//cellular homeostasis;GO:0042044//fluid transport
1	State 1,2 -vs- State 1,3,4,5	ncbi_112794662	4	5.62339e-08	3.16139e-07	RDM4	PREDICTED: RNA-directed DNA methylation 4 [Arachis duranensis]	-	-	-	-	-	-	GO:0016458//gene silencing;GO:0044260//cellular macromolecule metabolic process;GO:0090304//nucleic acid metabolic process
1	State 1,2 -vs- State 1,3,4,5	ncbi_112794793	2	2.45824e-27	3.20475e-26	NHL6	PREDICTED: protein YLS9 [Arachis duranensis]	-	-	-	-	-	-	-
1	State 1,2 -vs- State 1,3,4,5	ncbi_112794835	4	9.8846e-09	5.85641e-08	-	-	-	-	-	-	-	-	-
1	State 1,2 -vs- State 1,3,4,5	ncbi_112794842	2	1.42015e-20	1.47032e-19	--	PREDICTED: uncharacterized protein LOC107495602 [Arachis duranensis]	-	-	-	-	-	-	-
1	State 1,2 -vs- State 1,3,4,5	ncbi_112794849	3	2.44982e-25	2.98606e-24	PQL3	PREDICTED: psbQ-like protein 3, chloroplastic [Arachis duranensis]	-	-	-	-	GO:0009507//chloroplast;GO:0009521//photosystem	-	GO:0044237//cellular metabolic process
1	State 1,2 -vs- State 1,3,4,5	ncbi_112794909	3	1.99831e-10	1.31962e-09	At1g11820	PREDICTED: PLASMODESMATA CALLOSE-BINDING PROTEIN 5-like [Arachis duranensis]	-	-	-	-	-	-	-
1	State 1,2 -vs- State 1,3,4,5	ncbi_112795009	4	1.47793e-14	1.20735e-13	MTERF1	transcription termination factor family protein [Medicago truncatula]	-	-	-	-	GO:0043231//intracellular membrane-bounded organelle;GO:0044444//cytoplasmic part	-	-
1	State 1,2 -vs- State 1,3,4,5	ncbi_112795124	4	1.47654e-19	1.47079e-18	ML2	PREDICTED: protein MEI2-like 5 [Arachis duranensis]	-	-	-	-	-	-	-
1	State 1,2 -vs- State 1,3,4,5	ncbi_112795415	4	5.1917e-13	3.94223e-12	CSY3	PREDICTED: citrate synthase, glyoxysomal-like [Arachis duranensis]	Metabolism;Metabolism;Metabolism;Metabolism;Metabolism;Metabolism;Metabolism	Global and overview maps;Global and overview maps;Global and overview maps;Global and overview maps;Carbohydrate metabolism;Global and overview maps;Carbohydrate metabolism	ko01100//Metabolic pathways;ko01110//Biosynthesis of secondary metabolites;ko01200//Carbon metabolism;ko01230//Biosynthesis of amino acids;ko00630//Glyoxylate and dicarboxylate metabolism;ko01210//2-Oxocarboxylic acid metabolism;ko00020//Citrate cycle (TCA cycle)	K01647;K01647;K01647;K01647;K01647;K01647;K01647	-	GO:0016746//transferase activity, transferring acyl groups	GO:0005975//carbohydrate metabolic process
1	State 1,2 -vs- State 1,3,4,5	ncbi_112795452	3	0	0	At4g17560	PREDICTED: 50S ribosomal protein L19-2, chloroplastic-like [Arachis duranensis]	Genetic Information Processing	Translation	ko03010//Ribosome	K02884	GO:0005622//intracellular	-	-
1	State 1,2 -vs- State 1,3,4,5	ncbi_112795531	2	1.5387e-35	2.46963e-34	At1g06470	PREDICTED: probable sugar phosphate/phosphate translocator At1g06470 [Arachis duranensis]	-	-	-	-	-	-	-
1	State 1,2 -vs- State 1,3,4,5	ncbi_112795541	2	1.51182e-55	3.61541e-54	GPT2	PREDICTED: glucose-6-phosphate/phosphate translocator 1, chloroplastic-like [Arachis duranensis]	-	-	-	-	GO:0031224//intrinsic component of membrane	-	GO:0051234//establishment of localization
1	State 1,2 -vs- State 1,3,4,5	ncbi_112795559	2	2.50944e-13	1.93546e-12	spg1	PREDICTED: septum-promoting GTP-binding protein 1-like [Arachis duranensis]	-	-	-	-	-	-	-
1	State 1,2 -vs- State 1,3,4,5	ncbi_112795567	3	0	0	LTD	PREDICTED: protein LHCP TRANSLOCATION DEFECT [Arachis duranensis]	-	-	-	-	GO:0009526//plastid envelope;GO:0009532//plastid stroma;GO:0044434//chloroplast part	-	GO:0006090//pyruvate metabolic process;GO:0015031//protein transport;GO:0022607//cellular component assembly;GO:0046471//phosphatidylglycerol metabolic process
1	State 1,2 -vs- State 1,3,4,5	ncbi_112795614	4	1.43026e-17	1.32739e-16	RH28	PREDICTED: DEAD-box ATP-dependent RNA helicase 28 [Arachis ipaensis]	-	-	-	-	-	GO:0003676//nucleic acid binding;GO:0032550//purine ribonucleoside binding;GO:0042623//ATPase activity, coupled	-
1	State 1,2 -vs- State 1,3,4,5	ncbi_112795646	3	0	0	BOU	PREDICTED: mitochondrial carnitine/acylcarnitine carrier-like protein isoform X2 [Arachis duranensis]	-	-	-	-	-	-	-
1	State 1,2 -vs- State 1,3,4,5	ncbi_112795685	2	2.51865e-47	5.20591e-46	AGD8	PREDICTED: probable ADP-ribosylation factor GTPase-activating protein AGD8 [Arachis duranensis]	Cellular Processes	Transport and catabolism	ko04144//Endocytosis	K12493	-	GO:0043169//cation binding	-
1	State 1,2 -vs- State 1,3,4,5	ncbi_112795698	4	1.18118e-10	7.90426e-10	IKU1	PREDICTED: protein HAIKU1-like [Arachis duranensis]	-	-	-	-	-	-	-
1	State 1,2 -vs- State 1,3,4,5	ncbi_112795705	3	3.05886e-48	6.43207e-47	ACR4	PREDICTED: ACT domain-containing protein ACR4-like isoform X1 [Arachis duranensis]	-	-	-	-	-	-	-
1	State 1,2 -vs- State 1,3,4,5	ncbi_112795792	2	1.09625e-71	3.30356e-70	GEK1	PREDICTED: D-aminoacyl-tRNA deacylase [Arachis duranensis]	-	-	-	-	GO:0043231//intracellular membrane-bounded organelle;GO:0044444//cytoplasmic part	GO:0043169//cation binding;GO:0052689//carboxylic ester hydrolase activity	GO:0000302//response to reactive oxygen species;GO:0009642//response to light intensity
1	State 1,2 -vs- State 1,3,4,5	ncbi_112795800	4	3.54197e-16	3.10237e-15	-	-	-	-	-	-	-	-	-
1	State 1,2 -vs- State 1,3,4,5	ncbi_112795811	4	1.37436e-10	9.16683e-10	--	PREDICTED: uncharacterized protein LOC107477231 [Arachis duranensis]	-	-	-	-	-	-	-
1	State 1,2 -vs- State 1,3,4,5	ncbi_112795835	2	9.94875e-24	1.14829e-22	PI4KG5	PREDICTED: phosphatidylinositol 4-kinase gamma 5 [Arachis duranensis]	-	-	-	-	-	GO:0016772//transferase activity, transferring phosphorus-containing groups	GO:0006796//phosphate-containing compound metabolic process
1	State 1,2 -vs- State 1,3,4,5	ncbi_112796005	3	9.2845e-94	3.53005e-92	SAMDC	PREDICTED: S-adenosylmethionine decarboxylase proenzyme-like [Arachis duranensis]	Metabolism;Metabolism;Metabolism	Global and overview maps;Amino acid metabolism;Amino acid metabolism	ko01100//Metabolic pathways;ko00270//Cysteine and methionine metabolism;ko00330//Arginine and proline metabolism	K01611;K01611;K01611	-	GO:0016830//carbon-carbon lyase activity	GO:0006596//polyamine biosynthetic process;GO:0044272//sulfur compound biosynthetic process
1	State 1,2 -vs- State 1,3,4,5	ncbi_114927502	4	5.68358e-09	3.41984e-08	-	-	-	-	-	-	-	-	-
1	State 1,2 -vs- State 1,3,4,5	ncbi_112796147	4	3.1267e-13	2.39843e-12	PUX7	PREDICTED: plant UBX domain-containing protein 7 isoform X1 [Arachis duranensis]	-	-	-	-	-	-	-
1	State 1,2 -vs- State 1,3,4,5	ncbi_112796167	2	1.25677e-32	1.88175e-31	PDF2.1	PREDICTED: defensin Ec-AMP-D2-like [Arachis duranensis]	-	-	-	-	-	-	-
1	State 1,2 -vs- State 1,3,4,5	ncbi_112796173	3	4.03401e-56	9.7142e-55	Y3IP1	PREDICTED: ycf3-interacting protein 1, chloroplastic isoform X1 [Arachis duranensis]	-	-	-	-	-	-	-
1	State 1,2 -vs- State 1,3,4,5	ncbi_112796185	2	4.453e-08	2.51856e-07	GTE1	PREDICTED: transcription factor GTE1-like [Arachis duranensis]	-	-	-	-	-	-	-
1	State 1,2 -vs- State 1,3,4,5	ncbi_112796241	4	2.04775e-28	2.74942e-27	ctps	PREDICTED: CTP synthase-like [Arachis duranensis]	Metabolism;Metabolism	Global and overview maps;Nucleotide metabolism	ko01100//Metabolic pathways;ko00240//Pyrimidine metabolism	K01937;K01937	-	GO:0016879//ligase activity, forming carbon-nitrogen bonds;GO:0032550//purine ribonucleoside binding	GO:0006241//CTP biosynthetic process;GO:0009064//glutamine family amino acid metabolic process
1	State 1,2 -vs- State 1,3,4,5	ncbi_112796249	3	2.07994e-23	2.37531e-22	PHOT2	PREDICTED: phototropin-2 [Arachis duranensis]	-	-	-	-	-	-	-
1	State 1,2 -vs- State 1,3,4,5	ncbi_112796349	2	9.54764e-13	7.154e-12	TKI1	PREDICTED: TSL-kinase interacting protein 1 [Arachis duranensis]	-	-	-	-	-	-	-
1	State 1,2 -vs- State 1,3,4,5	ncbi_112796379	2	7.25598e-72	2.19233e-70	AN3	PREDICTED: naringenin,2-oxoglutarate 3-dioxygenase [Arachis duranensis]	Metabolism;Metabolism;Metabolism	Global and overview maps;Global and overview maps;Biosynthesis of other secondary metabolites	ko01100//Metabolic pathways;ko01110//Biosynthesis of secondary metabolites;ko00941//Flavonoid biosynthesis	K00475;K00475;K00475	-	GO:0016706//oxidoreductase activity, acting on paired donors, with incorporation or reduction of molecular oxygen, 2-oxoglutarate as one donor, and incorporation of one atom each of oxygen into both donors;GO:0043169//cation binding	GO:0044710//single-organism metabolic process
1	State 1,2 -vs- State 1,3,4,5	ncbi_112796406	2	1.8218e-10	1.20605e-09	YAK1	PREDICTED: dual specificity tyrosine-phosphorylation-regulated kinase 1B [Arachis ipaensis]	-	-	-	-	-	-	-
1	State 1,2 -vs- State 1,3,4,5	ncbi_112796447	2	1.00602e-14	8.27403e-14	SUA	PREDICTED: RNA-binding protein 5 isoform X3 [Arachis duranensis]	-	-	-	-	-	-	-
1	State 1,2 -vs- State 1,3,4,5	ncbi_112796487	2	6.99436e-22	7.60223e-21	ATJ11	PREDICTED: chaperone protein dnaJ 11, chloroplastic-like [Arachis duranensis]	-	-	-	-	-	-	-
1	State 1,2 -vs- State 1,3,4,5	ncbi_112796505	4	1.07403e-21	1.159e-20	-	-	-	-	-	-	-	-	-
1	State 1,2 -vs- State 1,3,4,5	ncbi_112796510	3	1.44328e-74	4.48818e-73	PETH	PREDICTED: ferredoxin--NADP reductase, leaf isozyme, chloroplastic-like [Arachis duranensis]	Metabolism;Metabolism	Global and overview maps;Energy metabolism	ko01100//Metabolic pathways;ko00195//Photosynthesis	K02641;K02641	-	GO:0003824//catalytic activity	GO:0044710//single-organism metabolic process
1	State 1,2 -vs- State 1,3,4,5	ncbi_112796612	4	1.42612e-43	2.72309e-42	-	-	-	-	-	-	-	-	-
1	State 1,2 -vs- State 1,3,4,5	ncbi_112796654	4	7.9368e-34	1.2217e-32	PAD1	PREDICTED: proteasome subunit alpha type-7 [Arachis duranensis]	Genetic Information Processing	Folding, sorting and degradation	ko03050//Proteasome	K02731	GO:0043231//intracellular membrane-bounded organelle;GO:0043234//protein complex	GO:0004175//endopeptidase activity	GO:0019941//modification-dependent protein catabolic process
1	State 1,2 -vs- State 1,3,4,5	ncbi_112796665	3	2.5626e-14	2.07286e-13	--	PREDICTED: uncharacterized protein LOC107476437 [Arachis duranensis]	-	-	-	-	-	-	-
1	State 1,2 -vs- State 1,3,4,5	ncbi_112796692	4	7.01289e-09	4.19524e-08	RHO1	PREDICTED: rac-like GTP-binding protein RHO1 [Arachis duranensis]	Cellular Processes	Transport and catabolism	ko04145//Phagosome	K04392	GO:0044464//cell part	GO:0032550//purine ribonucleoside binding	GO:0035556//intracellular signal transduction
1	State 1,2 -vs- State 1,3,4,5	ncbi_112796799	2	8.84874e-181	6.34175e-179	ACG12	PREDICTED: glucose-6-phosphate 1-dehydrogenase, cytoplasmic isoform [Arachis duranensis]	Metabolism;Metabolism;Metabolism;Metabolism;Metabolism	Global and overview maps;Global and overview maps;Global and overview maps;Metabolism of other amino acids;Carbohydrate metabolism	ko01100//Metabolic pathways;ko01110//Biosynthesis of secondary metabolites;ko01200//Carbon metabolism;ko00480//Glutathione metabolism;ko00030//Pentose phosphate pathway	K00036;K00036;K00036;K00036;K00036	-	GO:0000166//nucleotide binding;GO:0003824//catalytic activity	GO:0019318//hexose metabolic process
1	State 1,2 -vs- State 1,3,4,5	ncbi_112796830	4	5.73547e-27	7.37844e-26	SKP1A	PREDICTED: SKP1-like protein 1B [Arachis duranensis]	Genetic Information Processing;Genetic Information Processing	Folding, sorting and degradation;Folding, sorting and degradation	ko04141//Protein processing in endoplasmic reticulum;ko04120//Ubiquitin mediated proteolysis	K03094;K03094	-	GO:0003824//catalytic activity	-
1	State 1,2 -vs- State 1,3,4,5	ncbi_112796847	4	1.03372e-15	8.87553e-15	LARP1B	PREDICTED: la-related protein 1B-like [Arachis duranensis]	-	-	-	-	-	-	-
1	State 1,2 -vs- State 1,3,4,5	ncbi_112796854	5	6.98716e-45	1.37399e-43	--	universal stress family protein [Medicago truncatula]	-	-	-	-	GO:0009532//plastid stroma	-	-
1	State 1,2 -vs- State 1,3,4,5	ncbi_112796871	2	1.71032e-18	1.6365e-17	APF1	PREDICTED: aspartic proteinase-like protein 1 [Arachis duranensis]	-	-	-	-	-	GO:0005488//binding;GO:0016787//hydrolase activity	GO:0019538//protein metabolic process
1	State 1,2 -vs- State 1,3,4,5	ncbi_112796893	4	2.76423e-09	1.69872e-08	GFS10	PREDICTED: CSC1-like protein At4g35870 [Arachis ipaensis]	-	-	-	-	GO:0031224//intrinsic component of membrane	-	-
1	State 1,2 -vs- State 1,3,4,5	ncbi_112796930	4	3.04305e-37	5.07738e-36	Os06g0717800	PREDICTED: probable protein phosphatase 2C 46 [Arachis duranensis]	-	-	-	-	-	GO:0004721//phosphoprotein phosphatase activity;GO:0043169//cation binding	GO:0006464//cellular protein modification process
1	State 1,2 -vs- State 1,3,4,5	ncbi_112796969	4	4.80154e-12	3.47286e-11	MAG2	PREDICTED: RINT1-like protein MAG2 [Arachis duranensis]	-	-	-	-	GO:0031312//extrinsic component of organelle membrane;GO:0044444//cytoplasmic part	-	GO:0006605//protein targeting;GO:0016192//vesicle-mediated transport;GO:0016482//cytoplasmic transport
1	State 1,2 -vs- State 1,3,4,5	ncbi_112796994	5	9.68369e-21	1.00892e-19	At2g17695	PREDICTED: UPF0548 protein At2g17695-like [Arachis duranensis]	-	-	-	-	GO:0009526//plastid envelope	-	-
1	State 1,2 -vs- State 1,3,4,5	ncbi_112797093	5	3.17997e-13	2.43848e-12	SSL6	PREDICTED: protein STRICTOSIDINE SYNTHASE-LIKE 5-like [Arachis ipaensis]	-	-	-	-	-	-	-
1	State 1,2 -vs- State 1,3,4,5	ncbi_112797102	2	1.15164e-10	7.7114e-10	N	PREDICTED: protein SUPPRESSOR OF npr1-1, CONSTITUTIVE 1-like [Arachis ipaensis]	-	-	-	-	-	-	-
1	State 1,2 -vs- State 1,3,4,5	ncbi_112797138	2	7.40547e-20	7.45397e-19	DSK2B	PREDICTED: ubiquitin domain-containing protein DSK2b-like [Arachis duranensis]	Genetic Information Processing	Folding, sorting and degradation	ko04141//Protein processing in endoplasmic reticulum	K04523	-	-	-
1	State 1,2 -vs- State 1,3,4,5	ncbi_112797164	2	1.62086e-45	3.22771e-44	PIX13	PREDICTED: probable serine/threonine-protein kinase Cx32, chloroplastic [Arachis ipaensis]	-	-	-	-	-	GO:0004713//protein tyrosine kinase activity;GO:0032550//purine ribonucleoside binding	GO:0006468//protein phosphorylation
1	State 1,2 -vs- State 1,3,4,5	ncbi_112797203	4	7.91811e-26	9.82272e-25	HNRNPF	PREDICTED: heterogeneous nuclear ribonucleoprotein H2 isoform X1 [Arachis duranensis]	-	-	-	-	GO:0032991//macromolecular complex;GO:0044423//virion part	GO:0097159//organic cyclic compound binding	-
1	State 1,2 -vs- State 1,3,4,5	ncbi_112797224	2	8.94303e-08	4.95434e-07	--	CHD5-like protein [Medicago truncatula]	-	-	-	-	-	-	GO:0045048//protein insertion into ER membrane
1	State 1,2 -vs- State 1,3,4,5	ncbi_112797235	2	8.85709e-166	5.68234e-164	HMGB2	PREDICTED: HMG1/2-like protein isoform X1 [Arachis duranensis]	Genetic Information Processing	Replication and repair	ko03410//Base excision repair	K10802	-	-	-
1	State 1,2 -vs- State 1,3,4,5	ncbi_112797394	4	2.30806e-24	2.72492e-23	IRE1A	PREDICTED: serine/threonine-protein kinase/endoribonuclease IRE1a isoform X1 [Arachis duranensis]	Genetic Information Processing	Folding, sorting and degradation	ko04141//Protein processing in endoplasmic reticulum	K08852	-	-	-
1	State 1,2 -vs- State 1,3,4,5	ncbi_112797407	2	1.2921e-13	1.01133e-12	RRP44A	PREDICTED: exosome complex exonuclease RRP44 homolog A [Arachis duranensis]	Genetic Information Processing	Folding, sorting and degradation	ko03018//RNA degradation	K12585	-	GO:0004518//nuclease activity	GO:0016070//RNA metabolic process
1	State 1,2 -vs- State 1,3,4,5	ncbi_112797415	4	3.32157e-32	4.93066e-31	MLO10	PREDICTED: MLO-like protein 10 [Arachis ipaensis]	-	-	-	-	GO:0031224//intrinsic component of membrane	-	GO:0006950//response to stress
1	State 1,2 -vs- State 1,3,4,5	ncbi_112797439	2	4.79253e-12	3.4667e-11	--	PREDICTED: mucin-1-like isoform X1 [Arachis duranensis]	-	-	-	-	-	-	-
1	State 1,2 -vs- State 1,3,4,5	ncbi_112797462	2	1.16729e-21	1.25845e-20	--	PREDICTED: mucin-1-like isoform X1 [Arachis duranensis]	-	-	-	-	-	-	-
1	State 1,2 -vs- State 1,3,4,5	ncbi_112797557	2	1.60617e-113	7.29848e-112	HMGR3	PREDICTED: 3-hydroxy-3-methylglutaryl-coenzyme A reductase 3-like [Arachis duranensis]	Metabolism;Metabolism;Metabolism	Global and overview maps;Global and overview maps;Metabolism of terpenoids and polyketides	ko01100//Metabolic pathways;ko01110//Biosynthesis of secondary metabolites;ko00900//Terpenoid backbone biosynthesis	K00021;K00021;K00021	GO:0031090//organelle membrane;GO:0031224//intrinsic component of membrane;GO:0043231//intracellular membrane-bounded organelle	GO:0000166//nucleotide binding;GO:0016614//oxidoreductase activity, acting on CH-OH group of donors;GO:0048037//cofactor binding	GO:0006720//isoprenoid metabolic process;GO:0006732//coenzyme metabolic process
1	State 1,2 -vs- State 1,3,4,5	ncbi_112797567	2	1.4546e-07	7.91813e-07	NTR2	PREDICTED: thioredoxin reductase NTRB-like [Arachis duranensis]	Metabolism	Metabolism of other amino acids	ko00450//Selenocompound metabolism	K00384	GO:0044424//intracellular part	GO:0000166//nucleotide binding;GO:0003824//catalytic activity	GO:0006801//superoxide metabolic process;GO:0044710//single-organism metabolic process
1	State 1,2 -vs- State 1,3,4,5	ncbi_112797576	4	2.09e-11	1.45975e-10	PP7	PREDICTED: serine/threonine-protein phosphatase 7 [Arachis duranensis]	-	-	-	-	GO:0031981//nuclear lumen	GO:0004721//phosphoprotein phosphatase activity;GO:0043169//cation binding	GO:0006796//phosphate-containing compound metabolic process;GO:0006950//response to stress;GO:0030522//intracellular receptor signaling pathway
1	State 1,2 -vs- State 1,3,4,5	ncbi_112797608	2	4.0098e-13	3.06158e-12	DGAT2D	PREDICTED: diacylglycerol O-acyltransferase 2-like [Arachis duranensis]	Metabolism;Metabolism	Global and overview maps;Lipid metabolism	ko01100//Metabolic pathways;ko00561//Glycerolipid metabolism	K22848;K22848	-	GO:0016746//transferase activity, transferring acyl groups	-
1	State 1,2 -vs- State 1,3,4,5	ncbi_112797722	4	0	0	--	PREDICTED: glycine-rich protein A3-like [Arachis duranensis]	-	-	-	-	-	-	-
1	State 1,2 -vs- State 1,3,4,5	ncbi_112797741	3	8.93319e-14	7.0471e-13	CYP707A1	PREDICTED: abscisic acid 8'-hydroxylase 3-like [Arachis duranensis]	Metabolism	Metabolism of terpenoids and polyketides	ko00906//Carotenoid biosynthesis	K09843	-	GO:0016491//oxidoreductase activity;GO:0046906//tetrapyrrole binding;GO:0046914//transition metal ion binding	GO:0044710//single-organism metabolic process
1	State 1,2 -vs- State 1,3,4,5	ncbi_112797753	4	5.21482e-11	3.55783e-10	--	PREDICTED: uncharacterized protein LOC107475509 [Arachis duranensis]	-	-	-	-	-	-	-
1	State 1,2 -vs- State 1,3,4,5	ncbi_112797832	4	3.12711e-20	3.19596e-19	PAE8	PREDICTED: pectin acetylesterase 8-like [Arachis ipaensis]	-	-	-	-	-	-	-
1	State 1,2 -vs- State 1,3,4,5	ncbi_112797904	3	2.22054e-09	1.374e-08	-	-	-	-	-	-	-	-	-
1	State 1,2 -vs- State 1,3,4,5	ncbi_112797875	3	1.50774e-37	2.5328e-36	FEI1	PREDICTED: LRR receptor-like serine/threonine-protein kinase FEI 1 [Arachis duranensis]	-	-	-	-	GO:0031224//intrinsic component of membrane	GO:0004672//protein kinase activity;GO:0032550//purine ribonucleoside binding	GO:0006464//cellular protein modification process;GO:0006796//phosphate-containing compound metabolic process
1	State 1,2 -vs- State 1,3,4,5	ncbi_112798008	3	6.62547e-08	3.70546e-07	At4g19070	PREDICTED: cadmium-induced protein AS8 isoform X1 [Arachis duranensis]	-	-	-	-	-	-	-
1	State 1,2 -vs- State 1,3,4,5	ncbi_112797996	4	3.26414e-37	5.4397e-36	MOB1A	PREDICTED: MOB kinase activator-like 1B isoform X1 [Arachis ipaensis]	-	-	-	-	-	-	-
1	State 1,2 -vs- State 1,3,4,5	ncbi_112798116	3	1.29979e-90	4.79431e-89	PLGG1	PREDICTED: plastidal glycolate/glycerate translocator 1, chloroplastic-like [Arachis duranensis]	-	-	-	-	-	-	-
1	State 1,2 -vs- State 1,3,4,5	ncbi_112798103	3	1.18795e-61	3.091e-60	WEL2	PREDICTED: protein WEAK CHLOROPLAST MOVEMENT UNDER BLUE LIGHT 1-like [Arachis duranensis]	-	-	-	-	-	-	-
1	State 1,2 -vs- State 1,3,4,5	ncbi_112798175	2	1.27261e-134	6.73917e-133	Os03g0815200	PREDICTED: probable methylenetetrahydrofolate reductase [Arachis ipaensis]	Metabolism;Metabolism;Metabolism	Global and overview maps;Global and overview maps;Metabolism of cofactors and vitamins	ko01100//Metabolic pathways;ko01200//Carbon metabolism;ko00670//One carbon pool by folate	K00297;K00297;K00297	-	-	-
1	State 1,2 -vs- State 1,3,4,5	ncbi_112798214	3	4.77662e-09	2.88819e-08	DGUOK	deoxynucleoside kinase family [Phaseolus vulgaris]	-	-	-	-	GO:0043231//intracellular membrane-bounded organelle	GO:0019206//nucleoside kinase activity	GO:0009117//nucleotide metabolic process;GO:0009124//nucleoside monophosphate biosynthetic process
1	State 1,2 -vs- State 1,3,4,5	ncbi_112798232	4	4.12441e-60	1.05373e-58	RNU1	PREDICTED: U1 small nuclear ribonucleoprotein 70 kDa-like [Arachis duranensis]	Genetic Information Processing	Transcription	ko03040//Spliceosome	K11093	-	-	-
1	State 1,2 -vs- State 1,3,4,5	ncbi_112798246	3	1.61966e-11	1.13768e-10	EMB506	PREDICTED: ankyrin repeat domain-containing protein EMB506, chloroplastic [Arachis duranensis]	-	-	-	-	-	-	-
1	State 1,2 -vs- State 1,3,4,5	ncbi_112798269	3	0	0	PSAK	PREDICTED: photosystem I reaction center subunit psaK, chloroplastic [Arachis duranensis]	Metabolism;Metabolism	Global and overview maps;Energy metabolism	ko01100//Metabolic pathways;ko00195//Photosynthesis	K02698;K02698	-	-	-
1	State 1,2 -vs- State 1,3,4,5	ncbi_112798299	2	1.47831e-21	1.58881e-20	At3g27390	PREDICTED: uncharacterized membrane protein At3g27390 [Arachis duranensis]	-	-	-	-	-	-	-
1	State 1,2 -vs- State 1,3,4,5	ncbi_112798548	4	7.1361e-19	6.91803e-18	--	PREDICTED: uncharacterized protein LOC107479395 isoform X1 [Arachis duranensis]	-	-	-	-	-	-	-
1	State 1,2 -vs- State 1,3,4,5	ncbi_112798600	3	8.60169e-57	2.09469e-55	ABA2	PREDICTED: zeaxanthin epoxidase, chloroplastic-like [Arachis duranensis]	Metabolism;Metabolism;Metabolism	Global and overview maps;Global and overview maps;Metabolism of terpenoids and polyketides	ko01100//Metabolic pathways;ko01110//Biosynthesis of secondary metabolites;ko00906//Carotenoid biosynthesis	K09838;K09838;K09838	GO:0009536//plastid	GO:0016709//oxidoreductase activity, acting on paired donors, with incorporation or reduction of molecular oxygen, NAD(P)H as one donor, and incorporation of one atom of oxygen	GO:0009687//abscisic acid metabolic process
1	State 1,2 -vs- State 1,3,4,5	ncbi_112798632	5	3.59775e-13	2.75243e-12	faeA	Lipase [Glycine soja]	-	-	-	-	-	GO:0003824//catalytic activity	-
1	State 1,2 -vs- State 1,3,4,5	ncbi_112798664	4	6.64482e-08	3.71598e-07	HEC2	PREDICTED: transcription factor HEC2-like [Arachis duranensis]	-	-	-	-	-	-	-
1	State 1,2 -vs- State 1,3,4,5	ncbi_112798934	4	3.25298e-10	2.12462e-09	At5g67130	PREDICTED: PI-PLC X domain-containing protein At5g67130-like [Arachis duranensis]	-	-	-	-	-	GO:0016772//transferase activity, transferring phosphorus-containing groups;GO:0042578//phosphoric ester hydrolase activity	GO:0006796//phosphate-containing compound metabolic process;GO:0044238//primary metabolic process
1	State 1,2 -vs- State 1,3,4,5	ncbi_112799024	3	4.01813e-19	3.93506e-18	CCOAOMT1	PREDICTED: caffeoyl-CoA O-methyltransferase 5-like [Arachis duranensis]	Metabolism;Metabolism;Metabolism;Metabolism;Metabolism;Metabolism	Global and overview maps;Global and overview maps;Biosynthesis of other secondary metabolites;Biosynthesis of other secondary metabolites;Amino acid metabolism;Biosynthesis of other secondary metabolites	ko01100//Metabolic pathways;ko01110//Biosynthesis of secondary metabolites;ko00940//Phenylpropanoid biosynthesis;ko00941//Flavonoid biosynthesis;ko00360//Phenylalanine metabolism;ko00945//Stilbenoid, diarylheptanoid and gingerol biosynthesis	K00588;K00588;K00588;K00588;K00588;K00588	-	-	-
1	State 1,2 -vs- State 1,3,4,5	ncbi_112799040	3	2.26007e-13	1.748e-12	At5g67130	PREDICTED: PI-PLC X domain-containing protein At5g67130-like isoform X1 [Arachis duranensis]	-	-	-	-	-	-	-
1	State 1,2 -vs- State 1,3,4,5	ncbi_112799161	3	2.33206e-08	1.3473e-07	EPS1	PREDICTED: uncharacterized acetyltransferase At3g50280-like [Arachis duranensis]	-	-	-	-	-	-	-
1	State 1,2 -vs- State 1,3,4,5	ncbi_112799266	3	2.85997e-11	1.98172e-10	-	-	-	-	-	-	-	-	-
1	State 1,2 -vs- State 1,3,4,5	ncbi_112799282	4	7.12503e-20	7.17587e-19	SCE1	PREDICTED: SUMO-conjugating enzyme SCE1 [Arachis duranensis]	Genetic Information Processing;Genetic Information Processing	Translation;Folding, sorting and degradation	ko03013//RNA transport;ko04120//Ubiquitin mediated proteolysis	K10577;K10577	-	-	-
1	State 1,2 -vs- State 1,3,4,5	ncbi_112799303	3	1.63221e-22	1.80961e-21	KIN4A	PREDICTED: kinesin-like protein FRA1 isoform X1 [Arachis duranensis]	-	-	-	-	-	-	-
1	State 1,2 -vs- State 1,3,4,5	ncbi_112799341	2	6.08758e-42	1.11528e-40	-	-	-	-	-	-	-	-	-
1	State 1,2 -vs- State 1,3,4,5	ncbi_112799486	5	2.55077e-08	1.46875e-07	At3g50210	PREDICTED: probable 2-oxoglutarate-dependent dioxygenase At3g49630 [Arachis duranensis]	-	-	-	-	-	-	-
1	State 1,2 -vs- State 1,3,4,5	ncbi_112799554	2	1.15577e-11	8.18313e-11	RD21B	PREDICTED: cysteine proteinase COT44 [Arachis duranensis]	-	-	-	-	-	-	-
1	State 1,2 -vs- State 1,3,4,5	ncbi_112737782	3	5.93523e-19	5.77166e-18	--	PREDICTED: uncharacterized protein LOC107479924 [Arachis duranensis]	-	-	-	-	-	-	-
1	State 1,2 -vs- State 1,3,4,5	ncbi_112699532	1	3.86157e-62	1.01276e-60	accD	beta-carboxyltransferase 2 [Arachis hypogaea]	Metabolism;Metabolism;Metabolism;Metabolism;Metabolism;Metabolism;Metabolism	Global and overview maps;Global and overview maps;Global and overview maps;Carbohydrate metabolism;Global and overview maps;Lipid metabolism;Carbohydrate metabolism	ko01100//Metabolic pathways;ko01110//Biosynthesis of secondary metabolites;ko01200//Carbon metabolism;ko00620//Pyruvate metabolism;ko01212//Fatty acid metabolism;ko00061//Fatty acid biosynthesis;ko00640//Propanoate metabolism	K01963;K01963;K01963;K01963;K01963;K01963;K01963	-	-	-
1	State 1,2 -vs- State 1,3,4,5	ncbi_112799697	3	3.41925e-19	3.3595e-18	thiO	FAD-dependent oxidoreductase family protein [Populus trichocarpa]	-	-	-	-	-	GO:0003824//catalytic activity	GO:0044710//single-organism metabolic process
1	State 1,2 -vs- State 1,3,4,5	ncbi_112799727	3	1.24585e-15	1.06558e-14	MYB73	PREDICTED: transcription factor MYB44-like [Arachis duranensis]	Organismal Systems	Environmental adaptation	ko04626//Plant-pathogen interaction	K09422	-	-	-
1	State 1,2 -vs- State 1,3,4,5	ncbi_112799764	4	3.90987e-27	5.05338e-26	2023-08-04	PREDICTED: AUGMIN subunit 4-like [Arachis ipaensis]	-	-	-	-	GO:0005819//spindle;GO:0005875//microtubule associated complex	GO:0008017//microtubule binding	GO:0006461//protein complex assembly;GO:1902410//mitotic cytokinetic process
1	State 1,2 -vs- State 1,3,4,5	ncbi_112799785	2	1.14267e-56	2.77386e-55	UGT84B1	PREDICTED: UDP-glycosyltransferase 84B2-like [Arachis duranensis]	-	-	-	-	-	GO:0016757//transferase activity, transferring glycosyl groups	-
1	State 1,2 -vs- State 1,3,4,5	ncbi_112799808	2	8.48874e-28	1.12167e-26	CYP81E8	PREDICTED: cytochrome P450 81E8-like [Arachis duranensis]	Metabolism;Metabolism	Global and overview maps;Biosynthesis of other secondary metabolites	ko01110//Biosynthesis of secondary metabolites;ko00943//Isoflavonoid biosynthesis	K13260;K13260	GO:0031224//intrinsic component of membrane	GO:0016491//oxidoreductase activity;GO:0046906//tetrapyrrole binding;GO:0046914//transition metal ion binding	GO:0044710//single-organism metabolic process
1	State 1,2 -vs- State 1,3,4,5	ncbi_112799817	4	3.19304e-150	1.87462e-148	GH3.1	PREDICTED: probable indole-3-acetic acid-amido synthetase GH3.1 [Arachis duranensis]	Environmental Information Processing	Signal transduction	ko04075//Plant hormone signal transduction	K14487	-	-	-
1	State 1,2 -vs- State 1,3,4,5	ncbi_112799850	3	8.74905e-12	6.24313e-11	--	PREDICTED: lysine-rich arabinogalactan protein 18-like [Arachis duranensis]	-	-	-	-	-	-	-
1	State 1,2 -vs- State 1,3,4,5	ncbi_112799862	2	2.03919e-18	1.94686e-17	ASP1	PREDICTED: aspartic proteinase CDR1-like [Arachis duranensis]	-	-	-	-	-	GO:0016787//hydrolase activity	GO:0019538//protein metabolic process
1	State 1,2 -vs- State 1,3,4,5	ncbi_112800115	3	1.13832e-16	1.01766e-15	SBT1.7	PREDICTED: subtilisin-like protease SBT1.7 [Arachis duranensis]	-	-	-	-	GO:0005576//extracellular region;GO:0005618//cell wall	GO:0005515//protein binding;GO:0070011//peptidase activity, acting on L-amino acid peptides	GO:0003006//developmental process involved in reproduction;GO:0009892//negative regulation of metabolic process;GO:0010191//mucilage metabolic process;GO:0019538//protein metabolic process;GO:0044702//single organism reproductive process
1	State 1,2 -vs- State 1,3,4,5	ncbi_112800141	2	2.40918e-84	8.33929e-83	At2g23090	4F5 domain-containing protein/zf-met2 domain-containing protein [Cephalotus follicularis]	-	-	-	-	-	-	-
1	State 1,2 -vs- State 1,3,4,5	ncbi_112800157	3	2.74023e-08	1.57391e-07	RNC1	PREDICTED: ribonuclease III domain-containing protein RNC1, chloroplastic-like [Arachis ipaensis]	-	-	-	-	-	GO:0016891//endoribonuclease activity, producing 5'-phosphomonoesters	GO:0010467//gene expression;GO:0016072//rRNA metabolic process;GO:0090501//RNA phosphodiester bond hydrolysis
1	State 1,2 -vs- State 1,3,4,5	ncbi_112800240	4	2.41632e-24	2.85029e-23	LBD39	PREDICTED: LOB domain-containing protein 38 [Arachis ipaensis]	-	-	-	-	-	-	-
1	State 1,2 -vs- State 1,3,4,5	ncbi_112800274	4	1.01456e-19	1.01632e-18	CKA4	PREDICTED: casein kinase II subunit alpha-like [Arachis ipaensis]	Genetic Information Processing;Organismal Systems	Translation;Environmental adaptation	ko03008//Ribosome biogenesis in eukaryotes;ko04712//Circadian rhythm - plant	K03097;K03097	GO:0009536//plastid	GO:0004672//protein kinase activity;GO:0032550//purine ribonucleoside binding	GO:0006464//cellular protein modification process;GO:0006796//phosphate-containing compound metabolic process
1	State 1,2 -vs- State 1,3,4,5	ncbi_112800468	2	1.41897e-22	1.57674e-21	--	Glycoside hydrolase, family 43 [Corchorus capsularis]	-	-	-	-	-	GO:0016787//hydrolase activity	GO:0044238//primary metabolic process
1	State 1,2 -vs- State 1,3,4,5	ncbi_112800571	4	7.16395186469807e-322	8.95938642168516e-320	--	PREDICTED: cysteine-rich and transmembrane domain-containing protein A [Pyrus x bretschneideri]	-	-	-	-	-	-	-
1	State 1,2 -vs- State 1,3,4,5	ncbi_112800673	2	7.15659e-146	4.07366e-144	-	-	-	-	-	-	-	-	-
1	State 1,2 -vs- State 1,3,4,5	ncbi_112800711	4	4.72319e-14	3.76853e-13	--	PREDICTED: basic leucine zipper 43-like [Arachis duranensis]	-	-	-	-	-	-	-
1	State 1,2 -vs- State 1,3,4,5	ncbi_112800748	5	6.6796e-52	1.49793e-50	--	PREDICTED: thioredoxin-like protein AAED1, chloroplastic [Arachis duranensis]	-	-	-	-	GO:0009532//plastid stroma	-	-
1	State 1,2 -vs- State 1,3,4,5	ncbi_112800817	4	9.60126e-17	8.61585e-16	HRD1A	PREDICTED: ERAD-associated E3 ubiquitin-protein ligase HRD1B-like [Arachis duranensis]	Genetic Information Processing;Genetic Information Processing	Folding, sorting and degradation;Folding, sorting and degradation	ko04141//Protein processing in endoplasmic reticulum;ko04120//Ubiquitin mediated proteolysis	K10601;K10601	-	GO:0003824//catalytic activity;GO:0046914//transition metal ion binding	-
1	State 1,2 -vs- State 1,3,4,5	ncbi_112800960	3	1.09645e-30	1.56545e-29	BHLH25	PREDICTED: transcription factor bHLH18 isoform X1 [Arachis duranensis]	-	-	-	-	-	-	-
1	State 1,2 -vs- State 1,3,4,5	ncbi_112800974	2	3.71515e-10	2.41496e-09	POL2A	PREDICTED: DNA polymerase epsilon catalytic subunit B-like isoform X3 [Arachis duranensis]	Metabolism;Metabolism;Genetic Information Processing;Genetic Information Processing;Metabolism;Genetic Information Processing	Global and overview maps;Nucleotide metabolism;Replication and repair;Replication and repair;Nucleotide metabolism;Replication and repair	ko01100//Metabolic pathways;ko00230//Purine metabolism;ko03420//Nucleotide excision repair;ko03030//DNA replication;ko00240//Pyrimidine metabolism;ko03410//Base excision repair	K02324;K02324;K02324;K02324;K02324;K02324	-	GO:0005488//binding;GO:0016740//transferase activity	GO:0006259//DNA metabolic process
1	State 1,2 -vs- State 1,3,4,5	ncbi_112801027	2	1.5355e-44	2.99733e-43	AHL23	PREDICTED: AT-hook motif nuclear-localized protein 23-like [Arachis ipaensis]	-	-	-	-	-	-	-
1	State 1,2 -vs- State 1,3,4,5	ncbi_112801077	4	4.69039e-12	3.39388e-11	AP2M	PREDICTED: AP-2 complex subunit mu [Arachis ipaensis]	Cellular Processes	Transport and catabolism	ko04144//Endocytosis	K11826	GO:0030119//AP-type membrane coat adaptor complex	GO:0043168//anion binding	GO:0008152//metabolic process;GO:0015031//protein transport
1	State 1,2 -vs- State 1,3,4,5	ncbi_112708913	1	3.29655e-20	3.36565e-19	accD	beta-carboxyltransferase 2 [Arachis hypogaea]	Metabolism;Metabolism;Metabolism;Metabolism;Metabolism;Metabolism;Metabolism	Global and overview maps;Global and overview maps;Global and overview maps;Carbohydrate metabolism;Global and overview maps;Lipid metabolism;Carbohydrate metabolism	ko01100//Metabolic pathways;ko01110//Biosynthesis of secondary metabolites;ko01200//Carbon metabolism;ko00620//Pyruvate metabolism;ko01212//Fatty acid metabolism;ko00061//Fatty acid biosynthesis;ko00640//Propanoate metabolism	K01963;K01963;K01963;K01963;K01963;K01963;K01963	GO:0009536//plastid	GO:0016874//ligase activity;GO:0046872//metal ion binding	GO:0006631//fatty acid metabolic process;GO:0044249//cellular biosynthetic process;GO:0044711//single-organism biosynthetic process;GO:1901576//organic substance biosynthetic process
1	State 1,2 -vs- State 1,3,4,5	ncbi_112801163	3	2.19702e-47	4.54928e-46	At5g46580	PREDICTED: pentatricopeptide repeat-containing protein At5g46580, chloroplastic [Arachis duranensis]	-	-	-	-	GO:0009536//plastid	-	GO:0003006//developmental process involved in reproduction;GO:0006605//protein targeting;GO:0009058//biosynthetic process;GO:0009886//post-embryonic morphogenesis
1	State 1,2 -vs- State 1,3,4,5	ncbi_112801172	2	5.20178e-26	6.48909e-25	PLL1	PREDICTED: protein phosphatase 2C 29-like isoform X1 [Arachis duranensis]	-	-	-	-	GO:0044464//cell part	GO:0016787//hydrolase activity;GO:0043167//ion binding	GO:0009653//anatomical structure morphogenesis;GO:0044237//cellular metabolic process;GO:0048507//meristem development;GO:0048869//cellular developmental process;GO:0050794//regulation of cellular process
1	State 1,2 -vs- State 1,3,4,5	ncbi_112801201	4	2.70376e-17	2.48297e-16	RPT3	PREDICTED: 26S protease regulatory subunit 6B homolog [Arachis duranensis]	Genetic Information Processing	Folding, sorting and degradation	ko03050//Proteasome	K03063	GO:0044424//intracellular part	GO:0003824//catalytic activity;GO:0032550//purine ribonucleoside binding	GO:0009057//macromolecule catabolic process
1	State 1,2 -vs- State 1,3,4,5	ncbi_112801426	4	7.85535e-08	4.36822e-07	BOI	PREDICTED: BOI-related E3 ubiquitin-protein ligase 1-like [Arachis ipaensis]	-	-	-	-	-	-	-
1	State 1,2 -vs- State 1,3,4,5	ncbi_112801433	5	3.74691e-21	3.96415e-20	-	-	-	-	-	-	-	-	-
1	State 1,2 -vs- State 1,3,4,5	ncbi_112801499	4	7.08035e-32	1.04253e-30	endou-b	PREDICTED: poly(U)-specific endoribonuclease-B [Arachis duranensis]	-	-	-	-	-	-	-
1	State 1,2 -vs- State 1,3,4,5	ncbi_112801517	4	2.1186e-34	3.31049e-33	BAM3	PREDICTED: beta-amylase 3, chloroplastic [Arachis duranensis]	Metabolism	Carbohydrate metabolism	ko00500//Starch and sucrose metabolism	K01177	-	GO:0016160//amylase activity	GO:0044238//primary metabolic process
1	State 1,2 -vs- State 1,3,4,5	ncbi_112801533	4	1.47227e-11	1.03657e-10	PBL19	PREDICTED: probable receptor-like protein kinase At5g47070 [Arachis duranensis]	-	-	-	-	-	-	-
1	State 1,2 -vs- State 1,3,4,5	ncbi_112801658	5	4.42364e-09	2.68109e-08	RBP47C	PREDICTED: polyadenylate-binding protein RBP47C-like [Arachis duranensis]	-	-	-	-	-	-	-
1	State 1,2 -vs- State 1,3,4,5	ncbi_112801781	3	1.2721e-21	1.36995e-20	--	transcription factor Pcc1 [Medicago truncatula]	-	-	-	-	-	-	-
1	State 1,2 -vs- State 1,3,4,5	ncbi_112801793	3	8.73779e-17	7.85629e-16	--	PREDICTED: nephrocystin-3-like isoform X1 [Arachis duranensis]	-	-	-	-	-	-	-
1	State 1,2 -vs- State 1,3,4,5	ncbi_112801852	3	5.58034e-09	3.35947e-08	RPL37A	PREDICTED: 60S ribosomal protein L37a [Ricinus communis]	Genetic Information Processing	Translation	ko03010//Ribosome	K02921	GO:0030529//intracellular ribonucleoprotein complex	-	GO:0010467//gene expression
1	State 1,2 -vs- State 1,3,4,5	ncbi_112801890	5	4.23944e-21	4.47907e-20	UGLYAH	PREDICTED: (S)-ureidoglycine aminohydrolase [Arachis ipaensis]	Metabolism	Nucleotide metabolism	ko00230//Purine metabolism	K14977	-	-	-
1	State 1,2 -vs- State 1,3,4,5	ncbi_112801974	3	0	0	LIL3.2	light-harvesting complex-like protein 3 isotype 2, chloroplastic [Cajanus cajan]	-	-	-	-	-	-	-
1	State 1,2 -vs- State 1,3,4,5	ncbi_112801988	3	5.50668e-62	1.43877e-60	CLPR4	PREDICTED: ATP-dependent Clp protease proteolytic subunit-related protein 4, chloroplastic [Arachis duranensis]	-	-	-	-	-	GO:0016787//hydrolase activity	GO:0019538//protein metabolic process
1	State 1,2 -vs- State 1,3,4,5	ncbi_112802210	2	3.44164e-80	1.1416e-78	BI-1	PREDICTED: bax inhibitor 1-like [Arachis duranensis]	-	-	-	-	-	-	-
1	State 1,2 -vs- State 1,3,4,5	ncbi_112802272	4	3.70483e-119	1.75497e-117	ERF6	PREDICTED: ethylene-responsive transcription factor 5 [Arachis duranensis]	-	-	-	-	-	-	-
1	State 1,2 -vs- State 1,3,4,5	ncbi_112802428	2	1.98291e-47	4.1084e-46	ACX1	PREDICTED: peroxisomal acyl-coenzyme A oxidase 1-like [Arachis duranensis]	Metabolism;Metabolism;Cellular Processes;Metabolism;Metabolism;Metabolism;Metabolism	Global and overview maps;Global and overview maps;Transport and catabolism;Global and overview maps;Lipid metabolism;Lipid metabolism;Lipid metabolism	ko01100//Metabolic pathways;ko01110//Biosynthesis of secondary metabolites;ko04146//Peroxisome;ko01212//Fatty acid metabolism;ko00071//Fatty acid degradation;ko00592//alpha-Linolenic acid metabolism;ko01040//Biosynthesis of unsaturated fatty acids	K00232;K00232;K00232;K00232;K00232;K00232;K00232	GO:0042579//microbody	GO:0000166//nucleotide binding;GO:0016634//oxidoreductase activity, acting on the CH-CH group of donors, oxygen as acceptor	GO:0009062//fatty acid catabolic process
1	State 1,2 -vs- State 1,3,4,5	ncbi_112802447	4	4.58404e-34	7.0972e-33	LTA3	PREDICTED: dihydrolipoyllysine-residue acetyltransferase component 1 of pyruvate dehydrogenase complex, mitochondrial-like [Arachis duranensis]	Metabolism;Metabolism;Metabolism;Metabolism;Metabolism;Metabolism	Global and overview maps;Global and overview maps;Global and overview maps;Carbohydrate metabolism;Carbohydrate metabolism;Carbohydrate metabolism	ko01100//Metabolic pathways;ko01110//Biosynthesis of secondary metabolites;ko01200//Carbon metabolism;ko00010//Glycolysis / Gluconeogenesis;ko00620//Pyruvate metabolism;ko00020//Citrate cycle (TCA cycle)	K00627;K00627;K00627;K00627;K00627;K00627	-	-	-
1	State 1,2 -vs- State 1,3,4,5	ncbi_112802462	3	7.74293e-20	7.78571e-19	-	-	-	-	-	-	-	-	-
1	State 1,2 -vs- State 1,3,4,5	ncbi_112802537	3	1.35484e-29	1.88002e-28	PURU1	PREDICTED: formyltetrahydrofolate deformylase 1, mitochondrial-like isoform X1 [Arachis duranensis]	Metabolism;Metabolism	Carbohydrate metabolism;Metabolism of cofactors and vitamins	ko00630//Glyoxylate and dicarboxylate metabolism;ko00670//One carbon pool by folate	K01433;K01433	-	GO:0016741//transferase activity, transferring one-carbon groups;GO:0016811//hydrolase activity, acting on carbon-nitrogen (but not peptide) bonds, in linear amides;GO:0031406//carboxylic acid binding	GO:0008152//metabolic process
1	State 1,2 -vs- State 1,3,4,5	ncbi_112802667	2	7.20294e-11	4.87398e-10	SEC16B	PREDICTED: protein transport protein SEC16A homolog isoform X2 [Arachis ipaensis]	-	-	-	-	-	-	-
1	State 1,2 -vs- State 1,3,4,5	ncbi_112802680	3	5.08053e-28	6.7597e-27	RPS30A	PREDICTED: 40S ribosomal protein S30 [Amborella trichopoda]	Genetic Information Processing	Translation	ko03010//Ribosome	K02983	GO:0030529//intracellular ribonucleoprotein complex	-	GO:0010467//gene expression
1	State 1,2 -vs- State 1,3,4,5	ncbi_112802706	2	2.07539e-16	1.835e-15	SEC16B	PREDICTED: protein transport protein SEC16B homolog [Arachis ipaensis]	-	-	-	-	-	-	-
1	State 1,2 -vs- State 1,3,4,5	ncbi_112802770	4	9.16235e-46	1.83619e-44	cwc15	PREDICTED: protein CWC15 homolog [Arachis duranensis]	Genetic Information Processing	Transcription	ko03040//Spliceosome	K12863	GO:0030529//intracellular ribonucleoprotein complex	-	-
1	State 1,2 -vs- State 1,3,4,5	ncbi_112802888	2	5.85203e-39	1.01258e-37	Ldha	PREDICTED: L-lactate dehydrogenase A [Arachis duranensis]	Metabolism;Metabolism;Metabolism;Metabolism;Metabolism;Metabolism	Global and overview maps;Global and overview maps;Carbohydrate metabolism;Carbohydrate metabolism;Amino acid metabolism;Carbohydrate metabolism	ko01100//Metabolic pathways;ko01110//Biosynthesis of secondary metabolites;ko00010//Glycolysis / Gluconeogenesis;ko00620//Pyruvate metabolism;ko00270//Cysteine and methionine metabolism;ko00640//Propanoate metabolism	K00016;K00016;K00016;K00016;K00016;K00016	GO:0016020//membrane;GO:0044444//cytoplasmic part	GO:0004457//lactate dehydrogenase activity	GO:0005975//carbohydrate metabolic process;GO:0006090//pyruvate metabolic process
1	State 1,2 -vs- State 1,3,4,5	ncbi_112802897	3	3.73143e-09	2.27471e-08	At5g47570	PREDICTED: NADH dehydrogenase [ubiquinone] 1 beta subcomplex subunit 8, mitochondrial [Arachis duranensis]	-	-	-	-	-	-	-
1	State 1,2 -vs- State 1,3,4,5	ncbi_112802924	4	3.84681e-29	5.27135e-28	TPRP-F1	PREDICTED: 36.4 kDa proline-rich protein-like [Arachis ipaensis]	-	-	-	-	-	-	-
1	State 1,2 -vs- State 1,3,4,5	ncbi_112802943	4	2.33314e-09	1.44149e-08	EARLI1	Lipid transfer protein [Medicago truncatula]	-	-	-	-	-	-	-
1	State 1,2 -vs- State 1,3,4,5	ncbi_112803136	3	6.34533e-16	5.49446e-15	tal	PREDICTED: transaldolase [Arachis duranensis]	Metabolism;Metabolism;Metabolism;Metabolism;Metabolism	Global and overview maps;Global and overview maps;Global and overview maps;Global and overview maps;Carbohydrate metabolism	ko01100//Metabolic pathways;ko01110//Biosynthesis of secondary metabolites;ko01200//Carbon metabolism;ko01230//Biosynthesis of amino acids;ko00030//Pentose phosphate pathway	K00616;K00616;K00616;K00616;K00616	-	-	-
1	State 1,2 -vs- State 1,3,4,5	ncbi_112803178	2	3.87241e-11	2.66113e-10	YAB1	PREDICTED: protein YABBY 4-like [Arachis duranensis]	-	-	-	-	-	-	-
1	State 1,2 -vs- State 1,3,4,5	ncbi_112803230	2	7.6806e-16	6.63241e-15	HOP2	PREDICTED: hsp70-Hsp90 organizing protein 1-like [Arachis duranensis]	-	-	-	-	-	-	-
1	State 1,2 -vs- State 1,3,4,5	ncbi_112803222	3	4.45207e-221	3.85846e-219	fusA2	PREDICTED: elongation factor G-2, chloroplastic [Arachis duranensis]	-	-	-	-	GO:0005576//extracellular region;GO:0009526//plastid envelope;GO:0009532//plastid stroma	GO:0008135//translation factor activity, RNA binding;GO:0017111//nucleoside-triphosphatase activity;GO:0032550//purine ribonucleoside binding	GO:0003006//developmental process involved in reproduction;GO:0005982//starch metabolic process;GO:0005984//disaccharide metabolic process;GO:0006355//regulation of transcription, DNA-templated;GO:0006414//translational elongation;GO:0006739//NADP metabolic process;GO:0009658//chloroplast organization;GO:0009668//plastid membrane organization;GO:0009893//positive regulation of metabolic process;G…
1	State 1,2 -vs- State 1,3,4,5	ncbi_112803240	5	1.76521e-14	1.43829e-13	fusA1	PREDICTED: uncharacterized protein LOC107618491 isoform X2 [Arachis ipaensis]	-	-	-	-	-	-	-
1	State 1,2 -vs- State 1,3,4,5	ncbi_112803256	4	2.17389e-23	2.48055e-22	SAP7	PREDICTED: zinc finger A20 and AN1 domain-containing stress-associated protein 7 [Arachis duranensis]	-	-	-	-	-	-	-
1	State 1,2 -vs- State 1,3,4,5	ncbi_112803288	2	1.09936e-74	3.42948e-73	--	PREDICTED: probable non-specific lipid-transfer protein AKCS9 [Arachis duranensis]	-	-	-	-	-	-	-
1	State 1,2 -vs- State 1,3,4,5	ncbi_112803318	3	4.35101e-19	4.25563e-18	CCS	PREDICTED: copper chaperone for superoxide dismutase, chloroplastic/cytosolic [Arachis duranensis]	-	-	-	-	GO:0009532//plastid stroma	GO:0008047//enzyme activator activity;GO:0043169//cation binding	GO:0006812//cation transport;GO:0009893//positive regulation of metabolic process;GO:0044710//single-organism metabolic process;GO:0046916//cellular transition metal ion homeostasis;GO:0050896//response to stimulus;GO:0072593//reactive oxygen species metabolic process
1	State 1,2 -vs- State 1,3,4,5	ncbi_112803296	3	3.45862e-14	2.77814e-13	NUDT14	nudix hydrolase 14, chloroplastic [Cajanus cajan]	Metabolism;Metabolism;Metabolism;Metabolism;Metabolism	Global and overview maps;Global and overview maps;Nucleotide metabolism;Carbohydrate metabolism;Carbohydrate metabolism	ko01100//Metabolic pathways;ko01110//Biosynthesis of secondary metabolites;ko00230//Purine metabolism;ko00500//Starch and sucrose metabolism;ko00051//Fructose and mannose metabolism	K18447;K18447;K18447;K18447;K18447	-	GO:0003824//catalytic activity	-
1	State 1,2 -vs- State 1,3,4,5	ncbi_112803490	3	4.52085e-42	8.31327e-41	CLPT2	PREDICTED: ATP-dependent Clp protease ATP-binding subunit CLPT2, chloroplastic-like isoform X1 [Arachis duranensis]	-	-	-	-	-	-	-
1	State 1,2 -vs- State 1,3,4,5	ncbi_112803662	4	1.07658e-20	1.11897e-19	KEU	PREDICTED: SNARE-interacting protein KEULE-like [Arachis duranensis]	-	-	-	-	-	-	GO:0006810//transport
1	State 1,2 -vs- State 1,3,4,5	ncbi_112803670	2	4.09641e-29	5.61116e-28	--	PREDICTED: myeloid leukemia factor 1-like [Arachis ipaensis]	-	-	-	-	-	-	-
1	State 1,2 -vs- State 1,3,4,5	ncbi_112803686	3	6.57708e-36	1.06229e-34	mrpl58	PREDICTED: peptidyl-tRNA hydrolase ICT1, mitochondrial [Arachis duranensis]	-	-	-	-	-	-	GO:0043624//cellular protein complex disassembly
1	State 1,2 -vs- State 1,3,4,5	ncbi_112803711	2	1.68436e-93	6.37954e-92	--	DUF1442 family protein [Medicago truncatula]	-	-	-	-	-	-	-
1	State 1,2 -vs- State 1,3,4,5	ncbi_112803787	3	3.76673e-09	2.29566e-08	CYP75B1	PREDICTED: flavonoid 3'-monooxygenase-like [Arachis duranensis]	-	-	-	-	-	-	-
1	State 1,2 -vs- State 1,3,4,5	ncbi_112803949	3	3.09117e-22	3.40369e-21	DREB1D	PREDICTED: dehydration-responsive element-binding protein 1E-like [Arachis duranensis]	-	-	-	-	-	-	-
1	State 1,2 -vs- State 1,3,4,5	ncbi_112803997	2	9.24306e-11	6.21717e-10	NRS/ER	PREDICTED: bifunctional dTDP-4-dehydrorhamnose 3,5-epimerase/dTDP-4-dehydrorhamnose reductase-like [Arachis duranensis]	Metabolism	Carbohydrate metabolism	ko00520//Amino sugar and nucleotide sugar metabolism	K12451	-	-	-
1	State 1,2 -vs- State 1,3,4,5	ncbi_112804005	5	4.64511e-09	2.81187e-08	CYP71A26	PREDICTED: cytochrome P450 71A26-like [Arachis duranensis]	-	-	-	-	-	-	-
1	State 1,2 -vs- State 1,3,4,5	ncbi_112804062	3	2.57504e-216	2.17183e-214	CP31B	PREDICTED: 28 kDa ribonucleoprotein, chloroplastic [Arachis duranensis]	-	-	-	-	-	-	-
1	State 1,2 -vs- State 1,3,4,5	ncbi_112804079	3	1.68609e-13	1.31332e-12	MHF2	PREDICTED: centromere protein X [Arachis duranensis]	-	-	-	-	-	-	GO:0043623//cellular protein complex assembly
1	State 1,2 -vs- State 1,3,4,5	ncbi_112804092	5	3.45626e-08	1.97338e-07	JGB	PREDICTED: DENN domain and WD repeat-containing protein SCD1-like [Arachis duranensis]	-	-	-	-	-	-	-
1	State 1,2 -vs- State 1,3,4,5	ncbi_112804183	2	3.00665e-10	1.96838e-09	BT1	PREDICTED: BTB/POZ and TAZ domain-containing protein 1-like [Arachis duranensis]	-	-	-	-	GO:0043231//intracellular membrane-bounded organelle	GO:0046914//transition metal ion binding;GO:0090595//acetyl-CoA:L-lysine N6-acetyltransferase	GO:0010468//regulation of gene expression;GO:0016570//histone modification
1	State 1,2 -vs- State 1,3,4,5	ncbi_112804199	3	8.36393e-30	1.16552e-28	At4g24780	PREDICTED: probable pectate lyase 18 [Arachis duranensis]	Metabolism	Carbohydrate metabolism	ko00040//Pentose and glucuronate interconversions	K01728	-	GO:0016837//carbon-oxygen lyase activity, acting on polysaccharides;GO:0043169//cation binding	GO:0000272//polysaccharide catabolic process
1	State 1,2 -vs- State 1,3,4,5	ncbi_112804327	4	5.04815e-08	2.84702e-07	Os06g0520600	PREDICTED: zinc finger CCCH domain-containing protein 43-like [Arachis duranensis]	-	-	-	-	-	-	-
1	State 1,2 -vs- State 1,3,4,5	ncbi_112804343	3	3.10729e-08	1.7778e-07	At3g48440	PREDICTED: zinc finger CCCH domain-containing protein 43-like isoform X1 [Arachis ipaensis]	-	-	-	-	-	-	-
1	State 1,2 -vs- State 1,3,4,5	ncbi_112804520	3	9.21791e-18	8.60222e-17	ABC1K8	PREDICTED: uncharacterized aarF domain-containing protein kinase 1-like isoform X2 [Lupinus angustifolius]	-	-	-	-	-	GO:0016772//transferase activity, transferring phosphorus-containing groups;GO:0032550//purine ribonucleoside binding	GO:0006464//cellular protein modification process;GO:0006796//phosphate-containing compound metabolic process
1	State 1,2 -vs- State 1,3,4,5	ncbi_112804562	3	3.4593e-106	1.48231e-104	NDPK2	PREDICTED: nucleoside diphosphate kinase 2, chloroplastic [Arachis duranensis]	Metabolism;Metabolism;Metabolism;Environmental Information Processing;Metabolism	Global and overview maps;Global and overview maps;Nucleotide metabolism;Signal transduction;Nucleotide metabolism	ko01100//Metabolic pathways;ko01110//Biosynthesis of secondary metabolites;ko00230//Purine metabolism;ko04016//MAPK signaling pathway - plant;ko00240//Pyrimidine metabolism	K00940;K00940;K00940;K00940;K00940	-	-	-
1	State 1,2 -vs- State 1,3,4,5	ncbi_112804948	2	1.11118e-31	1.62954e-30	CDKG-2	PREDICTED: cyclin-dependent kinase G-2-like isoform X1 [Arachis duranensis]	-	-	-	-	-	-	-
1	State 1,2 -vs- State 1,3,4,5	ncbi_112804995	4	4.02992e-17	3.67061e-16	ADK-B	PREDICTED: adenylate kinase 4-like [Arachis duranensis]	Metabolism;Metabolism;Metabolism;Metabolism	Global and overview maps;Global and overview maps;Nucleotide metabolism;Metabolism of cofactors and vitamins	ko01100//Metabolic pathways;ko01110//Biosynthesis of secondary metabolites;ko00230//Purine metabolism;ko00730//Thiamine metabolism	K00939;K00939;K00939;K00939	-	GO:0016301//kinase activity;GO:0032550//purine ribonucleoside binding	GO:0009117//nucleotide metabolic process
1	State 1,2 -vs- State 1,3,4,5	ncbi_112805011	3	4.62592e-12	3.34793e-11	nop56	PREDICTED: nucleolar protein 56-like [Arachis duranensis]	Genetic Information Processing	Translation	ko03008//Ribosome biogenesis in eukaryotes	K14564	-	-	-
1	State 1,2 -vs- State 1,3,4,5	ncbi_112805027	3	2.08915e-14	1.69643e-13	RNJ	PREDICTED: ribonuclease J-like isoform X1 [Arachis duranensis]	-	-	-	-	-	-	-
1	State 1,2 -vs- State 1,3,4,5	ncbi_112805123	3	1.79491e-11	1.25745e-10	-	-	-	-	-	-	-	-	-
1	State 1,2 -vs- State 1,3,4,5	ncbi_112805134	4	6.69464e-20	6.75421e-19	Cog2	PREDICTED: conserved oligomeric Golgi complex subunit 2 [Arachis duranensis]	-	-	-	-	-	-	GO:0008104//protein localization
1	State 1,2 -vs- State 1,3,4,5	ncbi_112805185	3	1.12324e-09	7.08335e-09	--	PREDICTED: uncharacterized protein LOC107489751 [Arachis duranensis]	-	-	-	-	-	-	-
1	State 1,2 -vs- State 1,3,4,5	ncbi_112805192	2	7.61389e-13	5.73176e-12	EXO70B1	PREDICTED: exocyst complex component EXO70B1-like isoform X1 [Arachis duranensis]	-	-	-	-	GO:0016020//membrane;GO:0044444//cytoplasmic part	-	GO:0000302//response to reactive oxygen species;GO:0009642//response to light intensity;GO:0016192//vesicle-mediated transport
1	State 1,2 -vs- State 1,3,4,5	ncbi_112805237	3	2.93285e-22	3.2309e-21	ATPD	PREDICTED: ATP synthase subunit delta, chloroplastic isoform X2 [Arachis duranensis]	Metabolism;Metabolism;Metabolism	Global and overview maps;Energy metabolism;Energy metabolism	ko01100//Metabolic pathways;ko00190//Oxidative phosphorylation;ko00195//Photosynthesis	K02113;K02113;K02113	GO:0009526//plastid envelope;GO:0031976//plastid thylakoid;GO:0044434//chloroplast part	GO:0019829//cation-transporting ATPase activity	GO:0005982//starch metabolic process;GO:0006090//pyruvate metabolic process;GO:0006605//protein targeting;GO:0006739//NADP metabolic process;GO:0006754//ATP biosynthetic process;GO:0006779//porphyrin-containing compound biosynthetic process;GO:0009620//response to fungus;GO:0009668//plastid membrane organization;GO:0009696//salicylic acid metabolic process;GO:0009755//hormone-mediated signaling p…
1	State 1,2 -vs- State 1,3,4,5	ncbi_112805321	2	9.58597e-08	5.29694e-07	RFC2	PREDICTED: replication factor C subunit 2 [Arachis ipaensis]	Genetic Information Processing;Genetic Information Processing;Genetic Information Processing	Replication and repair;Replication and repair;Replication and repair	ko03420//Nucleotide excision repair;ko03030//DNA replication;ko03430//Mismatch repair	K10755;K10755;K10755	GO:0043231//intracellular membrane-bounded organelle	GO:0003676//nucleic acid binding;GO:0016462//pyrophosphatase activity;GO:0032550//purine ribonucleoside binding	GO:0006259//DNA metabolic process
1	State 1,2 -vs- State 1,3,4,5	ncbi_112805386	3	1.0484e-31	1.53911e-30	PGRL1A	PREDICTED: PGR5-like protein 1A, chloroplastic [Arachis duranensis]	-	-	-	-	-	-	-
1	State 1,2 -vs- State 1,3,4,5	ncbi_112805489	4	3.81094e-09	2.32134e-08	AFC2	PREDICTED: serine/threonine-protein kinase AFC2 isoform X1 [Arachis duranensis]	-	-	-	-	-	GO:0004672//protein kinase activity;GO:0032550//purine ribonucleoside binding	GO:0006464//cellular protein modification process
1	State 1,2 -vs- State 1,3,4,5	ncbi_112805508	4	5.0758e-12	3.66585e-11	-	-	-	-	-	-	-	-	-
1	State 1,2 -vs- State 1,3,4,5	ncbi_112805513	2	3.87735e-14	3.10655e-13	QS	PREDICTED: quinolinate synthase, chloroplastic [Arachis duranensis]	Metabolism;Metabolism	Global and overview maps;Metabolism of cofactors and vitamins	ko01100//Metabolic pathways;ko00760//Nicotinate and nicotinamide metabolism	K03517;K03517	-	-	-
1	State 1,2 -vs- State 1,3,4,5	ncbi_112805545	3	1.78518e-40	3.18121e-39	TUFA	PREDICTED: elongation factor Tu, chloroplastic-like [Arachis duranensis]	Organismal Systems	Environmental adaptation	ko04626//Plant-pathogen interaction	K02358	-	-	-
1	State 1,2 -vs- State 1,3,4,5	ncbi_112733959	1	4.02985e-212	3.32981e-210	atpB	ATP synthase beta subunit, partial (plastid) [Pottingeria acuminata]	Metabolism;Metabolism;Metabolism	Global and overview maps;Energy metabolism;Energy metabolism	ko01100//Metabolic pathways;ko00190//Oxidative phosphorylation;ko00195//Photosynthesis	K02112;K02112;K02112	-	-	-
1	State 1,2 -vs- State 1,3,4,5	ncbi_112805773	3	1.34896e-84	4.67406e-83	RPL27AC	PREDICTED: 60S ribosomal protein L27a-3 [Arachis duranensis]	Genetic Information Processing	Translation	ko03010//Ribosome	K02900	-	-	-
1	State 1,2 -vs- State 1,3,4,5	ncbi_112805777	3	5.11118e-13	3.88279e-12	-	-	-	-	-	-	-	-	-
1	State 1,2 -vs- State 1,3,4,5	ncbi_112805782	2	5.24801e-26	6.54558e-25	RH30	PREDICTED: DEAD-box ATP-dependent RNA helicase 20-like [Arachis duranensis]	Genetic Information Processing	Transcription	ko03040//Spliceosome	K12823	GO:0043231//intracellular membrane-bounded organelle	GO:0003676//nucleic acid binding;GO:0032550//purine ribonucleoside binding;GO:0042623//ATPase activity, coupled	GO:0000956//nuclear-transcribed mRNA catabolic process;GO:0016072//rRNA metabolic process;GO:0022613//ribonucleoprotein complex biogenesis
1	State 1,2 -vs- State 1,3,4,5	ncbi_112805897	3	7.42224e-10	4.73544e-09	--	PREDICTED: uncharacterized protein LOC107494748 isoform X1 [Arachis duranensis]	-	-	-	-	-	-	-
1	State 1,2 -vs- State 1,3,4,5	ncbi_112695123	2	6.0775e-09	3.64956e-08	dlcB	dynein light chain type 1 family protein [Medicago truncatula]	-	-	-	-	-	-	-
1	State 1,2 -vs- State 1,3,4,5	ncbi_112695177	4	9.57878e-13	7.17578e-12	ATPK2	PREDICTED: serine/threonine-protein kinase AtPK2/AtPK19-like [Arachis duranensis]	-	-	-	-	-	-	-
1	State 1,2 -vs- State 1,3,4,5	ncbi_112695163	4	2.57096e-10	1.68858e-09	MOS14	PREDICTED: transportin-3 [Arachis duranensis]	-	-	-	-	-	GO:0017016//Ras GTPase binding	-
1	State 1,2 -vs- State 1,3,4,5	ncbi_112695208	3	3.08714e-29	4.24213e-28	KUA1	PREDICTED: LOW QUALITY PROTEIN: transcription factor MYB1R1-like [Arachis ipaensis]	-	-	-	-	-	GO:0005488//binding	-
1	State 1,2 -vs- State 1,3,4,5	ncbi_112695250	3	2.40782e-13	1.85874e-12	-	-	-	-	-	-	-	-	-
1	State 1,2 -vs- State 1,3,4,5	ncbi_112695276	2	3.47194e-24	4.07535e-23	--	PREDICTED: histone-lysine N-methyltransferase SETD1A-like [Glycine max]	-	-	-	-	-	-	-
1	State 1,2 -vs- State 1,3,4,5	ncbi_112695290	2	6.54301e-21	6.85836e-20	ARR5	PREDICTED: two-component response regulator ARR5-like [Arachis duranensis]	Environmental Information Processing	Signal transduction	ko04075//Plant hormone signal transduction	K14492	-	-	-
1	State 1,2 -vs- State 1,3,4,5	ncbi_112695328	3	2.35687e-109	1.04088e-107	apaG	PREDICTED: protein ApaG-like [Arachis ipaensis]	-	-	-	-	-	-	-
1	State 1,2 -vs- State 1,3,4,5	ncbi_112695346	2	5.66005e-10	3.638e-09	ABCF4	PREDICTED: ABC transporter F family member 4-like [Arachis duranensis]	-	-	-	-	-	GO:0017111//nucleoside-triphosphatase activity;GO:0032550//purine ribonucleoside binding	-
1	State 1,2 -vs- State 1,3,4,5	ncbi_112695385	2	4.13852e-26	5.17858e-25	ITPK1	PREDICTED: inositol-tetrakisphosphate 1-kinase 1 [Arachis ipaensis]	Metabolism;Environmental Information Processing;Metabolism	Global and overview maps;Signal transduction;Carbohydrate metabolism	ko01100//Metabolic pathways;ko04070//Phosphatidylinositol signaling system;ko00562//Inositol phosphate metabolism	K00913;K00913;K00913	-	GO:0043169//cation binding;GO:0051766//inositol trisphosphate kinase activity	GO:0006796//phosphate-containing compound metabolic process
1	State 1,2 -vs- State 1,3,4,5	ncbi_112695392	3	9.16356e-14	7.22718e-13	ISU1	PREDICTED: iron-sulfur cluster assembly protein 1-like [Arachis ipaensis]	-	-	-	-	-	GO:0051540//metal cluster binding	GO:0009058//biosynthetic process
1	State 1,2 -vs- State 1,3,4,5	ncbi_112695432	4	2.13269e-52	4.81544e-51	SRO5	PREDICTED: probable inactive poly [ADP-ribose] polymerase SRO5 [Arachis duranensis]	-	-	-	-	-	-	-
1	State 1,2 -vs- State 1,3,4,5	ncbi_112695531	5	1.26101e-07	6.89799e-07	EX2	PREDICTED: protein EXECUTER 2, chloroplastic-like [Arachis duranensis]	-	-	-	-	-	-	-
1	State 1,2 -vs- State 1,3,4,5	ncbi_112695541	3	5.42347e-45	1.06954e-43	--	PREDICTED: 2,3-bisphosphoglycerate-dependent phosphoglycerate mutase [Arachis duranensis]	-	-	-	-	-	-	-
1	State 1,2 -vs- State 1,3,4,5	ncbi_112695569	2	9.3745e-09	5.56372e-08	STY13	PREDICTED: serine/threonine-protein kinase HT1-like [Arachis duranensis]	-	-	-	-	-	GO:0004672//protein kinase activity;GO:0032550//purine ribonucleoside binding	GO:0006464//cellular protein modification process;GO:0006796//phosphate-containing compound metabolic process;GO:0010646//regulation of cell communication
1	State 1,2 -vs- State 1,3,4,5	ncbi_112695582	3	1.43844e-34	2.25532e-33	ALDH2B4	PREDICTED: aldehyde dehydrogenase family 2 member B4, mitochondrial-like [Arachis duranensis]	Metabolism;Metabolism;Metabolism;Metabolism;Metabolism;Metabolism;Metabolism;Metabolism;Metabolism;Metabolism;Metabolism;Metabolism;Metabolism	Global and overview maps;Global and overview maps;Carbohydrate metabolism;Carbohydrate metabolism;Lipid metabolism;Lipid metabolism;Amino acid metabolism;Amino acid metabolism;Carbohydrate metabolism;Amino acid metabolism;Metabolism of other amino acids;Amino acid metabolism;Amino acid metabolism	ko01100//Metabolic pathways;ko01110//Biosynthesis of secondary metabolites;ko00010//Glycolysis / Gluconeogenesis;ko00620//Pyruvate metabolism;ko00561//Glycerolipid metabolism;ko00071//Fatty acid degradation;ko00330//Arginine and proline metabolism;ko00280//Valine, leucine and isoleucine degradation;ko00053//Ascorbate and aldarate metabolism;ko00380//Tryptophan metabolism;ko00410//beta-Alanine met…	K00128;K00128;K00128;K00128;K00128;K00128;K00128;K00128;K00128;K00128;K00128;K00128;K00128	-	-	-
1	State 1,2 -vs- State 1,3,4,5	ncbi_112695640	3	9.13134e-10	5.79273e-09	--	PREDICTED: uncharacterized protein LOC107492247 [Arachis duranensis]	-	-	-	-	-	-	-
1	State 1,2 -vs- State 1,3,4,5	ncbi_112695673	2	7.34369e-63	1.94222e-61	UBC4	PREDICTED: ubiquitin-conjugating enzyme E2-23 kDa-like isoform X1 [Arachis duranensis]	Genetic Information Processing	Folding, sorting and degradation	ko04120//Ubiquitin mediated proteolysis	K10576	-	GO:0003824//catalytic activity	-
1	State 1,2 -vs- State 1,3,4,5	ncbi_112695708	5	2.72623e-08	1.56626e-07	At3g28050	PREDICTED: WAT1-related protein At3g28050-like isoform X2 [Arachis duranensis]	-	-	-	-	GO:0031224//intrinsic component of membrane	GO:0005215//transporter activity	GO:0044763//single-organism cellular process
1	State 1,2 -vs- State 1,3,4,5	ncbi_112695699	4	1.72082e-15	1.46153e-14	DEGP9	PREDICTED: protease Do-like 9 [Arachis duranensis]	-	-	-	-	GO:0009536//plastid;GO:0043232//intracellular non-membrane-bounded organelle	GO:0004175//endopeptidase activity	GO:0006405//RNA export from nucleus;GO:0006886//intracellular protein transport;GO:0019538//protein metabolic process
1	State 1,2 -vs- State 1,3,4,5	ncbi_112695748	3	3.42154e-12	2.49377e-11	--	PREDICTED: rhoGEF domain-containing protein gxcJ-like [Arachis ipaensis]	-	-	-	-	-	-	-
1	State 1,2 -vs- State 1,3,4,5	ncbi_112695800	4	2.28559e-41	4.14233e-40	CBP60A	PREDICTED: calmodulin-binding protein 60 A [Arachis duranensis]	-	-	-	-	-	-	-
1	State 1,2 -vs- State 1,3,4,5	ncbi_112695951	3	9.42063e-28	1.24314e-26	MATP6-A	PREDICTED: oleosin 16.4 kDa-like [Arachis duranensis]	-	-	-	-	-	-	-
1	State 1,2 -vs- State 1,3,4,5	ncbi_112696006	2	0	0	--	PREDICTED: uncharacterized protein LOC107495969 [Arachis duranensis]	-	-	-	-	-	-	-
1	State 1,2 -vs- State 1,3,4,5	ncbi_112696144	4	7.416e-104	3.11031e-102	BIG5	PREDICTED: brefeldin A-inhibited guanine nucleotide-exchange protein 5 [Arachis ipaensis]	-	-	-	-	-	-	GO:0043087//regulation of GTPase activity
1	State 1,2 -vs- State 1,3,4,5	ncbi_112696164	2	4.4334e-09	2.68653e-08	--	NLI interacting factor-like phosphatase [Medicago truncatula]	-	-	-	-	-	-	GO:0006796//phosphate-containing compound metabolic process
1	State 1,2 -vs- State 1,3,4,5	ncbi_112696156	4	4.3793e-140	2.39425e-138	LKR/SDH	PREDICTED: alpha-aminoadipic semialdehyde synthase [Arachis duranensis]	Metabolism;Metabolism;Metabolism	Global and overview maps;Global and overview maps;Amino acid metabolism	ko01100//Metabolic pathways;ko01110//Biosynthesis of secondary metabolites;ko00310//Lysine degradation	K14157;K14157;K14157	GO:0044444//cytoplasmic part	GO:0004753//saccharopine dehydrogenase activity	GO:0003006//developmental process involved in reproduction;GO:0009746//response to hexose;GO:0018205//peptidyl-lysine modification;GO:0019474//L-lysine catabolic process to acetyl-CoA;GO:0034285//response to disaccharide;GO:0042743//hydrogen peroxide metabolic process
1	State 1,2 -vs- State 1,3,4,5	ncbi_112696214	4	7.20184e-29	9.79121e-28	COG3	PREDICTED: conserved oligomeric Golgi complex subunit 3 [Arachis duranensis]	-	-	-	-	GO:0044444//cytoplasmic part	-	GO:0015031//protein transport
1	State 1,2 -vs- State 1,3,4,5	ncbi_112696252	4	3.89343e-21	4.11728e-20	SPAPJ696.02	SH3 domain-containing protein [Glycine soja]	-	-	-	-	-	-	-
1	State 1,2 -vs- State 1,3,4,5	ncbi_112696263	2	2.79189e-14	2.25253e-13	SAC3	PREDICTED: phosphoinositide phosphatase SAC3 [Arachis duranensis]	-	-	-	-	-	GO:0016788//hydrolase activity, acting on ester bonds	GO:0006661//phosphatidylinositol biosynthetic process
1	State 1,2 -vs- State 1,3,4,5	ncbi_112696276	4	2.00579e-121	9.64007e-120	SS	PREDICTED: sucrose synthase [Arachis duranensis]	Metabolism;Metabolism	Global and overview maps;Carbohydrate metabolism	ko01100//Metabolic pathways;ko00500//Starch and sucrose metabolism	K00695;K00695	-	GO:0035251//UDP-glucosyltransferase activity	GO:0008152//metabolic process;GO:0044403//symbiosis, encompassing mutualism through parasitism
1	State 1,2 -vs- State 1,3,4,5	ncbi_112696288	4	3.92531e-08	2.23123e-07	SAUR76	PREDICTED: auxin-responsive protein SAUR71-like [Arachis duranensis]	-	-	-	-	-	-	-
1	State 1,2 -vs- State 1,3,4,5	ncbi_112696296	3	3.7865e-08	2.15552e-07	--	PREDICTED: uncharacterized protein LOC107496140 [Arachis duranensis]	-	-	-	-	-	-	-
1	State 1,2 -vs- State 1,3,4,5	ncbi_112696303	3	2.08918e-280	2.28982e-278	PRXQ	PREDICTED: peroxiredoxin Q, chloroplastic-like [Arachis duranensis]	-	-	-	-	-	GO:0003824//catalytic activity;GO:0016209//antioxidant activity	GO:0044710//single-organism metabolic process
1	State 1,2 -vs- State 1,3,4,5	ncbi_112696322	4	1.05584e-11	7.50017e-11	--	PREDICTED: uncharacterized protein LOC107496120 [Arachis duranensis]	-	-	-	-	-	-	-
1	State 1,2 -vs- State 1,3,4,5	ncbi_112696340	4	2.92156e-12	2.13724e-11	RRP12	PREDICTED: RRP12-like protein [Arachis duranensis]	-	-	-	-	-	-	-
1	State 1,2 -vs- State 1,3,4,5	ncbi_112696350	3	5.43477e-35	8.62282e-34	KAS2	PREDICTED: 3-oxoacyl-[acyl-carrier-protein] synthase II, chloroplastic-like [Arachis duranensis]	Metabolism;Metabolism;Metabolism;Metabolism	Global and overview maps;Global and overview maps;Lipid metabolism;Metabolism of cofactors and vitamins	ko01100//Metabolic pathways;ko01212//Fatty acid metabolism;ko00061//Fatty acid biosynthesis;ko00780//Biotin metabolism	K09458;K09458;K09458;K09458	-	GO:0004312//fatty acid synthase activity	GO:0006631//fatty acid metabolic process
1	State 1,2 -vs- State 1,3,4,5	ncbi_112696383	3	8.61444e-38	1.45382e-36	TIFY10A	PREDICTED: protein TIFY 10A-like isoform X2 [Arachis duranensis]	Environmental Information Processing	Signal transduction	ko04075//Plant hormone signal transduction	K13464	-	-	-
1	State 1,2 -vs- State 1,3,4,5	ncbi_112696429	3	3.17865e-37	5.30108e-36	coq9	PREDICTED: ubiquinone biosynthesis protein COQ9-B, mitochondrial [Arachis ipaensis]	-	-	-	-	-	-	GO:0006743//ubiquinone metabolic process
1	State 1,2 -vs- State 1,3,4,5	ncbi_112696520	2	3.74543e-73	1.14718e-71	RIPK	PREDICTED: serine/threonine-protein kinase At5g01020-like [Arachis duranensis]	-	-	-	-	-	-	-
1	State 1,2 -vs- State 1,3,4,5	ncbi_112696530	4	2.78187e-74	8.61593e-73	ALEU	PREDICTED: thiol protease aleurain-like [Arachis ipaensis]	-	-	-	-	-	-	-
1	State 1,2 -vs- State 1,3,4,5	ncbi_112696533	4	2.78072e-143	1.55469e-141	--	PREDICTED: uncharacterized protein LOC107457859 isoform X2 [Arachis duranensis]	-	-	-	-	-	-	-
1	State 1,2 -vs- State 1,3,4,5	ncbi_112696566	4	4.46589e-11	3.05894e-10	--	PREDICTED: uncharacterized protein LOC107457848 isoform X1 [Arachis duranensis]	-	-	-	-	-	-	-
1	State 1,2 -vs- State 1,3,4,5	ncbi_112696587	4	1.25294457870959e-315	1.54462828990999e-313	OPR3	PREDICTED: 12-oxophytodienoate reductase 3 [Arachis duranensis]	Metabolism;Metabolism;Metabolism	Global and overview maps;Global and overview maps;Lipid metabolism	ko01100//Metabolic pathways;ko01110//Biosynthesis of secondary metabolites;ko00592//alpha-Linolenic acid metabolism	K05894;K05894;K05894	-	GO:0016628//oxidoreductase activity, acting on the CH-CH group of donors, NAD or NADP as acceptor;GO:0032553//ribonucleotide binding	GO:0044710//single-organism metabolic process
1	State 1,2 -vs- State 1,3,4,5	ncbi_112696673	3	3.71114e-25	4.49496e-24	UP3	PREDICTED: stress-response A/B barrel domain-containing protein UP3 [Lupinus angustifolius]	-	-	-	-	-	-	-
1	State 1,2 -vs- State 1,3,4,5	ncbi_112696714	3	3.51715e-66	9.78071e-65	RPS3B	40S ribosomal protein S3 [Arachis hypogaea]	Genetic Information Processing	Translation	ko03010//Ribosome	K02985	-	-	-
1	State 1,2 -vs- State 1,3,4,5	ncbi_112696732	3	0	0	--	Photosystem II PsbX [Corchorus capsularis]	-	-	-	-	-	-	GO:0044237//cellular metabolic process
1	State 1,2 -vs- State 1,3,4,5	ncbi_112696809	4	2.17718e-09	1.34778e-08	--	PREDICTED: uncharacterized membrane protein C776.05 [Arachis duranensis]	-	-	-	-	-	-	-
1	State 1,2 -vs- State 1,3,4,5	ncbi_112696801	4	3.24502e-53	7.44611e-52	XI-K	PREDICTED: myosin-17-like [Arachis duranensis]	-	-	-	-	-	-	-
1	State 1,2 -vs- State 1,3,4,5	ncbi_112696816	3	1.21055e-23	1.3935e-22	TS1	PREDICTED: threonine synthase 1, chloroplastic [Arachis duranensis]	Metabolism;Metabolism;Metabolism;Metabolism;Metabolism	Global and overview maps;Global and overview maps;Global and overview maps;Amino acid metabolism;Metabolism of cofactors and vitamins	ko01100//Metabolic pathways;ko01110//Biosynthesis of secondary metabolites;ko01230//Biosynthesis of amino acids;ko00260//Glycine, serine and threonine metabolism;ko00750//Vitamin B6 metabolism	K01733;K01733;K01733;K01733;K01733	-	GO:0003824//catalytic activity;GO:0043168//anion binding	GO:0019752//carboxylic acid metabolic process
1	State 1,2 -vs- State 1,3,4,5	ncbi_112696831	2	1.55349e-25	1.90664e-24	--	ribosomal protein L18ae family protein [Medicago truncatula]	-	-	-	-	-	-	-
1	State 1,2 -vs- State 1,3,4,5	ncbi_112696854	2	1.3966e-20	1.44703e-19	PP2C06	PREDICTED: probable protein phosphatase 2C 50 isoform X1 [Arachis duranensis]	Environmental Information Processing;Environmental Information Processing	Signal transduction;Signal transduction	ko04075//Plant hormone signal transduction;ko04016//MAPK signaling pathway - plant	K14497;K14497	-	-	-
1	State 1,2 -vs- State 1,3,4,5	ncbi_112696871	4	5.95554e-10	3.82331e-09	--	PREDICTED: uncharacterized protein LOC107496920 [Arachis duranensis]	-	-	-	-	-	-	-
1	State 1,2 -vs- State 1,3,4,5	ncbi_112696886	3	1.35222e-90	4.98239e-89	At3g55350	protein ALP1-like [Cajanus cajan]	-	-	-	-	-	-	-
1	State 1,2 -vs- State 1,3,4,5	ncbi_112696908	3	2.05988e-69	6.00849e-68	--	glyoxalase/bleomycin resistance protein/dioxygenase [Medicago truncatula]	-	-	-	-	-	-	-
1	State 1,2 -vs- State 1,3,4,5	ncbi_112696895	2	2.91207e-28	3.90006e-27	PUB34	PREDICTED: U-box domain-containing protein 34 isoform X1 [Arachis duranensis]	-	-	-	-	-	GO:0004672//protein kinase activity	GO:0006464//cellular protein modification process;GO:0006796//phosphate-containing compound metabolic process
1	State 1,2 -vs- State 1,3,4,5	ncbi_112696987	2	1.66603e-23	1.90734e-22	DGAT1A	PREDICTED: diacylglycerol O-acyltransferase 1-like isoform X1 [Arachis duranensis]	Metabolism;Metabolism	Global and overview maps;Lipid metabolism	ko01100//Metabolic pathways;ko00561//Glycerolipid metabolism	K11155;K11155	GO:0031090//organelle membrane;GO:0031224//intrinsic component of membrane;GO:0043231//intracellular membrane-bounded organelle	GO:0016411//acylglycerol O-acyltransferase activity	GO:0006641//triglyceride metabolic process
1	State 1,2 -vs- State 1,3,4,5	ncbi_112696978	4	2.23815e-71	6.71832e-70	IQM4	PREDICTED: IQ domain-containing protein IQM1-like [Arachis duranensis]	-	-	-	-	-	-	-
1	State 1,2 -vs- State 1,3,4,5	ncbi_112697036	3	0	0	RPS16-1	PREDICTED: 30S ribosomal protein S16-like [Arachis duranensis]	Genetic Information Processing	Translation	ko03010//Ribosome	K02959	-	-	-
1	State 1,2 -vs- State 1,3,4,5	ncbi_112697051	4	1.66203e-37	2.78589e-36	NAP1;3	PREDICTED: nucleosome assembly protein 1;3-like [Arachis duranensis]	-	-	-	-	-	-	GO:0034728//nucleosome organization
1	State 1,2 -vs- State 1,3,4,5	ncbi_112697065	3	8.44157e-15	6.96515e-14	--	PREDICTED: 2-hydroxy-6-oxo-6-(2'-aminophenyl)hexa-2,4-dienoic acid hydrolase-like isoform X1 [Vigna radiata var. radiata] [Vigna radiata]	-	-	-	-	-	-	-
1	State 1,2 -vs- State 1,3,4,5	ncbi_112697094	2	9.82474e-66	2.71466e-64	CKX3	PREDICTED: cytokinin dehydrogenase 3-like [Arachis duranensis]	Metabolism	Metabolism of terpenoids and polyketides	ko00908//Zeatin biosynthesis	K00279	-	GO:0000166//nucleotide binding;GO:0016616//oxidoreductase activity, acting on the CH-OH group of donors, NAD or NADP as acceptor;GO:0016645//oxidoreductase activity, acting on the CH-NH group of donors	GO:0006725//cellular aromatic compound metabolic process;GO:0044710//single-organism metabolic process
1	State 1,2 -vs- State 1,3,4,5	ncbi_112697106	4	2.0372e-11	1.42416e-10	CKX4	PREDICTED: cytokinin dehydrogenase 2-like [Arachis duranensis]	Metabolism	Metabolism of terpenoids and polyketides	ko00908//Zeatin biosynthesis	K00279	-	GO:0016614//oxidoreductase activity, acting on CH-OH group of donors	GO:0008152//metabolic process
1	State 1,2 -vs- State 1,3,4,5	ncbi_112697113	2	4.55795e-253	4.45237e-251	CKX4	PREDICTED: cytokinin dehydrogenase 2-like [Arachis duranensis]	Metabolism	Metabolism of terpenoids and polyketides	ko00908//Zeatin biosynthesis	K00279	-	GO:0016614//oxidoreductase activity, acting on CH-OH group of donors	GO:0008152//metabolic process
1	State 1,2 -vs- State 1,3,4,5	ncbi_112697149	5	5.29965e-10	3.41079e-09	TMEM258	PREDICTED: transmembrane protein 258 [Arachis duranensis]	-	-	-	-	-	-	-
1	State 1,2 -vs- State 1,3,4,5	ncbi_112697227	3	3.72991e-44	7.21165e-43	GATA21	GATA transcription factor 21 [Cajanus cajan]	-	-	-	-	-	-	-
1	State 1,2 -vs- State 1,3,4,5	ncbi_112697250	3	6.35604e-18	5.96774e-17	bsn	PREDICTED: extracellular ribonuclease-like isoform X1 [Arachis duranensis]	-	-	-	-	-	-	GO:0090304//nucleic acid metabolic process
1	State 1,2 -vs- State 1,3,4,5	ncbi_112697364	4	3.43649e-50	7.47148e-49	WRKY11	PREDICTED: probable WRKY transcription factor 11 isoform X2 [Arachis duranensis]	-	-	-	-	-	-	-
1	State 1,2 -vs- State 1,3,4,5	ncbi_112697419	5	8.05652e-12	5.76144e-11	At4g29890	PREDICTED: choline monooxygenase, chloroplastic [Arachis duranensis]	Metabolism	Amino acid metabolism	ko00260//Glycine, serine and threonine metabolism	K00499	GO:0009532//plastid stroma	GO:0016713//oxidoreductase activity, acting on paired donors, with incorporation or reduction of molecular oxygen, reduced iron-sulfur protein as one donor, and incorporation of one atom of oxygen;GO:0046914//transition metal ion binding;GO:0051536//iron-sulfur cluster binding	GO:0006725//cellular aromatic compound metabolic process;GO:0019695//choline metabolic process
1	State 1,2 -vs- State 1,3,4,5	ncbi_112697444	4	1.47578e-22	1.63881e-21	TT9	Protein CLEC16A like [Glycine soja]	-	-	-	-	-	-	-
1	State 1,2 -vs- State 1,3,4,5	ncbi_112697465	4	1.58521e-43	3.02186e-42	CSE	PREDICTED: caffeoylshikimate esterase [Arachis duranensis]	Metabolism;Metabolism;Metabolism	Global and overview maps;Global and overview maps;Biosynthesis of other secondary metabolites	ko01100//Metabolic pathways;ko01110//Biosynthesis of secondary metabolites;ko00940//Phenylpropanoid biosynthesis	K18368;K18368;K18368	GO:0005911//cell-cell junction;GO:0016020//membrane	GO:0004620//phospholipase activity	GO:0006950//response to stress;GO:0010038//response to metal ion
1	State 1,2 -vs- State 1,3,4,5	ncbi_112697501	4	0	0	BHLH35	PREDICTED: transcription factor bHLH35-like [Arachis duranensis]	-	-	-	-	-	-	-
1	State 1,2 -vs- State 1,3,4,5	ncbi_112697506	3	4.20029e-91	1.55927e-89	--	PREDICTED: macrophage migration inhibitory factor homolog [Arachis duranensis]	Metabolism;Metabolism	Amino acid metabolism;Amino acid metabolism	ko00350//Tyrosine metabolism;ko00360//Phenylalanine metabolism	K07253;K07253	-	-	-
1	State 1,2 -vs- State 1,3,4,5	ncbi_112697591	4	2.40351e-10	1.58145e-09	--	PREDICTED: F-box/kelch-repeat protein At3g06240-like [Arachis duranensis]	-	-	-	-	-	-	-
1	State 1,2 -vs- State 1,3,4,5	ncbi_112697696	4	1.83195e-50	4.00308e-49	--	PREDICTED: uncharacterized protein LOC107496276 [Arachis duranensis]	-	-	-	-	-	-	-
1	State 1,2 -vs- State 1,3,4,5	ncbi_112697704	4	1.55126e-10	1.03149e-09	TBC1D5	PREDICTED: TBC1 domain family member 5 homolog A-like [Arachis duranensis]	-	-	-	-	-	-	-
1	State 1,2 -vs- State 1,3,4,5	ncbi_112697753	4	1.67239e-68	4.82933e-67	--	core-2/I-branching enzyme [Medicago truncatula]	-	-	-	-	-	GO:0008194//UDP-glycosyltransferase activity	-
1	State 1,2 -vs- State 1,3,4,5	ncbi_112697876	3	3.40247e-92	1.2775e-90	--	PREDICTED: uncharacterized protein LOC107460263 [Arachis duranensis]	-	-	-	-	-	-	GO:0044699//single-organism process
1	State 1,2 -vs- State 1,3,4,5	ncbi_112697903	4	1.73918e-156	1.05603e-154	PMA4	PREDICTED: plasma membrane ATPase 4-like [Arachis ipaensis]	Metabolism	Energy metabolism	ko00190//Oxidative phosphorylation	K01535	GO:0031224//intrinsic component of membrane	GO:0017111//nucleoside-triphosphatase activity;GO:0032550//purine ribonucleoside binding;GO:0043169//cation binding	GO:0009152//purine ribonucleotide biosynthetic process
1	State 1,2 -vs- State 1,3,4,5	ncbi_112697943	5	8.06158e-10	5.13245e-09	--	PREDICTED: WAS protein family homolog 1 [Arachis duranensis]	-	-	-	-	-	-	-
1	State 1,2 -vs- State 1,3,4,5	ncbi_112697986	2	6.35937e-16	5.50525e-15	VIL2	PREDICTED: VIN3-like protein 2 [Arachis duranensis]	-	-	-	-	-	-	-
1	State 1,2 -vs- State 1,3,4,5	ncbi_112698055	2	1.77215e-13	1.37881e-12	ATR2	PREDICTED: NADPH--cytochrome P450 reductase 2 [Arachis ipaensis]	-	-	-	-	GO:0031090//organelle membrane;GO:0043231//intracellular membrane-bounded organelle	GO:0003824//catalytic activity;GO:0032553//ribonucleotide binding;GO:0046914//transition metal ion binding	GO:0044710//single-organism metabolic process
1	State 1,2 -vs- State 1,3,4,5	ncbi_112698117	2	0	0	SlH4	histone H4 [Zea mays]	-	-	-	-	GO:0005911//cell-cell junction;GO:0009536//plastid;GO:0031090//organelle membrane;GO:0043232//intracellular non-membrane-bounded organelle	GO:0003676//nucleic acid binding;GO:0046983//protein dimerization activity	GO:0034728//nucleosome organization
1	State 1,2 -vs- State 1,3,4,5	ncbi_112698134	2	0	0	SlH4	histone H4 [Zea mays]	-	-	-	-	GO:0005911//cell-cell junction;GO:0009536//plastid;GO:0031090//organelle membrane;GO:0043232//intracellular non-membrane-bounded organelle	GO:0003676//nucleic acid binding;GO:0046983//protein dimerization activity	GO:0034728//nucleosome organization
1	State 1,2 -vs- State 1,3,4,5	ncbi_112698157	4	1.76228e-10	1.16776e-09	--	muniscin carboxy-terminal mu-like domain protein [Medicago truncatula]	-	-	-	-	GO:0009536//plastid;GO:0030119//AP-type membrane coat adaptor complex	-	GO:0015031//protein transport
1	State 1,2 -vs- State 1,3,4,5	ncbi_112698168	4	1.38263e-56	3.35047e-55	--	syntaxin/T-SNARE family protein [Medicago truncatula]	-	-	-	-	-	-	GO:0016192//vesicle-mediated transport
1	State 1,2 -vs- State 1,3,4,5	ncbi_112698237	4	7.79196e-35	1.23091e-33	yipf6	PREDICTED: protein YIPF6 homolog [Tarenaya hassleriana]	-	-	-	-	GO:0031224//intrinsic component of membrane	-	-
1	State 1,2 -vs- State 1,3,4,5	ncbi_112698260	4	7.99254e-45	1.57052e-43	--	DUF761 domain protein [Medicago truncatula]	-	-	-	-	-	-	-
1	State 1,2 -vs- State 1,3,4,5	ncbi_112698318	5	6.2735e-10	4.02295e-09	-	-	-	-	-	-	-	-	-
1	State 1,2 -vs- State 1,3,4,5	ncbi_112698385	4	3.01295e-43	5.70112e-42	CBP60B	PREDICTED: LOW QUALITY PROTEIN: calmodulin-binding protein 60 B [Arachis duranensis]	-	-	-	-	-	-	-
1	State 1,2 -vs- State 1,3,4,5	ncbi_112698673	3	4.72499e-15	3.94186e-14	PR-1	PREDICTED: pathogenesis-related protein PR-1-like isoform X1 [Arachis duranensis]	-	-	-	-	-	-	-
1	State 1,2 -vs- State 1,3,4,5	ncbi_112698705	3	6.27598e-56	1.50868e-54	Os07g0190000	PREDICTED: probable 1-deoxy-D-xylulose-5-phosphate synthase 2, chloroplastic [Arachis duranensis]	Metabolism;Metabolism;Metabolism;Metabolism	Global and overview maps;Global and overview maps;Metabolism of terpenoids and polyketides;Metabolism of cofactors and vitamins	ko01100//Metabolic pathways;ko01110//Biosynthesis of secondary metabolites;ko00900//Terpenoid backbone biosynthesis;ko00730//Thiamine metabolism	K01662;K01662;K01662;K01662	-	-	-
1	State 1,2 -vs- State 1,3,4,5	ncbi_112698786	3	3.46998e-10	2.2625e-09	SmE	PREDICTED: probable small nuclear ribonucleoprotein E [Arachis duranensis]	Genetic Information Processing	Transcription	ko03040//Spliceosome	K11097	GO:0030529//intracellular ribonucleoprotein complex;GO:0044423//virion part	-	-
1	State 1,2 -vs- State 1,3,4,5	ncbi_112698834	4	1.12385e-59	2.85021e-58	DGK7	PREDICTED: diacylglycerol kinase 7 [Arachis ipaensis]	Metabolism;Metabolism;Metabolism;Metabolism;Environmental Information Processing	Global and overview maps;Global and overview maps;Lipid metabolism;Lipid metabolism;Signal transduction	ko01100//Metabolic pathways;ko01110//Biosynthesis of secondary metabolites;ko00564//Glycerophospholipid metabolism;ko00561//Glycerolipid metabolism;ko04070//Phosphatidylinositol signaling system	K00901;K00901;K00901;K00901;K00901	-	GO:0016301//kinase activity;GO:0032550//purine ribonucleoside binding	GO:0006796//phosphate-containing compound metabolic process;GO:0007186//G-protein coupled receptor signaling pathway
1	State 1,2 -vs- State 1,3,4,5	ncbi_112698914	4	1.03717e-62	2.73677e-61	SMAX1	PREDICTED: protein SUPPRESSOR OF MAX2 1 [Arachis ipaensis]	-	-	-	-	-	-	-
1	State 1,2 -vs- State 1,3,4,5	ncbi_112698930	4	2.07023e-137	1.11076e-135	TPS11	PREDICTED: probable alpha,alpha-trehalose-phosphate synthase [UDP-forming] 11 [Arachis duranensis]	Metabolism;Metabolism	Global and overview maps;Carbohydrate metabolism	ko01100//Metabolic pathways;ko00500//Starch and sucrose metabolism	K16055;K16055	-	-	-
1	State 1,2 -vs- State 1,3,4,5	ncbi_112698946	3	3.66878e-17	3.34696e-16	--	PREDICTED: uncharacterized protein LOC107459729 [Arachis duranensis]	-	-	-	-	-	-	-
1	State 1,2 -vs- State 1,3,4,5	ncbi_112699173	4	1.02814e-32	1.5431e-31	At4g30420	PREDICTED: WAT1-related protein At4g28040 [Arachis ipaensis]	-	-	-	-	-	-	-
1	State 1,2 -vs- State 1,3,4,5	ncbi_112699189	3	5.50668e-22	6.01077e-21	TET8	PREDICTED: tetraspanin-8-like [Arachis ipaensis]	-	-	-	-	-	-	-
1	State 1,2 -vs- State 1,3,4,5	ncbi_112699270	3	2.9702e-37	4.95942e-36	GAE1	PREDICTED: UDP-glucuronate 4-epimerase 1 [Arachis duranensis]	Metabolism;Metabolism	Global and overview maps;Carbohydrate metabolism	ko01100//Metabolic pathways;ko00520//Amino sugar and nucleotide sugar metabolism	K08679;K08679	GO:0000139//Golgi membrane;GO:0031224//intrinsic component of membrane;GO:0031984//organelle subcompartment	GO:0016857//racemase and epimerase activity, acting on carbohydrates and derivatives;GO:0048037//cofactor binding	GO:0044238//primary metabolic process
1	State 1,2 -vs- State 1,3,4,5	ncbi_112699338	4	1.61657e-22	1.79256e-21	DDB_G0275467	PREDICTED: 5'-nucleotidase domain-containing protein DDB_G0275467 isoform X1 [Arachis ipaensis]	-	-	-	-	-	-	-
1	State 1,2 -vs- State 1,3,4,5	ncbi_112699490	3	3.07536e-65	8.43682e-64	GGP3	PREDICTED: gamma-glutamyl peptidase 3-like [Arachis duranensis]	-	-	-	-	-	GO:0003824//catalytic activity	-
1	State 1,2 -vs- State 1,3,4,5	ncbi_112699506	4	6.06016e-08	3.39837e-07	HHP2	PREDICTED: heptahelical transmembrane protein 2 [Arachis duranensis]	-	-	-	-	-	-	-
1	State 1,2 -vs- State 1,3,4,5	ncbi_112699591	5	9.69342e-21	1.00979e-19	--	PREDICTED: uncharacterized protein LOC107461126 [Arachis duranensis]	-	-	-	-	-	-	-
1	State 1,2 -vs- State 1,3,4,5	ncbi_112699559	3	1.55958e-85	5.47239e-84	RPL35	PREDICTED: 50S ribosomal protein L35, chloroplastic [Arachis duranensis]	Genetic Information Processing	Translation	ko03010//Ribosome	K02916	GO:0030529//intracellular ribonucleoprotein complex	-	-
1	State 1,2 -vs- State 1,3,4,5	ncbi_112699623	4	8.78221e-28	1.16022e-26	--	PREDICTED: uncharacterized protein LOC107459467 [Arachis duranensis]	-	-	-	-	-	-	-
1	State 1,2 -vs- State 1,3,4,5	ncbi_112699607	2	5.92715e-50	1.28301e-48	ATG11	PREDICTED: autophagy-related protein 11 [Arachis ipaensis]	Cellular Processes	Transport and catabolism	ko04136//Autophagy - other eukaryotes	K08330	GO:0005911//cell-cell junction	-	-
1	State 1,2 -vs- State 1,3,4,5	ncbi_112699639	5	2.14668e-13	1.66235e-12	-	-	-	-	-	-	-	-	-
1	State 1,2 -vs- State 1,3,4,5	ncbi_112699776	2	1.17873e-26	1.50214e-25	2023-08-08	PREDICTED: AUGMIN subunit 8 [Arachis duranensis]	-	-	-	-	-	-	-
1	State 1,2 -vs- State 1,3,4,5	ncbi_112699865	3	1.02019e-163	6.47899e-162	IF3-2	PREDICTED: translation initiation factor IF-3-like [Vigna radiata var. radiata] [Vigna radiata]	-	-	-	-	GO:0009536//plastid	-	GO:0006412//translation
1	State 1,2 -vs- State 1,3,4,5	ncbi_112699881	4	0	0	HSP70	PREDICTED: heat shock 70 kDa protein [Arachis duranensis]	Genetic Information Processing;Cellular Processes;Genetic Information Processing	Folding, sorting and degradation;Transport and catabolism;Transcription	ko04141//Protein processing in endoplasmic reticulum;ko04144//Endocytosis;ko03040//Spliceosome	K03283;K03283;K03283	GO:0009536//plastid;GO:0016020//membrane;GO:0030312//external encapsulating structure	GO:0032550//purine ribonucleoside binding	GO:0000302//response to reactive oxygen species;GO:0009408//response to heat;GO:0009642//response to light intensity;GO:0033554//cellular response to stress;GO:0044267//cellular protein metabolic process
1	State 1,2 -vs- State 1,3,4,5	ncbi_112699897	4	9.25111e-70	2.7168e-68	EIF(ISO)4G1	PREDICTED: eukaryotic translation initiation factor isoform 4G-1 [Arachis duranensis]	Genetic Information Processing	Translation	ko03013//RNA transport	K03260	-	GO:0008135//translation factor activity, RNA binding	GO:0006412//translation
1	State 1,2 -vs- State 1,3,4,5	ncbi_112699975	3	3.27591e-38	5.58585e-37	At4g30660	PREDICTED: UPF0057 membrane protein At4g30660-like [Arachis duranensis]	-	-	-	-	-	-	-
1	State 1,2 -vs- State 1,3,4,5	ncbi_112700008	4	8.08298e-73	2.47026e-71	--	PREDICTED: uncharacterized protein LOC107459286 [Arachis duranensis]	-	-	-	-	-	-	-
1	State 1,2 -vs- State 1,3,4,5	ncbi_112700040	3	1.07139e-29	1.49059e-28	STIC2	PREDICTED: nucleoid-associated protein At4g30620, chloroplastic-like [Arachis duranensis]	-	-	-	-	-	-	-
1	State 1,2 -vs- State 1,3,4,5	ncbi_112700024	3	1.27516e-09	8.01145e-09	SCPL24	PREDICTED: serine carboxypeptidase 24-like [Arachis duranensis]	-	-	-	-	-	GO:0004180//carboxypeptidase activity	GO:0019538//protein metabolic process
1	State 1,2 -vs- State 1,3,4,5	ncbi_112700124	4	8.9229e-90	3.26858e-88	Gtp-bp	PREDICTED: signal recognition particle receptor subunit alpha [Arachis duranensis]	Genetic Information Processing	Folding, sorting and degradation	ko03060//Protein export	K13431	-	-	-
1	State 1,2 -vs- State 1,3,4,5	ncbi_112700329	4	8.88152e-08	4.92185e-07	UBP23	PREDICTED: ubiquitin carboxyl-terminal hydrolase 23 [Arachis ipaensis]	-	-	-	-	-	GO:0016787//hydrolase activity	-
1	State 1,2 -vs- State 1,3,4,5	ncbi_112700355	3	7.29123e-26	9.05642e-25	At2g24240	PREDICTED: BTB/POZ domain-containing protein At2g24240 [Arachis duranensis]	-	-	-	-	-	-	-
1	State 1,2 -vs- State 1,3,4,5	ncbi_112700371	3	1.2197e-19	1.219e-18	FAD6	PREDICTED: omega-6 fatty acid desaturase, chloroplastic [Arachis duranensis]	-	-	-	-	GO:0009528//plastid inner membrane;GO:0031224//intrinsic component of membrane	GO:0003824//catalytic activity	GO:0006090//pyruvate metabolic process;GO:0006091//generation of precursor metabolites and energy;GO:0006544//glycine metabolic process;GO:0006633//fatty acid biosynthetic process;GO:0006732//coenzyme metabolic process;GO:0006753//nucleoside phosphate metabolic process;GO:0006779//porphyrin-containing compound biosynthetic process;GO:0006790//sulfur compound metabolic process;GO:0009644//response…
1	State 1,2 -vs- State 1,3,4,5	ncbi_112700433	4	1.24422e-11	8.7932e-11	RTNLB21	PREDICTED: reticulon-like protein B21 [Arachis duranensis]	-	-	-	-	-	-	-
1	State 1,2 -vs- State 1,3,4,5	ncbi_112700486	3	1.72147e-07	9.31954e-07	BHLH66	PREDICTED: transcription factor bHLH66-like [Arachis duranensis]	-	-	-	-	-	-	-
1	State 1,2 -vs- State 1,3,4,5	ncbi_112700528	3	0	0	GAPN	PREDICTED: NADP-dependent glyceraldehyde-3-phosphate dehydrogenase [Arachis ipaensis]	Metabolism;Metabolism;Metabolism;Metabolism	Global and overview maps;Global and overview maps;Carbohydrate metabolism;Carbohydrate metabolism	ko01100//Metabolic pathways;ko01200//Carbon metabolism;ko00010//Glycolysis / Gluconeogenesis;ko00030//Pentose phosphate pathway	K00131;K00131;K00131;K00131	-	-	-
1	State 1,2 -vs- State 1,3,4,5	ncbi_112700580	4	1.40579e-30	1.99968e-29	RTFDC1	PREDICTED: protein RTF2 homolog [Arachis duranensis]	-	-	-	-	-	-	-
1	State 1,2 -vs- State 1,3,4,5	ncbi_112700596	1	3.809e-13	2.91115e-12	-	-	-	-	-	-	-	-	-
1	State 1,2 -vs- State 1,3,4,5	ncbi_112700633	2	7.37908e-16	6.37523e-15	-	-	-	-	-	-	-	-	-
1	State 1,2 -vs- State 1,3,4,5	ncbi_112700688	4	8.24815e-34	1.26878e-32	TIL	PREDICTED: temperature-induced lipocalin-1-like isoform X4 [Arachis duranensis]	-	-	-	-	-	-	GO:0051234//establishment of localization
1	State 1,2 -vs- State 1,3,4,5	ncbi_112700672	4	6.03648e-159	3.71757e-157	TIL	PREDICTED: temperature-induced lipocalin-1-like [Arachis duranensis]	-	-	-	-	-	-	GO:0051234//establishment of localization
1	State 1,2 -vs- State 1,3,4,5	ncbi_112700730	2	0	0	TIL	PREDICTED: temperature-induced lipocalin-1-like [Arachis ipaensis]	-	-	-	-	-	-	GO:0051234//establishment of localization
1	State 1,2 -vs- State 1,3,4,5	ncbi_112700746	3	5.22234e-87	1.86655e-85	RPL10	PREDICTED: 50S ribosomal protein L10, chloroplastic-like [Arachis duranensis]	Genetic Information Processing	Translation	ko03010//Ribosome	K02864	GO:0030529//intracellular ribonucleoprotein complex	-	GO:0022613//ribonucleoprotein complex biogenesis
1	State 1,2 -vs- State 1,3,4,5	ncbi_112700762	2	7.98985e-26	9.90993e-25	abhd17c	PREDICTED: protein ABHD17C-like [Arachis duranensis]	Metabolism	Lipid metabolism	ko00062//Fatty acid elongation	K01076	-	GO:0003824//catalytic activity	-
1	State 1,2 -vs- State 1,3,4,5	ncbi_112700888	2	1.30695e-39	2.28773e-38	ChiC	PREDICTED: acidic mammalian chitinase-like [Arachis ipaensis]	Metabolism;Metabolism	Global and overview maps;Carbohydrate metabolism	ko01100//Metabolic pathways;ko00520//Amino sugar and nucleotide sugar metabolism	K01183;K01183	-	-	-
1	State 1,2 -vs- State 1,3,4,5	ncbi_112700904	3	4.00644e-13	3.05935e-12	ChiC	PREDICTED: chitinase-3-like protein 1 isoform X1 [Arachis duranensis]	Metabolism;Metabolism	Global and overview maps;Carbohydrate metabolism	ko01100//Metabolic pathways;ko00520//Amino sugar and nucleotide sugar metabolism	K01183;K01183	-	-	-
1	State 1,2 -vs- State 1,3,4,5	ncbi_112701068	4	6.87542e-13	5.18543e-12	EDR2L	PREDICTED: protein ENHANCED DISEASE RESISTANCE 2 isoform X1 [Arachis duranensis]	-	-	-	-	-	-	-
1	State 1,2 -vs- State 1,3,4,5	ncbi_112701092	3	5.62883e-33	8.50164e-32	--	PREDICTED: uncharacterized protein LOC107458790 [Arachis duranensis]	-	-	-	-	-	-	-
1	State 1,2 -vs- State 1,3,4,5	ncbi_112701083	3	5.45241e-11	3.71589e-10	STP7	PREDICTED: sugar transport protein 7 [Arachis duranensis]	-	-	-	-	GO:0031224//intrinsic component of membrane	GO:0015291//secondary active transmembrane transporter activity	GO:0044763//single-organism cellular process;GO:0044765//single-organism transport
1	State 1,2 -vs- State 1,3,4,5	ncbi_112701101	4	1.58237e-07	8.58936e-07	TMN11	PREDICTED: transmembrane 9 superfamily member 11 [Arachis duranensis]	-	-	-	-	-	-	-
1	State 1,2 -vs- State 1,3,4,5	ncbi_112701108	2	2.11737e-19	2.09496e-18	v1g244155	PREDICTED: dentin sialophosphoprotein [Cicer arietinum]	-	-	-	-	-	-	-
1	State 1,2 -vs- State 1,3,4,5	ncbi_112701153	4	0	0	--	stress induced protein [Medicago truncatula]	-	-	-	-	-	-	-
1	State 1,2 -vs- State 1,3,4,5	ncbi_112701123	2	2.45129e-10	1.61182e-09	CTR1	PREDICTED: uncharacterized protein LOC107458739 [Arachis duranensis]	-	-	-	-	-	-	-
1	State 1,2 -vs- State 1,3,4,5	ncbi_112701172	2	9.53218e-27	1.2197e-25	-	-	-	-	-	-	-	-	-
1	State 1,2 -vs- State 1,3,4,5	ncbi_112701183	2	1.33692e-10	8.92486e-10	At4g11680	RING-H2 finger protein ATL65 [Glycine soja]	-	-	-	-	-	GO:0043169//cation binding	-
1	State 1,2 -vs- State 1,3,4,5	ncbi_112701223	5	2.70562e-08	1.55493e-07	RPS11	PREDICTED: 40S ribosomal protein S11 [Arachis duranensis]	Genetic Information Processing	Translation	ko03010//Ribosome	K02949	-	-	-
1	State 1,2 -vs- State 1,3,4,5	ncbi_112701255	3	1.50468e-51	3.35256e-50	CRR6	PREDICTED: protein CHLORORESPIRATORY REDUCTION 6, chloroplastic [Arachis duranensis]	-	-	-	-	GO:0009532//plastid stroma;GO:0044434//chloroplast part	-	GO:0009058//biosynthetic process;GO:0043623//cellular protein complex assembly
1	State 1,2 -vs- State 1,3,4,5	ncbi_112701300	5	2.46832e-16	2.1763e-15	--	SAM domain protein [Medicago truncatula]	-	-	-	-	-	-	-
1	State 1,2 -vs- State 1,3,4,5	ncbi_112701310	3	1.9475e-14	1.58346e-13	MICU	PREDICTED: calcium uptake protein 1, mitochondrial-like [Arachis ipaensis]	-	-	-	-	-	-	-
1	State 1,2 -vs- State 1,3,4,5	ncbi_112701363	4	2.21034e-47	4.57549e-46	PAT24	PREDICTED: protein S-acyltransferase 24 [Arachis duranensis]	-	-	-	-	GO:0012506//vesicle membrane;GO:0031224//intrinsic component of membrane;GO:0031984//organelle subcompartment;GO:0043231//intracellular membrane-bounded organelle	GO:0016409//palmitoyltransferase activity;GO:0046914//transition metal ion binding	GO:0006625//protein targeting to peroxisome;GO:0009062//fatty acid catabolic process;GO:0009826//unidimensional cell growth;GO:0016192//vesicle-mediated transport
1	State 1,2 -vs- State 1,3,4,5	ncbi_112701395	3	1.55355e-09	9.7067e-09	--	PREDICTED: phosphopantothenoylcysteine decarboxylase subunit VHS3-like [Arachis duranensis]	-	-	-	-	-	-	-
1	State 1,2 -vs- State 1,3,4,5	ncbi_112701379	3	4.27464e-15	3.57262e-14	TTM3	PREDICTED: triphosphate tunel metalloenzyme 3 isoform X1 [Arachis duranensis]	-	-	-	-	-	-	-
1	State 1,2 -vs- State 1,3,4,5	ncbi_112701406	3	1.49908e-08	8.77423e-08	--	PREDICTED: prostatic spermine-binding protein-like [Arachis duranensis]	-	-	-	-	-	-	-
1	State 1,2 -vs- State 1,3,4,5	ncbi_112701415	3	2.07134e-18	1.97673e-17	ANTR6	PREDICTED: probable anion transporter 6, chloroplastic isoform X1 [Arachis duranensis]	-	-	-	-	GO:0031224//intrinsic component of membrane;GO:0042170//plastid membrane	-	GO:0015698//inorganic anion transport;GO:0044763//single-organism cellular process
1	State 1,2 -vs- State 1,3,4,5	ncbi_112701515	3	1.01079e-40	1.81011e-39	--	PREDICTED: glutamic acid-rich protein-like [Arachis duranensis]	-	-	-	-	-	-	-
1	State 1,2 -vs- State 1,3,4,5	ncbi_112701525	4	1.38873e-11	9.79449e-11	UBP22	PREDICTED: ubiquitin carboxyl-terminal hydrolase 22-like [Arachis duranensis]	-	-	-	-	-	GO:0046914//transition metal ion binding;GO:0070011//peptidase activity, acting on L-amino acid peptides	GO:0019941//modification-dependent protein catabolic process
1	State 1,2 -vs- State 1,3,4,5	ncbi_112701532	2	1.15366e-10	7.72383e-10	TOC90	PREDICTED: translocase of chloroplast 90, chloroplastic [Arachis duranensis]	-	-	-	-	GO:0009527//plastid outer membrane;GO:0031224//intrinsic component of membrane	GO:0016787//hydrolase activity;GO:0036094//small molecule binding;GO:0043169//cation binding	GO:0006605//protein targeting
1	State 1,2 -vs- State 1,3,4,5	ncbi_112701549	4	8.50065e-11	5.72895e-10	--	Armadillo-like helical [Corchorus olitorius]	-	-	-	-	-	-	-
1	State 1,2 -vs- State 1,3,4,5	ncbi_112701557	3	3.61052e-16	3.16081e-15	SYT5	PREDICTED: synaptotagmin-5 [Arachis ipaensis]	-	-	-	-	GO:0005911//cell-cell junction;GO:0031224//intrinsic component of membrane;GO:0044464//cell part	GO:0043169//cation binding	GO:0006694//steroid biosynthetic process;GO:0016104//triterpenoid biosynthetic process
1	State 1,2 -vs- State 1,3,4,5	ncbi_112701576	2	3.40363e-49	7.25408e-48	CRCK3	PREDICTED: calmodulin-binding receptor-like cytoplasmic kinase 3 isoform X1 [Arachis duranensis]	-	-	-	-	-	GO:0004672//protein kinase activity;GO:0032550//purine ribonucleoside binding	GO:0006464//cellular protein modification process;GO:0006796//phosphate-containing compound metabolic process
1	State 1,2 -vs- State 1,3,4,5	ncbi_112701590	3	4.85515e-08	2.74085e-07	SPS	PREDICTED: probable sucrose-phosphate synthase [Arachis duranensis]	Metabolism;Metabolism	Global and overview maps;Carbohydrate metabolism	ko01100//Metabolic pathways;ko00500//Starch and sucrose metabolism	K00696;K00696	-	-	-
1	State 1,2 -vs- State 1,3,4,5	ncbi_112701643	2	1.73084e-65	4.76533e-64	At4g32285	PREDICTED: putative clathrin assembly protein At5g35200 [Arachis ipaensis]	-	-	-	-	GO:0030117//membrane coat;GO:0030135//coated vesicle	GO:0005515//protein binding;GO:0035091//phosphatidylinositol binding	GO:0006901//vesicle coating
1	State 1,2 -vs- State 1,3,4,5	ncbi_112701653	4	1.00156e-16	8.97601e-16	--	PREDICTED: uncharacterized protein LOC107461868 isoform X1 [Arachis duranensis]	-	-	-	-	-	-	-
1	State 1,2 -vs- State 1,3,4,5	ncbi_112701672	3	0	0	TPRP-F1	PREDICTED: 36.4 kDa proline-rich protein [Arachis duranensis]	-	-	-	-	-	-	-
1	State 1,2 -vs- State 1,3,4,5	ncbi_112701706	4	4.80783e-33	7.26955e-32	RFS6	PREDICTED: probable galactinol--sucrose galactosyltransferase 6 [Arachis duranensis]	Metabolism	Carbohydrate metabolism	ko00052//Galactose metabolism	K06617	-	-	-
1	State 1,2 -vs- State 1,3,4,5	ncbi_112701713	4	1.20129e-80	4.00778e-79	HAT	PREDICTED: zinc finger BED domain-containing protein DAYSLEEPER [Arachis duranensis]	-	-	-	-	-	-	-
1	State 1,2 -vs- State 1,3,4,5	ncbi_112701777	2	3.97951e-24	4.65848e-23	TBC1D15	PREDICTED: TBC1 domain family member 15 [Arachis duranensis]	-	-	-	-	-	-	-
1	State 1,2 -vs- State 1,3,4,5	ncbi_112701821	2	7.53566e-24	8.73854e-23	TPR4	PREDICTED: LOW QUALITY PROTEIN: topless-related protein 4-like [Arachis ipaensis]	-	-	-	-	-	-	-
1	State 1,2 -vs- State 1,3,4,5	ncbi_112701849	4	1.16278e-26	1.48345e-25	At4g32285	probable clathrin assembly protein At4g32285 [Cajanus cajan]	-	-	-	-	GO:0030135//coated vesicle	GO:0005515//protein binding;GO:0035091//phosphatidylinositol binding	GO:0006901//vesicle coating
1	State 1,2 -vs- State 1,3,4,5	ncbi_112701868	2	1.89566e-20	1.95385e-19	--	PREDICTED: WD repeat-containing protein 11-like [Arachis ipaensis]	-	-	-	-	-	-	-
1	State 1,2 -vs- State 1,3,4,5	ncbi_112701890	2	0	0	At2g25060	PREDICTED: blue copper protein-like [Arachis duranensis]	-	-	-	-	-	-	-
1	State 1,2 -vs- State 1,3,4,5	ncbi_112701913	3	1.12074e-196	8.65071e-195	--	PREDICTED: mavicyanin-like [Arachis duranensis]	-	-	-	-	-	-	-
1	State 1,2 -vs- State 1,3,4,5	ncbi_112701935	3	7.86965e-224	6.92449e-222	At4g02530	PREDICTED: thylakoid lumenal 16.5 kDa protein, chloroplastic [Arachis duranensis]	-	-	-	-	-	-	-
1	State 1,2 -vs- State 1,3,4,5	ncbi_112701922	4	4.84034e-46	9.75685e-45	MBD10	PREDICTED: methyl-CpG-binding domain-containing protein 11-like [Arachis duranensis]	-	-	-	-	-	-	-
1	State 1,2 -vs- State 1,3,4,5	ncbi_112702814	2	2.54466e-13	1.96219e-12	EBF2	PREDICTED: EIN3-binding F-box protein 1-like [Arachis duranensis]	Environmental Information Processing;Environmental Information Processing	Signal transduction;Signal transduction	ko04075//Plant hormone signal transduction;ko04016//MAPK signaling pathway - plant	K14515;K14515	-	-	-
1	State 1,2 -vs- State 1,3,4,5	ncbi_112702877	2	7.84508e-17	7.06282e-16	DRR49A	PREDICTED: pathogenesis-related protein 2-like [Arachis ipaensis]	-	-	-	-	-	-	-
1	State 1,2 -vs- State 1,3,4,5	ncbi_112702889	2	4.08645e-115	1.88413e-113	DRR49A	PREDICTED: pathogenesis-related protein 2-like [Arachis ipaensis]	-	-	-	-	-	-	-
1	State 1,2 -vs- State 1,3,4,5	ncbi_112702884	2	6.1039e-93	2.30052e-91	DRR49A	PREDICTED: pathogenesis-related protein 2-like [Arachis duranensis]	-	-	-	-	-	-	-
1	State 1,2 -vs- State 1,3,4,5	ncbi_112702914	2	0	0	DRR49A	PREDICTED: pathogenesis-related protein 2-like [Arachis duranensis]	-	-	-	-	-	-	-
1	State 1,2 -vs- State 1,3,4,5	ncbi_112702950	3	2.22233e-102	9.1595e-101	RPS1	PREDICTED: 30S ribosomal protein S1, chloroplastic-like [Arachis ipaensis]	Genetic Information Processing	Translation	ko03010//Ribosome	K02945	GO:0030529//intracellular ribonucleoprotein complex	-	-
1	State 1,2 -vs- State 1,3,4,5	ncbi_112702940	2	2.50086e-09	1.54139e-08	UPL6	PREDICTED: E3 ubiquitin-protein ligase UPL6-like [Arachis duranensis]	Genetic Information Processing	Folding, sorting and degradation	ko04120//Ubiquitin mediated proteolysis	K10589	-	-	-
1	State 1,2 -vs- State 1,3,4,5	ncbi_112702963	4	1.64996e-238	1.52555e-236	INVC	PREDICTED: alkaline/neutral invertase A, mitochondrial-like [Arachis duranensis]	-	-	-	-	GO:0043231//intracellular membrane-bounded organelle	GO:0004564//beta-fructofuranosidase activity	GO:0009692//ethylene metabolic process;GO:0009845//seed germination;GO:0048506//regulation of timing of meristematic phase transition
1	State 1,2 -vs- State 1,3,4,5	ncbi_112703031	2	1.97886e-14	1.60821e-13	--	PREDICTED: prostatic spermine-binding protein-like [Arachis ipaensis]	-	-	-	-	-	-	-
1	State 1,2 -vs- State 1,3,4,5	ncbi_112703084	4	1.91974e-51	4.265e-50	--	PREDICTED: uncharacterized protein LOC107462743 [Arachis duranensis]	-	-	-	-	-	-	-
1	State 1,2 -vs- State 1,3,4,5	ncbi_112703094	4	2.80227e-19	2.76194e-18	GAL1	PREDICTED: galactokinase [Arachis duranensis]	-	-	-	-	GO:0044444//cytoplasmic part	GO:0016773//phosphotransferase activity, alcohol group as acceptor;GO:0032550//purine ribonucleoside binding;GO:0043169//cation binding	GO:0016310//phosphorylation;GO:0019318//hexose metabolic process
1	State 1,2 -vs- State 1,3,4,5	ncbi_112703131	4	6.41417e-280	7.00796e-278	WRKY48	PREDICTED: probable WRKY transcription factor 48 [Arachis duranensis]	-	-	-	-	-	-	-
1	State 1,2 -vs- State 1,3,4,5	ncbi_112703165	2	0	0	CP1	PREDICTED: calmodulin [Arachis duranensis]	Organismal Systems;Environmental Information Processing;Environmental Information Processing	Environmental adaptation;Signal transduction;Signal transduction	ko04626//Plant-pathogen interaction;ko04016//MAPK signaling pathway - plant;ko04070//Phosphatidylinositol signaling system	K02183;K02183;K02183	GO:0044444//cytoplasmic part	-	-
1	State 1,2 -vs- State 1,3,4,5	ncbi_112778903	4	2.03452e-41	3.69213e-40	-	-	-	-	-	-	-	-	-
1	State 1,2 -vs- State 1,3,4,5	ncbi_112703182	4	2.23243e-19	2.20722e-18	At3g17090	PREDICTED: probable protein phosphatase 2C 42 [Arachis duranensis]	-	-	-	-	-	GO:0004721//phosphoprotein phosphatase activity;GO:0043169//cation binding	GO:0006464//cellular protein modification process
1	State 1,2 -vs- State 1,3,4,5	ncbi_112703210	4	5.23203e-32	7.73673e-31	ECHIA	PREDICTED: probable enoyl-CoA hydratase 1, peroxisomal [Arachis duranensis]	-	-	-	-	-	GO:0003824//catalytic activity	-
1	State 1,2 -vs- State 1,3,4,5	ncbi_112703234	3	1.05512e-44	2.06778e-43	ORRM1	PREDICTED: 30 kDa ribonucleoprotein, chloroplastic-like [Arachis ipaensis]	-	-	-	-	-	-	-
1	State 1,2 -vs- State 1,3,4,5	ncbi_112703261	3	6.92058e-48	1.44513e-46	HCF107	PREDICTED: protein high chlorophyll fluorescent 107 [Arachis duranensis]	-	-	-	-	GO:0009526//plastid envelope;GO:0031090//organelle membrane	-	GO:0006355//regulation of transcription, DNA-templated;GO:0006396//RNA processing;GO:0009658//chloroplast organization;GO:0009668//plastid membrane organization;GO:0009887//organ morphogenesis;GO:0010608//posttranscriptional regulation of gene expression;GO:0016072//rRNA metabolic process;GO:0031399//regulation of protein modification process;GO:0043623//cellular protein complex assembly;GO:00488…
1	State 1,2 -vs- State 1,3,4,5	ncbi_112703292	2	5.99481e-43	1.12449e-41	UBC32	PREDICTED: ubiquitin-conjugating enzyme E2 32 [Arachis duranensis]	Genetic Information Processing;Genetic Information Processing	Folding, sorting and degradation;Folding, sorting and degradation	ko04141//Protein processing in endoplasmic reticulum;ko04120//Ubiquitin mediated proteolysis	K10578;K10578	-	-	-
1	State 1,2 -vs- State 1,3,4,5	ncbi_112703342	4	1.09164e-45	2.18391e-44	--	PREDICTED: zinc finger CCHC domain-containing protein 10 [Arachis duranensis]	-	-	-	-	-	-	-
1	State 1,2 -vs- State 1,3,4,5	ncbi_112703332	4	3.4892e-34	5.42032e-33	smek1	PREDICTED: serine/threonine-protein phosphatase 4 regulatory subunit 3-like [Arachis duranensis]	-	-	-	-	-	-	-
1	State 1,2 -vs- State 1,3,4,5	ncbi_112703358	3	1.47021e-14	1.20161e-13	LPD2	PREDICTED: dihydrolipoyl dehydrogenase 2, chloroplastic [Arachis duranensis]	Metabolism;Metabolism;Metabolism;Metabolism;Metabolism;Metabolism;Metabolism;Metabolism;Metabolism;Metabolism	Global and overview maps;Global and overview maps;Global and overview maps;Carbohydrate metabolism;Carbohydrate metabolism;Carbohydrate metabolism;Amino acid metabolism;Amino acid metabolism;Carbohydrate metabolism;Carbohydrate metabolism	ko01100//Metabolic pathways;ko01110//Biosynthesis of secondary metabolites;ko01200//Carbon metabolism;ko00010//Glycolysis / Gluconeogenesis;ko00620//Pyruvate metabolism;ko00630//Glyoxylate and dicarboxylate metabolism;ko00260//Glycine, serine and threonine metabolism;ko00280//Valine, leucine and isoleucine degradation;ko00020//Citrate cycle (TCA cycle);ko00640//Propanoate metabolism	K00382;K00382;K00382;K00382;K00382;K00382;K00382;K00382;K00382;K00382	-	GO:0000166//nucleotide binding;GO:0016651//oxidoreductase activity, acting on NAD(P)H;GO:0016723//oxidoreductase activity, oxidizing metal ions, NAD or NADP as acceptor;GO:0046914//transition metal ion binding	GO:0019725//cellular homeostasis;GO:0044710//single-organism metabolic process;GO:0061687//detoxification of inorganic compound
1	State 1,2 -vs- State 1,3,4,5	ncbi_112703375	2	3.37522e-19	3.31718e-18	SAR1A	PREDICTED: GTP-binding protein SAR1A [Arachis duranensis]	Genetic Information Processing	Folding, sorting and degradation	ko04141//Protein processing in endoplasmic reticulum	K07953	-	-	-
1	State 1,2 -vs- State 1,3,4,5	ncbi_112703364	2	1.22682e-53	2.84245e-52	SAR1A	PREDICTED: GTP-binding protein SAR1A-like [Arachis duranensis]	Genetic Information Processing	Folding, sorting and degradation	ko04141//Protein processing in endoplasmic reticulum	K07953	-	-	-
1	State 1,2 -vs- State 1,3,4,5	ncbi_112703390	4	1.84746e-21	1.97848e-20	AAE7	PREDICTED: acetate/butyrate--CoA ligase AAE7, peroxisomal [Arachis ipaensis]	Metabolism;Metabolism;Metabolism;Metabolism;Metabolism;Metabolism	Global and overview maps;Global and overview maps;Global and overview maps;Carbohydrate metabolism;Carbohydrate metabolism;Carbohydrate metabolism	ko01100//Metabolic pathways;ko01110//Biosynthesis of secondary metabolites;ko01200//Carbon metabolism;ko00010//Glycolysis / Gluconeogenesis;ko00620//Pyruvate metabolism;ko00630//Glyoxylate and dicarboxylate metabolism	K01913;K01913;K01913;K01913;K01913;K01913	GO:0042579//microbody	GO:0016405//CoA-ligase activity;GO:0016878//acid-thiol ligase activity	GO:0044262//cellular carbohydrate metabolic process;GO:0046459//short-chain fatty acid metabolic process
1	State 1,2 -vs- State 1,3,4,5	ncbi_112703462	2	3.20822e-13	2.45932e-12	GATA15	PREDICTED: GATA transcription factor 15-like [Arachis duranensis]	-	-	-	-	-	-	-
1	State 1,2 -vs- State 1,3,4,5	ncbi_112703494	2	5.45282e-09	3.28556e-08	ARR1	PREDICTED: two-component response regulator ARR1-like [Arachis duranensis]	Environmental Information Processing	Signal transduction	ko04075//Plant hormone signal transduction	K14491	-	GO:0005488//binding;GO:0016772//transferase activity, transferring phosphorus-containing groups	GO:0006796//phosphate-containing compound metabolic process;GO:0035556//intracellular signal transduction
1	State 1,2 -vs- State 1,3,4,5	ncbi_112703534	2	0	0	PR10-1	PREDICTED: pathogenesis-related protein 2-like [Arachis duranensis]	-	-	-	-	-	-	-
1	State 1,2 -vs- State 1,3,4,5	ncbi_112703549	2	4.57908e-78	1.48541e-76	DRR49A	PREDICTED: pathogenesis-related protein 2-like [Arachis ipaensis]	-	-	-	-	-	-	-
1	State 1,2 -vs- State 1,3,4,5	ncbi_112703541	2	0	0	PR10-1	PREDICTED: pathogenesis-related protein 2-like [Arachis duranensis]	-	-	-	-	-	-	-
1	State 1,2 -vs- State 1,3,4,5	ncbi_112703527	2	0	0	PR10-1	PREDICTED: pathogenesis-related protein 2-like [Arachis duranensis]	-	-	-	-	-	-	-
1	State 1,2 -vs- State 1,3,4,5	ncbi_112703564	2	0	0	STH-2	PREDICTED: pathogenesis-related protein STH-2-like [Arachis ipaensis]	-	-	-	-	-	-	GO:0050896//response to stimulus
1	State 1,2 -vs- State 1,3,4,5	ncbi_112703606	4	4.81255e-42	8.84027e-41	--	phosphatase 2C (PP2C)-like protein [Corchorus capsularis]	-	-	-	-	-	-	-
1	State 1,2 -vs- State 1,3,4,5	ncbi_112703628	4	2.80682e-16	2.47066e-15	--	PREDICTED: growth/differentiation factor 7 [Arachis ipaensis]	-	-	-	-	-	-	-
1	State 1,2 -vs- State 1,3,4,5	ncbi_112703717	4	1.45411e-22	1.61526e-21	ephA	PREDICTED: bifunctional epoxide hydrolase 2-like [Arachis ipaensis]	-	-	-	-	-	-	-
1	State 1,2 -vs- State 1,3,4,5	ncbi_112703707	2	2.07103e-09	1.28333e-08	BCE2	PREDICTED: lipoamide acyltransferase component of branched-chain alpha-keto acid dehydrogenase complex, mitochondrial [Arachis duranensis]	Metabolism;Metabolism;Metabolism;Metabolism	Global and overview maps;Global and overview maps;Amino acid metabolism;Carbohydrate metabolism	ko01100//Metabolic pathways;ko01110//Biosynthesis of secondary metabolites;ko00280//Valine, leucine and isoleucine degradation;ko00640//Propanoate metabolism	K09699;K09699;K09699;K09699	-	-	-
1	State 1,2 -vs- State 1,3,4,5	ncbi_112703772	3	1.08086e-08	6.38633e-08	Dynll2	PREDICTED: dynein light chain LC6, flagellar outer arm-like [Arachis duranensis]	-	-	-	-	GO:0043234//protein complex	-	GO:0000097//sulfur amino acid biosynthetic process
1	State 1,2 -vs- State 1,3,4,5	ncbi_112703784	4	2.492e-160	1.55407e-158	MFP2	PREDICTED: peroxisomal fatty acid beta-oxidation multifunctional protein MFP2 [Arachis ipaensis]	Metabolism;Metabolism;Metabolism;Metabolism;Metabolism	Global and overview maps;Global and overview maps;Global and overview maps;Lipid metabolism;Lipid metabolism	ko01100//Metabolic pathways;ko01110//Biosynthesis of secondary metabolites;ko01212//Fatty acid metabolism;ko00071//Fatty acid degradation;ko00592//alpha-Linolenic acid metabolism	K10527;K10527;K10527;K10527;K10527	GO:0005777//peroxisome;GO:0005911//cell-cell junction;GO:0030312//external encapsulating structure;GO:0043232//intracellular non-membrane-bounded organelle	GO:0016616//oxidoreductase activity, acting on the CH-OH group of donors, NAD or NADP as acceptor;GO:0016836//hydro-lyase activity;GO:0016856//racemase and epimerase activity, acting on hydroxy acids and derivatives;GO:0016863//intramolecular oxidoreductase activity, transposing C=C bonds;GO:0048037//cofactor binding	GO:0006511//ubiquitin-dependent protein catabolic process;GO:0006996//organelle organization;GO:0009062//fatty acid catabolic process;GO:0009404//toxin metabolic process;GO:0035966//response to topologically incorrect protein;GO:0043248//proteasome assembly
1	State 1,2 -vs- State 1,3,4,5	ncbi_112703831	4	1.94852e-304	2.31149e-302	LEA5	PREDICTED: late embryogenesis abundant protein Lea5-like isoform X1 [Arachis duranensis]	-	-	-	-	-	-	-
1	State 1,2 -vs- State 1,3,4,5	ncbi_112703861	4	3.24131e-08	1.85279e-07	--	PREDICTED: uncharacterized protein LOC107464055 [Arachis duranensis]	-	-	-	-	-	-	-
1	State 1,2 -vs- State 1,3,4,5	ncbi_112703932	5	1.71335e-12	1.2672e-11	Togaram2	PREDICTED: protein FAM179B isoform X1 [Vigna radiata var. radiata] [Vigna radiata]	-	-	-	-	-	-	-
1	State 1,2 -vs- State 1,3,4,5	ncbi_112704003	4	1.8289e-19	1.81473e-18	alaXL	PREDICTED: alanine--tRNA ligase [Arachis duranensis]	-	-	-	-	-	GO:0004812//aminoacyl-tRNA ligase activity;GO:0032550//purine ribonucleoside binding	GO:0006418//tRNA aminoacylation for protein translation
1	State 1,2 -vs- State 1,3,4,5	ncbi_112704023	5	3.49112e-12	2.54314e-11	At3g16560	PREDICTED: probable protein phosphatase 2C 40 [Arachis ipaensis]	-	-	-	-	-	-	-
1	State 1,2 -vs- State 1,3,4,5	ncbi_112704514	2	7.96395e-16	6.86852e-15	TON2	PREDICTED: probable serine/threonine-protein phosphatase 2A regulatory subunit B'' subunit TON2 [Arachis duranensis]	Genetic Information Processing	Translation	ko03015//mRNA surveillance pathway	K11583	-	-	-
1	State 1,2 -vs- State 1,3,4,5	ncbi_112704605	2	1.12933e-18	1.08841e-17	--	transcription termination factor family protein [Medicago truncatula]	-	-	-	-	-	-	-
1	State 1,2 -vs- State 1,3,4,5	ncbi_112704653	4	8.95274e-44	1.71706e-42	Os01g0367900	PREDICTED: ISWI chromatin-remodeling complex ATPase CHR11-like isoform X1 [Arachis ipaensis]	-	-	-	-	GO:0031010//ISWI-type complex	GO:0003676//nucleic acid binding;GO:0003682//chromatin binding;GO:0017111//nucleoside-triphosphatase activity;GO:0032550//purine ribonucleoside binding	GO:0006338//chromatin remodeling
1	State 1,2 -vs- State 1,3,4,5	ncbi_112704669	2	2.53513e-15	2.13921e-14	MIEL1	PREDICTED: E3 ubiquitin-protein ligase MIEL1 [Arachis ipaensis]	Genetic Information Processing	Folding, sorting and degradation	ko04120//Ubiquitin mediated proteolysis	K10144	GO:0043231//intracellular membrane-bounded organelle	GO:0005515//protein binding;GO:0046914//transition metal ion binding	GO:0002832//negative regulation of response to biotic stimulus;GO:0032436//positive regulation of proteasomal ubiquitin-dependent protein catabolic process;GO:0032446//protein modification by small protein conjugation
1	State 1,2 -vs- State 1,3,4,5	ncbi_112704791	2	0	0	POPTRDRAFT_820933	PREDICTED: CASP-like protein 1D2 [Arachis ipaensis]	-	-	-	-	-	-	-
1	State 1,2 -vs- State 1,3,4,5	ncbi_112704840	2	1.31035e-15	1.11978e-14	SYD	PREDICTED: chromatin structure-remodeling complex protein SYD-like isoform X3 [Glycine max]	-	-	-	-	-	-	-
1	State 1,2 -vs- State 1,3,4,5	ncbi_112704968	5	2.38953e-35	3.81751e-34	TKT2	PREDICTED: LOW QUALITY PROTEIN: probable 1-deoxy-D-xylulose-5-phosphate synthase, chloroplastic [Arachis duranensis]	Metabolism;Metabolism;Metabolism;Metabolism	Global and overview maps;Global and overview maps;Metabolism of terpenoids and polyketides;Metabolism of cofactors and vitamins	ko01100//Metabolic pathways;ko01110//Biosynthesis of secondary metabolites;ko00900//Terpenoid backbone biosynthesis;ko00730//Thiamine metabolism	K01662;K01662;K01662;K01662	-	GO:0016744//transferase activity, transferring aldehyde or ketonic groups	GO:0006721//terpenoid metabolic process
1	State 1,2 -vs- State 1,3,4,5	ncbi_112704992	2	5.06569e-08	2.85621e-07	--	PREDICTED: uncharacterized protein LOC107464797 [Arachis duranensis]	-	-	-	-	-	-	-
1	State 1,2 -vs- State 1,3,4,5	ncbi_112705022	4	9.50988e-11	6.39147e-10	At4g15545	PREDICTED: uncharacterized protein At4g15545-like [Arachis duranensis]	-	-	-	-	-	GO:0005215//transporter activity	GO:0044763//single-organism cellular process
1	State 1,2 -vs- State 1,3,4,5	ncbi_112705061	4	7.26273e-13	5.47217e-12	PPD	PREDICTED: LOW QUALITY PROTEIN: pyruvate, phosphate dikinase, chloroplastic-like [Arachis ipaensis]	Metabolism;Metabolism;Metabolism;Metabolism	Global and overview maps;Global and overview maps;Carbohydrate metabolism;Energy metabolism	ko01100//Metabolic pathways;ko01200//Carbon metabolism;ko00620//Pyruvate metabolism;ko00710//Carbon fixation in photosynthetic organisms	K01006;K01006;K01006;K01006	-	-	-
1	State 1,2 -vs- State 1,3,4,5	ncbi_112705095	4	1.48257e-08	8.68055e-08	MIP1	PREDICTED: putative E3 ubiquitin-protein ligase RF298 isoform X1 [Arachis duranensis]	-	-	-	-	-	-	-
1	State 1,2 -vs- State 1,3,4,5	ncbi_112705145	2	1.29003e-30	1.83652e-29	XPB1	PREDICTED: DNA repair helicase XPB1-like [Arachis ipaensis]	Genetic Information Processing;Genetic Information Processing	Replication and repair;Transcription	ko03420//Nucleotide excision repair;ko03022//Basal transcription factors	K10843;K10843	-	-	-
1	State 1,2 -vs- State 1,3,4,5	ncbi_112705190	4	1.21499e-19	1.21446e-18	LFG5	PREDICTED: BI1-like protein [Arachis duranensis]	-	-	-	-	GO:0031224//intrinsic component of membrane	-	GO:0016192//vesicle-mediated transport;GO:1902582//single-organism intracellular transport
1	State 1,2 -vs- State 1,3,4,5	ncbi_112705216	3	7.15721e-36	1.15572e-34	-	-	-	-	-	-	-	-	-
1	State 1,2 -vs- State 1,3,4,5	ncbi_112705259	4	9.4349e-08	5.21806e-07	--	alpha/beta-hydrolase superfamily protein [Medicago truncatula]	-	-	-	-	-	-	-
1	State 1,2 -vs- State 1,3,4,5	ncbi_112705272	2	2.91657e-08	1.67242e-07	MPK16	PREDICTED: mitogen-activated protein kinase 15 [Arachis ipaensis]	-	-	-	-	GO:0016020//membrane;GO:0043231//intracellular membrane-bounded organelle	GO:0004702//receptor signaling protein serine/threonine kinase activity;GO:0032550//purine ribonucleoside binding	GO:0006464//cellular protein modification process;GO:0006796//phosphate-containing compound metabolic process;GO:0048509//regulation of meristem development
1	State 1,2 -vs- State 1,3,4,5	ncbi_112705283	3	7.39086e-204	5.89564e-202	RPS15AA	PREDICTED: 40S ribosomal protein S15a-1 [Arachis duranensis]	Genetic Information Processing	Translation	ko03010//Ribosome	K02957	GO:0030529//intracellular ribonucleoprotein complex	-	GO:0010467//gene expression
1	State 1,2 -vs- State 1,3,4,5	ncbi_112705329	3	1.6662e-12	1.23298e-11	--	PREDICTED: uncharacterized protein LOC107465500 isoform X3 [Arachis duranensis]	-	-	-	-	-	-	-
1	State 1,2 -vs- State 1,3,4,5	ncbi_112705392	2	0	0	--	PREDICTED: transmembrane protein 45B-like [Arachis duranensis]	-	-	-	-	-	-	-
1	State 1,2 -vs- State 1,3,4,5	ncbi_112705409	4	4.21583e-37	7.00713e-36	yipf5	PREDICTED: protein YIPF5 homolog [Arachis duranensis]	-	-	-	-	GO:0031224//intrinsic component of membrane	-	-
1	State 1,2 -vs- State 1,3,4,5	ncbi_112705432	4	5.45737e-49	1.15954e-47	CBSDUF1	PREDICTED: DUF21 domain-containing protein At4g14240-like isoform X1 [Arachis duranensis]	-	-	-	-	-	-	-
1	State 1,2 -vs- State 1,3,4,5	ncbi_112705475	2	6.07955e-09	3.65048e-08	LUL4	PREDICTED: probable E3 ubiquitin-protein ligase LUL4 [Arachis duranensis]	-	-	-	-	-	-	-
1	State 1,2 -vs- State 1,3,4,5	ncbi_112705519	4	1.59121e-10	1.05734e-09	DSPTP1	PREDICTED: dual specificity protein phosphatase 1-like [Arachis duranensis]	-	-	-	-	-	GO:0004721//phosphoprotein phosphatase activity	GO:0006796//phosphate-containing compound metabolic process
1	State 1,2 -vs- State 1,3,4,5	ncbi_112705571	3	1.74412e-64	4.73775e-63	--	PREDICTED: uncharacterized protein LOC107465371 [Arachis duranensis]	-	-	-	-	-	-	-
1	State 1,2 -vs- State 1,3,4,5	ncbi_112705613	2	7.11858e-13	5.36531e-12	RHF1A	PREDICTED: E3 ubiquitin-protein ligase RHF1A-like [Arachis duranensis]	-	-	-	-	-	-	-
1	State 1,2 -vs- State 1,3,4,5	ncbi_112705595	3	2.03238e-17	1.87588e-16	ADG2	PREDICTED: glucose-1-phosphate adenylyltransferase large subunit 3, chloroplastic/amyloplastic isoform X1 [Arachis duranensis]	Metabolism;Metabolism;Metabolism;Metabolism	Global and overview maps;Global and overview maps;Carbohydrate metabolism;Carbohydrate metabolism	ko01100//Metabolic pathways;ko01110//Biosynthesis of secondary metabolites;ko00500//Starch and sucrose metabolism;ko00520//Amino sugar and nucleotide sugar metabolism	K00975;K00975;K00975;K00975	GO:0009526//plastid envelope;GO:0009532//plastid stroma	GO:0032550//purine ribonucleoside binding;GO:0070566//adenylyltransferase activity	GO:0005977//glycogen metabolic process;GO:0005982//starch metabolic process;GO:0006739//NADP metabolic process;GO:0009639//response to red or far red light;GO:0009658//chloroplast organization;GO:0009668//plastid membrane organization;GO:0016072//rRNA metabolic process
1	State 1,2 -vs- State 1,3,4,5	ncbi_112705667	2	2.40444e-13	1.85655e-12	CLS	PREDICTED: cardiolipin synthase (CMP-forming), mitochondrial [Arachis duranensis]	Metabolism;Metabolism	Global and overview maps;Lipid metabolism	ko01100//Metabolic pathways;ko00564//Glycerophospholipid metabolism	K08744;K08744	-	-	-
1	State 1,2 -vs- State 1,3,4,5	ncbi_112779681	2	2.79659e-27	3.64104e-26	--	PREDICTED: uncharacterized protein LOC107467492 [Arachis duranensis]	-	-	-	-	-	-	-
1	State 1,2 -vs- State 1,3,4,5	ncbi_112705729	3	5.13132e-284	5.72391e-282	PER42	PREDICTED: peroxidase 42 [Arachis duranensis]	Metabolism;Metabolism;Metabolism	Global and overview maps;Global and overview maps;Biosynthesis of other secondary metabolites	ko01100//Metabolic pathways;ko01110//Biosynthesis of secondary metabolites;ko00940//Phenylpropanoid biosynthesis	K00430;K00430;K00430	-	GO:0003824//catalytic activity;GO:0043169//cation binding;GO:0046906//tetrapyrrole binding	GO:0000097//sulfur amino acid biosynthetic process;GO:0006873//cellular ion homeostasis;GO:0006970//response to osmotic stress;GO:0009746//response to hexose;GO:0019758//glycosinolate biosynthetic process;GO:0030001//metal ion transport;GO:0042044//fluid transport;GO:0042743//hydrogen peroxide metabolic process
1	State 1,2 -vs- State 1,3,4,5	ncbi_112705799	2	3.44578e-43	6.50588e-42	ATG8C	PREDICTED: autophagy-related protein 8C [Arachis duranensis]	Cellular Processes	Transport and catabolism	ko04136//Autophagy - other eukaryotes	K08341	GO:0005774//vacuolar membrane;GO:0015630//microtubule cytoskeleton;GO:0030659//cytoplasmic vesicle membrane	-	GO:0008104//protein localization;GO:0051234//establishment of localization
1	State 1,2 -vs- State 1,3,4,5	ncbi_112705832	2	1.43001e-07	7.79103e-07	ADT1	PREDICTED: arogenate dehydratase/prephenate dehydratase 1, chloroplastic [Arachis duranensis]	Metabolism;Metabolism;Metabolism;Metabolism	Global and overview maps;Global and overview maps;Global and overview maps;Amino acid metabolism	ko01100//Metabolic pathways;ko01110//Biosynthesis of secondary metabolites;ko01230//Biosynthesis of amino acids;ko00400//Phenylalanine, tyrosine and tryptophan biosynthesis	K05359;K05359;K05359;K05359	GO:0009532//plastid stroma	GO:0016836//hydro-lyase activity;GO:0031406//carboxylic acid binding	GO:0006558//L-phenylalanine metabolic process;GO:0008652//cellular amino acid biosynthetic process;GO:0009409//response to cold;GO:0043479//pigment accumulation in tissues in response to UV light;GO:0048437//floral organ development
1	State 1,2 -vs- State 1,3,4,5	ncbi_112705844	3	1.10005e-36	1.80797e-35	GLX1	lactoylglutathione lyase [Phaseolus vulgaris]	Metabolism	Carbohydrate metabolism	ko00620//Pyruvate metabolism	K01759	-	GO:0003824//catalytic activity;GO:0043169//cation binding	-
1	State 1,2 -vs- State 1,3,4,5	ncbi_112705822	2	0	0	2023-04-03	PREDICTED: 5'-adenylylsulfate reductase 3, chloroplastic [Arachis ipaensis]	Metabolism	Energy metabolism	ko00920//Sulfur metabolism	K05907	-	GO:0016667//oxidoreductase activity, acting on a sulfur group of donors	GO:0006790//sulfur compound metabolic process;GO:0019725//cellular homeostasis;GO:0044710//single-organism metabolic process
1	State 1,2 -vs- State 1,3,4,5	ncbi_112705880	4	5.66291e-13	4.29014e-12	UTP6	PREDICTED: U3 small nucleolar RNA-associated protein 6 homolog [Arachis duranensis]	Genetic Information Processing	Translation	ko03008//Ribosome biogenesis in eukaryotes	K14557	GO:0043231//intracellular membrane-bounded organelle	-	GO:0010467//gene expression
1	State 1,2 -vs- State 1,3,4,5	ncbi_112705887	3	7.8186e-55	1.84237e-53	--	PREDICTED: uncharacterized protein LOC107466575 [Arachis duranensis]	-	-	-	-	-	-	-
1	State 1,2 -vs- State 1,3,4,5	ncbi_112705895	4	2.94472e-14	2.37224e-13	At4g22030	PREDICTED: probable F-box protein At4g22030 [Arachis duranensis]	-	-	-	-	-	-	-
1	State 1,2 -vs- State 1,3,4,5	ncbi_112705902	4	9.46325e-09	5.61446e-08	At4g22030	PREDICTED: probable F-box protein At4g22030 [Arachis duranensis]	-	-	-	-	-	-	-
1	State 1,2 -vs- State 1,3,4,5	ncbi_112705950	2	1.71044e-144	9.63306e-143	WRKY6	PREDICTED: WRKY transcription factor 6 isoform X1 [Arachis duranensis]	-	-	-	-	-	-	-
1	State 1,2 -vs- State 1,3,4,5	ncbi_112706105	2	1.52633e-22	1.69358e-21	SDRA	PREDICTED: tropinone reductase-like 3 [Arachis ipaensis]	Metabolism;Cellular Processes	Global and overview maps;Transport and catabolism	ko01100//Metabolic pathways;ko04146//Peroxisome	K11147;K11147	-	GO:0003824//catalytic activity	GO:0001101//response to acid chemical;GO:0009850//auxin metabolic process;GO:0044710//single-organism metabolic process;GO:0048588//developmental cell growth
1	State 1,2 -vs- State 1,3,4,5	ncbi_112706131	4	1.02624e-24	1.22539e-23	RAP74	PREDICTED: transcription initiation factor IIF subunit alpha-like [Arachis duranensis]	Genetic Information Processing	Transcription	ko03022//Basal transcription factors	K03138	GO:0009521//photosystem;GO:0031224//intrinsic component of membrane;GO:0043231//intracellular membrane-bounded organelle	-	GO:0006352//DNA-templated transcription, initiation;GO:0032786//positive regulation of DNA-templated transcription, elongation
1	State 1,2 -vs- State 1,3,4,5	ncbi_112706161	5	1.53408e-19	1.52679e-18	--	PREDICTED: uncharacterized protein LOC107466307 [Arachis duranensis]	-	-	-	-	-	-	-
1	State 1,2 -vs- State 1,3,4,5	ncbi_112706359	3	1.12486e-158	6.90285e-157	--	PREDICTED: uncharacterized protein LOC107466116 [Arachis duranensis]	-	-	-	-	-	-	-
1	State 1,2 -vs- State 1,3,4,5	ncbi_112706383	3	8.5185e-120	4.05743e-118	P67	PREDICTED: pentatricopeptide repeat-containing protein At4g16390, chloroplastic [Arachis duranensis]	-	-	-	-	GO:0009532//plastid stroma	GO:0003676//nucleic acid binding	GO:0006396//RNA processing;GO:0006417//regulation of translation;GO:0006605//protein targeting;GO:0009657//plastid organization
1	State 1,2 -vs- State 1,3,4,5	ncbi_112706414	3	5.76955e-13	4.36997e-12	OPT3	PREDICTED: oligopeptide transporter 3 [Arachis duranensis]	-	-	-	-	-	-	-
1	State 1,2 -vs- State 1,3,4,5	ncbi_112706445	4	6.90365e-16	5.96969e-15	NUDT2	PREDICTED: nudix hydrolase 2-like [Arachis duranensis]	-	-	-	-	-	-	-
1	State 1,2 -vs- State 1,3,4,5	ncbi_112706464	2	4.03217e-22	4.42362e-21	--	PREDICTED: sister chromatid cohesion protein PDS5 homolog A-like isoform X1 [Arachis duranensis]	-	-	-	-	-	-	-
1	State 1,2 -vs- State 1,3,4,5	ncbi_112706495	3	6.65343e-08	3.7202e-07	CAR11	PREDICTED: protein C2-DOMAIN ABA-RELATED 11-like isoform X1 [Arachis duranensis]	-	-	-	-	-	-	-
1	State 1,2 -vs- State 1,3,4,5	ncbi_112706491	2	1.55227e-15	1.32227e-14	At5g47720	PREDICTED: acetyl-CoA acetyltransferase, cytosolic 1-like [Arachis ipaensis]	Metabolism;Metabolism;Metabolism;Metabolism;Metabolism;Metabolism;Metabolism;Metabolism;Metabolism;Metabolism;Metabolism;Metabolism;Metabolism;Metabolism	Global and overview maps;Global and overview maps;Global and overview maps;Carbohydrate metabolism;Global and overview maps;Carbohydrate metabolism;Lipid metabolism;Amino acid metabolism;Metabolism of terpenoids and polyketides;Amino acid metabolism;Amino acid metabolism;Carbohydrate metabolism;Carbohydrate metabolism;Lipid metabolism	ko01100//Metabolic pathways;ko01110//Biosynthesis of secondary metabolites;ko01200//Carbon metabolism;ko00620//Pyruvate metabolism;ko01212//Fatty acid metabolism;ko00630//Glyoxylate and dicarboxylate metabolism;ko00071//Fatty acid degradation;ko00280//Valine, leucine and isoleucine degradation;ko00900//Terpenoid backbone biosynthesis;ko00380//Tryptophan metabolism;ko00310//Lysine degradation;ko00…	K00626;K00626;K00626;K00626;K00626;K00626;K00626;K00626;K00626;K00626;K00626;K00626;K00626;K00626	-	-	-
1	State 1,2 -vs- State 1,3,4,5	ncbi_112706519	2	4.33418e-75	1.35757e-73	SEC14L4	PREDICTED: phosphatidylinositol/phosphatidylcholine transfer protein SFH9-like [Arachis ipaensis]	-	-	-	-	-	-	-
1	State 1,2 -vs- State 1,3,4,5	ncbi_112706541	4	1.58288e-39	2.76514e-38	RH21	PREDICTED: DEAD-box ATP-dependent RNA helicase 21 [Arachis ipaensis]	Genetic Information Processing	Transcription	ko03040//Spliceosome	K12858	-	-	-
1	State 1,2 -vs- State 1,3,4,5	ncbi_112706616	3	7.79687e-21	8.15041e-20	GAUT4	PREDICTED: probable galacturonosyltransferase 4 [Arachis duranensis]	Metabolism	Carbohydrate metabolism	ko00520//Amino sugar and nucleotide sugar metabolism	K13648	-	GO:0008194//UDP-glycosyltransferase activity	-
1	State 1,2 -vs- State 1,3,4,5	ncbi_112706680	2	3.66422e-08	2.08814e-07	--	PREDICTED: uncharacterized protein LOC107465763 isoform X1 [Arachis duranensis]	-	-	-	-	-	-	-
1	State 1,2 -vs- State 1,3,4,5	ncbi_112706709	2	7.70576e-35	1.21785e-33	KOR	PREDICTED: endoglucanase 25-like [Arachis duranensis]	-	-	-	-	-	GO:0004553//hydrolase activity, hydrolyzing O-glycosyl compounds	GO:0030243//cellulose metabolic process
1	State 1,2 -vs- State 1,3,4,5	ncbi_112706763	5	2.83416e-22	3.12268e-21	--	PREDICTED: uncharacterized protein YacP isoform X1 [Arachis duranensis]	-	-	-	-	-	-	-
1	State 1,2 -vs- State 1,3,4,5	ncbi_112706805	3	1.73613e-12	1.28294e-11	ISPD	PREDICTED: 2-C-methyl-D-erythritol 4-phosphate cytidylyltransferase, chloroplastic [Arachis duranensis]	Metabolism;Metabolism;Metabolism	Global and overview maps;Global and overview maps;Metabolism of terpenoids and polyketides	ko01100//Metabolic pathways;ko01110//Biosynthesis of secondary metabolites;ko00900//Terpenoid backbone biosynthesis	K00991;K00991;K00991	-	-	-
1	State 1,2 -vs- State 1,3,4,5	ncbi_112706835	2	1.21292e-35	1.94991e-34	-	-	-	-	-	-	-	-	-
1	State 1,2 -vs- State 1,3,4,5	ncbi_114924258	2	1.48499e-16	1.3216e-15	--	PREDICTED: uncharacterized protein LOC107465763 isoform X2 [Arachis duranensis]	-	-	-	-	-	-	-
1	State 1,2 -vs- State 1,3,4,5	ncbi_112706816	2	2.2652e-25	2.76542e-24	--	PREDICTED: uncharacterized protein LOC107643591 [Arachis ipaensis]	-	-	-	-	-	-	-
1	State 1,2 -vs- State 1,3,4,5	ncbi_112706886	4	4.94091e-10	3.18733e-09	RUS6	PREDICTED: protein root UVB sensitive 6 [Arachis duranensis]	-	-	-	-	-	-	-
1	State 1,2 -vs- State 1,3,4,5	ncbi_112706959	3	8.39077e-30	1.16903e-28	--	Acyl-CoA N-acyltransferase isoform 1 [Theobroma cacao]	-	-	-	-	-	GO:0016740//transferase activity	GO:0005982//starch metabolic process;GO:0005984//disaccharide metabolic process;GO:0006090//pyruvate metabolic process;GO:0006468//protein phosphorylation;GO:0009416//response to light stimulus;GO:0009893//positive regulation of metabolic process;GO:0043269//regulation of ion transport
1	State 1,2 -vs- State 1,3,4,5	ncbi_112706965	4	7.82052e-14	6.18346e-13	DRP2A	PREDICTED: dynamin-2A-like [Arachis ipaensis]	Cellular Processes	Transport and catabolism	ko04144//Endocytosis	K01528	-	GO:0017111//nucleoside-triphosphatase activity;GO:0032550//purine ribonucleoside binding	-
1	State 1,2 -vs- State 1,3,4,5	ncbi_112766254	3	8.10014e-30	1.12899e-28	CRTISO	PREDICTED: prolycopene isomerase, chloroplastic-like [Arachis duranensis]	-	-	-	-	-	-	-
1	State 1,2 -vs- State 1,3,4,5	ncbi_112706982	2	1.1615e-07	6.37381e-07	CRTISO	PREDICTED: prolycopene isomerase, chloroplastic-like [Arachis duranensis]	-	-	-	-	-	-	-
1	State 1,2 -vs- State 1,3,4,5	ncbi_112707049	3	7.92084e-62	2.06641e-60	TIFY3B	PREDICTED: protein TIFY 3B-like [Arachis duranensis]	Environmental Information Processing	Signal transduction	ko04075//Plant hormone signal transduction	K13464	-	-	-
1	State 1,2 -vs- State 1,3,4,5	ncbi_112707078	2	6.23527e-43	1.16928e-41	RBL14	PREDICTED: rhomboid-like protein 14, mitochondrial [Arachis duranensis]	-	-	-	-	-	-	-
1	State 1,2 -vs- State 1,3,4,5	ncbi_112707174	2	4.88831e-45	9.64827e-44	GSDA	PREDICTED: guanine deaminase-like [Arachis duranensis]	-	-	-	-	-	GO:0003824//catalytic activity;GO:0046914//transition metal ion binding	-
1	State 1,2 -vs- State 1,3,4,5	ncbi_112707206	4	4.96834e-59	1.24406e-57	DGAT3	diacylglycerol acyltransferase [Arachis hypogaea]	Metabolism;Metabolism	Global and overview maps;Lipid metabolism	ko01100//Metabolic pathways;ko00561//Glycerolipid metabolism	K22849;K22849	-	-	-
1	State 1,2 -vs- State 1,3,4,5	ncbi_112707250	4	3.51865e-36	5.71781e-35	ABCB11	PREDICTED: ABC transporter B family member 11-like [Arachis duranensis]	Environmental Information Processing	Membrane transport	ko02010//ABC transporters	K05658	GO:0031224//intrinsic component of membrane	GO:0015405//P-P-bond-hydrolysis-driven transmembrane transporter activity;GO:0017111//nucleoside-triphosphatase activity;GO:0032550//purine ribonucleoside binding	GO:0044763//single-organism cellular process;GO:0051234//establishment of localization
1	State 1,2 -vs- State 1,3,4,5	ncbi_112707268	3	4.90904e-11	3.35583e-10	truA1	PREDICTED: tRNA pseudouridine synthase A [Arachis duranensis]	-	-	-	-	-	GO:0003676//nucleic acid binding;GO:0016866//intramolecular transferase activity	GO:0006399//tRNA metabolic process
1	State 1,2 -vs- State 1,3,4,5	ncbi_112707363	4	1.94578e-57	4.76693e-56	PTI1	PREDICTED: pto-interacting protein 1-like [Arachis duranensis]	Organismal Systems	Environmental adaptation	ko04626//Plant-pathogen interaction	K13436	-	GO:0004672//protein kinase activity;GO:0032550//purine ribonucleoside binding	GO:0006464//cellular protein modification process;GO:0006796//phosphate-containing compound metabolic process;GO:0010646//regulation of cell communication
1	State 1,2 -vs- State 1,3,4,5	ncbi_112707409	3	1.38209e-39	2.41682e-38	EMB2750	PREDICTED: pentatricopeptide repeat-containing protein At3g06430, chloroplastic [Arachis duranensis]	-	-	-	-	GO:0043231//intracellular membrane-bounded organelle	GO:0003723//RNA binding	GO:0003006//developmental process involved in reproduction;GO:0048229//gametophyte development
1	State 1,2 -vs- State 1,3,4,5	ncbi_112707436	4	4.82348e-10	3.11419e-09	AMC4	PREDICTED: metacaspase-5-like [Arachis ipaensis]	-	-	-	-	-	-	GO:0019538//protein metabolic process
1	State 1,2 -vs- State 1,3,4,5	ncbi_112707421	4	5.39463e-23	6.06753e-22	PDR3	PREDICTED: pleiotropic drug resistance protein 3-like [Arachis ipaensis]	-	-	-	-	-	GO:0017111//nucleoside-triphosphatase activity;GO:0032550//purine ribonucleoside binding	-
1	State 1,2 -vs- State 1,3,4,5	ncbi_112707447	4	2.25976e-57	5.53026e-56	SAMS	PREDICTED: S-adenosylmethionine synthase [Arachis duranensis]	Metabolism;Metabolism;Metabolism;Metabolism	Global and overview maps;Global and overview maps;Global and overview maps;Amino acid metabolism	ko01100//Metabolic pathways;ko01110//Biosynthesis of secondary metabolites;ko01230//Biosynthesis of amino acids;ko00270//Cysteine and methionine metabolism	K00789;K00789;K00789;K00789	-	-	-
1	State 1,2 -vs- State 1,3,4,5	ncbi_112707466	4	4.13639e-31	5.97603e-30	ATG8I	PREDICTED: autophagy-related protein 8i-like [Arachis duranensis]	Cellular Processes	Transport and catabolism	ko04136//Autophagy - other eukaryotes	K08341	GO:0015630//microtubule cytoskeleton;GO:0030659//cytoplasmic vesicle membrane	GO:0008641//small protein activating enzyme activity;GO:0016740//transferase activity;GO:0019783//ubiquitin-like protein-specific protease activity	GO:0008104//protein localization;GO:0019538//protein metabolic process;GO:0044248//cellular catabolic process;GO:0051234//establishment of localization
1	State 1,2 -vs- State 1,3,4,5	ncbi_112707494	4	6.99517e-11	4.73882e-10	SRP19	PREDICTED: signal recognition particle 19 kDa protein-like [Arachis duranensis]	Genetic Information Processing	Folding, sorting and degradation	ko03060//Protein export	K03105	-	-	-
1	State 1,2 -vs- State 1,3,4,5	ncbi_112707548	4	3.07077e-28	4.1102e-27	RH40	PREDICTED: LOW QUALITY PROTEIN: DEAD-box ATP-dependent RNA helicase 40-like [Arachis ipaensis]	Genetic Information Processing	Transcription	ko03040//Spliceosome	K12823	GO:0043231//intracellular membrane-bounded organelle	GO:0003676//nucleic acid binding;GO:0017111//nucleoside-triphosphatase activity	GO:0016070//RNA metabolic process;GO:0022613//ribonucleoprotein complex biogenesis;GO:0044248//cellular catabolic process;GO:0044763//single-organism cellular process;GO:1901575//organic substance catabolic process
1	State 1,2 -vs- State 1,3,4,5	ncbi_112707559	2	1.88734e-28	2.5365e-27	--	PREDICTED: transcription initiation factor TFIID subunit 11-like [Glycine max]	-	-	-	-	-	-	-
1	State 1,2 -vs- State 1,3,4,5	ncbi_112707561	2	4.58169e-10	2.96334e-09	TBC1D13	PREDICTED: TBC1 domain family member 13-like isoform X1 [Arachis duranensis]	-	-	-	-	-	-	-
1	State 1,2 -vs- State 1,3,4,5	ncbi_112707593	5	9.21117e-21	9.60417e-20	SPX2	PREDICTED: SPX domain-containing protein 1-like [Arachis duranensis]	-	-	-	-	-	-	-
1	State 1,2 -vs- State 1,3,4,5	ncbi_112707675	3	0	0	--	PREDICTED: chaperone protein DnaJ-like [Arachis duranensis]	-	-	-	-	-	GO:0005515//protein binding	-
1	State 1,2 -vs- State 1,3,4,5	ncbi_112707662	3	4.26714e-63	1.13158e-61	--	DUF3119 family protein [Medicago truncatula]	-	-	-	-	-	-	-
1	State 1,2 -vs- State 1,3,4,5	ncbi_112707685	2	1.13351e-07	6.22612e-07	-	-	-	-	-	-	-	-	-
1	State 1,2 -vs- State 1,3,4,5	ncbi_112707780	4	4.50614e-42	8.28842e-41	ATJ49	PREDICTED: chaperone protein dnaJ 49-like [Arachis duranensis]	Genetic Information Processing	Folding, sorting and degradation	ko04141//Protein processing in endoplasmic reticulum	K09518	-	-	-
1	State 1,2 -vs- State 1,3,4,5	ncbi_112707866	3	2.6857e-12	1.96803e-11	NUDT19	PREDICTED: nudix hydrolase 19, chloroplastic [Arachis duranensis]	Metabolism;Cellular Processes;Metabolism	Global and overview maps;Transport and catabolism;Metabolism of cofactors and vitamins	ko01100//Metabolic pathways;ko04146//Peroxisome;ko00760//Nicotinate and nicotinamide metabolism	K03426;K03426;K03426	GO:0009536//plastid	GO:0004551//nucleotide diphosphatase activity;GO:0043169//cation binding	-
1	State 1,2 -vs- State 1,3,4,5	ncbi_112707947	4	1.71415e-50	3.74804e-49	--	plant/MPE11-6 protein [Medicago truncatula]	-	-	-	-	-	-	-
1	State 1,2 -vs- State 1,3,4,5	ncbi_112708047	2	7.20703e-13	5.43138e-12	--	PREDICTED: uncharacterized protein LOC107469673 [Arachis duranensis]	-	-	-	-	-	-	-
1	State 1,2 -vs- State 1,3,4,5	ncbi_112708077	4	2.98719e-23	3.39179e-22	AKT1	PREDICTED: potassium channel AKT1 [Arachis duranensis]	-	-	-	-	GO:0031224//intrinsic component of membrane	GO:0005249//voltage-gated potassium channel activity;GO:0005515//protein binding	GO:0000041//transition metal ion transport;GO:0000904//cell morphogenesis involved in differentiation;GO:0001101//response to acid chemical;GO:0006970//response to osmotic stress;GO:0007015//actin filament organization;GO:0009267//cellular response to starvation;GO:0009933//meristem structural organization;GO:0010053//root epidermal cell differentiation;GO:0010119//regulation of stomatal movement…
1	State 1,2 -vs- State 1,3,4,5	ncbi_112708148	2	1.71943e-08	1.00283e-07	STRAP	PREDICTED: serine-threonine kinase receptor-associated protein-like [Arachis duranensis]	Genetic Information Processing	Translation	ko03013//RNA transport	K13137	-	-	GO:0006796//phosphate-containing compound metabolic process
1	State 1,2 -vs- State 1,3,4,5	ncbi_112708157	5	8.44101e-28	1.11557e-26	Os03g0743400	PREDICTED: probable histone H2A variant 3 [Arachis duranensis]	-	-	-	-	GO:0043231//intracellular membrane-bounded organelle;GO:0043232//intracellular non-membrane-bounded organelle	GO:0003676//nucleic acid binding;GO:0046983//protein dimerization activity	GO:0009617//response to bacterium;GO:0009628//response to abiotic stimulus;GO:0010467//gene expression;GO:0016568//chromatin modification;GO:0034728//nucleosome organization;GO:0048580//regulation of post-embryonic development;GO:0051052//regulation of DNA metabolic process
1	State 1,2 -vs- State 1,3,4,5	ncbi_112708140	2	1.42798e-39	2.49644e-38	KCS11	PREDICTED: 3-ketoacyl-CoA synthase 11 [Arachis duranensis]	Metabolism;Metabolism;Organismal Systems;Metabolism	Global and overview maps;Global and overview maps;Environmental adaptation;Lipid metabolism	ko01100//Metabolic pathways;ko01110//Biosynthesis of secondary metabolites;ko04626//Plant-pathogen interaction;ko00062//Fatty acid elongation	K15397;K15397;K15397;K15397	-	GO:0016746//transferase activity, transferring acyl groups	GO:0006631//fatty acid metabolic process
1	State 1,2 -vs- State 1,3,4,5	ncbi_112708255	3	2.36728e-86	8.41321e-85	At2g26730	PREDICTED: probable inactive receptor kinase At2g26730 [Arachis ipaensis]	-	-	-	-	GO:0031224//intrinsic component of membrane	GO:0016301//kinase activity;GO:0032550//purine ribonucleoside binding	GO:0000226//microtubule cytoskeleton organization;GO:0006073//cellular glucan metabolic process;GO:0006464//cellular protein modification process;GO:0006637//acyl-CoA metabolic process;GO:0006796//phosphate-containing compound metabolic process;GO:0009653//anatomical structure morphogenesis;GO:0016129//phytosteroid biosynthetic process;GO:0032535//regulation of cellular component size;GO:0042546/…
1	State 1,2 -vs- State 1,3,4,5	ncbi_112708331	3	2.22428e-08	1.28729e-07	PGR	PREDICTED: transmembrane protein 19 [Arachis duranensis]	-	-	-	-	-	-	-
1	State 1,2 -vs- State 1,3,4,5	ncbi_112708367	4	3.36454e-12	2.453e-11	FATB	PREDICTED: palmitoyl-acyl carrier protein thioesterase, chloroplastic-like [Arachis duranensis]	Metabolism;Metabolism;Metabolism	Global and overview maps;Global and overview maps;Lipid metabolism	ko01100//Metabolic pathways;ko01212//Fatty acid metabolism;ko00061//Fatty acid biosynthesis	K10781;K10781;K10781	-	GO:0016788//hydrolase activity, acting on ester bonds	-
1	State 1,2 -vs- State 1,3,4,5	ncbi_112708516	2	1.44749e-18	1.38789e-17	GRV2	PREDICTED: dnaJ homolog subfamily C GRV2 isoform X1 [Arachis ipaensis]	-	-	-	-	-	-	-
1	State 1,2 -vs- State 1,3,4,5	ncbi_112708599	4	2.28623e-131	1.17997e-129	--	PREDICTED: high mobility group nucleosome-binding domain-containing protein 5-like [Arachis duranensis]	-	-	-	-	-	-	-
1	State 1,2 -vs- State 1,3,4,5	ncbi_112708572	4	1.85504e-14	1.5097e-13	--	PREDICTED: 46 kDa FK506-binding nuclear protein-like isoform X1 [Arachis duranensis]	-	-	-	-	-	-	-
1	State 1,2 -vs- State 1,3,4,5	ncbi_112708724	3	4.75932e-19	4.64645e-18	SRM1	PREDICTED: transcription factor DIVARICATA [Arachis duranensis]	-	-	-	-	GO:0043231//intracellular membrane-bounded organelle	GO:0001071//nucleic acid binding transcription factor activity;GO:0005488//binding	GO:0009451//RNA modification;GO:0010468//regulation of gene expression
1	State 1,2 -vs- State 1,3,4,5	ncbi_112708786	2	1.55269e-27	2.03611e-26	TAF2	PREDICTED: transcription initiation factor TFIID subunit 2 [Arachis duranensis]	Genetic Information Processing	Transcription	ko03022//Basal transcription factors	K03128	-	-	-
1	State 1,2 -vs- State 1,3,4,5	ncbi_112708910	3	6.68878e-37	1.10458e-35	CYP26-2	PREDICTED: peptidyl-prolyl cis-trans isomerase CYP26-2, chloroplastic [Arachis duranensis]	-	-	-	-	-	GO:0016859//cis-trans isomerase activity	GO:0044267//cellular protein metabolic process
1	State 1,2 -vs- State 1,3,4,5	ncbi_112708950	4	1.32887e-96	5.1953e-95	DR1	PREDICTED: protein Dr1 homolog isoform X1 [Arachis duranensis]	-	-	-	-	GO:0043231//intracellular membrane-bounded organelle	GO:0003677//DNA binding;GO:0046983//protein dimerization activity	-
1	State 1,2 -vs- State 1,3,4,5	ncbi_112708980	4	9.17285e-48	1.91198e-46	CML16	PREDICTED: probable calcium-binding protein CML15 [Arachis duranensis]	Organismal Systems	Environmental adaptation	ko04626//Plant-pathogen interaction	K13448	-	GO:0043169//cation binding	-
1	State 1,2 -vs- State 1,3,4,5	ncbi_112708997	3	1.9475e-181	1.39864e-179	CAS	PREDICTED: calcium sensing receptor, chloroplastic [Arachis duranensis]	-	-	-	-	GO:0043231//intracellular membrane-bounded organelle	GO:0031559//oxidosqualene cyclase activity	GO:0006090//pyruvate metabolic process;GO:0006633//fatty acid biosynthetic process;GO:0006694//steroid biosynthetic process;GO:0006779//porphyrin-containing compound biosynthetic process;GO:0009668//plastid membrane organization;GO:0016104//triterpenoid biosynthetic process;GO:0016109//tetraterpenoid biosynthetic process;GO:0046471//phosphatidylglycerol metabolic process;GO:0048229//gametophyte d…
1	State 1,2 -vs- State 1,3,4,5	ncbi_112709002	3	6.97207e-64	1.87476e-62	CPP1	PREDICTED: protein CHAPERONE-LIKE PROTEIN OF POR1, chloroplastic [Arachis ipaensis]	-	-	-	-	GO:0009526//plastid envelope	-	GO:0016265//death
1	State 1,2 -vs- State 1,3,4,5	ncbi_112709115	4	1.25665e-10	8.40114e-10	STK16	Serine/Threonine kinase family protein [Medicago truncatula]	-	-	-	-	GO:0044444//cytoplasmic part	GO:0004672//protein kinase activity;GO:0032550//purine ribonucleoside binding	GO:0006417//regulation of translation;GO:0006464//cellular protein modification process;GO:0006796//phosphate-containing compound metabolic process
1	State 1,2 -vs- State 1,3,4,5	ncbi_112709207	2	1.41169e-16	1.2575e-15	BIM1	PREDICTED: transcription factor BIM1 isoform X1 [Arachis duranensis]	-	-	-	-	-	-	-
1	State 1,2 -vs- State 1,3,4,5	ncbi_112709251	3	1.7108e-57	4.19571e-56	-	-	-	-	-	-	-	-	-
1	State 1,2 -vs- State 1,3,4,5	ncbi_112709323	4	7.88598e-50	1.70117e-48	AGL8	PREDICTED: truncated transcription factor CAULIFLOWER A isoform X1 [Arachis ipaensis]	-	-	-	-	-	-	GO:0009908//flower development;GO:0010467//gene expression;GO:0019222//regulation of metabolic process;GO:0030154//cell differentiation;GO:0034645//cellular macromolecule biosynthetic process;GO:0048513//animal organ development;GO:0050793//regulation of developmental process;GO:0050794//regulation of cellular process
1	State 1,2 -vs- State 1,3,4,5	ncbi_112709382	4	0	0	UPTG2	PREDICTED: alpha-1,4-glucan-protein synthase [UDP-forming] 2 [Arachis duranensis]	Metabolism	Carbohydrate metabolism	ko00520//Amino sugar and nucleotide sugar metabolism	K13379	-	-	-
1	State 1,2 -vs- State 1,3,4,5	ncbi_112709390	3	2.51932e-09	1.55166e-08	PNM1	PREDICTED: pentatricopeptide repeat-containing protein PNM1, mitochondrial [Arachis duranensis]	-	-	-	-	-	-	-
1	State 1,2 -vs- State 1,3,4,5	ncbi_112709518	4	9.70314e-08	5.35912e-07	--	PREDICTED: uncharacterized protein LOC107468695 [Arachis duranensis]	-	-	-	-	-	-	-
1	State 1,2 -vs- State 1,3,4,5	ncbi_112709582	2	3.81378e-08	2.16926e-07	GDPD5	PREDICTED: glycerophosphodiester phosphodiesterase GDPD6 isoform X1 [Arachis ipaensis]	Metabolism	Lipid metabolism	ko00564//Glycerophospholipid metabolism	K01126	-	-	-
1	State 1,2 -vs- State 1,3,4,5	ncbi_112709659	2	3.86203e-53	8.85016e-52	JJJ1	PREDICTED: DNAJ protein JJJ1 homolog [Arachis duranensis]	-	-	-	-	-	-	-
1	State 1,2 -vs- State 1,3,4,5	ncbi_112709683	3	4.85694e-13	3.69452e-12	PDCB2	PREDICTED: PLASMODESMATA CALLOSE-BINDING PROTEIN 3-like [Arachis duranensis]	-	-	-	-	-	-	-
1	State 1,2 -vs- State 1,3,4,5	ncbi_112709691	2	1.72973e-09	1.07695e-08	--	PREDICTED: transmembrane protein adipocyte-associated 1 homolog [Cicer arietinum]	-	-	-	-	-	-	-
1	State 1,2 -vs- State 1,3,4,5	ncbi_112709701	2	1.15248e-227	1.02979e-225	CLPB1	PREDICTED: chaperone protein ClpB1 [Arachis duranensis]	-	-	-	-	-	GO:0032550//purine ribonucleoside binding	GO:0043170//macromolecule metabolic process
1	State 1,2 -vs- State 1,3,4,5	ncbi_112709723	2	6.02085e-33	9.08382e-32	VIP4	PREDICTED: protein LEO1 homolog [Arachis duranensis]	-	-	-	-	-	-	-
1	State 1,2 -vs- State 1,3,4,5	ncbi_112709772	4	2.72971e-08	1.56812e-07	DGK1	PREDICTED: diacylglycerol kinase 1 [Arachis duranensis]	Metabolism;Metabolism;Metabolism;Metabolism;Environmental Information Processing	Global and overview maps;Global and overview maps;Lipid metabolism;Lipid metabolism;Signal transduction	ko01100//Metabolic pathways;ko01110//Biosynthesis of secondary metabolites;ko00564//Glycerophospholipid metabolism;ko00561//Glycerolipid metabolism;ko04070//Phosphatidylinositol signaling system	K00901;K00901;K00901;K00901;K00901	-	GO:0016301//kinase activity;GO:0032550//purine ribonucleoside binding	GO:0006796//phosphate-containing compound metabolic process;GO:0007186//G-protein coupled receptor signaling pathway
1	State 1,2 -vs- State 1,3,4,5	ncbi_112709782	4	4.90885e-28	6.53631e-27	UGD1	PREDICTED: UDP-glucose 6-dehydrogenase 3-like [Arachis duranensis]	Metabolism;Metabolism;Metabolism;Metabolism	Global and overview maps;Carbohydrate metabolism;Carbohydrate metabolism;Carbohydrate metabolism	ko01100//Metabolic pathways;ko00520//Amino sugar and nucleotide sugar metabolism;ko00040//Pentose and glucuronate interconversions;ko00053//Ascorbate and aldarate metabolism	K00012;K00012;K00012;K00012	-	GO:0000166//nucleotide binding;GO:0016614//oxidoreductase activity, acting on CH-OH group of donors	GO:0044710//single-organism metabolic process
1	State 1,2 -vs- State 1,3,4,5	ncbi_112709798	2	1.65762e-07	8.98651e-07	--	PREDICTED: bicaudal D-related protein 1 [Arachis duranensis]	-	-	-	-	-	-	-
1	State 1,2 -vs- State 1,3,4,5	ncbi_112709822	4	1.30525e-105	5.55173e-104	SNAP33	PREDICTED: SNAP25 homologous protein SNAP33 [Arachis duranensis]	-	-	-	-	-	-	-
1	State 1,2 -vs- State 1,3,4,5	ncbi_112709839	4	1.21959e-12	9.08911e-12	At5g61250	PREDICTED: heparanase-like protein 2 isoform X1 [Arachis duranensis]	Metabolism;Metabolism	Global and overview maps;Glycan biosynthesis and metabolism	ko01100//Metabolic pathways;ko00531//Glycosaminoglycan degradation	K07964;K07964	-	-	-
1	State 1,2 -vs- State 1,3,4,5	ncbi_112709906	2	4.11117e-101	1.67449e-99	At1g74360	PREDICTED: probable LRR receptor-like serine/threonine-protein kinase At1g74360 [Arachis duranensis]	-	-	-	-	-	-	-
1	State 1,2 -vs- State 1,3,4,5	ncbi_112709914	2	3.13895e-10	2.05208e-09	Cnot3	PREDICTED: CCR4-NOT transcription complex subunit 3-like isoform X1 [Arachis duranensis]	Genetic Information Processing	Folding, sorting and degradation	ko03018//RNA degradation	K12580	-	-	-
1	State 1,2 -vs- State 1,3,4,5	ncbi_112709935	4	5.30428e-22	5.7935e-21	At1g08570	PREDICTED: thioredoxin-like 1-1, chloroplastic [Arachis duranensis]	-	-	-	-	-	GO:0015036//disulfide oxidoreductase activity	GO:0019725//cellular homeostasis;GO:0044710//single-organism metabolic process
1	State 1,2 -vs- State 1,3,4,5	ncbi_112709961	4	1.31316e-38	2.25691e-37	EIF-5A2	PREDICTED: eukaryotic translation initiation factor 5A-2-like [Arachis duranensis]	-	-	-	-	-	GO:0008135//translation factor activity, RNA binding;GO:0043021//ribonucleoprotein complex binding	GO:0006448//regulation of translational elongation;GO:0006449//regulation of translational termination
1	State 1,2 -vs- State 1,3,4,5	ncbi_112710067	4	1.59788e-10	1.06167e-09	FES1	PREDICTED: protein FRIGIDA-ESSENTIAL 1 [Arachis duranensis]	-	-	-	-	-	-	GO:0044767//single-organism developmental process
1	State 1,2 -vs- State 1,3,4,5	ncbi_112710078	2	4.96106e-28	6.60329e-27	APRR1	PREDICTED: two-component response regulator-like APRR1 [Arachis duranensis]	Organismal Systems	Environmental adaptation	ko04712//Circadian rhythm - plant	K12127	-	-	-
1	State 1,2 -vs- State 1,3,4,5	ncbi_112710084	4	1.49207e-25	1.83224e-24	NEN1	PREDICTED: protein NEN1-like [Arachis duranensis]	-	-	-	-	-	-	-
1	State 1,2 -vs- State 1,3,4,5	ncbi_112710109	2	1.53106e-14	1.25015e-13	ATL24	PREDICTED: NEP1-interacting protein-like 2 [Arachis duranensis]	-	-	-	-	-	-	-
1	State 1,2 -vs- State 1,3,4,5	ncbi_112710101	3	0	0	RPE	PREDICTED: ribulose-phosphate 3-epimerase, chloroplastic [Arachis duranensis]	Metabolism;Metabolism;Metabolism;Metabolism;Metabolism;Metabolism;Metabolism	Global and overview maps;Global and overview maps;Global and overview maps;Global and overview maps;Carbohydrate metabolism;Energy metabolism;Carbohydrate metabolism	ko01100//Metabolic pathways;ko01110//Biosynthesis of secondary metabolites;ko01200//Carbon metabolism;ko01230//Biosynthesis of amino acids;ko00040//Pentose and glucuronate interconversions;ko00710//Carbon fixation in photosynthetic organisms;ko00030//Pentose phosphate pathway	K01783;K01783;K01783;K01783;K01783;K01783;K01783	-	-	-
1	State 1,2 -vs- State 1,3,4,5	ncbi_112710132	4	5.04141e-104	2.11825e-102	NAC100	PREDICTED: NAC domain-containing protein 100-like [Arachis duranensis]	-	-	-	-	-	-	GO:0010467//gene expression;GO:0034645//cellular macromolecule biosynthetic process
1	State 1,2 -vs- State 1,3,4,5	ncbi_112710187	3	1.17986e-91	4.40363e-90	CHLP	PREDICTED: geranylgeranyl diphosphate reductase, chloroplastic [Arachis duranensis]	Metabolism;Metabolism;Metabolism;Metabolism	Global and overview maps;Global and overview maps;Metabolism of terpenoids and polyketides;Metabolism of cofactors and vitamins	ko01100//Metabolic pathways;ko01110//Biosynthesis of secondary metabolites;ko00900//Terpenoid backbone biosynthesis;ko00860//Porphyrin and chlorophyll metabolism	K10960;K10960;K10960;K10960	-	GO:0016627//oxidoreductase activity, acting on the CH-CH group of donors	GO:0006779//porphyrin-containing compound biosynthetic process;GO:0044710//single-organism metabolic process
1	State 1,2 -vs- State 1,3,4,5	ncbi_112710470	4	5.44666e-53	1.24485e-51	UBC2	PREDICTED: ubiquitin-conjugating enzyme E2 2 isoform X1 [Gossypium hirsutum]	Genetic Information Processing	Folding, sorting and degradation	ko04120//Ubiquitin mediated proteolysis	K10573	-	GO:0003824//catalytic activity	-
1	State 1,2 -vs- State 1,3,4,5	ncbi_112710591	4	4.8427e-31	6.98334e-30	HOX16	PREDICTED: homeobox-leucine zipper protein HAT5-like [Arachis ipaensis]	-	-	-	-	-	-	-
1	State 1,2 -vs- State 1,3,4,5	ncbi_112710626	2	3.00654e-09	1.84272e-08	NPF2.11	PREDICTED: protein NRT1/ PTR FAMILY 2.11-like [Arachis duranensis]	-	-	-	-	-	-	GO:0051234//establishment of localization
1	State 1,2 -vs- State 1,3,4,5	ncbi_112710654	4	1.54407e-80	5.14391e-79	CPK10	PREDICTED: calcium-dependent protein kinase 10-like [Arachis duranensis]	Organismal Systems	Environmental adaptation	ko04626//Plant-pathogen interaction	K13412	-	GO:0004672//protein kinase activity;GO:0032550//purine ribonucleoside binding;GO:0046872//metal ion binding	GO:0006464//cellular protein modification process;GO:0006796//phosphate-containing compound metabolic process
1	State 1,2 -vs- State 1,3,4,5	ncbi_112730228	4	1.91987e-22	2.12309e-21	--	PREDICTED: cysteine proteinase inhibitor 1-like isoform X1 [Arachis ipaensis]	-	-	-	-	-	-	-
1	State 1,2 -vs- State 1,3,4,5	ncbi_112730267	2	3.17407e-08	1.81525e-07	BSK3	PREDICTED: probable serine/threonine-protein kinase At5g41260 [Arachis duranensis]	Environmental Information Processing	Signal transduction	ko04075//Plant hormone signal transduction	K14500	-	GO:0016772//transferase activity, transferring phosphorus-containing groups;GO:0032550//purine ribonucleoside binding	GO:0006464//cellular protein modification process;GO:0006796//phosphate-containing compound metabolic process
1	State 1,2 -vs- State 1,3,4,5	ncbi_112730299	4	1.13232e-11	8.02623e-11	SKIP4	PREDICTED: F-box/kelch-repeat protein SKIP4 [Arachis duranensis]	-	-	-	-	-	-	-
1	State 1,2 -vs- State 1,3,4,5	ncbi_112730316	2	1.18354e-07	6.49115e-07	tesB	PREDICTED: acyl-CoA thioesterase 2 isoform X1 [Arachis duranensis]	Metabolism;Metabolism;Metabolism;Metabolism	Global and overview maps;Global and overview maps;Lipid metabolism;Lipid metabolism	ko01100//Metabolic pathways;ko01110//Biosynthesis of secondary metabolites;ko00062//Fatty acid elongation;ko01040//Biosynthesis of unsaturated fatty acids	K01068;K01068;K01068;K01068	-	-	-
1	State 1,2 -vs- State 1,3,4,5	ncbi_112730414	4	1.40223e-09	8.78427e-09	MED12	PREDICTED: mediator of RNA polymerase II transcription subunit 12 [Arachis duranensis]	-	-	-	-	GO:0043234//protein complex	-	GO:0006355//regulation of transcription, DNA-templated
1	State 1,2 -vs- State 1,3,4,5	ncbi_112730423	2	4.83588e-71	1.44533e-69	4CLL5	PREDICTED: 4-coumarate--CoA ligase-like 5 [Arachis ipaensis]	Metabolism;Metabolism;Metabolism	Global and overview maps;Global and overview maps;Lipid metabolism	ko01100//Metabolic pathways;ko01110//Biosynthesis of secondary metabolites;ko00592//alpha-Linolenic acid metabolism	K10526;K10526;K10526	GO:0042579//microbody	GO:0003824//catalytic activity;GO:0032550//purine ribonucleoside binding	GO:0001101//response to acid chemical;GO:0009694//jasmonic acid metabolic process;GO:0010243//response to organonitrogen compound;GO:0051707//response to other organism
1	State 1,2 -vs- State 1,3,4,5	ncbi_112730504	2	2.93342e-44	5.68756e-43	CYP86A4	PREDICTED: cytochrome P450 86A8 [Arachis duranensis]	Metabolism;Metabolism	Global and overview maps;Lipid metabolism	ko01100//Metabolic pathways;ko00073//Cutin, suberine and wax biosynthesis	K15398;K15398	-	GO:0016491//oxidoreductase activity;GO:0046906//tetrapyrrole binding;GO:0046914//transition metal ion binding	GO:0044710//single-organism metabolic process
1	State 1,2 -vs- State 1,3,4,5	ncbi_112730494	3	3.48734e-43	6.58255e-42	PHT4;4	PREDICTED: ascorbate transporter, chloroplastic [Arachis ipaensis]	-	-	-	-	-	-	GO:0044763//single-organism cellular process
1	State 1,2 -vs- State 1,3,4,5	ncbi_112730543	2	4.6345e-55	1.09768e-53	CAS1	PREDICTED: bifunctional L-3-cyanoalanine synthase/cysteine synthase 1, mitochondrial-like [Arachis duranensis]	Metabolism;Metabolism;Metabolism;Metabolism;Metabolism;Metabolism;Metabolism	Global and overview maps;Global and overview maps;Global and overview maps;Global and overview maps;Amino acid metabolism;Metabolism of other amino acids;Energy metabolism	ko01100//Metabolic pathways;ko01110//Biosynthesis of secondary metabolites;ko01200//Carbon metabolism;ko01230//Biosynthesis of amino acids;ko00270//Cysteine and methionine metabolism;ko00460//Cyanoamino acid metabolism;ko00920//Sulfur metabolism	K13034;K13034;K13034;K13034;K13034;K13034;K13034	-	GO:0003824//catalytic activity	GO:0000097//sulfur amino acid biosynthetic process;GO:0006563//L-serine metabolic process
1	State 1,2 -vs- State 1,3,4,5	ncbi_112730560	4	1.09199e-29	1.51802e-28	BRM	PREDICTED: ATP-dependent helicase BRM-like [Arachis ipaensis]	-	-	-	-	GO:0043231//intracellular membrane-bounded organelle	GO:0017111//nucleoside-triphosphatase activity;GO:0032550//purine ribonucleoside binding	GO:0010468//regulation of gene expression
1	State 1,2 -vs- State 1,3,4,5	ncbi_112730569	4	5.63054e-80	1.86142e-78	UBC5	PREDICTED: ubiquitin-conjugating enzyme E2 4-like [Arachis duranensis]	Genetic Information Processing	Folding, sorting and degradation	ko04120//Ubiquitin mediated proteolysis	K10576	-	GO:0003824//catalytic activity	-
1	State 1,2 -vs- State 1,3,4,5	ncbi_112730707	4	2.19061e-159	1.35391e-157	UMK3	PREDICTED: UMP-CMP kinase 3-like [Arachis duranensis]	Metabolism;Metabolism	Global and overview maps;Nucleotide metabolism	ko01100//Metabolic pathways;ko00240//Pyrimidine metabolism	K13800;K13800	GO:0005576//extracellular region;GO:0043231//intracellular membrane-bounded organelle;GO:0044444//cytoplasmic part	GO:0016776//phosphotransferase activity, phosphate group as acceptor;GO:0019201//nucleotide kinase activity;GO:0032550//purine ribonucleoside binding	GO:0006220//pyrimidine nucleotide metabolic process;GO:0009129//pyrimidine nucleoside monophosphate metabolic process;GO:0019856//pyrimidine nucleobase biosynthetic process
1	State 1,2 -vs- State 1,3,4,5	ncbi_112730699	2	2.36033e-61	6.11617e-60	DRP1E	PREDICTED: dynamin-related protein 1E-like [Arachis duranensis]	Cellular Processes	Transport and catabolism	ko04144//Endocytosis	K01528	-	GO:0017111//nucleoside-triphosphatase activity;GO:0032550//purine ribonucleoside binding	-
1	State 1,2 -vs- State 1,3,4,5	ncbi_112730847	3	3.56738e-75	1.11942e-73	RPS8	PREDICTED: 40S ribosomal protein S8 [Arachis duranensis]	Genetic Information Processing	Translation	ko03010//Ribosome	K02995	-	-	-
1	State 1,2 -vs- State 1,3,4,5	ncbi_112730879	4	1.20792e-12	9.00598e-12	MOS2	PREDICTED: protein MOS2-like [Arachis duranensis]	-	-	-	-	-	-	-
1	State 1,2 -vs- State 1,3,4,5	ncbi_112730932	3	2.87697e-19	2.83435e-18	PRS5	PREDICTED: ribose-phosphate pyrophosphokinase 1 isoform X1 [Arachis duranensis]	Metabolism;Metabolism;Metabolism;Metabolism;Metabolism;Metabolism	Global and overview maps;Global and overview maps;Global and overview maps;Global and overview maps;Nucleotide metabolism;Carbohydrate metabolism	ko01100//Metabolic pathways;ko01110//Biosynthesis of secondary metabolites;ko01200//Carbon metabolism;ko01230//Biosynthesis of amino acids;ko00230//Purine metabolism;ko00030//Pentose phosphate pathway	K00948;K00948;K00948;K00948;K00948;K00948	-	-	-
1	State 1,2 -vs- State 1,3,4,5	ncbi_112730964	3	1.18335e-44	2.3158e-43	--	PREDICTED: uncharacterized protein LOC107472666 [Arachis duranensis]	-	-	-	-	GO:0009526//plastid envelope;GO:0044434//chloroplast part	-	GO:0006605//protein targeting
1	State 1,2 -vs- State 1,3,4,5	ncbi_112731042	4	4.94181e-09	2.98572e-08	--	PREDICTED: glycine-rich protein A3-like [Arachis duranensis]	-	-	-	-	-	-	-
1	State 1,2 -vs- State 1,3,4,5	ncbi_112731086	4	3.10589e-13	2.383e-12	--	PREDICTED: uncharacterized protein LOC107472671 isoform X1 [Arachis duranensis]	-	-	-	-	-	-	-
1	State 1,2 -vs- State 1,3,4,5	ncbi_112731236	2	2.40146e-25	2.92764e-24	DBR	PREDICTED: 2-alkenal reductase (NADP(+)-dependent)-like [Arachis duranensis]	-	-	-	-	-	-	-
1	State 1,2 -vs- State 1,3,4,5	ncbi_112731268	2	2.52909e-177	1.78118e-175	DBR	PREDICTED: 2-alkenal reductase (NADP(+)-dependent)-like [Arachis duranensis]	-	-	-	-	-	-	-
1	State 1,2 -vs- State 1,3,4,5	ncbi_112731284	5	2.12996e-19	2.10681e-18	AER	PREDICTED: NADP-dependent alkenal double bond reductase P1-like [Arachis duranensis]	-	-	-	-	-	-	-
1	State 1,2 -vs- State 1,3,4,5	ncbi_112731300	3	2.21378e-40	3.93587e-39	DBR	PREDICTED: 2-alkenal reductase (NADP(+)-dependent)-like [Arachis duranensis]	-	-	-	-	-	-	-
1	State 1,2 -vs- State 1,3,4,5	ncbi_112731374	4	3.11491e-43	5.8876e-42	--	ubiquitin system component CUE protein [Medicago truncatula]	-	-	-	-	-	-	-
1	State 1,2 -vs- State 1,3,4,5	ncbi_112731416	2	1.7488e-12	1.29217e-11	ROD1	PREDICTED: phosphatidylcholine:diacylglycerol cholinephosphotransferase 1-like [Arachis duranensis]	-	-	-	-	-	-	-
1	State 1,2 -vs- State 1,3,4,5	ncbi_112731432	3	1.35274e-91	5.04616e-90	ADS3	PREDICTED: palmitoyl-monogalactosyldiacylglycerol delta-7 desaturase, chloroplastic-like [Arachis duranensis]	-	-	-	-	GO:0031224//intrinsic component of membrane;GO:0042170//plastid membrane	GO:0016705//oxidoreductase activity, acting on paired donors, with incorporation or reduction of molecular oxygen	GO:0006090//pyruvate metabolic process;GO:0006633//fatty acid biosynthetic process;GO:0006779//porphyrin-containing compound biosynthetic process;GO:0009625//response to insect;GO:0009644//response to high light intensity;GO:0016109//tetraterpenoid biosynthetic process;GO:0046471//phosphatidylglycerol metabolic process
1	State 1,2 -vs- State 1,3,4,5	ncbi_112731623	2	2.0625e-35	3.30191e-34	--	PREDICTED: wiskott-Aldrich syndrome protein family member 2-like [Eucalyptus grandis]	-	-	-	-	-	-	-
1	State 1,2 -vs- State 1,3,4,5	ncbi_112731650	4	1.55776e-14	1.27135e-13	HSP26.5	PREDICTED: 26.5 kDa heat shock protein, mitochondrial [Arachis ipaensis]	Genetic Information Processing	Folding, sorting and degradation	ko04141//Protein processing in endoplasmic reticulum	K13993	-	-	-
1	State 1,2 -vs- State 1,3,4,5	ncbi_112731709	2	3.14082e-11	2.17046e-10	PLD1	PREDICTED: phospholipase D alpha 1 [Arachis ipaensis]	Metabolism;Metabolism;Cellular Processes;Metabolism;Metabolism	Global and overview maps;Global and overview maps;Transport and catabolism;Lipid metabolism;Lipid metabolism	ko01100//Metabolic pathways;ko01110//Biosynthesis of secondary metabolites;ko04144//Endocytosis;ko00564//Glycerophospholipid metabolism;ko00565//Ether lipid metabolism	K01115;K01115;K01115;K01115;K01115	-	GO:0004620//phospholipase activity;GO:0046872//metal ion binding	GO:0006650//glycerophospholipid metabolic process
1	State 1,2 -vs- State 1,3,4,5	ncbi_112731741	4	1.04263e-32	1.56452e-31	RH15	PREDICTED: DEAD-box ATP-dependent RNA helicase 56 isoform X1 [Arachis duranensis]	Genetic Information Processing;Genetic Information Processing;Genetic Information Processing	Transcription;Translation;Translation	ko03040//Spliceosome;ko03013//RNA transport;ko03015//mRNA surveillance pathway	K12812;K12812;K12812	-	-	-
1	State 1,2 -vs- State 1,3,4,5	ncbi_112731912	3	0	0	RPL13	PREDICTED: 50S ribosomal protein L13 [Arachis duranensis]	Genetic Information Processing	Translation	ko03010//Ribosome	K02871	-	-	-
1	State 1,2 -vs- State 1,3,4,5	ncbi_112731944	5	1.83127e-10	1.21209e-09	YNR064C	PREDICTED: uncharacterized hydrolase YNR064C isoform X1 [Arachis duranensis]	-	-	-	-	-	-	-
1	State 1,2 -vs- State 1,3,4,5	ncbi_112731970	4	5.24021e-10	3.37411e-09	SAP7	PREDICTED: zinc finger A20 and AN1 domain-containing stress-associated protein 7-like [Arachis duranensis]	-	-	-	-	-	-	-
1	State 1,2 -vs- State 1,3,4,5	ncbi_112732111	4	7.25781e-09	4.33763e-08	BIR2	PREDICTED: probably inactive leucine-rich repeat receptor-like protein kinase At5g48380 isoform X1 [Arachis duranensis]	-	-	-	-	-	-	-
1	State 1,2 -vs- State 1,3,4,5	ncbi_112732208	2	3.32119e-71	9.95205e-70	At5g48380	PREDICTED: probably inactive leucine-rich repeat receptor-like protein kinase At5g48380 [Arachis duranensis]	-	-	-	-	-	-	-
1	State 1,2 -vs- State 1,3,4,5	ncbi_112732289	4	7.51838e-42	1.37486e-40	MLO1	PREDICTED: MLO-like protein 1 [Arachis duranensis]	-	-	-	-	-	-	-
1	State 1,2 -vs- State 1,3,4,5	ncbi_112732321	2	4.98478e-09	3.01037e-08	RGA2	PREDICTED: disease resistance protein RGA2-like isoform X6 [Arachis ipaensis]	-	-	-	-	-	-	-
1	State 1,2 -vs- State 1,3,4,5	ncbi_112761902	4	6.94047e-57	1.69134e-55	RGA2	PREDICTED: disease resistance protein RGA2-like isoform X6 [Arachis ipaensis]	-	-	-	-	-	-	-
1	State 1,2 -vs- State 1,3,4,5	ncbi_112732371	2	1.15466e-07	6.33778e-07	CRCK2	PREDICTED: calmodulin-binding receptor-like cytoplasmic kinase 2 [Arachis ipaensis]	-	-	-	-	-	-	-
1	State 1,2 -vs- State 1,3,4,5	ncbi_112732390	4	4.33353e-16	3.77607e-15	--	PREDICTED: ras guanine nucleotide exchange factor L [Arachis duranensis]	-	-	-	-	-	-	GO:0009791//post-embryonic development;GO:0048731//system development
1	State 1,2 -vs- State 1,3,4,5	ncbi_112761918	3	3.48578e-74	1.07768e-72	--	PREDICTED: BAHD acyltransferase At5g47980-like [Arachis ipaensis]	-	-	-	-	-	-	-
1	State 1,2 -vs- State 1,3,4,5	ncbi_112732680	2	5.90718e-17	5.34249e-16	RGA2	PREDICTED: uncharacterized protein LOC107626576 [Arachis ipaensis]	-	-	-	-	-	-	-
1	State 1,2 -vs- State 1,3,4,5	ncbi_112732791	4	6.83113e-11	4.63041e-10	At5g18950	PREDICTED: pentatricopeptide repeat-containing protein At5g18950-like [Arachis duranensis]	-	-	-	-	-	-	GO:0000723//telomere maintenance;GO:0007059//chromosome segregation;GO:0007126//meiotic nuclear division;GO:0033043//regulation of organelle organization;GO:0050896//response to stimulus;GO:1903046//meiotic cell cycle process
1	State 1,2 -vs- State 1,3,4,5	ncbi_112732824	2	1.09224e-21	1.17846e-20	RVE5	PREDICTED: protein REVEILLE 5-like isoform X1 [Arachis ipaensis]	-	-	-	-	-	GO:0005488//binding	-
1	State 1,2 -vs- State 1,3,4,5	ncbi_112732838	4	1.58038e-09	9.86987e-09	At1g01500	erythronate-4-phosphate dehydrogenase family protein [Medicago truncatula]	-	-	-	-	-	-	-
1	State 1,2 -vs- State 1,3,4,5	ncbi_112732894	3	3.86549e-21	4.08835e-20	--	nuclear transport factor 2 (NTF2) family protein [Medicago truncatula]	-	-	-	-	-	-	-
1	State 1,2 -vs- State 1,3,4,5	ncbi_112732945	2	4.93318e-11	3.372e-10	RTNLB1	PREDICTED: reticulon-like protein B1 [Arachis duranensis]	-	-	-	-	-	-	-
1	State 1,2 -vs- State 1,3,4,5	ncbi_112732965	3	1.05244e-08	6.22533e-08	MEE40	PREDICTED: pentatricopeptide repeat-containing protein At3g53700, chloroplastic [Arachis duranensis]	-	-	-	-	-	-	-
1	State 1,2 -vs- State 1,3,4,5	ncbi_112732999	2	2.02808e-08	1.17808e-07	--	DUF2358 family protein [Medicago truncatula]	-	-	-	-	-	-	-
1	State 1,2 -vs- State 1,3,4,5	ncbi_112733021	3	4.31434e-15	3.60406e-14	--	group 1 family glycosyltransferase [Medicago truncatula]	-	-	-	-	-	-	-
1	State 1,2 -vs- State 1,3,4,5	ncbi_112733159	4	1.33623e-11	9.43091e-11	Stoml2	PREDICTED: stomatin-like protein 2, mitochondrial [Arachis duranensis]	-	-	-	-	-	-	-
1	State 1,2 -vs- State 1,3,4,5	ncbi_112733264	4	2.3759e-12	1.7462e-11	N	PREDICTED: TMV resistance protein N-like isoform X1 [Arachis duranensis]	-	-	-	-	-	-	-
1	State 1,2 -vs- State 1,3,4,5	ncbi_112733307	3	1.40503e-223	1.23314e-221	--	DUF2996 family protein [Medicago truncatula]	-	-	-	-	-	-	GO:0044237//cellular metabolic process
1	State 1,2 -vs- State 1,3,4,5	ncbi_112733339	3	1.65243e-29	2.28427e-28	RPL5	PREDICTED: 60S ribosomal protein L5 [Arachis duranensis]	Genetic Information Processing	Translation	ko03010//Ribosome	K02932	-	-	-
1	State 1,2 -vs- State 1,3,4,5	ncbi_112733346	2	5.58445e-52	1.25396e-50	FBL12	PREDICTED: F-box/LRR-repeat protein 12 [Arachis ipaensis]	-	-	-	-	-	-	-
1	State 1,2 -vs- State 1,3,4,5	ncbi_112733366	3	1.68455e-31	2.4584e-30	DAPB2	PREDICTED: 4-hydroxy-tetrahydrodipicolinate reductase 2, chloroplastic-like [Arachis duranensis]	Metabolism;Metabolism;Metabolism;Metabolism;Metabolism	Global and overview maps;Global and overview maps;Global and overview maps;Amino acid metabolism;Biosynthesis of other secondary metabolites	ko01100//Metabolic pathways;ko01110//Biosynthesis of secondary metabolites;ko01230//Biosynthesis of amino acids;ko00300//Lysine biosynthesis;ko00261//Monobactam biosynthesis	K00215;K00215;K00215;K00215;K00215	-	-	-
1	State 1,2 -vs- State 1,3,4,5	ncbi_112733358	4	2.60054e-69	7.5696e-68	CPRF1	PREDICTED: common plant regulatory factor 1 [Arachis duranensis]	-	-	-	-	GO:0043231//intracellular membrane-bounded organelle	GO:0001071//nucleic acid binding transcription factor activity;GO:0003677//DNA binding	GO:0010468//regulation of gene expression;GO:0034645//cellular macromolecule biosynthetic process
1	State 1,2 -vs- State 1,3,4,5	ncbi_112733412	3	0	0	CURT1A	PREDICTED: protein CURVATURE THYLAKOID 1A, chloroplastic [Arachis duranensis]	-	-	-	-	-	-	-
1	State 1,2 -vs- State 1,3,4,5	ncbi_112733423	4	1.5197e-29	2.10482e-28	EIF1AX	PREDICTED: eukaryotic translation initiation factor 1A [Arachis duranensis]	Genetic Information Processing	Translation	ko03013//RNA transport	K03236	-	-	-
1	State 1,2 -vs- State 1,3,4,5	ncbi_112733534	4	2.22846e-32	3.32085e-31	BAG6	PREDICTED: BAG family molecular chaperone regulator 6 [Arachis ipaensis]	-	-	-	-	-	-	-
1	State 1,2 -vs- State 1,3,4,5	ncbi_114924092	4	1.54413e-67	4.38933e-66	--	PREDICTED: LOW QUALITY PROTEIN: BAG family molecular chaperone regulator 6 [Arachis duranensis]	-	-	-	-	-	-	-
1	State 1,2 -vs- State 1,3,4,5	ncbi_112733668	5	1.34525e-21	1.44693e-20	SPA1	PREDICTED: protein SUPPRESSOR OF PHYA-105 1-like [Arachis duranensis]	Organismal Systems	Environmental adaptation	ko04712//Circadian rhythm - plant	K16240	-	-	-
1	State 1,2 -vs- State 1,3,4,5	ncbi_112733755	4	1.61707e-08	9.44249e-08	XLG2	PREDICTED: protein ENHANCED DISEASE RESISTANCE 4-like [Lupinus angustifolius]	-	-	-	-	-	-	-
1	State 1,2 -vs- State 1,3,4,5	ncbi_112733770	2	0	0	AS	PREDICTED: hydroquinone glucosyltransferase-like [Arachis duranensis]	-	-	-	-	-	GO:0016757//transferase activity, transferring glycosyl groups	-
1	State 1,2 -vs- State 1,3,4,5	ncbi_112733830	3	1.26153e-09	7.93014e-09	RGA2	PREDICTED: disease resistance protein RGA2-like [Arachis ipaensis]	-	-	-	-	-	-	-
1	State 1,2 -vs- State 1,3,4,5	ncbi_112734139	2	2.40565e-47	4.97681e-46	SAUR32	PREDICTED: auxin-responsive protein SAUR32-like [Arachis duranensis]	Environmental Information Processing	Signal transduction	ko04075//Plant hormone signal transduction	K14488	-	-	-
1	State 1,2 -vs- State 1,3,4,5	ncbi_112720841	4	5.41673e-149	3.14808e-147	CIPK9	PREDICTED: CBL-interacting serine/threonine-protein kinase 9-like [Arachis duranensis]	-	-	-	-	-	-	-
1	State 1,2 -vs- State 1,3,4,5	ncbi_112734319	4	1.00784e-07	5.55753e-07	SPBC29A10.10c	PREDICTED: probable helicase senataxin isoform X1 [Arachis duranensis]	-	-	-	-	-	-	GO:0090304//nucleic acid metabolic process
1	State 1,2 -vs- State 1,3,4,5	ncbi_112734367	4	2.14761e-35	3.43657e-34	SPBC29A10.10c	PREDICTED: probable helicase senataxin isoform X1 [Arachis duranensis]	-	-	-	-	-	-	GO:0090304//nucleic acid metabolic process
1	State 1,2 -vs- State 1,3,4,5	ncbi_112734396	3	2.65374e-80	8.82369e-79	SBT1.9	PREDICTED: subtilisin-like protease SBT1.9 [Arachis duranensis]	-	-	-	-	-	GO:0008233//peptidase activity	-
1	State 1,2 -vs- State 1,3,4,5	ncbi_112734421	5	9.64017e-68	2.75616e-66	WAXY	PREDICTED: granule-bound starch synthase 1, chloroplastic/amyloplastic-like [Arachis duranensis]	Metabolism;Metabolism;Metabolism	Global and overview maps;Global and overview maps;Carbohydrate metabolism	ko01100//Metabolic pathways;ko01110//Biosynthesis of secondary metabolites;ko00500//Starch and sucrose metabolism	K13679;K13679;K13679	-	-	-
1	State 1,2 -vs- State 1,3,4,5	ncbi_112734444	3	2.03584e-19	2.01602e-18	PDH-E1	PREDICTED: pyruvate dehydrogenase E1 component subunit alpha-3, chloroplastic-like [Arachis duranensis]	Metabolism;Metabolism;Metabolism;Metabolism;Metabolism;Metabolism	Global and overview maps;Global and overview maps;Global and overview maps;Carbohydrate metabolism;Carbohydrate metabolism;Carbohydrate metabolism	ko01100//Metabolic pathways;ko01110//Biosynthesis of secondary metabolites;ko01200//Carbon metabolism;ko00010//Glycolysis / Gluconeogenesis;ko00620//Pyruvate metabolism;ko00020//Citrate cycle (TCA cycle)	K00161;K00161;K00161;K00161;K00161;K00161	GO:0043227//membrane-bounded organelle	GO:0016903//oxidoreductase activity, acting on the aldehyde or oxo group of donors	GO:0006090//pyruvate metabolic process
1	State 1,2 -vs- State 1,3,4,5	ncbi_112734460	3	2.54832e-67	7.226e-66	APRR5	PREDICTED: two-component response regulator-like APRR9 isoform X2 [Arachis duranensis]	Organismal Systems	Environmental adaptation	ko04712//Circadian rhythm - plant	K12130	-	-	-
1	State 1,2 -vs- State 1,3,4,5	ncbi_112734492	3	3.24289e-58	8.02714e-57	BHLH67	PREDICTED: transcription factor bHLH67-like isoform X1 [Arachis duranensis]	-	-	-	-	-	-	-
1	State 1,2 -vs- State 1,3,4,5	ncbi_112734503	5	2.54801e-176	1.77463e-174	CURT1B	PREDICTED: protein CURVATURE THYLAKOID 1B, chloroplastic-like [Arachis duranensis]	-	-	-	-	GO:0000229//cytoplasmic chromosome;GO:0009522//photosystem I;GO:0009526//plastid envelope;GO:0031976//plastid thylakoid;GO:0044434//chloroplast part	-	GO:0001101//response to acid chemical;GO:0006739//NADP metabolic process;GO:0009668//plastid membrane organization;GO:0009767//photosynthetic electron transport chain;GO:0016072//rRNA metabolic process;GO:0031399//regulation of protein modification process;GO:0043623//cellular protein complex assembly
1	State 1,2 -vs- State 1,3,4,5	ncbi_112734552	5	1.15206e-54	2.70364e-53	LHY	PREDICTED: protein LHY-like isoform X1 [Arachis duranensis]	Organismal Systems	Environmental adaptation	ko04712//Circadian rhythm - plant	K12133	-	GO:0005488//binding	-
1	State 1,2 -vs- State 1,3,4,5	ncbi_112734632	3	0	0	CSP41B	PREDICTED: chloroplast stem-loop binding protein of 41 kDa b, chloroplastic [Arachis duranensis]	-	-	-	-	-	-	-
1	State 1,2 -vs- State 1,3,4,5	ncbi_112734674	3	2.17594e-44	4.23551e-43	PPD1	PREDICTED: psbP domain-containing protein 1, chloroplastic-like isoform X1 [Arachis duranensis]	-	-	-	-	-	-	-
1	State 1,2 -vs- State 1,3,4,5	ncbi_112734685	2	6.0328e-49	1.28023e-47	Os03g0120900	PREDICTED: B3 domain-containing protein Os03g0120900-like [Arachis duranensis]	-	-	-	-	-	-	-
1	State 1,2 -vs- State 1,3,4,5	ncbi_112734714	2	9.34055e-26	1.15645e-24	At1g02270	PREDICTED: uncharacterized calcium-binding protein At1g02270-like isoform X1 [Arachis duranensis]	-	-	-	-	-	-	-
1	State 1,2 -vs- State 1,3,4,5	ncbi_112734748	3	0	0	CAB7	PREDICTED: chlorophyll a-b binding protein 7, chloroplastic [Arachis duranensis]	Metabolism	Energy metabolism	ko00196//Photosynthesis - antenna proteins	K08908	-	-	-
1	State 1,2 -vs- State 1,3,4,5	ncbi_112734776	4	7.39052e-26	9.1781e-25	TCF25	PREDICTED: transcription factor 25 [Arachis duranensis]	-	-	-	-	-	-	-
1	State 1,2 -vs- State 1,3,4,5	ncbi_112734867	2	8.76512e-09	5.21011e-08	--	K+-H+ exchange-like protein [Medicago truncatula]	-	-	-	-	GO:0031090//organelle membrane;GO:0043231//intracellular membrane-bounded organelle	-	-
1	State 1,2 -vs- State 1,3,4,5	ncbi_112734919	5	1.07691e-14	8.84444e-14	-	-	-	-	-	-	-	-	-
1	State 1,2 -vs- State 1,3,4,5	ncbi_112735018	3	7.17992e-08	4.00551e-07	--	PREDICTED: uncharacterized protein LOC107473226 [Arachis duranensis]	-	-	-	-	-	-	-
1	State 1,2 -vs- State 1,3,4,5	ncbi_112735040	2	1.55116e-50	3.3981e-49	UBC34	PREDICTED: ubiquitin-conjugating enzyme E2 34-like [Arachis duranensis]	Genetic Information Processing;Genetic Information Processing	Folding, sorting and degradation;Folding, sorting and degradation	ko04141//Protein processing in endoplasmic reticulum;ko04120//Ubiquitin mediated proteolysis	K04554;K04554	-	-	-
1	State 1,2 -vs- State 1,3,4,5	ncbi_112735056	2	3.67465e-11	2.52824e-10	--	PREDICTED: uncharacterized protein LOC107473223 [Arachis duranensis]	-	-	-	-	-	-	-
1	State 1,2 -vs- State 1,3,4,5	ncbi_112735064	4	5.16381e-10	3.32677e-09	SEC10b	PREDICTED: exocyst complex component SEC10 [Arachis ipaensis]	-	-	-	-	GO:0005911//cell-cell junction;GO:0016020//membrane;GO:0044424//intracellular part	-	GO:0008104//protein localization;GO:0016192//vesicle-mediated transport;GO:0022406//membrane docking;GO:0030036//actin cytoskeleton organization
1	State 1,2 -vs- State 1,3,4,5	ncbi_112735213	4	1.60342e-09	1.00057e-08	MPE3	PREDICTED: pectinesterase 3 [Arachis duranensis]	Metabolism;Metabolism	Global and overview maps;Carbohydrate metabolism	ko01100//Metabolic pathways;ko00040//Pentose and glucuronate interconversions	K01051;K01051	GO:0005911//cell-cell junction;GO:0030312//external encapsulating structure;GO:0031090//organelle membrane;GO:0031984//organelle subcompartment;GO:0043231//intracellular membrane-bounded organelle	GO:0052689//carboxylic ester hydrolase activity	GO:0000272//polysaccharide catabolic process;GO:0009892//negative regulation of metabolic process;GO:0071555//cell wall organization
1	State 1,2 -vs- State 1,3,4,5	ncbi_112735221	4	1.37064e-237	1.25887e-235	ALAAT2	PREDICTED: alanine aminotransferase 2-like [Arachis duranensis]	Metabolism;Metabolism;Metabolism;Metabolism;Metabolism;Metabolism;Metabolism	Global and overview maps;Global and overview maps;Global and overview maps;Energy metabolism;Global and overview maps;Amino acid metabolism;Amino acid metabolism	ko01100//Metabolic pathways;ko01200//Carbon metabolism;ko01230//Biosynthesis of amino acids;ko00710//Carbon fixation in photosynthetic organisms;ko01210//2-Oxocarboxylic acid metabolism;ko00250//Alanine, aspartate and glutamate metabolism;ko00220//Arginine biosynthesis	K00814;K00814;K00814;K00814;K00814;K00814;K00814	-	GO:0016769//transferase activity, transferring nitrogenous groups;GO:0043168//anion binding	GO:0008152//metabolic process
1	State 1,2 -vs- State 1,3,4,5	ncbi_112735249	2	3.23562e-11	2.23485e-10	FAB1B	PREDICTED: 1-phosphatidylinositol-3-phosphate 5-kinase FAB1B-like [Arachis ipaensis]	Metabolism;Cellular Processes;Environmental Information Processing;Metabolism	Global and overview maps;Transport and catabolism;Signal transduction;Carbohydrate metabolism	ko01100//Metabolic pathways;ko04145//Phagosome;ko04070//Phosphatidylinositol signaling system;ko00562//Inositol phosphate metabolism	K00921;K00921;K00921;K00921	GO:0031090//organelle membrane;GO:0043231//intracellular membrane-bounded organelle	GO:0016307//phosphatidylinositol phosphate kinase activity;GO:0036094//small molecule binding;GO:0043169//cation binding	GO:0006996//organelle organization;GO:0010118//stomatal movement;GO:0019538//protein metabolic process;GO:0046488//phosphatidylinositol metabolic process;GO:0048229//gametophyte development
1	State 1,2 -vs- State 1,3,4,5	ncbi_112735281	4	1.2167e-08	7.16329e-08	-	-	-	-	-	-	-	-	-
1	State 1,2 -vs- State 1,3,4,5	ncbi_112735299	2	3.56453e-14	2.86122e-13	ARID4	PREDICTED: AT-rich interactive domain-containing protein 4-like [Arachis duranensis]	-	-	-	-	-	GO:0046914//transition metal ion binding	-
1	State 1,2 -vs- State 1,3,4,5	ncbi_112735337	4	1.51158e-66	4.23756e-65	RAP2-2	PREDICTED: ethylene-responsive transcription factor RAP2-12-like [Arachis duranensis]	-	-	-	-	-	-	GO:0010467//gene expression;GO:0034645//cellular macromolecule biosynthetic process
1	State 1,2 -vs- State 1,3,4,5	ncbi_112735385	3	4.30056e-15	3.59298e-14	FKBP20-2	PREDICTED: peptidyl-prolyl cis-trans isomerase FKBP20-2, chloroplastic [Arachis duranensis]	-	-	-	-	-	-	-
1	State 1,2 -vs- State 1,3,4,5	ncbi_112735406	4	2.94318e-16	2.58838e-15	ARPC5A	PREDICTED: actin-related protein 2/3 complex subunit 5A-like [Arachis duranensis]	Cellular Processes	Transport and catabolism	ko04144//Endocytosis	K05754	GO:0005856//cytoskeleton;GO:0043234//protein complex	-	GO:0045010//actin nucleation
1	State 1,2 -vs- State 1,3,4,5	ncbi_112735433	3	0	0	PSBQ2	PREDICTED: oxygen-evolving enhancer protein 3-2, chloroplastic [Arachis duranensis]	Metabolism;Metabolism	Global and overview maps;Energy metabolism	ko01100//Metabolic pathways;ko00195//Photosynthesis	K08901;K08901	-	-	-
1	State 1,2 -vs- State 1,3,4,5	ncbi_112735507	3	2.14273e-33	3.26412e-32	CYP51G1	PREDICTED: obtusifoliol 14-alpha demethylase [Arachis duranensis]	Metabolism;Metabolism;Metabolism	Global and overview maps;Global and overview maps;Lipid metabolism	ko01100//Metabolic pathways;ko01110//Biosynthesis of secondary metabolites;ko00100//Steroid biosynthesis	K05917;K05917;K05917	-	-	-
1	State 1,2 -vs- State 1,3,4,5	ncbi_112735525	2	5.27502e-12	3.80735e-11	--	phosphoglycerate mutase family protein [Medicago truncatula]	-	-	-	-	-	-	-
1	State 1,2 -vs- State 1,3,4,5	ncbi_112735550	3	1.61726e-11	1.13611e-10	AS	PREDICTED: hydroquinone glucosyltransferase-like [Arachis duranensis]	-	-	-	-	-	-	-
1	State 1,2 -vs- State 1,3,4,5	ncbi_112735558	4	8.4528e-53	1.92364e-51	DJA6	PREDICTED: dnaJ protein homolog 1-like [Arachis duranensis]	Genetic Information Processing	Folding, sorting and degradation	ko04141//Protein processing in endoplasmic reticulum	K09503	-	GO:0005515//protein binding;GO:0043169//cation binding	GO:0006950//response to stress;GO:0044267//cellular protein metabolic process
1	State 1,2 -vs- State 1,3,4,5	ncbi_112735719	3	2.67977e-35	4.27822e-34	STN8	PREDICTED: serine/threonine-protein kinase STN8, chloroplastic-like [Arachis duranensis]	-	-	-	-	-	-	-
1	State 1,2 -vs- State 1,3,4,5	ncbi_112735750	3	3.10323e-09	1.9013e-08	-	-	-	-	-	-	-	-	-
1	State 1,2 -vs- State 1,3,4,5	ncbi_112735793	2	4.99318e-21	5.25934e-20	APS1	PREDICTED: acid phosphatase 1-like [Arachis ipaensis]	-	-	-	-	-	-	GO:0006796//phosphate-containing compound metabolic process
1	State 1,2 -vs- State 1,3,4,5	ncbi_112735829	2	7.48457e-08	4.16941e-07	--	PREDICTED: uncharacterized protein LOC107473158 [Arachis duranensis]	-	-	-	-	-	-	-
1	State 1,2 -vs- State 1,3,4,5	ncbi_112735873	2	9.77687e-221	8.46268e-219	SDR1	PREDICTED: (+)-neomenthol dehydrogenase-like [Arachis duranensis]	Metabolism;Metabolism	Global and overview maps;Metabolism of terpenoids and polyketides	ko01110//Biosynthesis of secondary metabolites;ko00902//Monoterpenoid biosynthesis	K15095;K15095	-	GO:0003824//catalytic activity	GO:0044710//single-organism metabolic process
1	State 1,2 -vs- State 1,3,4,5	ncbi_112735987	5	2.2089e-08	1.27914e-07	EMB1417	PREDICTED: pentatricopeptide repeat-containing protein At4g21190-like [Arachis duranensis]	-	-	-	-	-	-	-
1	State 1,2 -vs- State 1,3,4,5	ncbi_112736123	2	1.56608e-284	1.7526e-282	ASK8	PREDICTED: shaggy-related protein kinase theta-like [Arachis duranensis]	-	-	-	-	GO:0043231//intracellular membrane-bounded organelle;GO:0044444//cytoplasmic part	GO:0004672//protein kinase activity;GO:0032550//purine ribonucleoside binding	GO:0006468//protein phosphorylation;GO:0009725//response to hormone
1	State 1,2 -vs- State 1,3,4,5	ncbi_112736133	2	1.43567e-25	1.76455e-24	--	PREDICTED: BON1-associated protein 2-like [Glycine max]	-	-	-	-	-	-	-
1	State 1,2 -vs- State 1,3,4,5	ncbi_112736144	2	2.96332e-17	2.71628e-16	--	PREDICTED: BON1-associated protein 2-like [Glycine max]	-	-	-	-	-	-	-
1	State 1,2 -vs- State 1,3,4,5	ncbi_112736161	2	2.61672e-59	6.59519e-58	BAP2	PREDICTED: BON1-associated protein 2-like [Arachis duranensis]	-	-	-	-	-	-	-
1	State 1,2 -vs- State 1,3,4,5	ncbi_112736241	2	9.12624e-22	9.8713e-21	--	PREDICTED: BON1-associated protein 2-like [Arachis ipaensis]	-	-	-	-	-	-	-
1	State 1,2 -vs- State 1,3,4,5	ncbi_112736266	5	2.90841e-27	3.7834e-26	CPFTSY	PREDICTED: cell division protein FtsY homolog, chloroplastic-like [Arachis ipaensis]	Genetic Information Processing	Folding, sorting and degradation	ko03060//Protein export	K03110	-	-	-
1	State 1,2 -vs- State 1,3,4,5	ncbi_112736280	4	8.57105e-59	2.13921e-57	--	PREDICTED: acyl-coenzyme A thioesterase 13-like [Arachis duranensis]	-	-	-	-	-	-	-
1	State 1,2 -vs- State 1,3,4,5	ncbi_112736306	2	2.22313e-25	2.71598e-24	TAF7	PREDICTED: transcription initiation factor TFIID subunit 7 [Arachis duranensis]	Genetic Information Processing	Transcription	ko03022//Basal transcription factors	K03132	GO:0044451//nucleoplasm part	GO:0008135//translation factor activity, RNA binding	GO:0006352//DNA-templated transcription, initiation;GO:0006412//translation
1	State 1,2 -vs- State 1,3,4,5	ncbi_112736339	3	6.26468e-97	2.45755e-95	ndhS	PREDICTED: NAD(P)H-quinone oxidoreductase subunit S, chloroplastic [Arachis duranensis]	-	-	-	-	GO:0031976//plastid thylakoid;GO:0044434//chloroplast part	-	GO:0006812//cation transport;GO:0009987//cellular process;GO:0065007//biological regulation
1	State 1,2 -vs- State 1,3,4,5	ncbi_112736502	3	1.68867e-13	1.31503e-12	Os02g0220500	PREDICTED: elongation factor 1-gamma [Arachis ipaensis]	-	-	-	-	-	-	-
1	State 1,2 -vs- State 1,3,4,5	ncbi_112736526	4	1.38104e-21	1.48496e-20	Sart3	PREDICTED: squamous cell carcinoma antigen recognized by T-cells 3 [Arachis ipaensis]	-	-	-	-	-	-	-
1	State 1,2 -vs- State 1,3,4,5	ncbi_112736683	3	3.80925e-18	3.60443e-17	FZL	PREDICTED: probable transmembrane GTPase FZO-like, chloroplastic [Arachis duranensis]	-	-	-	-	GO:0042170//plastid membrane	GO:0016765//transferase activity, transferring alkyl or aryl (other than methyl) groups;GO:0032550//purine ribonucleoside binding	GO:0003006//developmental process involved in reproduction;GO:0006355//regulation of transcription, DNA-templated;GO:0006772//thiamine metabolic process;GO:0009658//chloroplast organization;GO:0009668//plastid membrane organization;GO:0016072//rRNA metabolic process;GO:0031399//regulation of protein modification process;GO:0043623//cellular protein complex assembly
1	State 1,2 -vs- State 1,3,4,5	ncbi_112736718	3	5.07055e-117	2.36466e-115	CSP41A	PREDICTED: chloroplast stem-loop binding protein of 41 kDa a, chloroplastic [Arachis duranensis]	-	-	-	-	-	-	-
1	State 1,2 -vs- State 1,3,4,5	ncbi_112736775	3	1.15741e-139	6.31281e-138	RRF	PREDICTED: ribosome-recycling factor, chloroplastic [Arachis duranensis]	-	-	-	-	-	-	-
1	State 1,2 -vs- State 1,3,4,5	ncbi_112736791	4	3.34453e-24	3.92846e-23	TIC	PREDICTED: protein TIME FOR COFFEE-like [Arachis duranensis]	-	-	-	-	-	-	-
1	State 1,2 -vs- State 1,3,4,5	ncbi_112736844	4	1.16443e-14	9.54848e-14	-	-	-	-	-	-	-	-	-
1	State 1,2 -vs- State 1,3,4,5	ncbi_112736922	3	3.93363e-14	3.15091e-13	MNP1	PREDICTED: 50S ribosomal protein L7/L12-like [Arachis duranensis]	Genetic Information Processing	Translation	ko03010//Ribosome	K02935	-	-	-
1	State 1,2 -vs- State 1,3,4,5	ncbi_112736967	4	1.17101e-08	6.90252e-08	PPCS2	PREDICTED: phosphopantothenate--cysteine ligase 2-like isoform X1 [Arachis duranensis]	Metabolism;Metabolism	Global and overview maps;Metabolism of cofactors and vitamins	ko01100//Metabolic pathways;ko00770//Pantothenate and CoA biosynthesis	K01922;K01922	-	GO:0003824//catalytic activity	-
1	State 1,2 -vs- State 1,3,4,5	ncbi_112737148	4	2.4973e-19	2.46417e-18	MCCA	PREDICTED: methylcrotonoyl-CoA carboxylase subunit alpha, mitochondrial [Arachis duranensis]	Metabolism;Metabolism	Global and overview maps;Amino acid metabolism	ko01100//Metabolic pathways;ko00280//Valine, leucine and isoleucine degradation	K01968;K01968	GO:0044429//mitochondrial part	GO:0016421//CoA carboxylase activity;GO:0016879//ligase activity, forming carbon-nitrogen bonds;GO:0032550//purine ribonucleoside binding;GO:0043169//cation binding	GO:0006551//leucine metabolic process
1	State 1,2 -vs- State 1,3,4,5	ncbi_112737166	2	1.72286e-12	1.27409e-11	NET1D	PREDICTED: protein NETWORKED 1D [Arachis ipaensis]	-	-	-	-	-	-	GO:0006796//phosphate-containing compound metabolic process
1	State 1,2 -vs- State 1,3,4,5	ncbi_112737175	3	6.62823e-12	4.76565e-11	SULTR3;1	PREDICTED: sulfate transporter 3.1-like [Arachis duranensis]	-	-	-	-	GO:0009536//plastid;GO:0031224//intrinsic component of membrane	GO:0015103//inorganic anion transmembrane transporter activity;GO:0015291//secondary active transmembrane transporter activity	GO:0008272//sulfate transport;GO:0044763//single-organism cellular process;GO:0050896//response to stimulus
1	State 1,2 -vs- State 1,3,4,5	ncbi_112737298	2	1.2735e-36	2.09155e-35	LFG4	PREDICTED: BI1-like protein [Arachis duranensis]	-	-	-	-	GO:0031224//intrinsic component of membrane	-	-
1	State 1,2 -vs- State 1,3,4,5	ncbi_112737305	4	2.84091e-08	1.6297e-07	LFR	PREDICTED: armadillo repeat-containing protein LFR [Arachis duranensis]	-	-	-	-	-	-	GO:0006310//DNA recombination;GO:0048827//phyllome development;GO:0090567//reproductive shoot system development
1	State 1,2 -vs- State 1,3,4,5	ncbi_112737350	4	3.16817e-44	6.13411e-43	SPI	PREDICTED: protein SPIRRIG-like [Arachis duranensis]	-	-	-	-	-	-	-
1	State 1,2 -vs- State 1,3,4,5	ncbi_112737364	3	5.31761e-165	3.40209e-163	VTE3	PREDICTED: 2-methyl-6-phytyl-1,4-hydroquinone methyltransferase, chloroplastic [Arachis duranensis]	Metabolism;Metabolism;Metabolism	Global and overview maps;Global and overview maps;Metabolism of cofactors and vitamins	ko01100//Metabolic pathways;ko01110//Biosynthesis of secondary metabolites;ko00130//Ubiquinone and other terpenoid-quinone biosynthesis	K12502;K12502;K12502	GO:0036338//viral membrane	GO:0016741//transferase activity, transferring one-carbon groups	GO:0008152//metabolic process
1	State 1,2 -vs- State 1,3,4,5	ncbi_112737424	5	3.70536e-08	2.11072e-07	GG2	PREDICTED: guanine nucleotide-binding protein subunit gamma 2-like [Arachis duranensis]	-	-	-	-	GO:0043231//intracellular membrane-bounded organelle;GO:0043234//protein complex;GO:0044425//membrane part	GO:0032550//purine ribonucleoside binding;GO:0060089//molecular transducer activity	GO:0006497//protein lipidation;GO:0007166//cell surface receptor signaling pathway;GO:0009926//auxin polar transport;GO:0015696//ammonium transport;GO:0048528//post-embryonic root development;GO:0050832//defense response to fungus
1	State 1,2 -vs- State 1,3,4,5	ncbi_112737464	4	1.18436e-16	1.05786e-15	Os03g0162200	PREDICTED: histone H2A variant 1 [Arachis duranensis]	-	-	-	-	GO:0043231//intracellular membrane-bounded organelle;GO:0043232//intracellular non-membrane-bounded organelle	GO:0003676//nucleic acid binding;GO:0046983//protein dimerization activity	-
1	State 1,2 -vs- State 1,3,4,5	ncbi_112737499	3	7.80499e-22	8.46203e-21	--	DUF506 family protein [Medicago truncatula]	-	-	-	-	-	-	-
1	State 1,2 -vs- State 1,3,4,5	ncbi_112737533	3	6.10048e-50	1.3197e-48	OSB1	PREDICTED: protein OSB1, mitochondrial-like [Arachis duranensis]	-	-	-	-	-	-	-
1	State 1,2 -vs- State 1,3,4,5	ncbi_112737578	5	1.16624e-11	8.25558e-11	AUX22E	PREDICTED: auxin-induced protein 22D-like [Arachis duranensis]	Environmental Information Processing	Signal transduction	ko04075//Plant hormone signal transduction	K14484	-	-	GO:0010467//gene expression;GO:0034645//cellular macromolecule biosynthetic process;GO:0050794//regulation of cellular process
1	State 1,2 -vs- State 1,3,4,5	ncbi_112737592	2	1.54874e-14	1.26429e-13	FBL17	PREDICTED: F-box/LRR-repeat protein 17-like [Arachis duranensis]	-	-	-	-	-	-	-
1	State 1,2 -vs- State 1,3,4,5	ncbi_112737631	2	1.11931e-33	1.71644e-32	RE2	Retrovirus-related Pol polyprotein from transposon TNT 1-94, partial [Cajanus cajan]	-	-	-	-	-	-	-
1	State 1,2 -vs- State 1,3,4,5	ncbi_112737727	3	1.50888e-46	3.07467e-45	RPS15D	PREDICTED: 40S ribosomal protein S15-4 [Arachis duranensis]	Genetic Information Processing	Translation	ko03010//Ribosome	K02958	GO:0044391//ribosomal subunit	GO:0005198//structural molecule activity	GO:0010467//gene expression
1	State 1,2 -vs- State 1,3,4,5	ncbi_112737737	2	0	0	At2g30620	PREDICTED: histone H1-like, partial [Arachis ipaensis]	-	-	-	-	-	-	-
1	State 1,2 -vs- State 1,3,4,5	ncbi_112737764	4	2.01271e-29	2.7751e-28	FLK	PREDICTED: flowering locus K homology domain-like [Arachis duranensis]	-	-	-	-	-	-	-
1	State 1,2 -vs- State 1,3,4,5	ncbi_112737839	3	1.46476e-07	7.97156e-07	-	-	-	-	-	-	-	-	-
1	State 1,2 -vs- State 1,3,4,5	ncbi_112737864	2	1.54605e-145	8.78591e-144	CYP94A2	PREDICTED: cytochrome P450 94A2-like [Arachis duranensis]	-	-	-	-	-	-	-
1	State 1,2 -vs- State 1,3,4,5	ncbi_112737878	3	3.37477e-14	2.71268e-13	PUS1	tRNA pseudouridine synthase [Medicago truncatula]	-	-	-	-	-	GO:0003676//nucleic acid binding;GO:0016866//intramolecular transferase activity	GO:0006399//tRNA metabolic process
1	State 1,2 -vs- State 1,3,4,5	ncbi_112737887	2	1.39985e-16	1.24727e-15	BHLH3	PREDICTED: transcription factor bHLH3 [Arachis duranensis]	-	-	-	-	-	-	-
1	State 1,2 -vs- State 1,3,4,5	ncbi_112718290	2	8.66393e-13	6.50382e-12	-	-	-	-	-	-	-	-	-
1	State 1,2 -vs- State 1,3,4,5	ncbi_112737964	2	2.3859e-13	1.84244e-12	BET11	PREDICTED: bet1-like SNARE 1-1 isoform X1 [Arachis duranensis]	Genetic Information Processing	Folding, sorting and degradation	ko04130//SNARE interactions in vesicular transport	K08504	-	-	-
1	State 1,2 -vs- State 1,3,4,5	ncbi_112738057	4	1.91036e-10	1.26274e-09	EMF2	PREDICTED: polycomb group protein EMBRYONIC FLOWER 2-like isoform X1 [Arachis duranensis]	-	-	-	-	-	-	-
1	State 1,2 -vs- State 1,3,4,5	ncbi_112738220	4	3.15267e-26	3.96218e-25	ATG9	PREDICTED: autophagy-related protein 9-like [Arachis duranensis]	Cellular Processes	Transport and catabolism	ko04136//Autophagy - other eukaryotes	K17907	-	-	-
1	State 1,2 -vs- State 1,3,4,5	ncbi_112738237	2	1.17719e-07	6.45684e-07	MED8	PREDICTED: mediator of RNA polymerase II transcription subunit 8 isoform X1 [Arachis duranensis]	-	-	-	-	GO:0043231//intracellular membrane-bounded organelle;GO:0043234//protein complex	-	GO:0000280//nuclear division;GO:0000723//telomere maintenance;GO:0006342//chromatin silencing;GO:0007059//chromosome segregation;GO:0009620//response to fungus;GO:0009653//anatomical structure morphogenesis;GO:0010212//response to ionizing radiation;GO:0022402//cell cycle process;GO:0032844//regulation of homeostatic process;GO:0033043//regulation of organelle organization;GO:0048580//regulation …
1	State 1,2 -vs- State 1,3,4,5	ncbi_112738283	4	5.87656e-08	3.29889e-07	RPL31	PREDICTED: 60S ribosomal protein L31-like [Arachis duranensis]	Genetic Information Processing	Translation	ko03010//Ribosome	K02910	GO:0030529//intracellular ribonucleoprotein complex	-	GO:0010467//gene expression
1	State 1,2 -vs- State 1,3,4,5	ncbi_112738307	2	3.97564e-27	5.13552e-26	HSP17.5-M	PREDICTED: 18.1 kDa class I heat shock protein-like [Arachis ipaensis]	Genetic Information Processing	Folding, sorting and degradation	ko04141//Protein processing in endoplasmic reticulum	K13993	-	-	-
1	State 1,2 -vs- State 1,3,4,5	ncbi_112738377	4	5.51286e-35	8.74471e-34	TBL14	PREDICTED: protein trichome birefringence-like 14 isoform X1 [Arachis duranensis]	-	-	-	-	-	-	-
1	State 1,2 -vs- State 1,3,4,5	ncbi_112738531	2	3.91435e-27	5.05823e-26	AAK6	PREDICTED: adenylate kinase isoenzyme 6 homolog [Arachis duranensis]	Metabolism;Metabolism;Metabolism;Genetic Information Processing	Global and overview maps;Global and overview maps;Nucleotide metabolism;Translation	ko01100//Metabolic pathways;ko01110//Biosynthesis of secondary metabolites;ko00230//Purine metabolism;ko03008//Ribosome biogenesis in eukaryotes	K18532;K18532;K18532;K18532	GO:0043231//intracellular membrane-bounded organelle	GO:0016776//phosphotransferase activity, phosphate group as acceptor;GO:0017111//nucleoside-triphosphatase activity;GO:0032550//purine ribonucleoside binding	GO:0009117//nucleotide metabolic process;GO:0044707//single-multicellular organism process;GO:0048589//developmental growth
1	State 1,2 -vs- State 1,3,4,5	ncbi_112738595	2	8.86534e-132	4.59615e-130	ERF098	PREDICTED: ethylene-responsive transcription factor ERF098-like [Arachis duranensis]	-	-	-	-	-	-	-
1	State 1,2 -vs- State 1,3,4,5	ncbi_112738690	2	2.42965e-12	1.78513e-11	MYB14	PREDICTED: myb-related protein Myb4 [Arachis duranensis]	Organismal Systems	Environmental adaptation	ko04626//Plant-pathogen interaction	K09422	-	-	-
1	State 1,2 -vs- State 1,3,4,5	ncbi_112738869	4	5.35161e-11	3.649e-10	SMC1	PREDICTED: structural maintenance of chromosomes protein 1 [Arachis duranensis]	-	-	-	-	-	-	-
1	State 1,2 -vs- State 1,3,4,5	ncbi_112738885	4	3.11354e-19	3.06392e-18	--	PREDICTED: uncharacterized protein LOC107628220 [Arachis ipaensis]	-	-	-	-	-	-	-
1	State 1,2 -vs- State 1,3,4,5	ncbi_112739097	5	5.95921e-09	3.58195e-08	Snrpe	PREDICTED: small nuclear ribonucleoprotein E-like [Arachis duranensis]	Genetic Information Processing	Transcription	ko03040//Spliceosome	K11097	GO:0030529//intracellular ribonucleoprotein complex;GO:0044423//virion part	-	-
1	State 1,2 -vs- State 1,3,4,5	ncbi_112739468	4	3.3985e-12	2.47723e-11	--	PREDICTED: myosin-4-like isoform X2 [Arachis ipaensis]	-	-	-	-	-	-	-
1	State 1,2 -vs- State 1,3,4,5	ncbi_112739484	2	8.115e-09	4.83322e-08	Necap2	adaptin ear-binding coat-associated protein 1 [Medicago truncatula]	-	-	-	-	-	-	-
1	State 1,2 -vs- State 1,3,4,5	ncbi_112739585	3	9.72111e-17	8.72e-16	RPS20B	PREDICTED: 40S ribosomal protein S20-2 [Arachis duranensis]	Genetic Information Processing	Translation	ko03010//Ribosome	K02969	GO:0044391//ribosomal subunit	-	GO:0010467//gene expression
1	State 1,2 -vs- State 1,3,4,5	ncbi_112739638	3	6.85254e-08	3.8272e-07	-	-	-	-	-	-	-	-	-
1	State 1,2 -vs- State 1,3,4,5	ncbi_112739664	3	4.45463e-25	5.37853e-24	-	-	-	-	-	-	-	-	-
1	State 1,2 -vs- State 1,3,4,5	ncbi_112739880	5	6.49345e-17	5.86582e-16	-	-	-	-	-	-	-	-	-
1	State 1,2 -vs- State 1,3,4,5	ncbi_112740018	3	7.64504e-09	4.56275e-08	RAP40	PREDICTED: 40S ribosomal protein SA-like [Arachis duranensis]	Genetic Information Processing	Translation	ko03010//Ribosome	K02998	-	-	-
1	State 1,2 -vs- State 1,3,4,5	ncbi_112740044	4	3.74744e-146	2.14015e-144	RAP40	PREDICTED: 40S ribosomal protein SA-like [Arachis duranensis]	Genetic Information Processing	Translation	ko03010//Ribosome	K02998	-	-	-
1	State 1,2 -vs- State 1,3,4,5	ncbi_112740248	2	1.17404e-31	1.71955e-30	-	-	-	-	-	-	-	-	-
1	State 1,2 -vs- State 1,3,4,5	ncbi_112722558	2	4.90627e-30	6.87852e-29	At3g05950	PREDICTED: germin-like protein subfamily 1 member 7, partial [Arachis duranensis]	-	-	-	-	-	-	-
1	State 1,2 -vs- State 1,3,4,5	ncbi_112740450	2	1.29532e-23	1.4891e-22	MMT1	PREDICTED: methionine S-methyltransferase-like [Arachis duranensis]	Metabolism	Metabolism of other amino acids	ko00450//Selenocompound metabolism	K08247	-	GO:0016741//transferase activity, transferring one-carbon groups;GO:0043168//anion binding	GO:0008152//metabolic process
1	State 1,2 -vs- State 1,3,4,5	ncbi_112740606	2	5.12807e-29	7.00074e-28	At2g20420	PREDICTED: succinyl-CoA ligase [ADP-forming] subunit beta, mitochondrial [Arachis duranensis]	Metabolism;Metabolism;Metabolism;Metabolism;Metabolism	Global and overview maps;Global and overview maps;Global and overview maps;Carbohydrate metabolism;Carbohydrate metabolism	ko01100//Metabolic pathways;ko01110//Biosynthesis of secondary metabolites;ko01200//Carbon metabolism;ko00020//Citrate cycle (TCA cycle);ko00640//Propanoate metabolism	K01900;K01900;K01900;K01900;K01900	-	-	-
1	State 1,2 -vs- State 1,3,4,5	ncbi_112722690	4	6.10376e-08	3.42143e-07	--	PREDICTED: uncharacterized protein LOC107473806 [Arachis duranensis]	-	-	-	-	-	-	-
1	State 1,2 -vs- State 1,3,4,5	ncbi_112740690	3	1.54452e-35	2.47782e-34	BOLA4	PREDICTED: protein BOLA4, chloroplastic/mitochondrial [Arachis duranensis]	-	-	-	-	-	-	-
1	State 1,2 -vs- State 1,3,4,5	ncbi_112740710	2	4.04988e-10	2.62551e-09	EMB2744	PREDICTED: pentatricopeptide repeat-containing protein At5g39680 [Arachis duranensis]	-	-	-	-	-	-	GO:0033554//cellular response to stress
1	State 1,2 -vs- State 1,3,4,5	ncbi_112740956	5	2.39361e-09	1.47713e-08	yqjG	PREDICTED: glutathionyl-hydroquinone reductase YqjG [Arachis duranensis]	-	-	-	-	-	GO:0003824//catalytic activity	GO:0014070//response to organic cyclic compound
1	State 1,2 -vs- State 1,3,4,5	ncbi_112741012	3	1.04374e-20	1.08549e-19	ksh	PREDICTED: protein kish-like [Arachis duranensis]	-	-	-	-	GO:0031224//intrinsic component of membrane	-	-
1	State 1,2 -vs- State 1,3,4,5	ncbi_112741029	3	4.63241e-08	2.61746e-07	TOM9-2	PREDICTED: mitochondrial import receptor subunit TOM9-2 [Arachis duranensis]	-	-	-	-	-	-	-
1	State 1,2 -vs- State 1,3,4,5	ncbi_112741035	3	0	0	PSB28	PREDICTED: photosystem II reaction center PSB28 protein, chloroplastic [Arachis duranensis]	Metabolism;Metabolism	Global and overview maps;Energy metabolism	ko01100//Metabolic pathways;ko00195//Photosynthesis	K08903;K08903	-	-	-
1	State 1,2 -vs- State 1,3,4,5	ncbi_112741073	3	2.16912e-11	1.51241e-10	ABCC5	PREDICTED: ABC transporter C family member 5-like [Arachis duranensis]	-	-	-	-	GO:0005773//vacuole;GO:0031090//organelle membrane;GO:0031224//intrinsic component of membrane	GO:0004888//transmembrane signaling receptor activity;GO:0032550//purine ribonucleoside binding;GO:0042626//ATPase activity, coupled to transmembrane movement of substances	GO:0006865//amino acid transport;GO:0006875//cellular metal ion homeostasis;GO:0006970//response to osmotic stress;GO:0007017//microtubule-based process;GO:0015893//drug transport;GO:0016482//cytoplasmic transport;GO:0050794//regulation of cellular process;GO:1902410//mitotic cytokinetic process
1	State 1,2 -vs- State 1,3,4,5	ncbi_112741328	4	3.41501e-10	2.22729e-09	WDS	PREDICTED: WD repeat-containing protein 26 [Arachis duranensis]	-	-	-	-	-	-	-
1	State 1,2 -vs- State 1,3,4,5	ncbi_112741336	3	6.19665e-10	3.97551e-09	-	-	-	-	-	-	-	-	-
1	State 1,2 -vs- State 1,3,4,5	ncbi_112741366	3	1.01601e-63	2.72353e-62	yihV	PREDICTED: ribokinase-like isoform X1 [Arachis duranensis]	-	-	-	-	-	-	-
1	State 1,2 -vs- State 1,3,4,5	ncbi_112741407	2	5.36557e-28	7.13483e-27	XI-B	PREDICTED: myosin-6-like [Arachis duranensis]	-	-	-	-	-	-	-
1	State 1,2 -vs- State 1,3,4,5	ncbi_112741603	3	1.71359e-15	1.45574e-14	GRXC5	PREDICTED: glutaredoxin-C5, chloroplastic [Arachis duranensis]	-	-	-	-	-	-	-
1	State 1,2 -vs- State 1,3,4,5	ncbi_112741616	3	4.69212e-131	2.4109e-129	--	PREDICTED: protein LOW PSII ACCUMULATION 1, chloroplastic [Arachis duranensis]	-	-	-	-	-	-	-
1	State 1,2 -vs- State 1,3,4,5	ncbi_112741622	3	0	0	PSAE1	PREDICTED: photosystem I reaction center subunit IV, chloroplastic [Arachis ipaensis]	Metabolism;Metabolism	Global and overview maps;Energy metabolism	ko01100//Metabolic pathways;ko00195//Photosynthesis	K02693;K02693	-	-	-
1	State 1,2 -vs- State 1,3,4,5	ncbi_112741639	2	3.91872e-25	4.74223e-24	--	PREDICTED: uncharacterized protein LOC107489344 isoform X1 [Arachis duranensis]	-	-	-	-	-	-	-
1	State 1,2 -vs- State 1,3,4,5	ncbi_112741647	3	2.13888e-11	1.49238e-10	TOM2AH1	PREDICTED: tetraspanin-20 [Arachis duranensis]	-	-	-	-	-	-	-
1	State 1,2 -vs- State 1,3,4,5	ncbi_112741704	2	3.53868e-08	2.01893e-07	-	-	-	-	-	-	-	-	-
1	State 1,2 -vs- State 1,3,4,5	ncbi_112741723	2	6.79226e-46	1.36596e-44	AGD7	PREDICTED: ADP-ribosylation factor GTPase-activating protein AGD7-like [Arachis ipaensis]	Cellular Processes	Transport and catabolism	ko04144//Endocytosis	K12492	-	-	-
1	State 1,2 -vs- State 1,3,4,5	ncbi_112741759	2	2.3469e-80	7.80719e-79	SlH4	histone H4 [Zea mays]	-	-	-	-	GO:0005911//cell-cell junction;GO:0009536//plastid;GO:0031090//organelle membrane;GO:0043232//intracellular non-membrane-bounded organelle	GO:0003676//nucleic acid binding;GO:0046983//protein dimerization activity	GO:0034728//nucleosome organization
1	State 1,2 -vs- State 1,3,4,5	ncbi_112741750	2	2.98749e-98	1.17998e-96	SlH4	histone H4 [Zea mays]	-	-	-	-	GO:0005911//cell-cell junction;GO:0009536//plastid;GO:0031090//organelle membrane;GO:0043232//intracellular non-membrane-bounded organelle	GO:0003676//nucleic acid binding;GO:0046983//protein dimerization activity	GO:0034728//nucleosome organization
1	State 1,2 -vs- State 1,3,4,5	ncbi_112741774	4	1.17166e-58	2.92112e-57	--	PREDICTED: uncharacterized protein LOC107625149 [Arachis ipaensis]	-	-	-	-	-	-	-
1	State 1,2 -vs- State 1,3,4,5	ncbi_112741848	4	1.04264e-46	2.13024e-45	RPT2A	PREDICTED: 26S proteasome regulatory subunit 4 homolog A [Arachis duranensis]	Genetic Information Processing	Folding, sorting and degradation	ko03050//Proteasome	K03062	GO:0044424//intracellular part	GO:0003824//catalytic activity;GO:0032550//purine ribonucleoside binding	GO:0009057//macromolecule catabolic process
1	State 1,2 -vs- State 1,3,4,5	ncbi_112741867	3	1.99289e-12	1.46938e-11	ZNHIT3	PREDICTED: zinc finger HIT domain-containing protein 3 isoform X1 [Arachis duranensis]	-	-	-	-	-	-	-
1	State 1,2 -vs- State 1,3,4,5	ncbi_112741892	2	2.30236e-44	4.47781e-43	CLASP	PREDICTED: CLIP-associated protein-like isoform X1 [Arachis ipaensis]	-	-	-	-	-	-	-
1	State 1,2 -vs- State 1,3,4,5	ncbi_112741941	2	0	0	SlH4	histone H4 [Zea mays]	-	-	-	-	GO:0005911//cell-cell junction;GO:0009536//plastid;GO:0031090//organelle membrane;GO:0043232//intracellular non-membrane-bounded organelle	GO:0003676//nucleic acid binding;GO:0046983//protein dimerization activity	GO:0034728//nucleosome organization
1	State 1,2 -vs- State 1,3,4,5	ncbi_112741990	2	2.03374e-174	1.38575e-172	ADF2	PREDICTED: actin-depolymerizing factor 2 [Arachis duranensis]	-	-	-	-	GO:0005856//cytoskeleton	-	GO:0008154//actin polymerization or depolymerization
1	State 1,2 -vs- State 1,3,4,5	ncbi_112742041	2	0	0	HIS2B	PREDICTED: probable histone H2B.3 [Arachis duranensis]	-	-	-	-	GO:0043231//intracellular membrane-bounded organelle;GO:0043232//intracellular non-membrane-bounded organelle	GO:0003676//nucleic acid binding;GO:0046983//protein dimerization activity	-
1	State 1,2 -vs- State 1,3,4,5	ncbi_112742053	4	5.22618e-09	3.15202e-08	PPA4	PREDICTED: soluble inorganic pyrophosphatase 4 [Arachis duranensis]	Metabolism	Energy metabolism	ko00190//Oxidative phosphorylation	K01507	GO:0044444//cytoplasmic part	GO:0016462//pyrophosphatase activity	GO:0006793//phosphorus metabolic process
1	State 1,2 -vs- State 1,3,4,5	ncbi_112742136	2	1.73365e-31	2.52952e-30	ZAT5	PREDICTED: zinc finger protein ZAT11 [Arachis ipaensis]	-	-	-	-	-	-	-
1	State 1,2 -vs- State 1,3,4,5	ncbi_112742145	2	0	0	ZAT11	PREDICTED: zinc finger protein ZAT11-like [Arachis duranensis]	-	-	-	-	-	-	-
1	State 1,2 -vs- State 1,3,4,5	ncbi_112742153	4	1.31663e-17	1.22308e-16	KIN5B	PREDICTED: 125 kDa kinesin-related protein [Arachis duranensis]	-	-	-	-	GO:0005875//microtubule associated complex	GO:0003774//motor activity;GO:0015631//tubulin binding;GO:0032550//purine ribonucleoside binding	GO:0007017//microtubule-based process
1	State 1,2 -vs- State 1,3,4,5	ncbi_112742309	4	1.47793e-14	1.20735e-13	UXS1	PREDICTED: UDP-glucuronic acid decarboxylase 1-like [Arachis duranensis]	Metabolism;Metabolism	Global and overview maps;Carbohydrate metabolism	ko01100//Metabolic pathways;ko00520//Amino sugar and nucleotide sugar metabolism	K08678;K08678	-	-	-
1	State 1,2 -vs- State 1,3,4,5	ncbi_114925091	2	1.90019e-15	1.61169e-14	EDR4	PREDICTED: protein ENHANCED DISEASE RESISTANCE 4 [Lupinus angustifolius]	-	-	-	-	-	-	-
1	State 1,2 -vs- State 1,3,4,5	ncbi_112742364	4	1.83378e-26	2.32108e-25	PAH1	PREDICTED: phosphatidate phosphatase PAH1-like [Arachis duranensis]	Metabolism;Metabolism;Metabolism;Metabolism	Global and overview maps;Global and overview maps;Lipid metabolism;Lipid metabolism	ko01100//Metabolic pathways;ko01110//Biosynthesis of secondary metabolites;ko00564//Glycerophospholipid metabolism;ko00561//Glycerolipid metabolism	K15728;K15728;K15728;K15728	-	-	-
1	State 1,2 -vs- State 1,3,4,5	ncbi_112742455	4	3.8842e-60	9.93092e-59	APRR7	PREDICTED: two-component response regulator-like APRR7 isoform X1 [Arachis duranensis]	Organismal Systems	Environmental adaptation	ko04712//Circadian rhythm - plant	K12129	-	-	-
1	State 1,2 -vs- State 1,3,4,5	ncbi_112742491	4	1.72516e-08	1.00592e-07	PBL7	PREDICTED: serine/threonine-protein kinase CDL1 [Arachis duranensis]	-	-	-	-	GO:0016020//membrane	GO:0004672//protein kinase activity;GO:0032550//purine ribonucleoside binding	GO:0006355//regulation of transcription, DNA-templated;GO:0006464//cellular protein modification process;GO:0006796//phosphate-containing compound metabolic process;GO:0009967//positive regulation of signal transduction
1	State 1,2 -vs- State 1,3,4,5	ncbi_112742516	2	3.23217e-101	1.31803e-99	GSTL3	PREDICTED: glutathione S-transferase L3-like [Arachis duranensis]	Metabolism	Metabolism of other amino acids	ko00480//Glutathione metabolism	K00799	-	-	-
1	State 1,2 -vs- State 1,3,4,5	ncbi_112742534	2	0	0	GSTL3	PREDICTED: glutathione S-transferase L3-like [Arachis duranensis]	Metabolism	Metabolism of other amino acids	ko00480//Glutathione metabolism	K00799	-	GO:0003824//catalytic activity	-
1	State 1,2 -vs- State 1,3,4,5	ncbi_112742565	3	4.66935e-22	5.1105e-21	TERC	PREDICTED: thylakoid membrane protein TERC, chloroplastic-like [Arachis duranensis]	-	-	-	-	-	-	-
1	State 1,2 -vs- State 1,3,4,5	ncbi_112742685	3	9.85116e-17	8.83322e-16	--	flagellin N-methylase [Medicago truncatula]	-	-	-	-	-	-	-
1	State 1,2 -vs- State 1,3,4,5	ncbi_112742751	4	5.51685e-17	4.9947e-16	TRAF1A	PREDICTED: MATH domain-containing protein At5g43560-like [Arachis duranensis]	-	-	-	-	-	-	-
1	State 1,2 -vs- State 1,3,4,5	ncbi_112742935	2	4.3505e-42	8.00428e-41	UPL4	PREDICTED: E3 ubiquitin-protein ligase UPL4 isoform X2 [Arachis duranensis]	Genetic Information Processing	Folding, sorting and degradation	ko04120//Ubiquitin mediated proteolysis	K10590	-	-	-
1	State 1,2 -vs- State 1,3,4,5	ncbi_112742971	3	2.29511e-58	5.70151e-57	tas	PREDICTED: protein tas-like [Arachis duranensis]	-	-	-	-	GO:0009526//plastid envelope;GO:0009532//plastid stroma	GO:0003824//catalytic activity	GO:0006090//pyruvate metabolic process
1	State 1,2 -vs- State 1,3,4,5	ncbi_112742980	2	1.01321e-64	2.76534e-63	--	ABA-activated 1 protein [Lupinus luteus]	-	-	-	-	-	-	-
1	State 1,2 -vs- State 1,3,4,5	ncbi_112743099	4	2.24258e-08	1.29734e-07	PRP19	PREDICTED: pre-mRNA-processing factor 19-like [Arachis duranensis]	Genetic Information Processing;Genetic Information Processing	Transcription;Folding, sorting and degradation	ko03040//Spliceosome;ko04120//Ubiquitin mediated proteolysis	K10599;K10599	-	-	-
1	State 1,2 -vs- State 1,3,4,5	ncbi_112743214	4	1.20957e-08	7.12249e-08	Os06g0170500	PREDICTED: zinc finger CCCH domain-containing protein 4-like [Arachis duranensis]	Genetic Information Processing	Transcription	ko03040//Spliceosome	K12872	-	GO:0003676//nucleic acid binding;GO:0043169//cation binding	-
1	State 1,2 -vs- State 1,3,4,5	ncbi_112743263	5	2.57473e-61	6.66672e-60	RVE8	PREDICTED: protein REVEILLE 8-like [Arachis duranensis]	-	-	-	-	-	GO:0005488//binding	-
1	State 1,2 -vs- State 1,3,4,5	ncbi_112743486	4	4.46451e-16	3.88874e-15	At4g14310	KIN14B-interacting protein At4g14310 [Cajanus cajan]	-	-	-	-	-	-	-
1	State 1,2 -vs- State 1,3,4,5	ncbi_112743542	2	1.42821e-13	1.11597e-12	CPK1	PREDICTED: calcium-dependent protein kinase 1-like [Arachis duranensis]	Organismal Systems	Environmental adaptation	ko04626//Plant-pathogen interaction	K13412	-	GO:0004672//protein kinase activity;GO:0032550//purine ribonucleoside binding;GO:0046872//metal ion binding	GO:0006464//cellular protein modification process;GO:0006796//phosphate-containing compound metabolic process
1	State 1,2 -vs- State 1,3,4,5	ncbi_112743636	2	2.40674e-88	8.71467e-87	PED1	3-ketoacyl-CoA thiolase [Arachis hypogaea]	Metabolism;Metabolism;Cellular Processes;Metabolism;Metabolism;Metabolism;Metabolism;Metabolism	Global and overview maps;Global and overview maps;Transport and catabolism;Global and overview maps;Lipid metabolism;Amino acid metabolism;Lipid metabolism;Lipid metabolism	ko01100//Metabolic pathways;ko01110//Biosynthesis of secondary metabolites;ko04146//Peroxisome;ko01212//Fatty acid metabolism;ko00071//Fatty acid degradation;ko00280//Valine, leucine and isoleucine degradation;ko00592//alpha-Linolenic acid metabolism;ko01040//Biosynthesis of unsaturated fatty acids	K07513;K07513;K07513;K07513;K07513;K07513;K07513;K07513	-	GO:0016746//transferase activity, transferring acyl groups	-
1	State 1,2 -vs- State 1,3,4,5	ncbi_112743778	4	9.80557e-26	1.21185e-24	BHLH35	PREDICTED: transcription factor bHLH35-like isoform X2 [Arachis duranensis]	-	-	-	-	-	-	-
1	State 1,2 -vs- State 1,3,4,5	ncbi_112743852	3	7.45567e-38	1.26103e-36	ERF5	PREDICTED: ethylene-responsive transcription factor ERF105 [Arachis duranensis]	-	-	-	-	-	-	-
1	State 1,2 -vs- State 1,3,4,5	ncbi_112743861	4	1.62739e-15	1.38455e-14	AMT1-1	PREDICTED: ammonium transporter 1 member 1-like [Arachis duranensis]	-	-	-	-	GO:0031224//intrinsic component of membrane	GO:0015077//monovalent inorganic cation transmembrane transporter activity	GO:0015696//ammonium transport
1	State 1,2 -vs- State 1,3,4,5	ncbi_112743869	2	9.87937e-11	6.63292e-10	KAB1	PREDICTED: probable voltage-gated potassium channel subunit beta [Arachis duranensis]	-	-	-	-	-	GO:0016616//oxidoreductase activity, acting on the CH-OH group of donors, NAD or NADP as acceptor	GO:0044710//single-organism metabolic process
1	State 1,2 -vs- State 1,3,4,5	ncbi_112743926	3	2.86787e-16	2.52407e-15	-	-	-	-	-	-	-	-	-
1	State 1,2 -vs- State 1,3,4,5	ncbi_112743949	5	6.09783e-21	6.40434e-20	DCD	PREDICTED: bifunctional D-cysteine desulfhydrase/1-aminocyclopropane-1-carboxylate deaminase, mitochondrial isoform X1 [Arachis duranensis]	Metabolism	Amino acid metabolism	ko00270//Cysteine and methionine metabolism	K05396	GO:0009536//plastid	GO:0016810//hydrolase activity, acting on carbon-nitrogen (but not peptide) bonds;GO:0016846//carbon-sulfur lyase activity;GO:0046914//transition metal ion binding	GO:0006006//glucose metabolic process;GO:0006090//pyruvate metabolic process;GO:0006970//response to osmotic stress;GO:0008104//protein localization;GO:0009093//cysteine catabolic process;GO:0009692//ethylene metabolic process;GO:0019758//glycosinolate biosynthetic process;GO:0042743//hydrogen peroxide metabolic process
1	State 1,2 -vs- State 1,3,4,5	ncbi_112743967	2	8.78938e-11	5.92066e-10	ankrd13c-b	PREDICTED: ankyrin repeat domain-containing protein 13C [Arachis duranensis]	-	-	-	-	-	-	-
1	State 1,2 -vs- State 1,3,4,5	ncbi_112744127	3	1.25847e-09	7.91161e-09	HCAR	PREDICTED: 7-hydroxymethyl chlorophyll a reductase, chloroplastic isoform X1 [Arachis duranensis]	Metabolism;Metabolism;Metabolism	Global and overview maps;Global and overview maps;Metabolism of cofactors and vitamins	ko01100//Metabolic pathways;ko01110//Biosynthesis of secondary metabolites;ko00860//Porphyrin and chlorophyll metabolism	K18010;K18010;K18010	-	-	-
1	State 1,2 -vs- State 1,3,4,5	ncbi_112744231	2	1.10964e-24	1.32292e-23	BLI	PREDICTED: serine-rich adhesin for platelets-like [Arachis ipaensis]	-	-	-	-	-	-	-
1	State 1,2 -vs- State 1,3,4,5	ncbi_112744241	4	1.05802e-10	7.09585e-10	--	PREDICTED: ATP-dependent DNA helicase DDM1-like isoform X1 [Arachis duranensis]	-	-	-	-	GO:0000785//chromatin;GO:0043231//intracellular membrane-bounded organelle	GO:0003676//nucleic acid binding;GO:0003678//DNA helicase activity;GO:0032550//purine ribonucleoside binding	GO:0006342//chromatin silencing;GO:0009292//genetic transfer;GO:0031062//positive regulation of histone methylation;GO:0032196//transposition;GO:0032392//DNA geometric change;GO:0034968//histone lysine methylation;GO:0035067//negative regulation of histone acetylation;GO:0035194//posttranscriptional gene silencing by RNA;GO:0051052//regulation of DNA metabolic process
1	State 1,2 -vs- State 1,3,4,5	ncbi_112744310	3	5.20645e-08	2.93319e-07	CLPF	clp protease adapter protein ClpF, chloroplastic [Cajanus cajan]	-	-	-	-	-	-	-
1	State 1,2 -vs- State 1,3,4,5	ncbi_112744681	4	5.67654e-08	3.19049e-07	SDP1	PREDICTED: triacylglycerol lipase SDP1-like [Arachis duranensis]	Metabolism;Metabolism;Metabolism;Metabolism;Metabolism;Metabolism;Metabolism;Metabolism;Metabolism	Global and overview maps;Global and overview maps;Lipid metabolism;Lipid metabolism;Lipid metabolism;Lipid metabolism;Lipid metabolism;Lipid metabolism;Lipid metabolism	ko01100//Metabolic pathways;ko01110//Biosynthesis of secondary metabolites;ko00564//Glycerophospholipid metabolism;ko00561//Glycerolipid metabolism;ko00592//alpha-Linolenic acid metabolism;ko00565//Ether lipid metabolism;ko00100//Steroid biosynthesis;ko00591//Linoleic acid metabolism;ko00590//Arachidonic acid metabolism	K14674;K14674;K14674;K14674;K14674;K14674;K14674;K14674;K14674	-	-	-
1	State 1,2 -vs- State 1,3,4,5	ncbi_112744862	2	5.4259e-20	5.49744e-19	fabG	PREDICTED: 3-oxoacyl-[acyl-carrier-protein] reductase FabG-like [Arachis duranensis]	-	-	-	-	-	-	-
1	State 1,2 -vs- State 1,3,4,5	ncbi_112744960	2	3.26923e-20	3.33826e-19	--	PREDICTED: serine/arginine repetitive matrix protein 5 isoform X1 [Arachis duranensis]	-	-	-	-	-	-	-
1	State 1,2 -vs- State 1,3,4,5	ncbi_112745014	2	4.68148e-15	3.90651e-14	MED26B	PREDICTED: probable mediator of RNA polymerase II transcription subunit 26b [Arachis duranensis]	-	-	-	-	-	-	-
1	State 1,2 -vs- State 1,3,4,5	ncbi_112745057	3	4.01578e-15	3.35954e-14	SCPL45	PREDICTED: serine carboxypeptidase-like 45 [Arachis ipaensis]	-	-	-	-	-	-	-
1	State 1,2 -vs- State 1,3,4,5	ncbi_112745073	4	8.36084e-11	5.63802e-10	CPN10	PREDICTED: 10 kDa chaperonin-like [Arachis duranensis]	-	-	-	-	-	-	-
1	State 1,2 -vs- State 1,3,4,5	ncbi_112745138	3	3.17512e-09	1.94311e-08	Emg1	PREDICTED: ribosomal RNA small subunit methyltransferase NEP1 [Arachis duranensis]	Genetic Information Processing	Translation	ko03008//Ribosome biogenesis in eukaryotes	K14568	-	-	GO:0008152//metabolic process
1	State 1,2 -vs- State 1,3,4,5	ncbi_112745300	3	8.81215e-18	8.23624e-17	GGPS	PREDICTED: geranylgeranyl pyrophosphate synthase, chloroplastic-like [Arachis duranensis]	Metabolism;Metabolism;Metabolism	Global and overview maps;Global and overview maps;Metabolism of terpenoids and polyketides	ko01100//Metabolic pathways;ko01110//Biosynthesis of secondary metabolites;ko00900//Terpenoid backbone biosynthesis	K13789;K13789;K13789	-	GO:0003824//catalytic activity	-
1	State 1,2 -vs- State 1,3,4,5	ncbi_112745427	3	7.83406319885436e-315	9.64063720341754e-313	CHLH	PREDICTED: magnesium-chelatase subunit ChlH, chloroplastic [Arachis ipaensis]	Metabolism;Metabolism;Metabolism	Global and overview maps;Global and overview maps;Metabolism of cofactors and vitamins	ko01100//Metabolic pathways;ko01110//Biosynthesis of secondary metabolites;ko00860//Porphyrin and chlorophyll metabolism	K03403;K03403;K03403	-	GO:0051003//ligase activity, forming nitrogen-metal bonds, forming coordination complexes	GO:0006779//porphyrin-containing compound biosynthetic process
1	State 1,2 -vs- State 1,3,4,5	ncbi_112745486	3	5.44898e-80	1.80225e-78	typA	PREDICTED: GTP-binding protein TypA/BipA homolog [Arachis duranensis]	-	-	-	-	-	-	-
1	State 1,2 -vs- State 1,3,4,5	ncbi_112745616	2	3.84773e-27	4.9768e-26	F8H	exostosin family protein [Medicago truncatula]	-	-	-	-	-	-	-
1	State 1,2 -vs- State 1,3,4,5	ncbi_112746385	3	5.51524e-12	3.977e-11	At3g57810	PREDICTED: OTU domain-containing protein At3g57810-like isoform X2 [Arachis duranensis]	-	-	-	-	-	-	-
1	State 1,2 -vs- State 1,3,4,5	ncbi_112746448	4	2.21013e-08	1.27964e-07	RABA4D	PREDICTED: ras-related protein RABA4d [Arachis duranensis]	Cellular Processes	Transport and catabolism	ko04144//Endocytosis	K07904	GO:0012506//vesicle membrane;GO:0030133//transport vesicle;GO:0035838//growing cell tip	GO:0019899//enzyme binding;GO:0032550//purine ribonucleoside binding	GO:0003006//developmental process involved in reproduction;GO:0006810//transport;GO:0008104//protein localization;GO:0009664//plant-type cell wall organization;GO:0010769//regulation of cell morphogenesis involved in differentiation;GO:0035556//intracellular signal transduction
1	State 1,2 -vs- State 1,3,4,5	ncbi_112746676	2	4.98127e-09	3.00851e-08	PGIC2-B	putative cytosolic phosphoglucose isomerase, partial [Hopea bilitonensis]	-	-	-	-	-	-	-
1	State 1,2 -vs- State 1,3,4,5	ncbi_112746750	2	3.62018e-37	6.0287e-36	gpatch11	PREDICTED: G patch domain-containing protein 11-like [Arachis duranensis]	-	-	-	-	-	-	-
1	State 1,2 -vs- State 1,3,4,5	ncbi_112746829	3	3.36634e-17	3.07551e-16	-	-	-	-	-	-	-	-	-
1	State 1,2 -vs- State 1,3,4,5	ncbi_112746923	2	1.08182e-30	1.54551e-29	-	-	-	-	-	-	-	-	-
1	State 1,2 -vs- State 1,3,4,5	ncbi_112746931	2	1.08587e-18	1.0474e-17	-	-	-	-	-	-	-	-	-
1	State 1,2 -vs- State 1,3,4,5	ncbi_112746980	4	1.30717e-12	9.72605e-12	At1g10320	PREDICTED: zinc finger CCCH domain-containing protein 5-like isoform X1 [Arachis duranensis]	-	-	-	-	-	GO:0005488//binding	-
1	State 1,2 -vs- State 1,3,4,5	ncbi_112747119	4	9.68429e-16	8.32627e-15	--	PREDICTED: myosin-binding protein 3-like [Arachis duranensis]	-	-	-	-	-	-	-
1	State 1,2 -vs- State 1,3,4,5	ncbi_112747131	2	6.10768e-20	6.17194e-19	-	-	-	-	-	-	-	-	-
1	State 1,2 -vs- State 1,3,4,5	ncbi_112747183	3	2.02585e-08	1.17688e-07	RPL13AD	PREDICTED: 60S ribosomal protein L13a-4 [Arachis duranensis]	Genetic Information Processing	Translation	ko03010//Ribosome	K02872	-	-	-
1	State 1,2 -vs- State 1,3,4,5	ncbi_112747194	2	5.41754e-26	6.75094e-25	CYTB5-B	PREDICTED: cytochrome b5-like [Arachis duranensis]	-	-	-	-	GO:0031090//organelle membrane;GO:0031224//intrinsic component of membrane;GO:0043231//intracellular membrane-bounded organelle	GO:0003824//catalytic activity;GO:0043169//cation binding;GO:0046906//tetrapyrrole binding	GO:0006694//steroid biosynthetic process;GO:0016104//triterpenoid biosynthetic process
1	State 1,2 -vs- State 1,3,4,5	ncbi_112747208	3	6.89866e-14	5.46435e-13	-	-	-	-	-	-	-	-	-
1	State 1,2 -vs- State 1,3,4,5	ncbi_112747228	3	1.65043e-09	1.02869e-08	KRP3	PREDICTED: cyclin-dependent kinase inhibitor 3 [Arachis duranensis]	-	-	-	-	-	-	GO:0007049//cell cycle;GO:0016310//phosphorylation;GO:0044238//primary metabolic process;GO:0044260//cellular macromolecule metabolic process;GO:0048523//negative regulation of cellular process
1	State 1,2 -vs- State 1,3,4,5	ncbi_112747249	4	9.24745e-08	5.11807e-07	FTIP1	PREDICTED: protein QUIRKY-like [Arachis duranensis]	-	-	-	-	-	-	-
1	State 1,2 -vs- State 1,3,4,5	ncbi_112747335	3	3.2852e-10	2.14526e-09	--	-	-	-	-	-	-	-	-
1	State 1,2 -vs- State 1,3,4,5	ncbi_112747344	2	1.23403e-114	5.67081e-113	VAMP721	PREDICTED: vesicle-associated membrane protein 722 [Arachis duranensis]	-	-	-	-	GO:0031224//intrinsic component of membrane	-	GO:0006810//transport
1	State 1,2 -vs- State 1,3,4,5	ncbi_112747431	3	1.33368e-09	8.37378e-09	At4g11060	PREDICTED: single-stranded DNA-binding protein, mitochondrial-like isoform X1 [Arachis duranensis]	-	-	-	-	GO:0043231//intracellular membrane-bounded organelle	GO:0043566//structure-specific DNA binding	GO:0006089//lactate metabolic process;GO:0006259//DNA metabolic process
1	State 1,2 -vs- State 1,3,4,5	ncbi_112747465	2	3.96083e-24	4.63739e-23	--	plant/K7P8-3 protein [Medicago truncatula]	-	-	-	-	-	-	-
1	State 1,2 -vs- State 1,3,4,5	ncbi_112747750	3	2.62323e-13	2.02119e-12	-	-	-	-	-	-	-	-	-
1	State 1,2 -vs- State 1,3,4,5	ncbi_112747788	2	9.5955e-19	9.2672e-18	XB3	E3 ubiquitin-protein ligase XBAT31-like protein, partial [Medicago truncatula]	-	-	-	-	-	-	-
1	State 1,2 -vs- State 1,3,4,5	ncbi_112747797	3	2.02243e-09	1.25457e-08	--	PREDICTED: uncharacterized protein LOC107474939 [Arachis duranensis]	-	-	-	-	-	-	-
1	State 1,2 -vs- State 1,3,4,5	ncbi_112747858	4	1.78985e-114	8.21407e-113	TIM14-1	PREDICTED: mitochondrial import inner membrane translocase subunit TIM14-3-like [Arachis duranensis]	-	-	-	-	-	-	-
1	State 1,2 -vs- State 1,3,4,5	ncbi_112747918	5	5.28898e-32	7.8176e-31	AS1	PREDICTED: transcription factor AS1-like [Arachis duranensis]	Organismal Systems	Environmental adaptation	ko04626//Plant-pathogen interaction	K09422	-	GO:0005488//binding	-
1	State 1,2 -vs- State 1,3,4,5	ncbi_112747932	4	4.51198e-49	9.59264e-48	At3g09030	PREDICTED: BTB/POZ domain-containing protein At3g09030-like [Arachis ipaensis]	-	-	-	-	-	-	GO:0051259//protein oligomerization
1	State 1,2 -vs- State 1,3,4,5	ncbi_112747956	5	9.79418e-45	1.91997e-43	Armc7	PREDICTED: armadillo repeat-containing protein 7-like isoform X1 [Arachis ipaensis]	-	-	-	-	-	-	-
1	State 1,2 -vs- State 1,3,4,5	ncbi_112747978	3	5.93558e-20	6.00329e-19	EXPA4	PREDICTED: expansin-A4-like [Arachis ipaensis]	-	-	-	-	GO:0030312//external encapsulating structure	-	GO:0071555//cell wall organization
1	State 1,2 -vs- State 1,3,4,5	ncbi_112748147	5	1.54385e-09	9.64874e-09	-	-	-	-	-	-	-	-	-
1	State 1,2 -vs- State 1,3,4,5	ncbi_112748183	4	8.68786e-91	3.21656e-89	ARF9	PREDICTED: auxin response factor 9-like [Arachis duranensis]	Environmental Information Processing	Signal transduction	ko04075//Plant hormone signal transduction	K14486	GO:0043231//intracellular membrane-bounded organelle	GO:0005515//protein binding	GO:0009755//hormone-mediated signaling pathway;GO:0010468//regulation of gene expression;GO:0034645//cellular macromolecule biosynthetic process
1	State 1,2 -vs- State 1,3,4,5	ncbi_112748190	4	2.79401e-57	6.8353e-56	FES1	PREDICTED: hsp70 nucleotide exchange factor FES1-like [Arachis duranensis]	Genetic Information Processing	Folding, sorting and degradation	ko04141//Protein processing in endoplasmic reticulum	K09562	-	-	-
1	State 1,2 -vs- State 1,3,4,5	ncbi_112748222	5	1.71827e-14	1.4007e-13	SCPL18	PREDICTED: serine carboxypeptidase-like 11 [Arachis ipaensis]	-	-	-	-	-	GO:0004180//carboxypeptidase activity;GO:0016740//transferase activity	GO:0019538//protein metabolic process
1	State 1,2 -vs- State 1,3,4,5	ncbi_112748230	5	1.10482e-07	6.07435e-07	SCPL11	PREDICTED: serine carboxypeptidase-like 11 [Arachis duranensis]	-	-	-	-	-	GO:0016740//transferase activity	GO:0019538//protein metabolic process
1	State 1,2 -vs- State 1,3,4,5	ncbi_112748239	3	3.19898e-47	6.59438e-46	SHT	PREDICTED: spermidine hydroxycinnamoyl transferase-like [Arachis duranensis]	Metabolism;Metabolism;Metabolism;Metabolism;Metabolism	Global and overview maps;Global and overview maps;Biosynthesis of other secondary metabolites;Biosynthesis of other secondary metabolites;Biosynthesis of other secondary metabolites	ko01100//Metabolic pathways;ko01110//Biosynthesis of secondary metabolites;ko00940//Phenylpropanoid biosynthesis;ko00941//Flavonoid biosynthesis;ko00945//Stilbenoid, diarylheptanoid and gingerol biosynthesis	K13065;K13065;K13065;K13065;K13065	-	-	-
1	State 1,2 -vs- State 1,3,4,5	ncbi_112748248	4	4.67813e-10	3.0243e-09	BCDH	PREDICTED: 2-oxoisovalerate dehydrogenase subunit beta 1, mitochondrial [Arachis ipaensis]	Metabolism;Metabolism;Metabolism;Metabolism	Global and overview maps;Global and overview maps;Amino acid metabolism;Carbohydrate metabolism	ko01100//Metabolic pathways;ko01110//Biosynthesis of secondary metabolites;ko00280//Valine, leucine and isoleucine degradation;ko00640//Propanoate metabolism	K00167;K00167;K00167;K00167	-	-	-
1	State 1,2 -vs- State 1,3,4,5	ncbi_112748273	4	6.91382e-08	3.86017e-07	AKR4C9	PREDICTED: aldo-keto reductase family 4 member C9-like [Arachis ipaensis]	Metabolism;Metabolism;Metabolism;Metabolism;Metabolism	Global and overview maps;Global and overview maps;Carbohydrate metabolism;Carbohydrate metabolism;Lipid metabolism	ko01100//Metabolic pathways;ko01110//Biosynthesis of secondary metabolites;ko00010//Glycolysis / Gluconeogenesis;ko00040//Pentose and glucuronate interconversions;ko00561//Glycerolipid metabolism	K00002;K00002;K00002;K00002;K00002	-	-	-
1	State 1,2 -vs- State 1,3,4,5	ncbi_112748321	2	0	0	AKR4C9	PREDICTED: aldo-keto reductase family 4 member C9-like [Arachis duranensis]	-	-	-	-	-	GO:0003824//catalytic activity	GO:0044710//single-organism metabolic process
1	State 1,2 -vs- State 1,3,4,5	ncbi_112748327	2	0	0	AKR4C9	PREDICTED: aldo-keto reductase family 4 member C9-like [Arachis duranensis]	-	-	-	-	-	GO:0003824//catalytic activity	GO:0044710//single-organism metabolic process
1	State 1,2 -vs- State 1,3,4,5	ncbi_112748336	2	1.51643e-36	2.48522e-35	AKR4C9	PREDICTED: aldo-keto reductase family 4 member C9-like [Arachis duranensis]	Metabolism;Metabolism;Metabolism;Metabolism;Metabolism	Global and overview maps;Global and overview maps;Carbohydrate metabolism;Carbohydrate metabolism;Lipid metabolism	ko01100//Metabolic pathways;ko01110//Biosynthesis of secondary metabolites;ko00010//Glycolysis / Gluconeogenesis;ko00040//Pentose and glucuronate interconversions;ko00561//Glycerolipid metabolism	K00002;K00002;K00002;K00002;K00002	-	GO:0003824//catalytic activity	GO:0044710//single-organism metabolic process
1	State 1,2 -vs- State 1,3,4,5	ncbi_112748345	5	7.71367e-11	5.21127e-10	At3g53850	PREDICTED: CASP-like protein 5B2 [Arachis duranensis]	-	-	-	-	GO:0031224//intrinsic component of membrane	-	-
1	State 1,2 -vs- State 1,3,4,5	ncbi_112748366	4	1.31629e-07	7.19472e-07	POPTR_0012s05040g	PREDICTED: L-Ala-D/L-amino acid epimerase-like isoform X1 [Arachis duranensis]	-	-	-	-	-	-	-
1	State 1,2 -vs- State 1,3,4,5	ncbi_112748396	2	8.79672e-09	5.22844e-08	-	-	-	-	-	-	-	-	-
1	State 1,2 -vs- State 1,3,4,5	ncbi_112748433	3	4.84647e-42	8.89785e-41	RCA1	PREDICTED: ribulose bisphosphate carboxylase/oxygenase activase 2, chloroplastic-like isoform X1 [Arachis duranensis]	-	-	-	-	-	-	-
1	State 1,2 -vs- State 1,3,4,5	ncbi_112748586	4	3.56015e-10	2.31933e-09	ATG1C	PREDICTED: serine/threonine-protein kinase ATG1c-like [Arachis duranensis]	Cellular Processes	Transport and catabolism	ko04136//Autophagy - other eukaryotes	K08269	-	-	-
1	State 1,2 -vs- State 1,3,4,5	ncbi_112748717	4	1.01529e-15	8.72379e-15	At3g53970	PREDICTED: probable proteasome inhibitor [Arachis duranensis]	Genetic Information Processing	Folding, sorting and degradation	ko03050//Proteasome	K06700	-	-	-
1	State 1,2 -vs- State 1,3,4,5	ncbi_112748723	3	1.91609e-11	1.34058e-10	--	PREDICTED: uncharacterized protein LOC107475117 [Arachis duranensis]	-	-	-	-	-	-	-
1	State 1,2 -vs- State 1,3,4,5	ncbi_112748959	2	1.40065e-09	8.77597e-09	VPS11	PREDICTED: vacuolar protein-sorting-associated protein 11 homolog [Arachis duranensis]	-	-	-	-	GO:0005774//vacuolar membrane	GO:0046914//transition metal ion binding	GO:0006970//response to osmotic stress;GO:0006996//organelle organization;GO:0015031//protein transport;GO:0070838//divalent metal ion transport
1	State 1,2 -vs- State 1,3,4,5	ncbi_112748998	3	5.73127e-32	8.46412e-31	SMD3B	PREDICTED: small nuclear ribonucleoprotein SmD3b-like [Arachis duranensis]	Genetic Information Processing	Transcription	ko03040//Spliceosome	K11088	GO:0032991//macromolecular complex	-	-
1	State 1,2 -vs- State 1,3,4,5	ncbi_112749009	3	1.00083e-13	7.88085e-13	--	DUF3527 domain protein [Medicago truncatula]	-	-	-	-	-	-	-
1	State 1,2 -vs- State 1,3,4,5	ncbi_112749036	2	1.21487e-34	1.90651e-33	IPCS1	PREDICTED: phosphatidylinositol:ceramide inositolphosphotransferase 1-like [Arachis duranensis]	-	-	-	-	-	-	-
1	State 1,2 -vs- State 1,3,4,5	ncbi_112749051	3	6.12691e-14	4.86719e-13	--	RING/FYVE/PHD zinc finger protein [Medicago truncatula]	-	-	-	-	-	-	-
1	State 1,2 -vs- State 1,3,4,5	ncbi_112749077	4	5.98358e-20	6.05095e-19	URIII	PREDICTED: uricase-2 isozyme 2-like [Arachis duranensis]	Metabolism;Metabolism;Metabolism	Global and overview maps;Nucleotide metabolism;Biosynthesis of other secondary metabolites	ko01100//Metabolic pathways;ko00230//Purine metabolism;ko00232//Caffeine metabolism	K00365;K00365;K00365	GO:0042579//microbody	GO:0003824//catalytic activity	GO:0009112//nucleobase metabolic process;GO:0044282//small molecule catabolic process
1	State 1,2 -vs- State 1,3,4,5	ncbi_112749095	2	3.23682e-106	1.3887e-104	--	PAR1 protein [Medicago truncatula]	-	-	-	-	-	-	-
1	State 1,2 -vs- State 1,3,4,5	ncbi_112749136	2	2.29478e-15	1.94066e-14	CPA	PREDICTED: N-carbamoylputrescine amidase [Arachis duranensis]	Metabolism;Metabolism	Global and overview maps;Amino acid metabolism	ko01100//Metabolic pathways;ko00330//Arginine and proline metabolism	K12251;K12251	-	GO:0016811//hydrolase activity, acting on carbon-nitrogen (but not peptide) bonds, in linear amides	GO:0006525//arginine metabolic process;GO:0006596//polyamine biosynthetic process
1	State 1,2 -vs- State 1,3,4,5	ncbi_112749173	3	7.68699e-28	1.01728e-26	--	PREDICTED: transcription termination/antitermination protein NusG-like [Arachis ipaensis]	-	-	-	-	-	-	GO:0006351//transcription, DNA-templated;GO:0006644//phospholipid metabolic process;GO:0009657//plastid organization
1	State 1,2 -vs- State 1,3,4,5	ncbi_112749210	2	6.40631e-12	4.60945e-11	yos1	PREDICTED: protein transport protein yos1-like [Arachis duranensis]	-	-	-	-	-	-	-
1	State 1,2 -vs- State 1,3,4,5	ncbi_112749269	4	1.51913e-54	3.56145e-53	OFUT19	GDP-fucose O-fucosyltransferase-like protein [Medicago truncatula]	-	-	-	-	-	GO:0016740//transferase activity	-
1	State 1,2 -vs- State 1,3,4,5	ncbi_112749413	2	7.2726e-24	8.43914e-23	At3g54130	PREDICTED: ataxin-3 homolog [Arachis duranensis]	Genetic Information Processing	Folding, sorting and degradation	ko04141//Protein processing in endoplasmic reticulum	K11863	-	GO:0008238//exopeptidase activity	GO:0010243//response to organonitrogen compound;GO:0010468//regulation of gene expression;GO:0019321//pentose metabolic process;GO:0019538//protein metabolic process;GO:0034645//cellular macromolecule biosynthetic process
1	State 1,2 -vs- State 1,3,4,5	ncbi_112749454	2	4.631e-18	4.36944e-17	RNGTT	PREDICTED: mRNA-capping enzyme-like [Arachis duranensis]	Genetic Information Processing	Translation	ko03015//mRNA surveillance pathway	K13917	GO:0043231//intracellular membrane-bounded organelle	GO:0003909//DNA ligase activity;GO:0004721//phosphoprotein phosphatase activity;GO:0032550//purine ribonucleoside binding;GO:0098518//polynucleotide phosphatase activity	GO:0006259//DNA metabolic process;GO:0006397//mRNA processing;GO:0006470//protein dephosphorylation
1	State 1,2 -vs- State 1,3,4,5	ncbi_112749587	2	3.78543e-12	2.75261e-11	PP2A9	PREDICTED: protein PHLOEM PROTEIN 2-LIKE A9-like [Arachis duranensis]	-	-	-	-	-	-	-
1	State 1,2 -vs- State 1,3,4,5	ncbi_112749940	4	1.93506e-11	1.35358e-10	TRM7	ribosomal RNA large subunit methyltransferase [Medicago truncatula]	-	-	-	-	GO:0044424//intracellular part	GO:0008173//RNA methyltransferase activity	GO:0006089//lactate metabolic process;GO:0006412//translation;GO:0030488//tRNA methylation
1	State 1,2 -vs- State 1,3,4,5	ncbi_112750017	4	2.40005e-30	3.39373e-29	-	-	-	-	-	-	-	-	-
1	State 1,2 -vs- State 1,3,4,5	ncbi_112750020	3	6.18349e-10	3.96744e-09	ATXR3	PREDICTED: histone-lysine N-methyltransferase ATXR3 [Arachis ipaensis]	Metabolism	Amino acid metabolism	ko00310//Lysine degradation	K22748	-	-	-
1	State 1,2 -vs- State 1,3,4,5	ncbi_112750094	3	7.62928e-278	8.24439e-276	RPS31	PREDICTED: 30S ribosomal protein S31, chloroplastic [Arachis duranensis]	-	-	-	-	GO:0009536//plastid	-	-
1	State 1,2 -vs- State 1,3,4,5	ncbi_112750098	4	4.37568e-08	2.47706e-07	--	PREDICTED: uncharacterized protein LOC107625733 [Arachis ipaensis]	-	-	-	-	-	-	-
1	State 1,2 -vs- State 1,3,4,5	ncbi_112750109	3	1.75211e-27	2.29587e-26	--	Alpha-amylase [Glycine soja]	-	-	-	-	-	-	-
1	State 1,2 -vs- State 1,3,4,5	ncbi_112750183	4	1.33014e-11	9.3889e-11	-	-	-	-	-	-	-	-	-
1	State 1,2 -vs- State 1,3,4,5	ncbi_112750192	3	0	0	LHCB4.1	PREDICTED: chlorophyll a-b binding protein CP29.2, chloroplastic-like [Arachis duranensis]	Metabolism;Metabolism	Global and overview maps;Energy metabolism	ko01100//Metabolic pathways;ko00196//Photosynthesis - antenna proteins	K08915;K08915	GO:0009521//photosystem;GO:0031224//intrinsic component of membrane;GO:0031976//plastid thylakoid;GO:0044434//chloroplast part	GO:0043169//cation binding;GO:0046906//tetrapyrrole binding	GO:0006091//generation of precursor metabolites and energy;GO:0006464//cellular protein modification process;GO:0009642//response to light intensity;GO:0034285//response to disaccharide;GO:0043269//regulation of ion transport
1	State 1,2 -vs- State 1,3,4,5	ncbi_112750248	2	1.26873e-29	1.7616e-28	EAAC	PREDICTED: probable envelope ADP,ATP carrier protein, chloroplastic [Arachis duranensis]	-	-	-	-	GO:0031224//intrinsic component of membrane	-	GO:0044763//single-organism cellular process
1	State 1,2 -vs- State 1,3,4,5	ncbi_112750257	2	3.1809e-11	2.1975e-10	CAX3	PREDICTED: vacuolar cation/proton exchanger 3 [Arachis duranensis]	-	-	-	-	GO:0031224//intrinsic component of membrane	GO:0015368//calcium:cation antiporter activity	GO:0006816//calcium ion transport;GO:0044763//single-organism cellular process
1	State 1,2 -vs- State 1,3,4,5	ncbi_112750280	2	1.38653e-24	1.6465e-23	At5g01460	PREDICTED: LIMR family protein At5g01460 [Arachis ipaensis]	-	-	-	-	GO:0031224//intrinsic component of membrane	-	-
1	State 1,2 -vs- State 1,3,4,5	ncbi_112750313	4	1.09059e-07	5.99849e-07	sympk	PREDICTED: symplekin isoform X1 [Arachis duranensis]	Genetic Information Processing	Translation	ko03015//mRNA surveillance pathway	K06100	-	-	-
1	State 1,2 -vs- State 1,3,4,5	ncbi_112750346	2	6.58061e-107	2.83737e-105	GT-3B	PREDICTED: trihelix transcription factor GT-3b [Arachis duranensis]	-	-	-	-	GO:0043231//intracellular membrane-bounded organelle	GO:0001071//nucleic acid binding transcription factor activity;GO:0003677//DNA binding	GO:0010468//regulation of gene expression;GO:0034645//cellular macromolecule biosynthetic process
1	State 1,2 -vs- State 1,3,4,5	ncbi_112750362	3	1.5422e-59	3.9012e-58	FAD7	omega-3 fatty acid desaturase [Arachis hypogaea]	-	-	-	-	-	GO:0016705//oxidoreductase activity, acting on paired donors, with incorporation or reduction of molecular oxygen	GO:0044710//single-organism metabolic process
1	State 1,2 -vs- State 1,3,4,5	ncbi_112750377	4	8.2231e-12	5.87389e-11	RPL27AC	PREDICTED: 60S ribosomal protein L27a-3-like [Arachis duranensis]	Genetic Information Processing	Translation	ko03010//Ribosome	K02900	-	-	-
1	State 1,2 -vs- State 1,3,4,5	ncbi_112750419	2	3.98404e-11	2.73539e-10	BGLU11	PREDICTED: beta-glucosidase 11-like [Arachis duranensis]	Metabolism;Metabolism;Metabolism;Metabolism;Metabolism	Global and overview maps;Global and overview maps;Biosynthesis of other secondary metabolites;Carbohydrate metabolism;Metabolism of other amino acids	ko01100//Metabolic pathways;ko01110//Biosynthesis of secondary metabolites;ko00940//Phenylpropanoid biosynthesis;ko00500//Starch and sucrose metabolism;ko00460//Cyanoamino acid metabolism	K01188;K01188;K01188;K01188;K01188	-	GO:0003824//catalytic activity	GO:0044238//primary metabolic process
1	State 1,2 -vs- State 1,3,4,5	ncbi_112750428	3	4.54214e-20	4.61487e-19	GRXS16	PREDICTED: bifunctional monothiol glutaredoxin-S16, chloroplastic [Arachis duranensis]	-	-	-	-	GO:0009532//plastid stroma	GO:0015036//disulfide oxidoreductase activity;GO:0043169//cation binding;GO:0051536//iron-sulfur cluster binding	GO:0003006//developmental process involved in reproduction;GO:0019725//cellular homeostasis;GO:0044710//single-organism metabolic process
1	State 1,2 -vs- State 1,3,4,5	ncbi_112750441	3	4.6278e-53	1.05945e-51	MSMEG_2408	PREDICTED: flagellar radial spoke protein 5 [Arachis duranensis]	-	-	-	-	-	-	-
1	State 1,2 -vs- State 1,3,4,5	ncbi_112750528	4	6.43428e-24	7.48268e-23	-	-	-	-	-	-	-	-	-
1	State 1,2 -vs- State 1,3,4,5	ncbi_112750534	3	4.98844e-30	6.99231e-29	CHLG	PREDICTED: chlorophyll synthase, chloroplastic-like [Arachis ipaensis]	Metabolism;Metabolism;Metabolism	Global and overview maps;Global and overview maps;Metabolism of cofactors and vitamins	ko01100//Metabolic pathways;ko01110//Biosynthesis of secondary metabolites;ko00860//Porphyrin and chlorophyll metabolism	K04040;K04040;K04040	-	-	-
1	State 1,2 -vs- State 1,3,4,5	ncbi_112750652	2	6.11156e-123	2.96822e-121	PDC2	PREDICTED: pyruvate decarboxylase 2-like [Arachis duranensis]	Metabolism;Metabolism;Metabolism	Global and overview maps;Global and overview maps;Carbohydrate metabolism	ko01100//Metabolic pathways;ko01110//Biosynthesis of secondary metabolites;ko00010//Glycolysis / Gluconeogenesis	K01568;K01568;K01568	GO:0044444//cytoplasmic part	GO:0016831//carboxy-lyase activity;GO:0019842//vitamin binding;GO:0043169//cation binding	GO:0006006//glucose metabolic process;GO:0006996//organelle organization;GO:0050896//response to stimulus;GO:0051603//proteolysis involved in cellular protein catabolic process
1	State 1,2 -vs- State 1,3,4,5	ncbi_112750757	3	4.68818e-59	1.17434e-57	RAF1.1	PREDICTED: LOW QUALITY PROTEIN: rubisco accumulation factor 2, chloroplastic-like [Arachis duranensis]	-	-	-	-	-	-	-
1	State 1,2 -vs- State 1,3,4,5	ncbi_112719962	1	5.65778e-09	3.40521e-08	-	-	-	-	-	-	-	-	-
1	State 1,2 -vs- State 1,3,4,5	ncbi_112750983	3	2.82384e-11	1.95766e-10	TIC56	PREDICTED: protein TIC 56, chloroplastic [Arachis duranensis]	-	-	-	-	-	-	-
1	State 1,2 -vs- State 1,3,4,5	ncbi_112750990	4	5.2933e-64	1.42556e-62	PFE	PREDICTED: ferritin-2, chloroplastic-like [Arachis duranensis]	-	-	-	-	-	GO:0003824//catalytic activity;GO:0005506//iron ion binding	GO:0000041//transition metal ion transport;GO:0044710//single-organism metabolic process;GO:0046916//cellular transition metal ion homeostasis
1	State 1,2 -vs- State 1,3,4,5	ncbi_112751008	2	1.01059057926956e-311	1.22833821550586e-309	PYL4	PREDICTED: abscisic acid receptor PYL4-like [Arachis duranensis]	Environmental Information Processing;Environmental Information Processing	Signal transduction;Signal transduction	ko04075//Plant hormone signal transduction;ko04016//MAPK signaling pathway - plant	K14496;K14496	-	-	-
1	State 1,2 -vs- State 1,3,4,5	ncbi_112751096	4	0	0	PRA1B4	PREDICTED: PRA1 family protein B4 [Arachis duranensis]	-	-	-	-	GO:0031090//organelle membrane;GO:0031224//intrinsic component of membrane;GO:0031984//organelle subcompartment;GO:0043231//intracellular membrane-bounded organelle;GO:0044444//cytoplasmic part	-	GO:0006810//transport
1	State 1,2 -vs- State 1,3,4,5	ncbi_112751104	3	7.21062e-10	4.60467e-09	--	PREDICTED: macrophage migration inhibitory factor homolog isoform X1 [Arachis duranensis]	Metabolism;Metabolism	Amino acid metabolism;Amino acid metabolism	ko00350//Tyrosine metabolism;ko00360//Phenylalanine metabolism	K07253;K07253	-	-	-
1	State 1,2 -vs- State 1,3,4,5	ncbi_112751171	2	7.9422e-16	6.85232e-15	PATL6	PREDICTED: patellin-6-like [Arachis ipaensis]	-	-	-	-	-	-	-
1	State 1,2 -vs- State 1,3,4,5	ncbi_112751178	2	1.75845e-10	1.16534e-09	Os02g0178400	PREDICTED: protein transport protein Sec61 subunit gamma [Glycine max]	Genetic Information Processing;Cellular Processes;Genetic Information Processing	Folding, sorting and degradation;Transport and catabolism;Folding, sorting and degradation	ko04141//Protein processing in endoplasmic reticulum;ko04145//Phagosome;ko03060//Protein export	K07342;K07342;K07342	-	GO:0008320//protein transmembrane transporter activity	GO:0015031//protein transport
1	State 1,2 -vs- State 1,3,4,5	ncbi_112751212	4	2.08519e-15	1.766e-14	--	Methyltransferases [Theobroma cacao]	-	-	-	-	-	GO:0016741//transferase activity, transferring one-carbon groups	GO:0008152//metabolic process;GO:0016192//vesicle-mediated transport
1	State 1,2 -vs- State 1,3,4,5	ncbi_112751250	4	1.99956e-70	5.93262e-69	FBL3	PREDICTED: F-box/LRR-repeat protein 3 [Arachis duranensis]	-	-	-	-	-	-	-
1	State 1,2 -vs- State 1,3,4,5	ncbi_112751339	2	4.87026e-11	3.32998e-10	SCAR2	PREDICTED: protein SCAR2-like [Arachis ipaensis]	-	-	-	-	-	-	-
1	State 1,2 -vs- State 1,3,4,5	ncbi_112751380	4	1.36052e-44	2.65952e-43	--	PREDICTED: uncharacterized protein At2g29880-like isoform X1 [Arachis duranensis]	-	-	-	-	-	-	-
1	State 1,2 -vs- State 1,3,4,5	ncbi_112751449	2	5.04112e-78	1.63299e-76	At5g01750	PREDICTED: protein LURP-one-related 15-like [Arachis duranensis]	-	-	-	-	-	-	-
1	State 1,2 -vs- State 1,3,4,5	ncbi_112751503	2	1.14346e-24	1.36207e-23	--	PREDICTED: transcription factor SCREAM2-like [Arachis ipaensis]	-	-	-	-	-	-	-
1	State 1,2 -vs- State 1,3,4,5	ncbi_112751532	3	2.76765e-58	6.86306e-57	MALD3	PREDICTED: non-specific lipid-transfer protein 1-like [Arachis ipaensis]	-	-	-	-	-	-	-
1	State 1,2 -vs- State 1,3,4,5	ncbi_112751555	5	2.85769e-10	1.87317e-09	At2g38370	PREDICTED: WEB family protein At2g38370-like [Arachis duranensis]	-	-	-	-	-	-	-
1	State 1,2 -vs- State 1,3,4,5	ncbi_112751587	4	5.37568e-14	4.27975e-13	CIPK11	PREDICTED: CBL-interacting serine/threonine-protein kinase 11-like [Arachis duranensis]	-	-	-	-	-	GO:0004672//protein kinase activity	GO:0006796//phosphate-containing compound metabolic process
1	State 1,2 -vs- State 1,3,4,5	ncbi_112751596	4	2.72753e-67	7.72782e-66	PUB16	PREDICTED: U-box domain-containing protein 16 [Arachis duranensis]	-	-	-	-	-	GO:0019787//ubiquitin-like protein transferase activity	GO:0032446//protein modification by small protein conjugation
1	State 1,2 -vs- State 1,3,4,5	ncbi_112751600	3	1.45213e-07	7.90596e-07	OFP2	PREDICTED: transcription repressor OFP1-like [Arachis duranensis]	-	-	-	-	-	-	-
1	State 1,2 -vs- State 1,3,4,5	ncbi_112751641	5	1.14782e-08	6.77042e-08	MALD3	PREDICTED: non-specific lipid-transfer protein 1-like [Arachis duranensis]	-	-	-	-	-	-	-
1	State 1,2 -vs- State 1,3,4,5	ncbi_112751657	3	1.73948e-11	1.21924e-10	-	-	-	-	-	-	-	-	-
1	State 1,2 -vs- State 1,3,4,5	ncbi_112751664	4	4.23285e-66	1.17474e-64	Os07g0679700	PREDICTED: B3 domain-containing transcription repressor VAL2 isoform X1 [Arachis duranensis]	-	-	-	-	GO:0043231//intracellular membrane-bounded organelle	GO:0046914//transition metal ion binding	GO:0010468//regulation of gene expression;GO:0034645//cellular macromolecule biosynthetic process
1	State 1,2 -vs- State 1,3,4,5	ncbi_112751694	2	4.37758e-08	2.47793e-07	At5g58300	PREDICTED: probable LRR receptor-like serine/threonine-protein kinase At1g51810 [Arachis duranensis]	-	-	-	-	-	GO:0016772//transferase activity, transferring phosphorus-containing groups	-
1	State 1,2 -vs- State 1,3,4,5	ncbi_112751708	3	1.74834e-126	8.66778e-125	UBICEP52-7	Ubiquitin supergroup,Ribosomal protein L40e [Theobroma cacao]	Genetic Information Processing	Translation	ko03010//Ribosome	K02927	GO:0030529//intracellular ribonucleoprotein complex	-	GO:0010467//gene expression
1	State 1,2 -vs- State 1,3,4,5	ncbi_112751769	4	7.48591e-272	7.90421e-270	At2g45070	PREDICTED: protein transport protein Sec61 subunit beta-like [Arachis duranensis]	Genetic Information Processing;Cellular Processes;Genetic Information Processing	Folding, sorting and degradation;Transport and catabolism;Folding, sorting and degradation	ko04141//Protein processing in endoplasmic reticulum;ko04145//Phagosome;ko03060//Protein export	K09481;K09481;K09481	-	-	-
1	State 1,2 -vs- State 1,3,4,5	ncbi_112751837	4	1.34805e-12	1.00217e-11	--	PREDICTED: protein enabled-like [Arachis duranensis]	-	-	-	-	-	-	-
1	State 1,2 -vs- State 1,3,4,5	ncbi_112751977	4	6.19919e-32	9.14539e-31	PVA12	PREDICTED: vesicle-associated protein 1-2-like [Arachis duranensis]	-	-	-	-	-	-	-
1	State 1,2 -vs- State 1,3,4,5	ncbi_112752012	2	1.12184e-13	8.81467e-13	-	-	-	-	-	-	-	-	-
1	State 1,2 -vs- State 1,3,4,5	ncbi_112752039	2	1.15436e-18	1.11223e-17	At3g60660	PREDICTED: spindle and kinetochore-associated protein 1 homolog [Arachis duranensis]	-	-	-	-	-	-	-
1	State 1,2 -vs- State 1,3,4,5	ncbi_112752096	3	5.09199e-10	3.28203e-09	CYP83B1	PREDICTED: cytochrome P450 83B1-like [Arachis duranensis]	-	-	-	-	-	-	-
1	State 1,2 -vs- State 1,3,4,5	ncbi_112752164	4	0	0	SAUR36	PREDICTED: auxin-responsive protein SAUR36 [Arachis duranensis]	Environmental Information Processing	Signal transduction	ko04075//Plant hormone signal transduction	K14488	-	-	-
1	State 1,2 -vs- State 1,3,4,5	ncbi_112752276	2	4.26615e-109	1.88168e-107	PECS-2.1	PREDICTED: pectinesterase 2-like [Arachis duranensis]	Metabolism;Metabolism	Global and overview maps;Carbohydrate metabolism	ko01100//Metabolic pathways;ko00040//Pentose and glucuronate interconversions	K01051;K01051	-	-	-
1	State 1,2 -vs- State 1,3,4,5	ncbi_112752475	2	1.04906e-31	1.53976e-30	MAP1A	PREDICTED: methionine aminopeptidase 1A [Arachis ipaensis]	-	-	-	-	GO:0005840//ribosome	GO:0004177//aminopeptidase activity;GO:0008237//metallopeptidase activity;GO:0046914//transition metal ion binding	GO:0006464//cellular protein modification process;GO:0006508//proteolysis;GO:0009409//response to cold;GO:0043479//pigment accumulation in tissues in response to UV light;GO:0048437//floral organ development
1	State 1,2 -vs- State 1,3,4,5	ncbi_112752613	3	4.96872e-13	3.77622e-12	GCP1	PREDICTED: probable tRNA N6-adenosine threonylcarbamoyltransferase, mitochondrial isoform X1 [Arachis duranensis]	-	-	-	-	-	-	-
1	State 1,2 -vs- State 1,3,4,5	ncbi_112752761	2	2.27963e-173	1.53814e-171	TKL-2	PREDICTED: transketolase, chloroplastic-like [Arachis duranensis]	Metabolism;Metabolism;Metabolism;Metabolism;Metabolism;Metabolism	Global and overview maps;Global and overview maps;Global and overview maps;Global and overview maps;Energy metabolism;Carbohydrate metabolism	ko01100//Metabolic pathways;ko01110//Biosynthesis of secondary metabolites;ko01200//Carbon metabolism;ko01230//Biosynthesis of amino acids;ko00710//Carbon fixation in photosynthetic organisms;ko00030//Pentose phosphate pathway	K00615;K00615;K00615;K00615;K00615;K00615	-	GO:0016744//transferase activity, transferring aldehyde or ketonic groups	-
1	State 1,2 -vs- State 1,3,4,5	ncbi_112752777	4	1.06853e-63	2.8621e-62	EPSPS-1	PREDICTED: 3-phosphoshikimate 1-carboxyvinyltransferase 2 [Arachis ipaensis]	Metabolism;Metabolism;Metabolism;Metabolism	Global and overview maps;Global and overview maps;Global and overview maps;Amino acid metabolism	ko01100//Metabolic pathways;ko01110//Biosynthesis of secondary metabolites;ko01230//Biosynthesis of amino acids;ko00400//Phenylalanine, tyrosine and tryptophan biosynthesis	K00800;K00800;K00800;K00800	-	GO:0016765//transferase activity, transferring alkyl or aryl (other than methyl) groups	GO:0008652//cellular amino acid biosynthetic process;GO:0043650//dicarboxylic acid biosynthetic process
1	State 1,2 -vs- State 1,3,4,5	ncbi_112752793	2	2.08845e-11	1.45881e-10	GAE3	PREDICTED: UDP-glucuronate 4-epimerase 3-like [Arachis duranensis]	Metabolism;Metabolism	Global and overview maps;Carbohydrate metabolism	ko01100//Metabolic pathways;ko00520//Amino sugar and nucleotide sugar metabolism	K08679;K08679	-	GO:0016854//racemase and epimerase activity;GO:0048037//cofactor binding	GO:0044238//primary metabolic process
1	State 1,2 -vs- State 1,3,4,5	ncbi_112752841	3	4.87092e-09	2.94418e-08	trpt1	PREDICTED: tRNA 2'-phosphotransferase 1-like isoform X1 [Arachis ipaensis]	-	-	-	-	-	GO:0016740//transferase activity	-
1	State 1,2 -vs- State 1,3,4,5	ncbi_112752957	3	2.04895e-85	7.18223e-84	RPS13	PREDICTED: 40S ribosomal protein S13 [Vigna radiata var. radiata] [Vigna radiata]	Genetic Information Processing	Translation	ko03010//Ribosome	K02953	GO:0030529//intracellular ribonucleoprotein complex	-	GO:0010467//gene expression
1	State 1,2 -vs- State 1,3,4,5	ncbi_112753025	2	2.83109e-15	2.38227e-14	PAT14	PREDICTED: probable protein S-acyltransferase 14 [Arachis duranensis]	-	-	-	-	GO:0031224//intrinsic component of membrane;GO:0043231//intracellular membrane-bounded organelle	GO:0016409//palmitoyltransferase activity;GO:0046914//transition metal ion binding	-
1	State 1,2 -vs- State 1,3,4,5	ncbi_112753476	3	9.49556e-70	2.78741e-68	GSTZ1	PREDICTED: glutathione S-transferase zeta class-like isoform X1 [Arachis duranensis]	Metabolism;Metabolism	Global and overview maps;Amino acid metabolism	ko01100//Metabolic pathways;ko00350//Tyrosine metabolism	K01800;K01800	GO:0044424//intracellular part	GO:0016859//cis-trans isomerase activity	GO:0006520//cellular amino acid metabolic process
1	State 1,2 -vs- State 1,3,4,5	ncbi_112753575	2	6.08846e-32	8.98396e-31	--	PREDICTED: M-phase inducer phosphatase [Arachis duranensis]	-	-	-	-	-	-	-
1	State 1,2 -vs- State 1,3,4,5	ncbi_112753591	4	2.08983e-09	1.29428e-08	PBF1	PREDICTED: proteasome subunit beta type-1 [Arachis duranensis]	Genetic Information Processing	Folding, sorting and degradation	ko03050//Proteasome	K02732	GO:0043231//intracellular membrane-bounded organelle;GO:0043234//protein complex	GO:0004175//endopeptidase activity	GO:0006508//proteolysis
1	State 1,2 -vs- State 1,3,4,5	ncbi_112753975	3	8.49376e-35	1.34024e-33	DHPS1	PREDICTED: 4-hydroxy-tetrahydrodipicolinate synthase, chloroplastic [Arachis duranensis]	Metabolism;Metabolism;Metabolism;Metabolism;Metabolism	Global and overview maps;Global and overview maps;Global and overview maps;Amino acid metabolism;Biosynthesis of other secondary metabolites	ko01100//Metabolic pathways;ko01110//Biosynthesis of secondary metabolites;ko01230//Biosynthesis of amino acids;ko00300//Lysine biosynthesis;ko00261//Monobactam biosynthesis	K01714;K01714;K01714;K01714;K01714	-	GO:0016836//hydro-lyase activity	GO:0009085//lysine biosynthetic process
1	State 1,2 -vs- State 1,3,4,5	ncbi_112754093	2	1.63837e-12	1.21264e-11	CYP704C1	PREDICTED: cytochrome P450 704C1-like isoform X1 [Arachis duranensis]	-	-	-	-	-	GO:0016491//oxidoreductase activity;GO:0046906//tetrapyrrole binding;GO:0046914//transition metal ion binding	GO:0044710//single-organism metabolic process
1	State 1,2 -vs- State 1,3,4,5	ncbi_112754104	3	9.59447e-217	8.12183e-215	--	PREDICTED: vasodilator-stimulated phosphoprotein-like [Cicer arietinum]	-	-	-	-	-	-	-
1	State 1,2 -vs- State 1,3,4,5	ncbi_112720307	2	1.64699e-07	8.93096e-07	CYP76B6	PREDICTED: geraniol 8-hydroxylase-like [Arachis ipaensis]	-	-	-	-	-	-	-
1	State 1,2 -vs- State 1,3,4,5	ncbi_112754429	3	3.79213e-11	2.60674e-10	GAUT1	PREDICTED: polygalacturonate 4-alpha-galacturonosyltransferase-like isoform X2 [Arachis duranensis]	Metabolism	Carbohydrate metabolism	ko00520//Amino sugar and nucleotide sugar metabolism	K13648	-	-	-
1	State 1,2 -vs- State 1,3,4,5	ncbi_112754441	4	9.14542e-09	5.43102e-08	At2g45640	PREDICTED: histone deacetylase complex subunit SAP18 [Lupinus angustifolius]	Genetic Information Processing;Genetic Information Processing	Translation;Translation	ko03013//RNA transport;ko03015//mRNA surveillance pathway	K14324;K14324	-	-	-
1	State 1,2 -vs- State 1,3,4,5	ncbi_112754453	4	2.75415e-32	4.09628e-31	--	dishevelled/Egl-10/leckstrin domain protein [Medicago truncatula]	-	-	-	-	-	-	GO:0044763//single-organism cellular process;GO:0050794//regulation of cellular process
1	State 1,2 -vs- State 1,3,4,5	ncbi_112754509	2	5.77913e-98	2.28001e-96	LPEAT2	PREDICTED: lysophospholipid acyltransferase LPEAT2 [Arachis ipaensis]	Metabolism;Metabolism;Metabolism	Global and overview maps;Lipid metabolism;Lipid metabolism	ko01100//Metabolic pathways;ko00564//Glycerophospholipid metabolism;ko00565//Ether lipid metabolism	K13510;K13510;K13510	-	-	-
1	State 1,2 -vs- State 1,3,4,5	ncbi_112754528	4	7.62934e-08	4.24664e-07	TCP9	PREDICTED: transcription factor TCP9-like [Arachis duranensis]	-	-	-	-	-	-	-
1	State 1,2 -vs- State 1,3,4,5	ncbi_112754615	3	4.67641e-17	4.24994e-16	-	-	-	-	-	-	-	-	-
1	State 1,2 -vs- State 1,3,4,5	ncbi_112754657	4	3.93844e-24	4.61196e-23	CLPX3	PREDICTED: CLP protease regulatory subunit CLPX1, mitochondrial-like isoform X3 [Arachis duranensis]	-	-	-	-	-	-	-
1	State 1,2 -vs- State 1,3,4,5	ncbi_112754788	4	1.18216e-08	6.96645e-08	--	PREDICTED: uncharacterized protein LOC107628573 [Arachis ipaensis]	-	-	-	-	-	-	-
1	State 1,2 -vs- State 1,3,4,5	ncbi_112754804	2	9.96189e-23	1.11249e-21	--	PREDICTED: calponin homology domain-containing protein DDB_G0272472 [Arachis duranensis]	-	-	-	-	-	-	-
1	State 1,2 -vs- State 1,3,4,5	ncbi_112754849	2	1.34956e-13	1.05536e-12	SOQ1	PREDICTED: NHL repeat-containing protein 2-like [Arachis duranensis]	-	-	-	-	-	-	-
1	State 1,2 -vs- State 1,3,4,5	ncbi_112754902	2	6.28496e-18	5.9034e-17	BH0283	PhzC-PhzF domain-containing protein/R3H-assoc domain-containing protein [Cephalotus follicularis]	-	-	-	-	-	-	GO:0008152//metabolic process
1	State 1,2 -vs- State 1,3,4,5	ncbi_112754931	3	7.21541e-21	7.5483e-20	BH0283	PREDICTED: uncharacterized isomerase BH0283-like [Arachis duranensis]	-	-	-	-	-	-	GO:0008152//metabolic process
1	State 1,2 -vs- State 1,3,4,5	ncbi_112755128	3	4.36955e-10	2.82851e-09	ATL5	PREDICTED: RING-H2 finger protein ATL63-like [Arachis duranensis]	-	-	-	-	-	-	-
1	State 1,2 -vs- State 1,3,4,5	ncbi_112755146	5	8.75527e-96	3.39986e-94	At3g61080	PREDICTED: protein-ribulosamine 3-kinase, chloroplastic isoform X1 [Arachis duranensis]	-	-	-	-	-	-	-
1	State 1,2 -vs- State 1,3,4,5	ncbi_112755271	4	2.43725e-24	2.8745e-23	--	2OG-Fe(II) oxygenase family oxidoreductase [Medicago truncatula]	-	-	-	-	-	-	-
1	State 1,2 -vs- State 1,3,4,5	ncbi_112755297	5	2.93715e-10	1.92361e-09	T85	PREDICTED: auxin-binding protein T85 [Arachis duranensis]	-	-	-	-	GO:0044432//endoplasmic reticulum part	GO:0042562//hormone binding;GO:0046914//transition metal ion binding	GO:0000902//cell morphogenesis;GO:0008361//regulation of cell size;GO:0009755//hormone-mediated signaling pathway;GO:0032875//regulation of DNA endoreduplication;GO:0048522//positive regulation of cellular process
1	State 1,2 -vs- State 1,3,4,5	ncbi_112755385	2	5.68211e-35	9.00905e-34	AHP1	PREDICTED: histidine-containing phosphotransfer protein 1-like [Arachis duranensis]	Environmental Information Processing	Signal transduction	ko04075//Plant hormone signal transduction	K14490	-	GO:0060089//molecular transducer activity	-
1	State 1,2 -vs- State 1,3,4,5	ncbi_112755401	4	5.00241e-66	1.3872e-64	GID1B	PREDICTED: gibberellin receptor GID1B-like [Arachis duranensis]	Environmental Information Processing	Signal transduction	ko04075//Plant hormone signal transduction	K14493	-	GO:0003824//catalytic activity	-
1	State 1,2 -vs- State 1,3,4,5	ncbi_112755436	2	7.22196e-119	3.40936e-117	BSL1	PREDICTED: serine/threonine-protein phosphatase BSL1 [Arachis ipaensis]	-	-	-	-	-	GO:0003824//catalytic activity;GO:0046914//transition metal ion binding	GO:0006796//phosphate-containing compound metabolic process
1	State 1,2 -vs- State 1,3,4,5	ncbi_112755460	4	5.34946e-46	1.07706e-44	--	PREDICTED: trigger factor [Arachis duranensis]	-	-	-	-	-	-	-
1	State 1,2 -vs- State 1,3,4,5	ncbi_112755507	3	1.26359e-18	1.21459e-17	DEGP2	PREDICTED: protease Do-like 2, chloroplastic isoform X1 [Arachis duranensis]	-	-	-	-	GO:0009526//plastid envelope;GO:0009532//plastid stroma;GO:0009534//chloroplast thylakoid	GO:0004175//endopeptidase activity	GO:0006090//pyruvate metabolic process;GO:0009057//macromolecule catabolic process;GO:0009657//plastid organization;GO:0009765//photosynthesis, light harvesting;GO:0019538//protein metabolic process;GO:0048509//regulation of meristem development
1	State 1,2 -vs- State 1,3,4,5	ncbi_112755569	3	2.17236e-22	2.39886e-21	--	PREDICTED: classical arabinogalactan protein 26 [Arachis ipaensis]	-	-	-	-	-	-	-
1	State 1,2 -vs- State 1,3,4,5	ncbi_112755580	3	3.13976e-19	3.08929e-18	TULP3	PREDICTED: tubby-like F-box protein 3 isoform X1 [Arachis duranensis]	-	-	-	-	-	-	-
1	State 1,2 -vs- State 1,3,4,5	ncbi_112755707	2	1.36732e-07	7.46657e-07	--	PREDICTED: uncharacterized protein LOC107626130 [Arachis ipaensis]	-	-	-	-	-	-	-
1	State 1,2 -vs- State 1,3,4,5	ncbi_112755742	2	2.55252e-199	1.98797e-197	PARB	PREDICTED: glutathione S-transferase APIC-like isoform X1 [Arachis ipaensis]	Metabolism	Metabolism of other amino acids	ko00480//Glutathione metabolism	K00799	-	-	-
1	State 1,2 -vs- State 1,3,4,5	ncbi_112755777	2	8.34946e-112	3.7448e-110	atad1b	ATPase family AAA domain-containing protein 1 [Glycine soja]	-	-	-	-	-	-	-
1	State 1,2 -vs- State 1,3,4,5	ncbi_112755816	2	3.57508e-49	7.6148e-48	wos2	CS domain protein [Medicago truncatula]	-	-	-	-	-	-	-
1	State 1,2 -vs- State 1,3,4,5	ncbi_112755826	2	3.74011e-16	3.27012e-15	ABCC4	PREDICTED: ABC transporter C family member 4-like [Arachis duranensis]	Environmental Information Processing	Membrane transport	ko02010//ABC transporters	K05666	GO:0031224//intrinsic component of membrane	GO:0015405//P-P-bond-hydrolysis-driven transmembrane transporter activity;GO:0017111//nucleoside-triphosphatase activity;GO:0032550//purine ribonucleoside binding	GO:0044763//single-organism cellular process;GO:0051234//establishment of localization
1	State 1,2 -vs- State 1,3,4,5	ncbi_112755835	2	2.45427e-233	2.23339e-231	--	PREDICTED: universal stress protein A-like protein isoform X1 [Arachis duranensis]	-	-	-	-	GO:0016020//membrane;GO:0043231//intracellular membrane-bounded organelle	GO:0003824//catalytic activity	GO:0010033//response to organic substance
1	State 1,2 -vs- State 1,3,4,5	ncbi_112756017	4	7.12992e-10	4.5544e-09	LYK3	armadillo/beta-catenin-like repeat protein [Medicago truncatula]	-	-	-	-	-	-	-
1	State 1,2 -vs- State 1,3,4,5	ncbi_112756154	2	8.05359e-12	5.75994e-11	HIUH	PREDICTED: hydroxyisourate hydrolase-like [Arachis ipaensis]	Metabolism;Metabolism	Global and overview maps;Nucleotide metabolism	ko01100//Metabolic pathways;ko00230//Purine metabolism	K19964;K19964	-	GO:0003824//catalytic activity	GO:0044238//primary metabolic process
1	State 1,2 -vs- State 1,3,4,5	ncbi_112756185	4	6.45358e-26	8.02751e-25	--	PREDICTED: ATP-dependent RNA helicase A [Arachis duranensis]	-	-	-	-	-	-	-
1	State 1,2 -vs- State 1,3,4,5	ncbi_112756233	2	1.98556e-39	3.46334e-38	UXS2	PREDICTED: UDP-glucuronic acid decarboxylase 2-like [Arachis ipaensis]	Metabolism;Metabolism	Global and overview maps;Carbohydrate metabolism	ko01100//Metabolic pathways;ko00520//Amino sugar and nucleotide sugar metabolism	K08678;K08678	-	GO:0048037//cofactor binding	-
1	State 1,2 -vs- State 1,3,4,5	ncbi_112756256	3	3.9264e-08	2.23167e-07	RPL22B	PREDICTED: 60S ribosomal protein L22-2-like [Arachis duranensis]	Genetic Information Processing	Translation	ko03010//Ribosome	K02891	GO:0030529//intracellular ribonucleoprotein complex	-	GO:0010467//gene expression
1	State 1,2 -vs- State 1,3,4,5	ncbi_112756271	3	1.20426e-19	1.20391e-18	PHR2	PREDICTED: blue-light photoreceptor PHR2 [Arachis duranensis]	-	-	-	-	-	-	-
1	State 1,2 -vs- State 1,3,4,5	ncbi_112756455	3	2.37002e-54	5.53565e-53	ARG2	PREDICTED: indole-3-acetic acid-induced protein ARG2-like [Arachis duranensis]	-	-	-	-	-	-	-
1	State 1,2 -vs- State 1,3,4,5	ncbi_112756494	2	8.20856e-16	7.0786e-15	PME41	PREDICTED: probable pectinesterase/pectinesterase inhibitor 41 [Arachis duranensis]	Metabolism;Metabolism	Global and overview maps;Carbohydrate metabolism	ko01100//Metabolic pathways;ko00040//Pentose and glucuronate interconversions	K01051;K01051	-	-	-
1	State 1,2 -vs- State 1,3,4,5	ncbi_112756585	2	5.39872e-82	1.82669e-80	RH52	PREDICTED: DEAD-box ATP-dependent RNA helicase 37-like [Arachis duranensis]	-	-	-	-	-	-	-
1	State 1,2 -vs- State 1,3,4,5	ncbi_112756664	4	2.04758e-74	6.35881e-73	SCL33	PREDICTED: serine/arginine-rich SC35-like splicing factor SCL33 [Arachis duranensis]	Genetic Information Processing	Transcription	ko03040//Spliceosome	K12900	-	GO:0097159//organic cyclic compound binding	-
1	State 1,2 -vs- State 1,3,4,5	ncbi_112756633	4	2.1678e-08	1.25618e-07	Dhrsx	PREDICTED: dehydrogenase/reductase SDR family member on chromosome X-like isoform X1 [Arachis duranensis]	-	-	-	-	-	GO:0003824//catalytic activity	GO:0044710//single-organism metabolic process
1	State 1,2 -vs- State 1,3,4,5	ncbi_112756696	3	1.12325e-10	7.52386e-10	--	IGR motif protein [Medicago truncatula]	-	-	-	-	-	-	-
1	State 1,2 -vs- State 1,3,4,5	ncbi_112756723	4	6.79828e-09	4.07037e-08	RGA2	PREDICTED: putative disease resistance RPP13-like protein 1 [Arachis ipaensis]	-	-	-	-	-	-	-
1	State 1,2 -vs- State 1,3,4,5	ncbi_112756739	3	1.12179e-44	2.19657e-43	RPS5	PREDICTED: 40S ribosomal protein S5 [Arachis duranensis]	Genetic Information Processing	Translation	ko03010//Ribosome	K02989	GO:0044391//ribosomal subunit	GO:0005198//structural molecule activity	GO:0010467//gene expression
1	State 1,2 -vs- State 1,3,4,5	ncbi_112756791	4	8.28211e-17	7.44851e-16	BRR2A	PREDICTED: DExH-box ATP-dependent RNA helicase DExH12-like [Arachis duranensis]	Genetic Information Processing	Transcription	ko03040//Spliceosome	K12854	GO:0032991//macromolecular complex;GO:0044423//virion part	GO:0017111//nucleoside-triphosphatase activity;GO:0032550//purine ribonucleoside binding	-
1	State 1,2 -vs- State 1,3,4,5	ncbi_112756814	2	2.62691e-08	1.51108e-07	NUP35	PREDICTED: nuclear pore complex protein NUP35 isoform X1 [Arachis duranensis]	Genetic Information Processing	Translation	ko03013//RNA transport	K14313	GO:0031090//organelle membrane;GO:0046930//pore complex	-	GO:0008104//protein localization;GO:0044763//single-organism cellular process;GO:0050658//RNA transport
1	State 1,2 -vs- State 1,3,4,5	ncbi_112757013	3	0	0	PGR5	PREDICTED: protein PROTON GRADIENT REGULATION 5, chloroplastic [Arachis duranensis]	-	-	-	-	GO:0031976//plastid thylakoid;GO:0044434//chloroplast part	-	GO:0006950//response to stress;GO:0009639//response to red or far red light;GO:0009642//response to light intensity;GO:0009767//photosynthetic electron transport chain;GO:0034285//response to disaccharide;GO:0043269//regulation of ion transport
1	State 1,2 -vs- State 1,3,4,5	ncbi_112757086	4	5.86439e-16	5.08438e-15	RGA2	PREDICTED: putative disease resistance protein At3g14460 [Arachis ipaensis]	-	-	-	-	-	-	-
1	State 1,2 -vs- State 1,3,4,5	ncbi_112757184	4	1.56861e-11	1.10238e-10	MYOB7	PREDICTED: myosin-binding protein 7-like [Arachis duranensis]	-	-	-	-	-	-	-
1	State 1,2 -vs- State 1,3,4,5	ncbi_112757210	3	4.15035e-31	5.99494e-30	ABCG22	PREDICTED: ABC transporter G family member 22-like [Arachis duranensis]	-	-	-	-	-	GO:0017111//nucleoside-triphosphatase activity;GO:0032550//purine ribonucleoside binding	-
1	State 1,2 -vs- State 1,3,4,5	ncbi_112757314	5	6.01081e-08	3.37151e-07	CRTISO	PREDICTED: prolycopene isomerase, chloroplastic [Arachis duranensis]	Metabolism;Metabolism;Metabolism	Global and overview maps;Global and overview maps;Metabolism of terpenoids and polyketides	ko01100//Metabolic pathways;ko01110//Biosynthesis of secondary metabolites;ko00906//Carotenoid biosynthesis	K09835;K09835;K09835	-	-	-
1	State 1,2 -vs- State 1,3,4,5	ncbi_112757341	2	2.15586e-25	2.63519e-24	RHF2A	PREDICTED: E3 ubiquitin-protein ligase RHF2A-like [Arachis duranensis]	-	-	-	-	-	-	-
1	State 1,2 -vs- State 1,3,4,5	ncbi_112757350	4	1.39071e-09	8.71761e-09	Rpap2	RNA polymerase II-associated protein 2 [Cajanus cajan]	-	-	-	-	-	-	-
1	State 1,2 -vs- State 1,3,4,5	ncbi_112757379	2	4.759e-13	3.62082e-12	--	START-2 domain protein [Medicago truncatula]	-	-	-	-	-	-	-
1	State 1,2 -vs- State 1,3,4,5	ncbi_112757445	4	6.84572e-67	1.92459e-65	--	EEIG1/EHBP1 protein amino-terminal domain protein [Medicago truncatula]	-	-	-	-	-	-	-
1	State 1,2 -vs- State 1,3,4,5	ncbi_112757485	3	8.51761e-15	7.02538e-14	--	CSL zinc finger protein [Medicago truncatula]	-	-	-	-	-	-	-
1	State 1,2 -vs- State 1,3,4,5	ncbi_112757700	4	1.69256e-11	1.18731e-10	--	embryo defective 2016 protein [Medicago truncatula]	-	-	-	-	-	-	-
1	State 1,2 -vs- State 1,3,4,5	ncbi_112758693	2	2.88342e-13	2.21674e-12	TAF12	PREDICTED: transcription initiation factor TFIID subunit 12 [Arachis ipaensis]	Genetic Information Processing	Transcription	ko03022//Basal transcription factors	K03126	-	-	-
1	State 1,2 -vs- State 1,3,4,5	ncbi_112760829	3	4.64253e-44	8.95613e-43	-	-	-	-	-	-	-	-	-
1	State 1,2 -vs- State 1,3,4,5	ncbi_112792793	5	2.34158e-20	2.40344e-19	ABCB19	PREDICTED: ABC transporter B family member 19-like [Arachis duranensis]	Environmental Information Processing	Membrane transport	ko02010//ABC transporters	K05658	GO:0031224//intrinsic component of membrane	GO:0015405//P-P-bond-hydrolysis-driven transmembrane transporter activity;GO:0017111//nucleoside-triphosphatase activity;GO:0032550//purine ribonucleoside binding	GO:0044763//single-organism cellular process;GO:0051234//establishment of localization
1	State 1,2 -vs- State 1,3,4,5	ncbi_112784280	2	3.43127e-40	6.07077e-39	E2FA	PREDICTED: transcription factor E2FB-like isoform X1 [Arachis duranensis]	-	-	-	-	GO:0043231//intracellular membrane-bounded organelle;GO:0043234//protein complex	GO:0001071//nucleic acid binding transcription factor activity;GO:0003676//nucleic acid binding	GO:0000904//cell morphogenesis involved in differentiation;GO:0006355//regulation of transcription, DNA-templated;GO:0042127//regulation of cell proliferation;GO:0044786//cell cycle DNA replication;GO:0045787//positive regulation of cell cycle
1	State 1,2 -vs- State 1,3,4,5	ncbi_112784320	3	4.21223e-50	9.14943e-49	--	Protein FAM210B [Glycine soja]	-	-	-	-	GO:0044434//chloroplast part	-	GO:0006355//regulation of transcription, DNA-templated;GO:0009887//organ morphogenesis;GO:0048869//cellular developmental process
1	State 1,2 -vs- State 1,3,4,5	ncbi_112784437	3	6.75896e-15	5.60156e-14	--	PREDICTED: DNA polymerase epsilon subunit 3 [Arachis duranensis]	Metabolism;Metabolism;Genetic Information Processing;Genetic Information Processing;Metabolism;Genetic Information Processing	Global and overview maps;Nucleotide metabolism;Replication and repair;Replication and repair;Nucleotide metabolism;Replication and repair	ko01100//Metabolic pathways;ko00230//Purine metabolism;ko03420//Nucleotide excision repair;ko03030//DNA replication;ko00240//Pyrimidine metabolism;ko03410//Base excision repair	K02326;K02326;K02326;K02326;K02326;K02326	GO:0043231//intracellular membrane-bounded organelle	GO:0003677//DNA binding;GO:0046983//protein dimerization activity	-
1	State 1,2 -vs- State 1,3,4,5	ncbi_112784474	4	4.09398e-14	3.27632e-13	PARP3	PREDICTED: LOW QUALITY PROTEIN: poly [ADP-ribose] polymerase 3 [Arachis duranensis]	Genetic Information Processing	Replication and repair	ko03410//Base excision repair	K10798	GO:0043231//intracellular membrane-bounded organelle	GO:0003676//nucleic acid binding;GO:0016763//transferase activity, transferring pentosyl groups	GO:0006486//protein glycosylation
1	State 1,2 -vs- State 1,3,4,5	ncbi_112784696	2	1.43246e-12	1.06377e-11	FDX3	PREDICTED: ferredoxin, root R-B1-like [Arachis ipaensis]	Metabolism	Energy metabolism	ko00195//Photosynthesis	K02639	-	GO:0043169//cation binding;GO:0051536//iron-sulfur cluster binding	GO:0006091//generation of precursor metabolites and energy
1	State 1,2 -vs- State 1,3,4,5	ncbi_112784706	4	1.96686e-68	5.67257e-67	SKD1	PREDICTED: protein SUPPRESSOR OF K(+) TRANSPORT GROWTH DEFECT 1-like [Arachis duranensis]	Cellular Processes	Transport and catabolism	ko04144//Endocytosis	K12196	-	GO:0032550//purine ribonucleoside binding;GO:0042623//ATPase activity, coupled	-
1	State 1,2 -vs- State 1,3,4,5	ncbi_112784777	3	4.00389e-54	9.32668e-53	stp1	PREDICTED: low molecular weight phosphotyrosine protein phosphatase [Cicer arietinum]	-	-	-	-	-	-	GO:0006470//protein dephosphorylation
1	State 1,2 -vs- State 1,3,4,5	ncbi_112784787	4	8.79306e-46	1.76269e-44	--	PREDICTED: uncharacterized protein LOC107476521 isoform X1 [Arachis duranensis]	-	-	-	-	GO:0044455//mitochondrial membrane part	-	GO:0015992//proton transport
1	State 1,2 -vs- State 1,3,4,5	ncbi_112784853	5	1.97527e-14	1.60547e-13	At5g22620	PREDICTED: probable 2-carboxy-D-arabinitol-1-phosphatase [Arachis duranensis]	-	-	-	-	GO:0009536//plastid	-	-
1	State 1,2 -vs- State 1,3,4,5	ncbi_112784870	2	4.76057e-132	2.47363e-130	ADT6	PREDICTED: arogenate dehydratase/prephenate dehydratase 6, chloroplastic-like [Arachis duranensis]	Metabolism;Metabolism;Metabolism;Metabolism	Global and overview maps;Global and overview maps;Global and overview maps;Amino acid metabolism	ko01100//Metabolic pathways;ko01110//Biosynthesis of secondary metabolites;ko01230//Biosynthesis of amino acids;ko00400//Phenylalanine, tyrosine and tryptophan biosynthesis	K05359;K05359;K05359;K05359	-	GO:0031406//carboxylic acid binding	GO:0006558//L-phenylalanine metabolic process
1	State 1,2 -vs- State 1,3,4,5	ncbi_112784899	3	1.43902e-19	1.43405e-18	--	PREDICTED: uncharacterized protein At4g22758 [Arachis duranensis]	-	-	-	-	-	-	-
1	State 1,2 -vs- State 1,3,4,5	ncbi_112784915	4	1.16675e-43	2.23215e-42	U2AF35A	PREDICTED: splicing factor U2af small subunit B-like [Arachis duranensis]	Genetic Information Processing	Transcription	ko03040//Spliceosome	K12836	GO:0043231//intracellular membrane-bounded organelle	GO:0003676//nucleic acid binding;GO:0043169//cation binding	-
1	State 1,2 -vs- State 1,3,4,5	ncbi_112784971	2	2.98539e-08	1.71032e-07	ALPHA-ADR	PREDICTED: AP-2 complex subunit alpha-1-like [Arachis ipaensis]	Cellular Processes	Transport and catabolism	ko04144//Endocytosis	K11824	-	-	-
1	State 1,2 -vs- State 1,3,4,5	ncbi_112784982	4	1.47964e-39	2.58611e-38	Os07g0631100	PREDICTED: transcription elongation factor 1 homolog isoform X1 [Arachis duranensis]	-	-	-	-	-	-	-
1	State 1,2 -vs- State 1,3,4,5	ncbi_112785064	4	1.81448e-08	1.05693e-07	AGO5	PREDICTED: protein argonaute 5 isoform X1 [Arachis duranensis]	-	-	-	-	-	-	-
1	State 1,2 -vs- State 1,3,4,5	ncbi_112785152	2	1.06857e-13	8.40085e-13	Neurl1b	E3 ubiquitin-protein ligase NEURL1B [Glycine soja]	-	-	-	-	-	-	-
1	State 1,2 -vs- State 1,3,4,5	ncbi_112785162	4	1.53229e-18	1.46818e-17	IDM1	PHD domain-containing protein [Cephalotus follicularis]	-	-	-	-	-	-	-
1	State 1,2 -vs- State 1,3,4,5	ncbi_112785181	3	4.72842e-19	4.61693e-18	--	PREDICTED: uncharacterized protein LOC107476461 [Arachis duranensis]	-	-	-	-	GO:0031224//intrinsic component of membrane	-	GO:0009648//photoperiodism
1	State 1,2 -vs- State 1,3,4,5	ncbi_112785193	4	2.33683e-169	1.53626e-167	PAO	PREDICTED: pheophorbide a oxygenase, chloroplastic [Arachis ipaensis]	Metabolism;Metabolism	Global and overview maps;Metabolism of cofactors and vitamins	ko01110//Biosynthesis of secondary metabolites;ko00860//Porphyrin and chlorophyll metabolism	K13071;K13071	GO:0009528//plastid inner membrane;GO:0031976//plastid thylakoid	GO:0016703//oxidoreductase activity, acting on single donors with incorporation of molecular oxygen, incorporation of one atom of oxygen (internal monooxygenases or internal mixed function oxidases);GO:0016730//oxidoreductase activity, acting on iron-sulfur proteins as donors;GO:0043169//cation binding;GO:0051536//iron-sulfur cluster binding	GO:0006355//regulation of transcription, DNA-templated;GO:0006787//porphyrin-containing compound catabolic process;GO:0009668//plastid membrane organization;GO:0009887//organ morphogenesis;GO:0042742//defense response to bacterium;GO:0044710//single-organism metabolic process;GO:0048869//cellular developmental process;GO:0090567//reproductive shoot system development
1	State 1,2 -vs- State 1,3,4,5	ncbi_112785204	2	0	0	HIS2B	PREDICTED: probable histone H2B.3 [Arachis duranensis]	-	-	-	-	GO:0043231//intracellular membrane-bounded organelle;GO:0043232//intracellular non-membrane-bounded organelle	GO:0003676//nucleic acid binding;GO:0046983//protein dimerization activity	-
1	State 1,2 -vs- State 1,3,4,5	ncbi_112769206	4	4.29442e-52	9.6492e-51	STOP2	PREDICTED: zinc finger protein STOP1 homolog [Arachis duranensis]	-	-	-	-	-	-	-
1	State 1,2 -vs- State 1,3,4,5	ncbi_112785221	3	0	0	RPL9	PREDICTED: 50S ribosomal protein L9, chloroplastic [Arachis duranensis]	Genetic Information Processing	Translation	ko03010//Ribosome	K02939	GO:0009526//plastid envelope;GO:0009532//plastid stroma;GO:0030529//intracellular ribonucleoprotein complex	GO:0003723//RNA binding;GO:0005198//structural molecule activity	GO:0006090//pyruvate metabolic process;GO:0010467//gene expression
1	State 1,2 -vs- State 1,3,4,5	ncbi_112785231	3	5.79024e-146	3.30407e-144	SODCP	PREDICTED: superoxide dismutase [Cu-Zn], chloroplastic [Arachis duranensis]	Cellular Processes	Transport and catabolism	ko04146//Peroxisome	K04565	-	-	-
1	State 1,2 -vs- State 1,3,4,5	ncbi_112785285	4	1.10301e-13	8.66863e-13	LIG1	PREDICTED: DNA ligase 1-like isoform X1 [Arachis duranensis]	Genetic Information Processing;Genetic Information Processing;Genetic Information Processing;Genetic Information Processing	Replication and repair;Replication and repair;Replication and repair;Replication and repair	ko03420//Nucleotide excision repair;ko03030//DNA replication;ko03430//Mismatch repair;ko03410//Base excision repair	K10747;K10747;K10747;K10747	-	-	-
1	State 1,2 -vs- State 1,3,4,5	ncbi_112785402	2	1.10822e-16	9.91647e-16	--	PREDICTED: inverted formin-2-like [Arachis duranensis]	-	-	-	-	-	-	-
1	State 1,2 -vs- State 1,3,4,5	ncbi_112785433	2	1.21748e-29	1.69145e-28	IRX7	PREDICTED: probable glucuronoxylan glucuronosyltransferase IRX7 [Arachis duranensis]	-	-	-	-	GO:0031224//intrinsic component of membrane;GO:0043231//intracellular membrane-bounded organelle	GO:0008194//UDP-glycosyltransferase activity	GO:0009832//plant-type cell wall biogenesis;GO:0010413//glucuronoxylan metabolic process
1	State 1,2 -vs- State 1,3,4,5	ncbi_112785450	4	4.52915e-38	7.7e-37	VPS24-1	PREDICTED: vacuolar protein sorting-associated protein 24 homolog 1 [Arachis duranensis]	Cellular Processes	Transport and catabolism	ko04144//Endocytosis	K12193	-	-	-
1	State 1,2 -vs- State 1,3,4,5	ncbi_112785503	5	1.86684e-54	4.36776e-53	GLXI	PREDICTED: lactoylglutathione lyase isoform X1 [Arachis duranensis]	Metabolism	Carbohydrate metabolism	ko00620//Pyruvate metabolism	K01759	-	GO:0003824//catalytic activity;GO:0043169//cation binding	-
1	State 1,2 -vs- State 1,3,4,5	ncbi_112785537	4	1.41409e-105	6.01098e-104	ABCF1	PREDICTED: ABC transporter F family member 1-like isoform X1 [Arachis duranensis]	-	-	-	-	-	-	-
1	State 1,2 -vs- State 1,3,4,5	ncbi_112785548	2	6.41299e-33	9.66912e-32	EVN	PREDICTED: dolichol kinase EVAN [Arachis ipaensis]	Metabolism;Metabolism	Global and overview maps;Glycan biosynthesis and metabolism	ko01100//Metabolic pathways;ko00510//N-Glycan biosynthesis	K00902;K00902	-	-	-
1	State 1,2 -vs- State 1,3,4,5	ncbi_112785597	2	4.71689e-50	1.02295e-48	sdad1	PREDICTED: protein SDA1 homolog isoform X1 [Arachis duranensis]	-	-	-	-	-	-	GO:0071840//cellular component organization or biogenesis
1	State 1,2 -vs- State 1,3,4,5	ncbi_112785635	2	1.68233e-45	3.34821e-44	sdad1	PREDICTED: protein SDA1 homolog isoform X1 [Arachis duranensis]	-	-	-	-	-	-	GO:0007010//cytoskeleton organization;GO:0022613//ribonucleoprotein complex biogenesis
1	State 1,2 -vs- State 1,3,4,5	ncbi_112785653	2	8.48899e-94	3.23292e-92	CDC48	PREDICTED: cell division cycle protein 48 homolog [Arachis duranensis]	Genetic Information Processing	Folding, sorting and degradation	ko04141//Protein processing in endoplasmic reticulum	K13525	GO:0016020//membrane	GO:0003824//catalytic activity;GO:0032550//purine ribonucleoside binding	GO:0044763//single-organism cellular process
1	State 1,2 -vs- State 1,3,4,5	ncbi_112785671	5	1.23722e-18	1.18958e-17	--	Cell division cycle protein 48 isogeny [Cajanus cajan]	-	-	-	-	-	-	-
1	State 1,2 -vs- State 1,3,4,5	ncbi_112785707	3	8.01645e-140	4.37583e-138	CPN60A1	PREDICTED: ruBisCO large subunit-binding protein subunit alpha [Arachis duranensis]	-	-	-	-	GO:0044424//intracellular part	GO:0032550//purine ribonucleoside binding	GO:0006457//protein folding
1	State 1,2 -vs- State 1,3,4,5	ncbi_112785810	2	1.13189e-35	1.82219e-34	--	PREDICTED: helicase protein MOM1-like [Arachis ipaensis]	-	-	-	-	-	-	-
1	State 1,2 -vs- State 1,3,4,5	ncbi_112785824	4	1.12651e-71	3.39325e-70	WAV3	zinc finger, C3HC4 type (RING finger) protein [Medicago truncatula]	-	-	-	-	-	GO:0043169//cation binding	-
1	State 1,2 -vs- State 1,3,4,5	ncbi_112785877	2	7.98477e-28	1.05608e-26	LAMP1	PREDICTED: probable glutamate carboxypeptidase 2 isoform X2 [Arachis duranensis]	-	-	-	-	-	-	-
1	State 1,2 -vs- State 1,3,4,5	ncbi_112785935	3	1.60237e-66	4.48845e-65	LOG1	PREDICTED: cytokinin riboside 5'-monophosphate phosphoribohydrolase LOG1 [Arachis duranensis]	-	-	-	-	-	-	-
1	State 1,2 -vs- State 1,3,4,5	ncbi_112785982	5	6.61969e-09	3.96619e-08	--	embryo defective 2735 [Phaseolus vulgaris]	-	-	-	-	-	-	-
1	State 1,2 -vs- State 1,3,4,5	ncbi_112786104	2	3.46773e-66	9.64716e-65	ISPG	PREDICTED: 4-hydroxy-3-methylbut-2-en-1-yl diphosphate synthase (ferredoxin), chloroplastic-like [Arachis ipaensis]	Metabolism;Metabolism;Metabolism	Global and overview maps;Global and overview maps;Metabolism of terpenoids and polyketides	ko01100//Metabolic pathways;ko01110//Biosynthesis of secondary metabolites;ko00900//Terpenoid backbone biosynthesis	K03526;K03526;K03526	-	GO:0052592//oxidoreductase activity, acting on CH or CH2 groups, with an iron-sulfur protein as acceptor	GO:0006721//terpenoid metabolic process
1	State 1,2 -vs- State 1,3,4,5	ncbi_112786134	4	1.5983e-83	5.49942e-82	--	PREDICTED: classical arabinogalactan protein 9 [Arachis duranensis]	-	-	-	-	-	-	-
1	State 1,2 -vs- State 1,3,4,5	ncbi_112786190	3	1.35084e-12	1.00413e-11	At1g73230	PREDICTED: transcription factor BTF3 homolog 4-like [Arachis duranensis]	-	-	-	-	-	-	GO:0010468//regulation of gene expression
1	State 1,2 -vs- State 1,3,4,5	ncbi_112786199	3	9.55845e-25	1.14331e-23	At1g73230	PREDICTED: transcription factor BTF3 homolog 4-like [Arachis duranensis]	-	-	-	-	-	-	GO:0010468//regulation of gene expression
1	State 1,2 -vs- State 1,3,4,5	ncbi_112786205	4	1.63439e-07	8.86403e-07	DRB2	PREDICTED: double-stranded RNA-binding protein 2-like [Arachis duranensis]	-	-	-	-	GO:0044424//intracellular part	GO:0003723//RNA binding	GO:0002252//immune effector process;GO:0030422//production of siRNA involved in RNA interference
1	State 1,2 -vs- State 1,3,4,5	ncbi_112786211	2	5.37309e-43	1.00952e-41	REV	PREDICTED: homeobox-leucine zipper protein REVOLUTA-like [Arachis ipaensis]	-	-	-	-	GO:0043231//intracellular membrane-bounded organelle	GO:0005488//binding	-
1	State 1,2 -vs- State 1,3,4,5	ncbi_112786217	4	1.55196e-16	1.38014e-15	At2g28370	PREDICTED: CASP-like protein 5A2 [Arachis duranensis]	-	-	-	-	-	-	-
1	State 1,2 -vs- State 1,3,4,5	ncbi_112786244	4	1.74622e-89	6.37975e-88	-	-	-	-	-	-	-	-	-
1	State 1,2 -vs- State 1,3,4,5	ncbi_112786291	4	1.8566e-17	1.71547e-16	At5g60570	PREDICTED: F-box/kelch-repeat protein At5g60570-like [Arachis ipaensis]	-	-	-	-	-	-	-
1	State 1,2 -vs- State 1,3,4,5	ncbi_112786421	4	8.9972e-08	4.98276e-07	IVD	PREDICTED: isovaleryl-CoA dehydrogenase, mitochondrial [Arachis duranensis]	Metabolism;Metabolism	Global and overview maps;Amino acid metabolism	ko01100//Metabolic pathways;ko00280//Valine, leucine and isoleucine degradation	K00253;K00253	GO:0044429//mitochondrial part	GO:0000166//nucleotide binding;GO:0003995//acyl-CoA dehydrogenase activity;GO:0032550//purine ribonucleoside binding	GO:0006551//leucine metabolic process;GO:0009063//cellular amino acid catabolic process;GO:0009746//response to hexose;GO:0034285//response to disaccharide
1	State 1,2 -vs- State 1,3,4,5	ncbi_112786436	4	6.08068e-50	1.31583e-48	SIZ1	PREDICTED: E3 SUMO-protein ligase SIZ1-like [Arachis ipaensis]	-	-	-	-	-	GO:0003824//catalytic activity;GO:0046914//transition metal ion binding	-
1	State 1,2 -vs- State 1,3,4,5	ncbi_112786498	2	1.37723e-07	7.51708e-07	At5g60370	PREDICTED: exonuclease V, chloroplastic-like [Arachis duranensis]	-	-	-	-	-	-	-
1	State 1,2 -vs- State 1,3,4,5	ncbi_112786582	4	1.2817e-81	4.3177e-80	MPK3	PREDICTED: mitogen-activated protein kinase 3-like [Arachis duranensis]	Organismal Systems;Environmental Information Processing	Environmental adaptation;Signal transduction	ko04626//Plant-pathogen interaction;ko04016//MAPK signaling pathway - plant	K20536;K20536	GO:0043231//intracellular membrane-bounded organelle	GO:0004702//receptor signaling protein serine/threonine kinase activity;GO:0032550//purine ribonucleoside binding	GO:0000187//activation of MAPK activity;GO:0006091//generation of precursor metabolites and energy;GO:0006605//protein targeting;GO:0009411//response to UV;GO:0009617//response to bacterium;GO:0009620//response to fungus;GO:0009696//salicylic acid metabolic process;GO:0009700//indole phytoalexin biosynthetic process;GO:0009755//hormone-mediated signaling pathway;GO:0009863//salicylic acid mediate…
1	State 1,2 -vs- State 1,3,4,5	ncbi_112786634	4	1.16822e-34	1.83499e-33	Cnot4	CCR4-NOT transcription complex subunit 4 [Glycine soja]	Genetic Information Processing	Folding, sorting and degradation	ko03018//RNA degradation	K10643	-	-	-
1	State 1,2 -vs- State 1,3,4,5	ncbi_112786704	4	3.50364e-78	1.13761e-76	PBL5	PREDICTED: serine/threonine-protein kinase CDL1-like [Arachis duranensis]	-	-	-	-	-	-	-
1	State 1,2 -vs- State 1,3,4,5	ncbi_112786799	2	2.524e-08	1.45394e-07	At3g46220	PREDICTED: E3 UFM1-protein ligase 1 homolog [Arachis ipaensis]	-	-	-	-	-	GO:0003824//catalytic activity	-
1	State 1,2 -vs- State 1,3,4,5	ncbi_112786897	2	5.6329e-19	5.48537e-18	EXO70H1	PREDICTED: exocyst complex component EXO70B1 [Arachis duranensis]	-	-	-	-	-	-	-
1	State 1,2 -vs- State 1,3,4,5	ncbi_112787018	4	1.02985e-21	1.11184e-20	TIP1-3	PREDICTED: aquaporin TIP1-1-like [Arachis ipaensis]	-	-	-	-	GO:0031224//intrinsic component of membrane	-	GO:0051234//establishment of localization
1	State 1,2 -vs- State 1,3,4,5	ncbi_112787034	3	5.71908e-27	7.3601e-26	HACD2	PREDICTED: very-long-chain (3R)-3-hydroxyacyl-CoA dehydratase 2 isoform X1 [Arachis duranensis]	Metabolism;Metabolism;Metabolism;Metabolism;Metabolism	Global and overview maps;Global and overview maps;Global and overview maps;Lipid metabolism;Lipid metabolism	ko01100//Metabolic pathways;ko01110//Biosynthesis of secondary metabolites;ko01212//Fatty acid metabolism;ko00062//Fatty acid elongation;ko01040//Biosynthesis of unsaturated fatty acids	K10703;K10703;K10703;K10703;K10703	-	-	-
1	State 1,2 -vs- State 1,3,4,5	ncbi_112787272	2	0	0	At5g59910	PREDICTED: histone H2B-like [Arachis duranensis]	-	-	-	-	GO:0043231//intracellular membrane-bounded organelle;GO:0043232//intracellular non-membrane-bounded organelle	GO:0003676//nucleic acid binding;GO:0046983//protein dimerization activity	-
1	State 1,2 -vs- State 1,3,4,5	ncbi_112787240	2	3.3708e-34	5.23876e-33	MO2	PREDICTED: FAD-dependent urate hydroxylase-like [Arachis duranensis]	-	-	-	-	-	GO:0003824//catalytic activity	GO:0044710//single-organism metabolic process
1	State 1,2 -vs- State 1,3,4,5	ncbi_112787256	2	0	0	HIS2B	PREDICTED: probable histone H2B.1 [Arachis duranensis]	-	-	-	-	GO:0043231//intracellular membrane-bounded organelle;GO:0043232//intracellular non-membrane-bounded organelle	GO:0003676//nucleic acid binding;GO:0046983//protein dimerization activity	-
1	State 1,2 -vs- State 1,3,4,5	ncbi_112787304	2	2.02812e-116	9.42006e-115	MtrDRAFT_AC149210g4v1	PREDICTED: histone H2A-like [Arachis duranensis]	-	-	-	-	-	-	-
1	State 1,2 -vs- State 1,3,4,5	ncbi_112787320	2	0	0	MtrDRAFT_AC149210g4v1	PREDICTED: histone H2A-like [Arachis duranensis]	-	-	-	-	GO:0043231//intracellular membrane-bounded organelle;GO:0043232//intracellular non-membrane-bounded organelle	GO:0003676//nucleic acid binding;GO:0046983//protein dimerization activity	-
1	State 1,2 -vs- State 1,3,4,5	ncbi_112787336	2	1.02599e-24	1.2253e-23	--	plant/mmn10-180 protein [Medicago truncatula]	-	-	-	-	GO:0043231//intracellular membrane-bounded organelle	-	-
1	State 1,2 -vs- State 1,3,4,5	ncbi_112787373	2	3.87713e-94	1.47818e-92	UXS5	PREDICTED: UDP-glucuronic acid decarboxylase 5-like [Arachis duranensis]	Metabolism;Metabolism	Global and overview maps;Carbohydrate metabolism	ko01100//Metabolic pathways;ko00520//Amino sugar and nucleotide sugar metabolism	K08678;K08678	-	GO:0048037//cofactor binding	-
1	State 1,2 -vs- State 1,3,4,5	ncbi_112787409	4	1.13009e-67	3.2243e-66	UXS5	PREDICTED: UDP-glucuronic acid decarboxylase 6-like [Arachis duranensis]	Metabolism;Metabolism	Global and overview maps;Carbohydrate metabolism	ko01100//Metabolic pathways;ko00520//Amino sugar and nucleotide sugar metabolism	K08678;K08678	-	GO:0048037//cofactor binding	-
1	State 1,2 -vs- State 1,3,4,5	ncbi_112787578	3	3.93813e-08	2.23779e-07	-	-	-	-	-	-	-	-	-
1	State 1,2 -vs- State 1,3,4,5	ncbi_112787552	3	3.9202e-38	6.67457e-37	PPF-1	PREDICTED: inner membrane protein PPF-1, chloroplastic, partial [Arachis duranensis]	Genetic Information Processing	Folding, sorting and degradation	ko03060//Protein export	K03217	GO:0031224//intrinsic component of membrane	-	GO:0090150//establishment of protein localization to membrane
1	State 1,2 -vs- State 1,3,4,5	ncbi_112787536	2	0	0	HSP70	PREDICTED: heat shock cognate 70 kDa protein 2 [Arachis duranensis]	Genetic Information Processing;Cellular Processes;Genetic Information Processing	Folding, sorting and degradation;Transport and catabolism;Transcription	ko04141//Protein processing in endoplasmic reticulum;ko04144//Endocytosis;ko03040//Spliceosome	K03283;K03283;K03283	-	-	-
1	State 1,2 -vs- State 1,3,4,5	ncbi_112787605	3	1.1002e-24	1.31212e-23	--	PREDICTED: uncharacterized protein LOC107476853 [Arachis duranensis]	-	-	-	-	-	-	-
1	State 1,2 -vs- State 1,3,4,5	ncbi_112787638	2	2.32211e-09	1.43506e-08	PUB13	PREDICTED: U-box domain-containing protein 13-like [Arachis duranensis]	-	-	-	-	-	GO:0003824//catalytic activity	GO:0032446//protein modification by small protein conjugation
1	State 1,2 -vs- State 1,3,4,5	ncbi_112787680	4	4.34446e-244	4.1103e-242	AC97	PREDICTED: actin [Arachis duranensis]	-	-	-	-	-	GO:0032550//purine ribonucleoside binding	-
1	State 1,2 -vs- State 1,3,4,5	ncbi_112787696	4	2.74705e-39	4.78314e-38	PUB33	PREDICTED: U-box domain-containing protein 33-like [Arachis duranensis]	-	-	-	-	-	-	-
1	State 1,2 -vs- State 1,3,4,5	ncbi_112787712	2	1.23186e-09	7.74928e-09	EPSIN1	PREDICTED: epsin-3-like [Arachis duranensis]	Cellular Processes	Transport and catabolism	ko04144//Endocytosis	K12471	-	-	-
1	State 1,2 -vs- State 1,3,4,5	ncbi_112787728	4	1.18063e-74	3.67968e-73	PLL5	PREDICTED: probable protein phosphatase 2C 4 [Arachis ipaensis]	-	-	-	-	-	-	-
1	State 1,2 -vs- State 1,3,4,5	ncbi_112787833	4	2.01249e-52	4.54848e-51	PBL10	PREDICTED: protein kinase APK1B, chloroplastic-like [Arachis duranensis]	-	-	-	-	-	-	-
1	State 1,2 -vs- State 1,3,4,5	ncbi_112787807	2	2.32367e-09	1.43589e-08	PCRK1	PREDICTED: probable receptor-like protein kinase At5g47070 [Arachis duranensis]	-	-	-	-	-	-	-
1	State 1,2 -vs- State 1,3,4,5	ncbi_112787865	3	4.18141e-22	4.58516e-21	EXPA4	PREDICTED: expansin-A6-like [Arachis duranensis]	-	-	-	-	-	-	-
1	State 1,2 -vs- State 1,3,4,5	ncbi_112787913	3	4.99129e-09	3.01404e-08	--	PREDICTED: PGR5-like protein 1A, chloroplastic [Arachis ipaensis]	-	-	-	-	-	-	-
1	State 1,2 -vs- State 1,3,4,5	ncbi_112787881	4	1.47291e-10	9.80994e-10	ORP3C	PREDICTED: oxysterol-binding protein-related protein 3C [Arachis duranensis]	-	-	-	-	-	GO:0005488//binding	GO:0000302//response to reactive oxygen species;GO:0006952//defense response;GO:0007165//signal transduction;GO:0009072//aromatic amino acid family metabolic process;GO:0009608//response to symbiont;GO:0009642//response to light intensity;GO:0009696//salicylic acid metabolic process;GO:0044765//single-organism transport
1	State 1,2 -vs- State 1,3,4,5	ncbi_112787971	2	5.82112e-10	3.7384e-09	TRP5	PREDICTED: telomere repeat-binding protein 2-like [Arachis duranensis]	-	-	-	-	-	-	-
1	State 1,2 -vs- State 1,3,4,5	ncbi_112788013	2	4.24761e-33	6.4253e-32	SCL14	PREDICTED: scarecrow-like protein 31 [Arachis duranensis]	-	-	-	-	-	-	-
1	State 1,2 -vs- State 1,3,4,5	ncbi_112788219	4	1.02985e-10	6.91096e-10	BAD1	PREDICTED: ankyrin repeat-containing protein At3g12360-like [Arachis duranensis]	-	-	-	-	-	-	-
1	State 1,2 -vs- State 1,3,4,5	ncbi_112788235	4	1.07604e-11	7.63897e-11	DURF2	PREDICTED: E3 ubiquitin-protein ligase RING1-like [Arachis duranensis]	-	-	-	-	-	-	-
1	State 1,2 -vs- State 1,3,4,5	ncbi_112788267	2	2.77334e-61	7.17293e-60	BOA	PREDICTED: transcription factor LUX-like [Arachis duranensis]	-	-	-	-	-	-	-
1	State 1,2 -vs- State 1,3,4,5	ncbi_112788362	3	4.63942e-45	9.16226e-44	Srrm1	PREDICTED: serine/arginine repetitive matrix protein 1 [Arachis duranensis]	Genetic Information Processing;Genetic Information Processing	Translation;Translation	ko03013//RNA transport;ko03015//mRNA surveillance pathway	K13171;K13171	-	-	-
1	State 1,2 -vs- State 1,3,4,5	ncbi_112788612	2	1.1539e-17	1.0732e-16	--	PREDICTED: universal stress protein A-like protein [Arachis ipaensis]	-	-	-	-	-	GO:0003824//catalytic activity	-
1	State 1,2 -vs- State 1,3,4,5	ncbi_112788644	2	1.31573e-12	9.78763e-12	--	PREDICTED: uncharacterized protein LOC107476811 isoform X1 [Arachis duranensis]	-	-	-	-	-	-	-
1	State 1,2 -vs- State 1,3,4,5	ncbi_112788714	4	6.77431e-10	4.33285e-09	UGT76A2	PREDICTED: UDP-glucose iridoid glucosyltransferase-like [Arachis duranensis]	-	-	-	-	-	-	-
1	State 1,2 -vs- State 1,3,4,5	ncbi_112788810	3	5.16609e-17	4.68511e-16	DIT1	PREDICTED: dicarboxylate transporter 1, chloroplastic-like [Arachis duranensis]	-	-	-	-	-	-	GO:0030001//metal ion transport;GO:0044763//single-organism cellular process
1	State 1,2 -vs- State 1,3,4,5	ncbi_112788842	2	1.43328e-16	1.27624e-15	CCME	PREDICTED: cytochrome c-type biogenesis protein CcmE [Arachis duranensis]	-	-	-	-	GO:0016020//membrane	-	GO:0017003//protein-heme linkage;GO:0043623//cellular protein complex assembly;GO:0044699//single-organism process
1	State 1,2 -vs- State 1,3,4,5	ncbi_112788843	4	2.33952e-13	1.80803e-12	SAP8	PREDICTED: zinc finger A20 and AN1 domain-containing stress-associated protein 8-like [Arachis duranensis]	-	-	-	-	-	GO:0046914//transition metal ion binding	-
1	State 1,2 -vs- State 1,3,4,5	ncbi_112788850	2	3.9529e-59	9.92675e-58	BHLH130	PREDICTED: transcription factor bHLH122-like [Arachis duranensis]	-	-	-	-	-	-	-
1	State 1,2 -vs- State 1,3,4,5	ncbi_112788854	2	1.09918282215075e-313	1.3502572642976e-311	H3-1.1	Histone H3.2, partial [Cajanus cajan]	-	-	-	-	GO:0043231//intracellular membrane-bounded organelle;GO:0043232//intracellular non-membrane-bounded organelle	GO:0003676//nucleic acid binding;GO:0046983//protein dimerization activity	-
1	State 1,2 -vs- State 1,3,4,5	ncbi_112788860	3	4.5658e-43	8.59241e-42	LOX2.1	PREDICTED: linoleate 13S-lipoxygenase 2-1, chloroplastic-like [Arachis duranensis]	Metabolism;Metabolism;Metabolism;Metabolism	Global and overview maps;Global and overview maps;Lipid metabolism;Lipid metabolism	ko01100//Metabolic pathways;ko01110//Biosynthesis of secondary metabolites;ko00592//alpha-Linolenic acid metabolism;ko00591//Linoleic acid metabolism	K00454;K00454;K00454;K00454	-	GO:0016701//oxidoreductase activity, acting on single donors with incorporation of molecular oxygen;GO:0043169//cation binding	GO:0006633//fatty acid biosynthetic process
1	State 1,2 -vs- State 1,3,4,5	ncbi_112788864	5	7.49352e-11	5.06551e-10	BGLU12	PREDICTED: cyanogenic beta-glucosidase-like isoform X1 [Arachis duranensis]	Metabolism;Metabolism;Metabolism;Metabolism;Metabolism	Global and overview maps;Global and overview maps;Biosynthesis of other secondary metabolites;Carbohydrate metabolism;Metabolism of other amino acids	ko01100//Metabolic pathways;ko01110//Biosynthesis of secondary metabolites;ko00940//Phenylpropanoid biosynthesis;ko00500//Starch and sucrose metabolism;ko00460//Cyanoamino acid metabolism	K01188;K01188;K01188;K01188;K01188	-	-	-
1	State 1,2 -vs- State 1,3,4,5	ncbi_112788865	4	1.30755e-16	1.16564e-15	ARI7	PREDICTED: probable E3 ubiquitin-protein ligase ARI7 [Arachis duranensis]	-	-	-	-	-	GO:0046914//transition metal ion binding	-
1	State 1,2 -vs- State 1,3,4,5	ncbi_112788869	4	9.88437e-08	5.45399e-07	--	PREDICTED: uncharacterized protein LOC107476773 [Arachis duranensis]	-	-	-	-	-	-	-
1	State 1,2 -vs- State 1,3,4,5	ncbi_112788874	3	2.21712e-177	1.56306e-175	GUN4	PREDICTED: tetrapyrrole-binding protein, chloroplastic [Arachis duranensis]	-	-	-	-	-	-	-
1	State 1,2 -vs- State 1,3,4,5	ncbi_112788875	2	1.14419e-16	1.02251e-15	GCN2	PREDICTED: eIF-2-alpha kinase GCN2 isoform X1 [Arachis duranensis]	Genetic Information Processing	Folding, sorting and degradation	ko04141//Protein processing in endoplasmic reticulum	K16196	-	-	-
1	State 1,2 -vs- State 1,3,4,5	ncbi_112788877	4	4.85824e-11	3.32209e-10	--	PREDICTED: uncharacterized protein LOC107476768 isoform X1 [Arachis duranensis]	-	-	-	-	-	-	-
1	State 1,2 -vs- State 1,3,4,5	ncbi_112788878	4	2.88665e-17	2.64706e-16	CML3	PREDICTED: calmodulin-like protein 3 [Arachis duranensis]	Organismal Systems	Environmental adaptation	ko04626//Plant-pathogen interaction	K13448	-	-	-
1	State 1,2 -vs- State 1,3,4,5	ncbi_112788880	4	1.09904e-16	9.83557e-16	FRS3	PREDICTED: protein FAR1-RELATED SEQUENCE 4-like [Arachis duranensis]	-	-	-	-	-	-	-
1	State 1,2 -vs- State 1,3,4,5	ncbi_112788896	3	7.72802e-118	3.62598e-116	FKBP16-3	PREDICTED: peptidyl-prolyl cis-trans isomerase FKBP16-3, chloroplastic [Arachis duranensis]	-	-	-	-	GO:0009532//plastid stroma;GO:0031978//plastid thylakoid lumen	GO:0016859//cis-trans isomerase activity	GO:0006090//pyruvate metabolic process;GO:0006091//generation of precursor metabolites and energy;GO:0006739//NADP metabolic process;GO:0009668//plastid membrane organization;GO:0016072//rRNA metabolic process;GO:0043623//cellular protein complex assembly;GO:0044267//cellular protein metabolic process
1	State 1,2 -vs- State 1,3,4,5	ncbi_112788898	3	4.81331e-79	1.57543e-77	IM30	PREDICTED: membrane-associated 30 kDa protein, chloroplastic isoform X1 [Arachis duranensis]	-	-	-	-	GO:0000229//cytoplasmic chromosome;GO:0009528//plastid inner membrane;GO:0009532//plastid stroma;GO:0031976//plastid thylakoid;GO:0044434//chloroplast part	-	GO:0009668//plastid membrane organization
1	State 1,2 -vs- State 1,3,4,5	ncbi_112788899	2	0	0	EP3	PREDICTED: endochitinase EP3 [Arachis duranensis]	Metabolism;Metabolism	Global and overview maps;Carbohydrate metabolism	ko01100//Metabolic pathways;ko00520//Amino sugar and nucleotide sugar metabolism	K01183;K01183	-	-	-
1	State 1,2 -vs- State 1,3,4,5	ncbi_112788908	4	1.15548e-22	1.28685e-21	-	-	-	-	-	-	-	-	-
1	State 1,2 -vs- State 1,3,4,5	ncbi_112788912	4	9.51073e-12	6.77058e-11	-	-	-	-	-	-	-	-	-
1	State 1,2 -vs- State 1,3,4,5	ncbi_112788913	2	2.87604e-274	3.06955e-272	JGB	PREDICTED: mitochondrial division protein 1-like [Arachis duranensis]	-	-	-	-	-	-	-
1	State 1,2 -vs- State 1,3,4,5	ncbi_112788924	4	1.99024e-48	4.19906e-47	--	DUF4228 domain protein [Medicago truncatula]	-	-	-	-	-	-	-
1	State 1,2 -vs- State 1,3,4,5	ncbi_112788925	3	5.82832e-88	2.1016e-86	GSA1	PREDICTED: glutamate-1-semialdehyde 2,1-aminomutase, chloroplastic [Arachis duranensis]	Metabolism;Metabolism;Metabolism	Global and overview maps;Global and overview maps;Metabolism of cofactors and vitamins	ko01100//Metabolic pathways;ko01110//Biosynthesis of secondary metabolites;ko00860//Porphyrin and chlorophyll metabolism	K01845;K01845;K01845	GO:0009536//plastid	GO:0016769//transferase activity, transferring nitrogenous groups;GO:0016869//intramolecular transferase activity, transferring amino groups;GO:0043168//anion binding	GO:0006779//porphyrin-containing compound biosynthetic process
1	State 1,2 -vs- State 1,3,4,5	ncbi_112788935	2	0	0	MHB1	PREDICTED: non-symbiotic hemoglobin 1 [Arachis duranensis]	-	-	-	-	-	GO:0043169//cation binding;GO:0046906//tetrapyrrole binding	GO:0015669//gas transport
1	State 1,2 -vs- State 1,3,4,5	ncbi_112788936	2	1.07673e-07	5.9251e-07	ARI1	PREDICTED: probable E3 ubiquitin-protein ligase ARI1 isoform X1 [Arachis duranensis]	-	-	-	-	-	GO:0043169//cation binding	-
1	State 1,2 -vs- State 1,3,4,5	ncbi_112788938	5	7.98023e-23	8.93641e-22	TIC62	PREDICTED: protein TIC 62, chloroplastic [Arachis duranensis]	-	-	-	-	-	-	-
1	State 1,2 -vs- State 1,3,4,5	ncbi_112788940	2	1.18492e-24	1.41097e-23	ISPH	PREDICTED: 4-hydroxy-3-methylbut-2-enyl diphosphate reductase, chloroplastic [Arachis duranensis]	Metabolism;Metabolism;Metabolism	Global and overview maps;Global and overview maps;Metabolism of terpenoids and polyketides	ko01100//Metabolic pathways;ko01110//Biosynthesis of secondary metabolites;ko00900//Terpenoid backbone biosynthesis	K03527;K03527;K03527	-	GO:0016726//oxidoreductase activity, acting on CH or CH2 groups, NAD or NADP as acceptor;GO:0043169//cation binding	GO:0008654//phospholipid biosynthetic process
1	State 1,2 -vs- State 1,3,4,5	ncbi_112788939	3	2.05415e-16	1.81669e-15	CCS1	PREDICTED: cytochrome c biogenesis protein CCS1, chloroplastic [Arachis duranensis]	-	-	-	-	-	-	-
1	State 1,2 -vs- State 1,3,4,5	ncbi_112788944	4	1.28983e-08	7.57769e-08	At4g34320	PREDICTED: UPF0496 protein At4g34320-like [Arachis duranensis]	-	-	-	-	-	-	-
1	State 1,2 -vs- State 1,3,4,5	ncbi_112788946	2	2.4135e-09	1.48887e-08	At4g36750	PREDICTED: probable NAD(P)H dehydrogenase (quinone) FQR1-like 2 [Arachis duranensis]	Metabolism;Metabolism	Global and overview maps;Metabolism of cofactors and vitamins	ko01110//Biosynthesis of secondary metabolites;ko00130//Ubiquinone and other terpenoid-quinone biosynthesis	K03809;K03809	-	-	-
1	State 1,2 -vs- State 1,3,4,5	ncbi_112788947	4	1.89121e-08	1.10033e-07	RRA3	PREDICTED: arabinosyltransferase RRA3-like [Arachis duranensis]	Metabolism	Glycan biosynthesis and metabolism	ko00514//Other types of O-glycan biosynthesis	K20783	-	-	-
1	State 1,2 -vs- State 1,3,4,5	ncbi_112788948	2	1.61086e-09	1.00493e-08	HVA22K	PREDICTED: HVA22-like protein k [Arachis duranensis]	-	-	-	-	-	-	-
1	State 1,2 -vs- State 1,3,4,5	ncbi_112788950	3	2.20796e-13	1.70847e-12	PLT5	PREDICTED: polyol transporter 5 [Arachis ipaensis]	-	-	-	-	GO:0031224//intrinsic component of membrane	GO:0022857//transmembrane transporter activity	GO:0044763//single-organism cellular process;GO:0051234//establishment of localization
1	State 1,2 -vs- State 1,3,4,5	ncbi_112788954	3	4.29545e-43	8.09022e-42	CLPP6	PREDICTED: ATP-dependent Clp protease proteolytic subunit 6, chloroplastic [Arachis duranensis]	-	-	-	-	-	GO:0016787//hydrolase activity	GO:0019538//protein metabolic process
1	State 1,2 -vs- State 1,3,4,5	ncbi_112788968	4	2.78315e-08	1.59777e-07	SWI3D	PREDICTED: SWI/SNF complex subunit SWI3D [Arachis duranensis]	-	-	-	-	-	GO:0005488//binding	-
1	State 1,2 -vs- State 1,3,4,5	ncbi_112788973	2	9.03888e-14	7.12967e-13	RABG3F	PREDICTED: ras-related protein Rab7 [Arachis ipaensis]	Cellular Processes;Cellular Processes	Transport and catabolism;Transport and catabolism	ko04144//Endocytosis;ko04145//Phagosome	K07897;K07897	-	GO:0003824//catalytic activity;GO:0032550//purine ribonucleoside binding	GO:0008104//protein localization;GO:0035556//intracellular signal transduction
1	State 1,2 -vs- State 1,3,4,5	ncbi_112788969	4	1.42656e-52	3.23265e-51	Os07g0201100	PREDICTED: coatomer subunit gamma-2 [Arachis duranensis]	-	-	-	-	-	-	-
1	State 1,2 -vs- State 1,3,4,5	ncbi_112788970	2	3.21733e-35	5.13171e-34	Os07g0201100	PREDICTED: coatomer subunit gamma-2-like [Arachis duranensis]	-	-	-	-	-	-	-
1	State 1,2 -vs- State 1,3,4,5	ncbi_112788971	2	2.49804e-72	7.58071e-71	GB1	PREDICTED: guanine nucleotide-binding protein subunit beta-1-like [Arachis duranensis]	-	-	-	-	-	-	-
1	State 1,2 -vs- State 1,3,4,5	ncbi_112788978	4	6.06822e-36	9.82103e-35	At1g63850	PREDICTED: BTB/POZ domain-containing protein At3g05675-like [Arachis ipaensis]	-	-	-	-	-	-	-
1	State 1,2 -vs- State 1,3,4,5	ncbi_112788981	5	2.31746e-21	2.4711e-20	BHLH63	PREDICTED: transcription factor bHLH63-like [Arachis duranensis]	-	-	-	-	-	-	-
1	State 1,2 -vs- State 1,3,4,5	ncbi_112788990	2	2.48005e-30	3.50613e-29	KCS4	PREDICTED: 3-ketoacyl-CoA synthase 4-like [Arachis duranensis]	Metabolism;Metabolism;Organismal Systems;Metabolism	Global and overview maps;Global and overview maps;Environmental adaptation;Lipid metabolism	ko01100//Metabolic pathways;ko01110//Biosynthesis of secondary metabolites;ko04626//Plant-pathogen interaction;ko00062//Fatty acid elongation	K15397;K15397;K15397;K15397	-	GO:0016746//transferase activity, transferring acyl groups	GO:0006631//fatty acid metabolic process
1	State 1,2 -vs- State 1,3,4,5	ncbi_112788993	4	6.89344e-24	8.00858e-23	spb1	PREDICTED: adoMet-dependent rRNA methyltransferase spb1-like [Glycine max]	-	-	-	-	GO:0043231//intracellular membrane-bounded organelle;GO:0043232//intracellular non-membrane-bounded organelle	GO:0008173//RNA methyltransferase activity	GO:0000154//rRNA modification;GO:0006089//lactate metabolic process
1	State 1,2 -vs- State 1,3,4,5	ncbi_112788994	4	1.61951e-13	1.26246e-12	RER1A	PREDICTED: protein RER1A [Arachis duranensis]	-	-	-	-	-	-	-
1	State 1,2 -vs- State 1,3,4,5	ncbi_112788995	5	2.44982e-15	2.06974e-14	At2g16365	PREDICTED: F-box protein At2g16365-like [Arachis ipaensis]	-	-	-	-	-	-	-
1	State 1,2 -vs- State 1,3,4,5	ncbi_112788999	3	9.84865e-14	7.75778e-13	RPS25B	PREDICTED: 40S ribosomal protein S25-2 [Arachis duranensis]	Genetic Information Processing	Translation	ko03010//Ribosome	K02975	-	-	-
1	State 1,2 -vs- State 1,3,4,5	ncbi_112789008	4	7.80954e-58	1.92414e-56	At1g48930	PREDICTED: nucleolin 1-like isoform X1 [Arachis duranensis]	-	-	-	-	-	GO:0004553//hydrolase activity, hydrolyzing O-glycosyl compounds;GO:0005488//binding	GO:0010053//root epidermal cell differentiation;GO:0030243//cellulose metabolic process
1	State 1,2 -vs- State 1,3,4,5	ncbi_112789009	3	9.33867e-08	5.16607e-07	AMT3-1	PREDICTED: ammonium transporter 3 member 1-like [Arachis duranensis]	-	-	-	-	-	-	-
1	State 1,2 -vs- State 1,3,4,5	ncbi_112789012	2	3.80653e-08	2.16568e-07	M3KE1	PREDICTED: MAP3K epsilon protein kinase 1-like [Arachis duranensis]	-	-	-	-	-	GO:0004672//protein kinase activity;GO:0032550//purine ribonucleoside binding	GO:0006464//cellular protein modification process;GO:0006796//phosphate-containing compound metabolic process
1	State 1,2 -vs- State 1,3,4,5	ncbi_112789015	4	1.13511e-11	8.04303e-11	TFC4	PREDICTED: general transcription factor 3C polypeptide 3 isoform X1 [Arachis duranensis]	-	-	-	-	-	-	-
1	State 1,2 -vs- State 1,3,4,5	ncbi_112789016	4	1.20647e-24	1.43589e-23	ALATS	PREDICTED: alanine--tRNA ligase [Arachis ipaensis]	Genetic Information Processing	Translation	ko00970//Aminoacyl-tRNA biosynthesis	K01872	GO:0043231//intracellular membrane-bounded organelle	GO:0003676//nucleic acid binding;GO:0004812//aminoacyl-tRNA ligase activity;GO:0032550//purine ribonucleoside binding;GO:0046914//transition metal ion binding	GO:0000959//mitochondrial RNA metabolic process;GO:0006418//tRNA aminoacylation for protein translation
1	State 1,2 -vs- State 1,3,4,5	ncbi_112789019	3	2.65319e-117	1.24067e-115	At3g19800	DUF177 domain protein [Medicago truncatula]	-	-	-	-	-	-	-
1	State 1,2 -vs- State 1,3,4,5	ncbi_112789020	4	3.42075e-11	2.35895e-10	--	PREDICTED: DPH4 homolog [Arachis duranensis]	-	-	-	-	-	-	-
1	State 1,2 -vs- State 1,3,4,5	ncbi_112789021	4	2.70636e-128	1.35533e-126	VIT_01s0010g01180	PREDICTED: anamorsin homolog [Arachis duranensis]	-	-	-	-	GO:0031970//organelle envelope lumen;GO:0043231//intracellular membrane-bounded organelle	GO:0043169//cation binding;GO:0051536//iron-sulfur cluster binding	GO:0009058//biosynthetic process;GO:0042981//regulation of apoptotic process
1	State 1,2 -vs- State 1,3,4,5	ncbi_112789028	3	3.43202e-21	3.63545e-20	RPL7A-1	PREDICTED: 60S ribosomal protein L7a [Arachis ipaensis]	Genetic Information Processing	Translation	ko03010//Ribosome	K02936	-	-	-
1	State 1,2 -vs- State 1,3,4,5	ncbi_112789029	4	2.72939e-152	1.62448e-150	--	PREDICTED: E3 ubiquitin-protein ligase RNF4-like [Arachis duranensis]	-	-	-	-	-	-	-
1	State 1,2 -vs- State 1,3,4,5	ncbi_112789030	4	3.633e-10	2.36456e-09	TAF15	PREDICTED: transcription initiation factor TFIID subunit 15 [Arachis ipaensis]	-	-	-	-	-	-	-
1	State 1,2 -vs- State 1,3,4,5	ncbi_112789037	2	1.70819e-07	9.25199e-07	AGD2	PREDICTED: ADP-ribosylation factor GTPase-activating protein AGD2-like isoform X1 [Arachis duranensis]	Cellular Processes	Transport and catabolism	ko04144//Endocytosis	K12489	-	-	-
1	State 1,2 -vs- State 1,3,4,5	ncbi_112771946	3	2.48502e-30	3.51244e-29	--	PREDICTED: uncharacterized protein LOC107482944 [Arachis duranensis]	-	-	-	-	-	-	-
1	State 1,2 -vs- State 1,3,4,5	ncbi_112789050	4	9.86926e-14	7.77313e-13	EIF4B3	PREDICTED: eukaryotic translation initiation factor 4B3 [Arachis duranensis]	-	-	-	-	-	-	-
1	State 1,2 -vs- State 1,3,4,5	ncbi_112789057	4	2.64951e-43	5.02304e-42	DIR23	PREDICTED: dirigent protein 23 [Arachis duranensis]	-	-	-	-	-	-	-
1	State 1,2 -vs- State 1,3,4,5	ncbi_112789060	3	7.13501e-12	5.11991e-11	ATJ11	PREDICTED: chaperone protein dnaJ 11, chloroplastic-like [Arachis duranensis]	-	-	-	-	-	-	-
1	State 1,2 -vs- State 1,3,4,5	ncbi_112789065	3	5.81054e-20	5.87768e-19	TLP1	PREDICTED: thaumatin-like protein 1b isoform X1 [Arachis duranensis]	-	-	-	-	-	-	-
1	State 1,2 -vs- State 1,3,4,5	ncbi_112789067	3	4.3322e-10	2.80512e-09	TLP1	PREDICTED: thaumatin-like protein 1b [Arachis ipaensis]	-	-	-	-	GO:0031224//intrinsic component of membrane	-	GO:0003006//developmental process involved in reproduction;GO:0048509//regulation of meristem development;GO:0071555//cell wall organization
1	State 1,2 -vs- State 1,3,4,5	ncbi_112789069	4	9.3906e-43	1.75433e-41	NFD4	PREDICTED: protein NUCLEAR FUSION DEFECTIVE 4 [Arachis duranensis]	-	-	-	-	-	-	-
1	State 1,2 -vs- State 1,3,4,5	ncbi_112789071	2	1.66432e-09	1.03679e-08	CYP21-1	PREDICTED: peptidyl-prolyl cis-trans isomerase CYP21-1 [Arachis duranensis]	-	-	-	-	-	GO:0016859//cis-trans isomerase activity	GO:0044267//cellular protein metabolic process
1	State 1,2 -vs- State 1,3,4,5	ncbi_112789072	4	3.47368e-14	2.78959e-13	ADF5	PREDICTED: actin-depolymerizing factor 5 [Arachis duranensis]	-	-	-	-	-	-	-
1	State 1,2 -vs- State 1,3,4,5	ncbi_112789079	2	3.13343e-10	2.04867e-09	MYB308	PREDICTED: myb-related protein 308-like [Lupinus angustifolius]	Organismal Systems	Environmental adaptation	ko04626//Plant-pathogen interaction	K09422	-	-	GO:0006351//transcription, DNA-templated;GO:0009698//phenylpropanoid metabolic process;GO:0031323//regulation of cellular metabolic process
1	State 1,2 -vs- State 1,3,4,5	ncbi_112789081	3	1.20774e-14	9.90013e-14	APX3	PREDICTED: L-ascorbate peroxidase 3, peroxisomal [Arachis ipaensis]	Metabolism;Metabolism	Metabolism of other amino acids;Carbohydrate metabolism	ko00480//Glutathione metabolism;ko00053//Ascorbate and aldarate metabolism	K00434;K00434	GO:0005778//peroxisomal membrane;GO:0005911//cell-cell junction;GO:0009526//plastid envelope;GO:0031224//intrinsic component of membrane	GO:0004601//peroxidase activity;GO:0043169//cation binding;GO:0046906//tetrapyrrole binding	GO:0006950//response to stress;GO:0042743//hydrogen peroxide metabolic process;GO:0044710//single-organism metabolic process
1	State 1,2 -vs- State 1,3,4,5	ncbi_112789080	4	8.17148e-09	4.86602e-08	SYT2	PREDICTED: synaptotagmin-2-like [Arachis duranensis]	-	-	-	-	-	-	-
1	State 1,2 -vs- State 1,3,4,5	ncbi_112789082	4	2.35067e-40	4.17816e-39	UPL3	PREDICTED: E3 ubiquitin-protein ligase UPL3 isoform X1 [Arachis duranensis]	Genetic Information Processing	Folding, sorting and degradation	ko04120//Ubiquitin mediated proteolysis	K10590	-	-	-
1	State 1,2 -vs- State 1,3,4,5	ncbi_112789089	4	3.8792e-19	3.80331e-18	MSI3	PREDICTED: WD-40 repeat-containing protein MSI3 [Arachis duranensis]	-	-	-	-	-	-	-
1	State 1,2 -vs- State 1,3,4,5	ncbi_112789091	4	1.95467e-08	1.13639e-07	-	-	-	-	-	-	-	-	-
1	State 1,2 -vs- State 1,3,4,5	ncbi_112789092	3	6.00974e-14	4.77685e-13	HIPP26	PREDICTED: heavy metal-associated isoprenylated plant protein 26-like [Arachis duranensis]	-	-	-	-	GO:0005911//cell-cell junction;GO:0031090//organelle membrane;GO:0043231//intracellular membrane-bounded organelle	GO:0043169//cation binding	-
1	State 1,2 -vs- State 1,3,4,5	ncbi_112789097	5	1.31701e-21	1.41699e-20	MRL1	PREDICTED: pentatricopeptide repeat-containing protein MRL1, chloroplastic isoform X1 [Arachis ipaensis]	-	-	-	-	-	-	GO:0009657//plastid organization;GO:0010467//gene expression;GO:0016070//RNA metabolic process;GO:0044249//cellular biosynthetic process;GO:0044710//single-organism metabolic process;GO:0044763//single-organism cellular process;GO:1901576//organic substance biosynthetic process
1	State 1,2 -vs- State 1,3,4,5	ncbi_112789098	3	3.70785e-15	3.10642e-14	SAUR21	PREDICTED: auxin-responsive protein SAUR21-like [Arachis duranensis]	Environmental Information Processing	Signal transduction	ko04075//Plant hormone signal transduction	K14488	-	-	-
1	State 1,2 -vs- State 1,3,4,5	ncbi_112789110	2	5.47381e-10	3.51961e-09	--	PREDICTED: golgin subfamily A member 6-like protein 2 [Arachis duranensis]	-	-	-	-	-	-	-
1	State 1,2 -vs- State 1,3,4,5	ncbi_112789125	2	1.18881e-73	3.66391e-72	ARG7	PREDICTED: indole-3-acetic acid-induced protein ARG7-like [Arachis duranensis]	Environmental Information Processing	Signal transduction	ko04075//Plant hormone signal transduction	K14488	-	-	-
1	State 1,2 -vs- State 1,3,4,5	ncbi_112789131	3	8.77607e-75	2.7402e-73	S6PDH	PREDICTED: NADP-dependent D-sorbitol-6-phosphate dehydrogenase-like [Arachis duranensis]	Metabolism;Metabolism;Metabolism;Metabolism;Metabolism;Metabolism	Global and overview maps;Carbohydrate metabolism;Lipid metabolism;Carbohydrate metabolism;Carbohydrate metabolism;Metabolism of cofactors and vitamins	ko01100//Metabolic pathways;ko00040//Pentose and glucuronate interconversions;ko00561//Glycerolipid metabolism;ko00051//Fructose and mannose metabolism;ko00052//Galactose metabolism;ko00790//Folate biosynthesis	K00011;K00011;K00011;K00011;K00011;K00011	GO:0044444//cytoplasmic part	GO:0016616//oxidoreductase activity, acting on the CH-OH group of donors, NAD or NADP as acceptor	GO:0010038//response to metal ion;GO:0044710//single-organism metabolic process
1	State 1,2 -vs- State 1,3,4,5	ncbi_112789135	2	0	0	ADC2	PREDICTED: arginine decarboxylase [Arachis duranensis]	Metabolism;Metabolism	Global and overview maps;Amino acid metabolism	ko01100//Metabolic pathways;ko00330//Arginine and proline metabolism	K01583;K01583	-	-	-
1	State 1,2 -vs- State 1,3,4,5	ncbi_112789136	3	7.84497e-23	8.78779e-22	PLT5	PREDICTED: polyol transporter 5-like [Arachis ipaensis]	-	-	-	-	GO:0031224//intrinsic component of membrane	GO:0022857//transmembrane transporter activity	GO:0044763//single-organism cellular process;GO:0051234//establishment of localization
1	State 1,2 -vs- State 1,3,4,5	ncbi_112789137	3	1.17307e-45	2.34546e-44	GC1	PREDICTED: epimerase family protein SDR39U1 homolog, chloroplastic [Arachis duranensis]	-	-	-	-	GO:0009526//plastid envelope	GO:0048037//cofactor binding	GO:0006090//pyruvate metabolic process;GO:0006739//NADP metabolic process;GO:0009658//chloroplast organization;GO:0009668//plastid membrane organization;GO:0016109//tetraterpenoid biosynthetic process
1	State 1,2 -vs- State 1,3,4,5	ncbi_112789140	3	7.59141e-08	4.22621e-07	BBX19	PREDICTED: B-box zinc finger protein 19-like [Arachis ipaensis]	-	-	-	-	-	GO:0046914//transition metal ion binding	-
1	State 1,2 -vs- State 1,3,4,5	ncbi_112789141	3	0	0	FBA1	PREDICTED: fructose-bisphosphate aldolase 1, chloroplastic-like [Arachis duranensis]	Metabolism;Metabolism;Metabolism;Metabolism;Metabolism;Metabolism;Metabolism;Metabolism	Global and overview maps;Global and overview maps;Global and overview maps;Global and overview maps;Carbohydrate metabolism;Energy metabolism;Carbohydrate metabolism;Carbohydrate metabolism	ko01100//Metabolic pathways;ko01110//Biosynthesis of secondary metabolites;ko01200//Carbon metabolism;ko01230//Biosynthesis of amino acids;ko00010//Glycolysis / Gluconeogenesis;ko00710//Carbon fixation in photosynthetic organisms;ko00051//Fructose and mannose metabolism;ko00030//Pentose phosphate pathway	K01623;K01623;K01623;K01623;K01623;K01623;K01623;K01623	-	GO:0016832//aldehyde-lyase activity	GO:0006090//pyruvate metabolic process
1	State 1,2 -vs- State 1,3,4,5	ncbi_112789142	3	0	0	FBA2	PREDICTED: fructose-bisphosphate aldolase 1, chloroplastic [Arachis duranensis]	Metabolism;Metabolism;Metabolism;Metabolism;Metabolism;Metabolism;Metabolism;Metabolism	Global and overview maps;Global and overview maps;Global and overview maps;Global and overview maps;Carbohydrate metabolism;Energy metabolism;Carbohydrate metabolism;Carbohydrate metabolism	ko01100//Metabolic pathways;ko01110//Biosynthesis of secondary metabolites;ko01200//Carbon metabolism;ko01230//Biosynthesis of amino acids;ko00010//Glycolysis / Gluconeogenesis;ko00710//Carbon fixation in photosynthetic organisms;ko00051//Fructose and mannose metabolism;ko00030//Pentose phosphate pathway	K01623;K01623;K01623;K01623;K01623;K01623;K01623;K01623	-	GO:0016832//aldehyde-lyase activity	GO:0006090//pyruvate metabolic process
1	State 1,2 -vs- State 1,3,4,5	ncbi_112789147	4	6.18524e-67	1.74316e-65	GATA5	PREDICTED: GATA transcription factor 5-like [Arachis duranensis]	-	-	-	-	-	-	-
1	State 1,2 -vs- State 1,3,4,5	ncbi_112789148	2	4.12503e-20	4.19725e-19	SH3P2	PREDICTED: SH3 domain-containing protein 2 [Arachis duranensis]	-	-	-	-	-	-	-
1	State 1,2 -vs- State 1,3,4,5	ncbi_112789151	3	1.54667e-09	9.66543e-09	--	PREDICTED: stress response protein NST1 isoform X1 [Arachis duranensis]	-	-	-	-	-	-	-
1	State 1,2 -vs- State 1,3,4,5	ncbi_112789152	5	1.46841e-25	1.80415e-24	XK1	PREDICTED: xylulose kinase isoform X1 [Arachis ipaensis]	-	-	-	-	-	GO:0016772//transferase activity, transferring phosphorus-containing groups	GO:0006796//phosphate-containing compound metabolic process
1	State 1,2 -vs- State 1,3,4,5	ncbi_112789157	3	3.72534e-57	9.10082e-56	--	PREDICTED: uncharacterized protein LOC107628850 isoform X1 [Arachis ipaensis]	-	-	-	-	-	-	-
1	State 1,2 -vs- State 1,3,4,5	ncbi_112789158	2	7.7912e-39	1.34508e-37	At1g62020	PREDICTED: coatomer subunit alpha-2 [Arachis duranensis]	-	-	-	-	GO:0030120//vesicle coat	-	GO:0015031//protein transport
1	State 1,2 -vs- State 1,3,4,5	ncbi_112789161	4	1.39878e-12	1.03898e-11	VHA-a2	PREDICTED: V-type proton ATPase subunit a3 [Arachis duranensis]	Metabolism;Metabolism;Cellular Processes	Global and overview maps;Energy metabolism;Transport and catabolism	ko01100//Metabolic pathways;ko00190//Oxidative phosphorylation;ko04145//Phagosome	K02154;K02154;K02154	GO:0031224//intrinsic component of membrane;GO:0033177//proton-transporting two-sector ATPase complex, proton-transporting domain	GO:0015077//monovalent inorganic cation transmembrane transporter activity	GO:0015988//energy coupled proton transmembrane transport, against electrochemical gradient
1	State 1,2 -vs- State 1,3,4,5	ncbi_112789162	4	4.1911e-16	3.65473e-15	RD19A	PREDICTED: cysteine proteinase RD19a [Arachis ipaensis]	Organismal Systems	Environmental adaptation	ko04626//Plant-pathogen interaction	K01373	-	GO:0070011//peptidase activity, acting on L-amino acid peptides	-
1	State 1,2 -vs- State 1,3,4,5	ncbi_112789167	4	5.94649e-16	5.15363e-15	NOP5-2	PREDICTED: probable nucleolar protein 5-1 [Arachis duranensis]	Genetic Information Processing	Translation	ko03008//Ribosome biogenesis in eukaryotes	K14565	GO:0032991//macromolecular complex	-	-
1	State 1,2 -vs- State 1,3,4,5	ncbi_112789169	4	6.71549e-35	1.06353e-33	SFH8	PREDICTED: phosphatidylinositol/phosphatidylcholine transfer protein SFH6-like isoform X1 [Arachis duranensis]	-	-	-	-	GO:0044464//cell part	-	GO:0051234//establishment of localization
1	State 1,2 -vs- State 1,3,4,5	ncbi_112789175	3	3.01263e-51	6.67585e-50	DXMT1	PREDICTED: 7-methylxanthosine synthase 1-like isoform X3 [Arachis ipaensis]	-	-	-	-	-	-	-
1	State 1,2 -vs- State 1,3,4,5	ncbi_112789176	3	1.50477e-67	4.28094e-66	MXMT2	PREDICTED: 7-methylxanthosine synthase 1-like isoform X2 [Arachis ipaensis]	-	-	-	-	-	-	-
1	State 1,2 -vs- State 1,3,4,5	ncbi_112789181	3	2.28684e-49	4.89048e-48	SAMT	PREDICTED: anthranilate O-methyltransferase 3-like isoform X2 [Arachis ipaensis]	-	-	-	-	-	-	-
1	State 1,2 -vs- State 1,3,4,5	ncbi_112789186	2	1.71078e-71	5.14201e-70	PER4	PREDICTED: lignin-forming anionic peroxidase-like [Arachis duranensis]	Metabolism;Metabolism;Metabolism	Global and overview maps;Global and overview maps;Biosynthesis of other secondary metabolites	ko01100//Metabolic pathways;ko01110//Biosynthesis of secondary metabolites;ko00940//Phenylpropanoid biosynthesis	K00430;K00430;K00430	-	GO:0003824//catalytic activity;GO:0043169//cation binding;GO:0046906//tetrapyrrole binding	GO:0006950//response to stress;GO:0044710//single-organism metabolic process
1	State 1,2 -vs- State 1,3,4,5	ncbi_112789183	4	8.93815e-10	5.67382e-09	N	PREDICTED: TMV resistance protein N-like [Arachis duranensis]	-	-	-	-	-	-	-
1	State 1,2 -vs- State 1,3,4,5	ncbi_112789192	3	9.75423e-46	1.95367e-44	HCF136	PREDICTED: photosystem II stability/assembly factor HCF136, chloroplastic [Arachis ipaensis]	-	-	-	-	GO:0009521//photosystem;GO:0009526//plastid envelope;GO:0009532//plastid stroma;GO:0009534//chloroplast thylakoid	-	GO:0006355//regulation of transcription, DNA-templated;GO:0006779//porphyrin-containing compound biosynthetic process;GO:0009639//response to red or far red light;GO:0009658//chloroplast organization;GO:0009668//plastid membrane organization;GO:0016072//rRNA metabolic process;GO:0016109//tetraterpenoid biosynthetic process;GO:0031399//regulation of protein modification process;GO:0042743//hydroge…
1	State 1,2 -vs- State 1,3,4,5	ncbi_112789193	4	5.09721e-11	3.48137e-10	PPAN	PREDICTED: peter Pan-like protein [Arachis duranensis]	-	-	-	-	-	-	-
1	State 1,2 -vs- State 1,3,4,5	ncbi_112789194	2	2.58815e-25	3.15135e-24	HUA2	PREDICTED: ENHANCER OF AG-4 protein 2 [Arachis ipaensis]	-	-	-	-	-	-	-
1	State 1,2 -vs- State 1,3,4,5	ncbi_112789196	3	3.0208e-08	1.72989e-07	CLPP2	PREDICTED: ATP-dependent Clp protease proteolytic subunit 2, mitochondrial [Arachis duranensis]	-	-	-	-	GO:0009368//endopeptidase Clp complex;GO:0044434//chloroplast part	GO:0004175//endopeptidase activity;GO:0032550//purine ribonucleoside binding;GO:0046914//transition metal ion binding	GO:0006089//lactate metabolic process;GO:0019538//protein metabolic process
1	State 1,2 -vs- State 1,3,4,5	ncbi_112789205	2	2.67872e-25	3.25933e-24	YLS8	PREDICTED: thioredoxin-like protein YLS8 [Arachis duranensis]	Genetic Information Processing	Transcription	ko03040//Spliceosome	K12859	GO:0032991//macromolecular complex;GO:0043231//intracellular membrane-bounded organelle;GO:0044423//virion part	-	GO:0000280//nuclear division;GO:0006605//protein targeting;GO:0016192//vesicle-mediated transport;GO:0032989//cellular component morphogenesis;GO:0040007//growth
1	State 1,2 -vs- State 1,3,4,5	ncbi_112789207	4	3.08138e-16	2.7082e-15	ELC	PREDICTED: protein ELC-like [Arachis ipaensis]	Cellular Processes	Transport and catabolism	ko04144//Endocytosis	K12183	-	-	GO:0008104//protein localization
1	State 1,2 -vs- State 1,3,4,5	ncbi_112789211	3	1.01353e-179	7.21891e-178	PCKR1	PREDICTED: peptidyl-prolyl cis-trans isomerase-like [Arachis duranensis]	-	-	-	-	-	-	-
1	State 1,2 -vs- State 1,3,4,5	ncbi_112789214	4	3.80227e-34	5.90004e-33	At2g21160	PREDICTED: translocon-associated protein subunit alpha-like [Arachis duranensis]	Genetic Information Processing	Folding, sorting and degradation	ko04141//Protein processing in endoplasmic reticulum	K13249	-	-	-
1	State 1,2 -vs- State 1,3,4,5	ncbi_112789226	5	4.08399e-11	2.80346e-10	PPAN	PREDICTED: peter Pan-like protein [Arachis duranensis]	-	-	-	-	-	-	-
1	State 1,2 -vs- State 1,3,4,5	ncbi_112789230	4	3.67035e-10	2.38797e-09	--	calcium-binding EF-hand protein [Medicago truncatula]	-	-	-	-	-	-	-
1	State 1,2 -vs- State 1,3,4,5	ncbi_112789235	3	1.17827e-78	3.83838e-77	CAO	PREDICTED: signal recognition particle 43 kDa protein, chloroplastic [Arachis ipaensis]	-	-	-	-	GO:0044444//cytoplasmic part	-	-
1	State 1,2 -vs- State 1,3,4,5	ncbi_112789238	4	1.64045e-36	2.68593e-35	EXLA2	PREDICTED: expansin-like A2 [Arachis duranensis]	-	-	-	-	-	-	GO:0000003//reproduction
1	State 1,2 -vs- State 1,3,4,5	ncbi_112789239	2	1.52237e-16	1.35417e-15	NAC022	PREDICTED: NAC transcription factor 29 [Arachis duranensis]	-	-	-	-	GO:0043231//intracellular membrane-bounded organelle	GO:0001071//nucleic acid binding transcription factor activity;GO:0003676//nucleic acid binding	GO:0003006//developmental process involved in reproduction;GO:0008361//regulation of cell size;GO:0009887//organ morphogenesis;GO:0010468//regulation of gene expression;GO:0034645//cellular macromolecule biosynthetic process;GO:0045087//innate immune response
1	State 1,2 -vs- State 1,3,4,5	ncbi_112789240	2	1.27843e-30	1.82151e-29	--	PREDICTED: myosin-9 [Arachis duranensis]	-	-	-	-	-	-	-
1	State 1,2 -vs- State 1,3,4,5	ncbi_112789243	3	5.90982e-38	1.00202e-36	-	-	-	-	-	-	-	-	-
1	State 1,2 -vs- State 1,3,4,5	ncbi_112789246	4	1.14219e-19	1.14236e-18	SCL3	PREDICTED: scarecrow-like protein 3 [Arachis duranensis]	-	-	-	-	GO:0043231//intracellular membrane-bounded organelle	GO:0001071//nucleic acid binding transcription factor activity	GO:0010468//regulation of gene expression;GO:0034645//cellular macromolecule biosynthetic process
1	State 1,2 -vs- State 1,3,4,5	ncbi_112789247	2	1.12555e-26	1.43622e-25	PTM	PREDICTED: DDT domain-containing protein PTM [Arachis duranensis]	-	-	-	-	-	-	-
1	State 1,2 -vs- State 1,3,4,5	ncbi_112789249	5	8.33386e-11	5.62038e-10	UBC20	PREDICTED: ubiquitin-conjugating enzyme E2 20-like [Arachis duranensis]	Genetic Information Processing	Folding, sorting and degradation	ko04120//Ubiquitin mediated proteolysis	K06688	-	GO:0003824//catalytic activity	-
1	State 1,2 -vs- State 1,3,4,5	ncbi_112789248	2	1.55073e-15	1.32112e-14	At1g50460	PREDICTED: hexokinase-3-like [Arachis duranensis]	Metabolism;Metabolism;Metabolism;Metabolism;Metabolism;Metabolism;Metabolism;Metabolism	Global and overview maps;Global and overview maps;Global and overview maps;Carbohydrate metabolism;Carbohydrate metabolism;Carbohydrate metabolism;Carbohydrate metabolism;Carbohydrate metabolism	ko01100//Metabolic pathways;ko01110//Biosynthesis of secondary metabolites;ko01200//Carbon metabolism;ko00500//Starch and sucrose metabolism;ko00010//Glycolysis / Gluconeogenesis;ko00520//Amino sugar and nucleotide sugar metabolism;ko00051//Fructose and mannose metabolism;ko00052//Galactose metabolism	K00844;K00844;K00844;K00844;K00844;K00844;K00844;K00844	-	-	-
1	State 1,2 -vs- State 1,3,4,5	ncbi_112789250	2	8.7343e-82	2.94953e-80	BETAC-AD	PREDICTED: beta-adaptin-like protein B isoform X1 [Arachis duranensis]	-	-	-	-	GO:0030119//AP-type membrane coat adaptor complex	GO:0022892//substrate-specific transporter activity	GO:0015031//protein transport
1	State 1,2 -vs- State 1,3,4,5	ncbi_112789251	3	2.93592e-23	3.33413e-22	--	saccharopine dehydrogenase [Medicago truncatula]	-	-	-	-	GO:0031976//plastid thylakoid	GO:0003824//catalytic activity	GO:0044710//single-organism metabolic process
1	State 1,2 -vs- State 1,3,4,5	ncbi_112789253	4	1.35242e-24	1.6071e-23	--	saccharopine dehydrogenase [Medicago truncatula]	-	-	-	-	GO:0031976//plastid thylakoid	GO:0003824//catalytic activity	GO:0044710//single-organism metabolic process
1	State 1,2 -vs- State 1,3,4,5	ncbi_112789252	4	3.96747e-08	2.25409e-07	DNAJC7	DnaJ like subfamily C member 7 [Glycine soja]	-	-	-	-	-	-	GO:0016043//cellular component organization;GO:0044763//single-organism cellular process;GO:0044767//single-organism developmental process;GO:0048856//anatomical structure development
1	State 1,2 -vs- State 1,3,4,5	ncbi_112789259	3	8.40626e-101	3.40185e-99	HEMC	PREDICTED: porphobilinogen deaminase, chloroplastic isoform X1 [Arachis duranensis]	Metabolism;Metabolism;Metabolism	Global and overview maps;Global and overview maps;Metabolism of cofactors and vitamins	ko01100//Metabolic pathways;ko01110//Biosynthesis of secondary metabolites;ko00860//Porphyrin and chlorophyll metabolism	K01749;K01749;K01749	GO:0005576//extracellular region;GO:0009526//plastid envelope;GO:0009532//plastid stroma	GO:0003824//catalytic activity	GO:0000097//sulfur amino acid biosynthetic process;GO:0006090//pyruvate metabolic process;GO:0006091//generation of precursor metabolites and energy;GO:0006355//regulation of transcription, DNA-templated;GO:0006739//NADP metabolic process;GO:0006743//ubiquinone metabolic process;GO:0006779//porphyrin-containing compound biosynthetic process;GO:0009696//salicylic acid metabolic process;GO:0009887/…
1	State 1,2 -vs- State 1,3,4,5	ncbi_112789269	4	2.52587e-107	1.09454e-105	NADK1	PREDICTED: NAD(H) kinase 1 [Arachis duranensis]	Metabolism;Metabolism	Global and overview maps;Metabolism of cofactors and vitamins	ko01100//Metabolic pathways;ko00760//Nicotinate and nicotinamide metabolism	K00858;K00858	-	-	-
1	State 1,2 -vs- State 1,3,4,5	ncbi_112789270	2	5.78844e-37	9.57494e-36	RER4	PREDICTED: protein RETICULATA-RELATED 4, chloroplastic-like [Arachis duranensis]	-	-	-	-	GO:0009528//plastid inner membrane	-	-
1	State 1,2 -vs- State 1,3,4,5	ncbi_112789279	4	4.4555e-22	4.88263e-21	CYP81E8	PREDICTED: cytochrome P450 81E8-like [Arachis ipaensis]	-	-	-	-	-	GO:0016705//oxidoreductase activity, acting on paired donors, with incorporation or reduction of molecular oxygen;GO:0046872//metal ion binding	-
1	State 1,2 -vs- State 1,3,4,5	ncbi_112789282	4	2.93929e-16	2.58529e-15	RH42	PREDICTED: DEAD-box ATP-dependent RNA helicase 42-like [Arachis duranensis]	Genetic Information Processing	Transcription	ko03040//Spliceosome	K12811	-	GO:0017111//nucleoside-triphosphatase activity;GO:0032550//purine ribonucleoside binding	-
1	State 1,2 -vs- State 1,3,4,5	ncbi_112789290	4	1.89233e-18	1.80964e-17	arf-1.2	PREDICTED: ADP-ribosylation factor-like [Arachis duranensis]	-	-	-	-	GO:0044464//cell part	GO:0032550//purine ribonucleoside binding	GO:0035556//intracellular signal transduction
1	State 1,2 -vs- State 1,3,4,5	ncbi_112789326	3	1.80795e-15	1.53458e-14	--	PREDICTED: uncharacterized protein LOC107477367 [Arachis duranensis]	-	-	-	-	GO:0009526//plastid envelope	-	-
1	State 1,2 -vs- State 1,3,4,5	ncbi_112789327	4	1.12744e-09	7.1066e-09	slr0537	PREDICTED: uncharacterized sugar kinase slr0537-like [Arachis duranensis]	-	-	-	-	-	GO:0016773//phosphotransferase activity, alcohol group as acceptor	GO:0006090//pyruvate metabolic process;GO:0006351//transcription, DNA-templated;GO:0009658//chloroplast organization;GO:0009668//plastid membrane organization;GO:0016310//phosphorylation;GO:0019321//pentose metabolic process
1	State 1,2 -vs- State 1,3,4,5	ncbi_112789328	4	1.97477e-16	1.74805e-15	CG1	PREDICTED: zinc finger CCCH domain-containing protein 16 [Arachis ipaensis]	Genetic Information Processing	Translation	ko03013//RNA transport	K14321	-	-	-
1	State 1,2 -vs- State 1,3,4,5	ncbi_112789334	4	4.12913e-148	2.38572e-146	GGACT	AIG2-like protein [Corchorus olitorius]	-	-	-	-	-	GO:0016740//transferase activity	-
1	State 1,2 -vs- State 1,3,4,5	ncbi_112789339	3	5.45167e-99	2.17187e-97	At4g22110	PREDICTED: alcohol dehydrogenase-like 5 [Arachis duranensis]	Metabolism;Metabolism;Metabolism;Metabolism;Metabolism;Metabolism	Global and overview maps;Global and overview maps;Global and overview maps;Carbohydrate metabolism;Lipid metabolism;Amino acid metabolism	ko01100//Metabolic pathways;ko01110//Biosynthesis of secondary metabolites;ko01200//Carbon metabolism;ko00010//Glycolysis / Gluconeogenesis;ko00071//Fatty acid degradation;ko00350//Tyrosine metabolism	K00121;K00121;K00121;K00121;K00121;K00121	-	GO:0003824//catalytic activity;GO:0043169//cation binding	GO:0044710//single-organism metabolic process
1	State 1,2 -vs- State 1,3,4,5	ncbi_112789341	2	2.56983e-25	3.13015e-24	--	PREDICTED: remodeling and spacing factor 1-like isoform X2 [Arachis duranensis]	-	-	-	-	-	-	-
1	State 1,2 -vs- State 1,3,4,5	ncbi_112789342	2	2.09156e-17	1.92947e-16	--	Bromodomain adjacent to zinc finger domain protein 1A [Glycine soja]	-	-	-	-	-	-	-
1	State 1,2 -vs- State 1,3,4,5	ncbi_112789352	4	3.90364e-12	2.83677e-11	TOP1B	PREDICTED: DNA topoisomerase 1-like [Arachis duranensis]	-	-	-	-	-	-	-
1	State 1,2 -vs- State 1,3,4,5	ncbi_112789354	5	6.35201e-09	3.81077e-08	MEX1	PREDICTED: maltose excess protein 1-like, chloroplastic isoform X1 [Arachis duranensis]	-	-	-	-	-	-	-
1	State 1,2 -vs- State 1,3,4,5	ncbi_112789355	3	3.94166e-68	1.13208e-66	SIGA	PREDICTED: RNA polymerase sigma factor sigA [Arachis duranensis]	-	-	-	-	GO:0009536//plastid	GO:0000996//core DNA-dependent RNA polymerase binding promoter specificity activity;GO:0001071//nucleic acid binding transcription factor activity;GO:0003676//nucleic acid binding	GO:0006970//response to osmotic stress;GO:0009746//response to hexose;GO:0010109//regulation of photosynthesis;GO:0010468//regulation of gene expression;GO:0010556//regulation of macromolecule biosynthetic process;GO:0032774//RNA biosynthetic process;GO:0034645//cellular macromolecule biosynthetic process;GO:0042044//fluid transport;GO:0051775//response to redox state
1	State 1,2 -vs- State 1,3,4,5	ncbi_112789356	4	1.45359e-42	2.7068e-41	SLC37A2	glycerol-3-phosphate transporter [Medicago truncatula]	-	-	-	-	-	-	-
1	State 1,2 -vs- State 1,3,4,5	ncbi_112789358	2	0	0	HSP22	PREDICTED: heat shock 22 kDa protein, mitochondrial isoform X1 [Arachis duranensis]	Genetic Information Processing	Folding, sorting and degradation	ko04141//Protein processing in endoplasmic reticulum	K13993	-	-	-
1	State 1,2 -vs- State 1,3,4,5	ncbi_112789362	3	7.73311548870719e-320	9.58462649649726e-318	PEX11B	PREDICTED: peroxisomal membrane protein 11B [Arachis duranensis]	-	-	-	-	-	-	GO:0007031//peroxisome organization
1	State 1,2 -vs- State 1,3,4,5	ncbi_112789370	3	1.07407e-11	7.62575e-11	PAP27	PREDICTED: probable inactive purple acid phosphatase 27 [Arachis duranensis]	-	-	-	-	-	GO:0003824//catalytic activity;GO:0043169//cation binding	GO:0006796//phosphate-containing compound metabolic process
1	State 1,2 -vs- State 1,3,4,5	ncbi_112789374	2	1.72464e-08	1.0057e-07	UBP24	PREDICTED: ubiquitin carboxyl-terminal hydrolase 24 isoform X1 [Arachis duranensis]	-	-	-	-	-	GO:0070011//peptidase activity, acting on L-amino acid peptides	GO:0019941//modification-dependent protein catabolic process
1	State 1,2 -vs- State 1,3,4,5	ncbi_112789379	3	6.72294e-20	6.78079e-19	Os07g0682400	PREDICTED: zinc finger CCCH domain-containing protein 53 isoform X1 [Arachis duranensis]	-	-	-	-	-	-	-
1	State 1,2 -vs- State 1,3,4,5	ncbi_112789391	2	9.3365e-25	1.11696e-23	ENT1	PREDICTED: equilibrative nucleotide transporter 1 [Arachis duranensis]	-	-	-	-	-	-	-
1	State 1,2 -vs- State 1,3,4,5	ncbi_112789400	5	3.52678e-29	4.84049e-28	mettl13	PREDICTED: methyltransferase-like protein 13 [Arachis duranensis]	-	-	-	-	-	-	-
1	State 1,2 -vs- State 1,3,4,5	ncbi_112789402	4	1.54261e-55	3.68649e-54	AGL15	PREDICTED: agamous-like MADS-box protein AGL15 [Arachis duranensis]	-	-	-	-	-	-	-
1	State 1,2 -vs- State 1,3,4,5	ncbi_112789401	4	6.54399e-53	1.49367e-51	Os10g0513300	PREDICTED: protein BPS1, chloroplastic-like [Arachis ipaensis]	-	-	-	-	-	-	-
1	State 1,2 -vs- State 1,3,4,5	ncbi_112789403	4	2.36375e-10	1.55574e-09	ATG7	PREDICTED: ubiquitin-like modifier-activating enzyme atg7 [Arachis duranensis]	Cellular Processes	Transport and catabolism	ko04136//Autophagy - other eukaryotes	K08337	GO:0044444//cytoplasmic part	GO:0008641//small protein activating enzyme activity	GO:0006464//cellular protein modification process;GO:0008104//protein localization;GO:0009247//glycolipid biosynthetic process;GO:0009267//cellular response to starvation;GO:0009414//response to water deprivation;GO:0010260//organ senescence;GO:0044248//cellular catabolic process;GO:0051234//establishment of localization
1	State 1,2 -vs- State 1,3,4,5	ncbi_112789413	3	2.99521e-34	4.65921e-33	RER4	PREDICTED: protein RETICULATA-RELATED 4, chloroplastic-like [Arachis duranensis]	-	-	-	-	-	-	-
1	State 1,2 -vs- State 1,3,4,5	ncbi_112789414	3	2.75967e-140	1.51115e-138	RPL1	PREDICTED: 50S ribosomal protein L1, chloroplastic isoform X1 [Arachis ipaensis]	Genetic Information Processing	Translation	ko03010//Ribosome	K02863	-	-	-
1	State 1,2 -vs- State 1,3,4,5	ncbi_112789415	3	1.1359e-11	8.04656e-11	At1g61900	PREDICTED: uncharacterized GPI-anchored protein At1g61900 isoform X1 [Arachis duranensis]	-	-	-	-	-	-	-
1	State 1,2 -vs- State 1,3,4,5	ncbi_112789418	3	5.82251e-253	5.67961e-251	AIMP1	PREDICTED: aminoacyl tRNA synthase complex-interacting multifunctional protein 1 [Arachis duranensis]	-	-	-	-	-	-	-
1	State 1,2 -vs- State 1,3,4,5	ncbi_112789422	4	6.47096e-08	3.62169e-07	--	PREDICTED: uncharacterized protein LOC107477452 isoform X2 [Arachis duranensis]	-	-	-	-	-	-	-
1	State 1,2 -vs- State 1,3,4,5	ncbi_112789425	4	1.46532e-09	9.16954e-09	OBE4	PREDICTED: protein OBERON 4 [Arachis ipaensis]	-	-	-	-	-	-	-
1	State 1,2 -vs- State 1,3,4,5	ncbi_112789431	2	1.99217e-13	1.54495e-12	--	Histone-lysine N-methyltransferase MLL4 [Glycine soja]	-	-	-	-	-	-	-
1	State 1,2 -vs- State 1,3,4,5	ncbi_112789433	5	1.98899e-09	1.23393e-08	dusA	PREDICTED: tRNA-dihydrouridine(20/20a) synthase isoform X1 [Arachis duranensis]	-	-	-	-	-	-	-
1	State 1,2 -vs- State 1,3,4,5	ncbi_112789435	3	0	0	PSBT	PREDICTED: photosystem II 5 kDa protein, chloroplastic-like [Arachis duranensis]	-	-	-	-	-	-	-
1	State 1,2 -vs- State 1,3,4,5	ncbi_112789436	2	2.74178e-09	1.68568e-08	--	PREDICTED: uncharacterized protein LOC107477531 [Arachis duranensis]	-	-	-	-	-	-	-
1	State 1,2 -vs- State 1,3,4,5	ncbi_112789439	2	2.90082e-11	2.00942e-10	PAP	PREDICTED: purple acid phosphatase-like [Arachis duranensis]	-	-	-	-	GO:0005618//cell wall;GO:0005911//cell-cell junction;GO:0044444//cytoplasmic part	GO:0003824//catalytic activity;GO:0043169//cation binding	GO:0006796//phosphate-containing compound metabolic process;GO:0009267//cellular response to starvation
1	State 1,2 -vs- State 1,3,4,5	ncbi_112789441	3	3.34714e-17	3.05837e-16	-	-	-	-	-	-	-	-	-
1	State 1,2 -vs- State 1,3,4,5	ncbi_112789453	3	7.58372e-20	7.62894e-19	PPH	PREDICTED: pheophytinase, chloroplastic isoform X2 [Arachis duranensis]	-	-	-	-	-	-	-
1	State 1,2 -vs- State 1,3,4,5	ncbi_112789457	4	9.7162e-40	1.70292e-38	SF1	PREDICTED: branchpoint-bridging protein [Arachis duranensis]	-	-	-	-	-	-	-
1	State 1,2 -vs- State 1,3,4,5	ncbi_112789460	4	3.35109e-16	2.9389e-15	BAG7	PREDICTED: BAG family molecular chaperone regulator 7 isoform X1 [Arachis duranensis]	-	-	-	-	-	-	-
1	State 1,2 -vs- State 1,3,4,5	ncbi_112789461	4	1.85759e-107	8.06471e-106	TPPA	PREDICTED: trehalose-phosphate phosphatase A-like [Arachis ipaensis]	Metabolism;Metabolism	Global and overview maps;Carbohydrate metabolism	ko01100//Metabolic pathways;ko00500//Starch and sucrose metabolism	K01087;K01087	-	-	-
1	State 1,2 -vs- State 1,3,4,5	ncbi_112789472	4	2.83525e-09	1.74097e-08	IRE	PREDICTED: probable serine/threonine protein kinase IRE [Arachis duranensis]	-	-	-	-	-	-	-
1	State 1,2 -vs- State 1,3,4,5	ncbi_112789473	3	3.07879e-20	3.14752e-19	LPA2	PREDICTED: protein LOW PSII ACCUMULATION 2, chloroplastic isoform X1 [Arachis duranensis]	-	-	-	-	-	-	-
1	State 1,2 -vs- State 1,3,4,5	ncbi_112789476	4	3.13587e-56	7.55667e-55	GAE2	PREDICTED: UDP-glucuronate 4-epimerase 2-like [Arachis duranensis]	Metabolism;Metabolism	Global and overview maps;Carbohydrate metabolism	ko01100//Metabolic pathways;ko00520//Amino sugar and nucleotide sugar metabolism	K08679;K08679	GO:0000139//Golgi membrane;GO:0031224//intrinsic component of membrane	GO:0016857//racemase and epimerase activity, acting on carbohydrates and derivatives;GO:0048037//cofactor binding	GO:0044238//primary metabolic process
1	State 1,2 -vs- State 1,3,4,5	ncbi_112789477	3	3.48901e-11	2.40363e-10	OR	PREDICTED: protein ORANGE, chloroplastic isoform X1 [Nicotiana attenuata]	-	-	-	-	-	-	-
1	State 1,2 -vs- State 1,3,4,5	ncbi_112789493	2	4.97496e-12	3.5934e-11	SGR2	PREDICTED: phospholipase SGR2 [Arachis ipaensis]	-	-	-	-	-	-	-
1	State 1,2 -vs- State 1,3,4,5	ncbi_112789496	3	3.19646e-20	3.2654e-19	--	Replicase polyprotein 1ab [Gossypium arboreum]	-	-	-	-	-	-	-
1	State 1,2 -vs- State 1,3,4,5	ncbi_112789495	3	3.36504e-185	2.46271e-183	--	PREDICTED: uncharacterized protein LOC107477586 [Arachis duranensis]	-	-	-	-	-	-	-
1	State 1,2 -vs- State 1,3,4,5	ncbi_112769576	3	1.06582e-51	2.38164e-50	--	PREDICTED: protein EMBRYO SAC DEVELOPMENT ARREST 3, chloroplastic [Arachis ipaensis]	-	-	-	-	-	-	-
1	State 1,2 -vs- State 1,3,4,5	ncbi_112789512	5	3.50507e-129	1.7733e-127	ndhT	PREDICTED: NAD(P)H-quinone oxidoreductase subunit T, chloroplastic [Arachis duranensis]	-	-	-	-	-	-	-
1	State 1,2 -vs- State 1,3,4,5	ncbi_112789514	3	1.22526e-117	5.73726e-116	slr0305	PREDICTED: TVP38/TMEM64 family membrane protein slr0305 [Arachis duranensis]	-	-	-	-	-	-	-
1	State 1,2 -vs- State 1,3,4,5	ncbi_112789515	2	2.07248e-14	1.6833e-13	--	agenet domain protein [Medicago truncatula]	-	-	-	-	-	-	-
1	State 1,2 -vs- State 1,3,4,5	ncbi_112789519	4	4.39632e-25	5.3109e-24	--	PREDICTED: COX assembly mitochondrial protein 2 homolog [Arachis duranensis]	-	-	-	-	-	-	-
1	State 1,2 -vs- State 1,3,4,5	ncbi_112789520	2	7.75865e-09	4.62775e-08	-	-	-	-	-	-	-	-	-
1	State 1,2 -vs- State 1,3,4,5	ncbi_112789522	4	8.57179e-08	4.75477e-07	NHL1	PREDICTED: protein YLS9-like [Arachis duranensis]	-	-	-	-	-	-	-
1	State 1,2 -vs- State 1,3,4,5	ncbi_112789527	2	2.02485e-20	2.08391e-19	--	late embryogenesis abundant protein [Medicago truncatula]	-	-	-	-	-	-	-
1	State 1,2 -vs- State 1,3,4,5	ncbi_112789529	2	9.50355e-125	4.65156e-123	aifm2	PREDICTED: apoptosis-inducing factor homolog A-like [Arachis duranensis]	-	-	-	-	-	-	-
1	State 1,2 -vs- State 1,3,4,5	ncbi_112789532	2	3.34515e-10	2.18276e-09	LHW	PREDICTED: transcription factor LHW-like isoform X1 [Arachis duranensis]	-	-	-	-	-	-	-
1	State 1,2 -vs- State 1,3,4,5	ncbi_112789555	4	1.04479e-300	1.23097e-298	DNAJ1	PREDICTED: dnaJ protein homolog [Arachis ipaensis]	Genetic Information Processing	Folding, sorting and degradation	ko04141//Protein processing in endoplasmic reticulum	K09503	-	GO:0005515//protein binding;GO:0043169//cation binding	GO:0006950//response to stress;GO:0044267//cellular protein metabolic process
1	State 1,2 -vs- State 1,3,4,5	ncbi_112789568	2	1.51365e-70	4.49674e-69	OEP61	PREDICTED: outer envelope protein 61 [Arachis duranensis]	-	-	-	-	-	-	-
1	State 1,2 -vs- State 1,3,4,5	ncbi_112789574	3	8.24555e-10	5.24475e-09	usf	PREDICTED: protein usf [Arachis duranensis]	-	-	-	-	GO:0009536//plastid	GO:0016746//transferase activity, transferring acyl groups	-
1	State 1,2 -vs- State 1,3,4,5	ncbi_112789575	2	2.73077e-08	1.5686e-07	WRKY6	PREDICTED: probable WRKY transcription factor 31 isoform X1 [Arachis duranensis]	-	-	-	-	-	-	-
1	State 1,2 -vs- State 1,3,4,5	ncbi_112789584	3	1.92481e-184	1.39979e-182	RPS7	PREDICTED: 40S ribosomal protein S7-like isoform X2 [Arachis duranensis]	Genetic Information Processing	Translation	ko03010//Ribosome	K02993	GO:0030529//intracellular ribonucleoprotein complex	-	GO:0010467//gene expression
1	State 1,2 -vs- State 1,3,4,5	ncbi_112789592	4	3.92917e-17	3.58167e-16	RAD16	PREDICTED: DNA repair protein RAD16-like isoform X1 [Arachis duranensis]	-	-	-	-	-	-	-
1	State 1,2 -vs- State 1,3,4,5	ncbi_112789593	3	8.30448e-13	6.23805e-12	SIP1-2	PREDICTED: aquaporin SIP1-2-like [Arachis duranensis]	-	-	-	-	GO:0031224//intrinsic component of membrane	-	GO:0051234//establishment of localization
1	State 1,2 -vs- State 1,3,4,5	ncbi_112789597	4	1.96562e-26	2.48524e-25	--	PREDICTED: uncharacterized protein LOC107477728 [Arachis duranensis]	-	-	-	-	-	-	-
1	State 1,2 -vs- State 1,3,4,5	ncbi_112789603	2	2.28937e-15	1.93632e-14	ACO3	PREDICTED: aconitate hydratase, cytoplasmic [Arachis duranensis]	Metabolism;Metabolism;Metabolism;Metabolism;Metabolism;Metabolism;Metabolism	Global and overview maps;Global and overview maps;Global and overview maps;Global and overview maps;Carbohydrate metabolism;Global and overview maps;Carbohydrate metabolism	ko01100//Metabolic pathways;ko01110//Biosynthesis of secondary metabolites;ko01200//Carbon metabolism;ko01230//Biosynthesis of amino acids;ko00630//Glyoxylate and dicarboxylate metabolism;ko01210//2-Oxocarboxylic acid metabolism;ko00020//Citrate cycle (TCA cycle)	K01681;K01681;K01681;K01681;K01681;K01681;K01681	-	GO:0003824//catalytic activity;GO:0051536//iron-sulfur cluster binding	-
1	State 1,2 -vs- State 1,3,4,5	ncbi_112789605	2	9.89633e-70	2.90382e-68	--	DUF4228 domain protein [Medicago truncatula]	-	-	-	-	-	-	-
1	State 1,2 -vs- State 1,3,4,5	ncbi_112789608	4	1.74921e-51	3.88989e-50	DTX40	PREDICTED: protein DETOXIFICATION 40-like [Arachis duranensis]	-	-	-	-	GO:0031224//intrinsic component of membrane	GO:0015291//secondary active transmembrane transporter activity	GO:0044763//single-organism cellular process
1	State 1,2 -vs- State 1,3,4,5	ncbi_112789620	3	1.6232e-41	2.95033e-40	CPC	MYB transcription factor MYB73 [Glycine max]	-	-	-	-	-	GO:0005488//binding	-
1	State 1,2 -vs- State 1,3,4,5	ncbi_112789628	5	3.97516e-08	2.25771e-07	PAM71-HL	PREDICTED: GDT1-like protein 2, chloroplastic [Arachis duranensis]	-	-	-	-	GO:0031224//intrinsic component of membrane	-	-
[truncated: 12,064 more rows]
