# Supplementary material for: scRNA-seq Reveals the Mechanism of Fatty Acid Desaturase 2 Mutation to Repress Leaf Growth in Peanut (Arachis hypogaea L.)
Source: Cells. 2023 Sep 19;12(18):2305. doi: 10.3390/cells12182305 (PMC10527976; doi:10.3390/cells12182305)
Supplement: Supplementary file 1 [file cells-12-02305-s001.zip › Table S14 All PAGA DEGs.xlsx]

## Sheet: Table S14 All PAGA DEGs
GeneID	Gene_cluster	P_value	FDR	Gene_name	Cluster cluster11	Cluster cluster10	Cluster cluster9	Cluster cluster8	Cluster cluster7	Cluster cluster6	Cluster cluster5	Cluster cluster4	Cluster cluster3	Cluster cluster2	Cluster cluster1	Cluster cluster0	Symbol	Description	KEGG_A_class	KEGG_B_class	Pathway	K_ID	GO Component	GO Function	GO Process
ncbi_112696732	1	0	0	ncbi_112696732	5.83727	2.9768	2.1212	2.07807	1.35717	8.26366	2.20786	4.29194	7.1867	4.34072	0.987895	1.53664	--	Photosystem II PsbX [Corchorus capsularis]	-	-	-	-	-	-	GO:0044237//cellular metabolic process
ncbi_112697036	1	0	0	ncbi_112697036	13.4685	8.00243	5.64856	4.9351	3.88221	17.7142	7.12828	11.0261	16.2734	12.0471	3.50842	5.93133	RPS16-1	PREDICTED: 30S ribosomal protein S16-like [Arachis duranensis]	Genetic Information Processing	Translation	ko03010//Ribosome	K02959	-	-	-
ncbi_112734748	1	0	0	ncbi_112734748	13.2737	11.264	5.7931	6.40339	4.10555	23.9148	6.25355	14.4339	19.8976	16.8986	2.63933	5.07446	CAB7	PREDICTED: chlorophyll a-b binding protein 7, chloroplastic [Arachis duranensis]	Metabolism	Energy metabolism	ko00196//Photosynthesis - antenna proteins	K08908	-	-	-
ncbi_112735433	1	0	0	ncbi_112735433	18.155	14.8735	7.28139	7.8247	6.76456	32.2725	10.776	18.953	28.0449	22.4884	4.60907	8.00705	PSBQ2	PREDICTED: oxygen-evolving enhancer protein 3-2, chloroplastic [Arachis duranensis]	Metabolism;Metabolism	Global and overview maps;Energy metabolism	ko01100//Metabolic pathways;ko00195//Photosynthesis	K08901;K08901	-	-	-
ncbi_112741622	1	0	0	ncbi_112741622	4.48988	2.95675	1.77814	1.71716	1.27709	8.56902	2.28662	3.98494	6.04257	3.1603	0.795512	1.14433	PSAE1	PREDICTED: photosystem I reaction center subunit IV, chloroplastic [Arachis ipaensis]	Metabolism;Metabolism	Global and overview maps;Energy metabolism	ko01100//Metabolic pathways;ko00195//Photosynthesis	K02693;K02693	-	-	-
ncbi_112748321	2	0	0	ncbi_112748321	3.71963	6.16866	5.77927	6.71646	7.8811	1.76052	8.13076	4.55243	2.2007	6.26993	8.69603	11.6819	AKR4C9	PREDICTED: aldo-keto reductase family 4 member C9-like [Arachis duranensis]	-	-	-	-	-	GO:0003824//catalytic activity	GO:0044710//single-organism metabolic process
ncbi_112789142	1	0	0	ncbi_112789142	19.3231	19.3751	9.34224	9.6509	6.67119	39.9422	14.8741	24.9841	38.2929	29.6596	5.8342	10.0811	FBA2	PREDICTED: fructose-bisphosphate aldolase 1, chloroplastic [Arachis duranensis]	Metabolism;Metabolism;Metabolism;Metabolism;Metabolism;Metabolism;Metabolism;Metabolism	Global and overview maps;Global and overview maps;Global and overview maps;Global and overview maps;Carbohydrate metabolism;Energy metabolism;Carbohydrate metabolism;Carbohydrate metabolism	ko01100//Metabolic pathways;ko01110//Biosynthesis of secondary metabolites;ko01200//Carbon metabolism;ko01230//Biosynthesis of amino acids;ko00010//Glycolysis / Gluconeogenesis;ko00710//Carbon fixation in photosynthetic organisms;ko00051//Fructose and mannose metabolism;ko00030//Pentose phosphate pathway	K01623;K01623;K01623;K01623;K01623;K01623;K01623;K01623	-	GO:0016832//aldehyde-lyase activity	GO:0006090//pyruvate metabolic process
ncbi_112789435	3	0	0	ncbi_112789435	15.7958	6.08009	4.46833	3.54083	2.39429	16.9385	3.61956	8.61492	14.5256	9.53402	1.56717	2.94258	PSBT	PREDICTED: photosystem II 5 kDa protein, chloroplastic-like [Arachis duranensis]	-	-	-	-	-	-	-
ncbi_112790549	4	0	0	ncbi_112790549	6.72119	10.4491	14.1807	27.9867	25.8933	2.57696	13.0837	8.27787	4.33443	13.9227	22.5119	29.5852	HSP26-A	PREDICTED: probable glutathione S-transferase [Arachis ipaensis]	Metabolism	Metabolism of other amino acids	ko00480//Glutathione metabolism	K00799	-	GO:0003824//catalytic activity	-
ncbi_112791597	1	0	0	ncbi_112791597	38.6741	32.5705	13.1462	16.631	10.9801	69.3337	23.9956	50.231	82.8491	53.7293	9.86897	16.4168	RCA	PREDICTED: ribulose bisphosphate carboxylase/oxygenase activase, chloroplastic [Arachis duranensis]	-	-	-	-	-	-	-
ncbi_112792081	1	0	0	ncbi_112792081	18.0862	11.2093	9.02451	6.5744	4.93216	26.3906	8.48601	16.2306	24.6729	19.2314	4.79582	8.25067	CPN20	PREDICTED: 20 kDa chaperonin, chloroplastic-like [Arachis duranensis]	-	-	-	-	GO:0005576//extracellular region;GO:0009526//plastid envelope;GO:0009532//plastid stroma;GO:0044434//chloroplast part	GO:0032550//purine ribonucleoside binding;GO:0046914//transition metal ion binding	GO:0000097//sulfur amino acid biosynthetic process;GO:0003006//developmental process involved in reproduction;GO:0006006//glucose metabolic process;GO:0006090//pyruvate metabolic process;GO:0006970//response to osmotic stress;GO:0009657//plastid organization;GO:0044267//cellular protein metabolic process;GO:2000379//positive regulation of reactive oxygen species metabolic process
ncbi_112792125	1	0	0	ncbi_112792125	38.992	20.3249	13.2504	10.3411	7.28837	48.485	11.7344	29.5929	45.714	33.9998	4.98836	9.40179	SEND33	PREDICTED: ferredoxin [Arachis duranensis]	Metabolism	Energy metabolism	ko00195//Photosynthesis	K02639	-	GO:0043169//cation binding;GO:0051536//iron-sulfur cluster binding	GO:0006091//generation of precursor metabolites and energy
ncbi_112792338	1	0	0	ncbi_112792338	121.025	67.0863	39.5761	36.6735	23.7685	162.151	41.2235	91.5954	139.08	100.208	17.9121	31.8532	CAB3	PREDICTED: chlorophyll a-b binding protein of LHCII type 1-like [Arachis duranensis]	Metabolism;Metabolism	Global and overview maps;Energy metabolism	ko01100//Metabolic pathways;ko00196//Photosynthesis - antenna proteins	K08912;K08912	-	-	-
ncbi_112795729	1	0	0	ncbi_112795729	5.62434	2.76024	1.83187	1.71173	1.10823	9.43168	1.9555	4.83261	9.79925	4.73526	0.839673	1.33636	SEND33	PREDICTED: ferredoxin-like [Arachis duranensis]	Metabolism	Energy metabolism	ko00195//Photosynthesis	K02639	-	GO:0043169//cation binding;GO:0051536//iron-sulfur cluster binding	GO:0006091//generation of precursor metabolites and energy
ncbi_112795837	4	0	0	ncbi_112795837	0.820911	0.798248	1.46521	1.45339	2.45069	0.186068	1.50484	0.443773	0.263049	0.703166	2.38533	2.92339	Cmbl	PREDICTED: endo-1,3;1,4-beta-D-glucanase-like [Arachis duranensis]	-	-	-	-	-	GO:0016787//hydrolase activity	-
ncbi_112796142	1	0	0	ncbi_112796142	13.1243	8.46027	4.83048	4.6244	3.38542	22.5814	5.88638	11.4774	16.7571	14.4806	2.47195	4.76234	PSAF	PREDICTED: photosystem I reaction center subunit III, chloroplastic [Arachis duranensis]	Metabolism;Metabolism	Global and overview maps;Energy metabolism	ko01100//Metabolic pathways;ko00195//Photosynthesis	K02694;K02694	GO:0043234//protein complex	-	GO:0044237//cellular metabolic process
ncbi_112796886	4	0	0	ncbi_112796886	9.02467	12.0264	16.2155	28.4893	26.2995	4.26858	16.7867	11.4507	6.46866	18.5989	23.2121	32.1984	HSP26-A	PREDICTED: probable glutathione S-transferase [Arachis ipaensis]	Metabolism	Metabolism of other amino acids	ko00480//Glutathione metabolism	K00799	-	GO:0003824//catalytic activity	-
ncbi_112797561	1	0	0	ncbi_112797561	14.8076	8.35487	5.04929	4.97462	3.09596	26.7421	5.6904	13.17	24.5246	14.2428	2.11073	3.90365	PSAL	PREDICTED: photosystem I reaction center subunit XI, chloroplastic [Arachis duranensis]	Metabolism;Metabolism	Global and overview maps;Energy metabolism	ko01100//Metabolic pathways;ko00195//Photosynthesis	K02699;K02699	GO:0009521//photosystem;GO:0009526//plastid envelope;GO:0031224//intrinsic component of membrane;GO:0031976//plastid thylakoid;GO:0044434//chloroplast part	-	GO:0006091//generation of precursor metabolites and energy;GO:0006873//cellular ion homeostasis;GO:0006996//organelle organization;GO:0030001//metal ion transport;GO:0043623//cellular protein complex assembly
ncbi_112803007	1	0	0	ncbi_112803007	13.6962	14.9556	5.06215	7.63227	5.06917	33.2727	8.79455	18.4944	25.828	21.0289	3.15959	5.75633	CAB3	PREDICTED: chlorophyll a-b binding protein of LHCII type 1 [Arachis duranensis]	Metabolism;Metabolism	Global and overview maps;Energy metabolism	ko01100//Metabolic pathways;ko00196//Photosynthesis - antenna proteins	K08912;K08912	-	-	-
ncbi_112803125	1	0	0	ncbi_112803125	6.14655	3.68231	2.02749	2.55853	1.65029	11.1563	2.00696	5.16913	8.06447	5.29308	0.936562	1.5694	PSAG	PREDICTED: photosystem I reaction center subunit V, chloroplastic [Arachis duranensis]	Metabolism;Metabolism	Global and overview maps;Energy metabolism	ko01100//Metabolic pathways;ko00195//Photosynthesis	K08905;K08905	-	GO:0046906//tetrapyrrole binding	GO:0044237//cellular metabolic process
ncbi_112695782	1	0	0	ncbi_112695782	9.79056	4.5839	3.93559	2.83968	2.14877	14.7505	4.0506	7.58454	14.191	7.52741	1.77141	2.86534	RPS17	PREDICTED: 30S ribosomal protein S17, chloroplastic-like [Arachis duranensis]	Genetic Information Processing	Translation	ko03010//Ribosome	K02961	GO:0000314//organellar small ribosomal subunit;GO:0009526//plastid envelope;GO:0009532//plastid stroma;GO:0031976//plastid thylakoid	GO:0003723//RNA binding;GO:0005198//structural molecule activity	GO:0006412//translation
ncbi_112696294	3	0	0	ncbi_112696294	13.9317	10.9478	6.14608	6.33214	4.93582	22.8446	6.85819	13.7021	16.6634	16.326	3.50392	6.17389	psbW	PREDICTED: photosystem II reaction center W protein, chloroplastic [Arachis duranensis]	Metabolism;Metabolism	Global and overview maps;Energy metabolism	ko01100//Metabolic pathways;ko00195//Photosynthesis	K02721;K02721	-	-	-
ncbi_112701750	1	0	0	ncbi_112701750	26.8848	22.9381	10.1763	12.0647	7.81253	49.3444	12.0893	28.9913	35.18	34.8943	5.46219	10.6143	CAB215	PREDICTED: chlorophyll a-b binding protein 215, chloroplastic [Arachis duranensis]	Metabolism;Metabolism	Global and overview maps;Energy metabolism	ko01100//Metabolic pathways;ko00196//Photosynthesis - antenna proteins	K08913;K08913	GO:0009521//photosystem;GO:0031224//intrinsic component of membrane	GO:0043169//cation binding;GO:0046906//tetrapyrrole binding	GO:0006091//generation of precursor metabolites and energy;GO:0006464//cellular protein modification process
ncbi_112702298	1	0	0	ncbi_112702298	9.02943	5.67435	3.05378	3.11995	2.16375	14.4834	3.19243	8.00745	12.1046	8.43775	1.52147	2.64188	PETE	PREDICTED: plastocyanin [Arachis duranensis]	Metabolism	Energy metabolism	ko00195//Photosynthesis	K02638	-	-	-
ncbi_112702410	1	0	0	ncbi_112702410	7.41006	6.41599	3.16902	3.38344	2.79714	13.0218	4.33476	7.99752	10.1844	8.43579	1.79249	3.02807	PSAEB	PREDICTED: photosystem I reaction center subunit IV B, chloroplastic-like [Arachis ipaensis]	Metabolism;Metabolism	Global and overview maps;Energy metabolism	ko01100//Metabolic pathways;ko00195//Photosynthesis	K02693;K02693	-	-	-
ncbi_112703396	4	0	0	ncbi_112703396	6.96169	14.5157	10.8912	17.1012	13.5681	3.26198	14.1103	11.7962	5.63561	11.9817	13.0206	18.3483	--	PREDICTED: cysteine-rich and transmembrane domain-containing protein A-like isoform X2 [Arachis duranensis]	-	-	-	-	-	-	-
ncbi_112703414	1	0	0	ncbi_112703414	30.5231	24.227	14.0081	14.9562	10.9892	54.471	19.3801	33.0901	47.8615	40.8466	8.04463	14.507	PSBR	PREDICTED: photosystem II 10 kDa polypeptide, chloroplastic [Arachis duranensis]	Metabolism;Metabolism	Global and overview maps;Energy metabolism	ko01100//Metabolic pathways;ko00195//Photosynthesis	K03541;K03541	-	-	-
ncbi_112706053	4	0	0	ncbi_112706053	10.8086	16.1527	21.7256	24.5702	26.396	4.69712	25.5301	13.0403	6.31869	18.2682	26.9839	36.0624	ALDH3H1	PREDICTED: aldehyde dehydrogenase family 3 member H1-like [Arachis duranensis]	Metabolism;Metabolism;Metabolism;Metabolism;Metabolism;Metabolism;Metabolism;Metabolism;Metabolism;Metabolism;Metabolism;Metabolism;Metabolism	Global and overview maps;Global and overview maps;Carbohydrate metabolism;Carbohydrate metabolism;Lipid metabolism;Lipid metabolism;Amino acid metabolism;Amino acid metabolism;Carbohydrate metabolism;Amino acid metabolism;Metabolism of other amino acids;Amino acid metabolism;Amino acid metabolism	ko01100//Metabolic pathways;ko01110//Biosynthesis of secondary metabolites;ko00010//Glycolysis / Gluconeogenesis;ko00620//Pyruvate metabolism;ko00561//Glycerolipid metabolism;ko00071//Fatty acid degradation;ko00330//Arginine and proline metabolism;ko00280//Valine, leucine and isoleucine degradation;ko00053//Ascorbate and aldarate metabolism;ko00380//Tryptophan metabolism;ko00410//beta-Alanine met…	K00128;K00128;K00128;K00128;K00128;K00128;K00128;K00128;K00128;K00128;K00128;K00128;K00128	GO:0005911//cell-cell junction;GO:0043231//intracellular membrane-bounded organelle	GO:0016620//oxidoreductase activity, acting on the aldehyde or oxo group of donors, NAD or NADP as acceptor	GO:0044237//cellular metabolic process;GO:0044710//single-organism metabolic process;GO:0050896//response to stimulus
ncbi_112707058	1	0	0	ncbi_112707058	8.93209	6.6122	3.92986	4.20541	2.80714	13.7198	5.46067	8.56942	11.4067	9.74627	2.42996	4.0504	petC	PREDICTED: cytochrome b6-f complex iron-sulfur subunit, chloroplastic-like [Arachis duranensis]	Metabolism;Metabolism	Global and overview maps;Energy metabolism	ko01100//Metabolic pathways;ko00195//Photosynthesis	K02636;K02636	GO:0031224//intrinsic component of membrane;GO:0034357//photosynthetic membrane	GO:0009055//electron carrier activity;GO:0043169//cation binding;GO:0051536//iron-sulfur cluster binding;GO:0052880//oxidoreductase activity, acting on diphenols and related substances as donors, with copper protein as acceptor	GO:0015992//proton transport;GO:0044237//cellular metabolic process;GO:0044710//single-organism metabolic process
ncbi_112708247	1	0	0	ncbi_112708247	11.499	9.51509	4.72826	5.60525	3.23322	26.1461	5.86731	12.732	18.8831	15.5038	2.20261	4.15076	lhcA-P4	PREDICTED: chlorophyll a-b binding protein P4, chloroplastic [Arachis duranensis]	Metabolism	Energy metabolism	ko00196//Photosynthesis - antenna proteins	K08910	GO:0009521//photosystem;GO:0031224//intrinsic component of membrane	GO:0043169//cation binding;GO:0046906//tetrapyrrole binding	GO:0006091//generation of precursor metabolites and energy;GO:0006464//cellular protein modification process
ncbi_112710433	1	0	0	ncbi_112710433	6.21278	3.02222	1.97507	1.97953	1.41896	9.57711	2.22206	4.65406	8.38974	5.03458	1.03339	1.8553	psaD	PREDICTED: photosystem I reaction center subunit II, chloroplastic-like [Arachis duranensis]	Metabolism;Metabolism	Global and overview maps;Energy metabolism	ko01100//Metabolic pathways;ko00195//Photosynthesis	K02692;K02692	GO:0009521//photosystem;GO:0043231//intracellular membrane-bounded organelle	-	GO:0044237//cellular metabolic process
ncbi_112711805	1	0	0	ncbi_112711805	7.98122	5.25085	2.66035	2.90664	1.59988	11.7827	3.18499	6.86574	10.4227	7.1151	1.23527	2.20725	psaD	PREDICTED: photosystem I reaction center subunit II, chloroplastic-like [Arachis duranensis]	Metabolism;Metabolism	Global and overview maps;Energy metabolism	ko01100//Metabolic pathways;ko00195//Photosynthesis	K02692;K02692	GO:0009521//photosystem;GO:0043231//intracellular membrane-bounded organelle	-	GO:0044237//cellular metabolic process
ncbi_112714873	1	0	0	ncbi_112714873	9.15035	5.95794	3.32892	2.91217	1.84207	16.6891	4.0958	8.27237	13.6813	8.08001	1.52155	2.39581	CAP10A	PREDICTED: chlorophyll a-b binding protein CP24 10A, chloroplastic [Arachis duranensis]	Metabolism;Metabolism	Global and overview maps;Energy metabolism	ko01100//Metabolic pathways;ko00196//Photosynthesis - antenna proteins	K08917;K08917	-	-	-
ncbi_112715093	1	0	0	ncbi_112715093	5.66944	3.40762	1.95776	2.28502	1.54185	10.8913	2.21899	5.42163	8.20765	7.21355	0.911072	1.8872	PSBY	PREDICTED: photosystem II core complex proteins psbY, chloroplastic [Arachis ipaensis]	Metabolism;Metabolism	Global and overview maps;Energy metabolism	ko01100//Metabolic pathways;ko00195//Photosynthesis	K02723;K02723	GO:0009521//photosystem;GO:0009534//chloroplast thylakoid;GO:0031224//intrinsic component of membrane	GO:0046914//transition metal ion binding	GO:0000097//sulfur amino acid biosynthetic process;GO:0006091//generation of precursor metabolites and energy;GO:0006996//organelle organization;GO:0031399//regulation of protein modification process;GO:0043623//cellular protein complex assembly
ncbi_112716706	1	0	0	ncbi_112716706	118.915	115.31	46.4421	63.321	42.4222	243.088	75.0209	156.619	197.299	193.512	28.2731	55.9728	RBCS	PREDICTED: ribulose bisphosphate carboxylase small chain 1, chloroplastic-like [Arachis duranensis]	Metabolism;Metabolism;Metabolism;Metabolism	Global and overview maps;Global and overview maps;Energy metabolism;Carbohydrate metabolism	ko01100//Metabolic pathways;ko01200//Carbon metabolism;ko00710//Carbon fixation in photosynthetic organisms;ko00630//Glyoxylate and dicarboxylate metabolism	K01602;K01602;K01602;K01602	GO:0009536//plastid	GO:0016831//carboxy-lyase activity	GO:0043094//cellular metabolic compound salvage;GO:0044710//single-organism metabolic process
ncbi_112719857	4	0	0	ncbi_112719857	14.8131	21.2635	36.319	46.4865	35.275	8.11371	40.2792	17.049	10.6896	21.3206	38.4199	51.7255	RPL10	PREDICTED: 60S ribosomal protein L10 [Glycine max]	Genetic Information Processing	Translation	ko03010//Ribosome	K02866	-	-	-
ncbi_112723684	1	0	0	ncbi_112723684	4.78079	2.96543	2.00542	1.83241	1.38164	7.45232	2.34162	4.22178	6.58957	4.38706	0.955813	1.6124	--	Photosystem II PsbX [Corchorus capsularis]	-	-	-	-	-	-	GO:0044237//cellular metabolic process
ncbi_112726629	1	0	0	ncbi_112726629	11.736	8.39214	4.38276	4.75317	3.17651	20.9276	5.40556	11.6421	16.6243	13.2327	2.2447	4.16796	CAB7	PREDICTED: chlorophyll a-b binding protein 7, chloroplastic [Arachis duranensis]	Metabolism	Energy metabolism	ko00196//Photosynthesis - antenna proteins	K08908	-	-	-
ncbi_112726720	1	0	0	ncbi_112726720	20.1307	17.3519	10.0214	10.0114	8.24184	35.2417	12.8343	22.276	29.5718	27.0985	6.20501	10.6338	PSBQ2	PREDICTED: oxygen-evolving enhancer protein 3-2, chloroplastic [Arachis ipaensis]	Metabolism;Metabolism	Global and overview maps;Energy metabolism	ko01100//Metabolic pathways;ko00195//Photosynthesis	K08901;K08901	GO:0005576//extracellular region;GO:0009532//plastid stroma;GO:0031978//plastid thylakoid lumen;GO:0044434//chloroplast part	-	GO:0006873//cellular ion homeostasis;GO:0030001//metal ion transport;GO:0043094//cellular metabolic compound salvage
ncbi_112727120	1	0	0	ncbi_112727120	17.4286	5.49227	9.20089	4.69725	3.32656	14.1591	8.41256	8.37334	16.0646	8.44279	3.45749	5.30508	RPL23A	PREDICTED: 60S ribosomal protein L23 [Arachis duranensis]	Genetic Information Processing	Translation	ko03010//Ribosome	K02894	GO:0009536//plastid;GO:0015934//large ribosomal subunit	-	GO:0009451//RNA modification;GO:0010467//gene expression
ncbi_112727197	1	0	0	ncbi_112727197	8.03701	4.19142	2.87299	2.49736	1.59768	12.9769	3.62023	6.31368	10.0224	5.39222	1.35158	1.8469	PSAEB	PREDICTED: photosystem I reaction center subunit IV, chloroplastic [Arachis ipaensis]	Metabolism;Metabolism	Global and overview maps;Energy metabolism	ko01100//Metabolic pathways;ko00195//Photosynthesis	K02693;K02693	-	-	-
ncbi_112727799	2	0	0	ncbi_112727799	3.31768	5.05407	7.4599	6.57545	8.15364	1.51359	10.0392	3.40921	1.67766	4.13242	10.4609	13.6063	AKR4C9	PREDICTED: aldo-keto reductase family 4 member C9-like [Arachis ipaensis]	-	-	-	-	-	GO:0003824//catalytic activity	GO:0044710//single-organism metabolic process
ncbi_112736176	1	0	0	ncbi_112736176	7.44228	5.28196	3.12269	3.19718	1.62265	15.3865	2.8799	7.79809	12.1858	8.6829	1.25873	2.25051	lhcA-P4	PREDICTED: chlorophyll a-b binding protein P4, chloroplastic [Arachis ipaensis]	Metabolism	Energy metabolism	ko00196//Photosynthesis - antenna proteins	K08910	GO:0009521//photosystem;GO:0031224//intrinsic component of membrane	GO:0043169//cation binding;GO:0046906//tetrapyrrole binding	GO:0006091//generation of precursor metabolites and energy;GO:0006464//cellular protein modification process
ncbi_112737355	3	0	0	ncbi_112737355	21.3836	7.37519	5.66177	4.10392	2.92056	23.0463	4.89354	11.5192	20.8218	11.8914	2.00872	3.48223	PSBT	PREDICTED: photosystem II 5 kDa protein, chloroplastic-like [Arachis ipaensis]	-	-	-	-	-	-	-
ncbi_112732284	1	0	0	ncbi_112732284	12.2981	5.09812	6.14496	5.60812	3.33612	12.6564	6.69128	8.01832	12.8729	8.33348	3.10894	4.84775	RPL32A	PREDICTED: 60S ribosomal protein L32-1 [Arachis ipaensis]	Genetic Information Processing	Translation	ko03010//Ribosome	K02912	GO:0030529//intracellular ribonucleoprotein complex	-	GO:0010467//gene expression
ncbi_112733648	1	0	0	ncbi_112733648	45.6349	39.4682	16.8543	19.8498	14.4254	77.4281	29.7519	57.0351	90.3347	63.5278	12.0945	20.6913	RCA	PREDICTED: ribulose bisphosphate carboxylase/oxygenase activase, chloroplastic [Arachis ipaensis]	-	-	-	-	-	-	-
ncbi_112734296	1	0	0	ncbi_112734296	32.9875	20.0199	12.359	10.5884	6.29773	46.3653	11.1064	28.6477	43.0084	32.7581	4.74967	9.08084	SEND33	PREDICTED: ferredoxin [Arachis duranensis]	Metabolism	Energy metabolism	ko00195//Photosynthesis	K02639	-	GO:0043169//cation binding;GO:0051536//iron-sulfur cluster binding	GO:0006091//generation of precursor metabolites and energy
ncbi_112734545	1	0	0	ncbi_112734545	83.2661	42.6342	29.5672	25.2874	15.5655	125.139	26.0614	57.1649	95.9491	64.3739	10.8758	20.0872	CAB3	PREDICTED: chlorophyll a-b binding protein of LHCII type 1-like [Arachis ipaensis]	Metabolism;Metabolism	Global and overview maps;Energy metabolism	ko01100//Metabolic pathways;ko00196//Photosynthesis - antenna proteins	K08912;K08912	-	-	-
ncbi_112741037	1	0	0	ncbi_112741037	8.34755	4.24296	2.25075	1.77225	1.42072	12.594	2.70909	6.02903	12.2053	5.72137	1.06662	1.80118	SEND33	PREDICTED: ferredoxin-1, chloroplastic-like [Arachis ipaensis]	Metabolism	Energy metabolism	ko00195//Photosynthesis	K02639	-	GO:0043169//cation binding;GO:0051536//iron-sulfur cluster binding	GO:0006091//generation of precursor metabolites and energy
ncbi_112741437	1	0	0	ncbi_112741437	11.8281	8.13458	4.15992	4.05267	3.35083	20.5411	5.21959	10.1181	15.2944	13.3681	2.27036	4.37948	PSAF	PREDICTED: photosystem I reaction center subunit III, chloroplastic-like [Arachis ipaensis]	Metabolism;Metabolism	Global and overview maps;Energy metabolism	ko01100//Metabolic pathways;ko00195//Photosynthesis	K02694;K02694	GO:0043234//protein complex	-	GO:0044237//cellular metabolic process
ncbi_112744254	1	0	0	ncbi_112744254	14.0077	8.00977	5.54363	5.02397	3.18387	26.6696	5.41678	12.8027	23.9237	14.0934	2.10312	3.92156	PSAL	PREDICTED: photosystem I reaction center subunit XI, chloroplastic [Arachis ipaensis]	Metabolism;Metabolism	Global and overview maps;Energy metabolism	ko01100//Metabolic pathways;ko00195//Photosynthesis	K02699;K02699	GO:0009521//photosystem;GO:0009526//plastid envelope;GO:0031224//intrinsic component of membrane;GO:0031976//plastid thylakoid;GO:0044434//chloroplast part	-	GO:0006091//generation of precursor metabolites and energy;GO:0006873//cellular ion homeostasis;GO:0006996//organelle organization;GO:0030001//metal ion transport;GO:0043623//cellular protein complex assembly
ncbi_112744436	1	0	0	ncbi_112744436	4.53573	2.05512	1.87756	1.32414	1.37699	6.78647	2.13529	3.43628	6.3462	3.42726	0.91933	1.47173	RPS17	PREDICTED: 30S ribosomal protein S17, chloroplastic [Arachis ipaensis]	Genetic Information Processing	Translation	ko03010//Ribosome	K02961	GO:0000314//organellar small ribosomal subunit;GO:0009526//plastid envelope;GO:0009532//plastid stroma;GO:0031976//plastid thylakoid	GO:0003723//RNA binding;GO:0005198//structural molecule activity	GO:0006412//translation
ncbi_112744836	2	0	0	ncbi_112744836	3.35735	2.41687	10.3732	6.97441	11.2169	1.00151	10.5613	1.52878	0.900356	2.00514	14.7104	18.1838	BAG5	PREDICTED: ABC transporter F family member 4-like [Arachis ipaensis]	-	-	-	-	-	-	-
ncbi_112751653	1	0	0	ncbi_112751653	14.7294	11.6538	6.32654	6.6097	4.89142	29.5878	8.78831	17.7954	25.0043	21.5069	3.65771	6.79388	LHCB5	PREDICTED: chlorophyll a-b binding protein CP26, chloroplastic [Arachis duranensis]	Metabolism;Metabolism	Global and overview maps;Energy metabolism	ko01100//Metabolic pathways;ko00196//Photosynthesis - antenna proteins	K08916;K08916	GO:0009521//photosystem;GO:0031224//intrinsic component of membrane	GO:0043169//cation binding;GO:0046906//tetrapyrrole binding	GO:0006091//generation of precursor metabolites and energy;GO:0006464//cellular protein modification process
ncbi_112751942	1	0	0	ncbi_112751942	17.5048	12.8761	5.60387	6.47882	4.49883	34.6844	7.93111	16.7722	26.132	19.0052	3.06791	5.45787	CAB3	PREDICTED: chlorophyll a-b binding protein of LHCII type 1 [Arachis duranensis]	Metabolism;Metabolism	Global and overview maps;Energy metabolism	ko01100//Metabolic pathways;ko00196//Photosynthesis - antenna proteins	K08912;K08912	-	-	-
ncbi_112752073	1	0	0	ncbi_112752073	5.88026	4.08971	2.01822	2.05238	1.30839	10.8485	2.27603	5.18754	7.15451	5.49694	0.939626	1.48366	PSAG	PREDICTED: photosystem I reaction center subunit V, chloroplastic [Arachis ipaensis]	Metabolism;Metabolism	Global and overview maps;Energy metabolism	ko01100//Metabolic pathways;ko00195//Photosynthesis	K08905;K08905	GO:0009522//photosystem I;GO:0009526//plastid envelope;GO:0031224//intrinsic component of membrane;GO:0031976//plastid thylakoid;GO:0044434//chloroplast part	GO:0046906//tetrapyrrole binding	GO:0000097//sulfur amino acid biosynthetic process;GO:0006740//NADPH regeneration;GO:0006873//cellular ion homeostasis;GO:0009767//photosynthetic electron transport chain;GO:0030001//metal ion transport;GO:0031647//regulation of protein stability;GO:0042548//regulation of photosynthesis, light reaction
ncbi_112756413	1	0	0	ncbi_112756413	5.75591	3.80672	2.50645	2.28539	1.40151	9.99019	2.85638	5.42138	9.83775	5.74876	1.22345	1.98802	RPS17	PREDICTED: 30S ribosomal protein S17, chloroplastic-like [Arachis ipaensis]	Genetic Information Processing	Translation	ko03010//Ribosome	K02961	GO:0000314//organellar small ribosomal subunit;GO:0009526//plastid envelope;GO:0009532//plastid stroma;GO:0031976//plastid thylakoid	GO:0003723//RNA binding;GO:0005198//structural molecule activity	GO:0006412//translation
ncbi_112765959	1	0	0	ncbi_112765959	9.99206	7.41307	3.77701	4.28012	2.52817	19.3855	4.49329	10.4607	16.385	12.0068	1.75568	3.3041	CAB8	PREDICTED: chlorophyll a-b binding protein 8, chloroplastic [Arachis duranensis]	Metabolism	Energy metabolism	ko00196//Photosynthesis - antenna proteins	K08909	-	-	-
ncbi_112765233	1	0	0	ncbi_112765233	10.4495	8.47775	4.20867	4.25236	2.86234	20.1341	4.89592	11.6548	17.4371	13.2949	2.02962	3.6948	CAB8	PREDICTED: chlorophyll a-b binding protein 8, chloroplastic [Arachis duranensis]	Metabolism	Energy metabolism	ko00196//Photosynthesis - antenna proteins	K08909	-	-	-
ncbi_112766289	1	0	0	ncbi_112766289	8.14136	3.58162	2.40626	2.06776	1.37234	10.762	1.76861	5.75957	9.15711	5.49708	1.04109	1.64194	PETE	PREDICTED: plastocyanin [Arachis ipaensis]	Metabolism	Energy metabolism	ko00195//Photosynthesis	K02638	-	-	-
ncbi_112765995	1	0	0	ncbi_112765995	41.9862	26.1217	13.7311	12.9381	9.76243	60.1531	13.2309	36.5737	50.8331	39.4647	6.3113	11.3153	PETE	PREDICTED: plastocyanin-like [Arachis duranensis]	Metabolism	Energy metabolism	ko00195//Photosynthesis	K02638	-	-	-
ncbi_112764215	4	0	0	ncbi_112764215	3.12693	4.24292	7.20196	7.31118	10.2912	1.10663	8.07759	3.4071	1.58572	4.7547	9.88979	12.564	ALDH3H1	PREDICTED: aldehyde dehydrogenase family 3 member H1-like [Arachis ipaensis]	Metabolism;Metabolism;Metabolism;Metabolism;Metabolism;Metabolism;Metabolism;Metabolism;Metabolism;Metabolism;Metabolism;Metabolism;Metabolism	Global and overview maps;Global and overview maps;Carbohydrate metabolism;Carbohydrate metabolism;Lipid metabolism;Lipid metabolism;Amino acid metabolism;Amino acid metabolism;Carbohydrate metabolism;Amino acid metabolism;Metabolism of other amino acids;Amino acid metabolism;Amino acid metabolism	ko01100//Metabolic pathways;ko01110//Biosynthesis of secondary metabolites;ko00010//Glycolysis / Gluconeogenesis;ko00620//Pyruvate metabolism;ko00561//Glycerolipid metabolism;ko00071//Fatty acid degradation;ko00330//Arginine and proline metabolism;ko00280//Valine, leucine and isoleucine degradation;ko00053//Ascorbate and aldarate metabolism;ko00380//Tryptophan metabolism;ko00410//beta-Alanine met…	K00128;K00128;K00128;K00128;K00128;K00128;K00128;K00128;K00128;K00128;K00128;K00128;K00128	GO:0005911//cell-cell junction;GO:0043231//intracellular membrane-bounded organelle	GO:0016620//oxidoreductase activity, acting on the aldehyde or oxo group of donors, NAD or NADP as acceptor	GO:0044237//cellular metabolic process;GO:0044710//single-organism metabolic process;GO:0050896//response to stimulus
ncbi_112771801	1	0	0	ncbi_112771801	28.6603	24.969	13.5131	15.6099	10.8783	54.0578	20.0054	33.4457	47.9214	42.4394	8.48412	15.3462	PSBR	PREDICTED: photosystem II 10 kDa polypeptide, chloroplastic [Arachis ipaensis]	Metabolism;Metabolism	Global and overview maps;Energy metabolism	ko01100//Metabolic pathways;ko00195//Photosynthesis	K03541;K03541	-	-	-
ncbi_112776959	1	0	0	ncbi_112776959	7.84644	4.68799	2.93977	2.76793	1.82917	13.8254	3.10913	6.6718	11.6969	7.29584	1.39531	2.32632	psaD	PREDICTED: photosystem I reaction center subunit II, chloroplastic-like [Arachis duranensis]	Metabolism;Metabolism	Global and overview maps;Energy metabolism	ko01100//Metabolic pathways;ko00195//Photosynthesis	K02692;K02692	GO:0009521//photosystem;GO:0043231//intracellular membrane-bounded organelle	-	GO:0044237//cellular metabolic process
ncbi_112780087	1	0	0	ncbi_112780087	9.79191	7.15655	3.749	3.67453	2.47959	15.0736	3.8628	8.77103	12.1519	10.3804	1.64538	2.9669	psaD	PREDICTED: photosystem I reaction center subunit II, chloroplastic-like [Arachis ipaensis]	Metabolism;Metabolism	Global and overview maps;Energy metabolism	ko01100//Metabolic pathways;ko00195//Photosynthesis	K02692;K02692	GO:0009521//photosystem;GO:0043231//intracellular membrane-bounded organelle	-	GO:0044237//cellular metabolic process
ncbi_112782355	1	0	0	ncbi_112782355	10.1397	5.91678	3.56327	3.19803	1.82596	16.9203	3.7716	8.23475	12.5604	8.42416	1.56886	2.59407	CAP10A	PREDICTED: chlorophyll a-b binding protein CP24 10A, chloroplastic [Arachis duranensis]	Metabolism;Metabolism	Global and overview maps;Energy metabolism	ko01100//Metabolic pathways;ko00196//Photosynthesis - antenna proteins	K08917;K08917	-	-	-
ncbi_112783815	1	0	0	ncbi_112783815	14.4279	6.99603	11.2711	7.10523	4.43587	16.0529	9.84322	9.41752	14.6662	9.1548	4.7488	6.85841	RPP1A	PREDICTED: 60S acidic ribosomal protein P1 [Arachis duranensis]	Genetic Information Processing	Translation	ko03010//Ribosome	K02942	GO:0005840//ribosome	-	GO:0034645//cellular macromolecule biosynthetic process
ncbi_112783400	1	0	0	ncbi_112783400	92.5391	82.3867	37.016	46.7162	34.1393	182.944	59.2008	113.639	149.911	138.206	22.758	42.8742	RBCS	PREDICTED: ribulose bisphosphate carboxylase small chain 1, chloroplastic-like [Arachis duranensis]	Metabolism;Metabolism;Metabolism;Metabolism	Global and overview maps;Global and overview maps;Energy metabolism;Carbohydrate metabolism	ko01100//Metabolic pathways;ko01200//Carbon metabolism;ko00710//Carbon fixation in photosynthetic organisms;ko00630//Glyoxylate and dicarboxylate metabolism	K01602;K01602;K01602;K01602	GO:0009536//plastid	GO:0016831//carboxy-lyase activity	GO:0043094//cellular metabolic compound salvage;GO:0044710//single-organism metabolic process
ncbi_112797727	1	8.49792910846944e-322	2.0782871392312e-319	ncbi_112797727	2.97284	1.0189	0.872856	0.824675	0.555751	4.42298	1.06076	2.17676	4.27516	2.22594	0.451338	0.763714	RPS17	PREDICTED: 30S ribosomal protein S17, chloroplastic [Arachis duranensis]	Genetic Information Processing	Translation	ko03010//Ribosome	K02961	GO:0000314//organellar small ribosomal subunit;GO:0009526//plastid envelope;GO:0009532//plastid stroma;GO:0031976//plastid thylakoid	GO:0003723//RNA binding;GO:0005198//structural molecule activity	GO:0006412//translation
ncbi_112703344	1	1.08694442085074e-321	2.62032655928364e-319	ncbi_112703344	10.0021	6.94926	7.49913	5.89057	4.42163	14.3547	7.76841	9.06254	14.431	9.50467	4.03992	5.96255	RPL10	PREDICTED: 60S ribosomal protein L10-like [Arachis duranensis]	Genetic Information Processing	Translation	ko03010//Ribosome	K02866	-	-	-
ncbi_112766847	1	3.67102632435546e-318	8.72515059068373e-316	ncbi_112766847	7.28168	5.80673	3.01589	3.41909	2.27429	11.4732	3.81822	7.35843	8.85769	7.22369	1.61911	2.59771	PSAEB	PREDICTED: photosystem I reaction center subunit IV B, chloroplastic-like [Arachis ipaensis]	Metabolism;Metabolism	Global and overview maps;Energy metabolism	ko01100//Metabolic pathways;ko00195//Photosynthesis	K02693;K02693	-	-	-
ncbi_112777608	1	5.6778105046842e-316	1.33073683706006e-313	ncbi_112777608	7.06653	4.3066	3.04133	2.24242	1.93021	10.2631	3.32254	6.59893	10.0343	7.02464	1.436	2.69922	RPL34	PREDICTED: 50S ribosomal protein L34, chloroplastic-like [Arachis ipaensis]	Genetic Information Processing	Translation	ko03010//Ribosome	K02914	GO:0009536//plastid;GO:0030529//intracellular ribonucleoprotein complex	GO:0003723//RNA binding;GO:0005198//structural molecule activity	GO:0010467//gene expression
ncbi_112715068	1	2.32060921222479e-314	5.36442198031489e-312	ncbi_112715068	10.1942	6.3797	5.00203	3.39543	3.03096	14.531	5.21309	8.52904	13.3006	10.3983	2.90119	5.09266	RPL12	PREDICTED: 50S ribosomal protein L12, chloroplastic-like [Arachis duranensis]	Genetic Information Processing	Translation	ko03010//Ribosome	K02935	GO:0030529//intracellular ribonucleoprotein complex	-	GO:0010467//gene expression
ncbi_112764500	4	2.10653e-306	4.80374e-304	ncbi_112764500	15.0645	23.1193	22.5122	37.0819	24.2357	10.0784	29.5574	21.0483	12.9625	24.8988	26.2208	37.6136	TRX1	PREDICTED: thioredoxin H-type [Arachis duranensis]	-	-	-	-	GO:0005576//extracellular region;GO:0044444//cytoplasmic part	GO:0015036//disulfide oxidoreductase activity;GO:0030234//enzyme regulator activity	GO:0009893//positive regulation of metabolic process;GO:0018904//ether metabolic process;GO:0019725//cellular homeostasis
ncbi_112784081	1	2.01586e-305	4.53569e-303	ncbi_112784081	5.959	4.22414	2.03682	2.25755	1.53302	10.776	2.02516	5.71046	7.91275	7.25479	0.915151	1.93788	PSBY	PREDICTED: photosystem II core complex proteins psbY, chloroplastic [Arachis ipaensis]	Metabolism;Metabolism	Global and overview maps;Energy metabolism	ko01100//Metabolic pathways;ko00195//Photosynthesis	K02723;K02723	GO:0009521//photosystem;GO:0009534//chloroplast thylakoid;GO:0031224//intrinsic component of membrane	GO:0046914//transition metal ion binding	GO:0000097//sulfur amino acid biosynthetic process;GO:0006091//generation of precursor metabolites and energy;GO:0006996//organelle organization;GO:0031399//regulation of protein modification process;GO:0043623//cellular protein complex assembly
ncbi_112715772	2	1.10429e-304	2.45196e-302	ncbi_112715772	3.20656	3.24189	10.1342	8.22959	9.55301	1.81048	10.0927	2.41899	1.74327	2.94946	10.2526	14.7261	LSU2	protein RESPONSE TO LOW SULFUR 2-like [Cajanus cajan]	-	-	-	-	-	-	-
ncbi_112754934	1	1.41157e-304	3.09354e-302	ncbi_112754934	13.3992	13.292	5.52564	6.65419	5.74203	24.0787	9.96107	15.8548	21.5026	19.2657	4.25554	7.54923	GAPA	PREDICTED: glyceraldehyde-3-phosphate dehydrogenase A, chloroplastic [Arachis ipaensis]	Metabolism;Metabolism;Metabolism	Global and overview maps;Global and overview maps;Energy metabolism	ko01100//Metabolic pathways;ko01200//Carbon metabolism;ko00710//Carbon fixation in photosynthetic organisms	K05298;K05298;K05298	-	GO:0000166//nucleotide binding;GO:0016903//oxidoreductase activity, acting on the aldehyde or oxo group of donors	GO:0044710//single-organism metabolic process
ncbi_112697048	1	1.72281e-302	3.72723e-300	ncbi_112697048	14.726	15.683	6.76776	7.62742	5.97457	27.1519	12.0788	18.3049	24.6829	22.2992	5.17106	8.80125	GAPA	PREDICTED: glyceraldehyde-3-phosphate dehydrogenase A, chloroplastic [Arachis ipaensis]	Metabolism;Metabolism;Metabolism	Global and overview maps;Global and overview maps;Energy metabolism	ko01100//Metabolic pathways;ko01200//Carbon metabolism;ko00710//Carbon fixation in photosynthetic organisms	K05298;K05298;K05298	-	GO:0000166//nucleotide binding;GO:0016903//oxidoreductase activity, acting on the aldehyde or oxo group of donors	GO:0044710//single-organism metabolic process
ncbi_112776201	4	3.95906e-301	8.45686e-299	ncbi_112776201	7.97312	12.3388	14.9935	22.3744	16.094	5.47432	17.71	11.8825	6.8634	16.4173	15.2637	22.4623	UBQ10	PREDICTED: LOW QUALITY PROTEIN: polyubiquitin-like [Cucumis sativus]	-	-	-	-	-	-	-
ncbi_112789141	1	4.15475e-300	8.76393e-298	ncbi_112789141	6.04672	5.12253	3.17977	3.17189	2.61136	12.7466	5.64733	7.22354	11.2443	8.61046	2.47563	4.00617	FBA1	PREDICTED: fructose-bisphosphate aldolase 1, chloroplastic-like [Arachis duranensis]	Metabolism;Metabolism;Metabolism;Metabolism;Metabolism;Metabolism;Metabolism;Metabolism	Global and overview maps;Global and overview maps;Global and overview maps;Global and overview maps;Carbohydrate metabolism;Energy metabolism;Carbohydrate metabolism;Carbohydrate metabolism	ko01100//Metabolic pathways;ko01110//Biosynthesis of secondary metabolites;ko01200//Carbon metabolism;ko01230//Biosynthesis of amino acids;ko00010//Glycolysis / Gluconeogenesis;ko00710//Carbon fixation in photosynthetic organisms;ko00051//Fructose and mannose metabolism;ko00030//Pentose phosphate pathway	K01623;K01623;K01623;K01623;K01623;K01623;K01623;K01623	-	GO:0016832//aldehyde-lyase activity	GO:0006090//pyruvate metabolic process
ncbi_112783693	1	1.55926e-296	3.24846e-294	ncbi_112783693	15.2373	8.91891	6.94825	5.41161	4.67304	19.3984	7.59404	12.4991	17.9024	14.7738	4.67932	7.48853	RPL12	PREDICTED: 50S ribosomal protein L12, chloroplastic-like [Arachis ipaensis]	Genetic Information Processing	Translation	ko03010//Ribosome	K02935	GO:0030529//intracellular ribonucleoprotein complex	-	GO:0010467//gene expression
ncbi_112768994	4	5.72635e-290	1.17844e-287	ncbi_112768994	2.47806	8.38474	5.76238	6.54108	36.7363	0.96839	4.46648	3.24016	1.61432	4.78708	10.9194	11.5179	CHI4	PREDICTED: endochitinase PR4-like [Arachis ipaensis]	Metabolism;Metabolism	Global and overview maps;Carbohydrate metabolism	ko01100//Metabolic pathways;ko00520//Amino sugar and nucleotide sugar metabolism	K01183;K01183	-	GO:0016798//hydrolase activity, acting on glycosyl bonds	GO:0009056//catabolic process;GO:0043170//macromolecule metabolic process;GO:0046942//carboxylic acid transport;GO:1901698//response to nitrogen compound
ncbi_112801730	1	9.6494e-289	1.96185e-286	ncbi_112801730	15.2636	11.8719	6.42302	7.34942	4.9485	26.366	8.35094	16.7241	21.9612	22.0205	3.77498	6.89418	LHCB5	PREDICTED: chlorophyll a-b binding protein CP26, chloroplastic [Arachis duranensis]	Metabolism;Metabolism	Global and overview maps;Energy metabolism	ko01100//Metabolic pathways;ko00196//Photosynthesis - antenna proteins	K08916;K08916	GO:0009521//photosystem;GO:0031224//intrinsic component of membrane	GO:0043169//cation binding;GO:0046906//tetrapyrrole binding	GO:0006091//generation of precursor metabolites and energy;GO:0006464//cellular protein modification process
ncbi_112732900	1	3.07504e-288	6.17753e-286	ncbi_112732900	6.52328	3.69589	2.62922	2.05065	1.41954	8.51576	2.41696	5.35378	8.04451	5.80372	1.18439	2.12793	ACL1.1	PREDICTED: acyl carrier protein 4, chloroplastic-like [Arachis ipaensis]	-	-	-	-	-	-	-
ncbi_112723124	4	1.40585e-285	2.79102e-283	ncbi_112723124	3.76865	5.56313	6.4292	9.69862	11.1457	1.38291	7.63471	5.01946	2.55329	7.42618	8.11833	11.3822	STH-2	PREDICTED: pathogenesis-related protein STH-2-like [Arachis ipaensis]	-	-	-	-	-	-	GO:0050896//response to stimulus
ncbi_112772680	1	6.64879e-285	1.30463e-282	ncbi_112772680	12.6846	9.37929	5.50692	5.92755	4.86765	17.5084	8.22413	12.2811	15.01	13.9055	3.82745	6.24637	petC	PREDICTED: cytochrome b6-f complex iron-sulfur subunit, chloroplastic-like [Arachis ipaensis]	Metabolism;Metabolism	Global and overview maps;Energy metabolism	ko01100//Metabolic pathways;ko00195//Photosynthesis	K02636;K02636	GO:0031224//intrinsic component of membrane;GO:0034357//photosynthetic membrane	GO:0009055//electron carrier activity;GO:0043169//cation binding;GO:0051536//iron-sulfur cluster binding;GO:0052880//oxidoreductase activity, acting on diphenols and related substances as donors, with copper protein as acceptor	GO:0015992//proton transport;GO:0044237//cellular metabolic process;GO:0044710//single-organism metabolic process
ncbi_112737988	1	4.5622e-284	8.8491e-282	ncbi_112737988	4.26728	1.8848	1.61854	1.32962	1.13507	5.99805	1.73262	3.45563	5.79952	3.73896	0.942925	1.4541	RPS20	PREDICTED: 30S ribosomal protein S20, chloroplastic [Arachis ipaensis]	Genetic Information Processing	Translation	ko03010//Ribosome	K02968	GO:0009526//plastid envelope;GO:0009532//plastid stroma;GO:0030529//intracellular ribonucleoprotein complex	GO:0003723//RNA binding;GO:0005198//structural molecule activity	GO:0006779//porphyrin-containing compound biosynthetic process;GO:0010467//gene expression;GO:0016072//rRNA metabolic process
ncbi_112786878	1	1.29065e-282	2.47496e-280	ncbi_112786878	3.70345	1.72829	1.44712	1.08782	0.696909	5.14609	1.58075	2.75697	4.87066	2.91924	0.622993	1.14646	MORF9	PREDICTED: LOW QUALITY PROTEIN: multiple organellar RNA editing factor 9, chloroplastic-like [Arachis ipaensis]	-	-	-	-	GO:0009526//plastid envelope;GO:0009532//plastid stroma	-	GO:0003006//developmental process involved in reproduction;GO:0006355//regulation of transcription, DNA-templated;GO:0006605//protein targeting;GO:0008652//cellular amino acid biosynthetic process;GO:0009451//RNA modification;GO:0009668//plastid membrane organization;GO:0034660//ncRNA metabolic process
ncbi_112710197	2	6.45778e-282	1.22444e-279	ncbi_112710197	0.463447	1.28984	2.21469	1.27124	1.05585	0.317564	2.18992	0.740002	0.463465	0.593891	1.35223	1.5784	--	Proteasome subunit alpha type-5 [Glycine soja]	-	-	-	-	-	-	-
ncbi_112696113	1	1.78389e-281	3.34479e-279	ncbi_112696113	7.08872	3.77871	2.61651	2.07347	1.54081	9.34434	2.92047	5.75237	9.49587	7.14479	1.31129	2.48549	rpl22	PREDICTED: 50S ribosomal protein L22, chloroplastic-like [Arachis ipaensis]	Genetic Information Processing	Translation	ko03010//Ribosome	K02890	GO:0005840//ribosome;GO:0009536//plastid	-	-
ncbi_112705597	4	2.26606e-281	4.20218e-279	ncbi_112705597	10.1151	17.0598	13.3684	23.7658	15.1202	6.49256	18.8678	15.2735	8.82598	18.6416	16.2506	24.2779	TRX1	PREDICTED: thioredoxin H-type [Arachis duranensis]	-	-	-	-	GO:0005576//extracellular region;GO:0044444//cytoplasmic part	GO:0015036//disulfide oxidoreductase activity;GO:0030234//enzyme regulator activity	GO:0009893//positive regulation of metabolic process;GO:0018904//ether metabolic process;GO:0019725//cellular homeostasis
ncbi_112764459	2	3.01134e-279	5.52352e-277	ncbi_112764459	0.470782	0.853046	1.82533	1.6704	1.43225	0.246012	1.68878	0.538167	0.318727	0.688341	1.53959	1.87587	WRKY24	PREDICTED: LOW QUALITY PROTEIN: probable WRKY transcription factor 33 [Arachis ipaensis]	Organismal Systems;Environmental Information Processing	Environmental adaptation;Signal transduction	ko04626//Plant-pathogen interaction;ko04016//MAPK signaling pathway - plant	K13424;K13424	-	GO:0003677//DNA binding	GO:0010468//regulation of gene expression
ncbi_112794410	4	5.4259e-278	9.84539e-276	ncbi_112794410	5.91951	8.27543	13.1193	21.7974	17.2621	2.28384	14.4969	4.89514	2.92967	6.5576	19.0302	23.2233	RPL10	PREDICTED: 60S ribosomal protein L10 [Glycine max]	Genetic Information Processing	Translation	ko03010//Ribosome	K02866	-	-	-
ncbi_112726466	4	1.67264e-276	3.00275e-274	ncbi_112726466	2.799	3.13653	5.09079	6.74954	6.75643	0.919872	5.03285	2.75038	1.3413	4.00338	6.75128	8.99298	AS	PREDICTED: hydroquinone glucosyltransferase-like [Arachis ipaensis]	-	-	-	-	-	GO:0016757//transferase activity, transferring glycosyl groups	-
ncbi_112734249	1	2.4122e-276	4.28483e-274	ncbi_112734249	11.7923	7.59012	7.2056	4.02034	4.21268	15.8515	7.422	10.1807	15.2386	11.286	4.2831	7.01398	CPN20	PREDICTED: 20 kDa chaperonin, chloroplastic-like [Arachis ipaensis]	-	-	-	-	GO:0005576//extracellular region;GO:0009526//plastid envelope;GO:0009532//plastid stroma;GO:0044434//chloroplast part	GO:0032550//purine ribonucleoside binding;GO:0046914//transition metal ion binding	GO:0000097//sulfur amino acid biosynthetic process;GO:0003006//developmental process involved in reproduction;GO:0006006//glucose metabolic process;GO:0006090//pyruvate metabolic process;GO:0006970//response to osmotic stress;GO:0009657//plastid organization;GO:0044267//cellular protein metabolic process;GO:2000379//positive regulation of reactive oxygen species metabolic process
ncbi_112736939	1	3.1032e-276	5.45484e-274	ncbi_112736939	8.51527	7.78058	4.12852	4.43276	3.26615	15.5426	6.22953	10.3483	13.6106	12.3739	2.51664	4.35291	FBA1	PREDICTED: fructose-bisphosphate aldolase 1, chloroplastic-like [Arachis duranensis]	Metabolism;Metabolism;Metabolism;Metabolism;Metabolism;Metabolism;Metabolism;Metabolism	Global and overview maps;Global and overview maps;Global and overview maps;Global and overview maps;Carbohydrate metabolism;Energy metabolism;Carbohydrate metabolism;Carbohydrate metabolism	ko01100//Metabolic pathways;ko01110//Biosynthesis of secondary metabolites;ko01200//Carbon metabolism;ko01230//Biosynthesis of amino acids;ko00010//Glycolysis / Gluconeogenesis;ko00710//Carbon fixation in photosynthetic organisms;ko00051//Fructose and mannose metabolism;ko00030//Pentose phosphate pathway	K01623;K01623;K01623;K01623;K01623;K01623;K01623;K01623	-	GO:0016832//aldehyde-lyase activity	GO:0006090//pyruvate metabolic process
ncbi_112790983	1	6.39791e-276	1.10168e-273	ncbi_112790983	5.72049	3.39953	2.39466	1.82789	1.39282	8.52855	2.5176	5.62738	8.31835	5.87307	1.15428	2.08629	ACL1	PREDICTED: acyl carrier protein 1, chloroplastic-like [Arachis duranensis]	-	-	-	-	-	-	-
ncbi_112754380	3	6.35946e-276	1.10168e-273	ncbi_112754380	11.974	9.41785	5.43279	4.97802	4.31203	18.1226	5.83537	11.7694	12.7036	13.2175	2.93158	5.07803	psbW	PREDICTED: photosystem II reaction center W protein, chloroplastic [Arachis ipaensis]	Metabolism;Metabolism	Global and overview maps;Energy metabolism	ko01100//Metabolic pathways;ko00195//Photosynthesis	K02721;K02721	-	-	-
ncbi_112715693	1	2.3117e-273	3.9404e-271	ncbi_112715693	11.3866	5.3381	9.11613	6.22626	3.69332	10.8059	8.13296	6.71527	10.8838	6.74267	3.89548	5.69228	RPP1A	PREDICTED: 60S acidic ribosomal protein P1 [Arachis duranensis]	Genetic Information Processing	Translation	ko03010//Ribosome	K02942	GO:0005840//ribosome	-	GO:0034645//cellular macromolecule biosynthetic process
ncbi_112782547	4	1.49877e-272	2.52917e-270	ncbi_112782547	5.36178	9.54724	8.30959	17.419	20.0114	2.41646	8.50348	7.71785	4.14506	13.139	12.3474	16.2775	GSTF9	PREDICTED: glutathione S-transferase F9-like [Arachis ipaensis]	Metabolism	Metabolism of other amino acids	ko00480//Glutathione metabolism	K00799	-	-	-
ncbi_112767125	3	2.10627e-268	3.51913e-266	ncbi_112767125	27.8309	22.6205	10.2033	12.2964	7.93874	45.0475	10.9147	29.2738	33.8116	36.7363	5.37102	10.6371	CAB215	PREDICTED: chlorophyll a-b binding protein 215, chloroplastic [Arachis duranensis]	Metabolism;Metabolism	Global and overview maps;Energy metabolism	ko01100//Metabolic pathways;ko00196//Photosynthesis - antenna proteins	K08913;K08913	GO:0009521//photosystem;GO:0031224//intrinsic component of membrane	GO:0043169//cation binding;GO:0046906//tetrapyrrole binding	GO:0006091//generation of precursor metabolites and energy;GO:0006464//cellular protein modification process
ncbi_112764744	1	3.27816e-268	5.42343e-266	ncbi_112764744	8.90728	7.85392	3.67403	4.32237	2.91271	15.062	4.53184	9.72961	12.2933	11.4442	2.20979	4.12585	PSBO	PREDICTED: oxygen-evolving enhancer protein 1, chloroplastic-like [Arachis ipaensis]	Metabolism;Metabolism	Global and overview maps;Energy metabolism	ko01100//Metabolic pathways;ko00195//Photosynthesis	K02716;K02716	-	-	-
ncbi_112701901	1	3.51801e-264	5.76374e-262	ncbi_112701901	8.48817	8.1933	3.18012	4.03991	3.2821	14.5315	4.06329	9.22963	12.3185	11.5565	2.11289	3.61382	PSBO	PREDICTED: oxygen-evolving enhancer protein 1, chloroplastic-like [Arachis duranensis]	Metabolism;Metabolism	Global and overview maps;Energy metabolism	ko01100//Metabolic pathways;ko00195//Photosynthesis	K02716;K02716	-	-	-
ncbi_112765944	1	3.47737e-262	5.64236e-260	ncbi_112765944	2.73855	1.50766	1.02883	1.03028	0.60802	4.31515	1.39415	2.26588	3.01986	2.17232	0.412556	0.708711	RPS10	PREDICTED: 30S ribosomal protein S10, chloroplastic [Arachis ipaensis]	Genetic Information Processing	Translation	ko03010//Ribosome	K02946	-	-	-
ncbi_112714985	4	8.24601e-260	1.32525e-257	ncbi_112714985	3.73501	6.18374	5.96585	10.9603	14.0716	1.52782	5.83155	5.37139	2.72923	8.43045	8.99268	11.5521	GSTF9	PREDICTED: glutathione S-transferase F9-like [Arachis duranensis]	Metabolism	Metabolism of other amino acids	ko00480//Glutathione metabolism	K00799	-	-	-
ncbi_112701834	1	2.90729e-259	4.62835e-257	ncbi_112701834	3.42922	2.13276	1.2407	0.981998	0.653103	5.15349	1.62255	3.07297	5.03775	3.43443	0.555222	1.01377	RPS10	PREDICTED: 30S ribosomal protein S10, chloroplastic [Arachis duranensis]	Genetic Information Processing	Translation	ko03010//Ribosome	K02946	-	-	-
ncbi_112696006	4	1.10928e-258	1.74945e-256	ncbi_112696006	4.79625	6.84396	7.14968	14.4667	12.0164	1.89959	8.65773	6.2461	3.33256	8.72849	11.1644	15.0217	--	PREDICTED: uncharacterized protein LOC107495969 [Arachis duranensis]	-	-	-	-	-	-	-
ncbi_112748468	4	7.6635e-258	1.19742e-255	ncbi_112748468	0.510277	5.14464	2.35557	2.0141	8.6846	0.286105	1.93581	1.08692	0.40669	1.31499	3.59035	3.55825	CYP81E8	PREDICTED: cytochrome P450 81E8-like [Arachis ipaensis]	-	-	-	-	-	GO:0016491//oxidoreductase activity;GO:0046906//tetrapyrrole binding;GO:0046914//transition metal ion binding	GO:0044710//single-organism metabolic process
ncbi_112749846	4	3.16927e-255	4.90656e-253	ncbi_112749846	5.36548	8.81623	11.3035	15.8302	10.7787	2.81616	11.8947	7.14186	4.01213	9.98924	11.0622	15.4027	OPR2	PREDICTED: 12-oxophytodienoate reductase 2 [Glycine max]	Metabolism;Metabolism;Metabolism	Global and overview maps;Global and overview maps;Lipid metabolism	ko01100//Metabolic pathways;ko01110//Biosynthesis of secondary metabolites;ko00592//alpha-Linolenic acid metabolism	K05894;K05894;K05894	-	GO:0003824//catalytic activity;GO:0032553//ribonucleotide binding	GO:0044710//single-organism metabolic process
ncbi_112756470	1	2.26364e-254	3.47262e-252	ncbi_112756470	5.1254	2.863	2.62669	1.64541	1.30236	7.46278	2.82323	4.37924	7.54973	5.34376	1.18952	2.04704	rpl22	PREDICTED: 50S ribosomal protein L22, chloroplastic-like [Arachis ipaensis]	Genetic Information Processing	Translation	ko03010//Ribosome	K02890	GO:0005840//ribosome;GO:0009536//plastid	-	-
ncbi_112708169	4	6.35044e-253	9.65439e-251	ncbi_112708169	10.1599	21.6976	17.8859	24.0099	14.5257	5.31222	20.1446	17.8557	8.75803	18.9623	15.3885	22.864	At1g54290	PREDICTED: protein translation factor SUI1 homolog 2 [Arachis duranensis]	Genetic Information Processing	Translation	ko03013//RNA transport	K03113	-	-	GO:0006412//translation
ncbi_112750192	1	1.41529e-252	2.13242e-250	ncbi_112750192	12.3524	13.2822	5.92243	6.78751	3.98959	25.0514	7.22558	16.1973	19.3607	20.5287	3.27736	6.39991	LHCB4.1	PREDICTED: chlorophyll a-b binding protein CP29.2, chloroplastic-like [Arachis duranensis]	Metabolism;Metabolism	Global and overview maps;Energy metabolism	ko01100//Metabolic pathways;ko00196//Photosynthesis - antenna proteins	K08915;K08915	GO:0009521//photosystem;GO:0031224//intrinsic component of membrane;GO:0031976//plastid thylakoid;GO:0044434//chloroplast part	GO:0043169//cation binding;GO:0046906//tetrapyrrole binding	GO:0006091//generation of precursor metabolites and energy;GO:0006464//cellular protein modification process;GO:0009642//response to light intensity;GO:0034285//response to disaccharide;GO:0043269//regulation of ion transport
ncbi_112783179	3	1.49366e-251	2.23057e-249	ncbi_112783179	110.159	96.1026	43.3458	53.8388	40.6013	149.941	59.3299	118.092	115.475	138.892	30.2759	53.0859	RBCS	PREDICTED: ribulose bisphosphate carboxylase small chain 1, chloroplastic-like [Arachis ipaensis]	Metabolism;Metabolism;Metabolism;Metabolism	Global and overview maps;Global and overview maps;Energy metabolism;Carbohydrate metabolism	ko01100//Metabolic pathways;ko01200//Carbon metabolism;ko00710//Carbon fixation in photosynthetic organisms;ko00630//Glyoxylate and dicarboxylate metabolism	K01602;K01602;K01602;K01602	GO:0009536//plastid	GO:0016831//carboxy-lyase activity	GO:0043094//cellular metabolic compound salvage;GO:0044710//single-organism metabolic process
ncbi_112766006	1	3.20661e-251	4.74662e-249	ncbi_112766006	6.15441	8.56142	3.7366	5.57951	3.40629	16.3703	6.50629	9.93505	14.1872	12.9567	2.90202	4.89241	RCA1	PREDICTED: ribulose bisphosphate carboxylase/oxygenase activase, chloroplastic-like [Arachis ipaensis]	-	-	-	-	-	-	-
ncbi_112705801	1	9.18113e-248	1.34723e-245	ncbi_112705801	5.20782	4.47869	2.3048	2.54096	2.0154	10.097	3.03687	6.51848	8.5911	7.8031	1.21438	2.29318	petM	Cytochrome b6-f complex subunit 7 [Cajanus cajan]	-	-	-	-	-	-	-
ncbi_112776352	2	2.53112e-246	3.68213e-244	ncbi_112776352	3.33503	5.35981	7.80531	8.28957	7.23716	1.65348	9.3368	4.31623	2.22102	5.68649	7.75623	10.9281	ZAT5	PREDICTED: zinc finger protein ZAT11-like [Arachis ipaensis]	-	-	-	-	-	-	-
ncbi_112790504	2	1.2103e-244	1.74563e-242	ncbi_112790504	1.10821	1.28438	1.27917	2.20601	3.71454	0.367992	2.02458	1.11724	0.555917	1.88088	2.79266	3.60395	CHS	PREDICTED: stilbene synthase 3-like [Arachis ipaensis]	Metabolism;Metabolism;Organismal Systems;Metabolism	Global and overview maps;Global and overview maps;Environmental adaptation;Biosynthesis of other secondary metabolites	ko01100//Metabolic pathways;ko01110//Biosynthesis of secondary metabolites;ko04712//Circadian rhythm - plant;ko00941//Flavonoid biosynthesis	K00660;K00660;K00660;K00660	-	-	-
ncbi_112782788	1	2.35144e-244	3.36276e-242	ncbi_112782788	3.05698	1.32971	1.12801	0.813835	0.738274	4.79599	1.78522	2.56988	4.32277	2.5002	0.718155	1.10603	rps5	PREDICTED: 30S ribosomal protein S5, chloroplastic [Arachis ipaensis]	Genetic Information Processing	Translation	ko03010//Ribosome	K02988	GO:0009532//plastid stroma;GO:0031976//plastid thylakoid;GO:0044391//ribosomal subunit;GO:0044434//chloroplast part	GO:0003723//RNA binding;GO:0005198//structural molecule activity	GO:0006605//protein targeting;GO:0009617//response to bacterium;GO:0010467//gene expression
ncbi_112766008	1	1.84786e-242	2.62039e-240	ncbi_112766008	1.92127	1.53607	0.855461	0.567664	0.467077	4.13549	0.561832	1.88091	3.62607	2.30796	0.280374	0.644942	PSAF	PREDICTED: photosystem I reaction center subunit III, chloroplastic-like [Arachis ipaensis]	Metabolism;Metabolism	Global and overview maps;Energy metabolism	ko01100//Metabolic pathways;ko00195//Photosynthesis	K02694;K02694	GO:0043234//protein complex	-	GO:0044237//cellular metabolic process
ncbi_112707270	1	6.86829e-242	9.65853e-240	ncbi_112707270	4.44774	2.00053	1.73478	1.21723	0.703166	5.6701	1.82548	3.5355	5.84695	4.16229	0.786043	1.45329	RPL24	PREDICTED: 50S ribosomal protein L24, chloroplastic [Arachis duranensis]	Genetic Information Processing	Translation	ko03010//Ribosome	K02895	GO:0009526//plastid envelope;GO:0009532//plastid stroma;GO:0030529//intracellular ribonucleoprotein complex	GO:0003723//RNA binding;GO:0005198//structural molecule activity	GO:0006090//pyruvate metabolic process;GO:0006412//translation
ncbi_112790658	1	4.37783e-241	6.10544e-239	ncbi_112790658	7.74459	4.27064	4.06377	3.13491	2.25871	9.26382	4.88671	6.05778	9.23472	6.02672	2.47392	3.66339	RPL32A	PREDICTED: 60S ribosomal protein L32-1 [Arachis duranensis]	Genetic Information Processing	Translation	ko03010//Ribosome	K02912	GO:0030529//intracellular ribonucleoprotein complex	-	GO:0010467//gene expression
ncbi_112702948	4	1.42139e-238	1.96606e-236	ncbi_112702948	0.743492	3.29328	1.14075	1.92719	3.85687	0.289993	1.20052	0.872941	0.473847	1.16853	1.53955	1.65465	ALIS3	PREDICTED: ALA-interacting subunit 3-like [Arachis duranensis]	-	-	-	-	-	-	-
ncbi_112703564	4	3.24135e-238	4.44698e-236	ncbi_112703564	1.94277	2.48378	3.91509	4.88639	7.90255	0.644125	4.54559	2.0978	1.02967	3.04098	6.10008	8.06469	STH-2	PREDICTED: pathogenesis-related protein STH-2-like [Arachis ipaensis]	-	-	-	-	-	-	GO:0050896//response to stimulus
ncbi_112712714	1	3.37472e-235	4.59262e-233	ncbi_112712714	5.90067	3.1316	2.30561	2.01366	1.39329	6.90013	2.36173	4.23314	6.8591	4.72525	1.15107	2.04662	RPL34	PREDICTED: 50S ribosomal protein L34, chloroplastic-like [Arachis ipaensis]	Genetic Information Processing	Translation	ko03010//Ribosome	K02914	GO:0009536//plastid;GO:0030529//intracellular ribonucleoprotein complex	GO:0003723//RNA binding;GO:0005198//structural molecule activity	GO:0010467//gene expression
ncbi_112710411	3	1.01865e-234	1.37518e-232	ncbi_112710411	5.62616	2.8523	1.28111	1.64595	0.761819	5.23046	1.14881	3.90161	5.00724	3.13372	0.820653	1.13016	GLP1	PREDICTED: germin-like protein subfamily 3 member 1 [Arachis duranensis]	-	-	-	-	GO:0005576//extracellular region	GO:0046914//transition metal ion binding	GO:0006873//cellular ion homeostasis;GO:0009886//post-embryonic morphogenesis;GO:0030001//metal ion transport
ncbi_112732407	1	1.20108e-234	1.60858e-232	ncbi_112732407	2.69528	1.09963	1.1895	0.681087	0.517114	3.55156	0.902374	1.92726	3.21229	1.92278	0.418763	0.704995	RPS6	PREDICTED: 30S ribosomal protein S6 alpha, chloroplastic [Arachis ipaensis]	Genetic Information Processing	Translation	ko03010//Ribosome	K02990	GO:0030529//intracellular ribonucleoprotein complex	GO:0003723//RNA binding	GO:0010467//gene expression
ncbi_112776695	1	3.33389e-234	4.42988e-232	ncbi_112776695	5.00269	2.47858	2.48237	1.7218	1.24985	6.48184	2.42144	3.99821	6.63785	4.55497	1.15573	1.86386	RPL13	PREDICTED: 50S ribosomal protein L13 [Arachis ipaensis]	Genetic Information Processing	Translation	ko03010//Ribosome	K02871	-	-	-
ncbi_112799817	4	3.0179e-233	3.97868e-231	ncbi_112799817	3.90054	7.25649	5.15832	7.23962	7.64782	1.93013	8.62631	6.09537	3.08437	8.65716	6.60017	10.0181	GH3.1	PREDICTED: probable indole-3-acetic acid-amido synthetase GH3.1 [Arachis duranensis]	Environmental Information Processing	Signal transduction	ko04075//Plant hormone signal transduction	K14487	-	-	-
ncbi_112701672	1	3.96079e-233	5.18127e-231	ncbi_112701672	2.98416	2.30014	1.4	1.32127	0.576505	5.22888	1.19336	3.2402	5.561	3.06583	0.70634	0.947438	TPRP-F1	PREDICTED: 36.4 kDa proline-rich protein [Arachis duranensis]	-	-	-	-	-	-	-
ncbi_112712297	4	1.5709e-232	2.03915e-230	ncbi_112712297	2.24011	3.22523	5.96688	6.57215	5.98662	0.790622	6.09453	2.18377	1.07969	3.14772	6.33842	9.04739	ZAT5	PREDICTED: zinc finger protein ZAT11-like [Arachis duranensis]	-	-	-	-	-	-	-
ncbi_112723214	4	1.60768e-232	2.07096e-230	ncbi_112723214	2.11581	2.00636	5.05647	6.52959	15.1618	0.635274	3.95315	1.78894	1.00334	3.33227	9.83894	11.7783	DRR49A	PREDICTED: pathogenesis-related protein 2-like [Arachis ipaensis]	-	-	-	-	-	-	-
ncbi_112738368	4	1.12036e-231	1.43227e-229	ncbi_112738368	2.64589	2.72824	3.93803	9.91067	10.0898	0.710543	3.97498	2.28327	1.25927	4.39117	7.8591	10.1643	HSP26-A	PREDICTED: probable glutathione S-transferase [Arachis ipaensis]	Metabolism	Metabolism of other amino acids	ko00480//Glutathione metabolism	K00799	-	GO:0003824//catalytic activity	-
ncbi_112723217	4	1.44759e-230	1.83669e-228	ncbi_112723217	4.10744	2.77753	12.7135	18.4768	27.189	0.941389	8.75339	1.92464	1.17583	3.59825	17.992	21.6319	DRR49A	PREDICTED: pathogenesis-related protein 2-like [Arachis duranensis]	-	-	-	-	-	-	-
ncbi_112731912	1	8.87829e-229	1.11807e-226	ncbi_112731912	5.12618	2.91399	2.10337	1.92671	1.61914	6.45365	2.52031	4.03087	6.76485	4.44161	1.13551	1.91272	RPL13	PREDICTED: 50S ribosomal protein L13 [Arachis duranensis]	Genetic Information Processing	Translation	ko03010//Ribosome	K02871	-	-	-
ncbi_112736623	4	1.18264e-228	1.4783e-226	ncbi_112736623	1.90577	0.902301	4.95917	4.66559	4.89217	0.399063	4.48302	0.404946	0.229625	0.701073	6.36223	8.19223	HSC-2	PREDICTED: heat shock cognate 70 kDa protein 2 [Arachis duranensis]	Genetic Information Processing;Cellular Processes;Genetic Information Processing	Folding, sorting and degradation;Transport and catabolism;Transcription	ko04141//Protein processing in endoplasmic reticulum;ko04144//Endocytosis;ko03040//Spliceosome	K03283;K03283;K03283	-	-	-
ncbi_112769159	1	2.6473e-228	3.2848e-226	ncbi_112769159	5.37298	5.86727	2.24607	2.63789	2.27125	9.21692	4.58491	6.70659	8.86183	6.83706	1.95538	2.77498	At1g56190	PREDICTED: phosphoglycerate kinase, chloroplastic [Arachis ipaensis]	Metabolism;Metabolism;Metabolism;Metabolism;Metabolism;Metabolism	Global and overview maps;Global and overview maps;Global and overview maps;Global and overview maps;Carbohydrate metabolism;Energy metabolism	ko01100//Metabolic pathways;ko01110//Biosynthesis of secondary metabolites;ko01200//Carbon metabolism;ko01230//Biosynthesis of amino acids;ko00010//Glycolysis / Gluconeogenesis;ko00710//Carbon fixation in photosynthetic organisms	K00927;K00927;K00927;K00927;K00927;K00927	-	GO:0016772//transferase activity, transferring phosphorus-containing groups;GO:0032550//purine ribonucleoside binding	GO:0006090//pyruvate metabolic process;GO:0006796//phosphate-containing compound metabolic process
ncbi_112714573	1	4.62976e-226	5.70271e-224	ncbi_112714573	4.76753	2.45642	1.93986	1.23873	1.28146	6.1295	2.65076	3.74658	6.81873	3.96918	1.13803	1.78717	rps5	PREDICTED: 30S ribosomal protein S5, chloroplastic [Arachis duranensis]	Genetic Information Processing	Translation	ko03010//Ribosome	K02988	GO:0009532//plastid stroma;GO:0031976//plastid thylakoid;GO:0044391//ribosomal subunit;GO:0044434//chloroplast part	GO:0003723//RNA binding;GO:0005198//structural molecule activity	GO:0006605//protein targeting;GO:0009617//response to bacterium;GO:0010467//gene expression
ncbi_112720320	2	7.99174e-226	9.77251e-224	ncbi_112720320	0.81995	1.02405	1.5821	1.8825	2.22502	0.245449	1.74627	0.656996	0.343747	1.2011	2.39377	3.45428	SAMT	PREDICTED: salicylate carboxymethyltransferase-like [Arachis duranensis]	-	-	-	-	-	GO:0016741//transferase activity, transferring one-carbon groups	GO:0008152//metabolic process
ncbi_112798269	1	5.27514e-225	6.40418e-223	ncbi_112798269	5.69684	5.37814	2.76798	2.60391	1.54663	10.2985	2.53399	6.40091	7.13917	7.74472	1.14674	2.29995	PSAK	PREDICTED: photosystem I reaction center subunit psaK, chloroplastic [Arachis duranensis]	Metabolism;Metabolism	Global and overview maps;Energy metabolism	ko01100//Metabolic pathways;ko00195//Photosynthesis	K02698;K02698	-	-	-
ncbi_112752023	1	4.9658e-224	5.98557e-222	ncbi_112752023	21.8584	18.8883	8.67676	9.97605	7.27499	36.694	9.60536	26.208	28.8117	33.2011	4.6396	9.27235	CAB6A	PREDICTED: chlorophyll a-b binding protein 6A, chloroplastic [Arachis duranensis]	Metabolism	Energy metabolism	ko00196//Photosynthesis - antenna proteins	K08907	-	-	-
ncbi_112720457	1	5.59297e-224	6.69372e-222	ncbi_112720457	4.67395	4.60782	2.64606	2.69179	1.88722	9.86295	2.63653	6.32309	6.6759	7.31584	1.10862	2.121	PSAK	PREDICTED: photosystem I reaction center subunit psaK, chloroplastic [Arachis ipaensis]	Metabolism;Metabolism	Global and overview maps;Energy metabolism	ko01100//Metabolic pathways;ko00195//Photosynthesis	K02698;K02698	-	-	-
ncbi_112771718	3	6.25294e-224	7.43088e-222	ncbi_112771718	20.5488	17.3043	8.27379	9.23852	6.4096	30.5037	9.81746	21.8286	24.1139	27.9858	4.26986	8.71725	CAB13	PREDICTED: chlorophyll a-b binding protein 13, chloroplastic [Arachis ipaensis]	Metabolism;Metabolism	Global and overview maps;Energy metabolism	ko01100//Metabolic pathways;ko00196//Photosynthesis - antenna proteins	K08914;K08914	GO:0009521//photosystem;GO:0031224//intrinsic component of membrane	GO:0043169//cation binding;GO:0046906//tetrapyrrole binding	GO:0006091//generation of precursor metabolites and energy;GO:0006464//cellular protein modification process
ncbi_112790583	1	8.12771e-224	9.59127e-222	ncbi_112790583	10.3958	10.1111	4.32382	5.08726	3.73451	18.0742	6.19377	12.3877	14.2693	15.9038	2.92212	5.10892	PSBO	PREDICTED: oxygen-evolving enhancer protein 1, chloroplastic [Arachis duranensis]	Metabolism;Metabolism	Global and overview maps;Energy metabolism	ko01100//Metabolic pathways;ko00195//Photosynthesis	K02716;K02716	GO:0009521//photosystem;GO:0019867//outer membrane;GO:0031224//intrinsic component of membrane	-	GO:0042548//regulation of photosynthesis, light reaction
ncbi_112707675	1	2.37704e-222	2.78559e-220	ncbi_112707675	4.80758	3.00303	2.00816	2.18173	1.5661	7.18586	2.60578	4.46348	6.07298	5.22018	1.13946	1.90975	--	PREDICTED: chaperone protein DnaJ-like [Arachis duranensis]	-	-	-	-	-	GO:0005515//protein binding	-
ncbi_112749621	3	2.20397e-220	2.56497e-218	ncbi_112749621	4.10286	1.16793	1.7203	1.01052	0.605456	3.55703	1.41605	2.00869	3.0881	1.68542	0.602542	0.921497	RPS30A	PREDICTED: 40S ribosomal protein S30 [Amborella trichopoda]	Genetic Information Processing	Translation	ko03010//Ribosome	K02983	GO:0030529//intracellular ribonucleoprotein complex	-	GO:0010467//gene expression
ncbi_112706236	2	2.67217e-220	3.08855e-218	ncbi_112706236	2.16909	1.78026	7.01997	7.96816	6.88763	0.633054	7.6373	1.17686	0.612409	1.50163	7.68965	9.58728	AHL17	PREDICTED: AT-hook motif nuclear-localized protein 17-like [Arachis duranensis]	-	-	-	-	-	-	-
ncbi_112736433	1	2.69264e-220	3.09105e-218	ncbi_112736433	3.269	1.75656	1.34631	1.121	0.763948	5.11826	1.9014	3.14436	4.49317	3.53481	0.670919	1.16751	RPL9	PREDICTED: 50S ribosomal protein L9, chloroplastic [Arachis ipaensis]	Genetic Information Processing	Translation	ko03010//Ribosome	K02939	GO:0009526//plastid envelope;GO:0009532//plastid stroma;GO:0030529//intracellular ribonucleoprotein complex	GO:0003723//RNA binding;GO:0005198//structural molecule activity	GO:0006090//pyruvate metabolic process;GO:0010467//gene expression
ncbi_112715689	1	2.71364e-220	3.0941e-218	ncbi_112715689	3.1552	1.84762	1.48847	1.0939	0.88801	4.50349	1.90819	2.45269	4.88776	2.54822	0.803372	1.21032	RPL3A	PREDICTED: 50S ribosomal protein L3, chloroplastic-like [Arachis duranensis]	Genetic Information Processing	Translation	ko03010//Ribosome	K02906	GO:0009526//plastid envelope;GO:0009532//plastid stroma;GO:0030529//intracellular ribonucleoprotein complex	GO:0003723//RNA binding;GO:0005198//structural molecule activity	GO:0006090//pyruvate metabolic process;GO:0006605//protein targeting;GO:0006779//porphyrin-containing compound biosynthetic process;GO:0010467//gene expression;GO:0016072//rRNA metabolic process;GO:0043623//cellular protein complex assembly
ncbi_112741143	1	2.96129e-220	3.35381e-218	ncbi_112741143	8.4234	4.07779	4.89058	3.223	2.80096	8.20287	5.4891	5.30402	7.9323	5.57542	2.60911	3.68287	RPS15AA	PREDICTED: 40S ribosomal protein S15a-1 [Arachis duranensis]	Genetic Information Processing	Translation	ko03010//Ribosome	K02957	GO:0030529//intracellular ribonucleoprotein complex	-	GO:0010467//gene expression
ncbi_112727978	1	2.23767e-219	2.51738e-217	ncbi_112727978	12.1284	10.6392	4.81387	5.93653	4.03662	22.3611	5.64045	14.8992	17.4241	19.5468	2.78702	5.74327	LHCB4.1	PREDICTED: chlorophyll a-b binding protein CP29.2, chloroplastic-like [Arachis ipaensis]	Metabolism;Metabolism	Global and overview maps;Energy metabolism	ko01100//Metabolic pathways;ko00196//Photosynthesis - antenna proteins	K08915;K08915	GO:0009521//photosystem;GO:0031224//intrinsic component of membrane;GO:0031976//plastid thylakoid;GO:0044434//chloroplast part	GO:0043169//cation binding;GO:0046906//tetrapyrrole binding	GO:0006091//generation of precursor metabolites and energy;GO:0006464//cellular protein modification process;GO:0009642//response to light intensity;GO:0034285//response to disaccharide;GO:0043269//regulation of ion transport
ncbi_112737283	2	1.11966e-218	1.25127e-216	ncbi_112737283	0.81055	0.718409	1.8389	1.68119	1.26189	0.300796	1.4473	0.49066	0.359986	0.622411	1.43354	1.97299	HSP22	PREDICTED: heat shock 22 kDa protein, mitochondrial isoform X1 [Arachis duranensis]	Genetic Information Processing	Folding, sorting and degradation	ko04141//Protein processing in endoplasmic reticulum	K13993	-	-	-
ncbi_112740864	1	9.02059e-218	1.00146e-215	ncbi_112740864	4.8827	2.9746	2.31062	1.57525	1.40992	6.57304	2.25389	4.08857	6.11172	4.3518	1.07487	1.90206	RPL11	PREDICTED: 50S ribosomal protein L11, chloroplastic [Arachis ipaensis]	Genetic Information Processing	Translation	ko03010//Ribosome	K02867	GO:0030529//intracellular ribonucleoprotein complex	-	GO:0010467//gene expression
ncbi_112772315	1	1.59401e-215	1.7581e-213	ncbi_112772315	13.8763	12.8869	6.57191	7.30839	5.08392	22.4287	7.40609	16.9655	19.9358	20.5191	3.60663	6.77857	PSAO	PREDICTED: photosystem I subunit O [Arachis ipaensis]	Metabolism	Energy metabolism	ko00195//Photosynthesis	K14332	GO:0009521//photosystem;GO:0009536//plastid	-	GO:0000097//sulfur amino acid biosynthetic process;GO:0006873//cellular ion homeostasis;GO:0006996//organelle organization;GO:0009765//photosynthesis, light harvesting;GO:0016072//rRNA metabolic process;GO:0030001//metal ion transport;GO:0031399//regulation of protein modification process;GO:0043623//cellular protein complex assembly
ncbi_112800494	1	2.79794e-214	3.06592e-212	ncbi_112800494	4.60043	1.47838	2.24803	1.28818	0.831869	3.7914	1.7343	2.17279	3.92101	2.03229	0.72406	1.11466	RPL26A	PREDICTED: 60S ribosomal protein L26-1 [Arachis duranensis]	Genetic Information Processing	Translation	ko03010//Ribosome	K02898	GO:0044391//ribosomal subunit	-	GO:0010467//gene expression
ncbi_112764773	1	7.58079e-214	8.25328e-212	ncbi_112764773	4.8464	4.63696	1.89771	2.15126	1.4308	9.43411	2.58563	6.26415	8.66339	7.86011	1.12758	2.15027	petM	Cytochrome b6-f complex subunit 7 [Cajanus cajan]	-	-	-	-	-	-	-
ncbi_112738311	1	1.42009e-213	1.53616e-211	ncbi_112738311	6.4043	6.15594	2.59006	3.18396	2.09575	13.6217	2.80827	8.53388	10.8255	11.6381	1.33263	2.94083	--	membrane family protein [Populus trichocarpa]	-	-	-	-	-	-	GO:0044237//cellular metabolic process
ncbi_112782764	1	1.83604e-213	1.97345e-211	ncbi_112782764	3.87052	2.59469	1.77133	1.35689	1.07273	5.56229	1.76288	3.12617	4.02023	3.30735	0.864162	1.40398	RPL18	PREDICTED: 50S ribosomal protein L18, chloroplastic-like [Arachis ipaensis]	Genetic Information Processing	Translation	ko03010//Ribosome	K02881	-	-	-
ncbi_112751790	1	4.33036e-213	4.62499e-211	ncbi_112751790	4.20478	2.5254	1.88395	1.32027	1.12591	6.43045	1.62218	3.84002	5.54123	4.7436	0.925351	1.65732	RPL6	PREDICTED: 50S ribosomal protein L6, chloroplastic-like [Arachis duranensis]	Genetic Information Processing	Translation	ko03010//Ribosome	K02933	-	-	-
ncbi_112744639	1	4.98029e-211	5.28569e-209	ncbi_112744639	7.50321	3.51406	4.89598	3.20415	1.80333	6.9709	4.12322	4.67259	7.68948	5.17359	1.98469	2.9836	RPL30	PREDICTED: 60S ribosomal protein L30 [Glycine max]	Genetic Information Processing	Translation	ko03010//Ribosome	K02908	GO:0030529//intracellular ribonucleoprotein complex	-	GO:0010467//gene expression
ncbi_114926180	2	2.96074e-208	3.12265e-206	ncbi_114926180	7.93771	6.6484	18.3933	7.03056	20.3095	1.59902	12.4148	4.98886	2.62868	0.851427	34.8274	9.53279	YRPS3	ribosomal protein S3 (mitochondrion) [Ladeania lanceolata]	Genetic Information Processing	Translation	ko03010//Ribosome	K02982	GO:0009536//plastid;GO:0044391//ribosomal subunit	GO:0003723//RNA binding;GO:0005198//structural molecule activity	GO:0010467//gene expression
ncbi_112790132	1	6.65558e-207	6.97595e-205	ncbi_112790132	4.00704	2.75322	2.08924	1.70883	1.43588	6.53738	2.4711	3.96445	6.51482	4.65156	1.1581	1.98163	RPS20	PREDICTED: 30S ribosomal protein S20, chloroplastic [Arachis duranensis]	Genetic Information Processing	Translation	ko03010//Ribosome	K02968	GO:0009526//plastid envelope;GO:0009532//plastid stroma;GO:0030529//intracellular ribonucleoprotein complex	GO:0003723//RNA binding;GO:0005198//structural molecule activity	GO:0006779//porphyrin-containing compound biosynthetic process;GO:0010467//gene expression;GO:0016072//rRNA metabolic process
ncbi_36489222	2	4.37863e-206	4.56107e-204	ncbi_36489222	21.4269	33.4139	25.527	7.36313	55.8376	8.78982	31.9734	28.2303	16.8674	5.91172	83.3614	15.2579	ndhG	NADH-plastoquinone oxidoreductase subunit 6 (chloroplast) [Arachis hypogaea]	Metabolism;Metabolism	Global and overview maps;Energy metabolism	ko01100//Metabolic pathways;ko00190//Oxidative phosphorylation	K05578;K05578	GO:0031224//intrinsic component of membrane;GO:0044434//chloroplast part	GO:0048037//cofactor binding;GO:0050136//NADH dehydrogenase (quinone) activity	GO:0044710//single-organism metabolic process
ncbi_112723648	1	9.68455e-205	1.00262e-202	ncbi_112723648	10.8979	6.81126	4.93031	3.42205	4.16554	12.1376	5.72648	8.52811	10.2204	8.97584	3.42564	5.19149	RPS16-1	PREDICTED: 30S ribosomal protein S16-like [Arachis duranensis]	Genetic Information Processing	Translation	ko03010//Ribosome	K02959	-	-	-
ncbi_112790492	1	1.28731e-204	1.32459e-202	ncbi_112790492	7.91133	8.07814	3.83955	4.02273	2.18307	16.0287	3.74177	10.3042	13.0875	14.4669	1.65194	3.70466	--	membrane family protein [Populus trichocarpa]	-	-	-	-	-	-	GO:0044237//cellular metabolic process
ncbi_112758256	1	2.30906e-202	2.36154e-200	ncbi_112758256	4.79935	2.59619	1.80821	1.43496	1.41076	6.60449	2.05348	3.87674	6.11292	4.33352	1.20745	1.98149	RPI3	PREDICTED: probable ribose-5-phosphate isomerase 3, chloroplastic [Arachis duranensis]	Metabolism;Metabolism;Metabolism;Metabolism;Metabolism;Metabolism	Global and overview maps;Global and overview maps;Global and overview maps;Global and overview maps;Energy metabolism;Carbohydrate metabolism	ko01100//Metabolic pathways;ko01110//Biosynthesis of secondary metabolites;ko01200//Carbon metabolism;ko01230//Biosynthesis of amino acids;ko00710//Carbon fixation in photosynthetic organisms;ko00030//Pentose phosphate pathway	K01807;K01807;K01807;K01807;K01807;K01807	GO:0009526//plastid envelope;GO:0009532//plastid stroma;GO:0044434//chloroplast part	GO:0016861//intramolecular oxidoreductase activity, interconverting aldoses and ketoses	GO:0000097//sulfur amino acid biosynthetic process;GO:0006090//pyruvate metabolic process;GO:0006091//generation of precursor metabolites and energy;GO:0006544//glycine metabolic process;GO:0006568//tryptophan metabolic process;GO:0006605//protein targeting;GO:0006633//fatty acid biosynthetic process;GO:0006732//coenzyme metabolic process;GO:0006753//nucleoside phosphate metabolic process;GO:0009…
ncbi_112791750	1	5.24597e-201	5.33288e-199	ncbi_112791750	9.96218	4.33341	6.16114	4.40169	3.425	9.21799	6.3955	5.58652	8.58215	5.58005	3.34061	4.82343	RPL27AC	PREDICTED: 60S ribosomal protein L27a-3 [Arachis duranensis]	Genetic Information Processing	Translation	ko03010//Ribosome	K02900	-	-	-
ncbi_112726738	2	6.78878e-201	6.85992e-199	ncbi_112726738	0.604234	0.736812	1.35338	1.14931	1.131	0.814916	1.31811	0.82998	0.787682	1.08234	0.985812	1.4237	DJA6	PREDICTED: dnaJ protein homolog 1-like [Arachis ipaensis]	Genetic Information Processing	Folding, sorting and degradation	ko04141//Protein processing in endoplasmic reticulum	K09503	-	GO:0005515//protein binding;GO:0043169//cation binding	GO:0006950//response to stress;GO:0044267//cellular protein metabolic process
ncbi_112802162	4	9.73115e-200	9.77459e-198	ncbi_112802162	1.46218	1.75368	3.23123	2.96541	4.62099	0.511227	3.88401	0.998643	0.551866	1.28867	4.96934	5.93783	MBF1C	PREDICTED: multiprotein-bridging factor 1c-like [Arachis ipaensis]	-	-	-	-	-	GO:0003677//DNA binding	-
ncbi_112801293	4	1.58918e-199	1.58683e-197	ncbi_112801293	0.802816	0.672733	2.07764	2.71355	4.91372	0.208797	2.29349	0.512367	0.209458	0.916456	4.57705	5.65526	OPR2	PREDICTED: 12-oxophytodienoate reductase 2-like isoform X2 [Arachis duranensis]	Metabolism;Metabolism;Metabolism	Global and overview maps;Global and overview maps;Lipid metabolism	ko01100//Metabolic pathways;ko01110//Biosynthesis of secondary metabolites;ko00592//alpha-Linolenic acid metabolism	K05894;K05894;K05894	-	GO:0003824//catalytic activity;GO:0032553//ribonucleotide binding	GO:0044710//single-organism metabolic process
ncbi_112769360	2	3.25702e-199	3.23307e-197	ncbi_112769360	12.825	28.0045	18.9222	27.8368	15.7058	7.64117	23.6642	21.614	11.9343	26.0185	15.5338	23.7564	At1g54290	PREDICTED: protein translation factor SUI1 homolog 2 [Arachis duranensis]	Genetic Information Processing	Translation	ko03013//RNA transport	K03113	-	-	GO:0006412//translation
ncbi_112737603	1	5.02413e-199	4.95803e-197	ncbi_112737603	2.18688	2.19086	1.00271	1.28221	0.959105	4.98127	1.7377	2.82447	4.59722	3.16234	0.707114	1.15826	petC	PREDICTED: cytochrome b6-f complex iron-sulfur subunit, chloroplastic-like [Arachis ipaensis]	Metabolism;Metabolism	Global and overview maps;Energy metabolism	ko01100//Metabolic pathways;ko00195//Photosynthesis	K02636;K02636	GO:0031224//intrinsic component of membrane;GO:0034357//photosynthetic membrane	GO:0009055//electron carrier activity;GO:0043169//cation binding;GO:0051536//iron-sulfur cluster binding;GO:0052880//oxidoreductase activity, acting on diphenols and related substances as donors, with copper protein as acceptor	GO:0015992//proton transport;GO:0044237//cellular metabolic process;GO:0044710//single-organism metabolic process
ncbi_112755903	1	8.26473e-199	8.10856e-197	ncbi_112755903	2.9651	2.42898	1.24852	1.48236	0.951894	5.33792	1.40773	3.1444	4.33234	3.60712	0.704527	1.2906	OEP7	PREDICTED: outer envelope membrane protein 7 [Arachis ipaensis]	-	-	-	-	GO:0031355//integral component of plastid outer membrane	-	-
ncbi_112802042	1	8.94349e-199	8.72378e-197	ncbi_112802042	4.69673	1.61337	2.22501	1.53257	1.07749	4.43486	2.06995	2.45347	3.86357	2.27017	1.07355	1.53589	RPL31	PREDICTED: 60S ribosomal protein L31 [Arachis duranensis]	Genetic Information Processing	Translation	ko03010//Ribosome	K02910	GO:0030529//intracellular ribonucleoprotein complex	-	GO:0010467//gene expression
ncbi_112748327	4	1.63931e-198	1.58985e-196	ncbi_112748327	0.942655	1.42127	2.25886	3.12264	3.34032	0.296802	1.9914	0.88792	0.454896	1.49006	3.48797	4.79545	AKR4C9	PREDICTED: aldo-keto reductase family 4 member C9-like [Arachis duranensis]	-	-	-	-	-	GO:0003824//catalytic activity	GO:0044710//single-organism metabolic process
ncbi_112801291	4	4.69787e-198	4.53009e-196	ncbi_112801291	1.60938	2.54992	4.01123	4.78108	4.93479	0.926451	4.28874	2.06333	1.22869	2.92344	5.29812	6.93432	OPR2	PREDICTED: 12-oxophytodienoate reductase 2 [Glycine max]	Metabolism;Metabolism;Metabolism	Global and overview maps;Global and overview maps;Lipid metabolism	ko01100//Metabolic pathways;ko01110//Biosynthesis of secondary metabolites;ko00592//alpha-Linolenic acid metabolism	K05894;K05894;K05894	-	GO:0003824//catalytic activity;GO:0032553//ribonucleotide binding	GO:0044710//single-organism metabolic process
ncbi_112733954	2	4.85515e-198	4.65515e-196	ncbi_112733954	2.71212	3.41257	5.89199	5.51651	5.53198	1.2529	7.23117	2.62871	1.40819	3.62532	6.13825	8.5276	UBQ10	ubiquitin-like protein [Phaseolus vulgaris]	-	-	-	-	-	-	-
ncbi_112733770	4	7.11602e-198	6.78435e-196	ncbi_112733770	2.09861	2.52979	3.72175	4.24543	4.53569	0.840224	3.76973	2.56032	1.23808	3.52197	4.59023	6.184	AS	PREDICTED: hydroquinone glucosyltransferase-like [Arachis duranensis]	-	-	-	-	-	GO:0016757//transferase activity, transferring glycosyl groups	-
ncbi_112710809	2	4.97876e-197	4.72003e-195	ncbi_112710809	1.14565	1.17927	2.91502	3.4888	4.21781	0.322994	2.9198	0.643576	0.321344	0.805647	4.8	6.07708	HSP17.3-B	PREDICTED: 17.3 kDa class I heat shock protein-like [Arachis duranensis]	Genetic Information Processing	Folding, sorting and degradation	ko04141//Protein processing in endoplasmic reticulum	K13993	-	-	-
ncbi_112784875	1	9.56824e-197	9.02034e-195	ncbi_112784875	2.51031	1.35062	0.783338	0.845684	0.404481	3.27894	1.2046	1.7224	2.63808	1.63176	0.436286	0.674002	RPL27	PREDICTED: 50S ribosomal protein L27, chloroplastic-like [Arachis ipaensis]	Genetic Information Processing	Translation	ko03010//Ribosome	K02899	GO:0030529//intracellular ribonucleoprotein complex	-	GO:0010467//gene expression
ncbi_112792322	4	3.87866e-196	3.63625e-194	ncbi_112792322	1.69146	7.55484	5.92544	5.14657	13.651	0.532507	4.70725	2.01242	0.766324	2.0881	6.99887	7.09036	PGIP1	PREDICTED: polygalacturonase inhibitor 2-like [Arachis duranensis]	-	-	-	-	-	-	-
ncbi_114927086	2	4.54716e-196	4.23941e-194	ncbi_114927086	33.3755	45.3252	37.117	12.6967	81.8568	14.0196	44.8269	46.5392	27.2775	10.8805	110.348	22.9291	clpP	clp protease proteolytic subunit (chloroplast) [Arachis hypogaea]	-	-	-	-	GO:0009532//plastid stroma	GO:0070011//peptidase activity, acting on L-amino acid peptides	GO:0019538//protein metabolic process
ncbi_112728158	3	5.52211e-196	5.12009e-194	ncbi_112728158	7.1003	2.49752	2.6157	2.04663	1.46301	5.92912	2.65435	3.38375	5.16229	3.60043	1.27412	2.16641	UBICEP52-7	Ubiquitin supergroup,Ribosomal protein L40e [Theobroma cacao]	Genetic Information Processing	Translation	ko03010//Ribosome	K02927	GO:0030529//intracellular ribonucleoprotein complex	-	GO:0010467//gene expression
ncbi_112779881	2	2.328e-194	2.14672e-192	ncbi_112779881	0.884847	5.39779	2.59785	1.85413	4.58687	0.495969	2.15451	1.91998	1.00747	1.70304	2.80656	3.04226	ILL5	PREDICTED: IAA-amino acid hydrolase ILR1-like 4 [Arachis ipaensis]	-	-	-	-	-	-	-
ncbi_112776079	1	2.68994e-194	2.467e-192	ncbi_112776079	3.88364	1.90238	2.23492	1.31288	0.945327	5.54441	2.79828	3.251	5.76223	3.47432	1.15197	1.8557	RPL4	PREDICTED: LOW QUALITY PROTEIN: 50S ribosomal protein L4, chloroplastic [Arachis ipaensis]	Genetic Information Processing	Translation	ko03010//Ribosome	K02926	-	-	-
ncbi_112747800	1	2.45867e-193	2.2427e-191	ncbi_112747800	2.34637	1.72373	0.812101	1.73757	0.662281	4.05312	0.918118	2.59152	3.99644	2.37161	0.519913	0.820794	--	PREDICTED: vegetative cell wall protein gp1-like [Arachis ipaensis]	-	-	-	-	-	-	-
ncbi_112695442	1	3.09456e-193	2.80757e-191	ncbi_112695442	3.59919	2.39239	1.11539	1.26785	0.908272	5.11609	1.60941	2.99166	4.92323	3.70036	0.802673	1.38596	RPI3	PREDICTED: probable ribose-5-phosphate isomerase 3, chloroplastic [Arachis duranensis]	Metabolism;Metabolism;Metabolism;Metabolism;Metabolism;Metabolism	Global and overview maps;Global and overview maps;Global and overview maps;Global and overview maps;Energy metabolism;Carbohydrate metabolism	ko01100//Metabolic pathways;ko01110//Biosynthesis of secondary metabolites;ko01200//Carbon metabolism;ko01230//Biosynthesis of amino acids;ko00710//Carbon fixation in photosynthetic organisms;ko00030//Pentose phosphate pathway	K01807;K01807;K01807;K01807;K01807;K01807	GO:0009526//plastid envelope;GO:0009532//plastid stroma;GO:0044434//chloroplast part	GO:0016861//intramolecular oxidoreductase activity, interconverting aldoses and ketoses	GO:0000097//sulfur amino acid biosynthetic process;GO:0006090//pyruvate metabolic process;GO:0006091//generation of precursor metabolites and energy;GO:0006544//glycine metabolic process;GO:0006568//tryptophan metabolic process;GO:0006605//protein targeting;GO:0006633//fatty acid biosynthetic process;GO:0006732//coenzyme metabolic process;GO:0006753//nucleoside phosphate metabolic process;GO:0009…
ncbi_112751520	4	7.56963e-193	6.83088e-191	ncbi_112751520	3.06138	11.5118	6.22805	13.3554	16.6024	1.37178	5.46962	4.76853	2.4049	6.47735	9.66805	11.5933	ASP	PREDICTED: miraculin-like [Arachis ipaensis]	-	-	-	-	-	-	-
ncbi_112787536	2	5.00137e-192	4.48926e-190	ncbi_112787536	1.03014	0.7442	4.09267	3.59481	3.84895	0.3389	4.18741	0.55579	0.304124	0.723381	5.41185	6.68551	HSP70	PREDICTED: heat shock cognate 70 kDa protein 2 [Arachis duranensis]	Genetic Information Processing;Cellular Processes;Genetic Information Processing	Folding, sorting and degradation;Transport and catabolism;Transcription	ko04141//Protein processing in endoplasmic reticulum;ko04144//Endocytosis;ko03040//Spliceosome	K03283;K03283;K03283	-	-	-
ncbi_112727801	4	1.13826e-191	1.0163e-189	ncbi_112727801	1.01351	1.32417	2.95748	2.7948	4.29703	0.267119	2.32917	0.889936	0.415737	1.35265	4.13015	5.5326	AKR4C9	PREDICTED: aldo-keto reductase family 4 member C9-like [Arachis duranensis]	-	-	-	-	-	GO:0003824//catalytic activity	GO:0044710//single-organism metabolic process
ncbi_112738245	1	2.17879e-191	1.93511e-189	ncbi_112738245	4.3622	3.05922	2.25813	1.80289	1.2152	6.04995	2.2045	4.13603	5.21589	4.32704	1.0638	1.7017	--	PREDICTED: chaperone protein DnaJ-like isoform X2 [Arachis ipaensis]	-	-	-	-	-	GO:0005515//protein binding	-
ncbi_112789729	1	4.41243e-191	3.89842e-189	ncbi_112789729	2.50959	2.677	1.3153	1.29402	0.884378	5.28783	2.4526	3.24683	5.01673	3.58893	0.891904	1.42396	petC	PREDICTED: cytochrome b6-f complex iron-sulfur subunit, chloroplastic-like [Arachis duranensis]	Metabolism;Metabolism	Global and overview maps;Energy metabolism	ko01100//Metabolic pathways;ko00195//Photosynthesis	K02636;K02636	GO:0031224//intrinsic component of membrane;GO:0034357//photosynthetic membrane	GO:0009055//electron carrier activity;GO:0043169//cation binding;GO:0051536//iron-sulfur cluster binding;GO:0052880//oxidoreductase activity, acting on diphenols and related substances as donors, with copper protein as acceptor	GO:0015992//proton transport;GO:0044237//cellular metabolic process;GO:0044710//single-organism metabolic process
ncbi_112702925	1	8.77154e-191	7.70936e-189	ncbi_112702925	4.25725	3.68505	1.70145	2.06769	1.65461	6.47905	3.17988	4.70749	6.08749	4.74625	1.23552	1.80488	At1g56190	PREDICTED: phosphoglycerate kinase, chloroplastic [Arachis duranensis]	Metabolism;Metabolism;Metabolism;Metabolism;Metabolism;Metabolism	Global and overview maps;Global and overview maps;Global and overview maps;Global and overview maps;Carbohydrate metabolism;Energy metabolism	ko01100//Metabolic pathways;ko01110//Biosynthesis of secondary metabolites;ko01200//Carbon metabolism;ko01230//Biosynthesis of amino acids;ko00010//Glycolysis / Gluconeogenesis;ko00710//Carbon fixation in photosynthetic organisms	K00927;K00927;K00927;K00927;K00927;K00927	-	GO:0016772//transferase activity, transferring phosphorus-containing groups;GO:0032550//purine ribonucleoside binding	GO:0006090//pyruvate metabolic process;GO:0006796//phosphate-containing compound metabolic process
ncbi_36489200	2	1.36628e-190	1.19461e-188	ncbi_36489200	6.25833	8.31943	6.69005	2.19617	18.2634	2.27428	9.35348	7.7175	4.3367	1.65959	23.8128	4.9098	rps19	ribosomal protein S19 (chloroplast) [Arachis hypogaea]	Genetic Information Processing	Translation	ko03010//Ribosome	K02965	GO:0009536//plastid;GO:0044391//ribosomal subunit	GO:0003723//RNA binding;GO:0005198//structural molecule activity	GO:0010467//gene expression
ncbi_112776600	2	2.87735e-189	2.50285e-187	ncbi_112776600	1.2518	1.04913	2.79202	2.64552	3.33468	0.381426	4.21205	0.836727	0.343686	0.864018	4.51554	5.95991	CP12-2	PREDICTED: calvin cycle protein CP12-1, chloroplastic-like [Arachis ipaensis]	-	-	-	-	-	-	-
ncbi_112695884	1	8.40725e-188	7.2755e-186	ncbi_112695884	7.25447	3.05381	3.97903	2.94988	1.96951	6.83292	4.10253	4.00725	6.26007	4.11988	2.05575	3.10537	RPL21A	PREDICTED: 60S ribosomal protein L21-1 [Arachis duranensis]	Genetic Information Processing	Translation	ko03010//Ribosome	K02889	-	-	-
ncbi_112720204	1	3.15429e-187	2.71575e-185	ncbi_112720204	9.74038	9.29731	4.6774	5.15659	3.58893	15.9362	5.44736	11.7174	12.9501	14.5102	2.7432	5.01025	PSBO	PREDICTED: oxygen-evolving enhancer protein 1, chloroplastic [Arachis ipaensis]	Metabolism;Metabolism	Global and overview maps;Energy metabolism	ko01100//Metabolic pathways;ko00195//Photosynthesis	K02716;K02716	GO:0009521//photosystem;GO:0019867//outer membrane;GO:0031224//intrinsic component of membrane	-	GO:0042548//regulation of photosynthesis, light reaction
ncbi_112709894	1	1.336e-186	1.14442e-184	ncbi_112709894	8.471	8.21329	4.44403	4.93337	3.79948	14.393	6.23312	11.1362	9.5851	12.4884	2.43723	4.16987	PSAH2	PREDICTED: photosystem I reaction center subunit VI-2, chloroplastic-like [Arachis duranensis]	Metabolism;Metabolism	Global and overview maps;Energy metabolism	ko01100//Metabolic pathways;ko00195//Photosynthesis	K02695;K02695	-	-	-
ncbi_112710232	1	1.81995e-186	1.55109e-184	ncbi_112710232	3.94173	1.75327	1.31016	1.0441	1.26141	5.14942	2.63711	2.67891	5.34046	3.21186	1.05169	1.76004	RPL4	PREDICTED: 50S ribosomal protein L4, chloroplastic [Arachis duranensis]	Genetic Information Processing	Translation	ko03010//Ribosome	K02926	-	-	-
ncbi_112715908	1	3.52873e-186	2.99233e-184	ncbi_112715908	2.39519	1.73551	1.0264	0.791497	0.633383	4.03457	1.99787	2.22613	3.55894	2.26506	0.736504	0.989792	RPL27	PREDICTED: 50S ribosomal protein L27, chloroplastic-like [Arachis ipaensis]	Genetic Information Processing	Translation	ko03010//Ribosome	K02899	GO:0030529//intracellular ribonucleoprotein complex	-	GO:0010467//gene expression
ncbi_112801177	1	4.35673e-186	3.67599e-184	ncbi_112801177	5.89756	2.26507	3.68764	2.17576	1.53503	5.85514	3.30646	3.13593	4.90498	3.10179	1.64376	2.45077	RPP2B	PREDICTED: 60S acidic ribosomal protein P2A-like [Arachis duranensis]	Genetic Information Processing	Translation	ko03010//Ribosome	K02943	GO:0030529//intracellular ribonucleoprotein complex	-	GO:0034645//cellular macromolecule biosynthetic process
ncbi_112715058	4	6.01725e-186	5.05179e-184	ncbi_112715058	1.69811	2.11	4.69531	7.53589	8.38952	0.528489	3.93724	1.31063	0.710242	2.32825	6.62152	8.19867	GAPC2	PREDICTED: glyceraldehyde-3-phosphate dehydrogenase GAPC2, cytosolic-like [Arachis ipaensis]	Metabolism;Metabolism;Metabolism;Metabolism;Metabolism;Metabolism	Global and overview maps;Global and overview maps;Global and overview maps;Global and overview maps;Carbohydrate metabolism;Energy metabolism	ko01100//Metabolic pathways;ko01110//Biosynthesis of secondary metabolites;ko01200//Carbon metabolism;ko01230//Biosynthesis of amino acids;ko00010//Glycolysis / Gluconeogenesis;ko00710//Carbon fixation in photosynthetic organisms	K00134;K00134;K00134;K00134;K00134;K00134	-	GO:0000166//nucleotide binding;GO:0016903//oxidoreductase activity, acting on the aldehyde or oxo group of donors	GO:0044710//single-organism metabolic process
ncbi_112766452	1	7.36403e-186	6.15189e-184	ncbi_112766452	3.81226	1.98152	1.58012	1.11303	0.924831	4.68405	1.96382	2.56948	3.82719	2.89423	0.847296	1.40273	PSRP6	PREDICTED: 50S ribosomal protein 6, chloroplastic [Arachis ipaensis]	-	-	-	-	-	-	-
ncbi_112801225	4	6.34668e-185	5.27587e-183	ncbi_112801225	10.4139	16.7398	16.0742	22.6447	14.0946	9.23085	20.0394	14.8225	10.7369	20.3516	14.8483	23.0362	UBQ10	PREDICTED: polyubiquitin isoform X1 [Pyrus x bretschneideri]	-	-	-	-	-	-	-
ncbi_112705822	2	3.09376e-184	2.55918e-182	ncbi_112705822	0.829231	1.26482	2.56697	2.70575	2.72098	0.398866	2.0041	0.607505	0.415739	0.738725	3.13236	3.93738	2023-04-03	PREDICTED: 5'-adenylylsulfate reductase 3, chloroplastic [Arachis ipaensis]	Metabolism	Energy metabolism	ko00920//Sulfur metabolism	K05907	-	GO:0016667//oxidoreductase activity, acting on a sulfur group of donors	GO:0006790//sulfur compound metabolic process;GO:0019725//cellular homeostasis;GO:0044710//single-organism metabolic process
ncbi_112696796	1	4.52256e-184	3.72284e-182	ncbi_112696796	5.20798	3.53935	2.22746	1.75979	1.64222	7.14838	2.7439	4.00264	6.25832	5.19392	1.35833	2.52012	PSRP5	PREDICTED: 50S ribosomal protein 5, chloroplastic [Arachis duranensis]	-	-	-	-	GO:0009536//plastid	-	-
ncbi_112737880	1	6.69177e-184	5.48173e-182	ncbi_112737880	4.15645	5.49176	1.76134	2.12191	1.62027	9.42678	2.46775	6.30479	6.91145	7.50211	0.965321	1.9911	CAB13	PREDICTED: chlorophyll a-b binding protein 13, chloroplastic [Arachis ipaensis]	Metabolism;Metabolism	Global and overview maps;Energy metabolism	ko01100//Metabolic pathways;ko00196//Photosynthesis - antenna proteins	K08914;K08914	GO:0009521//photosystem;GO:0031224//intrinsic component of membrane	GO:0043169//cation binding;GO:0046906//tetrapyrrole binding	GO:0006091//generation of precursor metabolites and energy;GO:0006464//cellular protein modification process
ncbi_112749945	1	9.4647e-184	7.71578e-182	ncbi_112749945	3.34497	1.45098	1.65278	0.877259	0.753502	4.21266	1.44471	1.91864	3.63176	2.24584	0.799135	1.30283	UAF30	PREDICTED: upstream activation factor subunit UAF30-like [Arachis duranensis]	-	-	-	-	-	-	-
ncbi_114927083	2	3.78128e-183	3.06775e-181	ncbi_114927083	39.2577	72.89	40.7479	18.2235	109.918	20.7885	50.972	65.4346	38.3714	13.4878	131.03	28.2221	psbC	PREDICTED: LOW QUALITY PROTEIN: photosystem II CP43 reaction center protein-like [Prunus mume]	Metabolism;Metabolism	Global and overview maps;Energy metabolism	ko01100//Metabolic pathways;ko00195//Photosynthesis	K02705;K02705	GO:0009521//photosystem;GO:0031224//intrinsic component of membrane;GO:0044434//chloroplast part	GO:0009055//electron carrier activity;GO:0043169//cation binding;GO:0046906//tetrapyrrole binding	GO:0006464//cellular protein modification process;GO:0009767//photosynthetic electron transport chain
ncbi_112717030	1	1.03815e-182	8.38221e-181	ncbi_112717030	7.28229	3.61735	5.09038	3.55609	2.47753	7.55947	5.40129	4.15038	6.64081	4.25029	2.62469	3.94609	RPS9C	PREDICTED: 40S ribosomal protein S9-2 [Arachis duranensis]	Genetic Information Processing	Translation	ko03010//Ribosome	K02997	-	-	-
ncbi_112791829	2	2.91652e-181	2.34363e-179	ncbi_112791829	2.79957	4.15276	6.94425	7.19148	5.89547	1.81378	8.08083	3.46441	1.97208	4.74535	6.51268	9.31267	UBQ10	ubiquitin-like protein [Phaseolus vulgaris]	-	-	-	-	-	-	-
ncbi_112750744	1	6.62419e-181	5.29778e-179	ncbi_112750744	4.87301	2.98729	2.05766	1.77966	1.49688	7.35704	2.73185	4.431	6.74415	6.12062	1.17523	2.21239	--	PREDICTED: uncharacterized protein LOC107643983 [Arachis ipaensis]	-	-	-	-	-	-	-
ncbi_112716741	1	7.20661e-180	5.73639e-178	ncbi_112716741	4.52869	3.76438	1.7017	1.75145	1.30395	7.32595	2.16454	4.78381	6.47554	6.18922	0.953878	1.97136	ATP1	Pterin_4a domain-containing protein [Cephalotus follicularis]	Metabolism;Metabolism	Global and overview maps;Metabolism of cofactors and vitamins	ko01100//Metabolic pathways;ko00790//Folate biosynthesis	K01724;K01724	GO:0009536//plastid	GO:0016836//hydro-lyase activity	GO:0006091//generation of precursor metabolites and energy;GO:0006351//transcription, DNA-templated;GO:0008652//cellular amino acid biosynthetic process;GO:0009108//coenzyme biosynthetic process;GO:0009658//chloroplast organization;GO:0009668//plastid membrane organization;GO:0016072//rRNA metabolic process;GO:0031399//regulation of protein modification process;GO:0043623//cellular protein comple…
ncbi_112733528	4	7.70606e-180	6.10516e-178	ncbi_112733528	1.65511	1.28456	5.41392	4.13941	3.46305	0.706048	4.81417	1.06959	0.733307	1.22747	5.52873	7.87278	HSP17.3-B	PREDICTED: 17.3 kDa class I heat shock protein-like [Arachis ipaensis]	Genetic Information Processing	Folding, sorting and degradation	ko04141//Protein processing in endoplasmic reticulum	K13993	-	-	-
ncbi_112797941	1	1.32053e-179	1.04131e-177	ncbi_112797941	6.03364	2.59583	4.37824	2.9928	1.80314	6.10428	3.78567	4.16139	6.47041	4.30685	1.80566	2.69076	RPL30	PREDICTED: 60S ribosomal protein L30 [Glycine max]	Genetic Information Processing	Translation	ko03010//Ribosome	K02908	GO:0030529//intracellular ribonucleoprotein complex	-	GO:0010467//gene expression
ncbi_112802518	1	4.36927e-179	3.42937e-177	ncbi_112802518	5.84325	3.53605	2.78442	2.05799	1.65815	8.24703	2.86651	5.49119	7.41748	7.30115	1.40551	2.70866	--	PREDICTED: uncharacterized protein LOC107491413 [Arachis duranensis]	-	-	-	-	-	-	-
ncbi_112784034	2	7.31126e-179	5.71192e-177	ncbi_112784034	1.74994	1.98905	7.21799	6.61486	5.26242	0.850533	6.088	1.22474	0.784456	1.57571	6.08184	8.82604	LSU2	protein RESPONSE TO LOW SULFUR 2-like [Cajanus cajan]	-	-	-	-	-	-	-
ncbi_112710564	2	1.78284e-178	1.38642e-176	ncbi_112710564	0.630021	0.677162	1.67033	1.01074	1.76525	0.326069	1.87551	0.469054	0.269341	0.590715	2.39182	3.17626	CP12-2	PREDICTED: calvin cycle protein CP12-1, chloroplastic-like [Arachis duranensis]	-	-	-	-	-	-	-
ncbi_112800541	4	4.02195e-178	3.11332e-176	ncbi_112800541	0.674645	2.97064	1.51654	1.66781	10.6101	0.194877	1.38266	0.877544	0.348963	1.16509	3.29437	2.927	CYP81E1	PREDICTED: isoflavone 2'-hydroxylase-like [Arachis duranensis]	-	-	-	-	-	GO:0016491//oxidoreductase activity;GO:0046906//tetrapyrrole binding;GO:0046914//transition metal ion binding	GO:0044710//single-organism metabolic process
ncbi_112744673	4	6.24555e-178	4.8125e-176	ncbi_112744673	0.863406	0.932472	1.89061	3.06069	3.28403	0.311821	2.00725	0.82632	0.407033	1.25974	3.26695	4.06428	At3g02360	PREDICTED: 6-phosphogluconate dehydrogenase, decarboxylating 3 [Arachis ipaensis]	Metabolism;Metabolism;Metabolism;Metabolism;Metabolism	Global and overview maps;Global and overview maps;Global and overview maps;Metabolism of other amino acids;Carbohydrate metabolism	ko01100//Metabolic pathways;ko01110//Biosynthesis of secondary metabolites;ko01200//Carbon metabolism;ko00480//Glutathione metabolism;ko00030//Pentose phosphate pathway	K00033;K00033;K00033;K00033;K00033	-	GO:0000166//nucleotide binding;GO:0016614//oxidoreductase activity, acting on CH-OH group of donors;GO:0048037//cofactor binding	GO:0006739//NADP metabolic process
ncbi_112707165	4	1.02093e-177	7.83101e-176	ncbi_112707165	4.37818	6.92977	6.60352	9.23683	7.04721	2.5213	9.10215	6.35144	3.44447	7.74202	7.25498	10.6406	GRXC9	PREDICTED: glutaredoxin-C9-like [Arachis duranensis]	-	-	-	-	-	-	GO:0044699//single-organism process
ncbi_112791497	4	2.01105e-176	1.53559e-174	ncbi_112791497	0.941349	0.846633	2.02416	1.35023	2.15076	0.371194	1.94023	0.665818	0.349302	0.790504	2.66394	3.74798	HSP17.5-E	PREDICTED: 17.3 kDa class I heat shock protein [Arachis duranensis]	Genetic Information Processing	Folding, sorting and degradation	ko04141//Protein processing in endoplasmic reticulum	K13993	-	-	-
ncbi_112726668	2	2.35018e-176	1.78646e-174	ncbi_112726668	1.10031	1.49471	1.77397	1.6706	2.0363	0.466689	2.64456	1.21523	0.686419	1.55961	2.49255	3.44359	ALAAT2	PREDICTED: alanine aminotransferase 2-like [Arachis ipaensis]	Metabolism;Metabolism;Metabolism;Metabolism;Metabolism;Metabolism;Metabolism	Global and overview maps;Global and overview maps;Global and overview maps;Energy metabolism;Global and overview maps;Amino acid metabolism;Amino acid metabolism	ko01100//Metabolic pathways;ko01200//Carbon metabolism;ko01230//Biosynthesis of amino acids;ko00710//Carbon fixation in photosynthetic organisms;ko01210//2-Oxocarboxylic acid metabolism;ko00250//Alanine, aspartate and glutamate metabolism;ko00220//Arginine biosynthesis	K00814;K00814;K00814;K00814;K00814;K00814;K00814	-	GO:0016769//transferase activity, transferring nitrogenous groups;GO:0043168//anion binding	GO:0008152//metabolic process
ncbi_112714787	4	6.47658e-176	4.901e-174	ncbi_112714787	1.32238	1.02076	2.57314	3.92496	4.82499	0.229296	2.29513	0.806664	0.347835	1.38955	4.72143	6.25522	CAD1	PREDICTED: probable cinnamyl alcohol dehydrogenase 1 [Arachis duranensis]	Metabolism;Metabolism;Metabolism	Global and overview maps;Global and overview maps;Biosynthesis of other secondary metabolites	ko01100//Metabolic pathways;ko01110//Biosynthesis of secondary metabolites;ko00940//Phenylpropanoid biosynthesis	K00083;K00083;K00083	-	-	-
ncbi_112801259	2	8.42023e-176	6.34337e-174	ncbi_112801259	1.62828	19.3188	8.07801	7.27387	7.71356	0.90608	7.63235	3.48584	1.40007	3.58882	7.49867	7.30347	STP13	PREDICTED: sugar transport protein 13 [Arachis ipaensis]	-	-	-	-	GO:0005911//cell-cell junction;GO:0031224//intrinsic component of membrane	GO:0005356//hydrogen:glucose symporter activity	GO:0006865//amino acid transport;GO:0008645//hexose transport;GO:0044763//single-organism cellular process
ncbi_112737851	4	5.87949e-175	4.40961e-173	ncbi_112737851	1.98158	2.212	3.47326	6.10703	8.0338	0.567923	3.20831	1.7865	0.960789	2.74769	6.20725	7.58129	At4g27270	PREDICTED: probable NAD(P)H dehydrogenase (quinone) FQR1-like 1 [Arachis ipaensis]	Metabolism;Metabolism	Global and overview maps;Metabolism of cofactors and vitamins	ko01110//Biosynthesis of secondary metabolites;ko00130//Ubiquinone and other terpenoid-quinone biosynthesis	K03809;K03809	-	GO:0003824//catalytic activity	GO:0006355//regulation of transcription, DNA-templated;GO:0044710//single-organism metabolic process
ncbi_112711232	1	1.15709e-174	8.63976e-173	ncbi_112711232	4.18649	1.70634	2.65953	1.8602	1.17928	4.47929	2.81223	2.51145	4.27053	2.42903	1.31188	1.80277	RPL14B	PREDICTED: probable 60S ribosomal protein L14 [Arachis duranensis]	Genetic Information Processing	Translation	ko03010//Ribosome	K02875	-	-	-
ncbi_36489199	2	1.33759e-174	9.94356e-173	ncbi_36489199	38.3367	56.953	37.5197	13.1152	92.1229	16.2479	47.1775	57.0288	32.4203	11.9055	117.723	22.6386	rps3	ribosomal protein S3 (chloroplast) [Arachis hypogaea]	Genetic Information Processing	Translation	ko03010//Ribosome	K02982	GO:0009536//plastid;GO:0044391//ribosomal subunit	GO:0003723//RNA binding;GO:0005198//structural molecule activity	GO:0010467//gene expression
ncbi_112779209	1	1.82051e-173	1.34741e-171	ncbi_112779209	2.70194	1.79717	1.10596	1.0071	0.490655	4.09715	1.33552	2.53017	3.86111	3.27893	0.497704	1.01495	CURT1C	PREDICTED: protein CURVATURE THYLAKOID 1C, chloroplastic [Arachis duranensis]	-	-	-	-	-	-	-
ncbi_112720746	1	3.07366e-173	2.26498e-171	ncbi_112720746	2.90749	1.75018	1.37537	1.16054	0.601274	4.09149	1.20244	2.42861	3.73526	2.93262	0.58247	1.03656	LIL3.2	light-harvesting complex-like protein 3 isotype 2, chloroplastic [Cajanus cajan]	-	-	-	-	-	-	-
ncbi_112754660	1	5.29171e-172	3.88251e-170	ncbi_112754660	6.12992	4.17888	2.52476	2.51316	1.93438	7.95878	3.11932	5.21277	7.33516	6.11492	1.91285	3.07698	--	PREDICTED: 50S ribosomal protein 5, chloroplastic [Arachis duranensis]	-	-	-	-	GO:0009507//chloroplast	-	-
ncbi_112741035	1	1.1105e-171	8.11242e-170	ncbi_112741035	3.40167	3.01329	1.92715	1.68799	1.32255	5.65684	2.45003	3.7004	6.04611	3.90181	1.13144	1.76892	PSB28	PREDICTED: photosystem II reaction center PSB28 protein, chloroplastic [Arachis duranensis]	Metabolism;Metabolism	Global and overview maps;Energy metabolism	ko01100//Metabolic pathways;ko00195//Photosynthesis	K08903;K08903	-	-	-
ncbi_112795836	1	5.22035e-171	3.79713e-169	ncbi_112795836	8.04459	4.40951	5.21523	4.28046	2.92912	9.1455	5.70105	5.85505	8.53105	6.80456	3.028	4.48593	RPS15AA	PREDICTED: 40S ribosomal protein S15a-1 [Arachis duranensis]	Genetic Information Processing	Translation	ko03010//Ribosome	K02957	GO:0030529//intracellular ribonucleoprotein complex	-	GO:0010467//gene expression
ncbi_112702482	1	6.4944e-171	4.70356e-169	ncbi_112702482	4.89532	5.71771	2.27206	2.88892	2.33318	9.94352	4.52814	6.12436	8.11378	8.15276	2.04096	3.53026	RCA1	PREDICTED: ribulose bisphosphate carboxylase/oxygenase activase, chloroplastic-like [Arachis ipaensis]	-	-	-	-	-	-	-
ncbi_112712595	3	8.17195e-171	5.89323e-169	ncbi_112712595	7.76876	3.27887	1.72425	2.41819	1.12387	3.74757	2.13275	3.03834	3.58835	2.94787	1.11473	1.5626	PIP2-2	PREDICTED: aquaporin PIP2-2 [Arachis duranensis]	-	-	-	-	-	-	-
ncbi_36489157	2	1.50064e-170	1.07759e-168	ncbi_36489157	273.077	281.732	299.847	76.6435	439.135	99.6889	339.073	301.007	183.473	64.5041	766.374	156.328	rpoC2	RNA polymerase beta' subunit (chloroplast) [Arachis hypogaea]	Metabolism;Metabolism;Metabolism;Genetic Information Processing	Global and overview maps;Nucleotide metabolism;Nucleotide metabolism;Transcription	ko01100//Metabolic pathways;ko00230//Purine metabolism;ko00240//Pyrimidine metabolism;ko03020//RNA polymerase	K03046;K03046;K03046;K03046	GO:0009536//plastid	GO:0034062//RNA polymerase activity	GO:0034645//cellular macromolecule biosynthetic process
ncbi_112740993	2	1.23225e-169	8.81112e-168	ncbi_112740993	0.691538	1.13528	1.27791	1.2595	1.58916	0.418631	1.56752	0.904621	0.533272	1.28178	1.93887	2.81725	ATJ20	PREDICTED: chaperone protein dnaJ 20, chloroplastic-like [Arachis ipaensis]	-	-	-	-	-	-	-
ncbi_112752033	1	3.84525e-169	2.73791e-167	ncbi_112752033	2.69041	1.96787	1.75292	1.25757	1.12792	4.96536	1.97963	2.98694	4.05294	3.12147	0.931715	1.4434	RPL27	PREDICTED: 50S ribosomal protein L27, chloroplastic-like [Arachis ipaensis]	Genetic Information Processing	Translation	ko03010//Ribosome	K02899	GO:0030529//intracellular ribonucleoprotein complex	-	GO:0010467//gene expression
ncbi_112776678	1	2.8958e-168	2.05322e-166	ncbi_112776678	5.29772	2.49538	2.16434	1.40339	1.4968	5.79774	2.38882	3.38472	5.75609	3.68515	1.37115	2.20755	RPL17	PREDICTED: 50S ribosomal protein L17, chloroplastic [Arachis ipaensis]	Genetic Information Processing	Translation	ko03010//Ribosome	K02879	GO:0030529//intracellular ribonucleoprotein complex	-	GO:0010467//gene expression
ncbi_112733412	1	3.68098e-168	2.59902e-166	ncbi_112733412	7.71803	6.66044	3.47929	3.96636	3.24691	12.0899	4.16251	8.92801	10.6811	11.0479	2.4455	4.26548	CURT1A	PREDICTED: protein CURVATURE THYLAKOID 1A, chloroplastic [Arachis duranensis]	-	-	-	-	-	-	-
ncbi_112803074	1	6.95334e-167	4.88907e-165	ncbi_112803074	20.4092	20.2245	9.12976	11.5176	7.56314	33.7007	11.5265	26.3738	27.382	33.9765	5.52097	10.6498	CAB6A	PREDICTED: chlorophyll a-b binding protein 6A, chloroplastic [Arachis duranensis]	Metabolism	Energy metabolism	ko00196//Photosynthesis - antenna proteins	K08907	-	-	-
ncbi_112710517	1	1.1278e-166	7.89694e-165	ncbi_112710517	6.64708	4.40192	3.63594	2.57548	2.18847	9.44584	3.7578	5.99522	8.55828	7.91061	2.07231	3.67075	CPN10-1	PREDICTED: 10 kDa chaperonin [Arachis duranensis]	-	-	-	-	-	-	GO:0044267//cellular protein metabolic process
ncbi_112740830	4	2.84217e-166	1.98188e-164	ncbi_112740830	0.533531	0.7092	0.998185	2.60283	0.996495	0.416726	1.19039	0.636365	0.435435	0.985888	1.06513	1.54022	CYS6	PREDICTED: cysteine proteinase inhibitor-like [Arachis ipaensis]	-	-	-	-	-	GO:0004857//enzyme inhibitor activity;GO:0016787//hydrolase activity	GO:0010466//negative regulation of peptidase activity
ncbi_112696372	1	4.79366e-166	3.32893e-164	ncbi_112696372	2.32358	1.57541	1.10338	0.961503	0.584492	3.79787	1.27725	2.31989	3.49912	2.76324	0.453082	0.892946	LQY1	PREDICTED: protein disulfide-isomerase LQY1, chloroplastic isoform X2 [Arachis duranensis]	-	-	-	-	-	GO:0003824//catalytic activity;GO:0005515//protein binding	-
ncbi_36489160	2	8.07556e-166	5.58504e-164	ncbi_36489160	32.7192	64.0227	33.2821	13.3392	89.5596	17.4008	40.2226	55.4727	33.7816	11.3689	104.224	22.6331	atpH	ATP synthase subunit c, chloroplastic [Ananas comosus]	Metabolism;Metabolism;Metabolism	Global and overview maps;Energy metabolism;Energy metabolism	ko01100//Metabolic pathways;ko00190//Oxidative phosphorylation;ko00195//Photosynthesis	K02110;K02110;K02110	GO:0031224//intrinsic component of membrane;GO:0033177//proton-transporting two-sector ATPase complex, proton-transporting domain;GO:0044434//chloroplast part	GO:0005488//binding;GO:0015077//monovalent inorganic cation transmembrane transporter activity	GO:0006754//ATP biosynthetic process;GO:0015988//energy coupled proton transmembrane transport, against electrochemical gradient
ncbi_112749638	1	2.35716e-165	1.62356e-163	ncbi_112749638	6.67241	2.6684	4.57024	3.24947	2.39767	6.44989	4.83681	4.03159	6.06411	3.60396	2.25463	3.35692	RPL15	PREDICTED: 60S ribosomal protein L15-1 [Arachis duranensis]	Genetic Information Processing	Translation	ko03010//Ribosome	K02877	-	-	-
ncbi_112733852	4	2.68379e-165	1.84102e-163	ncbi_112733852	2.64594	5.32155	6.40185	10.6686	13.2891	1.04498	5.99146	3.51449	1.72298	4.3354	7.91849	9.13854	--	PREDICTED: lysine-rich arabinogalactan protein 19-like [Vigna angularis]	-	-	-	-	-	-	-
ncbi_112758572	1	8.92121e-165	6.09495e-163	ncbi_112758572	2.3589	2.42166	0.848557	1.18054	0.953764	4.76298	1.2532	3.04	3.95854	3.41242	0.542061	1.01631	CURT1B	PREDICTED: protein CURVATURE THYLAKOID 1B, chloroplastic-like [Arachis ipaensis]	-	-	-	-	-	-	-
ncbi_112782658	1	1.85223e-164	1.26034e-162	ncbi_112782658	3.10665	1.5149	1.48422	0.852713	0.728409	3.97899	1.69007	2.31141	3.95094	2.46242	0.773867	1.21583	RPL3A	PREDICTED: 50S ribosomal protein L3, chloroplastic-like [Arachis ipaensis]	Genetic Information Processing	Translation	ko03010//Ribosome	K02906	GO:0009526//plastid envelope;GO:0009532//plastid stroma;GO:0030529//intracellular ribonucleoprotein complex	GO:0003723//RNA binding;GO:0005198//structural molecule activity	GO:0006090//pyruvate metabolic process;GO:0006605//protein targeting;GO:0006779//porphyrin-containing compound biosynthetic process;GO:0010467//gene expression;GO:0016072//rRNA metabolic process;GO:0043623//cellular protein complex assembly
ncbi_112696761	4	4.08286e-164	2.767e-162	ncbi_112696761	2.31116	15.4812	5.46362	12.8527	13.5922	0.976656	5.62449	4.19532	1.77622	5.5716	7.06501	8.04024	NHL10	PREDICTED: protein YLS9-like [Arachis duranensis]	-	-	-	-	-	-	-
ncbi_112744048	1	5.7491e-164	3.88064e-162	ncbi_112744048	4.62961	1.77641	2.41917	1.34787	0.907323	4.41207	2.20576	2.71217	4.12367	2.74723	1.09163	1.68431	RPL7A-1	PREDICTED: 60S ribosomal protein L7a [Arachis duranensis]	Genetic Information Processing	Translation	ko03010//Ribosome	K02936	-	-	-
ncbi_112789358	2	1.66566e-163	1.11984e-161	ncbi_112789358	1.76654	1.28801	3.50385	3.41747	3.36891	0.507435	3.68159	1.00365	0.615446	1.47572	4.19215	5.59715	HSP22	PREDICTED: heat shock 22 kDa protein, mitochondrial isoform X1 [Arachis duranensis]	Genetic Information Processing	Folding, sorting and degradation	ko04141//Protein processing in endoplasmic reticulum	K13993	-	-	-
ncbi_112741420	1	1.5814e-162	1.05897e-160	ncbi_112741420	6.07168	2.45026	3.95919	2.47222	1.64961	6.05158	3.39426	3.59718	5.45498	3.63576	1.66527	2.62253	RPL9	PREDICTED: 60S ribosomal protein L9 [Arachis ipaensis]	Genetic Information Processing	Translation	ko03010//Ribosome	K02940	-	-	-
ncbi_112720548	2	3.90498e-162	2.60461e-160	ncbi_112720548	3.60115	7.26636	5.58349	7.39777	6.04015	2.21205	10.6007	6.12348	3.17569	8.03055	6.34959	9.86342	GH3.1	PREDICTED: probable indole-3-acetic acid-amido synthetase GH3.1 [Arachis duranensis]	Environmental Information Processing	Signal transduction	ko04075//Plant hormone signal transduction	K14487	-	-	-
ncbi_112736946	2	1.34943e-161	8.96522e-160	ncbi_112736946	1.41064	2.07478	5.79511	4.96706	3.86077	0.775728	5.05922	1.5918	1.08404	2.06613	4.73869	6.60337	ADC2	PREDICTED: arginine decarboxylase [Arachis ipaensis]	Metabolism;Metabolism	Global and overview maps;Amino acid metabolism	ko01100//Metabolic pathways;ko00330//Arginine and proline metabolism	K01583;K01583	-	-	-
ncbi_36489170	2	1.44891e-161	9.58837e-160	ncbi_36489170	38.9917	62.662	37.5161	15.2029	90.1807	18.3307	44.5923	60.9395	37.4017	12.3165	116.763	23.458	ycf4	photosystem I assembly protein ycf4 (chloroplast) [Arachis hypogaea]	-	-	-	-	GO:0009521//photosystem;GO:0031224//intrinsic component of membrane;GO:0044434//chloroplast part	-	GO:0044237//cellular metabolic process
ncbi_112707969	2	2.51873e-161	1.66029e-159	ncbi_112707969	6.31281	9.60952	10.7739	12.2106	9.71474	5.64721	10.5744	10.9527	8.31965	11.7047	9.69369	12.5668	NAC081	PREDICTED: NAC domain-containing protein 2-like [Arachis duranensis]	-	-	-	-	GO:0043231//intracellular membrane-bounded organelle	-	GO:0010468//regulation of gene expression;GO:0034645//cellular macromolecule biosynthetic process
ncbi_112764769	2	3.0103e-161	1.97661e-159	ncbi_112764769	1.55744	1.99419	7.76378	8.56522	6.12551	0.627782	6.92641	1.36655	0.710278	1.74543	6.5564	7.79284	AHL17	PREDICTED: AT-hook motif nuclear-localized protein 17-like [Arachis ipaensis]	-	-	-	-	-	-	-
ncbi_112775619	4	3.73286e-161	2.44155e-159	ncbi_112775619	0.711356	1.20422	2.34235	2.61981	2.92354	0.263026	1.96326	0.766586	0.353169	1.05092	2.67643	3.43965	--	PREDICTED: uncharacterized protein LOC107618464 isoform X1 [Arachis ipaensis]	-	-	-	-	-	-	-
ncbi_112802732	4	4.38956e-161	2.85999e-159	ncbi_112802732	0.710754	0.956704	1.08084	1.87365	2.35519	0.335687	0.977644	0.722426	0.39673	0.922959	1.58882	2.09158	NQR	PREDICTED: NADPH:quinone oxidoreductase [Arachis duranensis]	-	-	-	-	-	-	GO:0044710//single-organism metabolic process
ncbi_112759125	4	7.74025e-161	5.02372e-159	ncbi_112759125	1.04741	1.18987	2.09671	2.60283	3.71546	0.280111	1.84537	0.782936	0.444778	1.15203	3.11966	3.98295	PCUBI4-1	PREDICTED: polyubiquitin [Arachis ipaensis]	-	-	-	-	-	-	-
ncbi_112790629	1	9.04213e-161	5.8462e-159	ncbi_112790629	3.85826	2.61143	1.98706	1.52755	1.25907	5.55553	2.22064	2.98508	4.70333	3.39371	1.18793	1.87095	RPL18	PREDICTED: 50S ribosomal protein L18, chloroplastic-like [Arachis ipaensis]	Genetic Information Processing	Translation	ko03010//Ribosome	K02881	-	-	-
ncbi_112732696	2	1.48754e-160	9.581e-159	ncbi_112732696	0.895856	1.07207	2.27747	3.37651	3.06133	0.324476	2.23884	0.714448	0.343257	0.906498	2.93733	3.56046	At5g41330	PREDICTED: BTB/POZ domain-containing protein At5g41330 [Arachis ipaensis]	-	-	-	-	-	-	-
ncbi_112723371	2	2.86067e-160	1.83551e-158	ncbi_112723371	2.31303	3.60205	5.49932	5.58714	5.61402	1.13283	6.99663	2.77851	1.50391	3.40553	5.55729	7.48715	--	stress induced protein [Medicago truncatula]	-	-	-	-	-	-	-
ncbi_112701888	4	5.72473e-160	3.65927e-158	ncbi_112701888	0.574708	0.90106	1.52335	1.92615	2.76089	0.117064	1.15091	0.605774	0.223967	0.701662	2.49364	3.04895	At1g50590	PREDICTED: pirin-like protein [Arachis duranensis]	-	-	-	-	-	-	-
ncbi_112736299	1	6.05711e-160	3.85712e-158	ncbi_112736299	7.14477	5.05388	3.8394	2.48249	2.67263	8.64045	4.75797	6.11465	8.15517	6.36142	2.57572	4.00731	TUFA	PREDICTED: elongation factor Tu, chloroplastic [Arachis ipaensis]	Organismal Systems	Environmental adaptation	ko04626//Plant-pathogen interaction	K02358	-	-	-
ncbi_112697592	4	8.39731e-160	5.32724e-158	ncbi_112697592	1.24714	1.90283	1.95361	3.39768	4.37909	0.346304	1.95213	1.28113	0.645407	2.26187	3.73307	5.00642	COR2	PREDICTED: NAD(P)H-dependent 6'-deoxychalcone synthase-like [Arachis duranensis]	-	-	-	-	-	-	-
ncbi_112790550	1	8.83525e-160	5.58408e-158	ncbi_112790550	4.97845	3.28421	2.82199	1.77959	1.73737	6.53339	2.98227	4.23496	6.73279	4.49048	1.61403	2.6797	CPN20	PREDICTED: 20 kDa chaperonin, chloroplastic-like [Arachis duranensis]	-	-	-	-	GO:0005576//extracellular region;GO:0009526//plastid envelope;GO:0009532//plastid stroma;GO:0044434//chloroplast part	GO:0032550//purine ribonucleoside binding;GO:0046914//transition metal ion binding	GO:0000097//sulfur amino acid biosynthetic process;GO:0003006//developmental process involved in reproduction;GO:0006006//glucose metabolic process;GO:0006090//pyruvate metabolic process;GO:0006970//response to osmotic stress;GO:0009657//plastid organization;GO:0044267//cellular protein metabolic process;GO:2000379//positive regulation of reactive oxygen species metabolic process
ncbi_112764252	1	1.44863e-159	9.12148e-158	ncbi_112764252	12.0341	11.7962	4.8182	6.28073	3.9664	21.8535	5.84843	16.2307	17.1393	21.6403	2.80828	5.95667	PSBP	PREDICTED: oxygen-evolving enhancer protein 2, chloroplastic-like [Arachis ipaensis]	Metabolism;Metabolism	Global and overview maps;Energy metabolism	ko01100//Metabolic pathways;ko00195//Photosynthesis	K02717;K02717	-	-	-
ncbi_112716705	3	1.61296e-159	1.01185e-157	ncbi_112716705	183.21	163.727	76.279	91.0081	65.6028	246.34	98.4939	213.46	189.506	272.243	46.2547	88.3914	RBCS	PREDICTED: ribulose bisphosphate carboxylase small chain 1, chloroplastic-like [Arachis duranensis]	Metabolism;Metabolism;Metabolism;Metabolism	Global and overview maps;Global and overview maps;Energy metabolism;Carbohydrate metabolism	ko01100//Metabolic pathways;ko01200//Carbon metabolism;ko00710//Carbon fixation in photosynthetic organisms;ko00630//Glyoxylate and dicarboxylate metabolism	K01602;K01602;K01602;K01602	GO:0009536//plastid	GO:0016831//carboxy-lyase activity	GO:0043094//cellular metabolic compound salvage;GO:0044710//single-organism metabolic process
ncbi_112801494	4	3.41229e-159	2.13268e-157	ncbi_112801494	1.70657	7.89254	4.36684	4.83648	8.77497	0.558538	3.09627	2.35674	1.0589	3.39509	4.37842	5.28216	tlp	PREDICTED: protein P21-like [Arachis duranensis]	-	-	-	-	-	-	-
ncbi_112796783	2	4.32299e-159	2.68504e-157	ncbi_112796783	0	0.019806	0.0113377	0.0105968	0.0218289	0.00504576	0.00473077	0.00400046	0.00092241	0.00583741	0.0283518	0.024648	SDI1	PREDICTED: protein SULFUR DEFICIENCY-INDUCED 1-like [Arachis ipaensis]	-	-	-	-	-	-	-
ncbi_112797970	4	4.32789e-159	2.68504e-157	ncbi_112797970	0.949312	1.16564	2.42866	3.21196	4.54706	0.348424	2.43003	0.750556	0.374981	1.04474	4.09003	5.01577	At3g02360	PREDICTED: 6-phosphogluconate dehydrogenase, decarboxylating 3 [Arachis duranensis]	Metabolism;Metabolism;Metabolism;Metabolism;Metabolism	Global and overview maps;Global and overview maps;Global and overview maps;Metabolism of other amino acids;Carbohydrate metabolism	ko01100//Metabolic pathways;ko01110//Biosynthesis of secondary metabolites;ko01200//Carbon metabolism;ko00480//Glutathione metabolism;ko00030//Pentose phosphate pathway	K00033;K00033;K00033;K00033;K00033	-	GO:0000166//nucleotide binding;GO:0016614//oxidoreductase activity, acting on CH-OH group of donors;GO:0048037//cofactor binding	GO:0006739//NADP metabolic process
ncbi_112751314	3	6.91788e-159	4.27617e-157	ncbi_112751314	4.46997	1.27887	2.12006	1.26945	0.904783	3.68887	1.84668	1.90268	3.48867	1.94643	0.890199	1.37162	RPL31	PREDICTED: 60S ribosomal protein L31 [Arachis duranensis]	Genetic Information Processing	Translation	ko03010//Ribosome	K02910	GO:0030529//intracellular ribonucleoprotein complex	-	GO:0010467//gene expression
ncbi_112780088	3	6.85173e-158	4.21982e-156	ncbi_112780088	7.66624	2.47907	1.47701	2.04547	1.11643	3.02066	1.8955	2.46396	2.72151	2.63917	0.866915	1.3424	PIP2-2	PREDICTED: aquaporin PIP2-2 [Arachis ipaensis]	-	-	-	-	-	-	-
ncbi_112771294	1	1.12966e-157	6.93199e-156	ncbi_112771294	3.46292	2.4624	1.92624	1.77004	1.50779	5.86984	2.61512	3.81892	5.25129	4.02405	1.26052	1.98838	At3g15360	PREDICTED: thioredoxin M4, chloroplastic [Arachis ipaensis]	-	-	-	-	-	-	-
ncbi_112734564	4	2.64651e-157	1.61811e-155	ncbi_112734564	3.79882	12.4607	10.6829	20.5983	16.454	1.35267	8.02011	4.98638	2.5399	7.61435	11.3467	14.2518	--	stress up-regulated Nod 19 protein [Medicago truncatula]	-	-	-	-	-	-	-
ncbi_112795584	1	8.40021e-157	5.11746e-155	ncbi_112795584	6.19203	4.23256	3.16881	2.32838	1.82171	7.82827	2.85992	5.56041	7.26015	6.69286	1.52141	2.81499	RPL11	PREDICTED: 50S ribosomal protein L11, chloroplastic [Arachis duranensis]	Genetic Information Processing	Translation	ko03010//Ribosome	K02867	GO:0030529//intracellular ribonucleoprotein complex	-	GO:0010467//gene expression
ncbi_112750083	4	1.47805e-156	8.97197e-155	ncbi_112750083	1.59104	1.88605	3.18434	3.67851	3.48229	0.566733	3.21089	1.35412	0.750205	1.80049	3.9732	5.44446	UGT74B1	PREDICTED: UDP-glycosyltransferase 74B1-like [Arachis ipaensis]	Metabolism;Metabolism;Metabolism;Metabolism	Global and overview maps;Global and overview maps;Amino acid metabolism;Biosynthesis of other secondary metabolites	ko01110//Biosynthesis of secondary metabolites;ko01210//2-Oxocarboxylic acid metabolism;ko00380//Tryptophan metabolism;ko00966//Glucosinolate biosynthesis	K11820;K11820;K11820;K11820	-	GO:0035251//UDP-glucosyltransferase activity	GO:0009617//response to bacterium;GO:0009683//indoleacetic acid metabolic process;GO:0019758//glycosinolate biosynthetic process;GO:0048588//developmental cell growth
ncbi_112720196	1	2.12058e-156	1.28261e-154	ncbi_112720196	6.03642	3.01771	4.02114	2.61793	1.88217	7.22645	3.88165	4.39524	6.80323	4.93399	2.1412	3.36121	RPS8	PREDICTED: 40S ribosomal protein S8 [Arachis ipaensis]	Genetic Information Processing	Translation	ko03010//Ribosome	K02995	-	-	-
ncbi_112776915	1	3.17307e-156	1.91234e-154	ncbi_112776915	8.55875	8.4116	4.15757	5.31589	3.38242	14.9829	6.27714	11.605	10.92	14.8571	2.57471	4.58312	PSAH2	PREDICTED: photosystem I reaction center subunit VI-2, chloroplastic-like [Arachis duranensis]	Metabolism;Metabolism	Global and overview maps;Energy metabolism	ko01100//Metabolic pathways;ko00195//Photosynthesis	K02695;K02695	-	-	-
ncbi_36489185	2	4.16526e-156	2.50138e-154	ncbi_36489185	3.73152	3.83748	4.66906	1.22138	8.94998	1.18071	5.78488	3.75638	2.10695	0.884889	14.4389	2.85828	rpl20	ribosomal protein L20 (chloroplast) [Arachis hypogaea]	Genetic Information Processing	Translation	ko03010//Ribosome	K02887	GO:0009536//plastid;GO:0030529//intracellular ribonucleoprotein complex	GO:0003723//RNA binding;GO:0005198//structural molecule activity	GO:0010467//gene expression
ncbi_36489184	2	1.19271e-155	7.13724e-154	ncbi_36489184	71.1474	92.1733	69.3767	22.6439	157.064	29.9227	90.6404	90.716	56.9736	18.7096	208.059	40.8915	rps18	ribosomal protein S18 (chloroplast) [Arachis hypogaea]	Genetic Information Processing	Translation	ko03010//Ribosome	K02963	GO:0009532//plastid stroma;GO:0030529//intracellular ribonucleoprotein complex	GO:0003723//RNA binding;GO:0005198//structural molecule activity	GO:0010467//gene expression
ncbi_112772304	1	2.34023e-155	1.39546e-153	ncbi_112772304	3.43054	2.51323	1.61722	1.48327	1.17177	5.47143	2.08132	3.50874	5.0303	4.60332	0.845095	1.65072	RPL24	PREDICTED: 50S ribosomal protein L24, chloroplastic [Arachis ipaensis]	Genetic Information Processing	Translation	ko03010//Ribosome	K02895	GO:0009526//plastid envelope;GO:0009532//plastid stroma;GO:0030529//intracellular ribonucleoprotein complex	GO:0003723//RNA binding;GO:0005198//structural molecule activity	GO:0006090//pyruvate metabolic process;GO:0006412//translation
ncbi_36489194	2	2.89538e-154	1.7204e-152	ncbi_36489194	56.3389	69.0783	58.44	17.9951	139.012	22.5914	72.0629	67.2044	40.5774	11.4499	180.021	32.7022	rps11	ribosomal protein S11 (chloroplast) [Arachis hypogaea]	Genetic Information Processing	Translation	ko03010//Ribosome	K02948	GO:0009536//plastid;GO:0030529//intracellular ribonucleoprotein complex	GO:0003723//RNA binding;GO:0005198//structural molecule activity	GO:0010467//gene expression
ncbi_112748303	1	3.41338e-154	2.02108e-152	ncbi_112748303	4.01534	1.35598	2.43303	1.05596	0.836455	3.19949	1.62188	1.87178	3.29428	1.6454	0.857526	1.15651	RPL26A	PREDICTED: 60S ribosomal protein L26-1 [Arachis ipaensis]	Genetic Information Processing	Translation	ko03010//Ribosome	K02898	GO:0044391//ribosomal subunit	-	GO:0010467//gene expression
ncbi_112701153	2	3.79857e-154	2.24129e-152	ncbi_112701153	2.43398	3.49171	4.50061	6.82398	5.52965	1.09361	7.22396	2.50894	1.3471	3.39113	5.84143	7.86997	--	stress induced protein [Medicago truncatula]	-	-	-	-	-	-	-
ncbi_112719846	1	1.09989e-153	6.46714e-152	ncbi_112719846	3.26398	1.32797	1.01073	0.547363	0.354291	3.22654	0.812236	2.10327	3.64951	2.35661	0.467759	0.788604	ycf54	PREDICTED: uncharacterized protein LOC107637093 [Arachis ipaensis]	-	-	-	-	-	-	-
ncbi_112757014	1	2.47137e-153	1.44807e-151	ncbi_112757014	2.83853	1.50448	1.57378	1.081	0.688356	4.3251	1.90603	2.28619	3.55193	2.8276	0.797316	1.36179	CDSP32	PREDICTED: thioredoxin-like protein CDSP32, chloroplastic [Arachis ipaensis]	-	-	-	-	-	GO:0015036//disulfide oxidoreductase activity	GO:0019725//cellular homeostasis;GO:0044710//single-organism metabolic process
ncbi_112722983	4	1.07456e-152	6.27449e-151	ncbi_112722983	0.468779	2.15505	1.79519	2.54823	7.34692	0.220897	1.72671	0.669983	0.351079	1.18483	3.23612	3.38691	--	PREDICTED: transmembrane protein 45A-like [Arachis ipaensis]	-	-	-	-	-	-	-
ncbi_112716608	2	2.49081e-152	1.44939e-150	ncbi_112716608	1.88748	13.7972	5.87844	7.19715	11.4702	0.886384	5.31408	3.26216	1.61426	4.02622	5.79577	6.42201	NHL10	PREDICTED: protein YLS9-like [Arachis duranensis]	-	-	-	-	-	-	-
ncbi_112706333	4	6.28835e-152	3.6466e-150	ncbi_112706333	0.422427	0.991057	1.28678	3.62598	1.71701	0.205866	0.910816	0.417278	0.314271	0.74225	1.32956	1.73587	ME1	PREDICTED: NADP-dependent malic enzyme [Arachis duranensis]	Metabolism;Metabolism;Metabolism;Metabolism	Global and overview maps;Global and overview maps;Carbohydrate metabolism;Energy metabolism	ko01100//Metabolic pathways;ko01200//Carbon metabolism;ko00620//Pyruvate metabolism;ko00710//Carbon fixation in photosynthetic organisms	K00029;K00029;K00029;K00029	-	-	-
ncbi_112755653	2	2.39391e-151	1.38347e-149	ncbi_112755653	1.04465	2.28824	3.03775	2.62446	5.7369	0.37332	3.95837	0.731443	0.36695	0.7647	5.3115	4.55726	RZFP34	PREDICTED: E3 ubiquitin-protein ligase MIEL1-like [Arachis ipaensis]	Genetic Information Processing	Folding, sorting and degradation	ko04120//Ubiquitin mediated proteolysis	K10144	-	GO:0043169//cation binding	-
ncbi_112749881	2	2.78131e-151	1.60186e-149	ncbi_112749881	2.57272	25.9568	9.53416	10.5505	7.58784	1.3125	9.79484	5.97332	2.38233	5.8049	8.71562	8.35044	STP13	PREDICTED: sugar transport protein 13 [Arachis ipaensis]	-	-	-	-	GO:0005911//cell-cell junction;GO:0031224//intrinsic component of membrane	GO:0005356//hydrogen:glucose symporter activity	GO:0006865//amino acid transport;GO:0008645//hexose transport;GO:0044763//single-organism cellular process
ncbi_112751813	1	1.09178e-150	6.26659e-149	ncbi_112751813	6.39227	3.77817	4.26092	3.90822	2.58077	7.42782	4.4517	4.35265	6.39666	4.50512	2.56846	3.81556	RPL36C	PREDICTED: 60S ribosomal protein L36-3-like [Arachis ipaensis]	Genetic Information Processing	Translation	ko03010//Ribosome	K02920	GO:0030529//intracellular ribonucleoprotein complex	-	GO:0010467//gene expression
ncbi_112727984	2	2.08387e-150	1.19205e-148	ncbi_112727984	0	0.0227956	0	0	0.0217091	0.00124107	0.00073554	0.00315228	0.00123936	0.00781253	0.0130364	0.0271615	CAX3	PREDICTED: vacuolar cation/proton exchanger 3-like [Arachis ipaensis]	-	-	-	-	GO:0031224//intrinsic component of membrane	GO:0015368//calcium:cation antiporter activity	GO:0006816//calcium ion transport;GO:0044763//single-organism cellular process
ncbi_112736471	1	5.76203e-150	3.28494e-148	ncbi_112736471	8.65318	4.12722	4.51386	2.0479	2.12034	7.27333	5.03226	5.10251	8.5591	5.26354	2.61644	3.80671	CPN60A1	PREDICTED: ruBisCO large subunit-binding protein subunit alpha [Arachis ipaensis]	-	-	-	-	GO:0044424//intracellular part	GO:0032550//purine ribonucleoside binding	GO:0006457//protein folding
ncbi_112802855	1	1.78969e-149	1.01687e-147	ncbi_112802855	4.92591	2.34793	1.98598	1.5074	1.31192	6.38265	1.78758	3.9937	5.85102	5.24466	0.907185	1.83565	RPL6	PREDICTED: 50S ribosomal protein L6, chloroplastic-like [Arachis duranensis]	Genetic Information Processing	Translation	ko03010//Ribosome	K02933	-	-	-
ncbi_112707403	1	1.81019e-149	1.02507e-147	ncbi_112707403	2.9925	2.1623	1.91573	1.46968	1.35052	4.79728	1.99949	2.85332	4.09972	3.07502	1.01955	1.6336	At3g15360	PREDICTED: thioredoxin M4, chloroplastic [Arachis duranensis]	-	-	-	-	-	-	-
ncbi_112769228	2	2.53393e-149	1.4301e-147	ncbi_112769228	7.5713	9.86393	10.1509	12.7341	9.76593	6.47442	10.6094	11.6928	9.34983	12.9813	9.8606	13.6225	NAC081	PREDICTED: NAC domain-containing protein 2-like [Arachis ipaensis]	-	-	-	-	GO:0043231//intracellular membrane-bounded organelle	-	GO:0010468//regulation of gene expression;GO:0034645//cellular macromolecule biosynthetic process
ncbi_114924131	4	3.91114e-149	2.20001e-147	ncbi_114924131	0.804309	0.771988	1.11104	1.8628	2.83965	0.197012	1.20919	0.650928	0.386065	1.2407	2.23594	2.69562	PMAT1	PREDICTED: phenolic glucoside malonyltransferase 1-like [Arachis duranensis]	-	-	-	-	-	GO:0016746//transferase activity, transferring acyl groups	-
ncbi_112734521	2	7.22656e-149	4.05143e-147	ncbi_112734521	0.838723	3.9508	4.22586	3.08913	8.88401	0.309227	2.81492	0.880438	0.35576	1.00977	4.48411	4.42114	PGIP1	PREDICTED: polygalacturonase inhibitor 2-like [Arachis ipaensis]	-	-	-	-	-	-	-
ncbi_112696254	2	8.0091e-149	4.47528e-147	ncbi_112696254	0.966107	0.881868	2.39636	2.94962	3.14362	0.324773	2.43772	0.544727	0.250322	0.661721	3.06777	4.08543	CML8	PREDICTED: calmodulin-like [Arachis duranensis]	Organismal Systems;Environmental Information Processing;Environmental Information Processing	Environmental adaptation;Signal transduction;Signal transduction	ko04626//Plant-pathogen interaction;ko04016//MAPK signaling pathway - plant;ko04070//Phosphatidylinositol signaling system	K02183;K02183;K02183	-	GO:0016628//oxidoreductase activity, acting on the CH-CH group of donors, NAD or NADP as acceptor	GO:0044710//single-organism metabolic process
ncbi_112723216	4	1.04405e-148	5.81461e-147	ncbi_112723216	2.59548	1.32064	5.03858	9.11384	15.9811	0.47491	4.08091	1.06893	0.640287	2.14136	10.0785	11.9823	DRR49A	PREDICTED: pathogenesis-related protein 2-like [Arachis ipaensis]	-	-	-	-	-	-	-
ncbi_112751708	3	1.76833e-148	9.81597e-147	ncbi_112751708	5.60052	2.43413	2.88854	1.77659	1.12555	4.40831	2.096	2.67373	4.0108	3.06509	1.10575	1.88964	UBICEP52-7	Ubiquitin supergroup,Ribosomal protein L40e [Theobroma cacao]	Genetic Information Processing	Translation	ko03010//Ribosome	K02927	GO:0030529//intracellular ribonucleoprotein complex	-	GO:0010467//gene expression
ncbi_112756339	1	4.31541e-148	2.38763e-146	ncbi_112756339	7.00883	2.61849	4.61197	3.03873	1.79825	5.72229	3.87279	3.33066	5.65363	3.58399	2.00483	3.0002	RPL21A	PREDICTED: 60S ribosomal protein L21-1 [Arachis duranensis]	Genetic Information Processing	Translation	ko03010//Ribosome	K02889	-	-	-
ncbi_112782844	1	1.55861e-147	8.59527e-146	ncbi_112782844	2.7174	1.98471	1.00291	1.05409	0.663746	3.96895	1.22078	2.41985	3.55588	3.20172	0.553893	1.12349	ATP1	Pterin_4a domain-containing protein [Cephalotus follicularis]	Metabolism;Metabolism	Global and overview maps;Metabolism of cofactors and vitamins	ko01100//Metabolic pathways;ko00790//Folate biosynthesis	K01724;K01724	GO:0009536//plastid	GO:0016836//hydro-lyase activity	GO:0006091//generation of precursor metabolites and energy;GO:0006351//transcription, DNA-templated;GO:0008652//cellular amino acid biosynthetic process;GO:0009108//coenzyme biosynthetic process;GO:0009658//chloroplast organization;GO:0009668//plastid membrane organization;GO:0016072//rRNA metabolic process;GO:0031399//regulation of protein modification process;GO:0043623//cellular protein comple…
ncbi_112783064	1	4.37681e-147	2.40582e-145	ncbi_112783064	7.42492	2.50761	5.75701	3.33144	2.65791	7.04938	5.25947	4.06783	6.22078	4.13373	2.58691	3.90299	RPS9C	PREDICTED: 40S ribosomal protein S9-2 [Arachis duranensis]	Genetic Information Processing	Translation	ko03010//Ribosome	K02997	-	-	-
ncbi_112800802	1	5.07692e-147	2.78159e-145	ncbi_112800802	3.44895	1.15408	1.99328	1.04984	0.615555	3.05799	2.04742	1.61479	2.66123	1.21346	0.754093	1.06304	RPL8C	PREDICTED: 60S ribosomal protein L8-3 [Arachis duranensis]	Genetic Information Processing	Translation	ko03010//Ribosome	K02938	GO:0030529//intracellular ribonucleoprotein complex	-	GO:0010467//gene expression
ncbi_112803089	1	5.35039e-147	2.92194e-145	ncbi_112803089	1.99055	2.04916	1.36703	1.24308	1.01671	4.04262	1.99836	2.30165	3.27526	2.34514	0.792403	1.21552	RPL27	PREDICTED: 50S ribosomal protein L27, chloroplastic-like [Arachis ipaensis]	Genetic Information Processing	Translation	ko03010//Ribosome	K02899	GO:0030529//intracellular ribonucleoprotein complex	-	GO:0010467//gene expression
ncbi_112726419	1	7.03871e-147	3.83156e-145	ncbi_112726419	7.5174	7.07912	3.8067	3.90956	3.3792	12.1939	4.79363	8.87977	10.601	11.0715	2.76074	4.71969	CURT1A	PREDICTED: protein CURVATURE THYLAKOID 1A, chloroplastic [Arachis ipaensis]	-	-	-	-	-	-	-
ncbi_112702429	2	2.23705e-146	1.21383e-144	ncbi_112702429	1.07073	1.5232	3.83621	2.38362	3.1648	0.317373	3.94163	0.888353	0.427373	1.2968	3.48926	4.75464	At3g50280	PREDICTED: uncharacterized acetyltransferase At3g50280-like [Arachis duranensis]	-	-	-	-	-	GO:0016746//transferase activity, transferring acyl groups	-
ncbi_112777006	1	4.92169e-146	2.66197e-144	ncbi_112777006	5.64061	2.1653	4.1299	3.08381	2.15083	5.72987	4.20275	3.44368	5.31506	3.17426	1.98263	2.95281	RPL14B	PREDICTED: probable 60S ribosomal protein L14 [Arachis duranensis]	Genetic Information Processing	Translation	ko03010//Ribosome	K02875	-	-	-
ncbi_112741944	3	1.43342e-145	7.72812e-144	ncbi_112741944	3.24088	0.88873	1.55621	1.45207	0.62505	3.05029	1.58316	1.54713	2.5672	1.53689	0.705012	1.00858	RPS17	PREDICTED: 40S ribosomal protein S17-4-like [Arachis duranensis]	Genetic Information Processing	Translation	ko03010//Ribosome	K02962	-	-	-
ncbi_112711198	4	1.05078e-144	5.64711e-143	ncbi_112711198	0.752827	1.70424	3.1183	2.38379	9.96935	0.237306	1.57906	0.785241	0.366263	1.12132	3.26199	3.39402	--	PREDICTED: basic 7S globulin-like [Arachis duranensis]	-	-	-	-	-	-	GO:0019538//protein metabolic process
ncbi_112703524	2	1.8902e-144	1.01261e-142	ncbi_112703524	0.501126	0.670865	1.58414	2.01412	2.15829	0.345773	1.69554	0.598069	0.376819	0.848824	2.02495	2.74485	RHM1	PREDICTED: trifunctional UDP-glucose 4,6-dehydratase/UDP-4-keto-6-deoxy-D-glucose 3,5-epimerase/UDP-4-keto-L-rhamnose-reductase RHM1 [Arachis ipaensis]	Metabolism	Carbohydrate metabolism	ko00520//Amino sugar and nucleotide sugar metabolism	K12450	-	GO:0016836//hydro-lyase activity;GO:0048037//cofactor binding	GO:0009117//nucleotide metabolic process
ncbi_112711634	1	2.53951e-144	1.35615e-142	ncbi_112711634	3.11014	1.05693	1.85702	1.0893	0.767715	3.06419	1.25867	1.7728	3.12203	1.88547	0.683402	1.02475	RPL36	PREDICTED: 60S ribosomal protein L36-3-like [Arachis duranensis]	Genetic Information Processing	Translation	ko03010//Ribosome	K02920	GO:0030529//intracellular ribonucleoprotein complex	-	GO:0010467//gene expression
ncbi_112715736	2	3.40999e-144	1.81525e-142	ncbi_112715736	0.637009	1.13756	1.45023	1.1597	1.36222	0.477307	2.1396	0.622712	0.505928	1.03108	1.65026	2.40117	--	PREDICTED: uncharacterized protein LOC107470097 [Arachis duranensis]	-	-	-	-	-	-	-
ncbi_36489193	2	5.87721e-144	3.1188e-142	ncbi_36489193	37.2477	46.8242	34.3362	12.2784	80.315	14.3564	41.9836	47.2573	28.6661	8.0847	103.218	21.3883	rpoA	RNA polymerase alpha subunit (chloroplast) [Arachis hypogaea]	Metabolism;Metabolism;Metabolism;Genetic Information Processing	Global and overview maps;Nucleotide metabolism;Nucleotide metabolism;Transcription	ko01100//Metabolic pathways;ko00230//Purine metabolism;ko00240//Pyrimidine metabolism;ko03020//RNA polymerase	K03040;K03040;K03040;K03040	GO:0009536//plastid	GO:0005515//protein binding;GO:0034062//RNA polymerase activity	GO:0034645//cellular macromolecule biosynthetic process
ncbi_112790006	1	9.17162e-144	4.85176e-142	ncbi_112790006	4.32362	5.48253	2.26751	2.74946	2.10964	9.60981	2.68538	6.79552	6.67749	8.58013	1.22017	2.27691	CAB13	PREDICTED: chlorophyll a-b binding protein 13, chloroplastic [Arachis duranensis]	Metabolism;Metabolism	Global and overview maps;Energy metabolism	ko01100//Metabolic pathways;ko00196//Photosynthesis - antenna proteins	K08914;K08914	GO:0009521//photosystem;GO:0031224//intrinsic component of membrane	GO:0043169//cation binding;GO:0046906//tetrapyrrole binding	GO:0006091//generation of precursor metabolites and energy;GO:0006464//cellular protein modification process
ncbi_112696097	1	2.3235e-143	1.22528e-141	ncbi_112696097	2.11111	1.01952	0.732379	0.708015	0.513465	3.07559	0.950263	1.98614	3.29271	2.49093	0.382097	0.698323	STR9	PREDICTED: rhodanese-like domain-containing protein 9, chloroplastic isoform X2 [Arachis duranensis]	-	-	-	-	GO:0031224//intrinsic component of membrane;GO:0031976//plastid thylakoid;GO:0044434//chloroplast part	-	GO:0000097//sulfur amino acid biosynthetic process;GO:0006091//generation of precursor metabolites and energy;GO:0009886//post-embryonic morphogenesis
ncbi_112733506	1	3.85476e-143	2.02645e-141	ncbi_112733506	7.2574	3.24328	4.60192	2.97253	2.53082	7.30491	4.83111	4.49394	6.72089	4.87627	2.64912	3.92291	rps6	PREDICTED: 40S ribosomal protein S6 [Arachis duranensis]	Genetic Information Processing	Translation	ko03010//Ribosome	K02991	GO:0030529//intracellular ribonucleoprotein complex	-	GO:0010467//gene expression
ncbi_112741226	2	7.59685e-143	3.98127e-141	ncbi_112741226	1.24942	2.05148	3.76685	4.30668	3.40986	0.535672	3.65795	1.20582	0.66014	1.41563	3.74321	5.33023	2023-04-03	PREDICTED: 5'-adenylylsulfate reductase 3, chloroplastic-like [Arachis ipaensis]	Metabolism	Energy metabolism	ko00920//Sulfur metabolism	K05907	-	-	-
ncbi_112702075	3	2.43207e-142	1.27062e-140	ncbi_112702075	10.7947	9.6085	3.96092	4.96723	3.38358	16.7622	4.50592	12.9023	13.0521	16.8831	2.34398	4.69416	PSBP	PREDICTED: oxygen-evolving enhancer protein 2, chloroplastic-like [Arachis duranensis]	Metabolism;Metabolism	Global and overview maps;Energy metabolism	ko01100//Metabolic pathways;ko00195//Photosynthesis	K02717;K02717	-	-	-
ncbi_112715880	1	2.75381e-142	1.43428e-140	ncbi_112715880	2.33711	2.09415	1.04334	1.37907	0.798929	4.58646	1.26058	3.05447	4.03659	4.04894	0.493189	1.13216	PSAN	PREDICTED: photosystem I reaction center subunit N, chloroplastic [Arachis ipaensis]	Metabolism;Metabolism	Global and overview maps;Energy metabolism	ko01100//Metabolic pathways;ko00195//Photosynthesis	K02701;K02701	-	-	-
ncbi_112712088	1	3.46052e-142	1.79681e-140	ncbi_112712088	4.11407	2.74273	1.86242	1.44111	1.36522	5.51397	2.3347	3.57102	5.06793	3.97073	1.23523	1.94826	RPL15	PREDICTED: 50S ribosomal protein L15, chloroplastic-like [Arachis ipaensis]	Genetic Information Processing	Translation	ko03010//Ribosome	K02876	-	-	-
ncbi_112714786	4	4.30871e-142	2.23035e-140	ncbi_112714786	0.521784	0.782915	1.6375	2.65773	2.94462	0.167396	1.38874	0.536531	0.310535	1.02466	2.84289	3.57991	CAD1	PREDICTED: probable cinnamyl alcohol dehydrogenase 1 [Arachis duranensis]	Metabolism;Metabolism;Metabolism	Global and overview maps;Global and overview maps;Biosynthesis of other secondary metabolites	ko01100//Metabolic pathways;ko01110//Biosynthesis of secondary metabolites;ko00940//Phenylpropanoid biosynthesis	K00083;K00083;K00083	-	-	-
ncbi_112695253	1	6.12686e-142	3.1618e-140	ncbi_112695253	2.37628	2.79083	0.918167	1.36961	1.1196	5.01605	1.41928	3.38921	4.01704	3.77886	0.643285	1.23119	CURT1B	PREDICTED: protein CURVATURE THYLAKOID 1B, chloroplastic-like [Arachis ipaensis]	-	-	-	-	-	-	-
ncbi_112789979	4	8.48953e-142	4.36771e-140	ncbi_112789979	1.67279	1.50394	2.30247	4.62885	5.87659	0.408773	1.72944	1.39103	0.682187	2.03256	4.71277	5.37732	At4g27270	PREDICTED: probable NAD(P)H dehydrogenase (quinone) FQR1-like 1 [Arachis duranensis]	Metabolism;Metabolism	Global and overview maps;Metabolism of cofactors and vitamins	ko01110//Biosynthesis of secondary metabolites;ko00130//Ubiquinone and other terpenoid-quinone biosynthesis	K03809;K03809	-	-	-
ncbi_112765072	4	9.55001e-142	4.89837e-140	ncbi_112765072	1.3847	1.03683	2.68878	3.6611	3.60459	0.484396	3.22109	1.03753	0.604163	1.33713	4.10446	5.51364	HSP17.9-D	PREDICTED: 17.9 kDa class II heat shock protein-like [Arachis duranensis]	Genetic Information Processing	Folding, sorting and degradation	ko04141//Protein processing in endoplasmic reticulum	K13993	-	-	-
ncbi_112751830	2	1.03607e-141	5.29806e-140	ncbi_112751830	0.64364	1.02686	2.09842	2.39756	1.89731	0.390094	3.0079	0.67483	0.32554	0.774197	2.57539	3.35915	--	PREDICTED: protein SRC2 homolog [Arachis ipaensis]	-	-	-	-	-	-	-
ncbi_112775152	1	1.34104e-141	6.83689e-140	ncbi_112775152	7.30859	2.94557	4.87002	4.01947	2.49305	6.60136	4.97694	4.00147	5.754	3.7687	2.59002	3.74174	RPS29A	PREDICTED: 40S ribosomal protein S29-like [Juglans regia]	Genetic Information Processing	Translation	ko03010//Ribosome	K02980	-	-	-
ncbi_112775056	1	3.44377e-141	1.75041e-139	ncbi_112775056	1.98255	1.67403	0.891282	0.910971	0.737561	3.66016	1.4121	2.36198	3.0042	2.78279	0.52773	0.854239	2023-09-01	PREDICTED: stress enhanced protein 1, chloroplastic isoform X1 [Arachis ipaensis]	-	-	-	-	-	-	-
ncbi_112757467	1	1.04042e-140	5.27241e-139	ncbi_112757467	11.1765	11.0045	11.978	8.86565	5.6292	18.226	11.2358	13.4418	11.0277	11.6466	6.49327	6.04834	--	-	-	-	-	-	-	-	-
ncbi_112706569	4	3.15683e-140	1.59495e-138	ncbi_112706569	1.40886	4.98749	3.58621	4.77257	21.3701	0.477329	2.56282	1.87671	0.897191	2.51916	5.95277	6.30748	EP3	PREDICTED: endochitinase PR4-like [Arachis duranensis]	Metabolism;Metabolism	Global and overview maps;Carbohydrate metabolism	ko01100//Metabolic pathways;ko00520//Amino sugar and nucleotide sugar metabolism	K01183;K01183	-	-	-
ncbi_112797972	1	5.82978e-140	2.93664e-138	ncbi_112797972	2.82645	2.53535	1.29738	1.39644	0.896008	5.16629	1.68332	3.68326	4.5158	4.501	0.68797	1.35641	OHP1	PREDICTED: high-light-induced protein, chloroplastic-like isoform X1 [Arachis duranensis]	-	-	-	-	-	-	-
ncbi_112721216	2	1.80167e-139	9.04857e-138	ncbi_112721216	0.00861042	0.0165356	0	0.00486572	0	0.0065752	0.00244186	0.00320989	0.00450843	0.0159133	0.00474453	0.0191694	IBI1	PREDICTED: aspartate--tRNA ligase 2, cytoplasmic [Arachis ipaensis]	Genetic Information Processing	Translation	ko00970//Aminoacyl-tRNA biosynthesis	K22503	GO:0044424//intracellular part	GO:0004812//aminoacyl-tRNA ligase activity;GO:0032550//purine ribonucleoside binding	GO:0006418//tRNA aminoacylation for protein translation
ncbi_112795922	4	2.77034e-139	1.38722e-137	ncbi_112795922	1.54938	2.27756	4.38354	5.60051	3.97421	0.814132	4.72882	1.67664	1.00116	1.92216	4.60353	6.1245	2023-04-03	PREDICTED: 5'-adenylylsulfate reductase 3, chloroplastic-like [Arachis duranensis]	Metabolism	Energy metabolism	ko00920//Sulfur metabolism	K05907	-	-	-
ncbi_112758422	4	1.15638e-138	5.77333e-137	ncbi_112758422	1.89738	2.33652	3.1251	5.09238	4.65308	1.25285	3.56315	1.79154	1.43539	2.27806	4.86506	6.33228	AS	PREDICTED: hydroquinone glucosyltransferase [Arachis ipaensis]	-	-	-	-	-	GO:0016757//transferase activity, transferring glycosyl groups	-
ncbi_112750094	1	5.55417e-138	2.7648e-136	ncbi_112750094	5.76707	3.91689	3.06338	2.30764	2.09065	6.84359	3.12409	5.02368	6.09114	5.2237	1.76413	2.77146	RPS31	PREDICTED: 30S ribosomal protein S31, chloroplastic [Arachis duranensis]	-	-	-	-	GO:0009536//plastid	-	-
ncbi_112790724	1	1.58813e-137	7.88226e-136	ncbi_112790724	1.87149	0.899208	0.676757	0.495758	0.323095	2.78622	0.644619	1.27138	2.59628	1.32443	0.3219	0.49198	RPS6	PREDICTED: 30S ribosomal protein S6 alpha, chloroplastic [Arachis duranensis]	Genetic Information Processing	Translation	ko03010//Ribosome	K02990	GO:0030529//intracellular ribonucleoprotein complex	GO:0003723//RNA binding	GO:0010467//gene expression
ncbi_112734095	4	1.65366e-137	8.18344e-136	ncbi_112734095	6.5452	35.6384	11.842	19.9348	14.7033	3.3887	14.2617	13.617	6.53837	16.9767	10.7957	15.2665	RNS1	PREDICTED: extracellular ribonuclease LE-like [Arachis ipaensis]	-	-	-	-	-	GO:0016892//endoribonuclease activity, producing 3'-phosphomonoesters	GO:0090501//RNA phosphodiester bond hydrolysis
ncbi_112749912	2	1.77005e-137	8.73381e-136	ncbi_112749912	10.8062	17.8383	18.2385	24.6816	14.8691	11.4925	24.2683	16.4671	12.7945	21.8972	16.2505	24.9004	UBQ10	PREDICTED: polyubiquitin isoform X1 [Pyrus x bretschneideri]	-	-	-	-	-	-	-
ncbi_112706343	4	9.00569e-137	4.43064e-135	ncbi_112706343	1.23245	1.36769	3.50428	4.17458	3.74608	0.520656	3.11285	1.19256	0.65133	1.71561	4.2453	5.49536	HSP17.9-D	PREDICTED: 17.9 kDa class II heat shock protein-like [Arachis duranensis]	Genetic Information Processing	Folding, sorting and degradation	ko04141//Protein processing in endoplasmic reticulum	K13993	-	-	-
ncbi_112705392	4	9.83211e-137	4.82317e-135	ncbi_112705392	1.04039	4.01634	2.71001	4.13321	9.21761	0.346685	2.77796	1.26881	0.495447	1.48879	4.44699	4.56539	--	PREDICTED: transmembrane protein 45B-like [Arachis duranensis]	-	-	-	-	-	-	-
ncbi_112800768	4	5.69752e-136	2.78683e-134	ncbi_112800768	9.22119	13.8669	12.4898	25.1409	13.9581	4.98811	13.9917	11.7082	7.18414	16.3347	13.1	18.5731	TRX1	PREDICTED: thioredoxin H-type [Arachis duranensis]	-	-	-	-	GO:0005576//extracellular region;GO:0044444//cytoplasmic part	GO:0015036//disulfide oxidoreductase activity;GO:0030234//enzyme regulator activity	GO:0009893//positive regulation of metabolic process;GO:0018904//ether metabolic process;GO:0019725//cellular homeostasis
ncbi_112703165	2	6.31186e-136	3.0784e-134	ncbi_112703165	4.35745	4.98714	6.60971	8.40676	7.23142	3.60932	7.68881	5.00259	3.87809	6.28063	7.42224	10.0445	CP1	PREDICTED: calmodulin [Arachis duranensis]	Organismal Systems;Environmental Information Processing;Environmental Information Processing	Environmental adaptation;Signal transduction;Signal transduction	ko04626//Plant-pathogen interaction;ko04016//MAPK signaling pathway - plant;ko04070//Phosphatidylinositol signaling system	K02183;K02183;K02183	GO:0044444//cytoplasmic part	-	-
ncbi_112696477	1	8.68596e-136	4.22408e-134	ncbi_112696477	5.0113	2.47349	3.17338	1.8179	1.33695	4.98431	3.32391	2.93088	4.22092	3.24245	1.39496	2.19804	RPS23	PREDICTED: 40S ribosomal protein S23 [Cicer arietinum]	Genetic Information Processing	Translation	ko03010//Ribosome	K02973	-	-	-
ncbi_112707138	1	1.50614e-135	7.30349e-134	ncbi_112707138	4.74907	2.4482	2.34904	2.33736	1.15867	5.64796	2.54945	3.66842	4.79569	4.08915	1.35281	1.97384	AAC3	PREDICTED: ADP,ATP carrier protein 3, mitochondrial-like [Arachis duranensis]	-	-	-	-	-	-	-
ncbi_112738407	1	2.85115e-135	1.3786e-133	ncbi_112738407	3.54127	3.01005	2.66822	1.73369	1.22516	6.1108	2.57661	3.83166	4.82122	4.00536	1.49562	2.23704	RPL18	PREDICTED: 50S ribosomal protein L18, chloroplastic-like [Arachis ipaensis]	Genetic Information Processing	Translation	ko03010//Ribosome	K02881	-	-	-
ncbi_112758592	1	4.98918e-135	2.4055e-133	ncbi_112758592	1.34311	1.06439	0.823663	0.734567	0.372821	3.39846	0.99634	1.50935	1.94968	1.63015	0.352003	0.59122	CAB7	PREDICTED: chlorophyll a-b binding protein 7, chloroplastic-like [Arachis ipaensis]	Metabolism	Energy metabolism	ko00196//Photosynthesis - antenna proteins	K08908	-	-	-
ncbi_112801049	4	1.93861e-134	9.32023e-133	ncbi_112801049	1.03767	1.51136	1.98783	2.74464	1.96309	0.610966	2.02575	1.46916	0.852735	2.01212	2.30352	3.37721	UGT74B1	PREDICTED: UDP-glycosyltransferase 74B1-like [Arachis duranensis]	Metabolism;Metabolism;Metabolism;Metabolism	Global and overview maps;Global and overview maps;Amino acid metabolism;Biosynthesis of other secondary metabolites	ko01110//Biosynthesis of secondary metabolites;ko01210//2-Oxocarboxylic acid metabolism;ko00380//Tryptophan metabolism;ko00966//Glucosinolate biosynthesis	K11820;K11820;K11820;K11820	-	GO:0035251//UDP-glucosyltransferase activity	GO:0009617//response to bacterium;GO:0009683//indoleacetic acid metabolic process;GO:0019758//glycosinolate biosynthetic process;GO:0048588//developmental cell growth
ncbi_112703541	4	2.37845e-134	1.14024e-132	ncbi_112703541	0.785734	0.738132	1.5185	2.77995	6.49831	0.182541	1.41934	0.624592	0.304235	1.19838	3.71477	4.39469	PR10-1	PREDICTED: pathogenesis-related protein 2-like [Arachis duranensis]	-	-	-	-	-	-	-
ncbi_112776996	1	1.89129e-133	9.04121e-132	ncbi_112776996	4.67808	2.82515	3.09025	1.78858	1.75588	6.46195	2.9222	4.01291	6.06365	4.80273	1.67525	2.67175	CPN10-1	PREDICTED: 10 kDa chaperonin-like [Arachis ipaensis]	-	-	-	-	-	-	GO:0044267//cellular protein metabolic process
ncbi_112790514	4	4.51765e-133	2.15354e-131	ncbi_112790514	1.60921	2.20484	2.78319	5.69089	4.90087	0.774904	2.69791	2.23552	1.15856	3.24181	4.21156	5.3412	CCR1	PREDICTED: cinnamoyl-CoA reductase 1-like [Arachis duranensis]	-	-	-	-	-	-	-
ncbi_112764410	4	4.69354e-133	2.23108e-131	ncbi_112764410	1.22787	1.90082	1.9039	4.84368	3.7437	0.441238	2.02154	1.31717	0.720913	2.53849	3.35591	4.24848	UGT85A24	PREDICTED: 7-deoxyloganetin glucosyltransferase-like [Arachis ipaensis]	Metabolism;Metabolism	Global and overview maps;Global and overview maps	ko01100//Metabolic pathways;ko01110//Biosynthesis of secondary metabolites	K21374;K21374	-	GO:0016757//transferase activity, transferring glycosyl groups	-
ncbi_36489219	2	6.35357e-133	3.0117e-131	ncbi_36489219	11.5278	19.8259	9.55085	3.87076	23.3479	4.73901	13.2442	18.3833	9.94366	3.65126	33.6637	6.40601	ndhD	NADH-plastoquinone oxidoreductase subunit 4 (chloroplast) [Arachis hypogaea]	Metabolism;Metabolism	Global and overview maps;Energy metabolism	ko01100//Metabolic pathways;ko00190//Oxidative phosphorylation	K05575;K05575	GO:0031224//intrinsic component of membrane;GO:0044434//chloroplast part	GO:0016651//oxidoreductase activity, acting on NAD(P)H;GO:0048037//cofactor binding	GO:0022904//respiratory electron transport chain
ncbi_112722398	4	1.72404e-132	8.14936e-131	ncbi_112722398	1.86249	3.31862	2.30448	6.17248	5.87933	0.841309	2.7467	2.46926	1.31025	3.78273	4.25302	5.80566	--	PREDICTED: uncharacterized protein LOC107632678 [Arachis ipaensis]	-	-	-	-	-	-	-
ncbi_112784861	2	1.98053e-132	9.33561e-131	ncbi_112784861	0.735752	2.38263	3.03501	2.52461	5.31541	0.230787	1.55672	0.645322	0.336356	0.900292	2.27477	2.2605	NHL10	PREDICTED: protein YLS9-like isoform X1 [Arachis ipaensis]	-	-	-	-	-	-	-
ncbi_112710879	4	3.97334e-132	1.86769e-130	ncbi_112710879	0.82518	1.17377	1.51182	2.22689	2.55243	0.291975	1.6885	0.939216	0.433513	1.14681	2.40763	2.95905	At3g05170	PREDICTED: phosphoglycerate mutase-like protein AT74 [Arachis duranensis]	-	-	-	-	-	-	-
ncbi_112801974	1	5.08729e-132	2.38467e-130	ncbi_112801974	2.08863	1.31987	0.772183	0.907165	0.421569	3.37315	1.00165	1.97314	3.04024	2.51169	0.444019	0.812602	LIL3.2	light-harvesting complex-like protein 3 isotype 2, chloroplastic [Cajanus cajan]	-	-	-	-	-	-	-
ncbi_112782835	1	1.61527e-131	7.55059e-130	ncbi_112782835	5.50794	2.60261	3.84681	2.76437	1.42966	6.06665	3.44947	3.61615	5.29699	4.4574	1.73799	2.82809	RPL18A	PREDICTED: 60S ribosomal protein L18a [Arachis ipaensis]	Genetic Information Processing	Translation	ko03010//Ribosome	K02882	GO:0030529//intracellular ribonucleoprotein complex	-	GO:0010467//gene expression
ncbi_112720067	4	1.67017e-131	7.78565e-130	ncbi_112720067	1.37627	3.014	1.09993	2.47228	2.46308	0.560234	1.55301	2.59284	1.20925	3.61488	1.75391	2.59885	RBCX2	chaperonin-like RbcX protein 2, chloroplastic [Cajanus cajan]	-	-	-	-	-	GO:0005515//protein binding	GO:0006457//protein folding
ncbi_112749519	1	2.93011e-131	1.36214e-129	ncbi_112749519	3.37981	1.66866	2.72465	1.56429	1.37626	4.33727	2.90695	2.1736	3.10956	1.96674	1.25497	1.78486	RPL8C	PREDICTED: 60S ribosomal protein L8-3 [Arachis duranensis]	Genetic Information Processing	Translation	ko03010//Ribosome	K02938	GO:0030529//intracellular ribonucleoprotein complex	-	GO:0010467//gene expression
ncbi_112754605	4	4.78759e-131	2.21952e-129	ncbi_112754605	3.48944	21.5292	7.38247	15.8578	12.8878	1.8873	7.70952	6.1993	3.22137	8.13962	8.22636	9.73288	NHL10	PREDICTED: NDR1/HIN1-Like protein 3-like [Arachis ipaensis]	-	-	-	-	-	-	-
ncbi_112796122	1	8.47781e-131	3.91953e-129	ncbi_112796122	6.88455	3.0255	3.82297	2.35578	1.633	5.48071	3.11989	3.64214	5.5467	3.69987	1.79272	2.75643	RPL9	PREDICTED: 60S ribosomal protein L9 [Arachis duranensis]	Genetic Information Processing	Translation	ko03010//Ribosome	K02940	-	-	-
ncbi_112696356	4	1.33191e-130	6.14097e-129	ncbi_112696356	2.36351	2.47081	8.44395	5.21308	4.9149	0.983522	3.72896	2.16123	1.24205	3.10062	4.83145	6.5845	RH3	PREDICTED: histone H3.3 isoform X1 [Daucus carota subsp. sativus] [Daucus carota]	-	-	-	-	GO:0043231//intracellular membrane-bounded organelle;GO:0043232//intracellular non-membrane-bounded organelle	GO:0003676//nucleic acid binding;GO:0046983//protein dimerization activity	GO:0006006//glucose metabolic process;GO:0006886//intracellular protein transport;GO:0034728//nucleosome organization
ncbi_114927092	2	1.05593e-129	4.85526e-128	ncbi_114927092	18.4265	28.1301	17.9662	6.00606	33.0559	7.52941	20.6252	26.8529	16.3863	6.04856	46.9447	9.77239	atpB	PREDICTED: ATP synthase subunit beta, chloroplastic-like [Gossypium hirsutum]	Metabolism;Metabolism;Metabolism	Global and overview maps;Energy metabolism;Energy metabolism	ko01100//Metabolic pathways;ko00190//Oxidative phosphorylation;ko00195//Photosynthesis	K02112;K02112;K02112	GO:0033178//proton-transporting two-sector ATPase complex, catalytic domain;GO:0044434//chloroplast part	GO:0015078//hydrogen ion transmembrane transporter activity;GO:0019829//cation-transporting ATPase activity;GO:0032550//purine ribonucleoside binding	GO:0006754//ATP biosynthetic process;GO:0015988//energy coupled proton transmembrane transport, against electrochemical gradient
ncbi_112706113	3	2.40951e-129	1.10491e-127	ncbi_112706113	3.58401	1.96662	1.45455	1.31647	1.02806	4.55878	1.58993	2.901	3.85018	3.30894	0.849183	1.57758	RPS13	PREDICTED: 30S ribosomal protein S13, chloroplastic [Arachis duranensis]	Genetic Information Processing	Translation	ko03010//Ribosome	K02952	-	-	-
ncbi_112738336	4	3.68786e-129	1.68652e-127	ncbi_112738336	2.04609	3.13604	3.10079	7.75089	5.39413	1.1538	3.73451	2.87832	1.61511	4.32152	4.83188	6.39998	CCR1	PREDICTED: cinnamoyl-CoA reductase 1-like [Arachis ipaensis]	-	-	-	-	-	GO:0048037//cofactor binding	-
ncbi_112804562	1	4.55473e-129	2.07733e-127	ncbi_112804562	3.00879	2.28389	1.96077	1.28034	1.05279	4.1518	2.40443	2.49045	3.64168	2.49673	1.12534	1.54065	NDPK2	PREDICTED: nucleoside diphosphate kinase 2, chloroplastic [Arachis duranensis]	Metabolism;Metabolism;Metabolism;Environmental Information Processing;Metabolism	Global and overview maps;Global and overview maps;Nucleotide metabolism;Signal transduction;Nucleotide metabolism	ko01100//Metabolic pathways;ko01110//Biosynthesis of secondary metabolites;ko00230//Purine metabolism;ko04016//MAPK signaling pathway - plant;ko00240//Pyrimidine metabolism	K00940;K00940;K00940;K00940;K00940	-	-	-
ncbi_112732807	1	5.84776e-129	2.65987e-127	ncbi_112732807	4.54305	1.41846	2.35505	1.77283	1.22315	4.26525	2.61167	2.77753	3.8692	3.06675	1.20011	1.87799	RPS11A	PREDICTED: 40S ribosomal protein S11 [Arachis ipaensis]	Genetic Information Processing	Translation	ko03010//Ribosome	K02949	GO:0030529//intracellular ribonucleoprotein complex	-	GO:0010467//gene expression
ncbi_112791483	1	9.08623e-129	4.12178e-127	ncbi_112791483	7.28424	3.27263	4.59817	3.1282	2.83284	7.39227	5.27843	4.65876	6.75084	4.83896	2.66105	4.07257	rps6	PREDICTED: 40S ribosomal protein S6 [Arachis duranensis]	Genetic Information Processing	Translation	ko03010//Ribosome	K02991	GO:0030529//intracellular ribonucleoprotein complex	-	GO:0010467//gene expression
ncbi_112720145	2	8.14016e-128	3.68271e-126	ncbi_112720145	1.86563	2.39461	3.40516	4.37993	3.56432	0.809873	4.46223	2.08014	1.09639	2.74697	3.75063	5.37948	SAT1	PREDICTED: serine acetyltransferase 1, chloroplastic [Arachis duranensis]	Metabolism;Metabolism;Metabolism;Metabolism;Metabolism;Metabolism	Global and overview maps;Global and overview maps;Global and overview maps;Global and overview maps;Amino acid metabolism;Energy metabolism	ko01100//Metabolic pathways;ko01110//Biosynthesis of secondary metabolites;ko01200//Carbon metabolism;ko01230//Biosynthesis of amino acids;ko00270//Cysteine and methionine metabolism;ko00920//Sulfur metabolism	K00640;K00640;K00640;K00640;K00640;K00640	GO:0044424//intracellular part	GO:0016412//serine O-acyltransferase activity	GO:0006563//L-serine metabolic process
ncbi_112710040	1	8.65132e-128	3.9035e-126	ncbi_112710040	3.81808	2.22073	2.24647	1.64092	1.17072	4.61549	2.70046	2.96133	4.61777	3.07248	1.26403	1.85511	At2g18110	PREDICTED: elongation factor 1-delta-like [Arachis ipaensis]	-	-	-	-	-	-	-
ncbi_36489172	2	2.88474e-127	1.29813e-125	ncbi_36489172	7.77249	17.5351	7.07666	3.568	18.6856	3.69914	8.22334	15.189	7.93894	3.37195	22.7345	4.98092	petA	cytochrome f (chloroplast) [Arachis hypogaea]	Metabolism;Metabolism	Global and overview maps;Energy metabolism	ko01100//Metabolic pathways;ko00195//Photosynthesis	K02634;K02634	GO:0016021//integral component of membrane;GO:0034357//photosynthetic membrane;GO:0043231//intracellular membrane-bounded organelle	GO:0043169//cation binding;GO:0046906//tetrapyrrole binding	GO:0044237//cellular metabolic process;GO:0044710//single-organism metabolic process
ncbi_112723466	1	4.15879e-127	1.86648e-125	ncbi_112723466	2.92014	1.92349	1.49665	1.24159	0.985099	4.33446	1.93358	2.55602	3.99906	2.80562	0.967672	1.58034	RPL35	PREDICTED: 50S ribosomal protein L35, chloroplastic [Arachis ipaensis]	Genetic Information Processing	Translation	ko03010//Ribosome	K02916	GO:0030529//intracellular ribonucleoprotein complex	-	-
ncbi_112766070	1	1.36855e-126	6.12582e-125	ncbi_112766070	4.84725	5.06381	3.40533	5.10913	2.97742	7.84208	3.99377	5.86212	8.80146	6.48789	2.57007	3.41506	VTC2	PREDICTED: GDP-L-galactose phosphorylase 1 [Arachis ipaensis]	Metabolism;Metabolism;Metabolism	Global and overview maps;Global and overview maps;Carbohydrate metabolism	ko01100//Metabolic pathways;ko01110//Biosynthesis of secondary metabolites;ko00053//Ascorbate and aldarate metabolism	K14190;K14190;K14190	-	GO:0004645//phosphorylase activity	-
ncbi_112703447	4	2.06733e-126	9.22916e-125	ncbi_112703447	3.06224	4.36448	3.26011	6.16866	4.98621	1.89475	4.1049	4.52836	2.38147	6.70226	4.25275	6.13222	PARC	PREDICTED: probable glutathione S-transferase [Arachis duranensis]	Metabolism	Metabolism of other amino acids	ko00480//Glutathione metabolism	K00799	-	GO:0016765//transferase activity, transferring alkyl or aryl (other than methyl) groups	-
ncbi_112705283	1	3.00634e-126	1.33857e-124	ncbi_112705283	3.38107	1.45506	1.37094	1.18548	0.614741	3.19495	1.37887	2.04705	3.30193	2.29855	0.618161	1.12092	RPS15AA	PREDICTED: 40S ribosomal protein S15a-1 [Arachis duranensis]	Genetic Information Processing	Translation	ko03010//Ribosome	K02957	GO:0030529//intracellular ribonucleoprotein complex	-	GO:0010467//gene expression
ncbi_112714306	1	4.75714e-126	2.11255e-124	ncbi_112714306	4.25114	1.85901	3.01092	1.66903	1.09777	4.392	2.38746	2.90586	4.16186	3.30415	1.1002	1.85096	RPL18A	PREDICTED: 60S ribosomal protein L18a [Arachis duranensis]	Genetic Information Processing	Translation	ko03010//Ribosome	K02882	GO:0030529//intracellular ribonucleoprotein complex	-	GO:0010467//gene expression
ncbi_112764075	4	1.29251e-125	5.7247e-124	ncbi_112764075	0.70586	0.817736	1.23109	1.80803	3.04767	0.180946	1.15022	0.563118	0.279846	1.02721	2.37584	2.86539	COR2	PREDICTED: NAD(P)H-dependent 6'-deoxychalcone synthase-like [Arachis ipaensis]	-	-	-	-	-	-	-
ncbi_112736810	4	1.44959e-125	6.40361e-124	ncbi_112736810	1.37856	2.14486	3.94988	6.54536	7.02236	0.398744	3.3775	1.54761	0.746413	2.10625	4.69508	5.94421	EP3	PREDICTED: endochitinase EP3-like [Arachis ipaensis]	Metabolism;Metabolism	Global and overview maps;Carbohydrate metabolism	ko01100//Metabolic pathways;ko00520//Amino sugar and nucleotide sugar metabolism	K01183;K01183	-	-	-
ncbi_112785707	1	2.33605e-125	1.02927e-123	ncbi_112785707	8.56562	4.90552	4.72779	2.35159	2.68928	8.17627	5.87901	5.9876	9.41254	6.3938	3.0614	4.54695	CPN60A1	PREDICTED: ruBisCO large subunit-binding protein subunit alpha [Arachis duranensis]	-	-	-	-	GO:0044424//intracellular part	GO:0032550//purine ribonucleoside binding	GO:0006457//protein folding
ncbi_112738161	1	3.00561e-125	1.32082e-123	ncbi_112738161	3.07822	1.87984	1.49565	0.917853	0.974126	4.00812	1.81188	2.73742	4.39091	2.81246	0.911104	1.45393	RPL3A	PREDICTED: 50S ribosomal protein L3, chloroplastic-like [Arachis ipaensis]	Genetic Information Processing	Translation	ko03010//Ribosome	K02906	GO:0009526//plastid envelope;GO:0009532//plastid stroma;GO:0030529//intracellular ribonucleoprotein complex	GO:0003723//RNA binding;GO:0005198//structural molecule activity	GO:0006090//pyruvate metabolic process;GO:0006605//protein targeting;GO:0006779//porphyrin-containing compound biosynthetic process;GO:0010467//gene expression;GO:0016072//rRNA metabolic process;GO:0043623//cellular protein complex assembly
ncbi_112711916	3	5.20946e-125	2.28337e-123	ncbi_112711916	6.30135	2.68931	4.76397	3.48679	2.17346	5.94287	4.27712	3.63762	4.9252	3.40083	2.36059	3.35907	RPS29A	PREDICTED: 40S ribosomal protein S29-like [Juglans regia]	Genetic Information Processing	Translation	ko03010//Ribosome	K02980	-	-	-
ncbi_112728628	4	9.07875e-125	3.96901e-123	ncbi_112728628	1.3238	6.17259	5.74552	6.02809	5.76649	0.312973	3.41695	1.2237	0.514895	1.4332	4.45217	4.93333	STC	PREDICTED: sugar carrier protein C-like [Arachis ipaensis]	-	-	-	-	GO:0031224//intrinsic component of membrane	GO:0022857//transmembrane transporter activity	GO:0044763//single-organism cellular process;GO:0051234//establishment of localization
ncbi_112709897	1	1.04425e-123	4.55341e-122	ncbi_112709897	2.67495	1.95952	1.06978	1.2096	0.72164	3.86966	1.5433	2.83349	4.03977	3.66029	0.61759	1.14334	CURT1C	PREDICTED: protein CURVATURE THYLAKOID 1C, chloroplastic [Arachis duranensis]	-	-	-	-	-	-	-
ncbi_112736735	4	1.60781e-123	6.99271e-122	ncbi_112736735	1.76045	1.23773	10.0557	5.48011	6.19034	0.728729	2.59917	1.12577	0.836669	2.07019	5.04236	6.92641	At2g30620	PREDICTED: histone H1-like, partial [Arachis ipaensis]	-	-	-	-	-	-	-
ncbi_112707348	3	1.43996e-122	6.24662e-121	ncbi_112707348	11.0913	9.11395	4.91937	5.08346	3.71201	15.4602	5.33607	12.424	11.9397	16.1308	2.63248	5.45221	CAB13	PREDICTED: chlorophyll a-b binding protein 13, chloroplastic [Arachis ipaensis]	Metabolism;Metabolism	Global and overview maps;Energy metabolism	ko01100//Metabolic pathways;ko00196//Photosynthesis - antenna proteins	K08914;K08914	GO:0009521//photosystem;GO:0031224//intrinsic component of membrane	GO:0043169//cation binding;GO:0046906//tetrapyrrole binding	GO:0006091//generation of precursor metabolites and energy;GO:0006464//cellular protein modification process
ncbi_112727137	1	2.95302e-122	1.27775e-120	ncbi_112727137	2.0376	1.87441	0.657601	0.639232	0.694947	3.46255	1.02033	2.23788	3.45377	2.50791	0.4808	0.821839	PSB28	PREDICTED: photosystem II reaction center PSB28 protein, chloroplastic [Arachis duranensis]	Metabolism;Metabolism	Global and overview maps;Energy metabolism	ko01100//Metabolic pathways;ko00195//Photosynthesis	K08903;K08903	-	-	-
ncbi_112802451	1	3.35936e-122	1.44985e-120	ncbi_112802451	2.90648	3.59483	1.17056	1.8513	1.40824	6.66838	2.38527	4.96662	6.40295	6.85667	0.940043	1.86859	BCA1	PREDICTED: carbonic anhydrase, chloroplastic-like isoform X1 [Arachis duranensis]	Metabolism	Energy metabolism	ko00910//Nitrogen metabolism	K01673	-	-	-
ncbi_112791941	4	7.02159e-122	3.02269e-120	ncbi_112791941	5.03814	26.9795	10.5463	17.3284	13.5357	2.69993	11.3278	10.1792	4.78206	12.3389	9.33434	12.8752	RNS1	PREDICTED: extracellular ribonuclease LE-like [Arachis ipaensis]	-	-	-	-	-	GO:0016892//endoribonuclease activity, producing 3'-phosphomonoesters	GO:0090501//RNA phosphodiester bond hydrolysis
ncbi_112711734	4	9.00019e-122	3.86458e-120	ncbi_112711734	0.970814	0.946868	2.95422	2.75389	2.25852	0.300816	2.17085	0.527721	0.28856	0.775167	2.39593	3.46099	APS1	PREDICTED: ATP sulfurylase 1, chloroplastic [Arachis duranensis]	Metabolism;Metabolism;Metabolism;Metabolism;Metabolism	Global and overview maps;Nucleotide metabolism;Energy metabolism;Metabolism of other amino acids;Biosynthesis of other secondary metabolites	ko01100//Metabolic pathways;ko00230//Purine metabolism;ko00920//Sulfur metabolism;ko00450//Selenocompound metabolism;ko00261//Monobactam biosynthesis	K13811;K13811;K13811;K13811;K13811	-	-	-
ncbi_112801628	2	1.39296e-121	5.96606e-120	ncbi_112801628	0.569943	0.9619	1.95789	2.64561	2.11587	0.354017	1.98584	0.627841	0.369023	0.83077	2.29577	2.86829	MPSR1	PREDICTED: E3 ubiquitin-protein ligase RING1-like [Arachis duranensis]	-	-	-	-	-	-	-
ncbi_112795935	2	1.68305e-121	7.19027e-120	ncbi_112795935	1.36779	2.32304	4.21093	4.85278	4.83895	0.786397	4.45548	1.73631	0.968042	1.78888	4.3882	4.86073	WRKY6	PREDICTED: probable WRKY transcription factor 31 [Arachis ipaensis]	-	-	-	-	-	-	-
ncbi_112788899	4	2.49214e-121	1.06199e-119	ncbi_112788899	1.33187	2.2794	2.71034	4.46889	8.45266	0.339399	1.7224	1.35437	0.677062	2.06349	3.77469	4.36286	EP3	PREDICTED: endochitinase EP3 [Arachis duranensis]	Metabolism;Metabolism	Global and overview maps;Carbohydrate metabolism	ko01100//Metabolic pathways;ko00520//Amino sugar and nucleotide sugar metabolism	K01183;K01183	-	-	-
ncbi_112703459	1	7.88127e-121	3.35004e-119	ncbi_112703459	7.53877	4.09602	4.27418	2.16934	2.58561	6.88566	6.08707	5.21472	7.88168	4.7513	2.93206	3.88714	CPN60B2	PREDICTED: LOW QUALITY PROTEIN: ruBisCO large subunit-binding protein subunit beta, chloroplastic-like [Arachis duranensis]	Genetic Information Processing	Folding, sorting and degradation	ko03018//RNA degradation	K04077	GO:0044424//intracellular part	GO:0032550//purine ribonucleoside binding	GO:0006457//protein folding
ncbi_112696940	4	4.17486e-120	1.77012e-118	ncbi_112696940	4.01939	6.59027	11.1373	16.1723	7.11578	2.28598	10.5218	6.15981	3.29918	8.59257	8.15314	13.5337	--	PREDICTED: protein SRC1-like [Arachis duranensis]	-	-	-	-	-	-	-
ncbi_112802877	1	4.23473e-120	1.791e-118	ncbi_112802877	5.26906	2.56014	3.74812	2.55864	1.70885	5.1399	3.10542	3.11319	4.77932	3.16502	1.72303	2.52358	RPL36C	PREDICTED: 60S ribosomal protein L36-3-like [Arachis duranensis]	Genetic Information Processing	Translation	ko03010//Ribosome	K02920	GO:0030529//intracellular ribonucleoprotein complex	-	GO:0010467//gene expression
ncbi_112785221	1	6.51144e-120	2.74701e-118	ncbi_112785221	3.05123	1.57987	1.22337	1.20002	0.804658	4.01791	1.31529	2.8794	3.43698	3.34243	0.666975	1.1664	RPL9	PREDICTED: 50S ribosomal protein L9, chloroplastic [Arachis duranensis]	Genetic Information Processing	Translation	ko03010//Ribosome	K02939	GO:0009526//plastid envelope;GO:0009532//plastid stroma;GO:0030529//intracellular ribonucleoprotein complex	GO:0003723//RNA binding;GO:0005198//structural molecule activity	GO:0006090//pyruvate metabolic process;GO:0010467//gene expression
ncbi_112732815	4	6.73277e-120	2.8333e-118	ncbi_112732815	0.798418	2.37574	1.90945	3.24996	6.34983	0.267815	1.6114	0.751956	0.496535	1.18599	2.96016	3.46914	tlp	PREDICTED: protein P21-like [Arachis ipaensis]	-	-	-	-	-	-	-
ncbi_112789135	2	1.18692e-119	4.9824e-118	ncbi_112789135	1.1323	1.49257	4.81686	3.74131	2.55843	0.494083	3.85497	1.04403	0.704799	1.34965	3.14703	4.48879	ADC2	PREDICTED: arginine decarboxylase [Arachis duranensis]	Metabolism;Metabolism	Global and overview maps;Amino acid metabolism	ko01100//Metabolic pathways;ko00330//Arginine and proline metabolism	K01583;K01583	-	-	-
ncbi_112754741	2	1.46642e-119	6.14039e-118	ncbi_112754741	1.82501	20.4964	1.95507	2.1974	8.61848	0.862665	3.422	3.59821	1.56491	4.46225	3.71328	3.94467	PER44	PREDICTED: peroxidase 44-like [Arachis ipaensis]	Metabolism;Metabolism;Metabolism	Global and overview maps;Global and overview maps;Biosynthesis of other secondary metabolites	ko01100//Metabolic pathways;ko01110//Biosynthesis of secondary metabolites;ko00940//Phenylpropanoid biosynthesis	K00430;K00430;K00430	-	GO:0003824//catalytic activity;GO:0043169//cation binding;GO:0046906//tetrapyrrole binding	GO:0006950//response to stress;GO:0044710//single-organism metabolic process
ncbi_112749644	4	2.49527e-119	1.04227e-117	ncbi_112749644	1.11914	6.75181	3.05023	4.17696	10.6417	0.385388	2.4112	1.83332	0.717356	2.38977	4.30364	4.19315	tlp	PREDICTED: protein P21-like [Arachis ipaensis]	-	-	-	-	-	-	-
ncbi_112734277	4	9.28669e-119	3.86946e-117	ncbi_112734277	0.889869	1.34425	1.65295	1.79383	1.85426	0.496482	1.70595	1.14853	0.624251	1.50077	1.83386	2.50358	At3g17800	PREDICTED: UV-B-induced protein At3g17800, chloroplastic [Arachis ipaensis]	-	-	-	-	-	-	-
ncbi_112714872	2	3.44339e-118	1.43121e-116	ncbi_112714872	0.655917	5.22561	3.84274	3.24476	8.14061	0.26214	2.07299	0.942584	0.420229	1.29058	3.16988	3.47729	PNC2	PREDICTED: cationic peroxidase 2 [Arachis duranensis]	Metabolism;Metabolism;Metabolism	Global and overview maps;Global and overview maps;Biosynthesis of other secondary metabolites	ko01100//Metabolic pathways;ko01110//Biosynthesis of secondary metabolites;ko00940//Phenylpropanoid biosynthesis	K00430;K00430;K00430	-	GO:0003824//catalytic activity;GO:0043169//cation binding;GO:0046906//tetrapyrrole binding	GO:0006950//response to stress;GO:0044710//single-organism metabolic process
ncbi_112695789	2	4.54589e-118	1.88481e-116	ncbi_112695789	5.45655	6.64666	13.251	13.5065	10.8788	3.01468	18.6783	4.88449	2.89244	4.58723	10.9433	14.5375	ARG2	PREDICTED: indole-3-acetic acid-induced protein ARG2-like [Arachis duranensis]	-	-	-	-	-	-	-
ncbi_112751096	2	7.24024e-118	2.99459e-116	ncbi_112751096	1.00879	2.31605	3.22688	2.32267	2.81019	0.30159	2.36054	0.623391	0.371753	0.893422	2.41231	2.8804	PRA1B4	PREDICTED: PRA1 family protein B4 [Arachis duranensis]	-	-	-	-	GO:0031090//organelle membrane;GO:0031224//intrinsic component of membrane;GO:0031984//organelle subcompartment;GO:0043231//intracellular membrane-bounded organelle;GO:0044444//cytoplasmic part	-	GO:0006810//transport
ncbi_112742145	4	1.08951e-117	4.49523e-116	ncbi_112742145	0.77534	0.712967	1.51063	2.83908	2.73019	0.289934	1.79244	0.916774	0.434557	1.21079	2.07407	2.88056	ZAT11	PREDICTED: zinc finger protein ZAT11-like [Arachis duranensis]	-	-	-	-	-	-	-
ncbi_112696411	1	1.49184e-117	6.14018e-116	ncbi_112696411	3.97001	3.08086	2.34119	1.8096	1.80636	6.20568	3.16893	3.689	5.15882	4.63713	1.52536	2.48194	CDSP32	PREDICTED: thioredoxin-like protein CDSP32, chloroplastic [Arachis duranensis]	-	-	-	-	-	GO:0015036//disulfide oxidoreductase activity	GO:0019725//cellular homeostasis;GO:0044710//single-organism metabolic process
ncbi_112776410	1	1.86225e-117	7.64609e-116	ncbi_112776410	3.8908	2.06875	2.39183	1.97203	0.971166	4.62251	2.71616	2.99095	4.8029	3.12759	1.25007	1.96712	At2g18110	PREDICTED: elongation factor 1-delta-like [Arachis ipaensis]	-	-	-	-	-	-	-
ncbi_112801767	4	2.22607e-117	9.11769e-116	ncbi_112801767	0.700763	0.705263	1.45322	1.80461	2.00198	0.184701	1.39677	0.362323	0.233657	0.503968	2.117	2.67233	LIGB	PREDICTED: extradiol ring-cleavage dioxygenase-like [Arachis duranensis]	Metabolism	Biosynthesis of other secondary metabolites	ko00965//Betalain biosynthesis	K15777	-	GO:0005506//iron ion binding;GO:0016491//oxidoreductase activity	GO:0044710//single-organism metabolic process
ncbi_112712197	4	3.51913e-117	1.4379e-115	ncbi_112712197	0.754911	0.905647	2.02234	2.48701	2.46541	0.251262	1.9492	0.674398	0.349877	0.899861	2.42096	3.18484	--	PREDICTED: uncharacterized protein LOC107467469 isoform X1 [Arachis duranensis]	-	-	-	-	-	-	-
ncbi_36489155	2	4.71447e-117	1.92166e-115	ncbi_36489155	34.9532	32.9926	34.1543	8.17814	48.4032	10.9961	36.3359	37.2358	21.5009	6.3809	87.9132	15.0788	rpoB	RNA polymerase beta subunit (chloroplast) [Arachis hypogaea]	Metabolism;Metabolism;Metabolism;Genetic Information Processing	Global and overview maps;Nucleotide metabolism;Nucleotide metabolism;Transcription	ko01100//Metabolic pathways;ko00230//Purine metabolism;ko00240//Pyrimidine metabolism;ko03020//RNA polymerase	K03043;K03043;K03043;K03043	-	-	-
ncbi_112769168	1	5.68148e-117	2.31024e-115	ncbi_112769168	3.47153	1.50612	1.58472	1.30607	0.970639	3.90829	1.64746	2.52492	3.50868	2.71117	0.846056	1.39165	RPL23A	PREDICTED: 60S ribosomal protein L23a-like [Arachis duranensis]	Genetic Information Processing	Translation	ko03010//Ribosome	K02893	GO:0030529//intracellular ribonucleoprotein complex	GO:0005198//structural molecule activity	GO:0010467//gene expression
ncbi_112802201	4	1.76564e-116	7.16228e-115	ncbi_112802201	5.55165	9.5169	9.17706	13.8383	7.17948	3.43209	11.1324	9.04065	5.0232	12.117	8.18174	12.9444	--	PREDICTED: dehydrin DHN3-like [Arachis duranensis]	-	-	-	-	-	-	-
ncbi_112779663	3	2.04295e-116	8.26735e-115	ncbi_112779663	3.7755	1.4587	0.747491	0.466951	0.489527	3.1013	0.823564	1.93139	2.93848	1.65745	0.526319	0.592875	GLP1	germin-like protein 11 [Arachis hypogaea]	-	-	-	-	GO:0005576//extracellular region	GO:0046914//transition metal ion binding	GO:0006873//cellular ion homeostasis;GO:0009886//post-embryonic morphogenesis;GO:0030001//metal ion transport
ncbi_112711567	4	1.39368e-115	5.62642e-114	ncbi_112711567	1.87279	1.48091	2.57439	4.80943	3.88813	0.844829	2.82275	1.42093	0.899824	1.9065	3.83052	4.87791	ATX1	PREDICTED: copper transport protein ATX1-like [Arachis duranensis]	-	-	-	-	-	-	-
ncbi_112723219	4	1.91322e-115	7.70541e-114	ncbi_112723219	2.95551	1.99378	6.45547	16.6936	16.9352	0.584443	4.87054	1.2071	0.721662	2.53701	11.2176	13.6803	DRR49A	PREDICTED: pathogenesis-related protein 2-like [Arachis ipaensis]	-	-	-	-	-	-	-
ncbi_112802622	1	2.12734e-115	8.54736e-114	ncbi_112802622	1.30373	0.86286	0.630094	0.613668	0.361251	2.71938	0.651768	1.38544	2.42156	1.5233	0.255545	0.485518	--	PREDICTED: uncharacterized protein LOC107491335 [Arachis duranensis]	-	-	-	-	-	-	-
ncbi_112789211	3	2.52288e-115	1.01125e-113	ncbi_112789211	4.03115	1.62726	1.89742	2.07679	0.806687	3.56575	1.35405	2.47837	2.98858	2.60403	0.831498	1.40299	PCKR1	PREDICTED: peptidyl-prolyl cis-trans isomerase-like [Arachis duranensis]	-	-	-	-	-	-	-
ncbi_112715808	1	6.42001e-115	2.56724e-113	ncbi_112715808	3.87863	2.34976	2.03233	1.77052	1.05548	4.67778	2.2293	2.66827	3.88049	2.95812	1.2359	1.84873	RPS26B	PREDICTED: 40S ribosomal protein S26-2 [Arachis duranensis]	Genetic Information Processing	Translation	ko03010//Ribosome	K02976	-	-	-
ncbi_112732765	4	1.05696e-114	4.21661e-113	ncbi_112732765	0.988152	1.34567	2.11442	4.71448	3.07466	0.576083	1.96178	1.22258	0.649093	1.8244	3.01327	4.00088	GPX6	PREDICTED: probable phospholipid hydroperoxide glutathione peroxidase [Arachis ipaensis]	Metabolism;Metabolism	Metabolism of other amino acids;Lipid metabolism	ko00480//Glutathione metabolism;ko00590//Arachidonic acid metabolism	K00432;K00432	-	GO:0004601//peroxidase activity	GO:0006950//response to stress;GO:0044710//single-organism metabolic process
ncbi_112751856	2	2.30606e-114	9.17803e-113	ncbi_112751856	1.19235	1.19663	3.50049	3.31408	3.37976	0.286937	3.25264	0.397784	0.230902	0.537371	3.86136	3.96682	HSP83A	PREDICTED: heat shock protein 83 isoform X2 [Arachis ipaensis]	Organismal Systems;Genetic Information Processing	Environmental adaptation;Folding, sorting and degradation	ko04626//Plant-pathogen interaction;ko04141//Protein processing in endoplasmic reticulum	K04079;K04079	-	-	-
ncbi_112710450	1	9.74762e-114	3.87038e-112	ncbi_112710450	3.3475	1.83903	1.66202	1.12634	1.08704	4.11995	1.84617	2.48433	3.99396	2.61033	1.03062	1.67366	RPL17	PREDICTED: 50S ribosomal protein L17, chloroplastic [Arachis ipaensis]	Genetic Information Processing	Translation	ko03010//Ribosome	K02879	GO:0030529//intracellular ribonucleoprotein complex	-	GO:0010467//gene expression
ncbi_112727268	4	1.58245e-113	6.2685e-112	ncbi_112727268	0.944521	1.08631	1.70024	3.74002	2.57508	0.291137	2.05582	0.910573	0.462615	1.31316	2.54474	3.55193	ZAT11	PREDICTED: zinc finger protein ZAT11-like [Arachis ipaensis]	-	-	-	-	-	-	-
ncbi_112715063	4	1.63928e-113	6.47842e-112	ncbi_112715063	1.78704	2.75587	3.48505	9.24859	8.29016	0.631299	3.57276	2.21718	1.14105	3.4142	5.39335	6.74913	--	PREDICTED: uncharacterized protein LOC107468936 [Arachis duranensis]	-	-	-	-	-	-	-
ncbi_112706905	2	1.98178e-113	7.81368e-112	ncbi_112706905	2.05931	2.40256	4.56198	5.02145	4.60972	1.18713	6.3628	1.89429	1.10209	2.42553	4.58769	6.11192	SAP3	PREDICTED: zinc finger A20 and AN1 domain-containing stress-associated protein 3-like [Arachis duranensis]	-	-	-	-	-	GO:0046872//metal ion binding	-
ncbi_112788913	2	2.46751e-113	9.70611e-112	ncbi_112788913	1.19074	2.39249	3.41651	3.73758	2.34806	0.548847	3.46377	1.92674	0.923261	2.44007	2.94292	4.22719	JGB	PREDICTED: mitochondrial division protein 1-like [Arachis duranensis]	-	-	-	-	-	-	-
ncbi_112797408	1	5.96905e-113	2.3425e-111	ncbi_112797408	3.55975	1.64348	1.84362	1.06116	0.903864	3.67605	1.71819	2.31723	3.56958	2.36146	0.881215	1.34237	RPL7A-1	PREDICTED: 60S ribosomal protein L7a [Arachis duranensis]	Genetic Information Processing	Translation	ko03010//Ribosome	K02936	-	-	-
ncbi_112696804	1	1.56341e-112	6.12123e-111	ncbi_112696804	6.07459	3.98725	2.63149	2.53555	1.7661	8.30229	2.75789	6.40648	8.08175	9.07043	1.36093	2.90327	CRD1	PREDICTED: magnesium-protoporphyrin IX monomethyl ester [oxidative] cyclase, chloroplastic [Arachis duranensis]	Metabolism;Metabolism;Metabolism	Global and overview maps;Global and overview maps;Metabolism of cofactors and vitamins	ko01100//Metabolic pathways;ko01110//Biosynthesis of secondary metabolites;ko00860//Porphyrin and chlorophyll metabolism	K04035;K04035;K04035	-	GO:0016709//oxidoreductase activity, acting on paired donors, with incorporation or reduction of molecular oxygen, NAD(P)H as one donor, and incorporation of one atom of oxygen;GO:0043169//cation binding	GO:0006779//porphyrin-containing compound biosynthetic process;GO:0044710//single-organism metabolic process
ncbi_112784751	2	1.75621e-112	6.8602e-111	ncbi_112784751	1.38692	1.96235	2.69481	2.90611	2.62687	0.682632	3.53471	1.49796	1.02816	2.34319	2.99707	4.12622	--	PREDICTED: uncharacterized protein LOC107621672 [Arachis ipaensis]	-	-	-	-	-	-	-
ncbi_112764966	4	4.88961e-112	1.90559e-110	ncbi_112764966	0.984241	1.36856	1.99822	2.94872	4.59234	0.320508	1.41142	0.717754	0.429377	0.968833	2.3975	2.95502	CYP73A14	PREDICTED: trans-cinnamate 4-monooxygenase [Arachis ipaensis]	Metabolism;Metabolism;Metabolism;Metabolism;Metabolism;Metabolism;Metabolism	Global and overview maps;Global and overview maps;Biosynthesis of other secondary metabolites;Metabolism of cofactors and vitamins;Biosynthesis of other secondary metabolites;Amino acid metabolism;Biosynthesis of other secondary metabolites	ko01100//Metabolic pathways;ko01110//Biosynthesis of secondary metabolites;ko00940//Phenylpropanoid biosynthesis;ko00130//Ubiquinone and other terpenoid-quinone biosynthesis;ko00941//Flavonoid biosynthesis;ko00360//Phenylalanine metabolism;ko00945//Stilbenoid, diarylheptanoid and gingerol biosynthesis	K00487;K00487;K00487;K00487;K00487;K00487;K00487	-	GO:0016709//oxidoreductase activity, acting on paired donors, with incorporation or reduction of molecular oxygen, NAD(P)H as one donor, and incorporation of one atom of oxygen;GO:0046906//tetrapyrrole binding;GO:0046914//transition metal ion binding	GO:0044710//single-organism metabolic process
ncbi_112755460	2	9.59286e-112	3.72994e-110	ncbi_112755460	1.63268	2.69909	2.77029	3.068	3.05514	0.642077	2.89666	2.33379	1.15256	3.18555	2.74682	3.48248	--	PREDICTED: trigger factor [Arachis duranensis]	-	-	-	-	-	-	-
ncbi_112714827	4	1.92096e-111	7.45202e-110	ncbi_112714827	1.01378	2.13498	1.82504	2.08347	3.19063	0.380966	2.00308	0.996545	0.480284	1.50554	2.07018	2.64492	RIBA1	PREDICTED: bifunctional riboflavin biosynthesis protein RIBA 1, chloroplastic-like [Arachis duranensis]	Metabolism;Metabolism;Metabolism;Metabolism	Global and overview maps;Global and overview maps;Metabolism of cofactors and vitamins;Metabolism of cofactors and vitamins	ko01100//Metabolic pathways;ko01110//Biosynthesis of secondary metabolites;ko00790//Folate biosynthesis;ko00740//Riboflavin metabolism	K14652;K14652;K14652;K14652	GO:0009532//plastid stroma	GO:0016830//carbon-carbon lyase activity;GO:0032550//purine ribonucleoside binding;GO:0043169//cation binding	GO:0006771//riboflavin metabolic process;GO:0048588//developmental cell growth
ncbi_112710273	1	3.39652e-111	1.31459e-109	ncbi_112710273	1.53062	1.097	0.617948	0.591834	0.456911	3.40377	0.493813	1.71217	2.84819	2.13428	0.36206	0.581046	KTI3	PREDICTED: factor Xa inhibitor BuXI-like [Arachis duranensis]	-	-	-	-	-	-	-
ncbi_112697009	4	3.54427e-111	1.36864e-109	ncbi_112697009	0.978974	1.1249	2.57902	5.12494	3.30026	0.325058	2.14041	0.850669	0.471919	1.35621	3.25157	4.36111	At3g03980	PREDICTED: short-chain type dehydrogenase/reductase-like [Arachis duranensis]	Metabolism;Metabolism;Metabolism;Metabolism;Metabolism	Global and overview maps;Global and overview maps;Lipid metabolism;Lipid metabolism;Metabolism of cofactors and vitamins	ko01100//Metabolic pathways;ko01212//Fatty acid metabolism;ko00061//Fatty acid biosynthesis;ko01040//Biosynthesis of unsaturated fatty acids;ko00780//Biotin metabolism	K00059;K00059;K00059;K00059;K00059	-	-	-
ncbi_112695549	1	4.06211e-111	1.56503e-109	ncbi_112695549	3.28562	0.942264	1.30566	0.846662	0.44417	2.6736	1.29425	1.53597	2.95566	1.6707	0.527445	0.809833	RPL22B	PREDICTED: 60S ribosomal protein L22-2 [Arachis duranensis]	Genetic Information Processing	Translation	ko03010//Ribosome	K02891	-	-	-
ncbi_112727308	4	5.63283e-111	2.16524e-109	ncbi_112727308	0.993444	1.22922	2.14537	3.52721	3.32748	0.413224	1.86206	0.9208	0.606602	1.77345	3.06658	4.06931	GSTL3	PREDICTED: glutathione S-transferase L3-like [Arachis ipaensis]	Metabolism	Metabolism of other amino acids	ko00480//Glutathione metabolism	K00799	-	GO:0003824//catalytic activity	-
ncbi_112758246	1	1.75783e-110	6.74167e-109	ncbi_112758246	2.5489	1.93579	1.12807	1.273	0.971421	4.14604	1.6177	3.03235	3.53404	3.65431	0.659881	1.25121	LQY1	PREDICTED: protein disulfide-isomerase LQY1, chloroplastic [Arachis ipaensis]	-	-	-	-	-	GO:0003824//catalytic activity;GO:0005515//protein binding	-
ncbi_112702454	2	2.33624e-109	8.93969e-108	ncbi_112702454	0.826283	0.457686	1.79022	1.53929	1.98657	0.391425	1.7439	0.441589	0.329532	0.526205	1.76288	2.40006	HSP18.5-C	PREDICTED: 17.3 kDa class I heat shock protein-like [Arachis ipaensis]	Genetic Information Processing	Folding, sorting and degradation	ko04141//Protein processing in endoplasmic reticulum	K13993	-	-	-
ncbi_112759041	1	2.92685e-109	1.11743e-107	ncbi_112759041	5.45144	2.97211	3.88793	2.66755	2.08378	5.28356	4.47881	3.14756	4.30568	3.55114	1.79105	2.86212	RPS23	PREDICTED: 40S ribosomal protein S23 [Cicer arietinum]	Genetic Information Processing	Translation	ko03010//Ribosome	K02973	-	-	-
ncbi_112772584	1	3.40738e-109	1.29796e-107	ncbi_112772584	4.46639	2.29236	2.28872	1.63029	1.03718	4.09255	2.33317	2.94345	4.26359	3.17287	1.1604	1.87463	RPL28A	PREDICTED: 60S ribosomal protein L28-1-like [Arachis duranensis]	Genetic Information Processing	Translation	ko03010//Ribosome	K02903	-	-	-
ncbi_112728073	4	6.01565e-109	2.28635e-107	ncbi_112728073	1.2602	4.16345	3.15542	3.1196	3.05406	0.461546	2.79642	1.35345	0.673681	1.49355	3.09143	3.46373	PRA1B4	PREDICTED: PRA1 family protein B4 [Arachis duranensis]	-	-	-	-	GO:0031090//organelle membrane;GO:0031224//intrinsic component of membrane;GO:0031984//organelle subcompartment;GO:0043231//intracellular membrane-bounded organelle;GO:0044444//cytoplasmic part	-	GO:0006810//transport
ncbi_112803102	4	6.19601e-109	2.34961e-107	ncbi_112803102	2.03165	9.2372	4.82951	9.78139	8.09076	1.11136	4.77438	3.64527	1.77819	4.55624	5.29739	6.99524	PMEI11	PREDICTED: 21 kDa protein-like [Arachis duranensis]	-	-	-	-	-	GO:0052689//carboxylic ester hydrolase activity	GO:0009892//negative regulation of metabolic process
ncbi_112740755	1	7.86374e-109	2.97535e-107	ncbi_112740755	2.69823	2.69026	1.48912	1.20482	1.26533	4.6847	1.72468	2.95584	3.501	3.72904	0.856606	1.46333	PRXQ	PREDICTED: peroxiredoxin Q, chloroplastic-like [Arachis duranensis]	-	-	-	-	-	GO:0003824//catalytic activity;GO:0016209//antioxidant activity	GO:0044710//single-organism metabolic process
ncbi_112790991	2	1.45995e-108	5.51154e-107	ncbi_112790991	1.41893	2.1756	2.99659	3.59644	2.69938	0.760348	3.54431	1.74251	1.10959	2.36591	2.90233	4.33472	SAT3	PREDICTED: serine acetyltransferase 1, chloroplastic [Arachis duranensis]	Metabolism;Metabolism;Metabolism;Metabolism;Metabolism;Metabolism	Global and overview maps;Global and overview maps;Global and overview maps;Global and overview maps;Amino acid metabolism;Energy metabolism	ko01100//Metabolic pathways;ko01110//Biosynthesis of secondary metabolites;ko01200//Carbon metabolism;ko01230//Biosynthesis of amino acids;ko00270//Cysteine and methionine metabolism;ko00920//Sulfur metabolism	K00640;K00640;K00640;K00640;K00640;K00640	-	GO:0016412//serine O-acyltransferase activity	GO:0006563//L-serine metabolic process
ncbi_112727968	1	2.59791e-108	9.78567e-107	ncbi_112727968	6.75175	4.79099	3.49038	2.67852	2.67177	9.02385	3.97335	6.48935	7.54745	7.95388	2.40352	3.99864	RPS31	PREDICTED: 30S ribosomal protein S31, chloroplastic [Arachis ipaensis]	-	-	-	-	GO:0044435//plastid part	-	-
ncbi_36489162	2	4.91148e-108	1.84591e-106	ncbi_36489162	10.1038	18.6905	8.85194	4.46167	20.6259	4.94862	10.6012	18.2184	9.616	3.83567	26.4397	5.58367	atpA	ATP synthase CF1 alpha subunit (chloroplast) [Arachis hypogaea]	Metabolism;Metabolism;Metabolism	Global and overview maps;Energy metabolism;Energy metabolism	ko01100//Metabolic pathways;ko00190//Oxidative phosphorylation;ko00195//Photosynthesis	K02111;K02111;K02111	-	-	-
ncbi_112726615	1	6.89524e-108	2.58572e-106	ncbi_112726615	2.325	2.34295	1.06398	1.52121	1.0144	4.6628	1.68432	3.06577	4.33902	4.39492	0.708407	1.42632	CSP41B	PREDICTED: chloroplast stem-loop binding protein of 41 kDa b, chloroplastic [Arachis ipaensis]	-	-	-	-	-	-	-
ncbi_112797843	2	8.84767e-108	3.31052e-106	ncbi_112797843	0.690274	0.694684	1.61813	1.59126	1.50596	0.33918	1.72165	0.598279	0.341295	0.926339	1.70064	2.45459	UGD1	PREDICTED: UDP-glucose 6-dehydrogenase 1 [Arachis ipaensis]	Metabolism;Metabolism;Metabolism;Metabolism	Global and overview maps;Carbohydrate metabolism;Carbohydrate metabolism;Carbohydrate metabolism	ko01100//Metabolic pathways;ko00520//Amino sugar and nucleotide sugar metabolism;ko00040//Pentose and glucuronate interconversions;ko00053//Ascorbate and aldarate metabolism	K00012;K00012;K00012;K00012	-	GO:0000166//nucleotide binding;GO:0016614//oxidoreductase activity, acting on CH-OH group of donors	GO:0009226//nucleotide-sugar biosynthetic process
ncbi_112697791	1	1.45239e-107	5.42238e-106	ncbi_112697791	1.60861	0.935332	1.24254	1.44743	0.636546	3.32495	1.23181	1.45295	2.45811	1.64451	0.561638	0.880817	At3g16150	PREDICTED: probable isoaspartyl peptidase/L-asparaginase 2 [Arachis duranensis]	-	-	-	-	-	GO:0003824//catalytic activity	-
ncbi_112712350	1	2.01347e-107	7.50051e-106	ncbi_112712350	4.29107	3.06417	1.40957	1.73477	1.10567	5.38378	2.09972	4.02439	5.63323	5.10911	1.05769	1.83069	TKL-1	PREDICTED: transketolase, chloroplastic [Arachis duranensis]	Metabolism;Metabolism;Metabolism;Metabolism;Metabolism;Metabolism	Global and overview maps;Global and overview maps;Global and overview maps;Global and overview maps;Energy metabolism;Carbohydrate metabolism	ko01100//Metabolic pathways;ko01110//Biosynthesis of secondary metabolites;ko01200//Carbon metabolism;ko01230//Biosynthesis of amino acids;ko00710//Carbon fixation in photosynthetic organisms;ko00030//Pentose phosphate pathway	K00615;K00615;K00615;K00615;K00615;K00615	-	GO:0016744//transferase activity, transferring aldehyde or ketonic groups	-
ncbi_112707775	1	3.38061e-107	1.25656e-105	ncbi_112707775	3.15542	1.69019	1.30115	1.32285	1.00037	3.58622	1.86568	2.25151	3.18759	2.80284	0.900552	1.35331	RPL28	PREDICTED: 50S ribosomal protein L28, chloroplastic-like [Arachis duranensis]	Genetic Information Processing	Translation	ko03010//Ribosome	K02902	GO:0030529//intracellular ribonucleoprotein complex	-	GO:0010467//gene expression
ncbi_112702963	2	8.10668e-107	3.0066e-105	ncbi_112702963	0.637091	1.14657	2.22745	2.46169	1.42936	0.328588	2.34536	1.00542	0.498685	1.31003	1.71084	2.60033	INVC	PREDICTED: alkaline/neutral invertase A, mitochondrial-like [Arachis duranensis]	-	-	-	-	GO:0043231//intracellular membrane-bounded organelle	GO:0004564//beta-fructofuranosidase activity	GO:0009692//ethylene metabolic process;GO:0009845//seed germination;GO:0048506//regulation of timing of meristematic phase transition
ncbi_112801193	1	9.88818e-107	3.65928e-105	ncbi_112801193	2.10951	0.658202	0.923453	0.488047	0.390071	2.50321	0.858077	1.19589	2.24029	1.0872	0.366313	0.625376	UAF30	PREDICTED: upstream activation factor subunit UAF30-like [Arachis duranensis]	-	-	-	-	-	-	-
ncbi_112765389	2	1.44084e-106	5.3204e-105	ncbi_112765389	0.909706	2.0713	2.0286	2.61729	2.81772	0.411806	2.07402	0.741181	0.481533	0.760529	2.65767	2.49783	GLT1	PREDICTED: LOW QUALITY PROTEIN: glutamate synthase [NADH], amyloplastic [Arachis duranensis]	Metabolism;Metabolism;Metabolism;Metabolism;Metabolism	Global and overview maps;Global and overview maps;Global and overview maps;Amino acid metabolism;Energy metabolism	ko01100//Metabolic pathways;ko01110//Biosynthesis of secondary metabolites;ko01230//Biosynthesis of amino acids;ko00250//Alanine, aspartate and glutamate metabolism;ko00910//Nitrogen metabolism	K00264;K00264;K00264;K00264;K00264	-	-	-
ncbi_112737737	4	1.62957e-106	6.00416e-105	ncbi_112737737	1.33891	1.17922	7.31754	4.82236	4.6637	0.511166	1.93785	1.09454	0.646264	1.75713	3.91518	5.57673	At2g30620	PREDICTED: histone H1-like, partial [Arachis ipaensis]	-	-	-	-	-	-	-
ncbi_36489215	2	1.65184e-106	6.07294e-105	ncbi_36489215	18.4499	22.8672	15.3838	4.43005	24.762	7.05916	19.4698	23.4239	14.7695	4.93442	47.3564	8.97469	ndhF	NADH-plastoquinone oxidoreductase subunit 5 (chloroplast) [Arachis hypogaea]	Metabolism;Metabolism	Global and overview maps;Energy metabolism	ko01100//Metabolic pathways;ko00190//Oxidative phosphorylation	K05577;K05577	GO:0009536//plastid;GO:0031224//intrinsic component of membrane	GO:0003824//catalytic activity;GO:0048037//cofactor binding	GO:0022904//respiratory electron transport chain
ncbi_36489196	2	1.82253e-106	6.68591e-105	ncbi_36489196	1.88497	2.02346	1.63848	0.482743	4.40481	0.49588	1.88795	1.96131	1.03815	0.424164	5.48315	1.23527	rps8	ribosomal protein S8 (chloroplast) [Arachis hypogaea]	Genetic Information Processing	Translation	ko03010//Ribosome	K02994	GO:0009536//plastid;GO:0030529//intracellular ribonucleoprotein complex	GO:0003723//RNA binding;GO:0005198//structural molecule activity	GO:0010467//gene expression
ncbi_112802891	2	1.87982e-106	6.88112e-105	ncbi_112802891	1.17523	1.55261	2.77578	3.26111	2.67023	0.595962	3.74893	1.02274	0.609297	1.26482	3.19071	4.09992	--	PREDICTED: protein SRC2 homolog [Arachis duranensis]	-	-	-	-	-	-	-
ncbi_112702707	1	2.74469e-106	1.00253e-104	ncbi_112702707	2.59926	3.17377	1.1088	1.76842	1.29229	5.17334	2.33744	3.81165	3.50788	4.28733	0.840942	1.54989	At3g55800	PREDICTED: sedoheptulose-1,7-bisphosphatase, chloroplastic [Arachis duranensis]	Metabolism;Metabolism;Metabolism	Global and overview maps;Global and overview maps;Energy metabolism	ko01100//Metabolic pathways;ko01200//Carbon metabolism;ko00710//Carbon fixation in photosynthetic organisms	K01100;K01100;K01100	GO:0005576//extracellular region;GO:0009526//plastid envelope;GO:0009532//plastid stroma	GO:0043169//cation binding;GO:0050308//sugar-phosphatase activity	GO:0000097//sulfur amino acid biosynthetic process;GO:0005982//starch metabolic process;GO:0005985//sucrose metabolic process;GO:0006090//pyruvate metabolic process;GO:0006605//protein targeting;GO:0006739//NADP metabolic process;GO:0006996//organelle organization;GO:0009620//response to fungus;GO:0009696//salicylic acid metabolic process;GO:0009755//hormone-mediated signaling pathway;GO:0009767/…
ncbi_112802204	1	4.30047e-106	1.56739e-104	ncbi_112802204	1.30549	0.797991	0.608209	0.536419	0.401357	2.60437	0.787829	1.30011	2.34763	1.38002	0.33371	0.615378	--	PREDICTED: uncharacterized protein LOC107490421 [Arachis duranensis]	-	-	-	-	-	-	-
ncbi_112783659	1	5.46666e-106	1.98814e-104	ncbi_112783659	2.09176	2.25051	1.10163	1.59272	0.983731	4.48069	1.52901	2.94595	3.83524	3.48694	0.772993	1.3418	LHCB4.3	PREDICTED: chlorophyll a-b binding protein CP29.3, chloroplastic [Arachis ipaensis]	Metabolism;Metabolism	Global and overview maps;Energy metabolism	ko01100//Metabolic pathways;ko00196//Photosynthesis - antenna proteins	K08915;K08915	GO:0009521//photosystem;GO:0031224//intrinsic component of membrane;GO:0031976//plastid thylakoid;GO:0044434//chloroplast part	GO:0043169//cation binding;GO:0046906//tetrapyrrole binding	GO:0006091//generation of precursor metabolites and energy;GO:0006464//cellular protein modification process
ncbi_112712318	1	8.58683e-106	3.11619e-104	ncbi_112712318	5.62668	2.54809	4.2718	2.19474	1.53666	4.47869	3.72927	2.9437	4.51353	2.86697	1.71667	2.64629	RPL35	PREDICTED: 60S ribosomal protein L35 [Arachis duranensis]	Genetic Information Processing	Translation	ko03010//Ribosome	K02918	GO:0030529//intracellular ribonucleoprotein complex	-	GO:0010467//gene expression
ncbi_112770940	2	8.82502e-106	3.19576e-104	ncbi_112770940	2.03555	2.86884	4.98426	5.60032	4.19705	1.21796	6.35586	2.08198	1.31657	2.59628	4.68454	5.95984	SAP3	PREDICTED: zinc finger A20 and AN1 domain-containing stress-associated protein 3-like [Arachis ipaensis]	-	-	-	-	-	GO:0046872//metal ion binding	-
ncbi_112701936	1	1.18564e-105	4.2843e-104	ncbi_112701936	2.23561	2.18382	1.37321	2.13254	1.46411	4.06625	1.63354	2.82177	4.19325	3.0841	1.00226	1.24824	VTC2	PREDICTED: GDP-L-galactose phosphorylase 1 [Arachis duranensis]	Metabolism;Metabolism;Metabolism	Global and overview maps;Global and overview maps;Carbohydrate metabolism	ko01100//Metabolic pathways;ko01110//Biosynthesis of secondary metabolites;ko00053//Ascorbate and aldarate metabolism	K14190;K14190;K14190	-	GO:0004645//phosphorylase activity	-
ncbi_112775723	2	7.78121e-105	2.80572e-103	ncbi_112775723	0.728182	1.37598	1.32662	1.54561	2.05472	0.376788	1.37635	0.944137	0.577827	1.2342	1.61633	2.07695	--	hypoxia-responsive family protein [Medicago truncatula]	-	-	-	-	GO:0031224//intrinsic component of membrane	-	-
ncbi_112802917	2	1.59054e-104	5.72289e-103	ncbi_112802917	1.24448	1.28683	4.36341	5.07795	4.43636	0.396601	3.31813	0.677166	0.3896	0.948969	4.22274	4.36956	HSP83A	PREDICTED: heat shock protein 83 isoform X1 [Arachis ipaensis]	Organismal Systems;Genetic Information Processing	Environmental adaptation;Folding, sorting and degradation	ko04626//Plant-pathogen interaction;ko04141//Protein processing in endoplasmic reticulum	K04079;K04079	-	-	-
ncbi_112743496	4	2.23887e-104	8.03851e-103	ncbi_112743496	1.88451	3.5474	2.80393	9.23533	6.84569	1.10554	2.728	3.31882	1.69668	5.36442	4.81702	6.73637	HSP26-A	PREDICTED: probable glutathione S-transferase [Arachis ipaensis]	Metabolism	Metabolism of other amino acids	ko00480//Glutathione metabolism	K00799	-	GO:0003824//catalytic activity	-
ncbi_112736707	4	2.3143e-104	8.29169e-103	ncbi_112736707	0.705948	0.974835	2.18704	3.77648	2.61219	0.195799	1.37651	0.648443	0.348257	1.07945	2.60644	3.30302	At1g07440	PREDICTED: tropinone reductase homolog At5g06060-like [Arachis ipaensis]	Metabolism;Metabolism;Metabolism	Global and overview maps;Global and overview maps;Biosynthesis of other secondary metabolites	ko01100//Metabolic pathways;ko01110//Biosynthesis of secondary metabolites;ko00960//Tropane, piperidine and pyridine alkaloid biosynthesis	K08081;K08081;K08081	-	-	-
ncbi_112802865	2	3.4764e-104	1.24289e-102	ncbi_112802865	0.740843	1.42857	1.62138	1.84533	1.50961	0.430256	1.90982	0.956013	0.493633	1.29029	1.58262	2.29184	AAE3	PREDICTED: oxalate--CoA ligase isoform X1 [Arachis duranensis]	Metabolism;Metabolism	Global and overview maps;Carbohydrate metabolism	ko01100//Metabolic pathways;ko00630//Glyoxylate and dicarboxylate metabolism	K22133;K22133	GO:0005576//extracellular region;GO:0005911//cell-cell junction;GO:0009532//plastid stroma	GO:0016878//acid-thiol ligase activity;GO:0032550//purine ribonucleoside binding	GO:0001101//response to acid chemical;GO:0003006//developmental process involved in reproduction;GO:0009072//aromatic amino acid family metabolic process;GO:0009620//response to fungus;GO:0010029//regulation of seed germination;GO:0015698//inorganic anion transport;GO:0033609//oxalate metabolic process
ncbi_112771644	1	3.83763e-104	1.36913e-102	ncbi_112771644	8.96556	10.5947	4.69386	5.61069	4.84176	16.8349	8.02133	13.6433	14.5193	17.6468	4.2252	7.31416	GLO1	PREDICTED: peroxisomal (S)-2-hydroxy-acid oxidase GLO1 isoform X1 [Arachis ipaensis]	Metabolism;Metabolism;Metabolism;Cellular Processes;Metabolism	Global and overview maps;Global and overview maps;Global and overview maps;Transport and catabolism;Carbohydrate metabolism	ko01100//Metabolic pathways;ko01110//Biosynthesis of secondary metabolites;ko01200//Carbon metabolism;ko04146//Peroxisome;ko00630//Glyoxylate and dicarboxylate metabolism	K11517;K11517;K11517;K11517;K11517	-	GO:0003824//catalytic activity;GO:0032553//ribonucleotide binding	GO:0044710//single-organism metabolic process
ncbi_112736784	2	4.76911e-104	1.69787e-102	ncbi_112736784	2.1661	4.92596	3.35145	5.22558	3.77645	1.25059	4.91269	3.09734	1.90487	4.46096	3.75194	5.40604	CML3	PREDICTED: calmodulin-like protein 3 [Arachis ipaensis]	Organismal Systems	Environmental adaptation	ko04626//Plant-pathogen interaction	K13448	-	-	-
ncbi_112749489	4	1.10414e-103	3.92259e-102	ncbi_112749489	7.4228	11.2132	12.306	27.4309	13.8763	4.18468	13.1415	9.29256	5.95813	13.6621	12.4427	17.5851	TRX1	PREDICTED: thioredoxin H-type [Arachis ipaensis]	-	-	-	-	GO:0005576//extracellular region;GO:0044444//cytoplasmic part	GO:0015036//disulfide oxidoreductase activity;GO:0030234//enzyme regulator activity	GO:0009893//positive regulation of metabolic process;GO:0018904//ether metabolic process;GO:0019725//cellular homeostasis
ncbi_112723436	2	1.72912e-103	6.13003e-102	ncbi_112723436	0.626523	3.24599	2.69678	3.17599	3.7533	0.382513	2.46761	1.03169	0.547848	1.1008	2.80416	2.72516	Gtp-bp	PREDICTED: signal recognition particle receptor subunit alpha [Arachis ipaensis]	Genetic Information Processing	Folding, sorting and degradation	ko03060//Protein export	K13431	-	-	-
ncbi_112715409	1	4.1061e-103	1.45263e-101	ncbi_112715409	1.88962	2.09595	0.857688	1.53345	0.839431	4.41269	1.5519	2.93674	3.97155	3.63939	0.764759	1.30863	LHCB4.3	PREDICTED: chlorophyll a-b binding protein CP29.3, chloroplastic [Arachis ipaensis]	Metabolism;Metabolism	Global and overview maps;Energy metabolism	ko01100//Metabolic pathways;ko00196//Photosynthesis - antenna proteins	K08915;K08915	GO:0009521//photosystem;GO:0031224//intrinsic component of membrane;GO:0031976//plastid thylakoid;GO:0044434//chloroplast part	GO:0043169//cation binding;GO:0046906//tetrapyrrole binding	GO:0006091//generation of precursor metabolites and energy;GO:0006464//cellular protein modification process
ncbi_112785110	2	4.60314e-103	1.62506e-101	ncbi_112785110	1.01826	1.55862	1.52192	2.16404	1.8091	0.430213	2.00568	1.43264	0.733902	1.62873	1.76383	2.32594	PTI5	PREDICTED: pathogenesis-related genes transcriptional activator PTI5-like [Arachis ipaensis]	-	-	-	-	-	-	GO:0010467//gene expression;GO:0034645//cellular macromolecule biosynthetic process
ncbi_112722177	1	6.10793e-103	2.1518e-101	ncbi_112722177	2.65751	1.23126	1.07627	0.677518	0.426247	2.78549	1.22363	1.45136	2.65697	1.78669	0.410436	0.783042	CP31B	PREDICTED: 28 kDa ribonucleoprotein, chloroplastic [Arachis ipaensis]	-	-	-	-	-	-	-
ncbi_112789584	1	6.39411e-103	2.24793e-101	ncbi_112789584	4.53127	2.79187	2.5108	2.30163	1.65783	5.85235	3.00332	3.95674	5.16269	4.82481	1.59831	2.58874	RPS7	PREDICTED: 40S ribosomal protein S7-like isoform X2 [Arachis duranensis]	Genetic Information Processing	Translation	ko03010//Ribosome	K02993	GO:0030529//intracellular ribonucleoprotein complex	-	GO:0010467//gene expression
ncbi_112758312	3	9.24561e-103	3.24365e-101	ncbi_112758312	2.86217	1.0899	1.54367	0.847047	0.628038	2.83212	1.36672	1.46787	2.24318	1.4405	0.572713	0.830407	RPS25B	PREDICTED: 40S ribosomal protein S25-2 [Arachis duranensis]	Genetic Information Processing	Translation	ko03010//Ribosome	K02975	-	-	-
ncbi_112751127	2	9.34523e-103	3.2718e-101	ncbi_112751127	1.29872	1.24767	3.98911	4.55169	3.20213	0.427635	4.37518	0.773676	0.431299	1.03378	3.59173	4.77258	LBD41	PREDICTED: LOB domain-containing protein 41-like isoform X1 [Arachis ipaensis]	-	-	-	-	-	-	-
ncbi_112741305	4	1.6173e-102	5.65049e-101	ncbi_112741305	0.585765	2.39405	2.02353	4.22442	5.0274	0.245318	1.74471	0.797946	0.393066	1.34479	2.61788	3.11503	At4g17280	PREDICTED: cytochrome b561 and DOMON domain-containing protein At5g47530-like [Arachis ipaensis]	-	-	-	-	GO:0031224//intrinsic component of membrane	-	GO:0044710//single-organism metabolic process
ncbi_112764191	2	4.05782e-102	1.41479e-100	ncbi_112764191	1.0858	0.729669	2.98788	3.41009	2.81535	0.613273	2.86021	0.675674	0.510261	0.892095	2.97439	3.98636	HSP18.5-C	PREDICTED: 17.3 kDa class I heat shock protein-like [Arachis ipaensis]	Genetic Information Processing	Folding, sorting and degradation	ko04141//Protein processing in endoplasmic reticulum	K13993	-	-	-
ncbi_112741237	2	7.29715e-102	2.53896e-100	ncbi_112741237	1.30564	1.95805	3.8403	4.37311	4.19013	0.665348	3.92743	1.38925	0.854339	1.45269	3.86719	4.1482	WRKY6	PREDICTED: probable WRKY transcription factor 31 [Arachis ipaensis]	-	-	-	-	-	-	-
ncbi_112775378	1	9.94855e-102	3.45436e-100	ncbi_112775378	3.65818	2.78128	1.65695	1.33854	1.00987	4.44713	1.68961	3.59862	4.63885	4.42311	0.859287	1.45464	TKL-2	PREDICTED: transketolase, chloroplastic [Arachis ipaensis]	Metabolism;Metabolism;Metabolism;Metabolism;Metabolism;Metabolism	Global and overview maps;Global and overview maps;Global and overview maps;Global and overview maps;Energy metabolism;Carbohydrate metabolism	ko01100//Metabolic pathways;ko01110//Biosynthesis of secondary metabolites;ko01200//Carbon metabolism;ko01230//Biosynthesis of amino acids;ko00710//Carbon fixation in photosynthetic organisms;ko00030//Pentose phosphate pathway	K00615;K00615;K00615;K00615;K00615;K00615	-	GO:0016744//transferase activity, transferring aldehyde or ketonic groups	-
ncbi_112697019	2	1.10599e-101	3.83237e-100	ncbi_112697019	0.462498	0.71218	1.63856	1.88095	1.47164	0.199645	1.87939	0.439081	0.213965	0.597276	1.53655	2.05726	NAC087	PREDICTED: NAC domain-containing protein 100-like [Arachis duranensis]	-	-	-	-	-	-	-
ncbi_112769105	4	1.70412e-101	5.89284e-100	ncbi_112769105	0.746679	0.92248	1.34128	2.23757	2.55838	0.766102	1.32218	1.10175	0.834548	1.70556	1.88901	2.4803	At3g21360	PREDICTED: clavaminate synthase-like protein At3g21360 [Arachis ipaensis]	-	-	-	-	-	-	-
ncbi_112703393	4	2.28922e-101	7.8999e-100	ncbi_112703393	2.25905	5.36559	2.57615	7.22936	5.45923	1.14707	4.296	3.74947	2.02963	4.43585	4.11582	5.64402	--	PREDICTED: cysteine-rich and transmembrane domain-containing protein A-like [Arachis duranensis]	-	-	-	-	-	-	-
ncbi_112801498	1	7.45063e-101	2.56591e-99	ncbi_112801498	5.33816	2.58195	3.20928	1.87977	1.51963	4.80037	3.06564	3.24825	4.76215	3.05314	1.65627	2.52788	RPL15	PREDICTED: 60S ribosomal protein L15-1 [Arachis duranensis]	Genetic Information Processing	Translation	ko03010//Ribosome	K02877	-	-	-
ncbi_112744394	2	1.09026e-100	3.74707e-99	ncbi_112744394	0.644171	1.16419	1.34757	1.79168	1.74441	0.414259	1.52132	1.01044	0.503719	1.39063	1.62181	2.17805	RABD2A	PREDICTED: ras-related protein RABD2a-like isoform X1 [Arachis duranensis]	-	-	-	-	GO:0000139//Golgi membrane	GO:0032550//purine ribonucleoside binding	GO:0008104//protein localization;GO:0016482//cytoplasmic transport;GO:0035556//intracellular signal transduction
ncbi_112720727	1	1.69755e-100	5.8224e-99	ncbi_112720727	4.45475	1.9458	3.17757	2.20595	1.52912	4.60823	3.02838	2.99224	3.89209	2.95114	1.43201	2.23294	RPL37A	PREDICTED: 60S ribosomal protein L37a [Ricinus communis]	Genetic Information Processing	Translation	ko03010//Ribosome	K02921	GO:0030529//intracellular ribonucleoprotein complex	-	GO:0010467//gene expression
ncbi_112741273	2	3.90678e-100	1.33726e-98	ncbi_112741273	0	0	0	0.00675824	0.0305561	0	0.00752551	0	0	0.000631545	0.0377641	0.0301884	--	DUF506 family protein [Medicago truncatula]	-	-	-	-	-	-	-
ncbi_112792522	2	1.35704e-99	4.63565e-98	ncbi_112792522	1.43614	2.21461	1.72487	2.46172	3.17531	0.699794	2.0632	1.79566	1.11302	2.74627	2.04493	2.81298	At4g22758	senescence-associated protein [Carica papaya]	-	-	-	-	-	-	-
ncbi_112795958	2	2.61393e-99	8.91111e-98	ncbi_112795958	1.17568	1.90313	1.78685	1.57034	1.45298	0.822676	1.9276	1.54453	1.0042	2.12526	1.61744	2.35006	PAP	PREDICTED: light-induced protein, chloroplastic [Arachis duranensis]	-	-	-	-	-	-	-
ncbi_112711277	2	5.63942e-99	1.91865e-97	ncbi_112711277	0.505602	1.99184	1.51297	1.92843	2.47876	0.390545	1.51755	0.757955	0.452805	0.987921	1.81631	2.01951	PHT1-4	PREDICTED: probable inorganic phosphate transporter 1-3 [Arachis duranensis]	-	-	-	-	GO:0031224//intrinsic component of membrane	GO:0005215//transporter activity	GO:0015698//inorganic anion transport;GO:0044763//single-organism cellular process
ncbi_112797722	2	5.8016e-99	1.96986e-97	ncbi_112797722	3.0885	4.93999	6.40977	8.96735	5.38446	2.0689	7.68773	3.86956	2.52337	4.21422	6.09159	7.90362	--	PREDICTED: glycine-rich protein A3-like [Arachis duranensis]	-	-	-	-	-	-	-
ncbi_112703527	4	1.21745e-98	4.12541e-97	ncbi_112703527	2.0778	1.38233	3.88528	8.33878	13.2697	0.423502	3.05391	1.26256	0.683013	2.62809	7.55053	9.22496	PR10-1	PREDICTED: pathogenesis-related protein 2-like [Arachis duranensis]	-	-	-	-	-	-	-
ncbi_112790646	1	1.30592e-98	4.4163e-97	ncbi_112790646	4.58326	3.14944	3.37575	2.28079	1.8108	5.88132	3.33596	3.64144	5.42037	3.98948	1.9161	2.90647	RPS8	PREDICTED: 40S ribosomal protein S8 [Arachis duranensis]	Genetic Information Processing	Translation	ko03010//Ribosome	K02995	-	-	-
ncbi_112723200	2	1.89065e-98	6.38094e-97	ncbi_112723200	1.25521	1.64836	3.42781	3.62846	2.49641	0.657052	3.71285	1.70135	0.930585	2.24271	2.77395	4.06457	INVC	PREDICTED: alkaline/neutral invertase A, mitochondrial-like [Arachis ipaensis]	-	-	-	-	GO:0043231//intracellular membrane-bounded organelle	GO:0004564//beta-fructofuranosidase activity	GO:0009692//ethylene metabolic process;GO:0009845//seed germination;GO:0048506//regulation of timing of meristematic phase transition
ncbi_112710039	1	2.76145e-98	9.3013e-97	ncbi_112710039	5.12634	2.56299	3.35259	2.96679	2.19964	6.01819	3.26029	3.84131	5.32239	4.67026	1.96089	3.10636	RPL28C	PREDICTED: 60S ribosomal protein L28-2-like [Arachis duranensis]	Genetic Information Processing	Translation	ko03010//Ribosome	K02903	GO:0030529//intracellular ribonucleoprotein complex	-	GO:0010467//gene expression
ncbi_112733600	1	1.03291e-97	3.47218e-96	ncbi_112733600	1.49213	1.01681	0.236529	0.529353	0.271817	2.58095	0.550738	1.30092	1.98591	1.46352	0.228754	0.422918	--	PREDICTED: myosin-5-like [Glycine max]	-	-	-	-	-	-	-
ncbi_112734211	3	1.11942e-97	3.7555e-96	ncbi_112734211	7.2425	2.95441	4.04331	3.03733	2.03907	5.77526	3.95718	3.56994	5.30736	3.61509	2.38159	3.50002	RPS16	PREDICTED: 40S ribosomal protein S16 [Arachis duranensis]	Genetic Information Processing	Translation	ko03010//Ribosome	K02960	GO:0030529//intracellular ribonucleoprotein complex	-	GO:0010467//gene expression
ncbi_112796662	1	1.64341e-97	5.50248e-96	ncbi_112796662	3.3562	1.36672	2.03642	1.65616	1.13005	3.26965	1.76157	2.12415	3.00881	2.15359	0.967245	1.40838	RPS17	PREDICTED: 40S ribosomal protein S17-4-like [Arachis duranensis]	Genetic Information Processing	Translation	ko03010//Ribosome	K02962	-	-	-
ncbi_112744687	3	1.81216e-97	6.05549e-96	ncbi_112744687	2.28917	0.743464	1.08544	0.808152	0.467883	2.22863	1.07588	0.97969	1.31215	0.789234	0.328282	0.404331	UBI3	PREDICTED: ubiquitin-40S ribosomal protein S27a [Arachis duranensis]	Genetic Information Processing	Translation	ko03010//Ribosome	K02977	GO:0030529//intracellular ribonucleoprotein complex	-	GO:0010467//gene expression
ncbi_112785394	1	2.25625e-97	7.52456e-96	ncbi_112785394	2.04986	1.57003	0.67841	0.633414	0.606597	3.10259	0.581314	2.3307	2.65993	1.9023	0.368904	0.548122	--	PREDICTED: RNA-binding protein 12-like [Arachis ipaensis]	-	-	-	-	-	-	-
ncbi_112714842	2	2.34164e-97	7.79393e-96	ncbi_112714842	0.531976	1.38059	1.93464	2.12121	1.80358	0.369513	1.88476	1.02562	0.514197	1.28528	1.55065	2.17035	PA1024	PREDICTED: nitronate monooxygenase [Arachis duranensis]	-	-	-	-	GO:0044444//cytoplasmic part	GO:0016703//oxidoreductase activity, acting on single donors with incorporation of molecular oxygen, incorporation of one atom of oxygen (internal monooxygenases or internal mixed function oxidases)	GO:0009072//aromatic amino acid family metabolic process
ncbi_112705818	2	3.04874e-97	1.01274e-95	ncbi_112705818	2.22	4.68525	4.00541	6.37713	4.49343	1.69631	6.27524	4.42616	2.72662	5.7795	4.16292	6.02916	--	pheromone receptor-like protein [Medicago truncatula]	-	-	-	-	-	-	-
ncbi_112712543	1	1.46739e-96	4.86487e-95	ncbi_112712543	2.88713	1.29914	1.32373	1.00542	0.704626	3.21019	1.79516	2.06391	3.23361	2.03259	0.816698	1.26296	RPL21	PREDICTED: 50S ribosomal protein L21, chloroplastic [Arachis ipaensis]	Genetic Information Processing	Translation	ko03010//Ribosome	K02888	-	-	-
ncbi_36489156	2	1.58465e-96	5.24332e-95	ncbi_36489156	4.38667	4.2648	4.87072	1.58356	9.92707	1.29902	5.21721	3.97919	2.30657	0.73523	12.7295	2.26861	rpoC1	RNA polymerase beta (chloroplast) [Arachis hypogaea]	Metabolism;Metabolism;Metabolism;Genetic Information Processing	Global and overview maps;Nucleotide metabolism;Nucleotide metabolism;Transcription	ko01100//Metabolic pathways;ko00230//Purine metabolism;ko00240//Pyrimidine metabolism;ko03020//RNA polymerase	K03046;K03046;K03046;K03046	GO:0009536//plastid	GO:0034062//RNA polymerase activity	GO:0034645//cellular macromolecule biosynthetic process
ncbi_112790411	1	1.81336e-96	5.98834e-95	ncbi_112790411	5.07765	2.23112	2.68638	1.33131	1.42041	4.79393	2.68768	3.33315	4.62685	3.80479	1.37507	2.22581	CP31B	PREDICTED: 28 kDa ribonucleoprotein, chloroplastic [Arachis duranensis]	-	-	-	-	-	-	-
ncbi_112755872	2	2.08645e-96	6.87672e-95	ncbi_112755872	0.657388	2.05582	1.40697	1.9225	1.23037	0.38759	1.69296	1.18704	0.599046	1.18605	1.58535	2.11034	--	protein ALP1-like [Cajanus cajan]	-	-	-	-	-	-	-
ncbi_112754670	1	7.37628e-96	2.42641e-94	ncbi_112754670	5.31398	4.24876	2.28228	2.5623	1.72046	7.68995	2.73896	5.95854	7.06447	8.78013	1.24917	2.65361	CRD1	PREDICTED: magnesium-protoporphyrin IX monomethyl ester [oxidative] cyclase, chloroplastic [Arachis ipaensis]	Metabolism;Metabolism;Metabolism	Global and overview maps;Global and overview maps;Metabolism of cofactors and vitamins	ko01100//Metabolic pathways;ko01110//Biosynthesis of secondary metabolites;ko00860//Porphyrin and chlorophyll metabolism	K04035;K04035;K04035	-	GO:0016709//oxidoreductase activity, acting on paired donors, with incorporation or reduction of molecular oxygen, NAD(P)H as one donor, and incorporation of one atom of oxygen;GO:0043169//cation binding	GO:0006779//porphyrin-containing compound biosynthetic process;GO:0044710//single-organism metabolic process
ncbi_112801387	1	1.2091e-95	3.96957e-94	ncbi_112801387	1.84575	1.2798	0.928038	0.956111	0.608306	2.89061	1.10051	1.76504	2.76038	2.10517	0.471578	0.774357	--	Rieske (2Fe-2S) domain protein [Medicago truncatula]	-	-	-	-	GO:0009526//plastid envelope;GO:0031976//plastid thylakoid;GO:0044434//chloroplast part	GO:0003824//catalytic activity;GO:0051536//iron-sulfur cluster binding	GO:0044710//single-organism metabolic process
ncbi_112710309	1	1.89279e-95	6.20211e-94	ncbi_112710309	4.61509	1.8487	2.81278	1.7957	1.66907	4.91578	3.00003	3.21373	4.4489	3.63052	1.5468	2.34824	RPL30	PREDICTED: 60S ribosomal protein L30 [Arachis duranensis]	Genetic Information Processing	Translation	ko03010//Ribosome	K02908	GO:0030529//intracellular ribonucleoprotein complex	-	GO:0010467//gene expression
ncbi_112764253	3	2.55451e-95	8.35413e-94	ncbi_112764253	2.55902	1.3225	0.768902	0.675103	0.676744	3.54781	1.12992	2.27537	3.05891	3.38888	0.496566	0.985036	PSBP	PREDICTED: oxygen-evolving enhancer protein 2, chloroplastic-like [Arachis ipaensis]	Metabolism;Metabolism	Global and overview maps;Energy metabolism	ko01100//Metabolic pathways;ko00195//Photosynthesis	K02717;K02717	-	-	-
ncbi_112719772	1	2.76232e-95	9.01626e-94	ncbi_112719772	1.75267	1.29683	0.759363	0.55761	0.463696	3.00167	0.652655	1.8332	2.56036	2.26283	0.304688	0.638693	LTD	PREDICTED: protein LHCP TRANSLOCATION DEFECT [Arachis ipaensis]	-	-	-	-	GO:0009526//plastid envelope;GO:0009532//plastid stroma;GO:0044434//chloroplast part	-	GO:0006090//pyruvate metabolic process;GO:0015031//protein transport;GO:0022607//cellular component assembly;GO:0046471//phosphatidylglycerol metabolic process
ncbi_112792411	3	3.28161e-95	1.06906e-93	ncbi_112792411	4.05919	1.45271	2.1457	1.58104	0.967036	3.22601	1.8836	2.10951	2.80079	2.12444	0.994172	1.48929	RPL35AA	PREDICTED: 60S ribosomal protein L35a-1-like [Arachis duranensis]	Genetic Information Processing	Translation	ko03010//Ribosome	K02917	-	-	-
ncbi_112697113	4	6.89462e-95	2.24175e-93	ncbi_112697113	0.492521	2.09798	1.46482	2.87914	8.53144	0.188675	1.01375	0.782039	0.335838	1.21083	2.45346	2.66478	CKX4	PREDICTED: cytokinin dehydrogenase 2-like [Arachis duranensis]	Metabolism	Metabolism of terpenoids and polyketides	ko00908//Zeatin biosynthesis	K00279	-	GO:0016614//oxidoreductase activity, acting on CH-OH group of donors	GO:0008152//metabolic process
ncbi_112775694	1	1.07843e-94	3.4997e-93	ncbi_112775694	5.77609	1.7788	3.33934	2.3315	1.59184	4.02769	3.44277	2.57061	4.25357	2.63219	1.64497	2.35652	RPL35	PREDICTED: 60S ribosomal protein L35 [Arachis duranensis]	Genetic Information Processing	Translation	ko03010//Ribosome	K02918	GO:0030529//intracellular ribonucleoprotein complex	-	GO:0010467//gene expression
ncbi_112722255	1	1.61814e-94	5.24108e-93	ncbi_112722255	2.7896	0.847906	1.36559	0.745921	0.504634	2.53661	1.18389	1.18406	2.22025	1.22858	0.469513	0.73268	RPL27AC	PREDICTED: 60S ribosomal protein L27a-3 [Arachis ipaensis]	Genetic Information Processing	Translation	ko03010//Ribosome	K02900	-	-	-
ncbi_112795927	1	3.61357e-94	1.16818e-92	ncbi_112795927	2.63762	2.57956	1.08922	1.41189	1.18206	4.47963	1.5856	3.00004	4.06157	4.13157	0.776267	1.43549	GDCST	PREDICTED: aminomethyltransferase, mitochondrial [Arachis duranensis]	Metabolism;Metabolism;Metabolism;Metabolism;Metabolism;Metabolism	Global and overview maps;Global and overview maps;Global and overview maps;Carbohydrate metabolism;Amino acid metabolism;Metabolism of cofactors and vitamins	ko01100//Metabolic pathways;ko01110//Biosynthesis of secondary metabolites;ko01200//Carbon metabolism;ko00630//Glyoxylate and dicarboxylate metabolism;ko00260//Glycine, serine and threonine metabolism;ko00670//One carbon pool by folate	K00605;K00605;K00605;K00605;K00605;K00605	-	-	-
ncbi_112784458	4	6.48808e-94	2.09343e-92	ncbi_112784458	0.979706	1.7642	2.69693	4.43165	4.73215	0.453586	2.2734	1.52148	0.63608	2.11718	2.99948	3.89326	--	PREDICTED: uncharacterized protein LOC107468936 [Arachis duranensis]	-	-	-	-	-	-	-
ncbi_112736837	1	6.93215e-94	2.23244e-92	ncbi_112736837	2.57746	1.55531	1.22948	0.63969	0.551788	2.93603	1.61832	1.98424	2.84943	1.70411	0.795461	1.10747	GSA1	PREDICTED: glutamate-1-semialdehyde 2,1-aminomutase, chloroplastic [Arachis ipaensis]	Metabolism;Metabolism;Metabolism	Global and overview maps;Global and overview maps;Metabolism of cofactors and vitamins	ko01100//Metabolic pathways;ko01110//Biosynthesis of secondary metabolites;ko00860//Porphyrin and chlorophyll metabolism	K01845;K01845;K01845	GO:0009536//plastid	GO:0016769//transferase activity, transferring nitrogenous groups;GO:0016869//intramolecular transferase activity, transferring amino groups;GO:0043168//anion binding	GO:0006779//porphyrin-containing compound biosynthetic process
ncbi_36489224	2	6.97079e-94	2.24061e-92	ncbi_36489224	5.80614	10.2551	5.19316	2.21446	12.1899	2.45127	6.49867	10.0828	5.3854	2.37421	15.0141	3.14693	ndhA	NADH-plastoquinone oxidoreductase subunit 1 (chloroplast) [Arachis hypogaea]	Metabolism;Metabolism	Global and overview maps;Energy metabolism	ko01100//Metabolic pathways;ko00190//Oxidative phosphorylation	K05572;K05572	GO:0031224//intrinsic component of membrane;GO:0044434//chloroplast part	GO:0016651//oxidoreductase activity, acting on NAD(P)H;GO:0048037//cofactor binding	GO:0006091//generation of precursor metabolites and energy;GO:0044710//single-organism metabolic process
ncbi_112802215	2	8.53104e-94	2.73691e-92	ncbi_112802215	0.734432	1.06696	3.37281	4.29472	2.88242	0.443301	3.49948	0.84713	0.477767	1.11593	2.77778	3.96267	LBD41	PREDICTED: LOB domain-containing protein 41-like [Arachis duranensis]	-	-	-	-	-	-	-
ncbi_112805773	1	8.96063e-94	2.86927e-92	ncbi_112805773	2.31875	0.89758	1.29652	1.05574	0.404294	2.47457	1.47112	1.26443	2.54159	1.26836	0.553634	0.788701	RPL27AC	PREDICTED: 60S ribosomal protein L27a-3 [Arachis duranensis]	Genetic Information Processing	Translation	ko03010//Ribosome	K02900	-	-	-
ncbi_112706311	1	9.01221e-94	2.88032e-92	ncbi_112706311	2.14948	0.868018	1.04859	0.643458	0.535839	2.84907	1.07932	1.45589	1.8479	1.41747	0.445341	0.683817	PSRP6	PREDICTED: 50S ribosomal protein 6, chloroplastic [Arachis duranensis]	-	-	-	-	-	-	-
ncbi_112707868	2	1.96126e-93	6.25638e-92	ncbi_112707868	2.12727	2.0267	3.1711	2.98951	2.28493	1.34038	3.35855	2.12868	1.3838	2.77197	2.97489	4.37355	RAN1	PREDICTED: GTP-binding nuclear protein Ran-3-like [Arachis duranensis]	Genetic Information Processing;Genetic Information Processing	Translation;Translation	ko03013//RNA transport;ko03008//Ribosome biogenesis in eukaryotes	K07936;K07936	-	-	-
ncbi_112795567	1	2.52839e-93	8.05031e-92	ncbi_112795567	1.88643	1.36552	0.765103	0.619483	0.543653	3.07468	0.593362	1.78641	2.56782	2.42216	0.337339	0.638703	LTD	PREDICTED: protein LHCP TRANSLOCATION DEFECT [Arachis duranensis]	-	-	-	-	GO:0009526//plastid envelope;GO:0009532//plastid stroma;GO:0044434//chloroplast part	-	GO:0006090//pyruvate metabolic process;GO:0015031//protein transport;GO:0022607//cellular component assembly;GO:0046471//phosphatidylglycerol metabolic process
ncbi_36489188	4	2.9829e-93	9.47954e-92	ncbi_36489188	12.3413	19.1614	9.28626	4.47658	23.7632	5.16539	10.3805	21.1516	11.3571	4.47078	27.9722	6.49538	psbB	PsbB (chloroplast) [Arachis hypogaea]	Metabolism;Metabolism	Global and overview maps;Energy metabolism	ko01100//Metabolic pathways;ko00195//Photosynthesis	K02704;K02704	GO:0043231//intracellular membrane-bounded organelle	-	-
ncbi_36489158	4	3.13432e-93	9.94203e-92	ncbi_36489158	6.67919	8.29034	6.30923	2.19395	10.1775	2.44836	6.73333	9.51085	4.69572	1.78469	17.5267	3.32542	rps2	ribosomal protein S2 (chloroplast) [Arachis hypogaea]	Genetic Information Processing	Translation	ko03010//Ribosome	K02967	GO:0009536//plastid;GO:0044391//ribosomal subunit	-	GO:0010467//gene expression
ncbi_112727869	4	3.82044e-93	1.20957e-91	ncbi_112727869	0.856049	2.86192	1.81992	3.77028	6.30871	0.300113	1.6007	1.22255	0.640215	1.70941	2.83459	3.42184	--	PAR1 protein [Medicago truncatula]	-	-	-	-	-	-	-
ncbi_112695907	1	4.11122e-93	1.29919e-91	ncbi_112695907	3.93717	1.47336	2.63043	1.33839	0.783552	3.58422	2.93591	2.24943	3.45471	2.23464	1.21539	1.76384	RPS5	PREDICTED: 40S ribosomal protein S5-like [Arachis duranensis]	Genetic Information Processing	Translation	ko03010//Ribosome	K02989	GO:0044391//ribosomal subunit	GO:0005198//structural molecule activity	GO:0010467//gene expression
ncbi_112723215	4	6.18062e-93	1.94949e-91	ncbi_112723215	1.51995	1.12826	3.54886	6.73258	10.0946	0.323378	2.22751	0.785471	0.452757	1.34083	6.29285	7.87314	DRR49A	PREDICTED: pathogenesis-related protein 2-like [Arachis ipaensis]	-	-	-	-	-	-	-
ncbi_112695418	4	9.64747e-93	3.03733e-91	ncbi_112695418	1.65949	4.31871	2.47181	4.28398	17.9404	0.642268	2.01036	2.00912	1.12505	3.50904	3.83092	4.53381	WIN1	PREDICTED: pathogenesis-related protein PR-4 [Arachis duranensis]	-	-	-	-	-	-	-
ncbi_112736736	1	1.72698e-92	5.42695e-91	ncbi_112736736	3.43046	1.45716	2.46777	1.66945	0.970202	3.78712	2.29403	2.16761	2.80124	2.37137	1.08708	1.66854	RPS15D	PREDICTED: 40S ribosomal protein S15-4 [Arachis duranensis]	Genetic Information Processing	Translation	ko03010//Ribosome	K02958	GO:0044391//ribosomal subunit	GO:0005198//structural molecule activity	GO:0010467//gene expression
ncbi_114924477	2	3.96353e-92	1.24321e-90	ncbi_114924477	1.75542	2.35564	2.6451	0.665869	4.58058	0.836275	3.21196	2.31131	1.5481	0.515195	7.20588	1.49045	-	-	-	-	-	-	-	-	-
ncbi_112695329	4	6.36389e-92	1.9924e-90	ncbi_112695329	1.44934	1.18787	2.96653	3.4348	2.87933	0.996336	2.74016	1.09116	0.926935	1.30071	3.30654	4.26319	AS	PREDICTED: hydroquinone glucosyltransferase-like [Arachis duranensis]	-	-	-	-	-	GO:0016757//transferase activity, transferring glycosyl groups	-
ncbi_112707437	1	2.9259e-91	9.14344e-90	ncbi_112707437	5.57861	11.0536	6.10971	12.2575	3.94056	6.71771	7.75154	8.2375	9.56809	6.27518	3.78861	4.35625	ERF4	PREDICTED: ethylene-responsive transcription factor 4-like [Arachis duranensis]	-	-	-	-	-	-	-
ncbi_112702186	2	3.15874e-91	9.85281e-90	ncbi_112702186	0.706668	1.05205	1.97024	2.03825	1.97238	0.278677	1.901	0.563372	0.294828	0.674253	1.71709	2.14203	HMG1	PREDICTED: 3-hydroxy-3-methylglutaryl-coenzyme A reductase 1 [Arachis ipaensis]	Metabolism;Metabolism;Metabolism	Global and overview maps;Global and overview maps;Metabolism of terpenoids and polyketides	ko01100//Metabolic pathways;ko01110//Biosynthesis of secondary metabolites;ko00900//Terpenoid backbone biosynthesis	K00021;K00021;K00021	GO:0031090//organelle membrane;GO:0031224//intrinsic component of membrane;GO:0043231//intracellular membrane-bounded organelle	GO:0000166//nucleotide binding;GO:0016614//oxidoreductase activity, acting on CH-OH group of donors;GO:0048037//cofactor binding	GO:0006720//isoprenoid metabolic process;GO:0006732//coenzyme metabolic process
ncbi_112791710	4	4.96045e-91	1.54442e-89	ncbi_112791710	1.88301	3.56269	1.55881	3.00783	2.72015	0.684383	2.13662	2.84231	1.32161	3.92638	2.11301	2.97526	RBCX2	chaperonin-like RbcX protein 2, chloroplastic [Cajanus cajan]	-	-	-	-	-	GO:0005515//protein binding	GO:0006457//protein folding
ncbi_112696420	2	5.09539e-91	1.58351e-89	ncbi_112696420	0.76733	1.26343	0.906005	0.567228	0.801494	1.08917	1.0867	0.943924	0.92187	1.08809	0.822067	1.20034	FTSH	PREDICTED: ATP-dependent zinc metalloprotease FTSH, chloroplastic [Arachis duranensis]	-	-	-	-	-	GO:0004175//endopeptidase activity;GO:0032550//purine ribonucleoside binding	GO:0019538//protein metabolic process
ncbi_112702732	2	5.6169e-91	1.74237e-89	ncbi_112702732	0.613045	1.01435	1.91309	2.43265	1.87804	0.342148	2.25525	0.679075	0.366059	0.80282	2.12113	2.56087	WRKY24	PREDICTED: probable WRKY transcription factor 33 [Arachis duranensis]	Organismal Systems;Environmental Information Processing	Environmental adaptation;Signal transduction	ko04626//Plant-pathogen interaction;ko04016//MAPK signaling pathway - plant	K13424;K13424	-	GO:0003677//DNA binding	GO:0010468//regulation of gene expression
ncbi_112734383	1	6.32026e-91	1.95696e-89	ncbi_112734383	2.95993	2.73097	1.43025	1.18115	1.43419	4.58079	1.67566	2.98421	3.41555	3.38737	0.932142	1.70925	RPL29	PREDICTED: 50S ribosomal protein L29, chloroplastic [Arachis ipaensis]	Genetic Information Processing	Translation	ko03010//Ribosome	K02904	GO:0009526//plastid envelope;GO:0009532//plastid stroma;GO:0030529//intracellular ribonucleoprotein complex	-	GO:0006355//regulation of transcription, DNA-templated
ncbi_112736435	1	6.4455e-91	1.99208e-89	ncbi_112736435	6.21256	5.68523	3.70887	3.61319	3.73672	9.66862	4.71505	6.73629	8.82214	9.44545	3.00516	4.81126	SODCP	PREDICTED: superoxide dismutase [Cu-Zn], chloroplastic [Arachis ipaensis]	Cellular Processes	Transport and catabolism	ko04146//Peroxisome	K04565	GO:0005576//extracellular region;GO:0009532//plastid stroma	GO:0003824//catalytic activity;GO:0043169//cation binding	GO:0006801//superoxide metabolic process;GO:0006950//response to stress;GO:0009404//toxin metabolic process
ncbi_112737476	2	2.561e-90	7.90072e-89	ncbi_112737476	1.16838	1.20243	3.5366	2.94785	2.09505	0.781182	3.0608	0.850264	0.87675	1.20045	2.80711	3.5995	DNAJ1	PREDICTED: dnaJ protein homolog [Arachis ipaensis]	Genetic Information Processing	Folding, sorting and degradation	ko04141//Protein processing in endoplasmic reticulum	K09503	-	GO:0005515//protein binding;GO:0043169//cation binding	GO:0006950//response to stress;GO:0044267//cellular protein metabolic process
ncbi_112755962	1	3.18844e-90	9.81842e-89	ncbi_112755962	3.64762	1.24556	2.20489	0.969292	0.855062	2.94649	2.14324	1.84541	2.9854	1.86786	0.845528	1.32802	RPS5	PREDICTED: 40S ribosomal protein S5-like [Arachis ipaensis]	Genetic Information Processing	Translation	ko03010//Ribosome	K02989	GO:0044391//ribosomal subunit	GO:0005198//structural molecule activity	GO:0010467//gene expression
ncbi_112702092	1	3.57314e-90	1.0983e-88	ncbi_112702092	2.97498	3.17618	1.22527	1.87968	1.18031	6.08063	2.35521	4.22085	5.70158	6.65279	1.00243	2.01409	AGT1	PREDICTED: serine--glyoxylate aminotransferase [Arachis duranensis]	Metabolism;Metabolism;Metabolism;Cellular Processes;Metabolism;Metabolism;Metabolism	Global and overview maps;Global and overview maps;Global and overview maps;Transport and catabolism;Carbohydrate metabolism;Amino acid metabolism;Amino acid metabolism	ko01100//Metabolic pathways;ko01110//Biosynthesis of secondary metabolites;ko01200//Carbon metabolism;ko04146//Peroxisome;ko00630//Glyoxylate and dicarboxylate metabolism;ko00260//Glycine, serine and threonine metabolism;ko00250//Alanine, aspartate and glutamate metabolism	K00830;K00830;K00830;K00830;K00830;K00830;K00830	-	GO:0008483//transaminase activity;GO:0043168//anion binding	-
ncbi_112804062	1	4.31012e-90	1.32242e-88	ncbi_112804062	2.02844	0.78994	0.949859	0.590524	0.341202	2.19728	0.849962	1.21723	2.28973	1.34761	0.348776	0.557176	CP31B	PREDICTED: 28 kDa ribonucleoprotein, chloroplastic [Arachis duranensis]	-	-	-	-	-	-	-
ncbi_112758091	3	5.35669e-90	1.64055e-88	ncbi_112758091	2.59626	1.11109	1.25275	0.918468	0.458304	2.48286	1.13843	1.44761	2.62704	1.6768	0.511054	0.802067	RPL22B	PREDICTED: 60S ribosomal protein L22-2 [Arachis duranensis]	Genetic Information Processing	Translation	ko03010//Ribosome	K02891	-	-	-
ncbi_112775840	1	8.8735e-90	2.71269e-88	ncbi_112775840	6.02878	3.14466	3.99821	2.77034	2.07816	5.9134	4.03808	3.89058	5.68592	4.69271	2.15778	3.50938	RPL28C	PREDICTED: 60S ribosomal protein L28-2-like [Arachis ipaensis]	Genetic Information Processing	Translation	ko03010//Ribosome	K02903	GO:0030529//intracellular ribonucleoprotein complex	-	GO:0010467//gene expression
ncbi_112741028	2	2.41753e-89	7.37718e-88	ncbi_112741028	0.476657	0.893454	1.77088	2.00416	1.59351	0.196814	2.0377	0.477097	0.287693	0.574155	1.93833	2.34053	TCP11	T-complex protein 11-like protein 1 [Glycine soja]	-	-	-	-	-	-	-
ncbi_112741990	4	2.53082e-89	7.70894e-88	ncbi_112741990	0.917113	1.77396	1.86297	3.68621	2.95068	0.617229	2.36257	1.53634	0.860667	2.38832	2.37349	3.40164	ADF2	PREDICTED: actin-depolymerizing factor 2 [Arachis duranensis]	-	-	-	-	GO:0005856//cytoskeleton	-	GO:0008154//actin polymerization or depolymerization
ncbi_112772114	1	3.23946e-89	9.84972e-88	ncbi_112772114	3.59808	2.65018	2.67071	2.14091	1.84105	5.27924	2.57964	3.64731	4.59148	4.42858	1.47674	2.19467	AAC3	PREDICTED: ADP,ATP carrier protein 3, mitochondrial-like [Arachis ipaensis]	-	-	-	-	-	-	-
ncbi_112703455	1	6.00122e-89	1.82141e-87	ncbi_112703455	7.71798	8.45071	4.1728	4.45086	4.50367	13.887	6.47493	11.3949	11.6505	14.503	3.60046	6.09708	GLO1	PREDICTED: peroxisomal (S)-2-hydroxy-acid oxidase GLO1 isoform X1 [Arachis duranensis]	Metabolism;Metabolism;Metabolism;Cellular Processes;Metabolism	Global and overview maps;Global and overview maps;Global and overview maps;Transport and catabolism;Carbohydrate metabolism	ko01100//Metabolic pathways;ko01110//Biosynthesis of secondary metabolites;ko01200//Carbon metabolism;ko04146//Peroxisome;ko00630//Glyoxylate and dicarboxylate metabolism	K11517;K11517;K11517;K11517;K11517	-	GO:0003824//catalytic activity;GO:0032553//ribonucleotide binding	GO:0044710//single-organism metabolic process
ncbi_112795646	1	1.02956e-88	3.11917e-87	ncbi_112795646	1.23653	1.00552	0.622597	0.580523	0.328553	2.60297	0.535556	1.3664	1.79526	1.59958	0.277559	0.47117	BOU	PREDICTED: mitochondrial carnitine/acylcarnitine carrier-like protein isoform X2 [Arachis duranensis]	-	-	-	-	-	-	-
ncbi_112703190	4	1.12639e-87	3.40643e-86	ncbi_112703190	1.00849	0.858968	1.65009	3.37088	2.30456	0.267306	1.44153	0.820998	0.420693	1.48022	2.32229	3.22207	UGT85A24	PREDICTED: 7-deoxyloganetin glucosyltransferase-like [Arachis duranensis]	Metabolism;Metabolism	Global and overview maps;Global and overview maps	ko01100//Metabolic pathways;ko01110//Biosynthesis of secondary metabolites	K21374;K21374	-	GO:0016757//transferase activity, transferring glycosyl groups	-
ncbi_112765917	1	1.78581e-87	5.39099e-86	ncbi_112765917	2.98973	1.87091	1.36345	1.04339	1.03787	3.89155	1.57273	2.48088	3.39453	3.20173	0.886906	1.51827	RPS13	PREDICTED: 30S ribosomal protein S13, chloroplastic [Arachis duranensis]	Genetic Information Processing	Translation	ko03010//Ribosome	K02952	-	-	-
ncbi_112770798	1	2.37777e-87	7.16516e-86	ncbi_112770798	7.45209	5.49508	5.03647	2.79737	3.09533	7.45616	6.31522	6.38368	8.96315	5.91219	3.34144	4.59009	CPN60B2	PREDICTED: ruBisCO large subunit-binding protein subunit beta, chloroplastic-like [Arachis ipaensis]	Genetic Information Processing	Folding, sorting and degradation	ko03018//RNA degradation	K04077	GO:0044424//intracellular part	GO:0032550//purine ribonucleoside binding	GO:0006457//protein folding
ncbi_112711903	2	2.65923e-87	7.99902e-86	ncbi_112711903	1.37993	2.78546	2.80398	5.28337	4.23561	0.740532	3.91288	2.42184	1.14328	2.82744	3.28677	4.32928	--	PREDICTED: probable beta-D-xylosidase 5 isoform X2 [Prunus mume]	-	-	-	-	-	-	-
ncbi_112751769	2	3.41428e-87	1.0252e-85	ncbi_112751769	0.998323	0.710213	1.58688	1.48503	1.98415	0.369255	1.52884	0.631589	0.389473	0.51729	1.59177	2.00909	At2g45070	PREDICTED: protein transport protein Sec61 subunit beta-like [Arachis duranensis]	Genetic Information Processing;Cellular Processes;Genetic Information Processing	Folding, sorting and degradation;Transport and catabolism;Folding, sorting and degradation	ko04141//Protein processing in endoplasmic reticulum;ko04145//Phagosome;ko03060//Protein export	K09481;K09481;K09481	-	-	-
ncbi_112790440	1	4.90668e-87	1.4707e-85	ncbi_112790440	5.861	3.99569	3.24747	2.21863	2.72518	7.0089	4.39099	4.87488	6.61456	5.08602	2.60472	3.79721	TUFA	PREDICTED: elongation factor Tu, chloroplastic [Arachis duranensis]	Organismal Systems	Environmental adaptation	ko04626//Plant-pathogen interaction	K02358	-	-	-
ncbi_112796852	1	6.52717e-87	1.95294e-85	ncbi_112796852	2.96675	1.73356	1.12426	0.972162	0.955006	3.35434	1.26232	2.41914	3.37052	2.69953	0.777668	1.20631	SARED1	NAD(P)-binding rossmann-fold protein [Medicago truncatula]	-	-	-	-	-	-	-
ncbi_112750815	1	6.70986e-87	2.00405e-85	ncbi_112750815	3.54366	4.56808	1.42571	2.45039	1.87857	7.87988	2.74103	6.50628	7.06757	9.48674	1.07302	2.38527	BCA1	PREDICTED: carbonic anhydrase, chloroplastic-like isoform X1 [Arachis ipaensis]	Metabolism	Energy metabolism	ko00910//Nitrogen metabolism	K01673	-	-	-
ncbi_112748670	4	7.82098e-87	2.33179e-85	ncbi_112748670	0.522044	1.24366	1.80816	2.72816	1.87613	0.204574	1.70857	0.658796	0.326351	0.922586	1.96867	2.31983	HSF24	PREDICTED: heat shock factor protein HSF24 [Arachis ipaensis]	-	-	-	-	GO:0043231//intracellular membrane-bounded organelle	-	GO:0006351//transcription, DNA-templated;GO:0006950//response to stress;GO:0009628//response to abiotic stimulus;GO:0010033//response to organic substance;GO:0010468//regulation of gene expression;GO:0044763//single-organism cellular process;GO:0050794//regulation of cellular process;GO:0051716//cellular response to stimulus
ncbi_112751605	1	1.34031e-86	3.98903e-85	ncbi_112751605	7.95833	4.21201	5.54324	3.65727	2.76458	7.0489	6.00263	4.77736	6.549	5.24981	3.07461	4.60111	RPL7D	PREDICTED: 60S ribosomal protein L7-2-like isoform X1 [Arachis ipaensis]	Genetic Information Processing	Translation	ko03010//Ribosome	K02937	-	-	-
ncbi_112770906	2	2.33464e-86	6.93611e-85	ncbi_112770906	2.02885	2.57091	2.71715	1.76051	3.98881	0.788489	1.98011	3.09522	1.62231	0.768458	5.23844	1.83267	COX3	cytochrome c oxidase subunit 3 (mitochondrion) [Amorpha canescens]	Metabolism;Metabolism	Global and overview maps;Energy metabolism	ko01100//Metabolic pathways;ko00190//Oxidative phosphorylation	K02262;K02262	GO:0019866//organelle inner membrane;GO:0031224//intrinsic component of membrane;GO:0043231//intracellular membrane-bounded organelle	GO:0009055//electron carrier activity;GO:0016491//oxidoreductase activity	GO:0015992//proton transport;GO:0022904//respiratory electron transport chain
ncbi_112755841	3	2.7716e-86	8.2198e-85	ncbi_112755841	2.88488	0.999311	1.39101	0.776593	0.584098	2.67398	1.17568	1.59317	2.58183	1.7455	0.547836	0.888748	At2g23930	PREDICTED: probable small nuclear ribonucleoprotein G [Arachis duranensis]	Genetic Information Processing	Transcription	ko03040//Spliceosome	K11099	GO:0032991//macromolecular complex	-	-
ncbi_112782467	2	4.73764e-86	1.40259e-84	ncbi_112782467	0.719397	1.25883	1.92838	1.72695	2.22388	0.330308	1.88589	0.599274	0.375854	0.742041	1.81052	2.30093	CBSX5	PREDICTED: CBS domain-containing protein CBSX5-like [Arachis ipaensis]	-	-	-	-	-	-	-
ncbi_112764325	1	6.75079e-86	1.99509e-84	ncbi_112764325	9.7451	7.57825	8.71545	7.10932	5.76999	11.7842	8.58122	8.95767	11.77	9.05771	5.73473	7.85754	RPL10	PREDICTED: 60S ribosomal protein L10 isoform X1 [Arachis ipaensis]	Genetic Information Processing	Translation	ko03010//Ribosome	K02866	-	-	-
ncbi_114927088	2	8.50044e-86	2.50778e-84	ncbi_114927088	4.62275	5.16055	5.6266	1.20222	7.63186	1.93703	5.8193	6.58582	3.69894	1.02601	13.9863	2.38256	rpoC1	RNA polymerase beta (chloroplast) [Arachis hypogaea]	Metabolism;Metabolism;Metabolism;Genetic Information Processing	Global and overview maps;Nucleotide metabolism;Nucleotide metabolism;Transcription	ko01100//Metabolic pathways;ko00230//Purine metabolism;ko00240//Pyrimidine metabolism;ko03020//RNA polymerase	K03046;K03046;K03046;K03046	GO:0009536//plastid	GO:0034062//RNA polymerase activity	GO:0034645//cellular macromolecule biosynthetic process
ncbi_112795918	1	1.54256e-85	4.54287e-84	ncbi_112795918	1.86615	1.27842	0.8044	0.822578	0.460057	2.99278	0.890615	1.93818	2.51394	2.49968	0.359048	0.708258	ATPC	PREDICTED: ATP synthase gamma chain, chloroplastic-like [Arachis ipaensis]	Metabolism;Metabolism;Metabolism	Global and overview maps;Energy metabolism;Energy metabolism	ko01100//Metabolic pathways;ko00190//Oxidative phosphorylation;ko00195//Photosynthesis	K02115;K02115;K02115	GO:0009526//plastid envelope;GO:0031976//plastid thylakoid;GO:0033178//proton-transporting two-sector ATPase complex, catalytic domain;GO:0044434//chloroplast part	GO:0015078//hydrogen ion transmembrane transporter activity;GO:0019829//cation-transporting ATPase activity	GO:0000097//sulfur amino acid biosynthetic process;GO:0005982//starch metabolic process;GO:0006090//pyruvate metabolic process;GO:0006355//regulation of transcription, DNA-templated;GO:0006544//glycine metabolic process;GO:0006633//fatty acid biosynthetic process;GO:0006732//coenzyme metabolic process;GO:0006754//ATP biosynthetic process;GO:0006779//porphyrin-containing compound biosynthetic proc…
ncbi_112771392	3	1.58642e-85	4.66391e-84	ncbi_112771392	3.86705	1.82237	1.57471	1.17173	0.75056	3.56779	1.6708	2.28734	2.92439	2.71897	0.906577	1.57354	PRXIIE	PREDICTED: peroxiredoxin-2E, chloroplastic [Arachis ipaensis]	-	-	-	-	-	GO:0003824//catalytic activity;GO:0016209//antioxidant activity	GO:0044710//single-organism metabolic process
ncbi_112777525	1	2.91841e-85	8.5649e-84	ncbi_112777525	2.44681	2.07808	1.10463	1.22193	0.784034	4.04703	1.68002	3.25456	4.90482	3.54778	0.898322	1.38785	--	mammalian STARD2 lipid-binding START domain protein [Medicago truncatula]	-	-	-	-	-	-	-
ncbi_112800588	4	3.96949e-85	1.16294e-83	ncbi_112800588	0.486752	1.50794	1.80632	2.66353	1.76935	0.235546	2.0251	0.869592	0.416951	1.09171	1.89597	2.51696	HSF24	PREDICTED: heat shock factor protein HSF24 [Arachis duranensis]	-	-	-	-	GO:0043231//intracellular membrane-bounded organelle	-	GO:0006351//transcription, DNA-templated;GO:0006950//response to stress;GO:0009628//response to abiotic stimulus;GO:0010033//response to organic substance;GO:0010468//regulation of gene expression;GO:0044763//single-organism cellular process;GO:0050794//regulation of cellular process;GO:0051716//cellular response to stimulus
ncbi_112775315	2	4.12326e-85	1.20589e-83	ncbi_112775315	1.57115	1.17221	4.01745	5.36967	2.99804	0.974988	4.82105	1.30616	1.06887	1.40148	3.7904	5.06401	BZIP53	PREDICTED: bZIP transcription factor 53-like [Arachis duranensis]	-	-	-	-	-	GO:0003677//DNA binding	GO:0010468//regulation of gene expression
ncbi_112769221	4	5.31599e-85	1.55203e-83	ncbi_112769221	1.31252	3.07697	2.0853	4.25805	3.85309	0.654585	1.80841	2.13562	1.0026	2.47831	2.46458	3.10586	--	PREDICTED: uncharacterized protein LOC107458859 [Arachis duranensis]	-	-	-	-	-	-	-
ncbi_112792205	3	1.45086e-84	4.22854e-83	ncbi_112792205	2.63733	1.90541	1.10313	1.10429	0.962268	3.79631	1.23607	2.38917	2.87764	2.80888	0.82172	1.30819	RPL29	PREDICTED: 50S ribosomal protein L29, chloroplastic [Arachis duranensis]	Genetic Information Processing	Translation	ko03010//Ribosome	K02904	GO:0009526//plastid envelope;GO:0009532//plastid stroma;GO:0030529//intracellular ribonucleoprotein complex	-	GO:0006355//regulation of transcription, DNA-templated
ncbi_112784335	1	5.15951e-84	1.50115e-82	ncbi_112784335	1.96661	1.16699	1.07333	0.671663	0.846721	2.90308	1.1645	1.88556	2.52556	1.61764	0.595582	0.882534	RPL31	PREDICTED: 50S ribosomal protein L31, chloroplastic-like isoform X1 [Arachis duranensis]	Genetic Information Processing	Translation	ko03010//Ribosome	K02909	-	-	-
ncbi_112743046	1	5.67436e-84	1.6481e-82	ncbi_112743046	2.27299	1.25293	0.871411	1.05063	0.501697	2.82987	0.717707	2.25506	3.25331	2.44501	0.395523	0.734324	SARED1	NAD(P)-binding rossmann-fold protein [Medicago truncatula]	-	-	-	-	-	-	-
ncbi_112794539	3	9.89079e-84	2.86782e-82	ncbi_112794539	2.36289	0.672482	1.00788	0.495812	0.326808	2.03994	0.547366	1.28539	2.37409	1.41598	0.266355	0.494907	ycf54	PREDICTED: uncharacterized protein LOC107474227 [Arachis duranensis]	-	-	-	-	-	-	-
ncbi_112723236	4	1.10245e-83	3.19104e-82	ncbi_112723236	0.93341	0.736276	1.80384	3.35782	5.63224	0.186554	1.69562	0.481407	0.271815	0.792808	3.38765	4.37265	DRR49A	PREDICTED: pathogenesis-related protein 2-like [Arachis ipaensis]	-	-	-	-	-	-	-
ncbi_112711970	1	2.1886e-83	6.32408e-82	ncbi_112711970	1.84027	1.22703	0.481802	0.529005	0.674962	2.76814	0.991001	1.58836	1.89975	1.70834	0.363906	0.580665	2023-09-01	PREDICTED: stress enhanced protein 1, chloroplastic isoform X1 [Arachis ipaensis]	-	-	-	-	-	-	-
ncbi_112744095	1	3.1168e-83	8.99076e-82	ncbi_112744095	1.94235	1.62413	0.928155	0.829324	0.864686	3.33686	1.31057	2.4211	2.99879	2.64576	0.549464	0.999462	rd1	Rubredoxin-1 [Glycine soja]	-	-	-	-	-	-	-
ncbi_112727243	4	3.3249e-83	9.57468e-82	ncbi_112727243	0.782475	1.03897	1.57245	2.64309	1.6392	0.488485	1.75603	1.09245	0.618302	1.61893	1.68203	2.49131	ADF2	PREDICTED: actin-depolymerizing factor 2 [Arachis duranensis]	-	-	-	-	GO:0005856//cytoskeleton	-	GO:0008154//actin polymerization or depolymerization
ncbi_112769109	4	4.94468e-83	1.42149e-81	ncbi_112769109	0.746646	4.86869	1.27446	2.33793	4.80975	0.405327	1.74927	1.49095	0.653864	1.78454	1.81615	1.92477	ALIS3	PREDICTED: ALA-interacting subunit 3-like [Arachis duranensis]	-	-	-	-	-	-	-
ncbi_112777473	1	6.65338e-83	1.90945e-81	ncbi_112777473	3.20246	1.37468	2.60241	1.6582	0.948325	3.01245	2.2645	1.77412	3.03772	1.84024	1.14673	1.5311	RPL27	PREDICTED: 60S ribosomal protein L27 [Arachis duranensis]	Genetic Information Processing	Translation	ko03010//Ribosome	K02901	GO:0030529//intracellular ribonucleoprotein complex	-	GO:0010467//gene expression
ncbi_112703073	1	1.82791e-82	5.237e-81	ncbi_112703073	3.82318	1.7985	2.23029	1.26735	1.05181	3.86867	2.52956	2.47878	3.73625	2.90144	1.19071	1.93672	RPL28A	PREDICTED: 60S ribosomal protein L28-1-like [Arachis duranensis]	Genetic Information Processing	Translation	ko03010//Ribosome	K02903	-	-	-
ncbi_112758069	4	2.30819e-82	6.60181e-81	ncbi_112758069	1.69271	5.89872	1.73073	5.12023	5.89616	0.666522	2.86613	2.22387	1.08028	3.35666	3.33948	4.22993	GASA1	PREDICTED: gibberellin-regulated protein 1-like [Arachis ipaensis]	-	-	-	-	-	-	-
ncbi_112702227	2	2.48195e-82	7.08679e-81	ncbi_112702227	0.80356	0.732942	2.17767	2.14978	1.24988	0.36834	2.36597	0.683523	0.330524	0.755355	1.5866	2.21831	--	Ubiquitin fusion degradation protein 1 like [Glycine soja]	-	-	-	-	-	GO:0016891//endoribonuclease activity, producing 5'-phosphomonoesters	GO:0010467//gene expression;GO:0019941//modification-dependent protein catabolic process;GO:0090501//RNA phosphodiester bond hydrolysis
ncbi_36489171	2	3.18956e-82	9.09187e-81	ncbi_36489171	2.19735	4.25515	2.28303	0.928605	4.72222	0.988491	2.12074	4.01096	2.1691	0.869829	6.13626	1.44473	cemA	chloroplast envelope membrane protein (chloroplast) [Arachis hypogaea]	-	-	-	-	GO:0009528//plastid inner membrane;GO:0031224//intrinsic component of membrane	GO:0015077//monovalent inorganic cation transmembrane transporter activity	GO:0015992//proton transport
ncbi_112744678	1	4.53287e-82	1.28992e-80	ncbi_112744678	1.69969	1.30255	0.788326	0.91785	0.613108	3.22031	0.847695	2.08173	2.6756	2.63593	0.374947	0.762107	OHP1	PREDICTED: high-light-induced protein, chloroplastic [Arachis ipaensis]	-	-	-	-	-	-	-
ncbi_112743657	2	4.71083e-82	1.3383e-80	ncbi_112743657	0.585621	2.19411	2.28588	2.63099	1.96901	0.496092	3.43932	1.27404	0.673987	1.22298	2.4499	2.7502	GT-3A	PREDICTED: trihelix transcription factor GT-3b-like [Arachis ipaensis]	-	-	-	-	-	-	GO:0010467//gene expression;GO:0034645//cellular macromolecule biosynthetic process
ncbi_112764426	1	5.50231e-82	1.56053e-80	ncbi_112764426	7.76749	6.92479	19.0474	11.5871	9.2963	14.1003	9.13895	8.47599	13.9984	9.0745	8.05153	10.9996	RH3	PREDICTED: histone H3.3 isoform X1 [Daucus carota subsp. sativus] [Daucus carota]	-	-	-	-	GO:0043231//intracellular membrane-bounded organelle;GO:0043232//intracellular non-membrane-bounded organelle	GO:0003676//nucleic acid binding;GO:0046983//protein dimerization activity	GO:0006006//glucose metabolic process;GO:0006886//intracellular protein transport;GO:0034728//nucleosome organization
ncbi_112750380	2	7.3984e-82	2.09476e-80	ncbi_112750380	0.8002	1.14784	1.63806	2.51083	1.82352	0.479689	1.68395	0.969191	0.556464	1.13546	1.75452	2.20294	MPSR1	PREDICTED: E3 ubiquitin-protein ligase RING1-like [Arachis ipaensis]	-	-	-	-	-	-	-
ncbi_112754333	4	7.50391e-82	2.12108e-80	ncbi_112754333	2.17605	2.59418	7.92464	5.16607	4.58108	0.952018	3.64231	2.16982	1.22048	2.64496	3.98067	5.55132	RH3	PREDICTED: histone H3.3 isoform X1 [Daucus carota subsp. sativus] [Daucus carota]	-	-	-	-	GO:0043231//intracellular membrane-bounded organelle;GO:0043232//intracellular non-membrane-bounded organelle	GO:0003676//nucleic acid binding;GO:0046983//protein dimerization activity	GO:0006006//glucose metabolic process;GO:0006886//intracellular protein transport;GO:0034728//nucleosome organization
ncbi_36489139	2	9.96016e-82	2.81066e-80	ncbi_36489139	21.5105	45.7186	16.9382	9.71609	49.1771	11.5362	19.5175	41.2303	23.3135	8.80935	51.9942	10.5999	psaB	photosystem I P700 apoprotein A2 (chloroplast) [Arachis hypogaea]	Metabolism;Metabolism	Global and overview maps;Energy metabolism	ko01100//Metabolic pathways;ko00195//Photosynthesis	K02690;K02690	-	-	-
ncbi_112758086	1	1.37413e-81	3.8712e-80	ncbi_112758086	3.04383	1.48256	1.88235	1.422	1.01514	3.61615	1.99189	2.25954	2.96495	2.45823	0.912602	1.47061	RPL18C	PREDICTED: 60S ribosomal protein L18-like [Arachis ipaensis]	Genetic Information Processing	Translation	ko03010//Ribosome	K02883	GO:0030529//intracellular ribonucleoprotein complex	-	GO:0010467//gene expression
ncbi_36489161	2	2.4435e-81	6.87235e-80	ncbi_36489161	3.21147	6.84982	3.48693	1.63489	7.70425	1.52039	3.56466	5.41493	2.8703	1.1791	9.40956	2.00868	atpF	ATP synthase CF0 subunit I (chloroplast) [Arachis hypogaea]	Metabolism;Metabolism;Metabolism	Global and overview maps;Energy metabolism;Energy metabolism	ko01100//Metabolic pathways;ko00190//Oxidative phosphorylation;ko00195//Photosynthesis	K02109;K02109;K02109	GO:0031224//intrinsic component of membrane;GO:0033177//proton-transporting two-sector ATPase complex, proton-transporting domain;GO:0044434//chloroplast part	GO:0015077//monovalent inorganic cation transmembrane transporter activity;GO:0019829//cation-transporting ATPase activity	GO:0006754//ATP biosynthetic process;GO:0006818//hydrogen transport
ncbi_112775403	1	3.22217e-81	9.04729e-80	ncbi_112775403	2.50535	1.21447	1.13287	0.845423	0.803476	3.01804	1.51696	1.91953	2.90491	1.98778	0.82581	1.163	RPL21	PREDICTED: 50S ribosomal protein L21, chloroplastic [Arachis ipaensis]	Genetic Information Processing	Translation	ko03010//Ribosome	K02888	-	-	-
ncbi_112696307	4	6.44044e-81	1.80536e-79	ncbi_112696307	0.90254	5.92231	4.38961	6.00128	7.68788	0.40164	2.95625	1.35746	0.586333	1.62928	4.82705	4.50647	CYP94A1	PREDICTED: cytochrome P450 94A1-like [Arachis duranensis]	Metabolism	Lipid metabolism	ko00073//Cutin, suberine and wax biosynthesis	K13407	-	-	-
ncbi_112784611	1	1.1653e-80	3.26111e-79	ncbi_112784611	1.84649	1.73052	0.733116	0.8986	0.536077	3.1125	0.770237	1.98429	2.55655	2.41434	0.373408	0.726039	PSAN	PREDICTED: photosystem I reaction center subunit N, chloroplastic [Arachis ipaensis]	Metabolism;Metabolism	Global and overview maps;Energy metabolism	ko01100//Metabolic pathways;ko00195//Photosynthesis	K02701;K02701	-	-	-
ncbi_112744533	2	1.67067e-80	4.66765e-79	ncbi_112744533	0.966453	1.63875	2.01763	1.16294	1.31013	0.569403	2.51204	1.07623	0.664671	1.14421	1.51769	2.01137	CNGC2	PREDICTED: cyclic nucleotide-gated ion channel 2 [Arachis duranensis]	Organismal Systems	Environmental adaptation	ko04626//Plant-pathogen interaction	K05391	GO:0031224//intrinsic component of membrane	GO:0005221//intracellular cyclic nucleotide activated cation channel activity;GO:0005249//voltage-gated potassium channel activity;GO:0005515//protein binding;GO:0030551//cyclic nucleotide binding	GO:0006816//calcium ion transport;GO:0019932//second-messenger-mediated signaling;GO:0033554//cellular response to stress;GO:0034220//ion transmembrane transport
ncbi_112752164	2	1.9748e-80	5.50821e-79	ncbi_112752164	0.454829	0.714642	1.57155	1.9664	1.29827	0.221957	2.05242	0.548176	0.303731	0.683631	1.52519	2.12311	SAUR36	PREDICTED: auxin-responsive protein SAUR36 [Arachis duranensis]	Environmental Information Processing	Signal transduction	ko04075//Plant hormone signal transduction	K14488	-	-	-
ncbi_112696114	1	5.37831e-80	1.49767e-78	ncbi_112696114	2.26246	1.636	1.56675	2.16748	0.858712	3.63712	1.62041	2.29167	3.91397	2.75503	0.895916	1.45203	FAD2-2	microsomal omega-6 fatty acid desaturase [Arachis hypogaea]	Metabolism;Metabolism	Global and overview maps;Lipid metabolism	ko01212//Fatty acid metabolism;ko01040//Biosynthesis of unsaturated fatty acids	K10256;K10256	GO:0031090//organelle membrane;GO:0031224//intrinsic component of membrane	GO:0016705//oxidoreductase activity, acting on paired donors, with incorporation or reduction of molecular oxygen	GO:0006633//fatty acid biosynthetic process
ncbi_112750010	2	5.85518e-80	1.62778e-78	ncbi_112750010	1.89226	2.10735	2.87519	5.70558	3.25138	1.34259	3.83124	2.37063	1.31633	3.06804	3.33166	4.75782	--	PREDICTED: histone H3.v1-like [Arachis ipaensis]	-	-	-	-	-	-	-
ncbi_112723220	4	6.92072e-80	1.91769e-78	ncbi_112723220	0.754516	0.716817	2.34668	5.51624	8.55708	0.227605	1.86111	0.664607	0.392228	1.30459	4.31716	5.19324	DRR49A	PREDICTED: pathogenesis-related protein 2-like [Arachis ipaensis]	-	-	-	-	-	-	-
ncbi_112744486	1	6.91537e-80	1.91769e-78	ncbi_112744486	2.77321	0.796496	1.76103	1.19693	0.727359	2.57654	1.54218	1.53606	2.62385	1.31433	0.732652	1.04674	RPL34	PREDICTED: 60S ribosomal protein L34 [Arachis ipaensis]	Genetic Information Processing	Translation	ko03010//Ribosome	K02915	GO:0030529//intracellular ribonucleoprotein complex	-	GO:0010467//gene expression
ncbi_112755817	4	8.71596e-80	2.41118e-78	ncbi_112755817	0.648674	1.37871	1.42178	2.67988	3.01745	0.300427	1.3257	0.924431	0.521781	1.34952	2.42707	3.18043	COR2	PREDICTED: NAD(P)H-dependent 6'-deoxychalcone synthase-like [Arachis ipaensis]	-	-	-	-	-	-	-
ncbi_112728175	2	1.14235e-79	3.15503e-78	ncbi_112728175	0.743608	0.679274	1.6627	2.03141	1.89756	0.4014	1.64375	0.608844	0.419942	0.493005	1.6823	2.09848	At2g45070	PREDICTED: protein transport protein Sec61 subunit beta-like [Arachis duranensis]	Genetic Information Processing;Cellular Processes;Genetic Information Processing	Folding, sorting and degradation;Transport and catabolism;Folding, sorting and degradation	ko04141//Protein processing in endoplasmic reticulum;ko04145//Phagosome;ko03060//Protein export	K09481;K09481;K09481	-	-	-
ncbi_112698437	2	1.20825e-79	3.33157e-78	ncbi_112698437	1.27251	13.9033	3.72175	4.04529	2.32153	0.606238	5.54459	2.79849	1.34247	3.64704	3.39994	3.96883	XTH23	PREDICTED: probable xyloglucan endotransglucosylase/hydrolase protein 23 [Arachis ipaensis]	Environmental Information Processing	Signal transduction	ko04075//Plant hormone signal transduction	K14504	GO:0005576//extracellular region;GO:0030312//external encapsulating structure	GO:0016758//transferase activity, transferring hexosyl groups;GO:0016787//hydrolase activity	GO:0044042//glucan metabolic process;GO:0045229//external encapsulating structure organization
ncbi_112801560	1	1.63587e-79	4.50331e-78	ncbi_112801560	1.70191	0.98482	0.691358	0.808804	0.64767	2.63907	0.914492	1.84654	2.5054	1.92079	0.449944	0.736024	--	PREDICTED: uncharacterized protein LOC107489284 [Arachis duranensis]	-	-	-	-	-	-	GO:0005982//starch metabolic process;GO:0006090//pyruvate metabolic process;GO:0006355//regulation of transcription, DNA-templated;GO:0009886//post-embryonic morphogenesis
ncbi_112736510	1	1.84716e-79	5.07669e-78	ncbi_112736510	3.81394	1.68048	2.71145	1.86398	1.08428	3.46296	2.55446	2.13759	2.99051	2.17884	1.23278	1.94105	RPL12	PREDICTED: 60S ribosomal protein L12-like [Arachis ipaensis]	Genetic Information Processing	Translation	ko03010//Ribosome	K02870	GO:0030529//intracellular ribonucleoprotein complex	-	GO:0010467//gene expression
ncbi_112791561	1	1.93658e-79	5.31377e-78	ncbi_112791561	1.60351	1.16482	0.519578	0.596269	0.456165	2.36601	0.613234	1.25812	1.9535	1.6407	0.281318	0.455037	--	PREDICTED: myosin-5-like [Glycine max]	-	-	-	-	-	-	-
ncbi_36489198	2	2.9513e-79	8.08493e-78	ncbi_36489198	3.35514	4.62499	3.34928	1.19768	6.92755	1.41068	4.12261	4.9313	2.67977	0.914816	9.8183	1.90122	rpl16	ribosomal protein L16 (chloroplast) [Arachis hypogaea]	Genetic Information Processing	Translation	ko03010//Ribosome	K02878	GO:0009536//plastid;GO:0030529//intracellular ribonucleoprotein complex	GO:0003723//RNA binding	GO:0010467//gene expression
ncbi_112758808	4	4.24188e-79	1.16016e-77	ncbi_112758808	0.544869	1.30985	1.2787	1.79052	1.32462	0.435679	1.56779	1.29806	0.667075	1.75079	1.24529	1.92337	--	RmlC-like cupins superfamily protein [Medicago truncatula]	-	-	-	-	-	-	-
ncbi_112790909	4	4.49624e-79	1.22774e-77	ncbi_112790909	1.14236	1.66439	1.87316	5.11506	2.70074	0.607843	2.00131	1.78756	0.93378	2.75344	2.26753	3.26728	GPX6	PREDICTED: probable phospholipid hydroperoxide glutathione peroxidase [Arachis duranensis]	Metabolism;Metabolism	Metabolism of other amino acids;Lipid metabolism	ko00480//Glutathione metabolism;ko00590//Arachidonic acid metabolism	K00432;K00432	GO:0005576//extracellular region;GO:0009536//plastid;GO:0016020//membrane	GO:0004601//peroxidase activity	GO:0006325//chromatin organization;GO:0006950//response to stress;GO:0009404//toxin metabolic process;GO:0048511//rhythmic process
ncbi_112766800	1	4.71798e-79	1.2862e-77	ncbi_112766800	4.43137	2.23409	3.21103	2.27784	1.67343	4.51171	2.83486	2.9065	3.56965	3.14474	1.53515	2.35575	-	-	-	-	-	-	-	-	-
ncbi_112792690	1	7.69059e-79	2.08984e-77	ncbi_112792690	5.12647	2.50253	3.89003	2.71676	1.74637	4.36229	3.78771	2.96814	4.3142	2.97113	1.82236	2.78219	RPL32A	PREDICTED: 60S ribosomal protein L32-1-like [Arachis ipaensis]	Genetic Information Processing	Translation	ko03010//Ribosome	K02912	-	-	-
ncbi_112723018	2	7.68951e-79	2.08984e-77	ncbi_112723018	0.582063	1.63457	1.31408	1.69013	1.52524	0.551126	1.37496	1.23827	0.81022	1.46345	1.38634	1.59927	--	PREDICTED: uncharacterized protein LOC107638063 [Arachis ipaensis]	-	-	-	-	-	-	-
ncbi_112706046	1	9.11263e-79	2.47228e-77	ncbi_112706046	4.49438	4.46394	2.81259	2.45391	1.9929	6.61681	3.74475	4.66475	5.4401	5.49921	2.05974	3.17602	HEMB	PREDICTED: delta-aminolevulinic acid dehydratase, chloroplastic [Arachis duranensis]	Metabolism;Metabolism;Metabolism	Global and overview maps;Global and overview maps;Metabolism of cofactors and vitamins	ko01100//Metabolic pathways;ko01110//Biosynthesis of secondary metabolites;ko00860//Porphyrin and chlorophyll metabolism	K01698;K01698;K01698	-	GO:0016836//hydro-lyase activity;GO:0043169//cation binding	GO:0006778//porphyrin-containing compound metabolic process;GO:0018130//heterocycle biosynthetic process
ncbi_112714364	1	1.86059e-78	5.03972e-77	ncbi_112714364	2.56045	1.16241	1.39432	1.01547	0.686476	2.55204	1.1548	1.61744	2.42028	1.61551	0.614895	0.915678	RPL38A	60S ribosomal protein L38-like [Cajanus cajan]	Genetic Information Processing	Translation	ko03010//Ribosome	K02923	-	-	-
ncbi_112779407	2	2.19225e-78	5.92856e-77	ncbi_112779407	0.855789	3.77353	2.06071	3.0637	2.80506	0.7712	1.96	1.55001	0.881387	1.88537	2.12439	2.609	PHT1-4	PREDICTED: probable inorganic phosphate transporter 1-3 [Arachis ipaensis]	-	-	-	-	GO:0031224//intrinsic component of membrane	GO:0005215//transporter activity	GO:0015698//inorganic anion transport;GO:0044763//single-organism cellular process
ncbi_112796010	4	2.28089e-78	6.15841e-77	ncbi_112796010	0.327782	1.81784	1.6663	3.3034	3.18663	0.24749	1.73434	0.634347	0.343377	0.989315	1.73936	2.32514	At4g17280	PREDICTED: cytochrome b561 and DOMON domain-containing protein At4g17280-like [Arachis duranensis]	-	-	-	-	GO:0031224//intrinsic component of membrane	-	GO:0044710//single-organism metabolic process
ncbi_112784973	1	3.61141e-78	9.73524e-77	ncbi_112784973	1.11351	0.827448	0.664559	0.373384	0.197666	2.23403	0.415348	1.05638	1.63049	1.13467	0.160663	0.2981	--	plant/F13G24-250 protein [Medicago truncatula]	-	-	-	-	GO:0031976//plastid thylakoid;GO:0044434//chloroplast part	-	GO:0006355//regulation of transcription, DNA-templated;GO:0006779//porphyrin-containing compound biosynthetic process;GO:0009657//plastid organization;GO:0009767//photosynthetic electron transport chain
ncbi_112776670	1	5.59062e-78	1.50465e-76	ncbi_112776670	1.61971	1.15692	0.825024	0.84304	0.662541	2.95791	0.877696	2.08659	2.77953	2.59091	0.407883	0.758192	ATHX	PREDICTED: thioredoxin X, chloroplastic-like [Arachis ipaensis]	-	-	-	-	-	-	-
ncbi_112749766	2	7.34955e-78	1.9749e-76	ncbi_112749766	0.559895	0.435701	1.71959	1.79465	1.32747	0.348452	1.73122	0.491454	0.253386	0.455754	1.537	2.03622	CYTC-2	PREDICTED: cytochrome c [Arachis ipaensis]	-	-	-	-	GO:0043231//intracellular membrane-bounded organelle;GO:0044425//membrane part	GO:0043169//cation binding;GO:0046906//tetrapyrrole binding	GO:0044710//single-organism metabolic process
ncbi_112714516	2	7.36767e-78	1.97662e-76	ncbi_112714516	1.05049	1.54455	1.93474	2.72814	2.08014	0.650769	1.85197	1.60114	0.924905	1.86501	1.68493	2.27393	PTI5	PREDICTED: pathogenesis-related genes transcriptional activator PTI5-like [Arachis duranensis]	-	-	-	-	-	-	GO:0010467//gene expression;GO:0034645//cellular macromolecule biosynthetic process
ncbi_112702358	1	7.76947e-78	2.08111e-76	ncbi_112702358	4.62686	1.81114	2.88013	2.41998	1.42979	4.58211	2.94436	2.72096	3.72474	3.10962	1.62052	2.39143	-	-	-	-	-	-	-	-	-
ncbi_36489225	2	1.81004e-77	4.84063e-76	ncbi_36489225	3.25729	4.18576	3.22966	1.35405	7.21332	1.15673	3.61261	4.31869	2.23448	0.791921	9.26825	1.82576	ndhH	NADH-plastoquinone oxidoreductase subunit 7 (chloroplast) [Arachis hypogaea]	Metabolism;Metabolism	Global and overview maps;Energy metabolism	ko01100//Metabolic pathways;ko00190//Oxidative phosphorylation	K05579;K05579	GO:0044434//chloroplast part	GO:0000166//nucleotide binding;GO:0016651//oxidoreductase activity, acting on NAD(P)H;GO:0048037//cofactor binding	GO:0006091//generation of precursor metabolites and energy;GO:0044710//single-organism metabolic process
ncbi_112797803	2	1.86647e-77	4.98366e-76	ncbi_112797803	1.29181	3.56148	2.07085	4.00209	3.04693	0.592019	2.72932	2.06366	1.06985	2.65489	2.28305	3.01539	CML46	PREDICTED: probable calcium-binding protein CML30 [Arachis duranensis]	Organismal Systems;Environmental Information Processing;Environmental Information Processing	Environmental adaptation;Signal transduction;Signal transduction	ko04626//Plant-pathogen interaction;ko04016//MAPK signaling pathway - plant;ko04070//Phosphatidylinositol signaling system	K02183;K02183;K02183	-	-	-
ncbi_112756256	1	2.14614e-77	5.72133e-76	ncbi_112756256	3.86458	1.3136	2.89884	1.61276	0.995823	3.16821	2.3861	1.89953	3.23853	1.86982	1.15686	1.78918	RPL22B	PREDICTED: 60S ribosomal protein L22-2-like [Arachis duranensis]	Genetic Information Processing	Translation	ko03010//Ribosome	K02891	GO:0030529//intracellular ribonucleoprotein complex	-	GO:0010467//gene expression
ncbi_112749756	1	2.30413e-77	6.13283e-76	ncbi_112749756	1.70978	1.08694	0.853518	0.851858	0.352706	2.7924	0.982621	1.69156	2.39882	1.88106	0.444736	0.808509	--	Rieske (2Fe-2S) domain protein [Medicago truncatula]	-	-	-	-	GO:0009526//plastid envelope;GO:0031976//plastid thylakoid;GO:0044434//chloroplast part	GO:0003824//catalytic activity;GO:0051536//iron-sulfur cluster binding	GO:0044710//single-organism metabolic process
ncbi_112755866	3	2.38533e-77	6.33896e-76	ncbi_112755866	4.56967	1.87756	2.18422	1.29688	0.80138	3.48272	2.01388	2.25069	3.17772	2.6907	1.15255	1.76688	RPP0A	PREDICTED: 60S acidic ribosomal protein P0 [Arachis ipaensis]	Genetic Information Processing	Translation	ko03010//Ribosome	K02941	-	-	-
ncbi_112749167	4	7.80764e-77	2.0716e-75	ncbi_112749167	2.03809	7.40173	3.18276	4.70016	7.24366	0.889975	3.55102	2.62191	1.32719	2.22243	5.02163	3.79378	-	-	-	-	-	-	-	-	-
ncbi_112777487	1	1.57465e-76	4.17146e-75	ncbi_112777487	4.08872	2.34409	2.66633	1.92603	1.07742	4.62768	2.4983	3.00097	3.98594	3.49843	1.46805	2.24151	RPL30	PREDICTED: 60S ribosomal protein L30-like [Arachis ipaensis]	Genetic Information Processing	Translation	ko03010//Ribosome	K02908	GO:0030529//intracellular ribonucleoprotein complex	-	GO:0010467//gene expression
ncbi_112728040	1	3.44148e-76	9.10267e-75	ncbi_112728040	1.33422	0.91291	0.570209	0.492697	0.350717	2.12873	0.719065	1.16625	1.98595	1.06745	0.315407	0.498182	RAF1.2	PREDICTED: rubisco accumulation factor 2, chloroplastic-like [Arachis ipaensis]	-	-	-	-	-	-	-
ncbi_36489121	2	3.99952e-76	1.05621e-74	ncbi_36489121	9.403	15.2559	7.59135	5.6736	17.7046	4.53101	9.49699	15.5288	9.19313	3.96942	22.1206	5.31472	psbA	PSII 32 kDa protein (chloroplast) [Corynocarpus laevigatus]	Metabolism;Metabolism	Global and overview maps;Energy metabolism	ko01100//Metabolic pathways;ko00195//Photosynthesis	K02703;K02703	GO:0009521//photosystem;GO:0031224//intrinsic component of membrane;GO:0031976//plastid thylakoid;GO:0044434//chloroplast part	GO:0009055//electron carrier activity;GO:0016491//oxidoreductase activity;GO:0046906//tetrapyrrole binding;GO:0046914//transition metal ion binding	GO:0006464//cellular protein modification process;GO:0006950//response to stress;GO:0009767//photosynthetic electron transport chain;GO:0032774//RNA biosynthetic process;GO:0043623//cellular protein complex assembly
ncbi_112797042	2	4.16266e-76	1.09758e-74	ncbi_112797042	0.954251	1.89209	3.37014	2.74603	2.49391	0.524217	3.87877	1.44858	0.752016	1.52006	2.6018	3.25683	GT-3A	PREDICTED: trihelix transcription factor GT-3b-like [Arachis duranensis]	-	-	-	-	-	-	GO:0010467//gene expression;GO:0034645//cellular macromolecule biosynthetic process
ncbi_112699559	1	4.66159e-76	1.22721e-74	ncbi_112699559	2.26164	1.03832	0.97558	0.830261	0.616583	3.14885	1.50851	1.89454	2.63684	1.86019	0.726944	1.13581	RPL35	PREDICTED: 50S ribosomal protein L35, chloroplastic [Arachis duranensis]	Genetic Information Processing	Translation	ko03010//Ribosome	K02916	GO:0030529//intracellular ribonucleoprotein complex	-	-
ncbi_112772836	4	7.7449e-76	2.03575e-74	ncbi_112772836	1.30819	2.00448	1.89693	2.64104	3.27285	0.671596	2.06671	0.879246	0.732301	1.1032	2.1386	2.5886	sec61a	PREDICTED: protein transport protein Sec61 subunit alpha [Arachis duranensis]	Genetic Information Processing;Cellular Processes;Genetic Information Processing	Folding, sorting and degradation;Transport and catabolism;Folding, sorting and degradation	ko04141//Protein processing in endoplasmic reticulum;ko04145//Phagosome;ko03060//Protein export	K10956;K10956;K10956	-	-	-
ncbi_112719779	1	1.03012e-75	2.70345e-74	ncbi_112719779	5.03697	4.50983	2.97334	2.80538	2.00547	6.8303	3.35311	5.37225	6.09964	6.65092	1.9676	3.19447	At4g17560	PREDICTED: 50S ribosomal protein L19-1, chloroplastic-like isoform X1 [Arachis ipaensis]	Genetic Information Processing	Translation	ko03010//Ribosome	K02884	GO:0005622//intracellular	-	-
ncbi_112765061	2	1.26345e-75	3.31067e-74	ncbi_112765061	2.43696	4.21327	3.18535	4.83202	3.57281	1.84891	5.23701	4.0889	2.63146	5.56978	3.56225	5.04164	--	pheromone receptor-like protein [Medicago truncatula]	-	-	-	-	-	-	-
ncbi_112802533	1	1.50587e-75	3.93979e-74	ncbi_112802533	3.23796	1.07587	1.5629	0.826634	0.378734	2.57175	1.36084	1.43998	2.47631	1.35194	0.627975	0.999315	RPS10-1	PREDICTED: 40S ribosomal protein S10-like [Arachis duranensis]	Genetic Information Processing	Translation	ko03010//Ribosome	K02947	-	-	-
ncbi_112741690	4	1.92938e-75	5.03999e-74	ncbi_112741690	1.42755	1.28353	1.76119	5.53178	7.79665	0.390607	1.54606	1.12088	0.707941	2.35105	3.99697	4.88059	LLR18B	PREDICTED: ABA-responsive protein ABR17-like [Arachis ipaensis]	-	-	-	-	-	-	-
ncbi_112756506	2	2.34339e-75	6.112e-74	ncbi_112756506	6.98985	9.93411	12.0652	14.7976	10.493	4.85511	17.4118	10.0741	5.86911	9.18679	9.61767	13.3429	ARG2	PREDICTED: indole-3-acetic acid-induced protein ARG2-like [Arachis duranensis]	-	-	-	-	-	-	-
ncbi_112783960	1	3.28851e-75	8.56382e-74	ncbi_112783960	2.52245	1.14365	1.26412	0.998258	0.411754	2.5455	1.11222	1.42163	2.41958	1.51231	0.574373	0.798377	RPL38A	60S ribosomal protein L38-like [Cajanus cajan]	Genetic Information Processing	Translation	ko03010//Ribosome	K02923	-	-	-
ncbi_112795670	4	3.87046e-75	1.00638e-73	ncbi_112795670	0.530529	0.645307	0.793828	1.85478	3.72063	0.177858	0.899946	0.50484	0.346817	1.32488	1.87038	2.48332	CHS	PREDICTED: stilbene synthase 3-like [Arachis duranensis]	Metabolism;Metabolism;Organismal Systems;Metabolism	Global and overview maps;Global and overview maps;Environmental adaptation;Biosynthesis of other secondary metabolites	ko01100//Metabolic pathways;ko01110//Biosynthesis of secondary metabolites;ko04712//Circadian rhythm - plant;ko00941//Flavonoid biosynthesis	K00660;K00660;K00660;K00660	-	-	-
ncbi_112710539	2	4.33783e-75	1.12617e-73	ncbi_112710539	2.07565	1.82166	4.41928	5.38295	3.55096	1.15476	5.15671	1.70908	1.36759	1.97044	3.77672	5.12146	BZIP53	PREDICTED: bZIP transcription factor 53-like [Arachis duranensis]	-	-	-	-	-	GO:0003677//DNA binding	GO:0010468//regulation of gene expression
ncbi_112750737	2	5.56555e-75	1.44268e-73	ncbi_112750737	1.95148	3.05662	2.88618	3.78747	2.53621	1.08214	4.70901	2.66488	1.37871	3.13478	3.15662	4.47739	SAP12	PREDICTED: zinc finger AN1 domain-containing stress-associated protein 12 [Arachis duranensis]	-	-	-	-	-	-	-
ncbi_112697634	4	5.88757e-75	1.52381e-73	ncbi_112697634	0.811373	2.6031	2.00979	3.14566	1.7327	0.318202	1.9002	1.35183	0.672453	1.41145	1.89131	2.31977	--	protein ALP1-like [Cajanus cajan]	-	-	-	-	-	-	-
ncbi_112709845	1	5.9636e-75	1.54113e-73	ncbi_112709845	1.79374	0.946437	0.786038	0.475397	0.260583	2.42758	0.628583	1.12099	1.86088	1.30896	0.345845	0.561075	TIC20-I	PREDICTED: protein TIC 20-I, chloroplastic [Arachis duranensis]	-	-	-	-	-	-	-
ncbi_112751124	2	7.45797e-75	1.92436e-73	ncbi_112751124	1.45327	2.47688	3.78911	4.28863	3.50368	1.14229	4.05384	1.73516	1.22884	2.43522	3.24604	4.21033	--	PREDICTED: uncharacterized protein LOC107644308 [Arachis ipaensis]	-	-	-	-	-	-	-
ncbi_112741051	2	8.79411e-75	2.26566e-73	ncbi_112741051	1.11794	1.93298	2.21509	2.96786	2.27639	0.70115	3.19384	1.72066	0.945117	2.27545	2.1494	3.17347	NIFU2	PREDICTED: nifU-like protein 2, chloroplastic [Arachis ipaensis]	-	-	-	-	GO:0009532//plastid stroma	GO:0043169//cation binding;GO:0051536//iron-sulfur cluster binding	GO:0009058//biosynthetic process;GO:0009657//plastid organization
ncbi_112788935	4	8.90227e-75	2.29003e-73	ncbi_112788935	1.18531	0.571496	1.98816	4.39664	4.60221	0.238374	1.61115	0.718583	0.398551	1.46335	3.09835	4.02845	MHB1	PREDICTED: non-symbiotic hemoglobin 1 [Arachis duranensis]	-	-	-	-	-	GO:0043169//cation binding;GO:0046906//tetrapyrrole binding	GO:0015669//gas transport
ncbi_112728551	1	1.27912e-74	3.28541e-73	ncbi_112728551	3.5364	1.24352	2.72155	1.76105	0.97014	3.03299	2.35232	1.90843	3.15966	1.67864	1.19441	1.69517	RPL22B	PREDICTED: 60S ribosomal protein L22-2-like [Arachis duranensis]	Genetic Information Processing	Translation	ko03010//Ribosome	K02891	GO:0030529//intracellular ribonucleoprotein complex	-	GO:0010467//gene expression
ncbi_112800538	4	1.6496e-74	4.23054e-73	ncbi_112800538	0.591959	1.85957	1.87652	2.4567	5.39568	0.179167	1.22331	0.501149	0.283258	0.525739	2.53892	2.17347	CYP81E8	PREDICTED: cytochrome P450 81E8-like [Arachis duranensis]	Metabolism;Metabolism	Global and overview maps;Biosynthesis of other secondary metabolites	ko01110//Biosynthesis of secondary metabolites;ko00943//Isoflavonoid biosynthesis	K13260;K13260	GO:0031224//intrinsic component of membrane	GO:0016491//oxidoreductase activity;GO:0046906//tetrapyrrole binding;GO:0046914//transition metal ion binding	GO:0044710//single-organism metabolic process
ncbi_112770851	1	4.53034e-74	1.16008e-72	ncbi_112770851	1.98824	1.26118	0.975762	0.884218	0.56361	2.65814	1.40791	1.545	2.61195	1.75469	0.586207	0.897718	--	PREDICTED: uncharacterized protein LOC107613247 isoform X2 [Arachis ipaensis]	-	-	-	-	-	-	-
ncbi_112790886	3	4.78262e-74	1.22283e-72	ncbi_112790886	6.41458	1.7162	0.739617	0.852138	0.577563	2.57771	1.14254	2.06556	2.69818	2.36257	0.665461	1.01367	PIP1-3	PREDICTED: aquaporin PIP1-3 [Arachis duranensis]	-	-	-	-	GO:0031224//intrinsic component of membrane	-	GO:0051234//establishment of localization
ncbi_112703831	2	4.82908e-74	1.23284e-72	ncbi_112703831	0.325784	0.940108	1.85717	2.37789	1.82683	0.218258	1.93546	0.474126	0.28734	0.88327	1.41836	2.19944	LEA5	PREDICTED: late embryogenesis abundant protein Lea5-like isoform X1 [Arachis duranensis]	-	-	-	-	-	-	-
ncbi_112733899	2	1.64338e-73	4.18913e-72	ncbi_112733899	5.20791	5.56094	6.96248	8.3011	5.96745	3.27649	9.11201	4.92683	3.77735	6.71604	6.09797	8.65572	ARF	ADP-ribosylation factor, partial [Salvia miltiorrhiza]	Cellular Processes	Transport and catabolism	ko04144//Endocytosis	K07937	GO:0044464//cell part	GO:0032550//purine ribonucleoside binding	GO:0035556//intracellular signal transduction
ncbi_112803249	4	2.75357e-73	7.00852e-72	ncbi_112803249	2.56242	13.2435	5.22257	7.05743	11.993	1.7232	4.91428	4.76984	2.72915	4.1784	6.49025	5.11503	--	-	-	-	-	-	-	-	-
ncbi_112795780	1	3.69902e-73	9.40075e-72	ncbi_112795780	2.16355	0.96309	1.55803	1.05079	0.929511	2.73837	1.26508	1.39086	2.16107	1.19494	0.697312	0.921211	ACP1	PREDICTED: acyl carrier protein 1, chloroplastic-like [Arachis ipaensis]	-	-	-	-	-	GO:0019842//vitamin binding	-
ncbi_112754907	2	4.49569e-73	1.14082e-71	ncbi_112754907	0.613121	1.00872	1.72727	2.0019	1.68377	0.271268	2.24364	0.686857	0.313935	0.846129	1.6119	2.20715	NAC087	PREDICTED: NAC domain-containing protein 100-like [Arachis ipaensis]	-	-	-	-	-	-	-
ncbi_112777402	1	7.56987e-73	1.91804e-71	ncbi_112777402	2.78035	0.938376	1.44471	1.04325	0.598803	2.54717	1.1126	1.6142	2.47392	1.61644	0.571108	0.908113	RPL36	PREDICTED: 60S ribosomal protein L36-3-like [Arachis ipaensis]	Genetic Information Processing	Translation	ko03010//Ribosome	K02920	GO:0030529//intracellular ribonucleoprotein complex	-	GO:0010467//gene expression
ncbi_112784378	2	9.65871e-73	2.44364e-71	ncbi_112784378	2.35414	1.83724	5.36633	5.02325	4.13609	1.81151	5.57217	1.86725	2.20171	1.94318	4.67609	5.92852	GRXC9	PREDICTED: glutaredoxin-C9 [Arachis ipaensis]	-	-	-	-	-	GO:0015036//disulfide oxidoreductase activity	GO:0019725//cellular homeostasis;GO:0044710//single-organism metabolic process
ncbi_112695641	2	2.13459e-72	5.39239e-71	ncbi_112695641	0.712397	0.950564	2.00796	1.46702	1.22983	0.295499	1.77376	0.373835	0.274325	0.586769	1.46928	1.86418	CATHB2	PREDICTED: cathepsin B-like [Arachis duranensis]	-	-	-	-	-	GO:0070011//peptidase activity, acting on L-amino acid peptides	GO:0019222//regulation of metabolic process;GO:0019538//protein metabolic process
ncbi_112755053	1	4.80187e-72	1.21123e-70	ncbi_112755053	1.83201	1.14455	0.74238	0.832604	0.544851	2.71561	0.812523	1.82709	2.51874	2.35018	0.355497	0.704612	STR9	PREDICTED: rhodanese-like domain-containing protein 9, chloroplastic isoform X3 [Arachis ipaensis]	-	-	-	-	GO:0031224//intrinsic component of membrane;GO:0031976//plastid thylakoid;GO:0044434//chloroplast part	-	GO:0000097//sulfur amino acid biosynthetic process;GO:0006091//generation of precursor metabolites and energy;GO:0009886//post-embryonic morphogenesis
ncbi_112706063	3	9.38883e-72	2.36472e-70	ncbi_112706063	6.89155	5.69829	3.11816	4.27727	2.50217	10.5724	4.01141	8.2734	7.807	11.8983	2.0311	4.19795	PSBS	PREDICTED: photosystem II 22 kDa protein, chloroplastic [Arachis ipaensis]	Metabolism;Metabolism	Global and overview maps;Energy metabolism	ko01100//Metabolic pathways;ko00195//Photosynthesis	K03542;K03542	GO:0009503//thylakoid light-harvesting complex;GO:0009521//photosystem;GO:0031224//intrinsic component of membrane	GO:0019840//isoprenoid binding;GO:0046906//tetrapyrrole binding	GO:0000097//sulfur amino acid biosynthetic process;GO:0005982//starch metabolic process;GO:0009668//plastid membrane organization;GO:0009886//post-embryonic morphogenesis;GO:0009893//positive regulation of metabolic process;GO:0016072//rRNA metabolic process;GO:0043623//cellular protein complex assembly;GO:1990066//energy quenching
ncbi_112696549	2	1.19753e-71	3.01167e-70	ncbi_112696549	0.958106	1.02736	1.43033	1.97364	1.76969	0.571714	1.90396	0.860598	0.668781	0.961015	1.70764	2.26172	CDC48	PREDICTED: cell division cycle protein 48 homolog [Arachis duranensis]	Genetic Information Processing	Folding, sorting and degradation	ko04141//Protein processing in endoplasmic reticulum	K13525	-	-	-
ncbi_112796176	1	3.01987e-71	7.58338e-70	ncbi_112796176	1.99094	1.1502	0.987936	0.822044	0.964868	2.8039	1.30426	1.52379	2.32383	1.45603	0.680954	0.992966	RPL31	PREDICTED: 50S ribosomal protein L31, chloroplastic-like isoform X1 [Arachis duranensis]	Genetic Information Processing	Translation	ko03010//Ribosome	K02909	-	-	-
ncbi_112722993	3	3.17315e-71	7.95644e-70	ncbi_112722993	3.00281	1.15584	1.21394	0.958376	0.593474	2.19125	1.21881	1.40445	2.40885	1.59603	0.52315	0.822203	RPS15AA	PREDICTED: 40S ribosomal protein S15a-1 [Arachis duranensis]	Genetic Information Processing	Translation	ko03010//Ribosome	K02957	GO:0030529//intracellular ribonucleoprotein complex	-	GO:0010467//gene expression
ncbi_112788925	1	4.36169e-71	1.09204e-69	ncbi_112788925	2.79799	1.37844	1.1825	0.789255	0.739855	2.82001	1.63884	1.69063	2.95153	1.66152	0.802081	1.14706	GSA1	PREDICTED: glutamate-1-semialdehyde 2,1-aminomutase, chloroplastic [Arachis duranensis]	Metabolism;Metabolism;Metabolism	Global and overview maps;Global and overview maps;Metabolism of cofactors and vitamins	ko01100//Metabolic pathways;ko01110//Biosynthesis of secondary metabolites;ko00860//Porphyrin and chlorophyll metabolism	K01845;K01845;K01845	GO:0009536//plastid	GO:0016769//transferase activity, transferring nitrogenous groups;GO:0016869//intramolecular transferase activity, transferring amino groups;GO:0043168//anion binding	GO:0006779//porphyrin-containing compound biosynthetic process
ncbi_112695433	3	4.46324e-71	1.11581e-69	ncbi_112695433	2.58083	0.833809	1.48377	0.755052	0.671587	2.29683	1.32106	1.22108	1.80317	1.13308	0.562626	0.701864	RPS25B	PREDICTED: 40S ribosomal protein S25-2 [Arachis duranensis]	Genetic Information Processing	Translation	ko03010//Ribosome	K02975	-	-	-
ncbi_112728479	2	4.64543e-71	1.15964e-69	ncbi_112728479	1.32102	1.95869	2.08425	2.57897	1.31152	0.530954	2.48778	2.0112	0.933505	2.33541	1.77735	2.55638	--	PREDICTED: trigger factor [Arachis duranensis]	-	-	-	-	-	-	-
ncbi_112757013	3	7.09498e-71	1.76851e-69	ncbi_112757013	1.80334	1.32266	0.780537	0.995075	0.594985	3.12556	0.9667	2.04608	2.32244	2.60083	0.426819	0.786161	PGR5	PREDICTED: protein PROTON GRADIENT REGULATION 5, chloroplastic [Arachis duranensis]	-	-	-	-	GO:0031976//plastid thylakoid;GO:0044434//chloroplast part	-	GO:0006950//response to stress;GO:0009639//response to red or far red light;GO:0009642//response to light intensity;GO:0009767//photosynthetic electron transport chain;GO:0034285//response to disaccharide;GO:0043269//regulation of ion transport
ncbi_112708111	2	7.2663e-71	1.80854e-69	ncbi_112708111	1.09606	1.15953	1.48756	1.02603	1.45327	0.85565	1.82613	1.15289	1.09739	1.13875	1.57737	2.08225	CD4B	PREDICTED: chaperone protein ClpC, chloroplastic [Arachis ipaensis]	-	-	-	-	-	-	-
ncbi_112776033	1	1.43334e-70	3.56225e-69	ncbi_112776033	2.94198	1.22852	1.62391	1.08107	0.76262	2.62585	1.38308	1.61922	2.5582	1.78591	0.684249	1.06976	RPS4B	PREDICTED: 40S ribosomal protein S4-2-like [Arachis duranensis]	Genetic Information Processing	Translation	ko03010//Ribosome	K02987	-	-	-
ncbi_112796926	1	1.72802e-70	4.28828e-69	ncbi_112796926	1.16143	1.29083	0.501338	0.954852	0.538203	2.76647	0.716439	1.77501	2.37782	2.32878	0.384783	0.606077	OHP1	PREDICTED: high-light-induced protein, chloroplastic [Arachis duranensis]	-	-	-	-	-	-	-
ncbi_112775957	4	4.009e-70	9.93419e-69	ncbi_112775957	0.825159	1.42095	2.17443	3.79073	3.97585	0.289683	1.93742	0.703092	0.443382	1.18938	2.61555	3.31493	FDX3	PREDICTED: ferredoxin, root R-B2-like [Arachis duranensis]	Metabolism	Energy metabolism	ko00195//Photosynthesis	K02639	-	-	-
ncbi_112790300	1	4.22354e-70	1.04505e-68	ncbi_112790300	1.84126	1.29282	0.769056	0.622576	0.62563	2.59881	1.15694	1.59213	2.65483	1.82642	0.565568	0.887817	RPL3A	PREDICTED: 50S ribosomal protein L3, chloroplastic-like [Arachis duranensis]	Genetic Information Processing	Translation	ko03010//Ribosome	K02906	GO:0009526//plastid envelope;GO:0009532//plastid stroma;GO:0030529//intracellular ribonucleoprotein complex	GO:0003723//RNA binding;GO:0005198//structural molecule activity	GO:0006090//pyruvate metabolic process;GO:0006605//protein targeting;GO:0006779//porphyrin-containing compound biosynthetic process;GO:0010467//gene expression;GO:0016072//rRNA metabolic process;GO:0043623//cellular protein complex assembly
ncbi_112733858	1	4.50557e-70	1.1132e-68	ncbi_112733858	6.4635	2.75125	5.48927	3.15698	2.24013	5.41847	4.65827	3.49195	4.83895	3.45185	2.72876	3.76098	RPL27AC	PREDICTED: 60S ribosomal protein L27a-3 [Arachis ipaensis]	Genetic Information Processing	Translation	ko03010//Ribosome	K02900	-	-	-
ncbi_112732729	3	6.6374e-70	1.63752e-68	ncbi_112732729	5.06271	1.649	0.477899	0.762365	0.531956	1.98239	0.7419	1.4646	2.1922	1.64886	0.353366	0.594917	PIP1-3	PREDICTED: aquaporin PIP1-3 [Arachis ipaensis]	-	-	-	-	-	-	-
ncbi_36489220	2	7.22272e-70	1.77932e-68	ncbi_36489220	2.18187	4.70482	1.92865	0.713918	4.99823	1.07659	2.37001	3.85587	2.03754	0.723276	5.99699	1.32598	psaC	photosystem I subunit VII (chloroplast) [Castanopsis concinna]	Metabolism;Metabolism	Global and overview maps;Energy metabolism	ko01100//Metabolic pathways;ko00195//Photosynthesis	K02691;K02691	GO:0009521//photosystem;GO:0044434//chloroplast part	GO:0003824//catalytic activity;GO:0043169//cation binding;GO:0051536//iron-sulfur cluster binding	GO:0009767//photosynthetic electron transport chain
ncbi_112790937	3	2.21627e-69	5.45184e-68	ncbi_112790937	4.75398	1.80473	2.57485	1.63305	1.23856	3.63293	2.58297	2.37199	3.33638	2.83916	1.23755	1.96064	RPS11	PREDICTED: 40S ribosomal protein S11-like [Arachis duranensis]	Genetic Information Processing	Translation	ko03010//Ribosome	K02949	GO:0030529//intracellular ribonucleoprotein complex	-	GO:0010467//gene expression
ncbi_112705729	1	3.10576e-69	7.62878e-68	ncbi_112705729	1.50168	0.462217	0.619628	1.29605	0.193728	1.85193	0.484566	0.999313	1.53782	0.869937	0.187861	0.304863	PER42	PREDICTED: peroxidase 42 [Arachis duranensis]	Metabolism;Metabolism;Metabolism	Global and overview maps;Global and overview maps;Biosynthesis of other secondary metabolites	ko01100//Metabolic pathways;ko01110//Biosynthesis of secondary metabolites;ko00940//Phenylpropanoid biosynthesis	K00430;K00430;K00430	-	GO:0003824//catalytic activity;GO:0043169//cation binding;GO:0046906//tetrapyrrole binding	GO:0000097//sulfur amino acid biosynthetic process;GO:0006873//cellular ion homeostasis;GO:0006970//response to osmotic stress;GO:0009746//response to hexose;GO:0019758//glycosinolate biosynthetic process;GO:0030001//metal ion transport;GO:0042044//fluid transport;GO:0042743//hydrogen peroxide metabolic process
ncbi_112792112	2	3.25757e-69	7.99004e-68	ncbi_112792112	0.962967	1.55656	1.42588	1.67734	1.48245	0.514197	1.57056	1.06139	0.716059	1.35757	1.45984	1.99991	At3g17800	PREDICTED: UV-B-induced protein At3g17800, chloroplastic-like [Arachis duranensis]	-	-	-	-	-	-	-
ncbi_112791294	2	3.57746e-69	8.76192e-68	ncbi_112791294	14.9627	23.7575	17.7588	19.9416	13.5235	9.7183	22.2186	18.3024	12.5957	19.3123	14.5542	19.6977	--	PREDICTED: classical arabinogalactan protein 1-like [Arachis duranensis]	-	-	-	-	-	-	-
ncbi_112791787	2	3.83262e-69	9.37327e-68	ncbi_112791787	4.50927	5.72906	7.84069	9.4638	5.76343	3.42297	9.77325	5.20719	3.82153	7.14176	6.36592	9.20729	ARF	ADP-ribosylation factor, partial [Salvia miltiorrhiza]	Cellular Processes	Transport and catabolism	ko04144//Endocytosis	K07937	GO:0044464//cell part	GO:0032550//purine ribonucleoside binding	GO:0035556//intracellular signal transduction
ncbi_112703456	1	7.75462e-69	1.89376e-67	ncbi_112703456	5.10836	1.99733	3.93065	1.42661	1.31128	4.16585	4.57634	2.81731	4.53061	2.47041	1.98871	2.69117	CPN60B2	PREDICTED: ruBisCO large subunit-binding protein subunit beta, chloroplastic [Arachis ipaensis]	Genetic Information Processing	Folding, sorting and degradation	ko03018//RNA degradation	K04077	GO:0044424//intracellular part	GO:0032550//purine ribonucleoside binding	GO:0006457//protein folding
ncbi_112782233	2	9.91532e-69	2.41793e-67	ncbi_112782233	0.689815	1.07787	2.74827	3.13275	1.82418	0.398022	2.92527	0.580893	0.363684	0.662491	2.39098	2.65957	GT-2	PREDICTED: trihelix transcription factor GT-2-like [Arachis ipaensis]	-	-	-	-	-	-	-
ncbi_112796386	4	1.29463e-68	3.15251e-67	ncbi_112796386	0.578174	0.990618	1.41484	4.81831	4.96915	0.259086	1.29576	0.911639	0.515854	1.62299	2.92746	3.87826	LLR18B	PREDICTED: ABA-responsive protein ABR17-like [Arachis duranensis]	-	-	-	-	-	-	-
ncbi_112695260	3	1.78059e-68	4.3296e-67	ncbi_112695260	3.40638	1.5921	2.45992	1.75508	1.13423	3.1551	1.96284	2.00991	2.92903	2.00662	1.16289	1.72641	RPP1A	PREDICTED: 60S acidic ribosomal protein P1-1-like [Arachis ipaensis]	Genetic Information Processing	Translation	ko03010//Ribosome	K02942	GO:0030529//intracellular ribonucleoprotein complex	-	GO:0034645//cellular macromolecule biosynthetic process
ncbi_112769229	2	2.00531e-68	4.869e-67	ncbi_112769229	0.760007	1.298	1.92369	1.91987	1.25981	0.534323	1.99226	0.86546	0.563116	1.27904	1.41136	2.06382	SAP5	PREDICTED: zinc finger A20 and AN1 domain-containing stress-associated protein 5 [Arachis ipaensis]	-	-	-	-	-	GO:0046914//transition metal ion binding	-
ncbi_112700124	4	3.72187e-68	9.02394e-67	ncbi_112700124	0.418271	2.61176	1.93804	2.77759	1.65007	0.307974	1.65897	0.805784	0.409901	0.934721	1.79972	1.83135	Gtp-bp	PREDICTED: signal recognition particle receptor subunit alpha [Arachis duranensis]	Genetic Information Processing	Folding, sorting and degradation	ko03060//Protein export	K13431	-	-	-
ncbi_112723125	4	6.22226e-68	1.50647e-66	ncbi_112723125	1.50127	1.34086	2.37537	8.30239	9.96441	0.385158	1.79414	1.12466	0.696794	2.68687	4.4879	5.72588	DRR49A	pathogenesis-related class 10 protein [Arachis hypogaea]	-	-	-	-	-	-	-
ncbi_112792601	2	7.97723e-68	1.92859e-66	ncbi_112792601	1.17616	1.07234	2.30333	2.56812	2.20836	0.616504	2.36292	0.966582	0.586715	1.33488	1.97654	2.663	--	PREDICTED: stress-associated endoplasmic reticulum protein 2 [Arachis duranensis]	-	-	-	-	-	-	-
ncbi_112776652	4	8.25026e-68	1.99175e-66	ncbi_112776652	0.772511	0.853629	1.63151	2.17705	1.95494	0.791849	1.49934	0.941081	0.797031	1.09362	1.977	2.43277	ATX1	PREDICTED: copper transport protein ATX1-like [Arachis duranensis]	-	-	-	-	-	-	-
ncbi_112801411	4	8.7022e-68	2.09785e-66	ncbi_112801411	1.15233	2.10592	2.21406	3.01234	1.67548	0.613625	3.02941	1.58606	0.871643	2.4259	2.03351	3.11961	UGE-1	PREDICTED: UDP-glucose 4-epimerase GEPI48 [Arachis duranensis]	Metabolism;Metabolism;Metabolism	Global and overview maps;Carbohydrate metabolism;Carbohydrate metabolism	ko01100//Metabolic pathways;ko00520//Amino sugar and nucleotide sugar metabolism;ko00052//Galactose metabolism	K01784;K01784;K01784	-	GO:0016857//racemase and epimerase activity, acting on carbohydrates and derivatives;GO:0048037//cofactor binding	GO:0019318//hexose metabolic process
ncbi_112696303	1	8.73102e-68	2.1018e-66	ncbi_112696303	1.365	1.38331	0.850396	0.903981	0.745264	3.13719	0.99823	1.78702	2.49099	2.23725	0.547448	0.885875	PRXQ	PREDICTED: peroxiredoxin Q, chloroplastic-like [Arachis duranensis]	-	-	-	-	-	GO:0003824//catalytic activity;GO:0016209//antioxidant activity	GO:0044710//single-organism metabolic process
ncbi_112723292	4	1.64152e-67	3.94595e-66	ncbi_112723292	1.0526	4.32214	4.22216	8.39683	5.6353	0.530234	3.92108	1.53548	0.726139	2.13279	3.5121	4.55091	At2g25060	PREDICTED: blue copper protein-like [Arachis ipaensis]	-	-	-	-	-	-	-
ncbi_112701890	4	2.17508e-67	5.22112e-66	ncbi_112701890	0.611907	2.9117	3.36954	6.69616	4.84554	0.339448	2.75845	1.2118	0.687824	1.91433	2.9684	3.75867	At2g25060	PREDICTED: blue copper protein-like [Arachis duranensis]	-	-	-	-	-	-	-
ncbi_112800571	4	3.39749e-67	8.14385e-66	ncbi_112800571	2.05752	2.54718	3.56335	5.57488	2.80371	0.849867	3.63006	1.7479	1.07659	2.17381	3.29209	4.46044	--	PREDICTED: cysteine-rich and transmembrane domain-containing protein A [Pyrus x bretschneideri]	-	-	-	-	-	-	-
ncbi_112756091	1	7.84054e-67	1.87672e-65	ncbi_112756091	1.6426	1.46611	1.58397	1.72057	0.837376	3.57169	1.42892	1.7754	2.33303	2.15359	0.773534	1.26629	At3g16150	PREDICTED: probable isoaspartyl peptidase/L-asparaginase 2 [Arachis ipaensis]	-	-	-	-	-	GO:0003824//catalytic activity	-
ncbi_112802393	2	9.17514e-67	2.19307e-65	ncbi_112802393	0.944871	4.83422	2.04466	1.77904	1.27152	0.561083	2.79296	1.99154	1.03491	1.76078	1.83238	1.67148	--	PREDICTED: caffeoylshikimate esterase [Arachis duranensis]	Metabolism;Metabolism	Global and overview maps;Lipid metabolism	ko01100//Metabolic pathways;ko00561//Glycerolipid metabolism	K01054;K01054	-	-	-
ncbi_112720807	3	1.42259e-66	3.39551e-65	ncbi_112720807	5.0546	1.78293	2.17737	1.87081	1.50988	3.13316	2.30713	2.16944	2.98999	1.92556	1.41231	1.87235	RPS30A	PREDICTED: 40S ribosomal protein S30 [Amborella trichopoda]	Genetic Information Processing	Translation	ko03010//Ribosome	K02983	GO:0030529//intracellular ribonucleoprotein complex	-	GO:0010467//gene expression
ncbi_112733537	1	2.24076e-66	5.3408e-65	ncbi_112733537	1.81621	1.42406	1.00053	1.11853	0.699668	2.97367	1.55623	2.145	3.34833	2.36147	0.758019	1.06666	TPT	PREDICTED: triose phosphate/phosphate translocator, chloroplastic isoform X1 [Arachis ipaensis]	-	-	-	-	GO:0031224//intrinsic component of membrane	-	GO:0051234//establishment of localization
ncbi_112715874	2	2.2493e-66	5.3536e-65	ncbi_112715874	0.630761	0.923771	1.61186	1.83889	1.15626	0.294137	2.1686	0.463955	0.279558	0.53222	1.49976	1.92615	GT-2	PREDICTED: trihelix transcription factor GT-2-like [Arachis duranensis]	-	-	-	-	-	-	-
ncbi_112765513	1	2.39136e-66	5.68368e-65	ncbi_112765513	2.85011	3.10704	1.3353	1.88517	1.14872	5.51508	2.18119	4.17137	5.08156	6.03632	0.958651	2.08609	AGT1	PREDICTED: serine--glyoxylate aminotransferase [Arachis ipaensis]	Metabolism;Metabolism;Metabolism;Cellular Processes;Metabolism;Metabolism;Metabolism	Global and overview maps;Global and overview maps;Global and overview maps;Transport and catabolism;Carbohydrate metabolism;Amino acid metabolism;Amino acid metabolism	ko01100//Metabolic pathways;ko01110//Biosynthesis of secondary metabolites;ko01200//Carbon metabolism;ko04146//Peroxisome;ko00630//Glyoxylate and dicarboxylate metabolism;ko00260//Glycine, serine and threonine metabolism;ko00250//Alanine, aspartate and glutamate metabolism	K00830;K00830;K00830;K00830;K00830;K00830;K00830	-	GO:0008483//transaminase activity;GO:0043168//anion binding	-
ncbi_112712579	4	2.57747e-66	6.1174e-65	ncbi_112712579	0.769341	1.26572	1.0666	2.10203	1.62188	0.415797	1.76044	1.01182	0.572839	1.41681	1.59325	2.14546	--	PREDICTED: uncharacterized protein LOC107467932 [Arachis duranensis]	-	-	-	-	-	-	GO:0001101//response to acid chemical;GO:0006972//hyperosmotic response;GO:0009699//phenylpropanoid biosynthetic process;GO:0009755//hormone-mediated signaling pathway;GO:0043067//regulation of programmed cell death
ncbi_112775236	1	2.89262e-66	6.85576e-65	ncbi_112775236	1.17753	0.471495	0.903813	0.348283	0.220161	2.16868	0.621145	0.993215	1.96488	1.27372	0.310424	0.544661	TIC20-I	PREDICTED: protein TIC 20-I, chloroplastic [Arachis ipaensis]	-	-	-	-	-	-	-
ncbi_112802430	2	2.96261e-66	7.0118e-65	ncbi_112802430	2.19136	2.31167	4.79484	5.32558	2.44676	1.50664	5.72693	2.16284	1.42283	2.4447	3.72937	5.36172	BAM1	PREDICTED: beta-amylase 1, chloroplastic [Arachis ipaensis]	Metabolism	Carbohydrate metabolism	ko00500//Starch and sucrose metabolism	K01177	-	GO:0016160//amylase activity	GO:0044238//primary metabolic process
ncbi_112771361	4	3.08534e-66	7.29202e-65	ncbi_112771361	0.798344	1.01419	1.23902	1.72043	1.70024	0.496199	1.35508	1.16934	0.557134	1.26981	1.80074	2.22652	PARC	PREDICTED: probable glutathione S-transferase [Arachis ipaensis]	Metabolism	Metabolism of other amino acids	ko00480//Glutathione metabolism	K00799	-	GO:0016765//transferase activity, transferring alkyl or aryl (other than methyl) groups	-
ncbi_112766024	1	3.2297e-66	7.62253e-65	ncbi_112766024	2.86739	2.98465	1.33914	1.76267	1.53701	5.13558	2.17936	3.94871	3.73557	5.13399	0.968953	1.83069	At3g55800	PREDICTED: sedoheptulose-1,7-bisphosphatase, chloroplastic [Arachis ipaensis]	Metabolism;Metabolism;Metabolism	Global and overview maps;Global and overview maps;Energy metabolism	ko01100//Metabolic pathways;ko01200//Carbon metabolism;ko00710//Carbon fixation in photosynthetic organisms	K01100;K01100;K01100	GO:0005576//extracellular region;GO:0009526//plastid envelope;GO:0009532//plastid stroma	GO:0043169//cation binding;GO:0050308//sugar-phosphatase activity	GO:0000097//sulfur amino acid biosynthetic process;GO:0005982//starch metabolic process;GO:0005985//sucrose metabolic process;GO:0006090//pyruvate metabolic process;GO:0006605//protein targeting;GO:0006739//NADP metabolic process;GO:0006996//organelle organization;GO:0009620//response to fungus;GO:0009696//salicylic acid metabolic process;GO:0009755//hormone-mediated signaling pathway;GO:0009767/…
ncbi_112791509	1	3.45142e-66	8.13446e-65	ncbi_112791509	2.13991	1.26423	1.17769	0.99645	0.764043	2.85057	1.53144	1.94098	2.79706	2.10981	0.667654	1.05276	TPT	PREDICTED: triose phosphate/phosphate translocator, chloroplastic isoform X1 [Arachis duranensis]	-	-	-	-	GO:0031224//intrinsic component of membrane	-	GO:0051234//establishment of localization
ncbi_112741675	1	5.12633e-66	1.20651e-64	ncbi_112741675	2.18106	0.931511	0.765836	0.812026	0.488913	2.4769	1.18564	1.35405	2.32984	1.48747	0.537589	0.901549	RPS13	PREDICTED: 30S ribosomal protein S13, chloroplastic-like [Arachis ipaensis]	Genetic Information Processing	Translation	ko03010//Ribosome	K02952	-	-	-
ncbi_112786928	2	6.26383e-66	1.47217e-64	ncbi_112786928	1.66861	8.26304	3.71333	2.44853	5.10516	0.568146	2.8343	2.74856	1.03207	1.18408	3.87722	1.8796	-	-	-	-	-	-	-	-	-
ncbi_112792351	4	7.97564e-66	1.87189e-64	ncbi_112792351	1.94864	7.57127	3.13827	9.52956	7.49667	0.706064	2.75669	2.81957	1.35496	4.26269	4.00134	5.20467	--	stress up-regulated Nod 19 protein [Medicago truncatula]	-	-	-	-	-	-	-
ncbi_112696714	3	1.19148e-65	2.79254e-64	ncbi_112696714	3.38401	1.53496	1.66864	1.39335	1.04244	3.33848	1.62742	2.20529	2.85418	2.43311	1.03333	1.59748	RPS3B	40S ribosomal protein S3 [Arachis hypogaea]	Genetic Information Processing	Translation	ko03010//Ribosome	K02985	-	-	-
ncbi_112786175	1	1.46604e-65	3.43126e-64	ncbi_112786175	3.5011	1.47551	2.65843	1.81459	1.07374	3.30511	2.42252	1.84276	2.78221	2.13282	1.24217	1.93021	RPL12	PREDICTED: 60S ribosomal protein L12-like [Arachis duranensis]	Genetic Information Processing	Translation	ko03010//Ribosome	K02870	GO:0030529//intracellular ribonucleoprotein complex	-	GO:0010467//gene expression
ncbi_112707097	3	2.30655e-65	5.391e-64	ncbi_112707097	1.9334	0.93649	0.442081	0.498091	0.240857	1.95038	0.37284	1.03658	1.76766	1.06647	0.204242	0.379731	PSB27-1	PREDICTED: photosystem II repair protein PSB27-H1, chloroplastic [Arachis duranensis]	Metabolism;Metabolism	Global and overview maps;Energy metabolism	ko01100//Metabolic pathways;ko00195//Photosynthesis	K08902;K08902	-	-	-
ncbi_112789926	4	2.96505e-65	6.9205e-64	ncbi_112789926	0.707982	0.901339	1.78929	1.91394	1.41122	0.393441	1.72942	1.04336	0.551037	1.6681	1.42064	2.16603	UBQ10	PREDICTED: LOW QUALITY PROTEIN: polyubiquitin-like [Cucumis sativus]	-	-	-	-	-	-	-
ncbi_112788924	2	4.02431e-65	9.37986e-64	ncbi_112788924	1.40955	2.17573	2.64218	3.64477	2.31744	0.749325	2.91313	2.00496	1.13953	2.86875	2.23013	3.08903	--	DUF4228 domain protein [Medicago truncatula]	-	-	-	-	-	-	-
ncbi_112733180	2	1.04242e-64	2.42633e-63	ncbi_112733180	1.15213	3.57472	2.12236	2.74966	1.86775	0.633965	2.94985	2.05478	1.06243	2.69655	1.95297	2.63511	ERF110	PREDICTED: ethylene-responsive transcription factor ERF113-like [Arachis ipaensis]	-	-	-	-	-	-	-
ncbi_112727101	2	1.35222e-64	3.14308e-63	ncbi_112727101	0.477156	0.609786	2.13916	1.62905	0.937125	0.325127	2.62643	0.410057	0.244353	0.386705	1.54153	2.02018	--	PREDICTED: uncharacterized protein LOC107625005 [Arachis ipaensis]	-	-	-	-	-	-	-
ncbi_112784219	2	2.08471e-64	4.839e-63	ncbi_112784219	2.72928	4.07561	5.33593	7.67336	3.96158	1.83951	5.88885	3.69901	2.23522	3.90345	4.47649	6.08174	--	PREDICTED: glycine-rich protein A3-like isoform X1 [Arachis ipaensis]	-	-	-	-	-	-	-
ncbi_112741136	1	4.5701e-64	1.05935e-62	ncbi_112741136	5.75961	5.48847	3.41434	3.70801	2.98445	8.57672	4.82964	6.85095	8.29124	9.09672	2.83037	4.42379	GS2	PREDICTED: glutamine synthetase leaf isozyme, chloroplastic [Arachis duranensis]	Metabolism;Metabolism;Metabolism;Metabolism;Metabolism;Metabolism	Global and overview maps;Global and overview maps;Carbohydrate metabolism;Amino acid metabolism;Energy metabolism;Amino acid metabolism	ko01100//Metabolic pathways;ko01230//Biosynthesis of amino acids;ko00630//Glyoxylate and dicarboxylate metabolism;ko00250//Alanine, aspartate and glutamate metabolism;ko00910//Nitrogen metabolism;ko00220//Arginine biosynthesis	K01915;K01915;K01915;K01915;K01915;K01915	-	-	-
ncbi_112732336	1	4.5863e-64	1.06164e-62	ncbi_112732336	2.36797	1.25001	1.17025	0.606558	0.64047	2.51302	1.29896	2.18828	3.42618	1.74209	0.717325	0.900419	TSS	PREDICTED: protein TSS isoform X1 [Arachis ipaensis]	-	-	-	-	-	-	-
ncbi_112792377	1	6.51647e-64	1.50638e-62	ncbi_112792377	3.08437	1.75763	2.69292	1.95785	0.958433	3.65443	2.67753	2.13973	2.92912	2.41062	1.28613	2.00132	RPS14	PREDICTED: 40S ribosomal protein S14 [Arachis duranensis]	Genetic Information Processing	Translation	ko03010//Ribosome	K02955	-	-	-
ncbi_112705728	1	6.6418e-64	1.53325e-62	ncbi_112705728	3.64649	4.05853	2.21695	2.39131	1.79413	6.12328	3.64602	4.91764	6.55531	5.84372	1.99262	3.07446	GAPB	PREDICTED: glyceraldehyde-3-phosphate dehydrogenase B, chloroplastic [Arachis duranensis]	Metabolism;Metabolism;Metabolism	Global and overview maps;Global and overview maps;Energy metabolism	ko01100//Metabolic pathways;ko01200//Carbon metabolism;ko00710//Carbon fixation in photosynthetic organisms	K05298;K05298;K05298	-	GO:0000166//nucleotide binding;GO:0004672//protein kinase activity;GO:0016903//oxidoreductase activity, acting on the aldehyde or oxo group of donors;GO:0032550//purine ribonucleoside binding	GO:0006396//RNA processing;GO:0006464//cellular protein modification process;GO:0019318//hexose metabolic process
ncbi_112790380	3	7.86182e-64	1.81241e-62	ncbi_112790380	6.26761	2.0447	2.59444	2.91984	1.31861	3.32333	2.95329	2.3442	2.91713	2.25283	1.47981	2.03816	GAPC2	PREDICTED: glyceraldehyde-3-phosphate dehydrogenase GAPC2, cytosolic [Arachis duranensis]	Metabolism;Metabolism;Metabolism;Metabolism;Metabolism;Metabolism	Global and overview maps;Global and overview maps;Global and overview maps;Global and overview maps;Carbohydrate metabolism;Energy metabolism	ko01100//Metabolic pathways;ko01110//Biosynthesis of secondary metabolites;ko01200//Carbon metabolism;ko01230//Biosynthesis of amino acids;ko00010//Glycolysis / Gluconeogenesis;ko00710//Carbon fixation in photosynthetic organisms	K00134;K00134;K00134;K00134;K00134;K00134	-	GO:0000166//nucleotide binding;GO:0016903//oxidoreductase activity, acting on the aldehyde or oxo group of donors	GO:0044710//single-organism metabolic process
ncbi_112701884	4	8.69149e-64	2.00094e-62	ncbi_112701884	0.766143	1.61594	1.12147	2.27406	1.29274	0.435014	1.47942	1.17715	0.576765	1.74148	1.36097	2.01579	--	calcium-dependent lipid-binding (CaLB domain) family protein [Medicago truncatula]	-	-	-	-	-	-	-
ncbi_112715927	1	2.5091e-63	5.76853e-62	ncbi_112715927	1.25914	1.48029	0.47983	0.476436	0.521907	2.53765	0.845703	1.75998	2.69667	2.39814	0.366696	0.674371	ndhO	PREDICTED: NAD(P)H-quinone oxidoreductase subunit O, chloroplastic [Arachis duranensis]	-	-	-	-	GO:0009507//chloroplast	-	GO:0044237//cellular metabolic process;GO:0044699//single-organism process
ncbi_112749730	2	2.74504e-63	6.30238e-62	ncbi_112749730	0.439439	1.09396	1.51739	2.09328	1.01067	0.351157	1.87988	1.01575	0.537807	1.57127	1.22088	1.99462	UGE5	PREDICTED: UDP-glucose 4-epimerase GEPI48 [Arachis ipaensis]	Metabolism;Metabolism;Metabolism	Global and overview maps;Carbohydrate metabolism;Carbohydrate metabolism	ko01100//Metabolic pathways;ko00520//Amino sugar and nucleotide sugar metabolism;ko00052//Galactose metabolism	K01784;K01784;K01784	-	GO:0016857//racemase and epimerase activity, acting on carbohydrates and derivatives;GO:0048037//cofactor binding	GO:0019318//hexose metabolic process
ncbi_112737116	3	4.58533e-63	1.05132e-61	ncbi_112737116	4.91305	2.36744	2.60571	3.37176	1.22414	4.21594	2.22573	3.19556	3.532	3.50795	1.36083	2.29927	PCKR1	PREDICTED: peptidyl-prolyl cis-trans isomerase-like [Arachis ipaensis]	-	-	-	-	-	-	-
ncbi_112723218	4	5.01693e-63	1.14872e-61	ncbi_112723218	0.710248	0.206166	1.56946	2.80518	5.25456	0.0773554	1.35515	0.122688	0.0925446	0.203528	3.49798	4.08091	DRR49A	PREDICTED: pathogenesis-related protein 2-like [Arachis ipaensis]	-	-	-	-	-	-	-
ncbi_112716582	1	1.66483e-62	3.80679e-61	ncbi_112716582	1.87832	1.01256	0.567594	0.421311	0.280195	2.2479	0.655738	1.36672	2.24276	1.75809	0.340636	0.607622	CP33	PREDICTED: 33 kDa ribonucleoprotein, chloroplastic [Arachis duranensis]	-	-	-	-	-	-	-
ncbi_112752068	4	2.05969e-62	4.70329e-61	ncbi_112752068	0.515373	5.7175	2.50279	3.70627	2.46507	0.342485	2.27004	1.2915	0.591617	1.48683	2.07788	2.34102	FAD-OXR	PREDICTED: flavin-dependent oxidoreductase FOX5-like [Arachis ipaensis]	Metabolism;Metabolism;Metabolism	Global and overview maps;Global and overview maps;Biosynthesis of other secondary metabolites	ko01100//Metabolic pathways;ko01110//Biosynthesis of secondary metabolites;ko00940//Phenylpropanoid biosynthesis	K22395;K22395;K22395	-	GO:0000166//nucleotide binding;GO:0016616//oxidoreductase activity, acting on the CH-OH group of donors, NAD or NADP as acceptor	GO:0044710//single-organism metabolic process
ncbi_112801849	4	3.16477e-62	7.21695e-61	ncbi_112801849	0.642224	2.44825	1.39032	3.2771	4.62674	0.203837	1.32981	0.719224	0.357309	1.02857	2.54135	2.78789	ASP	PREDICTED: miraculin-like [Arachis duranensis]	-	-	-	-	-	-	-
ncbi_112797980	3	3.58675e-62	8.16821e-61	ncbi_112797980	2.20686	0.40012	1.01612	0.763414	0.355866	1.78151	0.901421	0.890519	1.06181	0.603556	0.276849	0.422052	UBI3	PREDICTED: ubiquitin-40S ribosomal protein S27a [Arachis duranensis]	Genetic Information Processing	Translation	ko03010//Ribosome	K02977	GO:0030529//intracellular ribonucleoprotein complex	-	GO:0010467//gene expression
ncbi_112734862	4	4.20767e-62	9.56934e-61	ncbi_112734862	1.14345	1.34388	2.27575	2.7167	2.52016	0.788409	2.21026	1.02569	0.697596	1.39775	2.30479	2.86901	--	PREDICTED: stress-associated endoplasmic reticulum protein 2 [Arachis duranensis]	-	-	-	-	-	-	-
ncbi_112750836	4	4.72119e-62	1.07228e-60	ncbi_112750836	1.65341	2.23304	3.62281	3.84142	2.39229	1.30683	4.01838	1.83587	1.09024	1.96831	3.06392	4.31144	BAM1	PREDICTED: beta-amylase 1, chloroplastic [Arachis ipaensis]	Metabolism	Carbohydrate metabolism	ko00500//Starch and sucrose metabolism	K01177	-	GO:0016160//amylase activity	GO:0044238//primary metabolic process
ncbi_112776140	1	6.42161e-62	1.45652e-60	ncbi_112776140	2.32765	1.05132	1.05599	0.651873	0.53884	2.33943	1.09879	1.53326	2.51842	1.65904	0.521847	0.828894	PNSL5	PREDICTED: peptidyl-prolyl cis-trans isomerase [Arachis ipaensis]	-	-	-	-	GO:0009534//chloroplast thylakoid;GO:0016020//membrane;GO:0031977//thylakoid lumen	GO:0005488//binding;GO:0016859//cis-trans isomerase activity	GO:0044267//cellular protein metabolic process
ncbi_112709722	4	6.58084e-62	1.49063e-60	ncbi_112709722	0.858133	1.94897	1.36047	1.61367	1.11551	0.6473	1.70367	1.95054	0.897336	2.15932	1.19223	2.04854	ATJ8	PREDICTED: chaperone protein dnaJ 8, chloroplastic-like [Arachis duranensis]	-	-	-	-	GO:0009532//plastid stroma	-	-
ncbi_112770812	3	7.72127e-62	1.7466e-60	ncbi_112770812	2.23732	1.48018	0.816053	0.780819	0.574637	2.65663	0.774259	1.81764	2.11773	2.21699	0.423824	0.694477	3PCR	PREDICTED: protochlorophyllide reductase, chloroplastic [Arachis ipaensis]	Metabolism;Metabolism;Metabolism	Global and overview maps;Global and overview maps;Metabolism of cofactors and vitamins	ko01100//Metabolic pathways;ko01110//Biosynthesis of secondary metabolites;ko00860//Porphyrin and chlorophyll metabolism	K00218;K00218;K00218	-	-	-
ncbi_112749859	1	8.9791e-62	2.02841e-60	ncbi_112749859	2.37218	1.32714	1.11386	1.12356	0.610353	3.09713	1.11378	1.91377	2.4428	2.38103	0.562581	1.0615	GSVIVT00020038001	PREDICTED: 40S ribosomal protein S3a [Arachis duranensis]	Genetic Information Processing	Translation	ko03010//Ribosome	K02984	GO:0015935//small ribosomal subunit	-	GO:0010467//gene expression
ncbi_112779358	1	1.17139e-61	2.64267e-60	ncbi_112779358	1.75336	1.62267	1.24612	0.994066	0.857128	3.14604	1.37495	1.86507	2.49186	2.31504	0.695381	1.13531	NEET	PREDICTED: CDGSH iron-sulfur domain-containing protein NEET [Arachis duranensis]	-	-	-	-	-	GO:0051536//iron-sulfur cluster binding	-
ncbi_112703179	2	1.1973e-61	2.69753e-60	ncbi_112703179	0.94468	0.872223	0.703162	0.547542	0.944851	1.08251	0.9102	0.924208	0.999667	1.23262	0.659508	1.1357	MOD1	enoyl-ACP reductase 1-2 [Arachis hypogaea]	Metabolism;Metabolism;Metabolism;Metabolism	Global and overview maps;Global and overview maps;Lipid metabolism;Metabolism of cofactors and vitamins	ko01100//Metabolic pathways;ko01212//Fatty acid metabolism;ko00061//Fatty acid biosynthesis;ko00780//Biotin metabolism	K00208;K00208;K00208;K00208	-	-	-
ncbi_112789702	2	1.34033e-61	3.01574e-60	ncbi_112789702	1.3466	3.54495	3.05458	4.17103	2.39471	0.798217	5.08711	1.96826	1.122	2.55334	2.59456	4.10464	KRP1	PREDICTED: calcium-binding protein PBP1-like [Arachis duranensis]	-	-	-	-	-	-	-
ncbi_112715668	4	1.47316e-61	3.31019e-60	ncbi_112715668	1.32456	2.18643	1.72117	3.5898	2.73518	0.785173	3.23766	1.61138	0.887468	1.90261	2.45345	3.11447	SAUR32	PREDICTED: auxin-responsive protein SAUR32 [Arachis duranensis]	Environmental Information Processing	Signal transduction	ko04075//Plant hormone signal transduction	K14488	-	-	-
ncbi_112696089	1	1.90035e-61	4.26442e-60	ncbi_112696089	2.84566	1.42291	2.49628	1.31918	0.992845	3.38577	2.15478	2.00924	2.76585	2.06262	1.12713	1.66259	RPS20B	PREDICTED: 40S ribosomal protein S20-2-like [Arachis duranensis]	Genetic Information Processing	Translation	ko03010//Ribosome	K02969	GO:0044391//ribosomal subunit	-	GO:0010467//gene expression
ncbi_112714826	3	2.59915e-61	5.82478e-60	ncbi_112714826	8.16142	1.29562	1.0613	1.34165	0.443447	1.60434	1.06785	1.42303	1.94549	1.8016	0.499171	0.815144	--	PREDICTED: classical arabinogalactan protein 1-like [Arachis duranensis]	-	-	-	-	-	-	-
ncbi_112769001	1	2.75174e-61	6.15856e-60	ncbi_112769001	1.52377	1.0593	0.562264	0.697817	0.220099	2.43972	0.612592	1.47961	2.09349	2.09542	0.288099	0.542903	THF1	PREDICTED: protein THYLAKOID FORMATION1, chloroplastic-like [Arachis ipaensis]	-	-	-	-	-	-	-
ncbi_112737946	2	2.98789e-61	6.67824e-60	ncbi_112737946	1.56962	2.00915	4.55944	3.76516	2.21331	0.67879	4.20658	1.37309	0.840327	1.68215	2.71514	3.70978	--	PREDICTED: uncharacterized protein LOC107634307 [Arachis ipaensis]	-	-	-	-	-	-	-
ncbi_112770728	4	5.36634e-61	1.19784e-59	ncbi_112770728	1.26534	1.53449	1.09878	1.01111	1.7739	0.795288	1.26027	1.15876	1.10412	1.33372	1.45704	1.96225	CD4B	PREDICTED: chaperone protein ClpC, chloroplastic [Arachis ipaensis]	-	-	-	-	-	-	-
ncbi_112803222	1	5.63435e-61	1.25601e-59	ncbi_112803222	2.68476	1.20699	0.886846	0.681341	0.435671	2.1012	1.19881	1.66117	2.67508	1.55314	0.493996	0.752713	fusA2	PREDICTED: elongation factor G-2, chloroplastic [Arachis duranensis]	-	-	-	-	GO:0005576//extracellular region;GO:0009526//plastid envelope;GO:0009532//plastid stroma	GO:0008135//translation factor activity, RNA binding;GO:0017111//nucleoside-triphosphatase activity;GO:0032550//purine ribonucleoside binding	GO:0003006//developmental process involved in reproduction;GO:0005982//starch metabolic process;GO:0005984//disaccharide metabolic process;GO:0006355//regulation of transcription, DNA-templated;GO:0006414//translational elongation;GO:0006739//NADP metabolic process;GO:0009658//chloroplast organization;GO:0009668//plastid membrane organization;GO:0009893//positive regulation of metabolic process;G…
ncbi_112696587	2	6.36147e-61	1.41622e-59	ncbi_112696587	0.619315	0.995827	2.37258	2.97222	1.4997	0.462012	2.30353	0.729158	0.454237	0.843103	1.73818	2.46436	OPR3	PREDICTED: 12-oxophytodienoate reductase 3 [Arachis duranensis]	Metabolism;Metabolism;Metabolism	Global and overview maps;Global and overview maps;Lipid metabolism	ko01100//Metabolic pathways;ko01110//Biosynthesis of secondary metabolites;ko00592//alpha-Linolenic acid metabolism	K05894;K05894;K05894	-	GO:0016628//oxidoreductase activity, acting on the CH-CH group of donors, NAD or NADP as acceptor;GO:0032553//ribonucleotide binding	GO:0044710//single-organism metabolic process
ncbi_112795826	1	9.74633e-61	2.16692e-59	ncbi_112795826	5.53955	5.27974	2.90601	3.08484	3.0323	7.96386	4.43956	6.57251	7.67577	8.70235	2.5295	4.19773	GS2	PREDICTED: glutamine synthetase leaf isozyme, chloroplastic [Arachis duranensis]	Metabolism;Metabolism;Metabolism;Metabolism;Metabolism;Metabolism	Global and overview maps;Global and overview maps;Carbohydrate metabolism;Amino acid metabolism;Energy metabolism;Amino acid metabolism	ko01100//Metabolic pathways;ko01230//Biosynthesis of amino acids;ko00630//Glyoxylate and dicarboxylate metabolism;ko00250//Alanine, aspartate and glutamate metabolism;ko00910//Nitrogen metabolism;ko00220//Arginine biosynthesis	K01915;K01915;K01915;K01915;K01915;K01915	-	-	-
ncbi_112715416	2	1.43463e-60	3.18543e-59	ncbi_112715416	0.539275	1.27794	2.17364	2.26357	1.52324	0.452439	2.18346	0.811464	0.507347	0.954854	1.73762	2.27004	HSPRO2	PREDICTED: nematode resistance protein-like HSPRO2 [Arachis duranensis]	-	-	-	-	-	-	-
ncbi_112702914	4	1.45221e-60	3.22025e-59	ncbi_112702914	2.03115	1.74679	3.50162	11.1694	13.0551	0.547219	2.64048	1.22179	0.687877	2.44181	6.3996	7.19384	DRR49A	PREDICTED: pathogenesis-related protein 2-like [Arachis duranensis]	-	-	-	-	-	-	-
ncbi_112734628	1	1.49587e-60	3.31271e-59	ncbi_112734628	3.04449	1.24465	1.68481	1.46105	0.688309	2.50676	1.62529	1.70907	2.56588	1.69894	0.760746	1.16027	RPL35AA	PREDICTED: 60S ribosomal protein L35a-1-like [Arachis duranensis]	Genetic Information Processing	Translation	ko03010//Ribosome	K02917	-	-	-
ncbi_112797775	1	3.11324e-60	6.88544e-59	ncbi_112797775	2.61697	1.14544	2.29706	1.31518	0.708779	2.91659	1.8011	1.55076	2.6712	1.76088	0.979488	1.42848	RPL34	PREDICTED: 60S ribosomal protein L34 [Arachis duranensis]	Genetic Information Processing	Translation	ko03010//Ribosome	K02915	GO:0030529//intracellular ribonucleoprotein complex	-	GO:0010467//gene expression
ncbi_112750544	1	4.5523e-60	1.0055e-58	ncbi_112750544	2.16523	1.19476	1.17235	0.813491	0.848978	3.17327	1.53939	2.06912	2.76688	2.21783	0.875487	1.32384	RPL15	PREDICTED: 50S ribosomal protein L15, chloroplastic-like [Arachis duranensis]	Genetic Information Processing	Translation	ko03010//Ribosome	K02876	-	-	-
ncbi_112785231	1	4.68929e-60	1.0344e-58	ncbi_112785231	4.39656	5.01597	3.2515	2.8543	2.84594	7.75361	3.9872	5.7053	6.81107	7.09351	2.587	4.14227	SODCP	PREDICTED: superoxide dismutase [Cu-Zn], chloroplastic [Arachis duranensis]	Cellular Processes	Transport and catabolism	ko04146//Peroxisome	K04565	-	-	-
ncbi_112771307	4	5.31821e-60	1.1716e-58	ncbi_112771307	2.45258	2.13843	2.79324	3.05908	2.30766	1.62971	3.07873	2.04273	1.52954	2.67111	2.6739	3.955	RAN1	PREDICTED: GTP-binding nuclear protein Ran-3-like [Arachis duranensis]	Genetic Information Processing;Genetic Information Processing	Translation;Translation	ko03013//RNA transport;ko03008//Ribosome biogenesis in eukaryotes	K07936;K07936	-	-	-
ncbi_112738369	1	7.43315e-60	1.63539e-58	ncbi_112738369	2.86877	2.05708	1.73441	1.25684	1.01937	3.67331	1.87446	2.30001	3.03493	2.80532	1.08155	1.71941	CPN20	PREDICTED: 20 kDa chaperonin, chloroplastic-like [Arachis ipaensis]	-	-	-	-	GO:0005576//extracellular region;GO:0009526//plastid envelope;GO:0009532//plastid stroma;GO:0044434//chloroplast part	GO:0032550//purine ribonucleoside binding;GO:0046914//transition metal ion binding	GO:0000097//sulfur amino acid biosynthetic process;GO:0003006//developmental process involved in reproduction;GO:0006006//glucose metabolic process;GO:0006090//pyruvate metabolic process;GO:0006970//response to osmotic stress;GO:0009657//plastid organization;GO:0044267//cellular protein metabolic process;GO:2000379//positive regulation of reactive oxygen species metabolic process
ncbi_112756060	2	1.54514e-59	3.39509e-58	ncbi_112756060	1.33382	1.45448	4.0109	3.75569	2.60502	1.01879	4.22103	1.29745	1.16049	1.53946	2.84743	3.9747	CML35	PREDICTED: probable calcium-binding protein CML36 [Arachis ipaensis]	Organismal Systems	Environmental adaptation	ko04626//Plant-pathogen interaction	K13448	-	-	-
ncbi_112777569	1	2.00892e-59	4.40839e-58	ncbi_112777569	3.1462	3.60772	1.19615	1.92163	0.981528	5.50076	1.97338	4.44539	3.98289	6.25216	0.863866	1.81542	HPR-A	PREDICTED: glycerate dehydrogenase [Arachis ipaensis]	Metabolism;Metabolism;Metabolism;Metabolism;Metabolism	Global and overview maps;Global and overview maps;Global and overview maps;Carbohydrate metabolism;Amino acid metabolism	ko01100//Metabolic pathways;ko01110//Biosynthesis of secondary metabolites;ko01200//Carbon metabolism;ko00630//Glyoxylate and dicarboxylate metabolism;ko00260//Glycine, serine and threonine metabolism	K15893;K15893;K15893;K15893;K15893	-	-	-
ncbi_112697561	4	3.42035e-59	7.4959e-58	ncbi_112697561	0.76121	1.64041	1.32123	2.09686	1.32512	0.425379	1.85575	1.0168	0.609197	1.63517	1.54022	2.14968	CM2	PREDICTED: chorismate mutase 2 isoform X1 [Arachis duranensis]	Metabolism;Metabolism;Metabolism;Metabolism	Global and overview maps;Global and overview maps;Global and overview maps;Amino acid metabolism	ko01100//Metabolic pathways;ko01110//Biosynthesis of secondary metabolites;ko01230//Biosynthesis of amino acids;ko00400//Phenylalanine, tyrosine and tryptophan biosynthesis	K01850;K01850;K01850;K01850	-	-	GO:0008652//cellular amino acid biosynthetic process;GO:0043648//dicarboxylic acid metabolic process
ncbi_112717378	4	6.01397e-59	1.31629e-57	ncbi_112717378	0.621105	1.16582	2.28729	2.67025	1.52552	0.68769	1.73149	0.97805	0.792677	1.23794	1.8809	2.49876	SAG20	wound-induced protein 1-like protein [Phaseolus vulgaris]	-	-	-	-	-	-	-
ncbi_112696194	4	6.61756e-59	1.44652e-57	ncbi_112696194	0.977442	2.28922	2.04254	6.37236	10.929	0.310586	1.76159	1.03711	0.45755	1.54964	3.97451	4.20229	BG	PREDICTED: basic 7S globulin-like [Arachis duranensis]	-	-	-	-	-	-	GO:0019538//protein metabolic process
ncbi_112769286	1	8.07908e-59	1.76371e-57	ncbi_112769286	5.57338	13.2584	6.92002	12.1149	4.8281	7.53153	9.47457	9.33713	10.2939	7.44718	4.70694	5.36051	ERF4	PREDICTED: ethylene-responsive transcription factor 4-like [Arachis ipaensis]	-	-	-	-	-	-	-
ncbi_112772179	2	9.24533e-59	2.0157e-57	ncbi_112772179	1.61134	1.29233	2.70506	2.12989	2.39065	1.145	2.62129	1.29249	1.18875	1.61923	2.16626	3.17169	ANT1	PREDICTED: ADP,ATP carrier protein 1, mitochondrial-like [Arachis ipaensis]	-	-	-	-	-	-	-
ncbi_112723533	2	1.07171e-58	2.33356e-57	ncbi_112723533	0.376658	5.06312	1.57821	3.06672	0.843865	0.274029	2.69835	0.736874	0.397736	1.10601	1.48496	1.89493	XTH23	PREDICTED: probable xyloglucan endotransglucosylase/hydrolase protein 23 [Arachis ipaensis]	Environmental Information Processing	Signal transduction	ko04075//Plant hormone signal transduction	K14504	GO:0005576//extracellular region;GO:0030312//external encapsulating structure	GO:0016758//transferase activity, transferring hexosyl groups;GO:0016787//hydrolase activity	GO:0044042//glucan metabolic process;GO:0045229//external encapsulating structure organization
ncbi_112789555	2	1.18739e-58	2.58211e-57	ncbi_112789555	1.35532	1.12322	2.76159	2.47122	1.88061	0.860318	2.42439	0.735595	0.873389	1.0179	2.13791	2.73037	DNAJ1	PREDICTED: dnaJ protein homolog [Arachis ipaensis]	Genetic Information Processing	Folding, sorting and degradation	ko04141//Protein processing in endoplasmic reticulum	K09503	-	GO:0005515//protein binding;GO:0043169//cation binding	GO:0006950//response to stress;GO:0044267//cellular protein metabolic process
ncbi_112748829	1	1.29032e-58	2.80233e-57	ncbi_112748829	0.828379	0.684925	0.2007	0.334661	0.215348	1.64396	0.405137	0.871479	1.79349	0.8983	0.151868	0.295824	--	synechocystis YCF37-like protein [Phaseolus vulgaris]	-	-	-	-	GO:0009507//chloroplast;GO:0009579//thylakoid	-	GO:0044763//single-organism cellular process
ncbi_36489138	2	1.35413e-58	2.93714e-57	ncbi_36489138	5.08354	9.19185	3.81333	2.60215	10.0151	2.61096	4.8137	10.0173	5.67121	2.4615	11.8421	2.84619	psaA	photosystem I P700 apoprotein A1 (chloroplast) [Arachis hypogaea]	Metabolism;Metabolism	Global and overview maps;Energy metabolism	ko01100//Metabolic pathways;ko00195//Photosynthesis	K02689;K02689	GO:0009521//photosystem;GO:0031224//intrinsic component of membrane;GO:0044434//chloroplast part	GO:0003824//catalytic activity;GO:0043169//cation binding;GO:0046906//tetrapyrrole binding;GO:0051536//iron-sulfur cluster binding	GO:0006464//cellular protein modification process;GO:0044710//single-organism metabolic process
ncbi_112741260	4	1.61253e-58	3.49312e-57	ncbi_112741260	1.06088	1.67538	1.30046	1.69462	1.43374	0.685117	1.61991	1.29778	0.762366	1.7632	1.28579	2.01803	PAP	PREDICTED: plastid-lipid-associated protein, chloroplastic [Arachis ipaensis]	-	-	-	-	-	-	-
ncbi_112734556	4	1.7937e-58	3.8806e-57	ncbi_112734556	0.354938	1.30558	1.89868	2.58083	1.75169	0.248958	1.91009	0.762	0.343531	1.00072	1.48736	1.98182	WRKY28	PREDICTED: probable WRKY transcription factor 71 [Arachis ipaensis]	-	-	-	-	-	-	-
ncbi_112795452	1	1.92026e-58	4.14908e-57	ncbi_112795452	4.79068	3.80112	2.16113	2.3654	2.05266	6.08947	2.6366	4.91203	5.47466	6.28825	1.59811	2.8385	At4g17560	PREDICTED: 50S ribosomal protein L19-2, chloroplastic-like [Arachis duranensis]	Genetic Information Processing	Translation	ko03010//Ribosome	K02884	GO:0005622//intracellular	-	-
ncbi_112734589	1	2.12034e-58	4.57554e-57	ncbi_112734589	2.83342	1.88963	2.24731	1.6773	1.26965	3.48418	2.58402	2.0922	2.58735	2.29133	1.15275	1.82358	RPS14	PREDICTED: 40S ribosomal protein S14 [Arachis duranensis]	Genetic Information Processing	Translation	ko03010//Ribosome	K02955	-	-	-
ncbi_112728631	4	3.73773e-58	8.05546e-57	ncbi_112728631	0.874156	5.05928	3.76597	5.62219	2.85092	0.52803	3.5308	1.6996	0.798775	2.04152	3.16052	3.63531	MYB102	PREDICTED: transcription factor MYB3-like [Arachis ipaensis]	Organismal Systems	Environmental adaptation	ko04626//Plant-pathogen interaction	K09422	-	-	-
ncbi_112698134	4	4.11769e-58	8.86302e-57	ncbi_112698134	1.3964	0.861349	17.8382	3.37635	4.21525	0.4189	3.36834	0.79822	0.455627	0.784003	4.33402	6.11608	SlH4	histone H4 [Zea mays]	-	-	-	-	GO:0005911//cell-cell junction;GO:0009536//plastid;GO:0031090//organelle membrane;GO:0043232//intracellular non-membrane-bounded organelle	GO:0003676//nucleic acid binding;GO:0046983//protein dimerization activity	GO:0034728//nucleosome organization
ncbi_112722992	1	4.51765e-58	9.71151e-57	ncbi_112722992	2.1205	0.861878	1.35739	0.839128	0.531554	2.35433	1.14287	1.22594	1.74394	1.24694	0.527861	0.831916	RPL27	PREDICTED: 60S ribosomal protein L27-like [Arachis ipaensis]	Genetic Information Processing	Translation	ko03010//Ribosome	K02901	GO:0030529//intracellular ribonucleoprotein complex	-	GO:0010467//gene expression
ncbi_112772201	2	5.28345e-58	1.13433e-56	ncbi_112772201	1.56471	2.7874	2.59407	3.88423	3.39832	0.88112	4.16417	2.32939	1.15501	2.43758	2.96971	3.78145	GRXC9	PREDICTED: glutaredoxin-C9-like [Arachis ipaensis]	-	-	-	-	-	-	GO:0044699//single-organism process
ncbi_112751137	1	6.03641e-58	1.29434e-56	ncbi_112751137	1.29758	0.546713	0.30899	0.3073	0.26798	1.68112	0.427327	0.780767	1.49251	0.96046	0.180147	0.285438	--	PREDICTED: uncharacterized protein LOC107644318 [Arachis ipaensis]	-	-	-	-	-	-	-
ncbi_112696253	2	1.53838e-57	3.29444e-56	ncbi_112696253	1.25878	1.27524	2.54383	2.88803	1.76263	0.553221	3.0764	0.842143	0.461084	0.89152	2.11764	2.92487	CHMP1A	PREDICTED: ESCRT-related protein CHMP1B [Arachis duranensis]	Cellular Processes	Transport and catabolism	ko04144//Endocytosis	K12197	-	-	-
ncbi_112703113	4	3.70921e-57	7.9332e-56	ncbi_112703113	1.1873	1.44579	4.26408	6.52476	2.32159	0.508342	4.07994	1.37705	0.725682	2.04671	2.89101	4.32077	ERD14	PREDICTED: phosphoprotein ECPP44-like [Arachis duranensis]	-	-	-	-	-	-	-
ncbi_112695626	4	5.20631e-57	1.11211e-55	ncbi_112695626	1.49467	2.53371	3.18492	5.07488	2.32084	0.594707	3.41154	1.89323	0.96855	2.45458	2.54002	3.91527	LTI6A	PREDICTED: hydrophobic protein LTI6A-like [Arachis duranensis]	-	-	-	-	-	-	-
ncbi_112703534	4	5.94913e-57	1.26917e-55	ncbi_112703534	1.39827	1.42215	2.59328	7.80503	8.32615	0.368857	2.42496	0.875451	0.592863	1.79603	4.59292	5.86069	PR10-1	PREDICTED: pathogenesis-related protein 2-like [Arachis duranensis]	-	-	-	-	-	-	-
ncbi_112765218	2	8.91225e-57	1.89892e-55	ncbi_112765218	1.13252	1.247	2.08242	2.35355	1.98771	0.713884	1.96084	0.907915	0.673993	1.39351	1.563	2.20664	CYTB5-E	PREDICTED: cytochrome b5 isoform E [Arachis duranensis]	-	-	-	-	-	GO:0043169//cation binding	-
ncbi_112720774	2	1.68323e-56	3.58191e-55	ncbi_112720774	0.658351	1.06407	1.72184	1.58561	1.37251	0.638036	1.51544	0.753882	0.600978	0.98074	1.42081	1.98054	ERF6	PREDICTED: ethylene-responsive transcription factor 5 [Arachis ipaensis]	-	-	-	-	-	-	-
ncbi_112758207	1	2.08022e-56	4.42111e-55	ncbi_112758207	2.02352	1.55201	1.09745	1.41232	0.898889	2.59426	1.14509	1.89293	2.41348	1.85346	0.667617	0.914934	SOD1	PREDICTED: superoxide dismutase [Cu-Zn] [Arachis ipaensis]	Cellular Processes	Transport and catabolism	ko04146//Peroxisome	K04565	GO:0043231//intracellular membrane-bounded organelle;GO:0044444//cytoplasmic part	GO:0003824//catalytic activity;GO:0043169//cation binding	GO:0006006//glucose metabolic process;GO:0006090//pyruvate metabolic process;GO:0006801//superoxide metabolic process;GO:0006950//response to stress;GO:0010038//response to metal ion
ncbi_112728667	1	3.82621e-56	8.12167e-55	ncbi_112728667	0.689229	0.612962	0.274042	0.304753	0.194491	1.68297	0.645453	0.793165	1.08318	0.680147	0.180398	0.274413	MDH2	PREDICTED: malate dehydrogenase, glyoxysomal [Arachis ipaensis]	Metabolism;Metabolism;Metabolism;Metabolism;Metabolism;Metabolism;Metabolism;Metabolism	Global and overview maps;Global and overview maps;Global and overview maps;Carbohydrate metabolism;Amino acid metabolism;Energy metabolism;Carbohydrate metabolism;Carbohydrate metabolism	ko01100//Metabolic pathways;ko01110//Biosynthesis of secondary metabolites;ko01200//Carbon metabolism;ko00620//Pyruvate metabolism;ko00270//Cysteine and methionine metabolism;ko00710//Carbon fixation in photosynthetic organisms;ko00630//Glyoxylate and dicarboxylate metabolism;ko00020//Citrate cycle (TCA cycle)	K00026;K00026;K00026;K00026;K00026;K00026;K00026;K00026	-	GO:0016615//malate dehydrogenase activity	GO:0005975//carbohydrate metabolic process;GO:0006101//citrate metabolic process;GO:0043648//dicarboxylic acid metabolic process
ncbi_112711331	4	4.39232e-56	9.31161e-55	ncbi_112711331	9.21505	9.90485	12.9638	5.08072	13.051	3.09505	8.54089	12.9278	6.85659	2.63444	18.7298	4.98381	RPL5	ribosomal protein subunit L5 (mitochondrion) [Glycine max]	-	-	-	-	GO:0000315//organellar large ribosomal subunit;GO:0009536//plastid	GO:0005198//structural molecule activity	GO:0010467//gene expression
ncbi_112792346	2	7.13532e-56	1.51077e-54	ncbi_112792346	0.557716	1.80233	2.11999	3.0845	1.57956	0.411973	2.30961	1.39898	0.636126	1.58036	1.66272	2.17173	WRKY28	PREDICTED: probable WRKY transcription factor 28 [Arachis duranensis]	-	-	-	-	-	-	-
ncbi_112755559	2	7.49561e-56	1.58507e-54	ncbi_112755559	1.59597	2.30196	2.35252	4.0641	2.55607	0.763902	3.26057	2.14799	1.15503	2.75957	2.27054	3.12827	--	PREDICTED: early nodulin-93-like [Arachis ipaensis]	-	-	-	-	-	-	GO:0009725//response to hormone
ncbi_112750730	3	7.52072e-56	1.58839e-54	ncbi_112750730	3.64262	1.23035	2.2811	1.06044	0.903526	2.94993	2.07939	1.77448	2.55777	1.79487	0.994307	1.53464	RPS10-1	PREDICTED: 40S ribosomal protein S10-like [Arachis ipaensis]	Genetic Information Processing	Translation	ko03010//Ribosome	K02947	-	-	-
ncbi_112782784	2	1.10151e-55	2.32349e-54	ncbi_112782784	0.730203	1.19102	1.55783	1.82437	1.4176	0.410628	2.06019	0.662232	0.419424	0.797791	1.62419	1.93948	HSPRO2	PREDICTED: nematode resistance protein-like HSPRO2 [Arachis ipaensis]	-	-	-	-	-	-	-
ncbi_112736457	4	1.45312e-55	3.06135e-54	ncbi_112736457	0.469154	0.994535	1.92809	1.98196	1.1432	0.320821	1.83665	0.652444	0.404464	0.859202	1.57075	2.0062	ABCF1	PREDICTED: ABC transporter F family member 1-like [Arachis ipaensis]	-	-	-	-	-	-	-
ncbi_112779499	2	2.02269e-55	4.25596e-54	ncbi_112779499	0.576492	0.779524	1.37893	2.14066	1.36804	0.273334	1.81052	0.949162	0.423364	1.00223	1.34654	1.91006	--	PREDICTED: uncharacterized protein LOC107616149 [Arachis ipaensis]	-	-	-	-	-	-	-
ncbi_112710101	1	4.21041e-55	8.84815e-54	ncbi_112710101	4.50419	4.23005	2.38607	2.85806	1.70207	6.37993	3.44071	5.1623	5.24584	7.56179	1.55479	2.88929	RPE	PREDICTED: ribulose-phosphate 3-epimerase, chloroplastic [Arachis duranensis]	Metabolism;Metabolism;Metabolism;Metabolism;Metabolism;Metabolism;Metabolism	Global and overview maps;Global and overview maps;Global and overview maps;Global and overview maps;Carbohydrate metabolism;Energy metabolism;Carbohydrate metabolism	ko01100//Metabolic pathways;ko01110//Biosynthesis of secondary metabolites;ko01200//Carbon metabolism;ko01230//Biosynthesis of amino acids;ko00040//Pentose and glucuronate interconversions;ko00710//Carbon fixation in photosynthetic organisms;ko00030//Pentose phosphate pathway	K01783;K01783;K01783;K01783;K01783;K01783;K01783	-	-	-
ncbi_112741215	1	6.15991e-55	1.29289e-53	ncbi_112741215	1.37098	1.05139	0.662041	0.505321	0.260907	2.28859	0.646295	1.3988	1.89876	1.80304	0.305533	0.553778	ATPC	PREDICTED: ATP synthase gamma chain, chloroplastic-like [Arachis ipaensis]	Metabolism;Metabolism;Metabolism	Global and overview maps;Energy metabolism;Energy metabolism	ko01100//Metabolic pathways;ko00190//Oxidative phosphorylation;ko00195//Photosynthesis	K02115;K02115;K02115	GO:0009526//plastid envelope;GO:0031976//plastid thylakoid;GO:0033178//proton-transporting two-sector ATPase complex, catalytic domain;GO:0044434//chloroplast part	GO:0015078//hydrogen ion transmembrane transporter activity;GO:0019829//cation-transporting ATPase activity	GO:0000097//sulfur amino acid biosynthetic process;GO:0005982//starch metabolic process;GO:0006090//pyruvate metabolic process;GO:0006355//regulation of transcription, DNA-templated;GO:0006544//glycine metabolic process;GO:0006633//fatty acid biosynthetic process;GO:0006732//coenzyme metabolic process;GO:0006754//ATP biosynthetic process;GO:0006779//porphyrin-containing compound biosynthetic proc…
ncbi_36489192	2	1.09042e-54	2.28583e-53	ncbi_36489192	29.1459	64.7636	21.3457	12.3164	55.7186	15.3354	22.6592	62.6083	32.1899	11.8344	58.7737	12.2854	petB	cytochrome b6 (chloroplast) [Arachis hypogaea]	Metabolism;Metabolism	Global and overview maps;Energy metabolism	ko01100//Metabolic pathways;ko00195//Photosynthesis	K02635;K02635	GO:0031224//intrinsic component of membrane;GO:0044434//chloroplast part	GO:0003824//catalytic activity;GO:0009055//electron carrier activity;GO:0043169//cation binding;GO:0046906//tetrapyrrole binding	GO:0022900//electron transport chain
ncbi_112756325	4	1.39634e-54	2.92349e-53	ncbi_112756325	0.614444	1.55502	1.0264	3.08925	6.68042	0.136575	1.069	0.500559	0.314551	1.06953	2.37772	2.5044	BG	PREDICTED: basic 7S globulin 2-like [Arachis ipaensis]	-	-	-	-	-	-	GO:0019538//protein metabolic process
ncbi_112733912	1	1.60403e-54	3.35416e-53	ncbi_112733912	1.57762	1.73133	0.810464	0.817052	0.83231	2.93737	1.19438	1.89	2.83012	2.38917	0.679923	1.05838	EO	PREDICTED: 2-methylene-furan-3-one reductase [Arachis duranensis]	-	-	-	-	-	GO:0003824//catalytic activity;GO:0046914//transition metal ion binding	GO:0044710//single-organism metabolic process
ncbi_112791376	4	1.97979e-54	4.13477e-53	ncbi_112791376	0.676494	2.8554	2.81357	4.27432	2.85557	0.187111	2.20287	0.648545	0.317478	0.846336	2.40325	3.02408	STC	PREDICTED: sugar carrier protein C-like [Arachis duranensis]	-	-	-	-	GO:0031224//intrinsic component of membrane	GO:0022857//transmembrane transporter activity	GO:0044763//single-organism cellular process;GO:0051234//establishment of localization
ncbi_114927080	2	2.85662e-54	5.95864e-53	ncbi_114927080	46.2687	47.6047	37.3893	10.9023	51.7347	18.5524	48.7125	59.8853	38.2058	10.1399	101.469	17.581	TIC214	hypothetical chloroplast RF19 (chloroplast) [Arachis hypogaea]	-	-	-	-	-	-	-
ncbi_112709797	4	7.85679e-54	1.63683e-52	ncbi_112709797	1.13488	1.42326	1.36652	1.2387	1.4742	0.921472	1.47566	1.0478	0.852079	1.37523	1.37745	2.02503	At2g43090	PREDICTED: 3-isopropylmalate dehydratase small subunit 3-like [Arachis duranensis]	Metabolism;Metabolism;Metabolism;Metabolism;Metabolism;Metabolism	Global and overview maps;Global and overview maps;Global and overview maps;Global and overview maps;Amino acid metabolism;Carbohydrate metabolism	ko01100//Metabolic pathways;ko01110//Biosynthesis of secondary metabolites;ko01230//Biosynthesis of amino acids;ko01210//2-Oxocarboxylic acid metabolism;ko00290//Valine, leucine and isoleucine biosynthesis;ko00660//C5-Branched dibasic acid metabolism	K01704;K01704;K01704;K01704;K01704;K01704	GO:0044445//cytosolic part	-	GO:0006551//leucine metabolic process
ncbi_36489159	2	1.06123e-53	2.20816e-52	ncbi_36489159	4.51267	5.36953	3.7786	1.3843	6.0917	1.9664	4.12838	6.60604	3.85991	1.4815	9.59733	2.02846	atpI	ATP synthase CF0 subunit IV (chloroplast) [Arachis hypogaea]	Metabolism;Metabolism;Metabolism	Global and overview maps;Energy metabolism;Energy metabolism	ko01100//Metabolic pathways;ko00190//Oxidative phosphorylation;ko00195//Photosynthesis	K02108;K02108;K02108	GO:0031224//intrinsic component of membrane;GO:0033177//proton-transporting two-sector ATPase complex, proton-transporting domain;GO:0044434//chloroplast part	GO:0015077//monovalent inorganic cation transmembrane transporter activity;GO:0019829//cation-transporting ATPase activity	GO:0006754//ATP biosynthetic process;GO:0006818//hydrogen transport
ncbi_112802524	2	1.16948e-53	2.43042e-52	ncbi_112802524	2.36773	4.1129	3.53869	5.79694	3.39592	1.3609	5.81437	3.17814	1.73878	3.79493	3.57175	4.92287	SAP12	PREDICTED: zinc finger AN1 domain-containing stress-associated protein 12 [Arachis duranensis]	-	-	-	-	-	-	-
ncbi_114926092	4	1.26945e-53	2.63493e-52	ncbi_114926092	0.605915	1.08155	1.36322	3.39689	1.99334	0.295248	1.4657	0.959015	0.511643	1.3111	1.65015	2.15287	--	PREDICTED: uncharacterized protein LOC107624236 [Arachis ipaensis]	-	-	-	-	-	-	-
ncbi_112703985	3	1.60178e-53	3.32064e-52	ncbi_112703985	2.71423	1.00312	1.27652	1.09501	0.890412	2.36072	1.15886	1.44604	2.22492	1.42868	0.657538	1.01514	RPL18A	PREDICTED: 60S ribosomal protein L18a [Juglans regia]	-	-	-	-	GO:0030529//intracellular ribonucleoprotein complex	-	GO:0010467//gene expression
ncbi_36489187	2	3.11252e-53	6.44464e-52	ncbi_36489187	1.23744	2.26868	0.927268	0.688014	2.71323	0.705335	1.25446	2.73665	1.3382	0.596642	3.26016	0.817381	petD	cytochrome b6/f complex subunit IV (chloroplast) [Arachis hypogaea]	Metabolism;Metabolism	Global and overview maps;Energy metabolism	ko01100//Metabolic pathways;ko00195//Photosynthesis	K02637;K02637	GO:0031224//intrinsic component of membrane;GO:0034357//photosynthetic membrane;GO:0044434//chloroplast part	GO:0003824//catalytic activity;GO:0009055//electron carrier activity	GO:0022900//electron transport chain
ncbi_112791773	3	3.79735e-53	7.85297e-52	ncbi_112791773	3.51316	1.22886	1.81518	1.36608	0.898385	2.53676	1.51378	1.57061	2.14975	1.40895	0.881038	1.21669	UBI3	PREDICTED: ubiquitin-40S ribosomal protein S27a [Arachis duranensis]	Genetic Information Processing	Translation	ko03010//Ribosome	K02977	GO:0030529//intracellular ribonucleoprotein complex	-	GO:0010467//gene expression
ncbi_112754103	4	7.54928e-53	1.55929e-51	ncbi_112754103	0.886471	0.663384	1.18459	1.8355	1.3481	0.47482	1.37909	0.774783	0.540057	0.849298	1.36219	1.78238	CDC48	PREDICTED: cell division cycle protein 48 homolog [Arachis duranensis]	Genetic Information Processing	Folding, sorting and degradation	ko04141//Protein processing in endoplasmic reticulum	K13525	-	-	-
ncbi_112755727	1	1.62023e-52	3.34248e-51	ncbi_112755727	1.79316	1.63597	0.928349	1.24973	0.72499	3.34552	0.699142	2.70263	2.82193	3.24847	0.424831	0.818978	AZI1	PREDICTED: 14 kDa proline-rich protein DC2.15-like [Arachis ipaensis]	-	-	-	-	-	-	-
ncbi_112736210	1	3.32579e-52	6.85259e-51	ncbi_112736210	3.1923	1.25024	2.02414	1.23681	0.83398	2.92226	1.96115	1.89703	3.03476	1.9711	0.972043	1.5577	RPL32A	PREDICTED: 60S ribosomal protein L32-1-like [Arachis ipaensis]	Genetic Information Processing	Translation	ko03010//Ribosome	K02912	-	-	-
ncbi_112723555	4	4.5892e-52	9.44423e-51	ncbi_112723555	1.1897	1.66749	16.4852	3.63275	4.08513	0.390887	2.84638	1.01469	0.436585	0.871747	4.176	5.86844	SlH4	histone H4 [Zea mays]	-	-	-	-	GO:0005911//cell-cell junction;GO:0009536//plastid;GO:0031090//organelle membrane;GO:0043232//intracellular non-membrane-bounded organelle	GO:0003676//nucleic acid binding;GO:0046983//protein dimerization activity	GO:0034728//nucleosome organization
ncbi_112717034	1	5.26988e-52	1.08318e-50	ncbi_112717034	3.38462	1.36452	3.05057	1.08734	0.908443	3.20404	2.3379	1.89732	2.78089	1.73168	1.2796	1.87423	RPS9C	PREDICTED: 40S ribosomal protein S9-2 [Arachis duranensis]	Genetic Information Processing	Translation	ko03010//Ribosome	K02997	-	-	-
ncbi_112723695	2	8.66325e-52	1.7785e-50	ncbi_112723695	0.888577	1.20849	2.73538	3.46628	1.564	0.453512	2.52501	0.770311	0.482171	0.927184	1.84383	2.72631	OPR3	PREDICTED: 12-oxophytodienoate reductase 3 [Arachis ipaensis]	Metabolism;Metabolism;Metabolism	Global and overview maps;Global and overview maps;Lipid metabolism	ko01100//Metabolic pathways;ko01110//Biosynthesis of secondary metabolites;ko00592//alpha-Linolenic acid metabolism	K05894;K05894;K05894	-	GO:0016628//oxidoreductase activity, acting on the CH-CH group of donors, NAD or NADP as acceptor;GO:0032553//ribonucleotide binding	GO:0044710//single-organism metabolic process
ncbi_112737583	2	1.00076e-51	2.05199e-50	ncbi_112737583	1.82366	3.18311	3.00422	5.54097	1.89527	1.0487	4.99576	2.27467	1.45067	3.22402	2.73364	4.22491	KRP1	PREDICTED: calcium-binding protein PBP1-like [Arachis ipaensis]	-	-	-	-	-	-	-
ncbi_112776364	2	1.03846e-51	2.1267e-50	ncbi_112776364	1.53569	1.72241	2.52214	2.33152	1.68864	0.744281	2.61851	1.54137	0.884898	2.06168	1.90794	2.71955	Os02g0178400	PREDICTED: protein transport protein Sec61 subunit gamma [Glycine max]	Genetic Information Processing;Cellular Processes;Genetic Information Processing	Folding, sorting and degradation;Transport and catabolism;Folding, sorting and degradation	ko04141//Protein processing in endoplasmic reticulum;ko04145//Phagosome;ko03060//Protein export	K07342;K07342;K07342	-	GO:0008320//protein transmembrane transporter activity	GO:0015031//protein transport
ncbi_112802235	1	1.80071e-51	3.68328e-50	ncbi_112802235	3.24364	1.51504	2.44648	1.62186	1.07131	3.13826	1.92686	2.18676	2.98376	2.37606	1.1191	1.66232	RPS7	PREDICTED: 40S ribosomal protein S7-like [Arachis duranensis]	Genetic Information Processing	Translation	ko03010//Ribosome	K02993	GO:0030529//intracellular ribonucleoprotein complex	-	GO:0010467//gene expression
ncbi_112712242	1	1.8767e-51	3.83405e-50	ncbi_112712242	1.43451	0.672675	0.746244	0.512037	0.269308	2.01972	0.535452	1.26055	1.97726	1.71451	0.26194	0.508008	ATHX	PREDICTED: thioredoxin X, chloroplastic-like [Arachis duranensis]	-	-	-	-	-	-	-
ncbi_112782767	1	1.92913e-51	3.93641e-50	ncbi_112782767	2.21195	2.48835	1.39503	1.33735	0.821716	3.82561	1.49753	2.65647	2.34824	2.91512	0.882076	1.40787	RPL18	PREDICTED: 50S ribosomal protein L18, chloroplastic-like [Arachis ipaensis]	Genetic Information Processing	Translation	ko03010//Ribosome	K02881	-	-	-
ncbi_112720615	4	2.01759e-51	4.11194e-50	ncbi_112720615	1.99168	2.00418	2.91938	4.48568	2.55001	0.944274	3.24664	1.84418	1.15022	2.02179	2.82093	3.90784	--	PREDICTED: cysteine-rich and transmembrane domain-containing protein A [Pyrus x bretschneideri]	-	-	-	-	-	-	-
ncbi_112775239	4	8.01196e-51	1.6309e-49	ncbi_112775239	1.0143	0.997257	1.20544	1.86095	1.21845	0.624972	1.23306	1.01438	0.670196	1.34683	1.30143	1.84302	AUX28	PREDICTED: auxin-responsive protein IAA16-like [Arachis ipaensis]	Environmental Information Processing	Signal transduction	ko04075//Plant hormone signal transduction	K14484	-	-	GO:0009987//cellular process;GO:0010033//response to organic substance
ncbi_112712566	1	8.26619e-51	1.68063e-49	ncbi_112712566	2.11454	1.28984	0.911057	0.725948	0.582534	2.35731	1.17096	1.56477	2.38928	1.92938	0.548904	0.88662	GATC	PREDICTED: glutamyl-tRNA(Gln) amidotransferase subunit C, chloroplastic/mitochondrial-like [Arachis ipaensis]	Metabolism;Genetic Information Processing	Global and overview maps;Translation	ko01100//Metabolic pathways;ko00970//Aminoacyl-tRNA biosynthesis	K02435;K02435	-	-	-
ncbi_112695554	1	9.07886e-51	1.84363e-49	ncbi_112695554	1.48273	0.664938	0.838638	0.666137	0.36692	1.97928	0.946504	1.00119	1.36591	1.02714	0.367879	0.473625	RPL18	PREDICTED: 60S ribosomal protein L18-like [Arachis duranensis]	Genetic Information Processing	Translation	ko03010//Ribosome	K02883	GO:0030529//intracellular ribonucleoprotein complex	-	GO:0010467//gene expression
ncbi_112726806	4	1.35332e-50	2.74487e-49	ncbi_112726806	0.525063	1.30113	1.54978	3.31743	1.99959	0.210002	1.4348	0.818508	0.383735	1.00157	1.43618	1.95961	--	BON1-associated-like protein [Medicago truncatula]	-	-	-	-	-	-	-
ncbi_112748459	4	1.95255e-50	3.9555e-49	ncbi_112748459	0.420472	4.38649	2.81011	3.6244	6.12732	0.215203	1.81711	0.664133	0.319569	0.933047	3.41354	3.12941	CYP81E8	PREDICTED: cytochrome P450 81E8-like [Arachis duranensis]	Metabolism;Metabolism	Global and overview maps;Biosynthesis of other secondary metabolites	ko01110//Biosynthesis of secondary metabolites;ko00943//Isoflavonoid biosynthesis	K13260;K13260	GO:0031224//intrinsic component of membrane	GO:0016491//oxidoreductase activity;GO:0046906//tetrapyrrole binding;GO:0046914//transition metal ion binding	GO:0044710//single-organism metabolic process
ncbi_112696973	2	2.12718e-50	4.30411e-49	ncbi_112696973	0.828007	1.72847	1.46354	3.22934	2.24509	0.46054	2.96091	0.942616	0.449862	0.897015	2.22396	2.59815	--	PREDICTED: DNA ligase 1-like [Arachis duranensis]	-	-	-	-	-	-	-
ncbi_112775473	2	3.94615e-50	7.97501e-49	ncbi_112775473	2.07833	4.08363	4.01654	4.2645	2.22469	1.38171	6.11402	3.68097	1.91639	5.04564	3.02449	4.36979	At1g15670	PREDICTED: F-box/kelch-repeat protein At1g80440-like [Arachis ipaensis]	-	-	-	-	-	-	-
ncbi_114927090	4	5.2759e-50	1.06496e-48	ncbi_114927090	1.92523	2.56999	1.79076	0.776334	3.65364	0.798077	1.80571	2.69537	1.39627	0.478779	4.76082	0.976814	ycf3	hypothetical chloroplast RF34 (chloroplast) [Arachis hypogaea]	-	-	-	-	GO:0034357//photosynthetic membrane;GO:0044434//chloroplast part	-	GO:0044237//cellular metabolic process
ncbi_112772467	4	6.17583e-50	1.24513e-48	ncbi_112772467	1.10301	2.4641	1.38543	4.901	2.8631	0.571446	1.85373	1.77603	0.934404	2.21951	2.22954	2.83216	--	PREDICTED: cysteine-rich and transmembrane domain-containing protein A-like [Arachis ipaensis]	-	-	-	-	-	-	-
ncbi_112710020	1	6.72713e-50	1.35466e-48	ncbi_112710020	2.33021	2.21229	0.881203	1.09962	1.12851	3.57704	1.65621	2.87176	3.2518	3.94842	0.72474	1.37243	CP29B	PREDICTED: 29 kDa ribonucleoprotein, chloroplastic [Arachis ipaensis]	-	-	-	-	-	-	-
ncbi_112764656	4	7.07051e-50	1.42211e-48	ncbi_112764656	1.85333	1.50342	3.10468	2.98281	2.56153	1.31247	2.94038	1.40235	1.2963	1.75615	2.57297	3.86801	ALDC	PREDICTED: fructose-bisphosphate aldolase, cytoplasmic isozyme [Arachis ipaensis]	Metabolism;Metabolism;Metabolism;Metabolism;Metabolism;Metabolism;Metabolism;Metabolism	Global and overview maps;Global and overview maps;Global and overview maps;Global and overview maps;Carbohydrate metabolism;Energy metabolism;Carbohydrate metabolism;Carbohydrate metabolism	ko01100//Metabolic pathways;ko01110//Biosynthesis of secondary metabolites;ko01200//Carbon metabolism;ko01230//Biosynthesis of amino acids;ko00010//Glycolysis / Gluconeogenesis;ko00710//Carbon fixation in photosynthetic organisms;ko00051//Fructose and mannose metabolism;ko00030//Pentose phosphate pathway	K01623;K01623;K01623;K01623;K01623;K01623;K01623;K01623	-	-	-
ncbi_112712194	1	7.3409e-50	1.47473e-48	ncbi_112712194	3.43244	3.87932	1.52092	2.24245	1.46513	6.04234	2.34605	5.08235	4.16044	6.98472	1.0088	2.15964	HPR-A	PREDICTED: glycerate dehydrogenase [Arachis duranensis]	Metabolism;Metabolism;Metabolism;Metabolism;Metabolism	Global and overview maps;Global and overview maps;Global and overview maps;Carbohydrate metabolism;Amino acid metabolism	ko01100//Metabolic pathways;ko01110//Biosynthesis of secondary metabolites;ko01200//Carbon metabolism;ko00630//Glyoxylate and dicarboxylate metabolism;ko00260//Glycine, serine and threonine metabolism	K15893;K15893;K15893;K15893;K15893	-	-	-
ncbi_112792048	3	7.4427e-50	1.49341e-48	ncbi_112792048	5.82999	2.48508	3.7018	2.74307	1.60546	4.30575	3.18523	2.76711	3.78125	2.69462	1.86967	2.89573	RPS16	PREDICTED: 40S ribosomal protein S16 [Arachis duranensis]	Genetic Information Processing	Translation	ko03010//Ribosome	K02960	GO:0030529//intracellular ribonucleoprotein complex	-	GO:0010467//gene expression
ncbi_112716863	4	9.16425e-50	1.83666e-48	ncbi_112716863	1.1601	2.18929	2.1719	3.33796	1.96441	0.316407	1.9459	1.30511	0.590957	1.80561	2.21808	2.9567	GDH1	PREDICTED: glutamate dehydrogenase 1-like [Arachis ipaensis]	Metabolism;Metabolism;Metabolism;Metabolism;Metabolism	Global and overview maps;Global and overview maps;Amino acid metabolism;Energy metabolism;Amino acid metabolism	ko01100//Metabolic pathways;ko01200//Carbon metabolism;ko00250//Alanine, aspartate and glutamate metabolism;ko00910//Nitrogen metabolism;ko00220//Arginine biosynthesis	K00261;K00261;K00261;K00261;K00261	-	GO:0016638//oxidoreductase activity, acting on the CH-NH2 group of donors	GO:0044710//single-organism metabolic process
ncbi_112716273	3	1.62052e-49	3.24393e-48	ncbi_112716273	1.0752	0.599095	0.312238	0.359455	0.22342	1.84339	0.358642	0.850403	1.2996	1.1323	0.152458	0.311013	--	plant/F13G24-250 protein [Medicago truncatula]	-	-	-	-	GO:0031976//plastid thylakoid;GO:0044434//chloroplast part	-	GO:0018130//heterocycle biosynthetic process;GO:0019438//aromatic compound biosynthetic process;GO:0019684//photosynthesis, light reaction;GO:0044271//cellular nitrogen compound biosynthetic process;GO:0044710//single-organism metabolic process;GO:0044763//single-organism cellular process;GO:1901362//organic cyclic compound biosynthetic process
ncbi_112711521	1	1.89736e-49	3.79359e-48	ncbi_112711521	2.58177	0.967742	1.45054	1.00191	0.642029	2.41642	1.41033	1.46133	2.25578	1.6533	0.674888	1.01086	RPS4B	PREDICTED: 40S ribosomal protein S4-2-like [Arachis duranensis]	Genetic Information Processing	Translation	ko03010//Ribosome	K02987	-	-	-
ncbi_112712149	4	2.12026e-49	4.23425e-48	ncbi_112712149	0.594697	0.930273	1.35862	2.9125	2.35669	0.203129	1.60829	0.575151	0.303895	0.829889	1.84749	2.35378	FDX3	PREDICTED: ferredoxin, root R-B2-like [Arachis duranensis]	Metabolism	Energy metabolism	ko00195//Photosynthesis	K02639	-	-	-
ncbi_112758387	2	2.12316e-49	4.23504e-48	ncbi_112758387	1.07536	2.16624	3.40504	4.1323	1.83977	0.561175	3.38125	1.46142	0.782951	1.82709	2.1313	3.32548	LTI6A	PREDICTED: hydrophobic protein LTI6A-like [Arachis duranensis]	-	-	-	-	-	-	-
ncbi_112791193	2	2.37705e-49	4.73586e-48	ncbi_112791193	0.948068	2.62359	1.7626	2.80816	1.63255	0.611573	2.75672	1.87835	0.948534	2.295	1.7209	2.34439	ERF110	PREDICTED: ethylene-responsive transcription factor ABR1-like [Arachis duranensis]	-	-	-	-	-	-	-
ncbi_112723127	4	2.48943e-49	4.95392e-48	ncbi_112723127	0.637292	0.683642	1.32242	3.60312	6.4865	0.172592	0.911602	0.431366	0.268804	0.866795	2.64643	3.18107	DRR49A	PREDICTED: pathogenesis-related protein 2-like [Arachis ipaensis]	-	-	-	-	-	-	-
ncbi_112734853	2	3.25974e-49	6.47916e-48	ncbi_112734853	0.950237	1.40228	1.12611	1.29688	1.04286	0.828834	1.91502	0.969242	0.803755	1.29653	1.09948	1.65852	--	PREDICTED: chaperone protein DnaJ-like [Glycine max]	-	-	-	-	-	GO:0005515//protein binding	-
ncbi_112802216	2	3.67298e-49	7.29194e-48	ncbi_112802216	1.31931	1.70794	4.08856	3.92889	2.93561	0.974352	3.50991	1.66292	1.03477	2.08932	2.48325	3.3809	--	PREDICTED: uncharacterized protein LOC107490413 [Arachis duranensis]	-	-	-	-	-	-	-
ncbi_112777318	1	9.97332e-49	1.97767e-47	ncbi_112777318	1.4204	0.954601	0.910937	0.678292	0.373674	2.05129	0.992981	1.17349	1.90385	1.25525	0.403454	0.638401	RPS15AA	PREDICTED: 40S ribosomal protein S15a-1 [Arachis duranensis]	Genetic Information Processing	Translation	ko03010//Ribosome	K02957	GO:0030529//intracellular ribonucleoprotein complex	-	GO:0010467//gene expression
ncbi_112783198	3	1.53507e-48	3.04041e-47	ncbi_112783198	5.16267	2.30325	2.85472	2.07755	1.69459	4.21294	2.90724	3.04743	3.49927	3.32504	1.63902	2.44063	RPL13B	PREDICTED: 60S ribosomal protein L13-1 [Arachis duranensis]	Genetic Information Processing	Translation	ko03010//Ribosome	K02873	GO:0030529//intracellular ribonucleoprotein complex	-	GO:0010467//gene expression
ncbi_112750901	2	1.71824e-48	3.39921e-47	ncbi_112750901	0.942327	2.7262	1.92572	2.92738	2.08116	1.08039	2.58767	1.75416	1.32886	2.81191	1.91037	2.58314	NUDT4	PREDICTED: nudix hydrolase 18, mitochondrial-like [Arachis duranensis]	-	-	-	-	-	GO:0003824//catalytic activity	-
ncbi_112741111	2	1.73347e-48	3.42533e-47	ncbi_112741111	1.54601	1.40959	3.1596	2.95457	2.56152	1.56301	3.54837	1.72158	1.77333	1.97918	2.62893	3.59224	--	PREDICTED: uncharacterized protein LOC107638539 [Arachis ipaensis]	-	-	-	-	-	-	-
ncbi_112755017	1	2.01278e-48	3.97259e-47	ncbi_112755017	1.81337	1.40248	1.49632	2.18159	1.10228	3.32596	1.45889	1.90165	3.14605	2.3564	1.00337	1.41763	FAD2-2	PREDICTED: omega-6 fatty acid desaturase, endoplasmic reticulum isozyme 2 [Arachis ipaensis]	Metabolism;Metabolism	Global and overview maps;Lipid metabolism	ko01212//Fatty acid metabolism;ko01040//Biosynthesis of unsaturated fatty acids	K10256;K10256	GO:0031090//organelle membrane;GO:0031224//intrinsic component of membrane	GO:0016705//oxidoreductase activity, acting on paired donors, with incorporation or reduction of molecular oxygen	GO:0006633//fatty acid biosynthetic process
ncbi_112697503	1	2.61825e-48	5.16156e-47	ncbi_112697503	1.62354	2.55978	0.773433	1.26058	0.557374	3.50293	0.734139	3.14084	2.90234	3.39933	0.48333	0.908737	AZI1	PREDICTED: 14 kDa proline-rich protein DC2.15-like [Arachis duranensis]	-	-	-	-	-	-	-
ncbi_112766387	1	3.09521e-48	6.09471e-47	ncbi_112766387	3.32956	3.06784	1.51471	2.15751	1.73711	5.63746	2.27556	4.39202	4.43274	6.41752	1.15851	2.31034	PSBS	PREDICTED: photosystem II 22 kDa protein, chloroplastic [Arachis ipaensis]	Metabolism;Metabolism	Global and overview maps;Energy metabolism	ko01100//Metabolic pathways;ko00195//Photosynthesis	K03542;K03542	GO:0009503//thylakoid light-harvesting complex;GO:0009521//photosystem;GO:0031224//intrinsic component of membrane	GO:0019840//isoprenoid binding;GO:0046906//tetrapyrrole binding	GO:0000097//sulfur amino acid biosynthetic process;GO:0005982//starch metabolic process;GO:0009668//plastid membrane organization;GO:0009886//post-embryonic morphogenesis;GO:0009893//positive regulation of metabolic process;GO:0016072//rRNA metabolic process;GO:0043623//cellular protein complex assembly;GO:1990066//energy quenching
ncbi_112738261	2	3.6258e-48	7.13117e-47	ncbi_112738261	1.51523	1.80172	2.21151	2.67108	1.7577	0.906893	3.08748	1.53602	0.93896	1.70486	2.05695	2.6591	--	PREDICTED: high mobility group nucleosome-binding domain-containing protein 5-like [Arachis ipaensis]	-	-	-	-	-	-	-
ncbi_112781890	4	4.23527e-48	8.32015e-47	ncbi_112781890	0.637891	1.84939	1.6501	2.9389	1.43075	0.28193	1.75562	0.942632	0.440158	1.05842	1.69333	2.11239	MYB102	PREDICTED: transcription factor MYB3-like [Arachis duranensis]	Organismal Systems	Environmental adaptation	ko04626//Plant-pathogen interaction	K09422	-	-	-
ncbi_112745427	1	1.60621e-47	3.15171e-46	ncbi_112745427	4.35061	3.3222	1.9245	1.87818	1.20726	4.0328	3.13696	4.14988	5.04374	3.81332	1.58228	2.12706	CHLH	PREDICTED: magnesium-chelatase subunit ChlH, chloroplastic [Arachis ipaensis]	Metabolism;Metabolism;Metabolism	Global and overview maps;Global and overview maps;Metabolism of cofactors and vitamins	ko01100//Metabolic pathways;ko01110//Biosynthesis of secondary metabolites;ko00860//Porphyrin and chlorophyll metabolism	K03403;K03403;K03403	-	GO:0051003//ligase activity, forming nitrogen-metal bonds, forming coordination complexes	GO:0006779//porphyrin-containing compound biosynthetic process
ncbi_36489143	2	2.28716e-47	4.48267e-46	ncbi_36489143	5.78724	15.5749	4.82593	3.6171	13.4527	4.01303	5.59673	13.8263	8.04403	2.96637	14.3854	3.42398	psbZ	PsbZ (chloroplast) [Arachis hypogaea]	Metabolism;Metabolism	Global and overview maps;Energy metabolism	ko01100//Metabolic pathways;ko00195//Photosynthesis	K02724;K02724	GO:0009523//photosystem II;GO:0031224//intrinsic component of membrane;GO:0044434//chloroplast part	-	GO:0042548//regulation of photosynthesis, light reaction
ncbi_112758272	1	3.85378e-47	7.54438e-46	ncbi_112758272	2.50562	2.69973	1.62323	2.14409	1.51622	4.61823	2.46761	3.41854	4.01142	4.44152	1.30051	2.20658	GME-1	PREDICTED: GDP-mannose 3,5-epimerase 2 [Arachis duranensis]	Metabolism;Metabolism;Metabolism;Metabolism	Global and overview maps;Global and overview maps;Carbohydrate metabolism;Carbohydrate metabolism	ko01100//Metabolic pathways;ko01110//Biosynthesis of secondary metabolites;ko00520//Amino sugar and nucleotide sugar metabolism;ko00053//Ascorbate and aldarate metabolism	K10046;K10046;K10046;K10046	GO:0043234//protein complex	GO:0048037//cofactor binding	GO:0006355//regulation of transcription, DNA-templated
ncbi_112722247	1	3.99279e-47	7.80746e-46	ncbi_112722247	2.7424	2.40105	1.83135	1.71675	1.75827	4.72682	2.08054	3.18874	3.87299	3.78206	1.46865	2.38045	ATPD	PREDICTED: ATP synthase delta chain, chloroplastic isoform X2 [Arachis ipaensis]	Metabolism;Metabolism;Metabolism	Global and overview maps;Energy metabolism;Energy metabolism	ko01100//Metabolic pathways;ko00190//Oxidative phosphorylation;ko00195//Photosynthesis	K02113;K02113;K02113	GO:0009526//plastid envelope;GO:0031976//plastid thylakoid;GO:0044434//chloroplast part	GO:0019829//cation-transporting ATPase activity	GO:0005982//starch metabolic process;GO:0006090//pyruvate metabolic process;GO:0006605//protein targeting;GO:0006739//NADP metabolic process;GO:0006754//ATP biosynthetic process;GO:0006779//porphyrin-containing compound biosynthetic process;GO:0009620//response to fungus;GO:0009668//plastid membrane organization;GO:0009696//salicylic acid metabolic process;GO:0009755//hormone-mediated signaling p…
ncbi_112737066	2	4.00876e-47	7.8296e-46	ncbi_112737066	1.69469	2.2953	3.97012	4.74443	2.10698	0.872873	4.02175	1.62848	0.887505	2.05004	2.62192	3.70634	--	PREDICTED: E3 ubiquitin-protein ligase RNF4-like [Arachis ipaensis]	-	-	-	-	-	-	-
ncbi_112752090	1	4.04021e-47	7.8819e-46	ncbi_112752090	4.28832	1.93142	3.32077	2.59993	1.4333	3.35774	3.08102	2.56534	3.90871	2.53539	1.76097	2.49242	RPL13AD	PREDICTED: 60S ribosomal protein L13a-4-like [Arachis duranensis]	Genetic Information Processing	Translation	ko03010//Ribosome	K02872	-	-	-
ncbi_112741229	1	4.72047e-47	9.19837e-46	ncbi_112741229	1.95641	2.27086	0.852023	1.13261	0.666827	3.63623	1.28619	2.78991	2.91061	3.86122	0.619732	1.29016	GDCST	PREDICTED: aminomethyltransferase, mitochondrial [Arachis ipaensis]	Metabolism;Metabolism;Metabolism;Metabolism;Metabolism;Metabolism	Global and overview maps;Global and overview maps;Global and overview maps;Carbohydrate metabolism;Amino acid metabolism;Metabolism of cofactors and vitamins	ko01100//Metabolic pathways;ko01110//Biosynthesis of secondary metabolites;ko01200//Carbon metabolism;ko00630//Glyoxylate and dicarboxylate metabolism;ko00260//Glycine, serine and threonine metabolism;ko00670//One carbon pool by folate	K00605;K00605;K00605;K00605;K00605;K00605	-	-	-
ncbi_36489126	2	4.88001e-47	9.4983e-46	ncbi_36489126	6.98256	11.5548	5.10551	2.25831	10.5465	3.61078	6.43245	12.1793	7.83582	3.27061	14.0098	3.52207	atpE	ATP synthase CF1 epsilon subunit (chloroplast) [Arachis hypogaea]	Metabolism;Metabolism;Metabolism	Global and overview maps;Energy metabolism;Energy metabolism	ko01100//Metabolic pathways;ko00190//Oxidative phosphorylation;ko00195//Photosynthesis	K02114;K02114;K02114	GO:0033178//proton-transporting two-sector ATPase complex, catalytic domain;GO:0044434//chloroplast part	GO:0015078//hydrogen ion transmembrane transporter activity;GO:0019829//cation-transporting ATPase activity	GO:0006754//ATP biosynthetic process;GO:0006818//hydrogen transport
ncbi_112783372	2	9.90321e-47	1.92531e-45	ncbi_112783372	0.666778	1.50361	1.59486	2.28447	1.72234	0.550884	1.59166	1.31848	0.932273	1.94153	1.10618	1.75049	AOC	PREDICTED: allene oxide cyclase 3, chloroplastic-like [Arachis ipaensis]	Metabolism;Metabolism;Metabolism	Global and overview maps;Global and overview maps;Lipid metabolism	ko01100//Metabolic pathways;ko01110//Biosynthesis of secondary metabolites;ko00592//alpha-Linolenic acid metabolism	K10525;K10525;K10525	GO:0009536//plastid	GO:0009975//cyclase activity	-
ncbi_112701958	1	1.97392e-46	3.83313e-45	ncbi_112701958	1.71577	1.0188	0.941392	0.966557	0.640573	2.50554	0.915808	1.62909	2.33036	2.00875	0.578427	0.945439	RIDA	perchloric acid soluble translation inhibitor protein [Arachis hypogaea]	-	-	-	-	-	GO:0003824//catalytic activity	-
ncbi_112770679	2	4.83353e-46	9.37538e-45	ncbi_112770679	2.27627	3.5172	3.23893	5.16114	3.26317	2.05903	3.95946	3.68927	2.4592	5.00774	2.83067	4.30566	NAC072	PREDICTED: NAC domain-containing protein 72 [Arachis ipaensis]	-	-	-	-	GO:0043231//intracellular membrane-bounded organelle	-	GO:0010468//regulation of gene expression;GO:0034645//cellular macromolecule biosynthetic process
ncbi_36489241	2	6.92931e-46	1.3425e-44	ncbi_36489241	6.04132	13.7118	5.41447	2.73368	14.4477	3.81798	6.16646	12.7507	7.56375	2.23439	15.8116	3.17041	rpl2-A	ribosomal protein L2 (chloroplast) [Arachis hypogaea]	Genetic Information Processing	Translation	ko03010//Ribosome	K02886	GO:0009536//plastid;GO:0044391//ribosomal subunit	GO:0003723//RNA binding;GO:0003824//catalytic activity;GO:0005198//structural molecule activity	GO:0010467//gene expression
ncbi_112772059	4	4.16678e-45	8.06357e-44	ncbi_112772059	0.456863	3.2175	1.77089	2.82938	5.1667	0.187488	1.14378	0.674432	0.254923	1.00659	2.05334	1.99485	BFRUCT1	PREDICTED: beta-fructofuranosidase, cell wall isozyme-like [Arachis ipaensis]	Metabolism;Metabolism;Metabolism	Global and overview maps;Carbohydrate metabolism;Carbohydrate metabolism	ko01100//Metabolic pathways;ko00500//Starch and sucrose metabolism;ko00052//Galactose metabolism	K01193;K01193;K01193	-	-	GO:0044238//primary metabolic process
ncbi_112707069	1	5.42644e-45	1.04893e-43	ncbi_112707069	0.665359	0.799085	0.275614	0.326868	0.265542	1.94225	0.398001	1.02904	1.79341	1.32983	0.169714	0.416874	THF1	PREDICTED: protein THYLAKOID FORMATION1, chloroplastic-like [Arachis ipaensis]	-	-	-	-	-	-	-
ncbi_112782700	3	5.90948e-45	1.14099e-43	ncbi_112782700	2.23773	0.930016	1.18073	0.888804	0.827404	2.52933	1.18055	1.55638	1.88647	1.73401	0.607972	0.980739	At3g49470	PREDICTED: nascent polypeptide-associated complex subunit alpha-like protein 2 [Arachis ipaensis]	-	-	-	-	-	-	-
ncbi_112706678	2	2.4308e-44	4.68797e-43	ncbi_112706678	0.734518	0.977675	1.47551	1.56971	1.12341	0.513406	1.52434	0.825643	0.690801	0.921212	1.15844	1.47674	DURF2	PREDICTED: E3 ubiquitin-protein ligase RING1 [Arachis duranensis]	-	-	-	-	-	GO:0043169//cation binding	-
ncbi_112715521	1	2.55336e-44	4.91872e-43	ncbi_112715521	5.10454	2.59749	2.80037	2.35437	1.67822	4.57047	2.97462	3.59513	3.98814	4.08557	1.68631	2.70733	RPL13B	PREDICTED: 60S ribosomal protein L13-1 [Arachis duranensis]	Genetic Information Processing	Translation	ko03010//Ribosome	K02873	GO:0030529//intracellular ribonucleoprotein complex	-	GO:0010467//gene expression
ncbi_112773187	2	2.62486e-44	5.05069e-43	ncbi_112773187	1.26265	1.94485	2.83915	3.08126	2.40022	0.594302	2.418	1.24628	0.975961	1.2927	1.94215	2.2726	DURF2	PREDICTED: E3 ubiquitin-protein ligase RING1 [Arachis ipaensis]	-	-	-	-	-	GO:0043169//cation binding	-
ncbi_112705036	2	4.76135e-44	9.15122e-43	ncbi_112705036	1.06301	1.9097	1.36532	2.42185	1.56969	0.721866	1.82933	1.77946	1.15231	1.98732	1.60754	1.8294	--	PREDICTED: uncharacterized protein LOC107638063 [Arachis ipaensis]	-	-	-	-	-	-	-
ncbi_112695425	1	5.06359e-44	9.72105e-43	ncbi_112695425	2.29159	1.59352	1.36382	1.68831	1.01151	3.36181	1.59624	2.3563	2.9695	3.11794	0.905898	1.50681	GME-1	PREDICTED: GDP-mannose 3,5-epimerase 2 [Arachis duranensis]	Metabolism;Metabolism;Metabolism;Metabolism	Global and overview maps;Global and overview maps;Carbohydrate metabolism;Carbohydrate metabolism	ko01100//Metabolic pathways;ko01110//Biosynthesis of secondary metabolites;ko00520//Amino sugar and nucleotide sugar metabolism;ko00053//Ascorbate and aldarate metabolism	K10046;K10046;K10046;K10046	GO:0043234//protein complex	GO:0048037//cofactor binding	GO:0006355//regulation of transcription, DNA-templated
ncbi_112723390	1	1.81572e-43	3.48185e-42	ncbi_112723390	4.41171	1.67092	2.71048	1.83706	1.33497	3.19627	2.54987	2.26646	3.17952	2.51778	1.33461	2.11119	RPL39A	60S ribosomal protein L39 [Glycine soja]	Genetic Information Processing	Translation	ko03010//Ribosome	K02924	GO:0030529//intracellular ribonucleoprotein complex	-	GO:0010467//gene expression
ncbi_112772549	3	2.10833e-43	4.03838e-42	ncbi_112772549	2.28183	0.847229	1.15237	0.834158	0.650665	2.1196	1.03605	1.18136	1.81449	1.2965	0.510346	0.831008	RPS27B	Ribosomal protein S27e [Corchorus olitorius]	Genetic Information Processing	Translation	ko03010//Ribosome	K02978	GO:0030529//intracellular ribonucleoprotein complex	GO:0043169//cation binding	GO:0010467//gene expression
ncbi_112783554	1	3.45903e-43	6.61805e-42	ncbi_112783554	1.49364	1.03751	0.465875	0.468	0.376247	1.89286	0.6187	1.11692	2.00811	1.37741	0.299323	0.498426	CHLI	PREDICTED: magnesium-chelatase subunit ChlI, chloroplastic-like [Arachis ipaensis]	Metabolism;Metabolism;Metabolism	Global and overview maps;Global and overview maps;Metabolism of cofactors and vitamins	ko01100//Metabolic pathways;ko01110//Biosynthesis of secondary metabolites;ko00860//Porphyrin and chlorophyll metabolism	K03405;K03405;K03405	-	GO:0032550//purine ribonucleoside binding;GO:0051003//ligase activity, forming nitrogen-metal bonds, forming coordination complexes	GO:0006779//porphyrin-containing compound biosynthetic process
ncbi_112783158	3	4.48e-43	8.56172e-42	ncbi_112783158	2.79536	1.04752	1.21795	1.14693	0.531527	2.04091	1.25347	1.27468	1.69116	1.32507	0.614425	0.94896	SP1L1	PREDICTED: protein SPIRAL1-like 1 [Arachis ipaensis]	-	-	-	-	-	-	-
ncbi_112777514	1	5.15867e-43	9.84757e-42	ncbi_112777514	2.37206	1.32289	2.26281	1.38435	1.16667	2.63475	2.18042	1.6177	2.67413	1.74997	1.06021	1.53265	RPL37A	PREDICTED: 60S ribosomal protein L37a [Ricinus communis]	Genetic Information Processing	Translation	ko03010//Ribosome	K02921	GO:0030529//intracellular ribonucleoprotein complex	-	GO:0010467//gene expression
ncbi_112751841	1	5.55358e-43	1.05894e-41	ncbi_112751841	3.53188	2.49693	3.03834	2.04892	1.7565	4.13784	3.10508	2.83284	3.97054	2.82795	1.79428	2.65509	RPL34	PREDICTED: 60S ribosomal protein L34-like [Arachis duranensis]	Genetic Information Processing	Translation	ko03010//Ribosome	K02915	-	-	-
ncbi_112754801	4	5.61593e-43	1.06963e-41	ncbi_112754801	3.09454	4.10883	5.41207	12.4142	4.59219	1.63856	6.14006	4.61848	2.42415	6.50995	4.65171	7.33574	--	PREDICTED: protein SRC1-like [Arachis duranensis]	-	-	-	-	-	-	-
ncbi_112801280	1	7.76056e-43	1.47643e-41	ncbi_112801280	2.16798	1.00488	1.29831	1.06138	0.728939	2.49797	1.35179	1.71538	2.41732	1.9641	0.677012	1.10604	GSVIVT00020038001	PREDICTED: 40S ribosomal protein S3a [Arachis duranensis]	Genetic Information Processing	Translation	ko03010//Ribosome	K02984	GO:0015935//small ribosomal subunit	-	GO:0010467//gene expression
ncbi_112789029	2	9.66585e-43	1.83684e-41	ncbi_112789029	1.10878	1.34503	2.39836	2.65534	1.87494	0.577993	2.80276	1.17247	0.638841	1.37182	1.80762	2.41702	--	PREDICTED: E3 ubiquitin-protein ligase RNF4-like [Arachis duranensis]	-	-	-	-	-	-	-
ncbi_112764572	1	9.74907e-43	1.85057e-41	ncbi_112764572	0.446231	0.526499	0.31567	0.288918	0.311052	1.64907	0.428841	0.887693	1.52895	1.20278	0.172556	0.349535	FBA5	PREDICTED: fructose-bisphosphate aldolase, cytoplasmic isozyme 1 [Arachis ipaensis]	Metabolism;Metabolism;Metabolism;Metabolism;Metabolism;Metabolism;Metabolism;Metabolism	Global and overview maps;Global and overview maps;Global and overview maps;Global and overview maps;Carbohydrate metabolism;Energy metabolism;Carbohydrate metabolism;Carbohydrate metabolism	ko01100//Metabolic pathways;ko01110//Biosynthesis of secondary metabolites;ko01200//Carbon metabolism;ko01230//Biosynthesis of amino acids;ko00010//Glycolysis / Gluconeogenesis;ko00710//Carbon fixation in photosynthetic organisms;ko00051//Fructose and mannose metabolism;ko00030//Pentose phosphate pathway	K01623;K01623;K01623;K01623;K01623;K01623;K01623;K01623	-	GO:0016832//aldehyde-lyase activity	GO:0006090//pyruvate metabolic process
ncbi_112744441	4	1.59575e-42	3.02566e-41	ncbi_112744441	0.50134	0.617092	1.31586	2.12663	1.8428	0.31364	1.4844	0.567766	0.246483	0.766711	1.68541	2.24567	HIRL2	PREDICTED: hypersensitive-induced response protein 2-like [Arachis ipaensis]	-	-	-	-	-	-	-
ncbi_112748723	4	5.25907e-42	9.96035e-41	ncbi_112748723	1.5241	4.71994	2.54388	6.05431	3.1401	0.892953	3.43928	2.78493	1.40676	3.75667	2.54157	3.38884	--	PREDICTED: uncharacterized protein LOC107475117 [Arachis duranensis]	-	-	-	-	-	-	-
ncbi_112789826	1	8.14686e-42	1.54124e-40	ncbi_112789826	1.22598	1.42991	1.45685	2.33743	0.760788	2.60929	1.19465	2.03372	2.50962	2.20904	0.617848	1.01226	ERF9	PREDICTED: ethylene-responsive transcription factor 9-like [Arachis duranensis]	-	-	-	-	-	-	-
ncbi_112767130	2	8.83096e-42	1.66878e-40	ncbi_112767130	3.17782	3.5404	5.62613	6.94098	6.01909	2.36132	6.24841	2.69983	2.17875	3.15876	4.75052	6.13033	UBC10	Ubiquitin-conjugating enzyme E2 10, partial [Cajanus cajan]	-	-	-	-	-	-	-
ncbi_112721159	1	1.066e-41	2.01216e-40	ncbi_112721159	1.98165	0.866368	0.825898	0.705633	0.3878	1.73485	0.951456	1.3984	2.19075	1.37323	0.420658	0.629931	fusA1	PREDICTED: elongation factor G-1, chloroplastic [Arachis ipaensis]	-	-	-	-	GO:0005576//extracellular region;GO:0009526//plastid envelope;GO:0009532//plastid stroma	GO:0008135//translation factor activity, RNA binding;GO:0017111//nucleoside-triphosphatase activity;GO:0032550//purine ribonucleoside binding	GO:0003006//developmental process involved in reproduction;GO:0005982//starch metabolic process;GO:0005984//disaccharide metabolic process;GO:0006355//regulation of transcription, DNA-templated;GO:0006414//translational elongation;GO:0006739//NADP metabolic process;GO:0009658//chloroplast organization;GO:0009668//plastid membrane organization;GO:0009893//positive regulation of metabolic process;G…
ncbi_112737797	1	1.08208e-41	2.04023e-40	ncbi_112737797	3.47792	2.27323	3.02585	2.48629	1.98444	4.77448	3.14761	2.86634	3.76244	3.15918	1.93273	2.83326	RPL17B	PREDICTED: 60S ribosomal protein L17-2 [Arachis duranensis]	Genetic Information Processing	Translation	ko03010//Ribosome	K02880	GO:0044391//ribosomal subunit	-	GO:0010467//gene expression
ncbi_112707710	2	1.24996e-41	2.35414e-40	ncbi_112707710	1.07222	1.35579	2.08563	2.99212	1.72951	0.79465	2.99908	1.19031	0.84907	1.61748	1.91825	2.70474	SAP5	PREDICTED: zinc finger A20 and AN1 domain-containing stress-associated protein 5 [Arachis ipaensis]	-	-	-	-	-	GO:0046914//transition metal ion binding	-
ncbi_112789414	1	1.28069e-41	2.40932e-40	ncbi_112789414	2.49962	1.53895	1.23978	0.801572	0.761323	2.93964	1.45901	2.19868	3.01324	2.59941	0.706195	1.32062	RPL1	PREDICTED: 50S ribosomal protein L1, chloroplastic isoform X1 [Arachis ipaensis]	Genetic Information Processing	Translation	ko03010//Ribosome	K02863	-	-	-
ncbi_112771606	1	1.52414e-41	2.86412e-40	ncbi_112771606	0.82801	1.07649	0.40458	0.703165	0.400349	1.7412	0.575132	1.14951	1.74983	1.13166	0.296961	0.509096	OEP16	PREDICTED: outer envelope pore protein 16, chloroplastic isoform X1 [Arachis ipaensis]	-	-	-	-	GO:0031224//intrinsic component of membrane	-	-
ncbi_112797798	2	1.77749e-41	3.3365e-40	ncbi_112797798	1.05322	1.86497	2.35382	2.38738	1.04579	1.10914	2.31588	2.1445	1.49474	2.66415	1.36994	2.11684	SS2	PREDICTED: granule-bound starch synthase 2, chloroplastic/amyloplastic-like [Arachis duranensis]	Metabolism;Metabolism;Metabolism	Global and overview maps;Global and overview maps;Carbohydrate metabolism	ko01100//Metabolic pathways;ko01110//Biosynthesis of secondary metabolites;ko00500//Starch and sucrose metabolism	K00703;K00703;K00703	-	-	-
ncbi_112789028	3	1.8872e-41	3.5385e-40	ncbi_112789028	4.56821	1.664	2.79528	2.01346	1.25561	3.62987	3.02996	2.60771	3.59464	2.955	1.4947	2.42533	RPL7A-1	PREDICTED: 60S ribosomal protein L7a [Arachis ipaensis]	Genetic Information Processing	Translation	ko03010//Ribosome	K02936	-	-	-
ncbi_112802330	2	1.90611e-41	3.56998e-40	ncbi_112802330	0.709577	1.10332	1.12096	1.40861	0.98527	0.52416	1.42819	0.937045	0.592585	1.41227	0.973416	1.469	CAR4	PREDICTED: protein C2-DOMAIN ABA-RELATED 4-like [Arachis duranensis]	-	-	-	-	-	-	-
ncbi_112762476	1	2.46967e-41	4.62036e-40	ncbi_112762476	1.98577	1.70682	1.22292	0.801119	0.802988	2.92474	1.23504	2.02462	2.61894	2.62346	0.664471	1.12443	HEMB	PREDICTED: delta-aminolevulinic acid dehydratase, chloroplastic [Arachis duranensis]	Metabolism;Metabolism;Metabolism	Global and overview maps;Global and overview maps;Metabolism of cofactors and vitamins	ko01100//Metabolic pathways;ko01110//Biosynthesis of secondary metabolites;ko00860//Porphyrin and chlorophyll metabolism	K01698;K01698;K01698	-	GO:0016836//hydro-lyase activity;GO:0043169//cation binding	GO:0006778//porphyrin-containing compound metabolic process;GO:0018130//heterocycle biosynthetic process
ncbi_112695342	2	3.56144e-41	6.65551e-40	ncbi_112695342	0.784941	0.914683	1.75402	0.955731	0.90721	0.418986	1.54026	0.592532	0.413245	0.93533	1.0503	1.66093	EIF1AX	PREDICTED: eukaryotic translation initiation factor 1A-like [Arachis duranensis]	Genetic Information Processing	Translation	ko03013//RNA transport	K03236	-	GO:0008135//translation factor activity, RNA binding	GO:0006412//translation
ncbi_112733889	3	5.0225e-41	9.37552e-40	ncbi_112733889	1.76399	0.257233	1.16311	0.719256	0.382866	1.55307	0.803822	0.687352	0.887224	0.514043	0.285589	0.394177	UBI3	PREDICTED: ubiquitin-40S ribosomal protein S27a [Arachis duranensis]	Genetic Information Processing	Translation	ko03010//Ribosome	K02977	GO:0030529//intracellular ribonucleoprotein complex	-	GO:0010467//gene expression
ncbi_112802676	1	5.82705e-41	1.08654e-39	ncbi_112802676	2.16691	2.10345	1.26523	1.18145	0.800546	3.3054	1.53794	2.62258	3.14908	3.03252	0.916543	1.50561	RPL15	PREDICTED: 50S ribosomal protein L15, chloroplastic-like [Arachis duranensis]	Genetic Information Processing	Translation	ko03010//Ribosome	K02876	-	-	-
ncbi_112795806	2	6.14886e-41	1.14528e-39	ncbi_112795806	1.0388	1.00647	1.73629	2.48583	1.4572	0.947251	2.00245	0.942582	1.01419	1.24494	1.64587	2.23491	--	PREDICTED: uncharacterized protein LOC107638539 [Arachis ipaensis]	-	-	-	-	-	-	-
ncbi_112775100	1	7.02511e-41	1.30704e-39	ncbi_112775100	4.18963	1.28449	2.45372	1.46857	1.00476	3.00422	2.44569	2.12543	3.19309	2.05478	1.22548	1.84532	ARP1	PREDICTED: 60S ribosomal protein L3-1 [Arachis ipaensis]	Genetic Information Processing	Translation	ko03010//Ribosome	K02925	GO:0030529//intracellular ribonucleoprotein complex	-	GO:0010467//gene expression
ncbi_112737837	4	7.68068e-41	1.42744e-39	ncbi_112737837	1.14239	1.15779	5.74143	2.44936	1.71811	0.740094	1.8631	1.18314	0.798772	1.4963	2.03478	2.83905	At1g51060	PREDICTED: probable histone H2A.1 [Arachis duranensis]	-	-	-	-	GO:0043231//intracellular membrane-bounded organelle;GO:0043232//intracellular non-membrane-bounded organelle	GO:0003676//nucleic acid binding;GO:0046983//protein dimerization activity	-
ncbi_112738365	2	8.61692e-41	1.59968e-39	ncbi_112738365	1.39526	2.48326	1.77946	3.35895	1.78468	0.960809	2.36337	2.35766	1.42512	3.20177	1.71332	2.49601	TIFY10A	PREDICTED: protein TIFY 10A-like [Arachis ipaensis]	Environmental Information Processing	Signal transduction	ko04075//Plant hormone signal transduction	K13464	-	-	-
ncbi_112695279	1	9.34065e-41	1.73213e-39	ncbi_112695279	0.753427	0.845464	0.33819	0.451504	0.271	1.76589	0.616263	1.17679	1.39848	1.14483	0.240397	0.352034	--	plant/F21F14-40 protein [Medicago truncatula]	-	-	-	-	GO:0009528//plastid inner membrane;GO:0031976//plastid thylakoid	-	GO:0006090//pyruvate metabolic process;GO:0006779//porphyrin-containing compound biosynthetic process;GO:0009668//plastid membrane organization;GO:0016072//rRNA metabolic process;GO:0043623//cellular protein complex assembly
ncbi_112719862	4	1.50738e-40	2.79221e-39	ncbi_112719862	1.22481	0.690154	1.47061	1.83393	1.45071	0.8519	1.74092	0.839864	0.655173	0.844785	1.74799	2.04231	UBC8	PREDICTED: ubiquitin-conjugating enzyme E2-17 kDa-like [Cicer arietinum]	Genetic Information Processing;Genetic Information Processing	Folding, sorting and degradation;Folding, sorting and degradation	ko04141//Protein processing in endoplasmic reticulum;ko04120//Ubiquitin mediated proteolysis	K06689;K06689	-	GO:0003824//catalytic activity	-
ncbi_112695967	2	2.55341e-40	4.72464e-39	ncbi_112695967	0.632906	1.02666	2.82011	2.81257	1.72412	0.579825	2.93738	0.624408	0.522344	0.818541	1.83342	2.38487	CML35	PREDICTED: probable calcium-binding protein CML35 [Arachis duranensis]	Organismal Systems	Environmental adaptation	ko04626//Plant-pathogen interaction	K13448	-	-	-
ncbi_112764482	1	2.86771e-40	5.30039e-39	ncbi_112764482	3.68709	1.95477	2.71907	1.6283	1.56427	4.02288	2.58952	2.87813	3.2339	3.48975	1.48888	2.30003	RPS4B	PREDICTED: 40S ribosomal protein S4-1 [Arachis duranensis]	Genetic Information Processing	Translation	ko03010//Ribosome	K02987	-	-	-
ncbi_112715723	1	5.92667e-40	1.09423e-38	ncbi_112715723	1.83941	0.895849	0.723321	0.513584	0.591693	2.07064	1.0175	1.23251	1.64144	1.26459	0.446389	0.68229	At3g49470	PREDICTED: nascent polypeptide-associated complex subunit alpha-like protein 2 [Arachis ipaensis]	-	-	-	-	-	-	-
ncbi_112755381	4	7.10825e-40	1.31095e-38	ncbi_112755381	0.950264	1.34364	1.56471	2.2647	1.49274	0.575667	2.10346	1.20216	0.791988	1.53334	1.45977	1.87742	--	alpha/beta fold hydrolase [Medicago truncatula]	-	-	-	-	-	GO:0003824//catalytic activity	-
ncbi_112707478	4	7.26218e-40	1.33787e-38	ncbi_112707478	2.48944	1.24651	2.70457	2.00086	2.0445	1.18877	2.71658	1.20004	1.18744	1.65258	2.21149	3.19552	ANT1	PREDICTED: ADP,ATP carrier protein 1, mitochondrial-like [Arachis duranensis]	-	-	-	-	-	-	-
ncbi_112800534	4	1.1521e-39	2.12015e-38	ncbi_112800534	0.806779	6.24773	2.22102	5.02722	8.1397	0.199476	1.90741	1.03363	0.443331	1.19104	3.32704	3.00393	CYP81E8	PREDICTED: cytochrome P450 81E8-like [Arachis duranensis]	Metabolism;Metabolism	Global and overview maps;Biosynthesis of other secondary metabolites	ko01110//Biosynthesis of secondary metabolites;ko00943//Isoflavonoid biosynthesis	K13260;K13260	GO:0031224//intrinsic component of membrane	GO:0016491//oxidoreductase activity;GO:0046906//tetrapyrrole binding;GO:0046914//transition metal ion binding	GO:0044710//single-organism metabolic process
ncbi_112758836	1	1.17903e-39	2.16733e-38	ncbi_112758836	0.597522	0.761285	0.231576	0.310714	0.200565	1.55553	0.536392	0.826532	1.20919	0.978569	0.226561	0.279062	--	plant/F21F14-40 protein [Medicago truncatula]	-	-	-	-	GO:0009528//plastid inner membrane;GO:0031976//plastid thylakoid	-	GO:0006090//pyruvate metabolic process;GO:0006779//porphyrin-containing compound biosynthetic process;GO:0009668//plastid membrane organization;GO:0016072//rRNA metabolic process;GO:0043623//cellular protein complex assembly
ncbi_112801516	3	1.65316e-39	3.03558e-38	ncbi_112801516	2.85394	0.616878	1.16193	0.787541	0.499742	1.92101	0.839745	1.03807	1.4001	1.03513	0.470006	0.664856	RPS30A	PREDICTED: 40S ribosomal protein S30 [Amborella trichopoda]	Genetic Information Processing	Translation	ko03010//Ribosome	K02983	GO:0030529//intracellular ribonucleoprotein complex	-	GO:0010467//gene expression
ncbi_112797616	4	1.94326e-39	3.56441e-38	ncbi_112797616	1.10664	0.640347	1.43408	1.66573	1.31174	0.628873	1.19772	0.562623	0.534757	0.745449	1.30238	1.81059	CC-1	PREDICTED: cytochrome c [Arachis duranensis]	-	-	-	-	-	-	-
ncbi_112789965	4	3.08885e-39	5.65954e-38	ncbi_112789965	1.64627	1.75866	8.26311	3.76481	3.21789	1.12991	2.39873	1.90672	1.39792	2.02539	2.975	3.8237	At1g51060	PREDICTED: probable histone H2A.1 [Arachis duranensis]	-	-	-	-	GO:0043231//intracellular membrane-bounded organelle;GO:0043232//intracellular non-membrane-bounded organelle	GO:0003676//nucleic acid binding;GO:0046983//protein dimerization activity	-
ncbi_112734660	1	3.18907e-39	5.83682e-38	ncbi_112734660	1.47556	0.767862	0.559892	0.503427	0.384323	2.21374	0.95706	1.52944	2.13255	1.72602	0.436806	0.785493	FKBP13	PREDICTED: peptidyl-prolyl cis-trans isomerase FKBP13, chloroplastic [Arachis ipaensis]	-	-	-	-	GO:0031978//plastid thylakoid lumen	GO:0016859//cis-trans isomerase activity	GO:0006090//pyruvate metabolic process;GO:0006633//fatty acid biosynthetic process;GO:0006779//porphyrin-containing compound biosynthetic process;GO:0009886//post-embryonic morphogenesis;GO:0016109//tetraterpenoid biosynthetic process;GO:0044267//cellular protein metabolic process
ncbi_112737799	1	3.70065e-39	6.76581e-38	ncbi_112737799	3.84157	2.61908	2.74863	2.47462	2.00141	4.8611	3.50096	3.08186	4.22121	3.49551	2.0767	3.18299	RPL17B	PREDICTED: 60S ribosomal protein L17-2 [Arachis duranensis]	Genetic Information Processing	Translation	ko03010//Ribosome	K02880	GO:0044391//ribosomal subunit	-	GO:0010467//gene expression
ncbi_112717012	1	4.09823e-39	7.48459e-38	ncbi_112717012	1.02148	0.590047	0.48565	0.448399	0.219406	1.60045	0.539384	0.925325	1.72585	1.00681	0.246231	0.403008	--	PREDICTED: uncharacterized protein LOC107471833 [Arachis duranensis]	-	-	-	-	-	-	-
ncbi_112755963	3	4.87456e-39	8.89278e-38	ncbi_112755963	3.01633	1.28264	1.91101	1.21953	0.617245	2.2885	1.56803	1.72996	2.36446	1.82184	0.785712	1.22544	RPS28	PREDICTED: 40S ribosomal protein S28-like [Arachis duranensis]	Genetic Information Processing	Translation	ko03010//Ribosome	K02979	GO:0030529//intracellular ribonucleoprotein complex	-	GO:0010467//gene expression
ncbi_36489183	2	5.27273e-39	9.60878e-38	ncbi_36489183	6.88136	11.0516	6.59308	1.80522	13.5255	3.34055	7.81062	9.86764	6.23918	1.68558	15.6092	2.9264	rpl33	ribosomal protein L33 (chloroplast) [Arachis hypogaea]	Genetic Information Processing	Translation	ko03010//Ribosome	K02913	GO:0009536//plastid;GO:0030529//intracellular ribonucleoprotein complex	-	GO:0010467//gene expression
ncbi_112776482	2	5.45787e-39	9.93545e-38	ncbi_112776482	1.74283	3.29781	3.17378	4.40677	1.94008	1.56277	4.81972	3.67964	2.04142	5.0623	2.39572	4.34104	--	PREDICTED: late embryogenesis abundant protein 2 [Arachis ipaensis]	-	-	-	-	-	-	-
ncbi_112706444	2	5.52413e-39	1.00452e-37	ncbi_112706444	1.11984	1.3907	1.75872	2.25862	1.41494	0.842691	1.84794	1.48577	0.987481	1.62944	1.43984	2.00034	ZAT6	PREDICTED: zinc finger protein ZAT10-like [Arachis duranensis]	-	-	-	-	-	-	-
ncbi_112700528	1	7.8904e-39	1.43327e-37	ncbi_112700528	1.37451	1.09594	0.573912	0.964818	0.539924	2.43005	0.793858	1.7343	2.37103	2.28117	0.387986	0.757625	GAPN	PREDICTED: NADP-dependent glyceraldehyde-3-phosphate dehydrogenase [Arachis ipaensis]	Metabolism;Metabolism;Metabolism;Metabolism	Global and overview maps;Global and overview maps;Carbohydrate metabolism;Carbohydrate metabolism	ko01100//Metabolic pathways;ko01200//Carbon metabolism;ko00010//Glycolysis / Gluconeogenesis;ko00030//Pentose phosphate pathway	K00131;K00131;K00131;K00131	-	-	-
ncbi_112702847	2	9.81668e-39	1.78125e-37	ncbi_112702847	2.32189	1.12231	3.91126	3.32631	2.90396	1.39856	3.35001	1.07009	1.19236	1.37127	2.73527	3.9617	ALDC	PREDICTED: fructose-bisphosphate aldolase, cytoplasmic isozyme [Arachis duranensis]	Metabolism;Metabolism;Metabolism;Metabolism;Metabolism;Metabolism;Metabolism;Metabolism	Global and overview maps;Global and overview maps;Global and overview maps;Global and overview maps;Carbohydrate metabolism;Energy metabolism;Carbohydrate metabolism;Carbohydrate metabolism	ko01100//Metabolic pathways;ko01110//Biosynthesis of secondary metabolites;ko01200//Carbon metabolism;ko01230//Biosynthesis of amino acids;ko00010//Glycolysis / Gluconeogenesis;ko00710//Carbon fixation in photosynthetic organisms;ko00051//Fructose and mannose metabolism;ko00030//Pentose phosphate pathway	K01623;K01623;K01623;K01623;K01623;K01623;K01623;K01623	-	-	-
ncbi_112716611	2	1.46765e-38	2.66021e-37	ncbi_112716611	0.957211	0.531038	0.944573	1.40742	1.02412	0.763314	1.26977	0.847503	0.761354	1.00893	1.04597	1.58217	R3HDM2	R3H domain-containing protein 2 [Cajanus cajan]	-	-	-	-	-	-	-
ncbi_112728205	1	1.84937e-38	3.34851e-37	ncbi_112728205	3.26016	1.46796	2.38	1.65985	1.01934	2.56449	2.09934	1.87837	2.87982	1.76521	1.18111	1.48653	RPL13AD	PREDICTED: 60S ribosomal protein L13a-4-like [Arachis duranensis]	Genetic Information Processing	Translation	ko03010//Ribosome	K02872	-	-	-
ncbi_112764375	1	1.91538e-38	3.46431e-37	ncbi_112764375	4.27748	3.93849	2.23289	2.1701	2.51572	5.70426	3.551	4.65644	5.76054	5.68119	2.11476	3.29637	GAPB	PREDICTED: glyceraldehyde-3-phosphate dehydrogenase B, chloroplastic [Arachis duranensis]	Metabolism;Metabolism;Metabolism	Global and overview maps;Global and overview maps;Energy metabolism	ko01100//Metabolic pathways;ko01200//Carbon metabolism;ko00710//Carbon fixation in photosynthetic organisms	K05298;K05298;K05298	-	GO:0000166//nucleotide binding;GO:0004672//protein kinase activity;GO:0016903//oxidoreductase activity, acting on the aldehyde or oxo group of donors;GO:0032550//purine ribonucleoside binding	GO:0006396//RNA processing;GO:0006464//cellular protein modification process;GO:0019318//hexose metabolic process
ncbi_112737932	1	3.28063e-38	5.92726e-37	ncbi_112737932	1.21566	1.20939	0.521883	0.911995	0.618707	2.24789	0.754947	1.78502	2.17736	2.32093	0.322353	0.647485	HEBP2	PREDICTED: heme-binding protein 2 [Arachis ipaensis]	-	-	-	-	-	-	-
ncbi_112695745	3	4.87704e-38	8.80215e-37	ncbi_112695745	5.22678	3.46247	3.73733	3.1742	2.59255	6.10135	3.63847	3.80812	4.79953	4.56843	2.54961	4.17806	CP12-2	PREDICTED: calvin cycle protein CP12-2, chloroplastic-like [Arachis duranensis]	-	-	-	-	-	-	-
ncbi_112764986	2	5.97309e-38	1.07688e-36	ncbi_112764986	1.20874	1.98737	2.47132	3.36388	1.95992	1.12441	2.46956	1.93864	1.27192	2.12914	2.00807	2.76806	ZAT6	PREDICTED: zinc finger protein ZAT10-like [Arachis ipaensis]	-	-	-	-	-	-	-
ncbi_112783003	2	6.03857e-38	1.08752e-36	ncbi_112783003	0.733831	0.723484	2.0703	2.75222	1.51575	0.570328	1.90013	0.681932	0.480593	0.718597	1.5372	2.12949	GGCT2;1	Cation transport regulator-like protein 2 [Glycine soja]	Metabolism;Metabolism	Global and overview maps;Metabolism of other amino acids	ko01100//Metabolic pathways;ko00480//Glutathione metabolism	K22596;K22596	-	-	-
ncbi_112736902	1	6.45844e-38	1.1619e-36	ncbi_112736902	1.7212	1.39748	1.37254	0.955377	0.663788	2.54319	1.5059	1.74694	2.37305	1.95266	0.782338	1.13869	RPS25B	PREDICTED: 40S ribosomal protein S25-2-like [Arachis ipaensis]	Genetic Information Processing	Translation	ko03010//Ribosome	K02975	-	-	-
ncbi_112773169	2	7.11757e-38	1.27912e-36	ncbi_112773169	1.43127	2.15144	2.47035	3.58548	1.96814	1.08393	2.77514	1.9347	1.41029	2.24001	1.93504	2.81582	CIGR1	PREDICTED: chitin-inducible gibberellin-responsive protein 1-like [Arachis ipaensis]	-	-	-	-	-	-	GO:0010468//regulation of gene expression
ncbi_112727828	4	9.4375e-38	1.69423e-36	ncbi_112727828	0.609696	2.10372	1.3934	3.13591	1.29031	0.33767	1.68962	1.16653	0.704588	1.76821	1.3481	1.96794	--	PREDICTED: uncharacterized protein LOC107475117 [Arachis duranensis]	-	-	-	-	-	-	-
ncbi_112752957	1	1.08964e-37	1.95406e-36	ncbi_112752957	4.20985	2.42228	2.83672	1.81178	1.40924	4.26527	2.72342	3.0934	3.8579	3.93797	1.6234	2.42708	RPS13	PREDICTED: 40S ribosomal protein S13 [Vigna radiata var. radiata] [Vigna radiata]	Genetic Information Processing	Translation	ko03010//Ribosome	K02953	GO:0030529//intracellular ribonucleoprotein complex	-	GO:0010467//gene expression
ncbi_112697626	3	1.52865e-37	2.73843e-36	ncbi_112697626	3.64425	1.76054	2.19352	1.4193	1.0203	3.26126	2.17474	2.42025	2.95048	2.75988	1.13781	1.87976	RPP0A	PREDICTED: 60S acidic ribosomal protein P0 [Arachis ipaensis]	Genetic Information Processing	Translation	ko03010//Ribosome	K02941	-	-	-
ncbi_112792050	1	1.85909e-37	3.32685e-36	ncbi_112792050	2.13034	1.46	0.68457	0.911421	0.689229	2.53045	0.843776	2.10198	2.15254	2.16067	0.520378	0.856592	--	PREDICTED: uncharacterized protein LOC107493202 [Arachis duranensis]	-	-	-	-	-	-	-
ncbi_112719985	4	2.47617e-37	4.42642e-36	ncbi_112719985	0.450312	0.707725	1.76153	3.51818	1.53433	0.13327	1.973	0.494566	0.204416	0.619153	1.84162	2.44917	AS2	PREDICTED: asparagine synthetase [glutamine-hydrolyzing] 2 [Arachis ipaensis]	Metabolism;Metabolism;Metabolism	Global and overview maps;Global and overview maps;Amino acid metabolism	ko01100//Metabolic pathways;ko01110//Biosynthesis of secondary metabolites;ko00250//Alanine, aspartate and glutamate metabolism	K01953;K01953;K01953	-	-	-
ncbi_112697477	2	3.6302e-37	6.48251e-36	ncbi_112697477	1.25872	0.868145	1.58408	0.980189	0.986971	0.823826	1.53432	0.839751	0.802672	0.99242	1.21947	1.61952	RH15	PREDICTED: DEAD-box ATP-dependent RNA helicase 56-like isoform X1 [Arachis duranensis]	Genetic Information Processing;Genetic Information Processing;Genetic Information Processing	Transcription;Translation;Translation	ko03040//Spliceosome;ko03013//RNA transport;ko03015//mRNA surveillance pathway	K12812;K12812;K12812	-	GO:0017111//nucleoside-triphosphatase activity;GO:0032550//purine ribonucleoside binding	-
ncbi_112703664	1	4.29633e-37	7.6639e-36	ncbi_112703664	1.69178	0.727602	0.882936	0.443632	0.288571	1.54223	0.885183	0.879811	1.37758	0.687116	0.363936	0.495589	RPL8C	PREDICTED: 60S ribosomal protein L8-3 [Arachis duranensis]	Genetic Information Processing	Translation	ko03010//Ribosome	K02938	GO:0030529//intracellular ribonucleoprotein complex	-	GO:0010467//gene expression
ncbi_112741067	1	7.19991e-37	1.28298e-35	ncbi_112741067	4.47902	1.84265	2.59144	1.47761	1.4082	3.29081	3.3904	2.64321	4.19157	2.51481	1.72741	2.30362	HSP70	PREDICTED: stromal 70 kDa heat shock-related protein, chloroplastic isoform X1 [Arachis ipaensis]	Genetic Information Processing;Cellular Processes;Genetic Information Processing	Folding, sorting and degradation;Transport and catabolism;Transcription	ko04141//Protein processing in endoplasmic reticulum;ko04144//Endocytosis;ko03040//Spliceosome	K03283;K03283;K03283	-	-	-
ncbi_112755533	2	7.26081e-37	1.29247e-35	ncbi_112755533	0.675287	0.896376	1.71466	1.78677	0.968199	0.471194	2.14374	1.01786	0.680355	1.19922	1.31922	1.65015	--	alpha/beta fold hydrolase [Medicago truncatula]	-	-	-	-	-	GO:0003824//catalytic activity	-
ncbi_112751103	1	9.11537e-37	1.62088e-35	ncbi_112751103	2.64008	1.24477	1.37573	1.17915	0.860403	2.29502	1.35864	1.5145	2.33275	1.91393	0.710963	1.15264	RPS7	PREDICTED: 40S ribosomal protein S7-like [Arachis ipaensis]	Genetic Information Processing	Translation	ko03010//Ribosome	K02993	-	-	-
ncbi_112775036	1	1.15987e-36	2.0603e-35	ncbi_112775036	1.65346	1.09558	1.16926	0.817833	0.65148	2.14935	1.01422	1.26332	1.72006	1.40352	0.507407	0.825522	--	PREDICTED: uncharacterized protein LOC107619269 [Arachis ipaensis]	-	-	-	-	GO:0009526//plastid envelope;GO:0044434//chloroplast part	-	GO:0006605//protein targeting
ncbi_112775971	2	1.27508e-36	2.26257e-35	ncbi_112775971	1.04363	1.77371	2.68257	3.59568	1.72345	0.878939	3.4007	1.27549	1.03989	1.47375	2.23209	2.75664	CIPK25	PREDICTED: CBL-interacting serine/threonine-protein kinase 5-like [Arachis ipaensis]	-	-	-	-	-	-	-
ncbi_112726886	1	1.69261e-36	3.0003e-35	ncbi_112726886	2.14115	1.80345	1.88625	1.32233	0.962494	3.75971	2.03931	2.56883	2.93454	3.4123	1.00748	1.83269	RRF	ribosome recycling factor [Arachis hypogaea]	-	-	-	-	-	-	-
ncbi_112736327	3	2.39007e-36	4.23215e-35	ncbi_112736327	3.63294	1.41132	2.39741	0.89149	0.96344	3.10996	2.16709	2.07952	2.58258	2.40767	1.09207	1.79791	CP31A	PREDICTED: 28 kDa ribonucleoprotein, chloroplastic [Arachis ipaensis]	-	-	-	-	-	-	-
ncbi_112754266	3	3.40499e-36	6.02298e-35	ncbi_112754266	1.56496	0.951642	0.312443	1.64506	0.17863	1.3781	0.469313	1.09741	1.4418	0.932788	0.200335	0.316109	AQP1	PREDICTED: probable aquaporin TIP-type [Arachis duranensis]	-	-	-	-	-	-	-
ncbi_112727522	2	4.87553e-36	8.61513e-35	ncbi_112727522	0.911387	1.76221	1.23357	1.86118	1.1489	0.807354	1.99425	1.51819	1.10539	1.91897	1.29811	1.86849	--	PREDICTED: subtilisin-like protease SBT3.4 [Arachis ipaensis]	-	-	-	-	GO:0016020//membrane;GO:0044444//cytoplasmic part	GO:0005515//protein binding	GO:0009892//negative regulation of metabolic process;GO:0019538//protein metabolic process;GO:0046474//glycerophospholipid biosynthetic process
ncbi_112792090	1	6.29406e-36	1.11101e-34	ncbi_112792090	0.901511	0.661516	0.334174	0.463731	0.237548	1.84747	0.438698	1.05617	1.21785	1.35339	0.18671	0.376151	FKBP17-2	PREDICTED: peptidyl-prolyl cis-trans isomerase FKBP17-2, chloroplastic [Arachis duranensis]	-	-	-	-	GO:0031978//plastid thylakoid lumen	GO:0016859//cis-trans isomerase activity	GO:0005982//starch metabolic process;GO:0018208//peptidyl-proline modification
ncbi_112707907	3	6.44534e-36	1.13652e-34	ncbi_112707907	1.24792	0.885527	0.340609	0.647385	0.246575	2.30631	0.535084	1.15168	1.44682	1.58211	0.281385	0.580618	ATPG	PREDICTED: ATP synthase subunit b', chloroplastic-like [Arachis duranensis]	Metabolism;Metabolism;Metabolism	Global and overview maps;Energy metabolism;Energy metabolism	ko01100//Metabolic pathways;ko00190//Oxidative phosphorylation;ko00195//Photosynthesis	K02109;K02109;K02109	GO:0009526//plastid envelope;GO:0031224//intrinsic component of membrane;GO:0031976//plastid thylakoid;GO:0033177//proton-transporting two-sector ATPase complex, proton-transporting domain;GO:0044434//chloroplast part	GO:0003824//catalytic activity;GO:0015077//monovalent inorganic cation transmembrane transporter activity	GO:0006091//generation of precursor metabolites and energy;GO:0006605//protein targeting;GO:0006739//NADP metabolic process;GO:0006754//ATP biosynthetic process;GO:0006818//hydrogen transport;GO:0006996//organelle organization;GO:0009620//response to fungus;GO:0009696//salicylic acid metabolic process;GO:0009755//hormone-mediated signaling pathway;GO:0009863//salicylic acid mediated signaling pat…
ncbi_112707372	2	6.45785e-36	1.13754e-34	ncbi_112707372	2.14803	3.29608	3.45485	5.3234	3.02118	1.96249	4.35212	3.58291	2.76601	4.72194	2.96384	4.11314	NAC072	NAC transcription factor [Arachis hypogaea]	-	-	-	-	GO:0043231//intracellular membrane-bounded organelle	-	GO:0010468//regulation of gene expression;GO:0034645//cellular macromolecule biosynthetic process
ncbi_112706842	4	7.5943e-36	1.33633e-34	ncbi_112706842	0.257541	0.270896	5.7536	0.563053	1.23219	0.107171	0.604025	0.190935	0.0932654	0.238201	1.28689	2.07511	At2g28720	PREDICTED: histone H2B-like [Arachis duranensis]	-	-	-	-	GO:0043231//intracellular membrane-bounded organelle;GO:0043232//intracellular non-membrane-bounded organelle	GO:0003676//nucleic acid binding;GO:0046983//protein dimerization activity	-
ncbi_112707379	3	7.61817e-36	1.33913e-34	ncbi_112707379	2.71198	1.91175	1.01729	1.28637	0.756815	2.94421	1.2642	2.22425	2.17889	2.74571	0.637167	1.11531	3PCR	PREDICTED: protochlorophyllide reductase, chloroplastic [Arachis ipaensis]	Metabolism;Metabolism;Metabolism	Global and overview maps;Global and overview maps;Metabolism of cofactors and vitamins	ko01100//Metabolic pathways;ko01110//Biosynthesis of secondary metabolites;ko00860//Porphyrin and chlorophyll metabolism	K00218;K00218;K00218	-	-	-
ncbi_112775167	4	1.00226e-35	1.75994e-34	ncbi_112775167	5.53604	11.5678	8.7714	19.3334	6.25982	3.82474	11.1326	9.68516	5.8641	12.8693	7.41429	10.726	-	-	-	-	-	-	-	-	-
ncbi_112791949	4	1.10051e-35	1.93048e-34	ncbi_112791949	0.88832	1.31824	1.73752	2.57715	1.30277	0.485957	1.47767	1.50139	0.719661	1.54708	1.29192	1.77424	NAC029	PREDICTED: NAC transcription factor 29-like [Arachis duranensis]	-	-	-	-	GO:0043231//intracellular membrane-bounded organelle	-	GO:0010468//regulation of gene expression;GO:0034645//cellular macromolecule biosynthetic process
ncbi_112738360	1	1.45631e-35	2.55195e-34	ncbi_112738360	1.15961	0.997848	0.604135	0.722511	0.609647	2.49004	0.962628	1.81159	1.97469	1.97768	0.507686	0.805226	LHCA6	PREDICTED: photosystem I chlorophyll a/b-binding protein 6, chloroplastic [Arachis ipaensis]	Metabolism	Energy metabolism	ko00196//Photosynthesis - antenna proteins	K08908	GO:0009521//photosystem;GO:0031224//intrinsic component of membrane	GO:0043169//cation binding;GO:0046906//tetrapyrrole binding	GO:0006090//pyruvate metabolic process;GO:0006091//generation of precursor metabolites and energy;GO:0006464//cellular protein modification process;GO:0006739//NADP metabolic process;GO:0006873//cellular ion homeostasis;GO:0009642//response to light intensity;GO:0016072//rRNA metabolic process;GO:0019758//glycosinolate biosynthetic process;GO:0030001//metal ion transport;GO:0034285//response to d…
ncbi_112752046	4	2.07842e-35	3.6383e-34	ncbi_112752046	1.49899	6.40995	2.17386	5.90715	2.88062	0.833576	3.02408	2.20291	1.18582	2.8648	2.46475	3.29372	PMEI11	PREDICTED: 21 kDa protein-like [Arachis ipaensis]	-	-	-	-	-	GO:0052689//carboxylic ester hydrolase activity	GO:0009892//negative regulation of metabolic process
ncbi_112709835	2	2.10242e-35	3.67652e-34	ncbi_112709835	1.07642	2.35687	2.78756	2.96389	1.32625	0.866415	3.20061	2.18719	1.15075	3.20666	1.56253	2.40148	At1g15670	PREDICTED: F-box/kelch-repeat protein At1g80440 [Arachis duranensis]	-	-	-	-	-	-	-
ncbi_112800455	1	2.45311e-35	4.28533e-34	ncbi_112800455	1.92897	1.16588	1.16879	0.820623	0.68295	2.50355	1.44489	1.49608	2.16716	1.57204	0.771287	1.05079	BCAT2	PREDICTED: branched-chain-amino-acid aminotransferase 3, chloroplastic isoform X1 [Arachis duranensis]	Metabolism;Metabolism;Metabolism;Metabolism;Metabolism;Metabolism;Metabolism;Metabolism;Metabolism	Global and overview maps;Global and overview maps;Global and overview maps;Amino acid metabolism;Amino acid metabolism;Global and overview maps;Metabolism of cofactors and vitamins;Amino acid metabolism;Biosynthesis of other secondary metabolites	ko01100//Metabolic pathways;ko01110//Biosynthesis of secondary metabolites;ko01230//Biosynthesis of amino acids;ko00270//Cysteine and methionine metabolism;ko00280//Valine, leucine and isoleucine degradation;ko01210//2-Oxocarboxylic acid metabolism;ko00770//Pantothenate and CoA biosynthesis;ko00290//Valine, leucine and isoleucine biosynthesis;ko00966//Glucosinolate biosynthesis	K00826;K00826;K00826;K00826;K00826;K00826;K00826;K00826;K00826	GO:0009532//plastid stroma	GO:0004084//branched-chain-amino-acid transaminase activity	GO:0006549//isoleucine metabolic process;GO:0006551//leucine metabolic process;GO:0006573//valine metabolic process;GO:0008652//cellular amino acid biosynthetic process;GO:0009404//toxin metabolic process;GO:0035556//intracellular signal transduction
ncbi_112701032	3	3.14368e-35	5.486e-34	ncbi_112701032	4.12064	1.82426	2.60901	2.14892	1.22351	2.72831	2.33568	1.8902	2.65132	2.22884	1.29156	1.95118	RPL39A	60S ribosomal protein L39 [Glycine soja]	Genetic Information Processing	Translation	ko03010//Ribosome	K02924	GO:0030529//intracellular ribonucleoprotein complex	-	GO:0010467//gene expression
ncbi_112741415	4	4.07755e-35	7.10834e-34	ncbi_112741415	0.975955	0.62087	1.26945	1.59327	1.29953	0.717799	1.22602	0.69337	0.630792	0.883172	1.15607	1.62143	VAMP725	PREDICTED: vesicle-associated membrane protein 721-like [Arachis duranensis]	-	-	-	-	GO:0031224//intrinsic component of membrane	-	GO:0006810//transport
ncbi_112758854	1	6.38557e-35	1.11204e-33	ncbi_112758854	0.517095	0.835575	0.320729	0.348148	0.2067	1.48258	0.274347	0.89496	1.08833	1.0194	0.154607	0.263814	PSAE-1	PREDICTED: photosystem I reaction center subunit IV, chloroplastic [Arachis ipaensis]	Metabolism;Metabolism	Global and overview maps;Energy metabolism	ko01100//Metabolic pathways;ko00195//Photosynthesis	K02693;K02693	GO:0043234//protein complex	-	GO:0044237//cellular metabolic process
ncbi_112705955	2	1.14088e-34	1.98479e-33	ncbi_112705955	4.24632	3.8198	7.14678	8.25079	7.148	3.08028	7.99342	3.27992	2.64539	3.90041	5.58166	7.28475	UBC10	Ubiquitin-conjugating enzyme E2 10, partial [Cajanus cajan]	-	-	-	-	-	-	-
ncbi_112709741	4	1.24347e-34	2.16103e-33	ncbi_112709741	0.832488	0.920933	1.85156	2.5741	1.4707	0.540022	2.04044	0.74585	0.6178	0.954762	1.61318	1.99203	CIPK25	PREDICTED: CBL-interacting serine/threonine-protein kinase 5-like [Arachis duranensis]	-	-	-	-	-	-	-
ncbi_112741086	4	1.55979e-34	2.70797e-33	ncbi_112741086	1.06082	1.62678	2.254	3.13842	2.1012	0.549666	2.55434	1.1308	0.566271	1.17217	1.86036	2.52959	BAM9	PREDICTED: inactive beta-amylase 9 [Arachis ipaensis]	-	-	-	-	GO:0044424//intracellular part	GO:0016160//amylase activity	GO:0044238//primary metabolic process
ncbi_112726944	1	1.94196e-34	3.36799e-33	ncbi_112726944	2.4147	1.86895	1.26724	1.03131	0.89111	3.14386	1.6451	2.29231	2.88065	2.75271	0.921644	1.53066	VTE3	PREDICTED: 2-methyl-6-phytyl-1,4-hydroquinone methyltransferase, chloroplastic [Arachis ipaensis]	Metabolism;Metabolism;Metabolism	Global and overview maps;Global and overview maps;Metabolism of cofactors and vitamins	ko01100//Metabolic pathways;ko01110//Biosynthesis of secondary metabolites;ko00130//Ubiquinone and other terpenoid-quinone biosynthesis	K12502;K12502;K12502	GO:0036338//viral membrane	GO:0016741//transferase activity, transferring one-carbon groups	GO:0008152//metabolic process
ncbi_112743560	1	2.03711e-34	3.52939e-33	ncbi_112743560	1.98373	1.94827	0.715062	1.11089	0.733294	3.03053	1.1562	2.61779	2.33559	3.4254	0.464509	0.998625	--	PREDICTED: uncharacterized protein LOC107639521 [Arachis ipaensis]	-	-	-	-	-	GO:0005515//protein binding	GO:0009893//positive regulation of metabolic process;GO:0044763//single-organism cellular process;GO:0044767//single-organism developmental process
ncbi_112789362	1	2.37066e-34	4.10306e-33	ncbi_112789362	1.26539	0.826914	0.41682	0.618808	0.33154	2.16275	0.696262	1.4294	1.86108	2.02821	0.286684	0.599371	PEX11B	PREDICTED: peroxisomal membrane protein 11B [Arachis duranensis]	-	-	-	-	-	-	GO:0007031//peroxisome organization
ncbi_112762528	1	4.26721e-34	7.37799e-33	ncbi_112762528	1.35844	1.39233	0.623767	0.738242	0.451186	2.20502	0.812967	1.41663	2.05871	1.73118	0.477559	0.75751	DCUP	PREDICTED: uroporphyrinogen decarboxylase [Arachis ipaensis]	Metabolism;Metabolism;Metabolism	Global and overview maps;Global and overview maps;Metabolism of cofactors and vitamins	ko01100//Metabolic pathways;ko01110//Biosynthesis of secondary metabolites;ko00860//Porphyrin and chlorophyll metabolism	K01599;K01599;K01599	GO:0009526//plastid envelope;GO:0009532//plastid stroma	GO:0016830//carbon-carbon lyase activity	GO:0006779//porphyrin-containing compound biosynthetic process
ncbi_112749959	1	4.86227e-34	8.39824e-33	ncbi_112749959	3.59593	1.31706	2.48751	1.60987	1.3071	3.0859	2.50906	1.7945	2.66968	1.7881	1.33005	1.96909	RPP2B	PREDICTED: 60S acidic ribosomal protein P2A-like [Arachis duranensis]	Genetic Information Processing	Translation	ko03010//Ribosome	K02943	GO:0030529//intracellular ribonucleoprotein complex	-	GO:0034645//cellular macromolecule biosynthetic process
ncbi_112784730	1	9.95648e-34	1.71795e-32	ncbi_112784730	0.851057	0.956004	0.263933	0.622647	0.457967	1.99516	0.647927	1.27833	1.84306	1.80412	0.293865	0.613034	ndhO	PREDICTED: NAD(P)H-quinone oxidoreductase subunit O, chloroplastic [Arachis ipaensis]	-	-	-	-	GO:0009507//chloroplast	-	GO:0044237//cellular metabolic process;GO:0044699//single-organism process
ncbi_112707795	4	1.16174e-33	2.00249e-32	ncbi_112707795	3.56267	3.19715	4.36246	4.06081	2.95444	2.39669	4.67516	3.45871	2.62942	4.17755	3.35001	4.93303	RAN1	PREDICTED: GTP-binding nuclear protein Ran-3-like [Arachis duranensis]	Genetic Information Processing;Genetic Information Processing	Translation;Translation	ko03013//RNA transport;ko03008//Ribosome biogenesis in eukaryotes	K07936;K07936	GO:0005911//cell-cell junction;GO:0043231//intracellular membrane-bounded organelle;GO:0044444//cytoplasmic part	GO:0032550//purine ribonucleoside binding	GO:0006405//RNA export from nucleus;GO:0006886//intracellular protein transport
ncbi_112696591	1	1.55979e-33	2.68587e-32	ncbi_112696591	0.653649	0.88864	0.318246	2.11449	0.26354	1.48858	0.576267	0.846973	1.35691	1.06924	0.230996	0.307343	AQP1	PREDICTED: probable aquaporin TIP-type [Arachis duranensis]	-	-	-	-	-	-	-
ncbi_112706524	4	1.90444e-33	3.27598e-32	ncbi_112706524	0.4139	2.79303	1.6268	2.9001	4.93778	0.130448	1.03162	0.653749	0.275406	0.961279	1.94961	1.99655	BFRUCT1	PREDICTED: beta-fructofuranosidase, cell wall isozyme-like [Arachis duranensis]	Metabolism;Metabolism;Metabolism	Global and overview maps;Carbohydrate metabolism;Carbohydrate metabolism	ko01100//Metabolic pathways;ko00500//Starch and sucrose metabolism;ko00052//Galactose metabolism	K01193;K01193;K01193	-	-	GO:0044238//primary metabolic process
ncbi_112709759	1	2.00046e-33	3.43765e-32	ncbi_112709759	2.29968	0.782073	1.76979	1.04903	0.673044	1.79492	1.39961	1.15419	1.84519	1.13977	0.682536	0.927642	RPL27	PREDICTED: 60S ribosomal protein L27 [Arachis duranensis]	Genetic Information Processing	Translation	ko03010//Ribosome	K02901	GO:0030529//intracellular ribonucleoprotein complex	-	GO:0010467//gene expression
ncbi_112782325	1	2.03778e-33	3.49823e-32	ncbi_112782325	1.30952	1.18728	0.664229	0.680287	0.309606	2.18119	1.0064	1.50965	2.33532	2.01106	0.492081	0.819052	PPA6	PREDICTED: soluble inorganic pyrophosphatase 6, chloroplastic-like [Arachis ipaensis]	Metabolism	Energy metabolism	ko00190//Oxidative phosphorylation	K01507	GO:0009526//plastid envelope;GO:0009532//plastid stroma	GO:0016462//pyrophosphatase activity;GO:0046872//metal ion binding	GO:0000097//sulfur amino acid biosynthetic process;GO:0006091//generation of precursor metabolites and energy;GO:0006605//protein targeting;GO:0006793//phosphorus metabolic process;GO:0009620//response to fungus;GO:0009683//indoleacetic acid metabolic process;GO:0009696//salicylic acid metabolic process;GO:0009755//hormone-mediated signaling pathway;GO:0009863//salicylic acid mediated signaling p…
ncbi_112695774	1	2.14549e-33	3.67938e-32	ncbi_112695774	4.92396	2.6887	3.56097	2.69431	2.09801	4.60413	3.6809	3.11074	4.04794	3.20352	2.27972	3.26631	RPL19A	PREDICTED: 60S ribosomal protein L19-1 [Arachis duranensis]	Genetic Information Processing	Translation	ko03010//Ribosome	K02885	-	-	-
ncbi_112795776	4	3.07571e-33	5.2693e-32	ncbi_112795776	0.959979	1.5111	1.83945	3.09765	1.84345	0.539181	2.55167	1.2945	0.610845	1.44469	1.68269	2.4185	BAM9	PREDICTED: inactive beta-amylase 9 [Arachis duranensis]	-	-	-	-	GO:0044424//intracellular part	GO:0016160//amylase activity	GO:0044238//primary metabolic process
ncbi_112737364	1	3.49903e-33	5.98845e-32	ncbi_112737364	2.89771	2.33956	2.11795	1.78719	1.10264	3.61982	1.927	2.96245	3.51857	3.84941	1.16127	1.90197	VTE3	PREDICTED: 2-methyl-6-phytyl-1,4-hydroquinone methyltransferase, chloroplastic [Arachis duranensis]	Metabolism;Metabolism;Metabolism	Global and overview maps;Global and overview maps;Metabolism of cofactors and vitamins	ko01100//Metabolic pathways;ko01110//Biosynthesis of secondary metabolites;ko00130//Ubiquinone and other terpenoid-quinone biosynthesis	K12502;K12502;K12502	GO:0036338//viral membrane	GO:0016741//transferase activity, transferring one-carbon groups	GO:0008152//metabolic process
ncbi_112708997	1	3.77921e-33	6.46142e-32	ncbi_112708997	1.04032	0.754806	0.420623	0.296225	0.317488	1.49506	0.521094	1.00944	1.09122	1.15084	0.199811	0.354996	CAS	PREDICTED: calcium sensing receptor, chloroplastic [Arachis duranensis]	-	-	-	-	GO:0043231//intracellular membrane-bounded organelle	GO:0031559//oxidosqualene cyclase activity	GO:0006090//pyruvate metabolic process;GO:0006633//fatty acid biosynthetic process;GO:0006694//steroid biosynthetic process;GO:0006779//porphyrin-containing compound biosynthetic process;GO:0009668//plastid membrane organization;GO:0016104//triterpenoid biosynthetic process;GO:0016109//tetraterpenoid biosynthetic process;GO:0046471//phosphatidylglycerol metabolic process;GO:0048229//gametophyte d…
ncbi_112696754	1	5.87345e-33	1.00318e-31	ncbi_112696754	3.36942	2.41598	2.09349	1.0694	1.079	3.92959	2.1016	2.75615	3.70933	3.62939	1.39067	2.31597	BAS1	PREDICTED: 2-Cys peroxiredoxin BAS1, chloroplastic [Lupinus angustifolius]	-	-	-	-	-	-	-
ncbi_112702804	2	6.1756e-33	1.05372e-31	ncbi_112702804	0.807869	1.5892	1.42859	2.80768	1.03223	0.5386	1.92403	1.32799	0.676534	1.40828	1.11692	1.74315	At2g30020	PREDICTED: probable protein phosphatase 2C 25 [Arachis duranensis]	-	-	-	-	-	GO:0004721//phosphoprotein phosphatase activity;GO:0043169//cation binding	GO:0006464//cellular protein modification process
ncbi_112775179	1	6.50452e-33	1.10873e-31	ncbi_112775179	1.68989	1.03007	0.62482	0.581694	0.639013	2.04703	0.954938	1.36193	2.05588	1.6676	0.48936	0.738721	GATC	PREDICTED: glutamyl-tRNA(Gln) amidotransferase subunit C, chloroplastic/mitochondrial-like [Arachis ipaensis]	Metabolism;Genetic Information Processing	Global and overview maps;Translation	ko01100//Metabolic pathways;ko00970//Aminoacyl-tRNA biosynthesis	K02435;K02435	-	-	-
ncbi_112697317	4	7.71046e-33	1.31296e-31	ncbi_112697317	0.799763	6.22294	1.53645	3.76138	2.21441	0.304929	1.70909	1.35647	0.58716	1.56142	1.63251	1.73129	XTH23	PREDICTED: probable xyloglucan endotransglucosylase/hydrolase protein 23 [Arachis duranensis]	-	-	-	-	GO:0005576//extracellular region;GO:0030312//external encapsulating structure	GO:0016758//transferase activity, transferring hexosyl groups;GO:0016787//hydrolase activity	GO:0044042//glucan metabolic process;GO:0045229//external encapsulating structure organization
[truncated: 387 more rows]
