# Supplementary material for: scRNA-seq Reveals the Mechanism of Fatty Acid Desaturase 2 Mutation to Repress Leaf Growth in Peanut (Arachis hypogaea L.)
Source: Cells. 2023 Sep 19;12(18):2305. doi: 10.3390/cells12182305 (PMC10527976; doi:10.3390/cells12182305)
Supplement: Supplementary file 1 [file cells-12-02305-s001.zip › Table S16 DEGs in mesophyll trajectory.xlsx]

## Sheet: Sheet1
GeneID	Gene_cluster	P_value	FDR	Symbol	Description	KEGG_A_class	KEGG_B_class	Pathway	K_ID	GO Component	GO Function	GO Process
ncbi_36489155	1	0	0	rpoB	RNA polymerase beta subunit (chloroplast) [Arachis hypogaea]	Metabolism;Metabolism;Metabolism;Genetic Information Processing	Global and overview maps;Nucleotide metabolism;Nucleotide metabolism;Transcription	ko01100//Metabolic pathways;ko00230//Purine metabolism;ko00240//Pyrimidine metabolism;ko03020//RNA polymerase	K03043;K03043;K03043;K03043	-	-	-
ncbi_36489156	1	0	0	rpoC1	RNA polymerase beta (chloroplast) [Arachis hypogaea]	Metabolism;Metabolism;Metabolism;Genetic Information Processing	Global and overview maps;Nucleotide metabolism;Nucleotide metabolism;Transcription	ko01100//Metabolic pathways;ko00230//Purine metabolism;ko00240//Pyrimidine metabolism;ko03020//RNA polymerase	K03046;K03046;K03046;K03046	GO:0009536//plastid	GO:0034062//RNA polymerase activity	GO:0034645//cellular macromolecule biosynthetic process
ncbi_36489157	1	0	0	rpoC2	RNA polymerase beta' subunit (chloroplast) [Arachis hypogaea]	Metabolism;Metabolism;Metabolism;Genetic Information Processing	Global and overview maps;Nucleotide metabolism;Nucleotide metabolism;Transcription	ko01100//Metabolic pathways;ko00230//Purine metabolism;ko00240//Pyrimidine metabolism;ko03020//RNA polymerase	K03046;K03046;K03046;K03046	GO:0009536//plastid	GO:0034062//RNA polymerase activity	GO:0034645//cellular macromolecule biosynthetic process
ncbi_36489158	1	0	0	rps2	ribosomal protein S2 (chloroplast) [Arachis hypogaea]	Genetic Information Processing	Translation	ko03010//Ribosome	K02967	GO:0009536//plastid;GO:0044391//ribosomal subunit	-	GO:0010467//gene expression
ncbi_36489160	1	0	0	atpH	ATP synthase subunit c, chloroplastic [Ananas comosus]	Metabolism;Metabolism;Metabolism	Global and overview maps;Energy metabolism;Energy metabolism	ko01100//Metabolic pathways;ko00190//Oxidative phosphorylation;ko00195//Photosynthesis	K02110;K02110;K02110	GO:0031224//intrinsic component of membrane;GO:0033177//proton-transporting two-sector ATPase complex, proton-transporting domain;GO:0044434//chloroplast part	GO:0005488//binding;GO:0015077//monovalent inorganic cation transmembrane transporter activity	GO:0006754//ATP biosynthetic process;GO:0015988//energy coupled proton transmembrane transport, against electrochemical gradient
ncbi_36489170	1	0	0	ycf4	photosystem I assembly protein ycf4 (chloroplast) [Arachis hypogaea]	-	-	-	-	GO:0009521//photosystem;GO:0031224//intrinsic component of membrane;GO:0044434//chloroplast part	-	GO:0044237//cellular metabolic process
ncbi_36489184	1	0	0	rps18	ribosomal protein S18 (chloroplast) [Arachis hypogaea]	Genetic Information Processing	Translation	ko03010//Ribosome	K02963	GO:0009532//plastid stroma;GO:0030529//intracellular ribonucleoprotein complex	GO:0003723//RNA binding;GO:0005198//structural molecule activity	GO:0010467//gene expression
ncbi_36489185	1	0	0	rpl20	ribosomal protein L20 (chloroplast) [Arachis hypogaea]	Genetic Information Processing	Translation	ko03010//Ribosome	K02887	GO:0009536//plastid;GO:0030529//intracellular ribonucleoprotein complex	GO:0003723//RNA binding;GO:0005198//structural molecule activity	GO:0010467//gene expression
ncbi_36489193	1	0	0	rpoA	RNA polymerase alpha subunit (chloroplast) [Arachis hypogaea]	Metabolism;Metabolism;Metabolism;Genetic Information Processing	Global and overview maps;Nucleotide metabolism;Nucleotide metabolism;Transcription	ko01100//Metabolic pathways;ko00230//Purine metabolism;ko00240//Pyrimidine metabolism;ko03020//RNA polymerase	K03040;K03040;K03040;K03040	GO:0009536//plastid	GO:0005515//protein binding;GO:0034062//RNA polymerase activity	GO:0034645//cellular macromolecule biosynthetic process
ncbi_36489194	1	0	0	rps11	ribosomal protein S11 (chloroplast) [Arachis hypogaea]	Genetic Information Processing	Translation	ko03010//Ribosome	K02948	GO:0009536//plastid;GO:0030529//intracellular ribonucleoprotein complex	GO:0003723//RNA binding;GO:0005198//structural molecule activity	GO:0010467//gene expression
ncbi_36489199	1	0	0	rps3	ribosomal protein S3 (chloroplast) [Arachis hypogaea]	Genetic Information Processing	Translation	ko03010//Ribosome	K02982	GO:0009536//plastid;GO:0044391//ribosomal subunit	GO:0003723//RNA binding;GO:0005198//structural molecule activity	GO:0010467//gene expression
ncbi_36489200	1	0	0	rps19	ribosomal protein S19 (chloroplast) [Arachis hypogaea]	Genetic Information Processing	Translation	ko03010//Ribosome	K02965	GO:0009536//plastid;GO:0044391//ribosomal subunit	GO:0003723//RNA binding;GO:0005198//structural molecule activity	GO:0010467//gene expression
ncbi_36489215	1	0	0	ndhF	NADH-plastoquinone oxidoreductase subunit 5 (chloroplast) [Arachis hypogaea]	Metabolism;Metabolism	Global and overview maps;Energy metabolism	ko01100//Metabolic pathways;ko00190//Oxidative phosphorylation	K05577;K05577	GO:0009536//plastid;GO:0031224//intrinsic component of membrane	GO:0003824//catalytic activity;GO:0048037//cofactor binding	GO:0022904//respiratory electron transport chain
ncbi_36489218	2	0	0	ccsA	cytochrome c heme attachment protein (chloroplast) [Arachis hypogaea]	-	-	-	-	GO:0031224//intrinsic component of membrane;GO:0034357//photosynthetic membrane	GO:0046906//tetrapyrrole binding	GO:0043623//cellular protein complex assembly
ncbi_36489219	1	0	0	ndhD	NADH-plastoquinone oxidoreductase subunit 4 (chloroplast) [Arachis hypogaea]	Metabolism;Metabolism	Global and overview maps;Energy metabolism	ko01100//Metabolic pathways;ko00190//Oxidative phosphorylation	K05575;K05575	GO:0031224//intrinsic component of membrane;GO:0044434//chloroplast part	GO:0016651//oxidoreductase activity, acting on NAD(P)H;GO:0048037//cofactor binding	GO:0022904//respiratory electron transport chain
ncbi_36489222	1	0	0	ndhG	NADH-plastoquinone oxidoreductase subunit 6 (chloroplast) [Arachis hypogaea]	Metabolism;Metabolism	Global and overview maps;Energy metabolism	ko01100//Metabolic pathways;ko00190//Oxidative phosphorylation	K05578;K05578	GO:0031224//intrinsic component of membrane;GO:0044434//chloroplast part	GO:0048037//cofactor binding;GO:0050136//NADH dehydrogenase (quinone) activity	GO:0044710//single-organism metabolic process
ncbi_112790583	2	0	0	PSBO	PREDICTED: oxygen-evolving enhancer protein 1, chloroplastic [Arachis duranensis]	Metabolism;Metabolism	Global and overview maps;Energy metabolism	ko01100//Metabolic pathways;ko00195//Photosynthesis	K02716;K02716	GO:0009521//photosystem;GO:0019867//outer membrane;GO:0031224//intrinsic component of membrane	-	GO:0042548//regulation of photosynthesis, light reaction
ncbi_112794410	3	0	0	RPL10	PREDICTED: 60S ribosomal protein L10 [Glycine max]	Genetic Information Processing	Translation	ko03010//Ribosome	K02866	-	-	-
ncbi_112795452	2	0	0	At4g17560	PREDICTED: 50S ribosomal protein L19-2, chloroplastic-like [Arachis duranensis]	Genetic Information Processing	Translation	ko03010//Ribosome	K02884	GO:0005622//intracellular	-	-
ncbi_112798269	2	0	0	PSAK	PREDICTED: photosystem I reaction center subunit psaK, chloroplastic [Arachis duranensis]	Metabolism;Metabolism	Global and overview maps;Energy metabolism	ko01100//Metabolic pathways;ko00195//Photosynthesis	K02698;K02698	-	-	-
ncbi_112696732	2	0	0	--	Photosystem II PsbX [Corchorus capsularis]	-	-	-	-	-	-	GO:0044237//cellular metabolic process
ncbi_112697036	2	0	0	RPS16-1	PREDICTED: 30S ribosomal protein S16-like [Arachis duranensis]	Genetic Information Processing	Translation	ko03010//Ribosome	K02959	-	-	-
ncbi_112701672	2	0	0	TPRP-F1	PREDICTED: 36.4 kDa proline-rich protein [Arachis duranensis]	-	-	-	-	-	-	-
ncbi_112707675	2	0	0	--	PREDICTED: chaperone protein DnaJ-like [Arachis duranensis]	-	-	-	-	-	GO:0005515//protein binding	-
ncbi_112710101	2	0	0	RPE	PREDICTED: ribulose-phosphate 3-epimerase, chloroplastic [Arachis duranensis]	Metabolism;Metabolism;Metabolism;Metabolism;Metabolism;Metabolism;Metabolism	Global and overview maps;Global and overview maps;Global and overview maps;Global and overview maps;Carbohydrate metabolism;Energy metabolism;Carbohydrate metabolism	ko01100//Metabolic pathways;ko01110//Biosynthesis of secondary metabolites;ko01200//Carbon metabolism;ko01230//Biosynthesis of amino acids;ko00040//Pentose and glucuronate interconversions;ko00710//Carbon fixation in photosynthetic organisms;ko00030//Pentose phosphate pathway	K01783;K01783;K01783;K01783;K01783;K01783;K01783	-	-	-
ncbi_112733412	2	0	0	CURT1A	PREDICTED: protein CURVATURE THYLAKOID 1A, chloroplastic [Arachis duranensis]	-	-	-	-	-	-	-
ncbi_112734748	2	0	0	CAB7	PREDICTED: chlorophyll a-b binding protein 7, chloroplastic [Arachis duranensis]	Metabolism	Energy metabolism	ko00196//Photosynthesis - antenna proteins	K08908	-	-	-
ncbi_112735433	2	0	0	PSBQ2	PREDICTED: oxygen-evolving enhancer protein 3-2, chloroplastic [Arachis duranensis]	Metabolism;Metabolism	Global and overview maps;Energy metabolism	ko01100//Metabolic pathways;ko00195//Photosynthesis	K08901;K08901	-	-	-
ncbi_112741622	2	0	0	PSAE1	PREDICTED: photosystem I reaction center subunit IV, chloroplastic [Arachis ipaensis]	Metabolism;Metabolism	Global and overview maps;Energy metabolism	ko01100//Metabolic pathways;ko00195//Photosynthesis	K02693;K02693	-	-	-
ncbi_112750192	2	0	0	LHCB4.1	PREDICTED: chlorophyll a-b binding protein CP29.2, chloroplastic-like [Arachis duranensis]	Metabolism;Metabolism	Global and overview maps;Energy metabolism	ko01100//Metabolic pathways;ko00196//Photosynthesis - antenna proteins	K08915;K08915	GO:0009521//photosystem;GO:0031224//intrinsic component of membrane;GO:0031976//plastid thylakoid;GO:0044434//chloroplast part	GO:0043169//cation binding;GO:0046906//tetrapyrrole binding	GO:0006091//generation of precursor metabolites and energy;GO:0006464//cellular protein modification process;GO:0009642//response to light intensity;GO:0034285//response to disaccharide;GO:0043269//regulation of ion transport
ncbi_112789141	2	0	0	FBA1	PREDICTED: fructose-bisphosphate aldolase 1, chloroplastic-like [Arachis duranensis]	Metabolism;Metabolism;Metabolism;Metabolism;Metabolism;Metabolism;Metabolism;Metabolism	Global and overview maps;Global and overview maps;Global and overview maps;Global and overview maps;Carbohydrate metabolism;Energy metabolism;Carbohydrate metabolism;Carbohydrate metabolism	ko01100//Metabolic pathways;ko01110//Biosynthesis of secondary metabolites;ko01200//Carbon metabolism;ko01230//Biosynthesis of amino acids;ko00010//Glycolysis / Gluconeogenesis;ko00710//Carbon fixation in photosynthetic organisms;ko00051//Fructose and mannose metabolism;ko00030//Pentose phosphate pathway	K01623;K01623;K01623;K01623;K01623;K01623;K01623;K01623	-	GO:0016832//aldehyde-lyase activity	GO:0006090//pyruvate metabolic process
ncbi_112789142	2	0	0	FBA2	PREDICTED: fructose-bisphosphate aldolase 1, chloroplastic [Arachis duranensis]	Metabolism;Metabolism;Metabolism;Metabolism;Metabolism;Metabolism;Metabolism;Metabolism	Global and overview maps;Global and overview maps;Global and overview maps;Global and overview maps;Carbohydrate metabolism;Energy metabolism;Carbohydrate metabolism;Carbohydrate metabolism	ko01100//Metabolic pathways;ko01110//Biosynthesis of secondary metabolites;ko01200//Carbon metabolism;ko01230//Biosynthesis of amino acids;ko00010//Glycolysis / Gluconeogenesis;ko00710//Carbon fixation in photosynthetic organisms;ko00051//Fructose and mannose metabolism;ko00030//Pentose phosphate pathway	K01623;K01623;K01623;K01623;K01623;K01623;K01623;K01623	-	GO:0016832//aldehyde-lyase activity	GO:0006090//pyruvate metabolic process
ncbi_112789435	2	0	0	PSBT	PREDICTED: photosystem II 5 kDa protein, chloroplastic-like [Arachis duranensis]	-	-	-	-	-	-	-
ncbi_112790006	2	0	0	CAB13	PREDICTED: chlorophyll a-b binding protein 13, chloroplastic [Arachis duranensis]	Metabolism;Metabolism	Global and overview maps;Energy metabolism	ko01100//Metabolic pathways;ko00196//Photosynthesis - antenna proteins	K08914;K08914	GO:0009521//photosystem;GO:0031224//intrinsic component of membrane	GO:0043169//cation binding;GO:0046906//tetrapyrrole binding	GO:0006091//generation of precursor metabolites and energy;GO:0006464//cellular protein modification process
ncbi_112790492	2	0	0	--	membrane family protein [Populus trichocarpa]	-	-	-	-	-	-	GO:0044237//cellular metabolic process
ncbi_112790983	2	0	0	ACL1	PREDICTED: acyl carrier protein 1, chloroplastic-like [Arachis duranensis]	-	-	-	-	-	-	-
ncbi_112791597	2	0	0	RCA	PREDICTED: ribulose bisphosphate carboxylase/oxygenase activase, chloroplastic [Arachis duranensis]	-	-	-	-	-	-	-
ncbi_112792081	2	0	0	CPN20	PREDICTED: 20 kDa chaperonin, chloroplastic-like [Arachis duranensis]	-	-	-	-	GO:0005576//extracellular region;GO:0009526//plastid envelope;GO:0009532//plastid stroma;GO:0044434//chloroplast part	GO:0032550//purine ribonucleoside binding;GO:0046914//transition metal ion binding	GO:0000097//sulfur amino acid biosynthetic process;GO:0003006//developmental process involved in reproduction;GO:0006006//glucose metabolic process;GO:0006090//pyruvate metabolic process;GO:0006970//response to osmotic stress;GO:0009657//plastid organization;GO:0044267//cellular protein metabolic process;GO:2000379//positive regulation of reactive oxygen species metabolic process
ncbi_112792125	2	0	0	SEND33	PREDICTED: ferredoxin [Arachis duranensis]	Metabolism	Energy metabolism	ko00195//Photosynthesis	K02639	-	GO:0043169//cation binding;GO:0051536//iron-sulfur cluster binding	GO:0006091//generation of precursor metabolites and energy
ncbi_112792338	2	0	0	CAB3	PREDICTED: chlorophyll a-b binding protein of LHCII type 1-like [Arachis duranensis]	Metabolism;Metabolism	Global and overview maps;Energy metabolism	ko01100//Metabolic pathways;ko00196//Photosynthesis - antenna proteins	K08912;K08912	-	-	-
ncbi_112795584	2	0	0	RPL11	PREDICTED: 50S ribosomal protein L11, chloroplastic [Arachis duranensis]	Genetic Information Processing	Translation	ko03010//Ribosome	K02867	GO:0030529//intracellular ribonucleoprotein complex	-	GO:0010467//gene expression
ncbi_112795729	2	0	0	SEND33	PREDICTED: ferredoxin-like [Arachis duranensis]	Metabolism	Energy metabolism	ko00195//Photosynthesis	K02639	-	GO:0043169//cation binding;GO:0051536//iron-sulfur cluster binding	GO:0006091//generation of precursor metabolites and energy
ncbi_112796142	2	0	0	PSAF	PREDICTED: photosystem I reaction center subunit III, chloroplastic [Arachis duranensis]	Metabolism;Metabolism	Global and overview maps;Energy metabolism	ko01100//Metabolic pathways;ko00195//Photosynthesis	K02694;K02694	GO:0043234//protein complex	-	GO:0044237//cellular metabolic process
ncbi_112797561	2	0	0	PSAL	PREDICTED: photosystem I reaction center subunit XI, chloroplastic [Arachis duranensis]	Metabolism;Metabolism	Global and overview maps;Energy metabolism	ko01100//Metabolic pathways;ko00195//Photosynthesis	K02699;K02699	GO:0009521//photosystem;GO:0009526//plastid envelope;GO:0031224//intrinsic component of membrane;GO:0031976//plastid thylakoid;GO:0044434//chloroplast part	-	GO:0006091//generation of precursor metabolites and energy;GO:0006873//cellular ion homeostasis;GO:0006996//organelle organization;GO:0030001//metal ion transport;GO:0043623//cellular protein complex assembly
ncbi_112797607	2	0	0	Letm1	PREDICTED: LETM1 and EF-hand domain-containing protein 1, mitochondrial-like [Arachis ipaensis]	-	-	-	-	GO:0031224//intrinsic component of membrane;GO:0043231//intracellular membrane-bounded organelle	-	-
ncbi_112797972	2	0	0	OHP1	PREDICTED: high-light-induced protein, chloroplastic-like isoform X1 [Arachis duranensis]	-	-	-	-	-	-	-
ncbi_112801730	2	0	0	LHCB5	PREDICTED: chlorophyll a-b binding protein CP26, chloroplastic [Arachis duranensis]	Metabolism;Metabolism	Global and overview maps;Energy metabolism	ko01100//Metabolic pathways;ko00196//Photosynthesis - antenna proteins	K08916;K08916	GO:0009521//photosystem;GO:0031224//intrinsic component of membrane	GO:0043169//cation binding;GO:0046906//tetrapyrrole binding	GO:0006091//generation of precursor metabolites and energy;GO:0006464//cellular protein modification process
ncbi_112802451	2	0	0	BCA1	PREDICTED: carbonic anhydrase, chloroplastic-like isoform X1 [Arachis duranensis]	Metabolism	Energy metabolism	ko00910//Nitrogen metabolism	K01673	-	-	-
ncbi_112802518	2	0	0	--	PREDICTED: uncharacterized protein LOC107491413 [Arachis duranensis]	-	-	-	-	-	-	-
ncbi_112802855	2	0	0	RPL6	PREDICTED: 50S ribosomal protein L6, chloroplastic-like [Arachis duranensis]	Genetic Information Processing	Translation	ko03010//Ribosome	K02933	-	-	-
ncbi_112803007	2	0	0	CAB3	PREDICTED: chlorophyll a-b binding protein of LHCII type 1 [Arachis duranensis]	Metabolism;Metabolism	Global and overview maps;Energy metabolism	ko01100//Metabolic pathways;ko00196//Photosynthesis - antenna proteins	K08912;K08912	-	-	-
ncbi_112803074	2	0	0	CAB6A	PREDICTED: chlorophyll a-b binding protein 6A, chloroplastic [Arachis duranensis]	Metabolism	Energy metabolism	ko00196//Photosynthesis - antenna proteins	K08907	-	-	-
ncbi_112803125	2	0	0	PSAG	PREDICTED: photosystem I reaction center subunit V, chloroplastic [Arachis duranensis]	Metabolism;Metabolism	Global and overview maps;Energy metabolism	ko01100//Metabolic pathways;ko00195//Photosynthesis	K08905;K08905	-	GO:0046906//tetrapyrrole binding	GO:0044237//cellular metabolic process
ncbi_112695253	2	0	0	CURT1B	PREDICTED: protein CURVATURE THYLAKOID 1B, chloroplastic-like [Arachis ipaensis]	-	-	-	-	-	-	-
ncbi_112695782	2	0	0	RPS17	PREDICTED: 30S ribosomal protein S17, chloroplastic-like [Arachis duranensis]	Genetic Information Processing	Translation	ko03010//Ribosome	K02961	GO:0000314//organellar small ribosomal subunit;GO:0009526//plastid envelope;GO:0009532//plastid stroma;GO:0031976//plastid thylakoid	GO:0003723//RNA binding;GO:0005198//structural molecule activity	GO:0006412//translation
ncbi_112696113	2	0	0	rpl22	PREDICTED: 50S ribosomal protein L22, chloroplastic-like [Arachis ipaensis]	Genetic Information Processing	Translation	ko03010//Ribosome	K02890	GO:0005840//ribosome;GO:0009536//plastid	-	-
ncbi_112696294	2	0	0	psbW	PREDICTED: photosystem II reaction center W protein, chloroplastic [Arachis duranensis]	Metabolism;Metabolism	Global and overview maps;Energy metabolism	ko01100//Metabolic pathways;ko00195//Photosynthesis	K02721;K02721	-	-	-
ncbi_112696804	2	0	0	CRD1	PREDICTED: magnesium-protoporphyrin IX monomethyl ester [oxidative] cyclase, chloroplastic [Arachis duranensis]	Metabolism;Metabolism;Metabolism	Global and overview maps;Global and overview maps;Metabolism of cofactors and vitamins	ko01100//Metabolic pathways;ko01110//Biosynthesis of secondary metabolites;ko00860//Porphyrin and chlorophyll metabolism	K04035;K04035;K04035	-	GO:0016709//oxidoreductase activity, acting on paired donors, with incorporation or reduction of molecular oxygen, NAD(P)H as one donor, and incorporation of one atom of oxygen;GO:0043169//cation binding	GO:0006779//porphyrin-containing compound biosynthetic process;GO:0044710//single-organism metabolic process
ncbi_112697048	2	0	0	GAPA	PREDICTED: glyceraldehyde-3-phosphate dehydrogenase A, chloroplastic [Arachis ipaensis]	Metabolism;Metabolism;Metabolism	Global and overview maps;Global and overview maps;Energy metabolism	ko01100//Metabolic pathways;ko01200//Carbon metabolism;ko00710//Carbon fixation in photosynthetic organisms	K05298;K05298;K05298	-	GO:0000166//nucleotide binding;GO:0016903//oxidoreductase activity, acting on the aldehyde or oxo group of donors	GO:0044710//single-organism metabolic process
ncbi_112697503	2	0	0	AZI1	PREDICTED: 14 kDa proline-rich protein DC2.15-like [Arachis duranensis]	-	-	-	-	-	-	-
ncbi_112701750	2	0	0	CAB215	PREDICTED: chlorophyll a-b binding protein 215, chloroplastic [Arachis duranensis]	Metabolism;Metabolism	Global and overview maps;Energy metabolism	ko01100//Metabolic pathways;ko00196//Photosynthesis - antenna proteins	K08913;K08913	GO:0009521//photosystem;GO:0031224//intrinsic component of membrane	GO:0043169//cation binding;GO:0046906//tetrapyrrole binding	GO:0006091//generation of precursor metabolites and energy;GO:0006464//cellular protein modification process
ncbi_112701834	2	0	0	RPS10	PREDICTED: 30S ribosomal protein S10, chloroplastic [Arachis duranensis]	Genetic Information Processing	Translation	ko03010//Ribosome	K02946	-	-	-
ncbi_112701901	2	0	0	PSBO	PREDICTED: oxygen-evolving enhancer protein 1, chloroplastic-like [Arachis duranensis]	Metabolism;Metabolism	Global and overview maps;Energy metabolism	ko01100//Metabolic pathways;ko00195//Photosynthesis	K02716;K02716	-	-	-
ncbi_112702075	2	0	0	PSBP	PREDICTED: oxygen-evolving enhancer protein 2, chloroplastic-like [Arachis duranensis]	Metabolism;Metabolism	Global and overview maps;Energy metabolism	ko01100//Metabolic pathways;ko00195//Photosynthesis	K02717;K02717	-	-	-
ncbi_112702092	2	0	0	AGT1	PREDICTED: serine--glyoxylate aminotransferase [Arachis duranensis]	Metabolism;Metabolism;Metabolism;Cellular Processes;Metabolism;Metabolism;Metabolism	Global and overview maps;Global and overview maps;Global and overview maps;Transport and catabolism;Carbohydrate metabolism;Amino acid metabolism;Amino acid metabolism	ko01100//Metabolic pathways;ko01110//Biosynthesis of secondary metabolites;ko01200//Carbon metabolism;ko04146//Peroxisome;ko00630//Glyoxylate and dicarboxylate metabolism;ko00260//Glycine, serine and threonine metabolism;ko00250//Alanine, aspartate and glutamate metabolism	K00830;K00830;K00830;K00830;K00830;K00830;K00830	-	GO:0008483//transaminase activity;GO:0043168//anion binding	-
ncbi_112702298	2	0	0	PETE	PREDICTED: plastocyanin [Arachis duranensis]	Metabolism	Energy metabolism	ko00195//Photosynthesis	K02638	-	-	-
ncbi_112702410	2	0	0	PSAEB	PREDICTED: photosystem I reaction center subunit IV B, chloroplastic-like [Arachis ipaensis]	Metabolism;Metabolism	Global and overview maps;Energy metabolism	ko01100//Metabolic pathways;ko00195//Photosynthesis	K02693;K02693	-	-	-
ncbi_112702482	2	0	0	RCA1	PREDICTED: ribulose bisphosphate carboxylase/oxygenase activase, chloroplastic-like [Arachis ipaensis]	-	-	-	-	-	-	-
ncbi_112702707	2	0	0	At3g55800	PREDICTED: sedoheptulose-1,7-bisphosphatase, chloroplastic [Arachis duranensis]	Metabolism;Metabolism;Metabolism	Global and overview maps;Global and overview maps;Energy metabolism	ko01100//Metabolic pathways;ko01200//Carbon metabolism;ko00710//Carbon fixation in photosynthetic organisms	K01100;K01100;K01100	GO:0005576//extracellular region;GO:0009526//plastid envelope;GO:0009532//plastid stroma	GO:0043169//cation binding;GO:0050308//sugar-phosphatase activity	GO:0000097//sulfur amino acid biosynthetic process;GO:0005982//starch metabolic process;GO:0005985//sucrose metabolic process;GO:0006090//pyruvate metabolic process;GO:0006605//protein targeting;GO:0006739//NADP metabolic process;GO:0006996//organelle organization;GO:0009620//response to fungus;GO:0009696//salicylic acid metabolic process;GO:0009755//hormone-mediated signaling pathway;GO:0009767/…
ncbi_112702925	2	0	0	At1g56190	PREDICTED: phosphoglycerate kinase, chloroplastic [Arachis duranensis]	Metabolism;Metabolism;Metabolism;Metabolism;Metabolism;Metabolism	Global and overview maps;Global and overview maps;Global and overview maps;Global and overview maps;Carbohydrate metabolism;Energy metabolism	ko01100//Metabolic pathways;ko01110//Biosynthesis of secondary metabolites;ko01200//Carbon metabolism;ko01230//Biosynthesis of amino acids;ko00010//Glycolysis / Gluconeogenesis;ko00710//Carbon fixation in photosynthetic organisms	K00927;K00927;K00927;K00927;K00927;K00927	-	GO:0016772//transferase activity, transferring phosphorus-containing groups;GO:0032550//purine ribonucleoside binding	GO:0006090//pyruvate metabolic process;GO:0006796//phosphate-containing compound metabolic process
ncbi_112703414	2	0	0	PSBR	PREDICTED: photosystem II 10 kDa polypeptide, chloroplastic [Arachis duranensis]	Metabolism;Metabolism	Global and overview maps;Energy metabolism	ko01100//Metabolic pathways;ko00195//Photosynthesis	K03541;K03541	-	-	-
ncbi_112703455	2	0	0	GLO1	PREDICTED: peroxisomal (S)-2-hydroxy-acid oxidase GLO1 isoform X1 [Arachis duranensis]	Metabolism;Metabolism;Metabolism;Cellular Processes;Metabolism	Global and overview maps;Global and overview maps;Global and overview maps;Transport and catabolism;Carbohydrate metabolism	ko01100//Metabolic pathways;ko01110//Biosynthesis of secondary metabolites;ko01200//Carbon metabolism;ko04146//Peroxisome;ko00630//Glyoxylate and dicarboxylate metabolism	K11517;K11517;K11517;K11517;K11517	-	GO:0003824//catalytic activity;GO:0032553//ribonucleotide binding	GO:0044710//single-organism metabolic process
ncbi_112705801	2	0	0	petM	Cytochrome b6-f complex subunit 7 [Cajanus cajan]	-	-	-	-	-	-	-
ncbi_112706057	2	0	0	NAC002	PREDICTED: NAC domain-containing protein 2 [Arachis ipaensis]	-	-	-	-	GO:0043231//intracellular membrane-bounded organelle	GO:0001071//nucleic acid binding transcription factor activity	GO:0009404//toxin metabolic process;GO:0010468//regulation of gene expression;GO:0014070//response to organic cyclic compound;GO:0034645//cellular macromolecule biosynthetic process
ncbi_112706063	2	0	0	PSBS	PREDICTED: photosystem II 22 kDa protein, chloroplastic [Arachis ipaensis]	Metabolism;Metabolism	Global and overview maps;Energy metabolism	ko01100//Metabolic pathways;ko00195//Photosynthesis	K03542;K03542	GO:0009503//thylakoid light-harvesting complex;GO:0009521//photosystem;GO:0031224//intrinsic component of membrane	GO:0019840//isoprenoid binding;GO:0046906//tetrapyrrole binding	GO:0000097//sulfur amino acid biosynthetic process;GO:0005982//starch metabolic process;GO:0009668//plastid membrane organization;GO:0009886//post-embryonic morphogenesis;GO:0009893//positive regulation of metabolic process;GO:0016072//rRNA metabolic process;GO:0043623//cellular protein complex assembly;GO:1990066//energy quenching
ncbi_112707058	2	0	0	petC	PREDICTED: cytochrome b6-f complex iron-sulfur subunit, chloroplastic-like [Arachis duranensis]	Metabolism;Metabolism	Global and overview maps;Energy metabolism	ko01100//Metabolic pathways;ko00195//Photosynthesis	K02636;K02636	GO:0031224//intrinsic component of membrane;GO:0034357//photosynthetic membrane	GO:0009055//electron carrier activity;GO:0043169//cation binding;GO:0051536//iron-sulfur cluster binding;GO:0052880//oxidoreductase activity, acting on diphenols and related substances as donors, with copper protein as acceptor	GO:0015992//proton transport;GO:0044237//cellular metabolic process;GO:0044710//single-organism metabolic process
ncbi_112707270	2	0	0	RPL24	PREDICTED: 50S ribosomal protein L24, chloroplastic [Arachis duranensis]	Genetic Information Processing	Translation	ko03010//Ribosome	K02895	GO:0009526//plastid envelope;GO:0009532//plastid stroma;GO:0030529//intracellular ribonucleoprotein complex	GO:0003723//RNA binding;GO:0005198//structural molecule activity	GO:0006090//pyruvate metabolic process;GO:0006412//translation
ncbi_112707348	2	0	0	CAB13	PREDICTED: chlorophyll a-b binding protein 13, chloroplastic [Arachis ipaensis]	Metabolism;Metabolism	Global and overview maps;Energy metabolism	ko01100//Metabolic pathways;ko00196//Photosynthesis - antenna proteins	K08914;K08914	GO:0009521//photosystem;GO:0031224//intrinsic component of membrane	GO:0043169//cation binding;GO:0046906//tetrapyrrole binding	GO:0006091//generation of precursor metabolites and energy;GO:0006464//cellular protein modification process
ncbi_112707437	2	0	0	ERF4	PREDICTED: ethylene-responsive transcription factor 4-like [Arachis duranensis]	-	-	-	-	-	-	-
ncbi_112707918	2	0	0	AZI1	PREDICTED: 14 kDa proline-rich protein DC2.15-like [Arachis duranensis]	-	-	-	-	-	-	-
ncbi_112708162	2	0	0	--	PREDICTED: calcium-binding protein CML37-like [Arachis duranensis]	Organismal Systems	Environmental adaptation	ko04626//Plant-pathogen interaction	K13448	-	-	-
ncbi_112708247	2	0	0	lhcA-P4	PREDICTED: chlorophyll a-b binding protein P4, chloroplastic [Arachis duranensis]	Metabolism	Energy metabolism	ko00196//Photosynthesis - antenna proteins	K08910	GO:0009521//photosystem;GO:0031224//intrinsic component of membrane	GO:0043169//cation binding;GO:0046906//tetrapyrrole binding	GO:0006091//generation of precursor metabolites and energy;GO:0006464//cellular protein modification process
ncbi_112709894	2	0	0	PSAH2	PREDICTED: photosystem I reaction center subunit VI-2, chloroplastic-like [Arachis duranensis]	Metabolism;Metabolism	Global and overview maps;Energy metabolism	ko01100//Metabolic pathways;ko00195//Photosynthesis	K02695;K02695	-	-	-
ncbi_112709897	2	0	0	CURT1C	PREDICTED: protein CURVATURE THYLAKOID 1C, chloroplastic [Arachis duranensis]	-	-	-	-	-	-	-
ncbi_112710411	2	0	0	GLP1	PREDICTED: germin-like protein subfamily 3 member 1 [Arachis duranensis]	-	-	-	-	GO:0005576//extracellular region	GO:0046914//transition metal ion binding	GO:0006873//cellular ion homeostasis;GO:0009886//post-embryonic morphogenesis;GO:0030001//metal ion transport
ncbi_112710433	2	0	0	psaD	PREDICTED: photosystem I reaction center subunit II, chloroplastic-like [Arachis duranensis]	Metabolism;Metabolism	Global and overview maps;Energy metabolism	ko01100//Metabolic pathways;ko00195//Photosynthesis	K02692;K02692	GO:0009521//photosystem;GO:0043231//intracellular membrane-bounded organelle	-	GO:0044237//cellular metabolic process
ncbi_112710517	2	0	0	CPN10-1	PREDICTED: 10 kDa chaperonin [Arachis duranensis]	-	-	-	-	-	-	GO:0044267//cellular protein metabolic process
ncbi_112710643	2	0	0	CYP20-3	PREDICTED: peptidyl-prolyl cis-trans isomerase, chloroplastic-like [Arachis duranensis]	-	-	-	-	-	-	-
ncbi_112711076	1	0	0	-	-	-	-	-	-	-	-	-
ncbi_112711805	2	0	0	psaD	PREDICTED: photosystem I reaction center subunit II, chloroplastic-like [Arachis duranensis]	Metabolism;Metabolism	Global and overview maps;Energy metabolism	ko01100//Metabolic pathways;ko00195//Photosynthesis	K02692;K02692	GO:0009521//photosystem;GO:0043231//intracellular membrane-bounded organelle	-	GO:0044237//cellular metabolic process
ncbi_112712194	2	0	0	HPR-A	PREDICTED: glycerate dehydrogenase [Arachis duranensis]	Metabolism;Metabolism;Metabolism;Metabolism;Metabolism	Global and overview maps;Global and overview maps;Global and overview maps;Carbohydrate metabolism;Amino acid metabolism	ko01100//Metabolic pathways;ko01110//Biosynthesis of secondary metabolites;ko01200//Carbon metabolism;ko00630//Glyoxylate and dicarboxylate metabolism;ko00260//Glycine, serine and threonine metabolism	K15893;K15893;K15893;K15893;K15893	-	-	-
ncbi_112712350	2	0	0	TKL-1	PREDICTED: transketolase, chloroplastic [Arachis duranensis]	Metabolism;Metabolism;Metabolism;Metabolism;Metabolism;Metabolism	Global and overview maps;Global and overview maps;Global and overview maps;Global and overview maps;Energy metabolism;Carbohydrate metabolism	ko01100//Metabolic pathways;ko01110//Biosynthesis of secondary metabolites;ko01200//Carbon metabolism;ko01230//Biosynthesis of amino acids;ko00710//Carbon fixation in photosynthetic organisms;ko00030//Pentose phosphate pathway	K00615;K00615;K00615;K00615;K00615;K00615	-	GO:0016744//transferase activity, transferring aldehyde or ketonic groups	-
ncbi_112714873	2	0	0	CAP10A	PREDICTED: chlorophyll a-b binding protein CP24 10A, chloroplastic [Arachis duranensis]	Metabolism;Metabolism	Global and overview maps;Energy metabolism	ko01100//Metabolic pathways;ko00196//Photosynthesis - antenna proteins	K08917;K08917	-	-	-
ncbi_112715068	2	0	0	RPL12	PREDICTED: 50S ribosomal protein L12, chloroplastic-like [Arachis duranensis]	Genetic Information Processing	Translation	ko03010//Ribosome	K02935	GO:0030529//intracellular ribonucleoprotein complex	-	GO:0010467//gene expression
ncbi_112715093	2	0	0	PSBY	PREDICTED: photosystem II core complex proteins psbY, chloroplastic [Arachis ipaensis]	Metabolism;Metabolism	Global and overview maps;Energy metabolism	ko01100//Metabolic pathways;ko00195//Photosynthesis	K02723;K02723	GO:0009521//photosystem;GO:0009534//chloroplast thylakoid;GO:0031224//intrinsic component of membrane	GO:0046914//transition metal ion binding	GO:0000097//sulfur amino acid biosynthetic process;GO:0006091//generation of precursor metabolites and energy;GO:0006996//organelle organization;GO:0031399//regulation of protein modification process;GO:0043623//cellular protein complex assembly
ncbi_112715880	2	0	0	PSAN	PREDICTED: photosystem I reaction center subunit N, chloroplastic [Arachis ipaensis]	Metabolism;Metabolism	Global and overview maps;Energy metabolism	ko01100//Metabolic pathways;ko00195//Photosynthesis	K02701;K02701	-	-	-
ncbi_112716705	2	0	0	RBCS	PREDICTED: ribulose bisphosphate carboxylase small chain 1, chloroplastic-like [Arachis duranensis]	Metabolism;Metabolism;Metabolism;Metabolism	Global and overview maps;Global and overview maps;Energy metabolism;Carbohydrate metabolism	ko01100//Metabolic pathways;ko01200//Carbon metabolism;ko00710//Carbon fixation in photosynthetic organisms;ko00630//Glyoxylate and dicarboxylate metabolism	K01602;K01602;K01602;K01602	GO:0009536//plastid	GO:0016831//carboxy-lyase activity	GO:0043094//cellular metabolic compound salvage;GO:0044710//single-organism metabolic process
ncbi_112716706	2	0	0	RBCS	PREDICTED: ribulose bisphosphate carboxylase small chain 1, chloroplastic-like [Arachis duranensis]	Metabolism;Metabolism;Metabolism;Metabolism	Global and overview maps;Global and overview maps;Energy metabolism;Carbohydrate metabolism	ko01100//Metabolic pathways;ko01200//Carbon metabolism;ko00710//Carbon fixation in photosynthetic organisms;ko00630//Glyoxylate and dicarboxylate metabolism	K01602;K01602;K01602;K01602	GO:0009536//plastid	GO:0016831//carboxy-lyase activity	GO:0043094//cellular metabolic compound salvage;GO:0044710//single-organism metabolic process
ncbi_112716741	2	0	0	ATP1	Pterin_4a domain-containing protein [Cephalotus follicularis]	Metabolism;Metabolism	Global and overview maps;Metabolism of cofactors and vitamins	ko01100//Metabolic pathways;ko00790//Folate biosynthesis	K01724;K01724	GO:0009536//plastid	GO:0016836//hydro-lyase activity	GO:0006091//generation of precursor metabolites and energy;GO:0006351//transcription, DNA-templated;GO:0008652//cellular amino acid biosynthetic process;GO:0009108//coenzyme biosynthetic process;GO:0009658//chloroplast organization;GO:0009668//plastid membrane organization;GO:0016072//rRNA metabolic process;GO:0031399//regulation of protein modification process;GO:0043623//cellular protein comple…
ncbi_112720204	2	0	0	PSBO	PREDICTED: oxygen-evolving enhancer protein 1, chloroplastic [Arachis ipaensis]	Metabolism;Metabolism	Global and overview maps;Energy metabolism	ko01100//Metabolic pathways;ko00195//Photosynthesis	K02716;K02716	GO:0009521//photosystem;GO:0019867//outer membrane;GO:0031224//intrinsic component of membrane	-	GO:0042548//regulation of photosynthesis, light reaction
ncbi_112720457	2	0	0	PSAK	PREDICTED: photosystem I reaction center subunit psaK, chloroplastic [Arachis ipaensis]	Metabolism;Metabolism	Global and overview maps;Energy metabolism	ko01100//Metabolic pathways;ko00195//Photosynthesis	K02698;K02698	-	-	-
ncbi_112723217	3	0	0	DRR49A	PREDICTED: pathogenesis-related protein 2-like [Arachis duranensis]	-	-	-	-	-	-	-
ncbi_112723216	3	0	0	DRR49A	PREDICTED: pathogenesis-related protein 2-like [Arachis ipaensis]	-	-	-	-	-	-	-
ncbi_112723219	3	0	0	DRR49A	PREDICTED: pathogenesis-related protein 2-like [Arachis ipaensis]	-	-	-	-	-	-	-
ncbi_112723648	2	0	0	RPS16-1	PREDICTED: 30S ribosomal protein S16-like [Arachis duranensis]	Genetic Information Processing	Translation	ko03010//Ribosome	K02959	-	-	-
ncbi_112723684	2	0	0	--	Photosystem II PsbX [Corchorus capsularis]	-	-	-	-	-	-	GO:0044237//cellular metabolic process
ncbi_112726419	2	0	0	CURT1A	PREDICTED: protein CURVATURE THYLAKOID 1A, chloroplastic [Arachis ipaensis]	-	-	-	-	-	-	-
ncbi_112726615	2	0	0	CSP41B	PREDICTED: chloroplast stem-loop binding protein of 41 kDa b, chloroplastic [Arachis ipaensis]	-	-	-	-	-	-	-
ncbi_112726629	2	0	0	CAB7	PREDICTED: chlorophyll a-b binding protein 7, chloroplastic [Arachis duranensis]	Metabolism	Energy metabolism	ko00196//Photosynthesis - antenna proteins	K08908	-	-	-
ncbi_112726720	2	0	0	PSBQ2	PREDICTED: oxygen-evolving enhancer protein 3-2, chloroplastic [Arachis ipaensis]	Metabolism;Metabolism	Global and overview maps;Energy metabolism	ko01100//Metabolic pathways;ko00195//Photosynthesis	K08901;K08901	GO:0005576//extracellular region;GO:0009532//plastid stroma;GO:0031978//plastid thylakoid lumen;GO:0044434//chloroplast part	-	GO:0006873//cellular ion homeostasis;GO:0030001//metal ion transport;GO:0043094//cellular metabolic compound salvage
ncbi_112727120	2	0	0	RPL23A	PREDICTED: 60S ribosomal protein L23 [Arachis duranensis]	Genetic Information Processing	Translation	ko03010//Ribosome	K02894	GO:0009536//plastid;GO:0015934//large ribosomal subunit	-	GO:0009451//RNA modification;GO:0010467//gene expression
ncbi_112727197	2	0	0	PSAEB	PREDICTED: photosystem I reaction center subunit IV, chloroplastic [Arachis ipaensis]	Metabolism;Metabolism	Global and overview maps;Energy metabolism	ko01100//Metabolic pathways;ko00195//Photosynthesis	K02693;K02693	-	-	-
ncbi_112727968	2	0	0	RPS31	PREDICTED: 30S ribosomal protein S31, chloroplastic [Arachis ipaensis]	-	-	-	-	GO:0044435//plastid part	-	-
ncbi_112727978	2	0	0	LHCB4.1	PREDICTED: chlorophyll a-b binding protein CP29.2, chloroplastic-like [Arachis ipaensis]	Metabolism;Metabolism	Global and overview maps;Energy metabolism	ko01100//Metabolic pathways;ko00196//Photosynthesis - antenna proteins	K08915;K08915	GO:0009521//photosystem;GO:0031224//intrinsic component of membrane;GO:0031976//plastid thylakoid;GO:0044434//chloroplast part	GO:0043169//cation binding;GO:0046906//tetrapyrrole binding	GO:0006091//generation of precursor metabolites and energy;GO:0006464//cellular protein modification process;GO:0009642//response to light intensity;GO:0034285//response to disaccharide;GO:0043269//regulation of ion transport
ncbi_112736176	2	0	0	lhcA-P4	PREDICTED: chlorophyll a-b binding protein P4, chloroplastic [Arachis ipaensis]	Metabolism	Energy metabolism	ko00196//Photosynthesis - antenna proteins	K08910	GO:0009521//photosystem;GO:0031224//intrinsic component of membrane	GO:0043169//cation binding;GO:0046906//tetrapyrrole binding	GO:0006091//generation of precursor metabolites and energy;GO:0006464//cellular protein modification process
ncbi_112736433	2	0	0	RPL9	PREDICTED: 50S ribosomal protein L9, chloroplastic [Arachis ipaensis]	Genetic Information Processing	Translation	ko03010//Ribosome	K02939	GO:0009526//plastid envelope;GO:0009532//plastid stroma;GO:0030529//intracellular ribonucleoprotein complex	GO:0003723//RNA binding;GO:0005198//structural molecule activity	GO:0006090//pyruvate metabolic process;GO:0010467//gene expression
ncbi_112736939	2	0	0	FBA1	PREDICTED: fructose-bisphosphate aldolase 1, chloroplastic-like [Arachis duranensis]	Metabolism;Metabolism;Metabolism;Metabolism;Metabolism;Metabolism;Metabolism;Metabolism	Global and overview maps;Global and overview maps;Global and overview maps;Global and overview maps;Carbohydrate metabolism;Energy metabolism;Carbohydrate metabolism;Carbohydrate metabolism	ko01100//Metabolic pathways;ko01110//Biosynthesis of secondary metabolites;ko01200//Carbon metabolism;ko01230//Biosynthesis of amino acids;ko00010//Glycolysis / Gluconeogenesis;ko00710//Carbon fixation in photosynthetic organisms;ko00051//Fructose and mannose metabolism;ko00030//Pentose phosphate pathway	K01623;K01623;K01623;K01623;K01623;K01623;K01623;K01623	-	GO:0016832//aldehyde-lyase activity	GO:0006090//pyruvate metabolic process
ncbi_112737355	2	0	0	PSBT	PREDICTED: photosystem II 5 kDa protein, chloroplastic-like [Arachis ipaensis]	-	-	-	-	-	-	-
ncbi_112737880	2	0	0	CAB13	PREDICTED: chlorophyll a-b binding protein 13, chloroplastic [Arachis ipaensis]	Metabolism;Metabolism	Global and overview maps;Energy metabolism	ko01100//Metabolic pathways;ko00196//Photosynthesis - antenna proteins	K08914;K08914	GO:0009521//photosystem;GO:0031224//intrinsic component of membrane	GO:0043169//cation binding;GO:0046906//tetrapyrrole binding	GO:0006091//generation of precursor metabolites and energy;GO:0006464//cellular protein modification process
ncbi_112737988	2	0	0	RPS20	PREDICTED: 30S ribosomal protein S20, chloroplastic [Arachis ipaensis]	Genetic Information Processing	Translation	ko03010//Ribosome	K02968	GO:0009526//plastid envelope;GO:0009532//plastid stroma;GO:0030529//intracellular ribonucleoprotein complex	GO:0003723//RNA binding;GO:0005198//structural molecule activity	GO:0006779//porphyrin-containing compound biosynthetic process;GO:0010467//gene expression;GO:0016072//rRNA metabolic process
ncbi_112738245	2	0	0	--	PREDICTED: chaperone protein DnaJ-like isoform X2 [Arachis ipaensis]	-	-	-	-	-	GO:0005515//protein binding	-
ncbi_112738311	2	0	0	--	membrane family protein [Populus trichocarpa]	-	-	-	-	-	-	GO:0044237//cellular metabolic process
ncbi_112732284	2	0	0	RPL32A	PREDICTED: 60S ribosomal protein L32-1 [Arachis ipaensis]	Genetic Information Processing	Translation	ko03010//Ribosome	K02912	GO:0030529//intracellular ribonucleoprotein complex	-	GO:0010467//gene expression
ncbi_112732900	2	0	0	ACL1.1	PREDICTED: acyl carrier protein 4, chloroplastic-like [Arachis ipaensis]	-	-	-	-	-	-	-
ncbi_112733099	2	0	0	--	PREDICTED: uncharacterized protein LOC107634635 [Arachis ipaensis]	-	-	-	-	-	-	-
ncbi_112733648	2	0	0	RCA	PREDICTED: ribulose bisphosphate carboxylase/oxygenase activase, chloroplastic [Arachis ipaensis]	-	-	-	-	-	-	-
ncbi_112734249	2	0	0	CPN20	PREDICTED: 20 kDa chaperonin, chloroplastic-like [Arachis ipaensis]	-	-	-	-	GO:0005576//extracellular region;GO:0009526//plastid envelope;GO:0009532//plastid stroma;GO:0044434//chloroplast part	GO:0032550//purine ribonucleoside binding;GO:0046914//transition metal ion binding	GO:0000097//sulfur amino acid biosynthetic process;GO:0003006//developmental process involved in reproduction;GO:0006006//glucose metabolic process;GO:0006090//pyruvate metabolic process;GO:0006970//response to osmotic stress;GO:0009657//plastid organization;GO:0044267//cellular protein metabolic process;GO:2000379//positive regulation of reactive oxygen species metabolic process
ncbi_112734296	2	0	0	SEND33	PREDICTED: ferredoxin [Arachis duranensis]	Metabolism	Energy metabolism	ko00195//Photosynthesis	K02639	-	GO:0043169//cation binding;GO:0051536//iron-sulfur cluster binding	GO:0006091//generation of precursor metabolites and energy
ncbi_112734545	2	0	0	CAB3	PREDICTED: chlorophyll a-b binding protein of LHCII type 1-like [Arachis ipaensis]	Metabolism;Metabolism	Global and overview maps;Energy metabolism	ko01100//Metabolic pathways;ko00196//Photosynthesis - antenna proteins	K08912;K08912	-	-	-
ncbi_112740864	2	0	0	RPL11	PREDICTED: 50S ribosomal protein L11, chloroplastic [Arachis ipaensis]	Genetic Information Processing	Translation	ko03010//Ribosome	K02867	GO:0030529//intracellular ribonucleoprotein complex	-	GO:0010467//gene expression
ncbi_112741037	2	0	0	SEND33	PREDICTED: ferredoxin-1, chloroplastic-like [Arachis ipaensis]	Metabolism	Energy metabolism	ko00195//Photosynthesis	K02639	-	GO:0043169//cation binding;GO:0051536//iron-sulfur cluster binding	GO:0006091//generation of precursor metabolites and energy
ncbi_112741437	2	0	0	PSAF	PREDICTED: photosystem I reaction center subunit III, chloroplastic-like [Arachis ipaensis]	Metabolism;Metabolism	Global and overview maps;Energy metabolism	ko01100//Metabolic pathways;ko00195//Photosynthesis	K02694;K02694	GO:0043234//protein complex	-	GO:0044237//cellular metabolic process
ncbi_112744254	2	0	0	PSAL	PREDICTED: photosystem I reaction center subunit XI, chloroplastic [Arachis ipaensis]	Metabolism;Metabolism	Global and overview maps;Energy metabolism	ko01100//Metabolic pathways;ko00195//Photosynthesis	K02699;K02699	GO:0009521//photosystem;GO:0009526//plastid envelope;GO:0031224//intrinsic component of membrane;GO:0031976//plastid thylakoid;GO:0044434//chloroplast part	-	GO:0006091//generation of precursor metabolites and energy;GO:0006873//cellular ion homeostasis;GO:0006996//organelle organization;GO:0030001//metal ion transport;GO:0043623//cellular protein complex assembly
ncbi_112744836	3	0	0	BAG5	PREDICTED: ABC transporter F family member 4-like [Arachis ipaensis]	-	-	-	-	-	-	-
ncbi_112750744	2	0	0	--	PREDICTED: uncharacterized protein LOC107643983 [Arachis ipaensis]	-	-	-	-	-	-	-
ncbi_112750815	2	0	0	BCA1	PREDICTED: carbonic anhydrase, chloroplastic-like isoform X1 [Arachis ipaensis]	Metabolism	Energy metabolism	ko00910//Nitrogen metabolism	K01673	-	-	-
ncbi_112751653	2	0	0	LHCB5	PREDICTED: chlorophyll a-b binding protein CP26, chloroplastic [Arachis duranensis]	Metabolism;Metabolism	Global and overview maps;Energy metabolism	ko01100//Metabolic pathways;ko00196//Photosynthesis - antenna proteins	K08916;K08916	GO:0009521//photosystem;GO:0031224//intrinsic component of membrane	GO:0043169//cation binding;GO:0046906//tetrapyrrole binding	GO:0006091//generation of precursor metabolites and energy;GO:0006464//cellular protein modification process
ncbi_112751790	2	0	0	RPL6	PREDICTED: 50S ribosomal protein L6, chloroplastic-like [Arachis duranensis]	Genetic Information Processing	Translation	ko03010//Ribosome	K02933	-	-	-
ncbi_112751942	2	0	0	CAB3	PREDICTED: chlorophyll a-b binding protein of LHCII type 1 [Arachis duranensis]	Metabolism;Metabolism	Global and overview maps;Energy metabolism	ko01100//Metabolic pathways;ko00196//Photosynthesis - antenna proteins	K08912;K08912	-	-	-
ncbi_112752023	2	0	0	CAB6A	PREDICTED: chlorophyll a-b binding protein 6A, chloroplastic [Arachis duranensis]	Metabolism	Energy metabolism	ko00196//Photosynthesis - antenna proteins	K08907	-	-	-
ncbi_112752065	2	0	0	--	PREDICTED: repetitive proline-rich cell wall protein 2-like [Arachis ipaensis]	-	-	-	-	-	-	-
ncbi_112752073	2	0	0	PSAG	PREDICTED: photosystem I reaction center subunit V, chloroplastic [Arachis ipaensis]	Metabolism;Metabolism	Global and overview maps;Energy metabolism	ko01100//Metabolic pathways;ko00195//Photosynthesis	K08905;K08905	GO:0009522//photosystem I;GO:0009526//plastid envelope;GO:0031224//intrinsic component of membrane;GO:0031976//plastid thylakoid;GO:0044434//chloroplast part	GO:0046906//tetrapyrrole binding	GO:0000097//sulfur amino acid biosynthetic process;GO:0006740//NADPH regeneration;GO:0006873//cellular ion homeostasis;GO:0009767//photosynthetic electron transport chain;GO:0030001//metal ion transport;GO:0031647//regulation of protein stability;GO:0042548//regulation of photosynthesis, light reaction
ncbi_112754380	2	0	0	psbW	PREDICTED: photosystem II reaction center W protein, chloroplastic [Arachis ipaensis]	Metabolism;Metabolism	Global and overview maps;Energy metabolism	ko01100//Metabolic pathways;ko00195//Photosynthesis	K02721;K02721	-	-	-
ncbi_112756470	2	0	0	rpl22	PREDICTED: 50S ribosomal protein L22, chloroplastic-like [Arachis ipaensis]	Genetic Information Processing	Translation	ko03010//Ribosome	K02890	GO:0005840//ribosome;GO:0009536//plastid	-	-
ncbi_112756413	2	0	0	RPS17	PREDICTED: 30S ribosomal protein S17, chloroplastic-like [Arachis ipaensis]	Genetic Information Processing	Translation	ko03010//Ribosome	K02961	GO:0000314//organellar small ribosomal subunit;GO:0009526//plastid envelope;GO:0009532//plastid stroma;GO:0031976//plastid thylakoid	GO:0003723//RNA binding;GO:0005198//structural molecule activity	GO:0006412//translation
ncbi_112758572	2	0	0	CURT1B	PREDICTED: protein CURVATURE THYLAKOID 1B, chloroplastic-like [Arachis ipaensis]	-	-	-	-	-	-	-
ncbi_112754670	2	0	0	CRD1	PREDICTED: magnesium-protoporphyrin IX monomethyl ester [oxidative] cyclase, chloroplastic [Arachis ipaensis]	Metabolism;Metabolism;Metabolism	Global and overview maps;Global and overview maps;Metabolism of cofactors and vitamins	ko01100//Metabolic pathways;ko01110//Biosynthesis of secondary metabolites;ko00860//Porphyrin and chlorophyll metabolism	K04035;K04035;K04035	-	GO:0016709//oxidoreductase activity, acting on paired donors, with incorporation or reduction of molecular oxygen, NAD(P)H as one donor, and incorporation of one atom of oxygen;GO:0043169//cation binding	GO:0006779//porphyrin-containing compound biosynthetic process;GO:0044710//single-organism metabolic process
ncbi_112757467	2	0	0	--	-	-	-	-	-	-	-	-
ncbi_112754934	2	0	0	GAPA	PREDICTED: glyceraldehyde-3-phosphate dehydrogenase A, chloroplastic [Arachis ipaensis]	Metabolism;Metabolism;Metabolism	Global and overview maps;Global and overview maps;Energy metabolism	ko01100//Metabolic pathways;ko01200//Carbon metabolism;ko00710//Carbon fixation in photosynthetic organisms	K05298;K05298;K05298	-	GO:0000166//nucleotide binding;GO:0016903//oxidoreductase activity, acting on the aldehyde or oxo group of donors	GO:0044710//single-organism metabolic process
ncbi_112755727	2	0	0	AZI1	PREDICTED: 14 kDa proline-rich protein DC2.15-like [Arachis ipaensis]	-	-	-	-	-	-	-
ncbi_112765959	2	0	0	CAB8	PREDICTED: chlorophyll a-b binding protein 8, chloroplastic [Arachis duranensis]	Metabolism	Energy metabolism	ko00196//Photosynthesis - antenna proteins	K08909	-	-	-
ncbi_112765233	2	0	0	CAB8	PREDICTED: chlorophyll a-b binding protein 8, chloroplastic [Arachis duranensis]	Metabolism	Energy metabolism	ko00196//Photosynthesis - antenna proteins	K08909	-	-	-
ncbi_112767125	2	0	0	CAB215	PREDICTED: chlorophyll a-b binding protein 215, chloroplastic [Arachis duranensis]	Metabolism;Metabolism	Global and overview maps;Energy metabolism	ko01100//Metabolic pathways;ko00196//Photosynthesis - antenna proteins	K08913;K08913	GO:0009521//photosystem;GO:0031224//intrinsic component of membrane	GO:0043169//cation binding;GO:0046906//tetrapyrrole binding	GO:0006091//generation of precursor metabolites and energy;GO:0006464//cellular protein modification process
ncbi_112764744	2	0	0	PSBO	PREDICTED: oxygen-evolving enhancer protein 1, chloroplastic-like [Arachis ipaensis]	Metabolism;Metabolism	Global and overview maps;Energy metabolism	ko01100//Metabolic pathways;ko00195//Photosynthesis	K02716;K02716	-	-	-
ncbi_112764252	2	0	0	PSBP	PREDICTED: oxygen-evolving enhancer protein 2, chloroplastic-like [Arachis ipaensis]	Metabolism;Metabolism	Global and overview maps;Energy metabolism	ko01100//Metabolic pathways;ko00195//Photosynthesis	K02717;K02717	-	-	-
ncbi_112765513	2	0	0	AGT1	PREDICTED: serine--glyoxylate aminotransferase [Arachis ipaensis]	Metabolism;Metabolism;Metabolism;Cellular Processes;Metabolism;Metabolism;Metabolism	Global and overview maps;Global and overview maps;Global and overview maps;Transport and catabolism;Carbohydrate metabolism;Amino acid metabolism;Amino acid metabolism	ko01100//Metabolic pathways;ko01110//Biosynthesis of secondary metabolites;ko01200//Carbon metabolism;ko04146//Peroxisome;ko00630//Glyoxylate and dicarboxylate metabolism;ko00260//Glycine, serine and threonine metabolism;ko00250//Alanine, aspartate and glutamate metabolism	K00830;K00830;K00830;K00830;K00830;K00830;K00830	-	GO:0008483//transaminase activity;GO:0043168//anion binding	-
ncbi_112766289	2	0	0	PETE	PREDICTED: plastocyanin [Arachis ipaensis]	Metabolism	Energy metabolism	ko00195//Photosynthesis	K02638	-	-	-
ncbi_112766847	2	0	0	PSAEB	PREDICTED: photosystem I reaction center subunit IV B, chloroplastic-like [Arachis ipaensis]	Metabolism;Metabolism	Global and overview maps;Energy metabolism	ko01100//Metabolic pathways;ko00195//Photosynthesis	K02693;K02693	-	-	-
ncbi_112766006	2	0	0	RCA1	PREDICTED: ribulose bisphosphate carboxylase/oxygenase activase, chloroplastic-like [Arachis ipaensis]	-	-	-	-	-	-	-
ncbi_112765995	2	0	0	PETE	PREDICTED: plastocyanin-like [Arachis duranensis]	Metabolism	Energy metabolism	ko00195//Photosynthesis	K02638	-	-	-
ncbi_112764773	2	0	0	petM	Cytochrome b6-f complex subunit 7 [Cajanus cajan]	-	-	-	-	-	-	-
ncbi_112765100	2	0	0	NAC002	PREDICTED: NAC domain-containing protein 2 [Arachis ipaensis]	-	-	-	-	GO:0043231//intracellular membrane-bounded organelle	GO:0001071//nucleic acid binding transcription factor activity	GO:0009404//toxin metabolic process;GO:0010468//regulation of gene expression;GO:0014070//response to organic cyclic compound;GO:0034645//cellular macromolecule biosynthetic process
ncbi_112766387	2	0	0	PSBS	PREDICTED: photosystem II 22 kDa protein, chloroplastic [Arachis ipaensis]	Metabolism;Metabolism	Global and overview maps;Energy metabolism	ko01100//Metabolic pathways;ko00195//Photosynthesis	K03542;K03542	GO:0009503//thylakoid light-harvesting complex;GO:0009521//photosystem;GO:0031224//intrinsic component of membrane	GO:0019840//isoprenoid binding;GO:0046906//tetrapyrrole binding	GO:0000097//sulfur amino acid biosynthetic process;GO:0005982//starch metabolic process;GO:0009668//plastid membrane organization;GO:0009886//post-embryonic morphogenesis;GO:0009893//positive regulation of metabolic process;GO:0016072//rRNA metabolic process;GO:0043623//cellular protein complex assembly;GO:1990066//energy quenching
ncbi_112772315	2	0	0	PSAO	PREDICTED: photosystem I subunit O [Arachis ipaensis]	Metabolism	Energy metabolism	ko00195//Photosynthesis	K14332	GO:0009521//photosystem;GO:0009536//plastid	-	GO:0000097//sulfur amino acid biosynthetic process;GO:0006873//cellular ion homeostasis;GO:0006996//organelle organization;GO:0009765//photosynthesis, light harvesting;GO:0016072//rRNA metabolic process;GO:0030001//metal ion transport;GO:0031399//regulation of protein modification process;GO:0043623//cellular protein complex assembly
ncbi_112772680	2	0	0	petC	PREDICTED: cytochrome b6-f complex iron-sulfur subunit, chloroplastic-like [Arachis ipaensis]	Metabolism;Metabolism	Global and overview maps;Energy metabolism	ko01100//Metabolic pathways;ko00195//Photosynthesis	K02636;K02636	GO:0031224//intrinsic component of membrane;GO:0034357//photosynthetic membrane	GO:0009055//electron carrier activity;GO:0043169//cation binding;GO:0051536//iron-sulfur cluster binding;GO:0052880//oxidoreductase activity, acting on diphenols and related substances as donors, with copper protein as acceptor	GO:0015992//proton transport;GO:0044237//cellular metabolic process;GO:0044710//single-organism metabolic process
ncbi_112772304	2	0	0	RPL24	PREDICTED: 50S ribosomal protein L24, chloroplastic [Arachis ipaensis]	Genetic Information Processing	Translation	ko03010//Ribosome	K02895	GO:0009526//plastid envelope;GO:0009532//plastid stroma;GO:0030529//intracellular ribonucleoprotein complex	GO:0003723//RNA binding;GO:0005198//structural molecule activity	GO:0006090//pyruvate metabolic process;GO:0006412//translation
ncbi_112771718	2	0	0	CAB13	PREDICTED: chlorophyll a-b binding protein 13, chloroplastic [Arachis ipaensis]	Metabolism;Metabolism	Global and overview maps;Energy metabolism	ko01100//Metabolic pathways;ko00196//Photosynthesis - antenna proteins	K08914;K08914	GO:0009521//photosystem;GO:0031224//intrinsic component of membrane	GO:0043169//cation binding;GO:0046906//tetrapyrrole binding	GO:0006091//generation of precursor metabolites and energy;GO:0006464//cellular protein modification process
ncbi_112769286	2	0	0	ERF4	PREDICTED: ethylene-responsive transcription factor 4-like [Arachis ipaensis]	-	-	-	-	-	-	-
ncbi_112771644	2	0	0	GLO1	PREDICTED: peroxisomal (S)-2-hydroxy-acid oxidase GLO1 isoform X1 [Arachis ipaensis]	Metabolism;Metabolism;Metabolism;Cellular Processes;Metabolism	Global and overview maps;Global and overview maps;Global and overview maps;Transport and catabolism;Carbohydrate metabolism	ko01100//Metabolic pathways;ko01110//Biosynthesis of secondary metabolites;ko01200//Carbon metabolism;ko04146//Peroxisome;ko00630//Glyoxylate and dicarboxylate metabolism	K11517;K11517;K11517;K11517;K11517	-	GO:0003824//catalytic activity;GO:0032553//ribonucleotide binding	GO:0044710//single-organism metabolic process
ncbi_112771801	2	0	0	PSBR	PREDICTED: photosystem II 10 kDa polypeptide, chloroplastic [Arachis ipaensis]	Metabolism;Metabolism	Global and overview maps;Energy metabolism	ko01100//Metabolic pathways;ko00195//Photosynthesis	K03541;K03541	-	-	-
ncbi_112769159	2	0	0	At1g56190	PREDICTED: phosphoglycerate kinase, chloroplastic [Arachis ipaensis]	Metabolism;Metabolism;Metabolism;Metabolism;Metabolism;Metabolism	Global and overview maps;Global and overview maps;Global and overview maps;Global and overview maps;Carbohydrate metabolism;Energy metabolism	ko01100//Metabolic pathways;ko01110//Biosynthesis of secondary metabolites;ko01200//Carbon metabolism;ko01230//Biosynthesis of amino acids;ko00010//Glycolysis / Gluconeogenesis;ko00710//Carbon fixation in photosynthetic organisms	K00927;K00927;K00927;K00927;K00927;K00927	-	GO:0016772//transferase activity, transferring phosphorus-containing groups;GO:0032550//purine ribonucleoside binding	GO:0006090//pyruvate metabolic process;GO:0006796//phosphate-containing compound metabolic process
ncbi_112772908	2	0	0	AZI1	PREDICTED: 14 kDa proline-rich protein DC2.15-like [Arachis ipaensis]	-	-	-	-	-	-	-
ncbi_112772163	2	0	0	--	PREDICTED: calcium-binding protein CML37-like [Arachis ipaensis]	Organismal Systems	Environmental adaptation	ko04626//Plant-pathogen interaction	K13448	-	-	-
ncbi_112776915	2	0	0	PSAH2	PREDICTED: photosystem I reaction center subunit VI-2, chloroplastic-like [Arachis duranensis]	Metabolism;Metabolism	Global and overview maps;Energy metabolism	ko01100//Metabolic pathways;ko00195//Photosynthesis	K02695;K02695	-	-	-
ncbi_112776695	2	0	0	RPL13	PREDICTED: 50S ribosomal protein L13 [Arachis ipaensis]	Genetic Information Processing	Translation	ko03010//Ribosome	K02871	-	-	-
ncbi_112776959	2	0	0	psaD	PREDICTED: photosystem I reaction center subunit II, chloroplastic-like [Arachis duranensis]	Metabolism;Metabolism	Global and overview maps;Energy metabolism	ko01100//Metabolic pathways;ko00195//Photosynthesis	K02692;K02692	GO:0009521//photosystem;GO:0043231//intracellular membrane-bounded organelle	-	GO:0044237//cellular metabolic process
ncbi_112775877	2	0	0	CYP20-3	PREDICTED: peptidyl-prolyl cis-trans isomerase, chloroplastic-like [Arachis ipaensis]	-	-	-	-	-	-	-
ncbi_112777608	2	0	0	RPL34	PREDICTED: 50S ribosomal protein L34, chloroplastic-like [Arachis ipaensis]	Genetic Information Processing	Translation	ko03010//Ribosome	K02914	GO:0009536//plastid;GO:0030529//intracellular ribonucleoprotein complex	GO:0003723//RNA binding;GO:0005198//structural molecule activity	GO:0010467//gene expression
ncbi_112775378	2	0	0	TKL-2	PREDICTED: transketolase, chloroplastic [Arachis ipaensis]	Metabolism;Metabolism;Metabolism;Metabolism;Metabolism;Metabolism	Global and overview maps;Global and overview maps;Global and overview maps;Global and overview maps;Energy metabolism;Carbohydrate metabolism	ko01100//Metabolic pathways;ko01110//Biosynthesis of secondary metabolites;ko01200//Carbon metabolism;ko01230//Biosynthesis of amino acids;ko00710//Carbon fixation in photosynthetic organisms;ko00030//Pentose phosphate pathway	K00615;K00615;K00615;K00615;K00615;K00615	-	GO:0016744//transferase activity, transferring aldehyde or ketonic groups	-
ncbi_112777569	2	0	0	HPR-A	PREDICTED: glycerate dehydrogenase [Arachis ipaensis]	Metabolism;Metabolism;Metabolism;Metabolism;Metabolism	Global and overview maps;Global and overview maps;Global and overview maps;Carbohydrate metabolism;Amino acid metabolism	ko01100//Metabolic pathways;ko01110//Biosynthesis of secondary metabolites;ko01200//Carbon metabolism;ko00630//Glyoxylate and dicarboxylate metabolism;ko00260//Glycine, serine and threonine metabolism	K15893;K15893;K15893;K15893;K15893	-	-	-
ncbi_112780087	2	0	0	psaD	PREDICTED: photosystem I reaction center subunit II, chloroplastic-like [Arachis ipaensis]	Metabolism;Metabolism	Global and overview maps;Energy metabolism	ko01100//Metabolic pathways;ko00195//Photosynthesis	K02692;K02692	GO:0009521//photosystem;GO:0043231//intracellular membrane-bounded organelle	-	GO:0044237//cellular metabolic process
ncbi_112785394	2	0	0	--	PREDICTED: RNA-binding protein 12-like [Arachis ipaensis]	-	-	-	-	-	-	-
ncbi_112782355	2	0	0	CAP10A	PREDICTED: chlorophyll a-b binding protein CP24 10A, chloroplastic [Arachis duranensis]	Metabolism;Metabolism	Global and overview maps;Energy metabolism	ko01100//Metabolic pathways;ko00196//Photosynthesis - antenna proteins	K08917;K08917	-	-	-
ncbi_112783693	2	0	0	RPL12	PREDICTED: 50S ribosomal protein L12, chloroplastic-like [Arachis ipaensis]	Genetic Information Processing	Translation	ko03010//Ribosome	K02935	GO:0030529//intracellular ribonucleoprotein complex	-	GO:0010467//gene expression
ncbi_112784081	2	0	0	PSBY	PREDICTED: photosystem II core complex proteins psbY, chloroplastic [Arachis ipaensis]	Metabolism;Metabolism	Global and overview maps;Energy metabolism	ko01100//Metabolic pathways;ko00195//Photosynthesis	K02723;K02723	GO:0009521//photosystem;GO:0009534//chloroplast thylakoid;GO:0031224//intrinsic component of membrane	GO:0046914//transition metal ion binding	GO:0000097//sulfur amino acid biosynthetic process;GO:0006091//generation of precursor metabolites and energy;GO:0006996//organelle organization;GO:0031399//regulation of protein modification process;GO:0043623//cellular protein complex assembly
ncbi_112783179	2	0	0	RBCS	PREDICTED: ribulose bisphosphate carboxylase small chain 1, chloroplastic-like [Arachis ipaensis]	Metabolism;Metabolism;Metabolism;Metabolism	Global and overview maps;Global and overview maps;Energy metabolism;Carbohydrate metabolism	ko01100//Metabolic pathways;ko01200//Carbon metabolism;ko00710//Carbon fixation in photosynthetic organisms;ko00630//Glyoxylate and dicarboxylate metabolism	K01602;K01602;K01602;K01602	GO:0009536//plastid	GO:0016831//carboxy-lyase activity	GO:0043094//cellular metabolic compound salvage;GO:0044710//single-organism metabolic process
ncbi_112783400	2	0	0	RBCS	PREDICTED: ribulose bisphosphate carboxylase small chain 1, chloroplastic-like [Arachis duranensis]	Metabolism;Metabolism;Metabolism;Metabolism	Global and overview maps;Global and overview maps;Energy metabolism;Carbohydrate metabolism	ko01100//Metabolic pathways;ko01200//Carbon metabolism;ko00710//Carbon fixation in photosynthetic organisms;ko00630//Glyoxylate and dicarboxylate metabolism	K01602;K01602;K01602;K01602	GO:0009536//plastid	GO:0016831//carboxy-lyase activity	GO:0043094//cellular metabolic compound salvage;GO:0044710//single-organism metabolic process
ncbi_114926180	3	0	0	YRPS3	ribosomal protein S3 (mitochondrion) [Ladeania lanceolata]	Genetic Information Processing	Translation	ko03010//Ribosome	K02982	GO:0009536//plastid;GO:0044391//ribosomal subunit	GO:0003723//RNA binding;GO:0005198//structural molecule activity	GO:0010467//gene expression
ncbi_114927080	1	0	0	TIC214	hypothetical chloroplast RF19 (chloroplast) [Arachis hypogaea]	-	-	-	-	-	-	-
ncbi_114927086	1	0	0	clpP	clp protease proteolytic subunit (chloroplast) [Arachis hypogaea]	-	-	-	-	GO:0009532//plastid stroma	GO:0070011//peptidase activity, acting on L-amino acid peptides	GO:0019538//protein metabolic process
ncbi_114927088	1	0	0	rpoC1	RNA polymerase beta (chloroplast) [Arachis hypogaea]	Metabolism;Metabolism;Metabolism;Genetic Information Processing	Global and overview maps;Nucleotide metabolism;Nucleotide metabolism;Transcription	ko01100//Metabolic pathways;ko00230//Purine metabolism;ko00240//Pyrimidine metabolism;ko03020//RNA polymerase	K03046;K03046;K03046;K03046	GO:0009536//plastid	GO:0034062//RNA polymerase activity	GO:0034645//cellular macromolecule biosynthetic process
ncbi_114927083	1	0	0	psbC	PREDICTED: LOW QUALITY PROTEIN: photosystem II CP43 reaction center protein-like [Prunus mume]	Metabolism;Metabolism	Global and overview maps;Energy metabolism	ko01100//Metabolic pathways;ko00195//Photosynthesis	K02705;K02705	GO:0009521//photosystem;GO:0031224//intrinsic component of membrane;GO:0044434//chloroplast part	GO:0009055//electron carrier activity;GO:0043169//cation binding;GO:0046906//tetrapyrrole binding	GO:0006464//cellular protein modification process;GO:0009767//photosynthetic electron transport chain
ncbi_114927092	1	0	0	atpB	PREDICTED: ATP synthase subunit beta, chloroplastic-like [Gossypium hirsutum]	Metabolism;Metabolism;Metabolism	Global and overview maps;Energy metabolism;Energy metabolism	ko01100//Metabolic pathways;ko00190//Oxidative phosphorylation;ko00195//Photosynthesis	K02112;K02112;K02112	GO:0033178//proton-transporting two-sector ATPase complex, catalytic domain;GO:0044434//chloroplast part	GO:0015078//hydrogen ion transmembrane transporter activity;GO:0019829//cation-transporting ATPase activity;GO:0032550//purine ribonucleoside binding	GO:0006754//ATP biosynthetic process;GO:0015988//energy coupled proton transmembrane transport, against electrochemical gradient
ncbi_112712714	2	2.47032822920623e-321	9.47805653668931e-319	RPL34	PREDICTED: 50S ribosomal protein L34, chloroplastic-like [Arachis ipaensis]	Genetic Information Processing	Translation	ko03010//Ribosome	K02914	GO:0009536//plastid;GO:0030529//intracellular ribonucleoprotein complex	GO:0003723//RNA binding;GO:0005198//structural molecule activity	GO:0010467//gene expression
ncbi_112731912	2	2.91037026700297e-317	1.11091071826461e-314	RPL13	PREDICTED: 50S ribosomal protein L13 [Arachis duranensis]	Genetic Information Processing	Translation	ko03010//Ribosome	K02871	-	-	-
ncbi_112744436	2	3.2533482964748e-315	1.23549221301563e-312	RPS17	PREDICTED: 30S ribosomal protein S17, chloroplastic [Arachis ipaensis]	Genetic Information Processing	Translation	ko03010//Ribosome	K02961	GO:0000314//organellar small ribosomal subunit;GO:0009526//plastid envelope;GO:0009532//plastid stroma;GO:0031976//plastid thylakoid	GO:0003723//RNA binding;GO:0005198//structural molecule activity	GO:0006412//translation
ncbi_112755903	2	8.91597709665824e-314	3.36874580322606e-311	OEP7	PREDICTED: outer envelope membrane protein 7 [Arachis ipaensis]	-	-	-	-	GO:0031355//integral component of plastid outer membrane	-	-
ncbi_112747800	2	3.1064331719932e-313	1.16778353682307e-310	--	PREDICTED: vegetative cell wall protein gp1-like [Arachis ipaensis]	-	-	-	-	-	-	-
ncbi_112711089	2	1.42826109289446e-312	5.34219889082478e-310	--	PREDICTED: Bowman-Birk type proteinase inhibitor A-II [Arachis duranensis]	-	-	-	-	-	GO:0004866//endopeptidase inhibitor activity	GO:0010466//negative regulation of peptidase activity
ncbi_112766024	2	1.53215629157622e-312	5.70214946254466e-310	At3g55800	PREDICTED: sedoheptulose-1,7-bisphosphatase, chloroplastic [Arachis ipaensis]	Metabolism;Metabolism;Metabolism	Global and overview maps;Global and overview maps;Energy metabolism	ko01100//Metabolic pathways;ko01200//Carbon metabolism;ko00710//Carbon fixation in photosynthetic organisms	K01100;K01100;K01100	GO:0005576//extracellular region;GO:0009526//plastid envelope;GO:0009532//plastid stroma	GO:0043169//cation binding;GO:0050308//sugar-phosphatase activity	GO:0000097//sulfur amino acid biosynthetic process;GO:0005982//starch metabolic process;GO:0005985//sucrose metabolic process;GO:0006090//pyruvate metabolic process;GO:0006605//protein targeting;GO:0006739//NADP metabolic process;GO:0006996//organelle organization;GO:0009620//response to fungus;GO:0009696//salicylic acid metabolic process;GO:0009755//hormone-mediated signaling pathway;GO:0009767/…
ncbi_112790549	3	3.6715536190286e-312	1.35962562450326e-309	HSP26-A	PREDICTED: probable glutathione S-transferase [Arachis ipaensis]	Metabolism	Metabolism of other amino acids	ko00480//Glutathione metabolism	K00799	-	GO:0003824//catalytic activity	-
ncbi_112719779	2	9.40631648915657e-312	3.46604136256134e-309	At4g17560	PREDICTED: 50S ribosomal protein L19-1, chloroplastic-like isoform X1 [Arachis ipaensis]	Genetic Information Processing	Translation	ko03010//Ribosome	K02884	GO:0005622//intracellular	-	-
ncbi_112758246	2	1.47901885118039e-311	5.42304483497092e-309	LQY1	PREDICTED: protein disulfide-isomerase LQY1, chloroplastic [Arachis ipaensis]	-	-	-	-	-	GO:0003824//catalytic activity;GO:0005515//protein binding	-
ncbi_112703344	2	1.33129618219634e-310	4.85747e-308	RPL10	PREDICTED: 60S ribosomal protein L10-like [Arachis duranensis]	Genetic Information Processing	Translation	ko03010//Ribosome	K02866	-	-	-
ncbi_112779209	2	2.2967455969307e-309	8.3392e-307	CURT1C	PREDICTED: protein CURVATURE THYLAKOID 1C, chloroplastic [Arachis duranensis]	-	-	-	-	-	-	-
ncbi_112790132	2	4.3108e-307	1.5576e-304	RPS20	PREDICTED: 30S ribosomal protein S20, chloroplastic [Arachis duranensis]	Genetic Information Processing	Translation	ko03010//Ribosome	K02968	GO:0009526//plastid envelope;GO:0009532//plastid stroma;GO:0030529//intracellular ribonucleoprotein complex	GO:0003723//RNA binding;GO:0005198//structural molecule activity	GO:0006779//porphyrin-containing compound biosynthetic process;GO:0010467//gene expression;GO:0016072//rRNA metabolic process
ncbi_112741136	2	7.38243e-303	2.65457e-300	GS2	PREDICTED: glutamine synthetase leaf isozyme, chloroplastic [Arachis duranensis]	Metabolism;Metabolism;Metabolism;Metabolism;Metabolism;Metabolism	Global and overview maps;Global and overview maps;Carbohydrate metabolism;Amino acid metabolism;Energy metabolism;Amino acid metabolism	ko01100//Metabolic pathways;ko01230//Biosynthesis of amino acids;ko00630//Glyoxylate and dicarboxylate metabolism;ko00250//Alanine, aspartate and glutamate metabolism;ko00910//Nitrogen metabolism;ko00220//Arginine biosynthesis	K01915;K01915;K01915;K01915;K01915;K01915	-	-	-
ncbi_112736623	3	1.01867e-300	3.64531e-298	HSC-2	PREDICTED: heat shock cognate 70 kDa protein 2 [Arachis duranensis]	Genetic Information Processing;Cellular Processes;Genetic Information Processing	Folding, sorting and degradation;Transport and catabolism;Transcription	ko04141//Protein processing in endoplasmic reticulum;ko04144//Endocytosis;ko03040//Spliceosome	K03283;K03283;K03283	-	-	-
ncbi_112795826	2	1.03557e-300	3.68806e-298	GS2	PREDICTED: glutamine synthetase leaf isozyme, chloroplastic [Arachis duranensis]	Metabolism;Metabolism;Metabolism;Metabolism;Metabolism;Metabolism	Global and overview maps;Global and overview maps;Carbohydrate metabolism;Amino acid metabolism;Energy metabolism;Amino acid metabolism	ko01100//Metabolic pathways;ko01230//Biosynthesis of amino acids;ko00630//Glyoxylate and dicarboxylate metabolism;ko00250//Alanine, aspartate and glutamate metabolism;ko00910//Nitrogen metabolism;ko00220//Arginine biosynthesis	K01915;K01915;K01915;K01915;K01915;K01915	-	-	-
ncbi_112719857	3	2.46254e-300	8.7283e-298	RPL10	PREDICTED: 60S ribosomal protein L10 [Glycine max]	Genetic Information Processing	Translation	ko03010//Ribosome	K02866	-	-	-
ncbi_112727609	2	7.03423e-300	2.48142e-297	CHLH	PREDICTED: magnesium-chelatase subunit ChlH, chloroplastic [Arachis ipaensis]	Metabolism;Metabolism;Metabolism	Global and overview maps;Global and overview maps;Metabolism of cofactors and vitamins	ko01100//Metabolic pathways;ko01110//Biosynthesis of secondary metabolites;ko00860//Porphyrin and chlorophyll metabolism	K03403;K03403;K03403	-	GO:0051003//ligase activity, forming nitrogen-metal bonds, forming coordination complexes	GO:0006779//porphyrin-containing compound biosynthetic process
ncbi_112743046	2	2.32676e-299	8.16922e-297	SARED1	NAD(P)-binding rossmann-fold protein [Medicago truncatula]	-	-	-	-	-	-	-
ncbi_112723214	3	4.59335e-299	1.60515e-296	DRR49A	PREDICTED: pathogenesis-related protein 2-like [Arachis ipaensis]	-	-	-	-	-	-	-
ncbi_36489166	2	6.09348e-296	2.11942e-293	psbK	photosystem II protein K (chloroplast) [Arachis hypogaea]	Metabolism;Metabolism	Global and overview maps;Energy metabolism	ko01100//Metabolic pathways;ko00195//Photosynthesis	K02712;K02712	GO:0009523//photosystem II;GO:0044434//chloroplast part	-	GO:0044237//cellular metabolic process
ncbi_112714573	2	2.84975e-294	9.86583e-292	rps5	PREDICTED: 30S ribosomal protein S5, chloroplastic [Arachis duranensis]	Genetic Information Processing	Translation	ko03010//Ribosome	K02988	GO:0009532//plastid stroma;GO:0031976//plastid thylakoid;GO:0044391//ribosomal subunit;GO:0044434//chloroplast part	GO:0003723//RNA binding;GO:0005198//structural molecule activity	GO:0006605//protein targeting;GO:0009617//response to bacterium;GO:0010467//gene expression
ncbi_114924477	1	1.21239e-293	4.17787e-291	-	-	-	-	-	-	-	-	-
ncbi_112710020	2	1.79232e-293	6.14784e-291	CP29B	PREDICTED: 29 kDa ribonucleoprotein, chloroplastic [Arachis ipaensis]	-	-	-	-	-	-	-
ncbi_112797727	2	3.80544e-291	1.29931e-288	RPS17	PREDICTED: 30S ribosomal protein S17, chloroplastic [Arachis duranensis]	Genetic Information Processing	Translation	ko03010//Ribosome	K02961	GO:0000314//organellar small ribosomal subunit;GO:0009526//plastid envelope;GO:0009532//plastid stroma;GO:0031976//plastid thylakoid	GO:0003723//RNA binding;GO:0005198//structural molecule activity	GO:0006412//translation
ncbi_112743560	2	3.90587e-291	1.32751e-288	--	PREDICTED: uncharacterized protein LOC107639521 [Arachis ipaensis]	-	-	-	-	-	GO:0005515//protein binding	GO:0009893//positive regulation of metabolic process;GO:0044763//single-organism cellular process;GO:0044767//single-organism developmental process
ncbi_36489225	1	4.87679e-289	1.64997e-286	ndhH	NADH-plastoquinone oxidoreductase subunit 7 (chloroplast) [Arachis hypogaea]	Metabolism;Metabolism	Global and overview maps;Energy metabolism	ko01100//Metabolic pathways;ko00190//Oxidative phosphorylation	K05579;K05579	GO:0044434//chloroplast part	GO:0000166//nucleotide binding;GO:0016651//oxidoreductase activity, acting on NAD(P)H;GO:0048037//cofactor binding	GO:0006091//generation of precursor metabolites and energy;GO:0044710//single-organism metabolic process
ncbi_112695442	2	8.50693e-288	2.86514e-285	RPI3	PREDICTED: probable ribose-5-phosphate isomerase 3, chloroplastic [Arachis duranensis]	Metabolism;Metabolism;Metabolism;Metabolism;Metabolism;Metabolism	Global and overview maps;Global and overview maps;Global and overview maps;Global and overview maps;Energy metabolism;Carbohydrate metabolism	ko01100//Metabolic pathways;ko01110//Biosynthesis of secondary metabolites;ko01200//Carbon metabolism;ko01230//Biosynthesis of amino acids;ko00710//Carbon fixation in photosynthetic organisms;ko00030//Pentose phosphate pathway	K01807;K01807;K01807;K01807;K01807;K01807	GO:0009526//plastid envelope;GO:0009532//plastid stroma;GO:0044434//chloroplast part	GO:0016861//intramolecular oxidoreductase activity, interconverting aldoses and ketoses	GO:0000097//sulfur amino acid biosynthetic process;GO:0006090//pyruvate metabolic process;GO:0006091//generation of precursor metabolites and energy;GO:0006544//glycine metabolic process;GO:0006568//tryptophan metabolic process;GO:0006605//protein targeting;GO:0006633//fatty acid biosynthetic process;GO:0006732//coenzyme metabolic process;GO:0006753//nucleoside phosphate metabolic process;GO:0009…
ncbi_112765944	2	4.06351e-286	1.36243e-283	RPS10	PREDICTED: 30S ribosomal protein S10, chloroplastic [Arachis ipaensis]	Genetic Information Processing	Translation	ko03010//Ribosome	K02946	-	-	-
ncbi_112777525	2	1.91265e-282	6.38406e-280	--	mammalian STARD2 lipid-binding START domain protein [Medicago truncatula]	-	-	-	-	-	-	-
ncbi_112758256	2	2.86288e-281	9.51306e-279	RPI3	PREDICTED: probable ribose-5-phosphate isomerase 3, chloroplastic [Arachis duranensis]	Metabolism;Metabolism;Metabolism;Metabolism;Metabolism;Metabolism	Global and overview maps;Global and overview maps;Global and overview maps;Global and overview maps;Energy metabolism;Carbohydrate metabolism	ko01100//Metabolic pathways;ko01110//Biosynthesis of secondary metabolites;ko01200//Carbon metabolism;ko01230//Biosynthesis of amino acids;ko00710//Carbon fixation in photosynthetic organisms;ko00030//Pentose phosphate pathway	K01807;K01807;K01807;K01807;K01807;K01807	GO:0009526//plastid envelope;GO:0009532//plastid stroma;GO:0044434//chloroplast part	GO:0016861//intramolecular oxidoreductase activity, interconverting aldoses and ketoses	GO:0000097//sulfur amino acid biosynthetic process;GO:0006090//pyruvate metabolic process;GO:0006091//generation of precursor metabolites and energy;GO:0006544//glycine metabolic process;GO:0006568//tryptophan metabolic process;GO:0006605//protein targeting;GO:0006633//fatty acid biosynthetic process;GO:0006732//coenzyme metabolic process;GO:0006753//nucleoside phosphate metabolic process;GO:0009…
ncbi_112741035	2	8.05083e-281	2.66332e-278	PSB28	PREDICTED: photosystem II reaction center PSB28 protein, chloroplastic [Arachis duranensis]	Metabolism;Metabolism	Global and overview maps;Energy metabolism	ko01100//Metabolic pathways;ko00195//Photosynthesis	K08903;K08903	-	-	-
ncbi_112766008	2	9.17369e-280	3.02135e-277	PSAF	PREDICTED: photosystem I reaction center subunit III, chloroplastic-like [Arachis ipaensis]	Metabolism;Metabolism	Global and overview maps;Energy metabolism	ko01100//Metabolic pathways;ko00195//Photosynthesis	K02694;K02694	GO:0043234//protein complex	-	GO:0044237//cellular metabolic process
ncbi_112786878	2	3.41006e-279	1.11815e-276	MORF9	PREDICTED: LOW QUALITY PROTEIN: multiple organellar RNA editing factor 9, chloroplastic-like [Arachis ipaensis]	-	-	-	-	GO:0009526//plastid envelope;GO:0009532//plastid stroma	-	GO:0003006//developmental process involved in reproduction;GO:0006355//regulation of transcription, DNA-templated;GO:0006605//protein targeting;GO:0008652//cellular amino acid biosynthetic process;GO:0009451//RNA modification;GO:0009668//plastid membrane organization;GO:0034660//ncRNA metabolic process
ncbi_112741229	2	3.89423e-279	1.27131e-276	GDCST	PREDICTED: aminomethyltransferase, mitochondrial [Arachis ipaensis]	Metabolism;Metabolism;Metabolism;Metabolism;Metabolism;Metabolism	Global and overview maps;Global and overview maps;Global and overview maps;Carbohydrate metabolism;Amino acid metabolism;Metabolism of cofactors and vitamins	ko01100//Metabolic pathways;ko01110//Biosynthesis of secondary metabolites;ko01200//Carbon metabolism;ko00630//Glyoxylate and dicarboxylate metabolism;ko00260//Glycine, serine and threonine metabolism;ko00670//One carbon pool by folate	K00605;K00605;K00605;K00605;K00605;K00605	-	-	-
ncbi_112754660	2	2.07213e-278	6.73515e-276	--	PREDICTED: 50S ribosomal protein 5, chloroplastic [Arachis duranensis]	-	-	-	-	GO:0009507//chloroplast	-	-
ncbi_112744678	2	3.39207e-278	1.09775e-275	OHP1	PREDICTED: high-light-induced protein, chloroplastic [Arachis ipaensis]	-	-	-	-	-	-	-
ncbi_112722513	2	2.20589e-275	7.10785e-273	RPE	PREDICTED: ribulose-phosphate 3-epimerase, chloroplastic [Arachis duranensis]	Metabolism;Metabolism;Metabolism;Metabolism;Metabolism;Metabolism;Metabolism	Global and overview maps;Global and overview maps;Global and overview maps;Global and overview maps;Carbohydrate metabolism;Energy metabolism;Carbohydrate metabolism	ko01100//Metabolic pathways;ko01110//Biosynthesis of secondary metabolites;ko01200//Carbon metabolism;ko01230//Biosynthesis of amino acids;ko00040//Pentose and glucuronate interconversions;ko00710//Carbon fixation in photosynthetic organisms;ko00030//Pentose phosphate pathway	K01783;K01783;K01783;K01783;K01783;K01783;K01783	-	-	-
ncbi_112785221	2	5.44108e-274	1.74567e-271	RPL9	PREDICTED: 50S ribosomal protein L9, chloroplastic [Arachis duranensis]	Genetic Information Processing	Translation	ko03010//Ribosome	K02939	GO:0009526//plastid envelope;GO:0009532//plastid stroma;GO:0030529//intracellular ribonucleoprotein complex	GO:0003723//RNA binding;GO:0005198//structural molecule activity	GO:0006090//pyruvate metabolic process;GO:0010467//gene expression
ncbi_112764253	2	4.11956e-272	1.31602e-269	PSBP	PREDICTED: oxygen-evolving enhancer protein 2, chloroplastic-like [Arachis ipaensis]	Metabolism;Metabolism	Global and overview maps;Energy metabolism	ko01100//Metabolic pathways;ko00195//Photosynthesis	K02717;K02717	-	-	-
ncbi_112789729	2	1.46817e-271	4.6701e-269	petC	PREDICTED: cytochrome b6-f complex iron-sulfur subunit, chloroplastic-like [Arachis duranensis]	Metabolism;Metabolism	Global and overview maps;Energy metabolism	ko01100//Metabolic pathways;ko00195//Photosynthesis	K02636;K02636	GO:0031224//intrinsic component of membrane;GO:0034357//photosynthetic membrane	GO:0009055//electron carrier activity;GO:0043169//cation binding;GO:0051536//iron-sulfur cluster binding;GO:0052880//oxidoreductase activity, acting on diphenols and related substances as donors, with copper protein as acceptor	GO:0015992//proton transport;GO:0044237//cellular metabolic process;GO:0044710//single-organism metabolic process
ncbi_112784611	2	1.74601e-269	5.53023e-267	PSAN	PREDICTED: photosystem I reaction center subunit N, chloroplastic [Arachis ipaensis]	Metabolism;Metabolism	Global and overview maps;Energy metabolism	ko01100//Metabolic pathways;ko00195//Photosynthesis	K02701;K02701	-	-	-
ncbi_112696372	2	5.45322e-268	1.71991e-265	LQY1	PREDICTED: protein disulfide-isomerase LQY1, chloroplastic isoform X2 [Arachis duranensis]	-	-	-	-	-	GO:0003824//catalytic activity;GO:0005515//protein binding	-
ncbi_112790658	2	6.18335e-268	1.94196e-265	RPL32A	PREDICTED: 60S ribosomal protein L32-1 [Arachis duranensis]	Genetic Information Processing	Translation	ko03010//Ribosome	K02912	GO:0030529//intracellular ribonucleoprotein complex	-	GO:0010467//gene expression
ncbi_112795567	2	1.41523e-266	4.42605e-264	LTD	PREDICTED: protein LHCP TRANSLOCATION DEFECT [Arachis duranensis]	-	-	-	-	GO:0009526//plastid envelope;GO:0009532//plastid stroma;GO:0044434//chloroplast part	-	GO:0006090//pyruvate metabolic process;GO:0015031//protein transport;GO:0022607//cellular component assembly;GO:0046471//phosphatidylglycerol metabolic process
ncbi_112782844	2	5.91909e-266	1.84341e-263	ATP1	Pterin_4a domain-containing protein [Cephalotus follicularis]	Metabolism;Metabolism	Global and overview maps;Metabolism of cofactors and vitamins	ko01100//Metabolic pathways;ko00790//Folate biosynthesis	K01724;K01724	GO:0009536//plastid	GO:0016836//hydro-lyase activity	GO:0006091//generation of precursor metabolites and energy;GO:0006351//transcription, DNA-templated;GO:0008652//cellular amino acid biosynthetic process;GO:0009108//coenzyme biosynthetic process;GO:0009658//chloroplast organization;GO:0009668//plastid membrane organization;GO:0016072//rRNA metabolic process;GO:0031399//regulation of protein modification process;GO:0043623//cellular protein comple…
ncbi_112711270	3	2.70248e-265	8.38139e-263	AtMg00040	PREDICTED: ATP synthase subunit 9, mitochondrial [Arachis ipaensis]	Metabolism;Metabolism	Global and overview maps;Energy metabolism	ko01100//Metabolic pathways;ko00190//Oxidative phosphorylation	K02128;K02128	GO:0031090//organelle membrane;GO:0031224//intrinsic component of membrane;GO:0033177//proton-transporting two-sector ATPase complex, proton-transporting domain	GO:0015077//monovalent inorganic cation transmembrane transporter activity;GO:0032550//purine ribonucleoside binding	GO:0006754//ATP biosynthetic process;GO:0015988//energy coupled proton transmembrane transport, against electrochemical gradient
ncbi_112783815	2	1.23617e-264	3.81792e-262	RPP1A	PREDICTED: 60S acidic ribosomal protein P1 [Arachis duranensis]	Genetic Information Processing	Translation	ko03010//Ribosome	K02942	GO:0005840//ribosome	-	GO:0034645//cellular macromolecule biosynthetic process
ncbi_112795927	2	1.30243e-263	4.00593e-261	GDCST	PREDICTED: aminomethyltransferase, mitochondrial [Arachis duranensis]	Metabolism;Metabolism;Metabolism;Metabolism;Metabolism;Metabolism	Global and overview maps;Global and overview maps;Global and overview maps;Carbohydrate metabolism;Amino acid metabolism;Metabolism of cofactors and vitamins	ko01100//Metabolic pathways;ko01110//Biosynthesis of secondary metabolites;ko01200//Carbon metabolism;ko00630//Glyoxylate and dicarboxylate metabolism;ko00260//Glycine, serine and threonine metabolism;ko00670//One carbon pool by folate	K00605;K00605;K00605;K00605;K00605;K00605	-	-	-
ncbi_112696796	2	1.73911e-263	5.32704e-261	PSRP5	PREDICTED: 50S ribosomal protein 5, chloroplastic [Arachis duranensis]	-	-	-	-	GO:0009536//plastid	-	-
ncbi_112736435	2	3.73542e-263	1.1395e-260	SODCP	PREDICTED: superoxide dismutase [Cu-Zn], chloroplastic [Arachis ipaensis]	Cellular Processes	Transport and catabolism	ko04146//Peroxisome	K04565	GO:0005576//extracellular region;GO:0009532//plastid stroma	GO:0003824//catalytic activity;GO:0043169//cation binding	GO:0006801//superoxide metabolic process;GO:0006950//response to stress;GO:0009404//toxin metabolic process
ncbi_112736299	2	1.50542e-261	4.5736e-259	TUFA	PREDICTED: elongation factor Tu, chloroplastic [Arachis ipaensis]	Organismal Systems	Environmental adaptation	ko04626//Plant-pathogen interaction	K02358	-	-	-
ncbi_112727137	2	1.5968e-261	4.83149e-259	PSB28	PREDICTED: photosystem II reaction center PSB28 protein, chloroplastic [Arachis duranensis]	Metabolism;Metabolism	Global and overview maps;Energy metabolism	ko01100//Metabolic pathways;ko00195//Photosynthesis	K08903;K08903	-	-	-
ncbi_112750094	2	7.67722e-261	2.31352e-258	RPS31	PREDICTED: 30S ribosomal protein S31, chloroplastic [Arachis duranensis]	-	-	-	-	GO:0009536//plastid	-	-
ncbi_112782764	2	1.03571e-260	3.10852e-258	RPL18	PREDICTED: 50S ribosomal protein L18, chloroplastic-like [Arachis ipaensis]	Genetic Information Processing	Translation	ko03010//Ribosome	K02881	-	-	-
ncbi_36489198	1	2.0852e-260	6.23323e-258	rpl16	ribosomal protein L16 (chloroplast) [Arachis hypogaea]	Genetic Information Processing	Translation	ko03010//Ribosome	K02878	GO:0009536//plastid;GO:0030529//intracellular ribonucleoprotein complex	GO:0003723//RNA binding	GO:0010467//gene expression
ncbi_112723215	3	1.17759e-257	3.50607e-255	DRR49A	PREDICTED: pathogenesis-related protein 2-like [Arachis ipaensis]	-	-	-	-	-	-	-
ncbi_36489162	1	8.55642e-257	2.53737e-254	atpA	ATP synthase CF1 alpha subunit (chloroplast) [Arachis hypogaea]	Metabolism;Metabolism;Metabolism	Global and overview maps;Energy metabolism;Energy metabolism	ko01100//Metabolic pathways;ko00190//Oxidative phosphorylation;ko00195//Photosynthesis	K02111;K02111;K02111	-	-	-
ncbi_112775056	2	2.01397e-256	5.94864e-254	44805	PREDICTED: stress enhanced protein 1, chloroplastic isoform X1 [Arachis ipaensis]	-	-	-	-	-	-	-
ncbi_112796926	2	2.42216e-255	7.12603e-253	OHP1	PREDICTED: high-light-induced protein, chloroplastic [Arachis duranensis]	-	-	-	-	-	-	-
ncbi_112737603	2	4.01858e-254	1.17762e-251	petC	PREDICTED: cytochrome b6-f complex iron-sulfur subunit, chloroplastic-like [Arachis ipaensis]	Metabolism;Metabolism	Global and overview maps;Energy metabolism	ko01100//Metabolic pathways;ko00195//Photosynthesis	K02636;K02636	GO:0031224//intrinsic component of membrane;GO:0034357//photosynthetic membrane	GO:0009055//electron carrier activity;GO:0043169//cation binding;GO:0051536//iron-sulfur cluster binding;GO:0052880//oxidoreductase activity, acting on diphenols and related substances as donors, with copper protein as acceptor	GO:0015992//proton transport;GO:0044237//cellular metabolic process;GO:0044710//single-organism metabolic process
ncbi_112795918	2	7.1941e-254	2.09992e-251	ATPC	PREDICTED: ATP synthase gamma chain, chloroplastic-like [Arachis ipaensis]	Metabolism;Metabolism;Metabolism	Global and overview maps;Energy metabolism;Energy metabolism	ko01100//Metabolic pathways;ko00190//Oxidative phosphorylation;ko00195//Photosynthesis	K02115;K02115;K02115	GO:0009526//plastid envelope;GO:0031976//plastid thylakoid;GO:0033178//proton-transporting two-sector ATPase complex, catalytic domain;GO:0044434//chloroplast part	GO:0015078//hydrogen ion transmembrane transporter activity;GO:0019829//cation-transporting ATPase activity	GO:0000097//sulfur amino acid biosynthetic process;GO:0005982//starch metabolic process;GO:0006090//pyruvate metabolic process;GO:0006355//regulation of transcription, DNA-templated;GO:0006544//glycine metabolic process;GO:0006633//fatty acid biosynthetic process;GO:0006732//coenzyme metabolic process;GO:0006754//ATP biosynthetic process;GO:0006779//porphyrin-containing compound biosynthetic proc…
ncbi_36489221	2	9.48558e-254	2.75797e-251	ndhE	NADH-plastoquinone oxidoreductase subunit 4L (chloroplast) [Arachis hypogaea]	Metabolism;Metabolism	Global and overview maps;Energy metabolism	ko01100//Metabolic pathways;ko00190//Oxidative phosphorylation	K05576;K05576	GO:0031224//intrinsic component of membrane;GO:0044434//chloroplast part	GO:0016651//oxidoreductase activity, acting on NAD(P)H;GO:0048037//cofactor binding	GO:0022904//respiratory electron transport chain
ncbi_112703527	3	3.07004e-251	8.89154e-249	PR10-1	PREDICTED: pathogenesis-related protein 2-like [Arachis duranensis]	-	-	-	-	-	-	-
ncbi_112709800	2	5.99663e-247	1.73003e-244	--	late embryogenesis abundant protein group 3 protein [Arachis hypogaea]	-	-	-	-	-	-	-
ncbi_112771294	2	1.07454e-246	3.08809e-244	At3g15360	PREDICTED: thioredoxin M4, chloroplastic [Arachis ipaensis]	-	-	-	-	-	-	-
ncbi_112733348	2	1.83119e-245	5.24235e-243	--	PREDICTED: classical arabinogalactan protein 1-like [Arachis ipaensis]	-	-	-	-	-	-	-
ncbi_112720746	2	1.19889e-244	3.41903e-242	LIL3.2	light-harvesting complex-like protein 3 isotype 2, chloroplastic [Cajanus cajan]	-	-	-	-	-	-	-
ncbi_112719772	2	6.77342e-244	1.9243e-241	LTD	PREDICTED: protein LHCP TRANSLOCATION DEFECT [Arachis ipaensis]	-	-	-	-	GO:0009526//plastid envelope;GO:0009532//plastid stroma;GO:0044434//chloroplast part	-	GO:0006090//pyruvate metabolic process;GO:0015031//protein transport;GO:0022607//cellular component assembly;GO:0046471//phosphatidylglycerol metabolic process
ncbi_112715772	3	7.49675e-244	2.12169e-241	LSU2	protein RESPONSE TO LOW SULFUR 2-like [Cajanus cajan]	-	-	-	-	-	-	-
ncbi_112803121	2	1.25442e-242	3.53674e-240	--	PREDICTED: repetitive proline-rich cell wall protein 2-like [Arachis duranensis]	-	-	-	-	-	-	-
ncbi_112705728	2	2.20699e-242	6.19899e-240	GAPB	PREDICTED: glyceraldehyde-3-phosphate dehydrogenase B, chloroplastic [Arachis duranensis]	Metabolism;Metabolism;Metabolism	Global and overview maps;Global and overview maps;Energy metabolism	ko01100//Metabolic pathways;ko01200//Carbon metabolism;ko00710//Carbon fixation in photosynthetic organisms	K05298;K05298;K05298	-	GO:0000166//nucleotide binding;GO:0004672//protein kinase activity;GO:0016903//oxidoreductase activity, acting on the aldehyde or oxo group of donors;GO:0032550//purine ribonucleoside binding	GO:0006396//RNA processing;GO:0006464//cellular protein modification process;GO:0019318//hexose metabolic process
ncbi_112797021	2	3.20381e-242	8.965e-240	CAX3	PREDICTED: vacuolar cation/proton exchanger 3-like [Arachis duranensis]	-	-	-	-	GO:0031224//intrinsic component of membrane	GO:0015368//calcium:cation antiporter activity	GO:0006816//calcium ion transport;GO:0044763//single-organism cellular process
ncbi_112734779	2	5.65885e-242	1.57755e-239	--	CBL-interacting serine/threonine-protein kinase 3 [Glycine soja]	-	-	-	-	-	-	-
ncbi_112740755	2	2.55499e-241	7.0961e-239	PRXQ	PREDICTED: peroxiredoxin Q, chloroplastic-like [Arachis duranensis]	-	-	-	-	-	GO:0003824//catalytic activity;GO:0016209//antioxidant activity	GO:0044710//single-organism metabolic process
ncbi_112783659	2	3.39878e-239	9.40451e-237	LHCB4.3	PREDICTED: chlorophyll a-b binding protein CP29.3, chloroplastic [Arachis ipaensis]	Metabolism;Metabolism	Global and overview maps;Energy metabolism	ko01100//Metabolic pathways;ko00196//Photosynthesis - antenna proteins	K08915;K08915	GO:0009521//photosystem;GO:0031224//intrinsic component of membrane;GO:0031976//plastid thylakoid;GO:0044434//chloroplast part	GO:0043169//cation binding;GO:0046906//tetrapyrrole binding	GO:0006091//generation of precursor metabolites and energy;GO:0006464//cellular protein modification process
ncbi_36489172	1	1.50657e-238	4.15327e-236	petA	cytochrome f (chloroplast) [Arachis hypogaea]	Metabolism;Metabolism	Global and overview maps;Energy metabolism	ko01100//Metabolic pathways;ko00195//Photosynthesis	K02634;K02634	GO:0016021//integral component of membrane;GO:0034357//photosynthetic membrane;GO:0043231//intracellular membrane-bounded organelle	GO:0043169//cation binding;GO:0046906//tetrapyrrole binding	GO:0044237//cellular metabolic process;GO:0044710//single-organism metabolic process
ncbi_112745427	2	3.17518e-238	8.72097e-236	CHLH	PREDICTED: magnesium-chelatase subunit ChlH, chloroplastic [Arachis ipaensis]	Metabolism;Metabolism;Metabolism	Global and overview maps;Global and overview maps;Metabolism of cofactors and vitamins	ko01100//Metabolic pathways;ko01110//Biosynthesis of secondary metabolites;ko00860//Porphyrin and chlorophyll metabolism	K03403;K03403;K03403	-	GO:0051003//ligase activity, forming nitrogen-metal bonds, forming coordination complexes	GO:0006779//porphyrin-containing compound biosynthetic process
ncbi_112696097	2	2.0591e-237	5.63473e-235	STR9	PREDICTED: rhodanese-like domain-containing protein 9, chloroplastic isoform X2 [Arachis duranensis]	-	-	-	-	GO:0031224//intrinsic component of membrane;GO:0031976//plastid thylakoid;GO:0044434//chloroplast part	-	GO:0000097//sulfur amino acid biosynthetic process;GO:0006091//generation of precursor metabolites and energy;GO:0009886//post-embryonic morphogenesis
ncbi_112782788	2	2.59418e-237	7.07299e-235	rps5	PREDICTED: 30S ribosomal protein S5, chloroplastic [Arachis ipaensis]	Genetic Information Processing	Translation	ko03010//Ribosome	K02988	GO:0009532//plastid stroma;GO:0031976//plastid thylakoid;GO:0044391//ribosomal subunit;GO:0044434//chloroplast part	GO:0003723//RNA binding;GO:0005198//structural molecule activity	GO:0006605//protein targeting;GO:0009617//response to bacterium;GO:0010467//gene expression
ncbi_112719846	2	1.55346e-236	4.22002e-234	ycf54	PREDICTED: uncharacterized protein LOC107637093 [Arachis ipaensis]	-	-	-	-	-	-	-
ncbi_112712088	2	1.56529e-235	4.23671e-233	RPL15	PREDICTED: 50S ribosomal protein L15, chloroplastic-like [Arachis ipaensis]	Genetic Information Processing	Translation	ko03010//Ribosome	K02876	-	-	-
ncbi_112710273	2	8.78215e-233	2.36841e-230	KTI3	PREDICTED: factor Xa inhibitor BuXI-like [Arachis duranensis]	-	-	-	-	-	-	-
ncbi_112715409	2	1.50131e-232	4.03418e-230	LHCB4.3	PREDICTED: chlorophyll a-b binding protein CP29.3, chloroplastic [Arachis ipaensis]	Metabolism;Metabolism	Global and overview maps;Energy metabolism	ko01100//Metabolic pathways;ko00196//Photosynthesis - antenna proteins	K08915;K08915	GO:0009521//photosystem;GO:0031224//intrinsic component of membrane;GO:0031976//plastid thylakoid;GO:0044434//chloroplast part	GO:0043169//cation binding;GO:0046906//tetrapyrrole binding	GO:0006091//generation of precursor metabolites and energy;GO:0006464//cellular protein modification process
ncbi_112797604	2	1.92612e-230	5.15708e-228	PGLP1B	PREDICTED: phosphoglycolate phosphatase 1B, chloroplastic-like [Arachis duranensis]	Metabolism;Metabolism;Metabolism;Metabolism	Global and overview maps;Global and overview maps;Global and overview maps;Carbohydrate metabolism	ko01100//Metabolic pathways;ko01110//Biosynthesis of secondary metabolites;ko01200//Carbon metabolism;ko00630//Glyoxylate and dicarboxylate metabolism	K19269;K19269;K19269;K19269	-	GO:0042578//phosphoric ester hydrolase activity	GO:0006796//phosphate-containing compound metabolic process
ncbi_112732407	2	2.1647e-229	5.77508e-227	RPS6	PREDICTED: 30S ribosomal protein S6 alpha, chloroplastic [Arachis ipaensis]	Genetic Information Processing	Translation	ko03010//Ribosome	K02990	GO:0030529//intracellular ribonucleoprotein complex	GO:0003723//RNA binding	GO:0010467//gene expression
ncbi_112737932	2	9.91331e-229	2.63528e-226	HEBP2	PREDICTED: heme-binding protein 2 [Arachis ipaensis]	-	-	-	-	-	-	-
ncbi_112744095	2	7.10308e-228	1.88151e-225	rd1	Rubredoxin-1 [Glycine soja]	-	-	-	-	-	-	-
ncbi_112755053	2	4.08387e-227	1.07792e-224	STR9	PREDICTED: rhodanese-like domain-containing protein 9, chloroplastic isoform X3 [Arachis ipaensis]	-	-	-	-	GO:0031224//intrinsic component of membrane;GO:0031976//plastid thylakoid;GO:0044434//chloroplast part	-	GO:0000097//sulfur amino acid biosynthetic process;GO:0006091//generation of precursor metabolites and energy;GO:0009886//post-embryonic morphogenesis
ncbi_112712595	2	5.92367e-227	1.55801e-224	PIP2-2	PREDICTED: aquaporin PIP2-2 [Arachis duranensis]	-	-	-	-	-	-	-
ncbi_36489183	1	7.78759e-227	2.04103e-224	rpl33	ribosomal protein L33 (chloroplast) [Arachis hypogaea]	Genetic Information Processing	Translation	ko03010//Ribosome	K02913	GO:0009536//plastid;GO:0030529//intracellular ribonucleoprotein complex	-	GO:0010467//gene expression
ncbi_112749967	2	2.91159e-226	7.60416e-224	GGAT2	PREDICTED: glutamate--glyoxylate aminotransferase 2 [Arachis duranensis]	Metabolism;Metabolism;Metabolism;Metabolism;Metabolism;Metabolism;Metabolism;Metabolism;Metabolism;Metabolism	Global and overview maps;Global and overview maps;Global and overview maps;Global and overview maps;Energy metabolism;Carbohydrate metabolism;Amino acid metabolism;Global and overview maps;Amino acid metabolism;Amino acid metabolism	ko01100//Metabolic pathways;ko01110//Biosynthesis of secondary metabolites;ko01200//Carbon metabolism;ko01230//Biosynthesis of amino acids;ko00710//Carbon fixation in photosynthetic organisms;ko00630//Glyoxylate and dicarboxylate metabolism;ko00260//Glycine, serine and threonine metabolism;ko01210//2-Oxocarboxylic acid metabolism;ko00250//Alanine, aspartate and glutamate metabolism;ko00220//Argin…	K14272;K14272;K14272;K14272;K14272;K14272;K14272;K14272;K14272;K14272	-	GO:0016769//transferase activity, transferring nitrogenous groups;GO:0043168//anion binding	GO:0008152//metabolic process
ncbi_112706236	3	2.05401e-225	5.34568e-223	AHL17	PREDICTED: AT-hook motif nuclear-localized protein 17-like [Arachis duranensis]	-	-	-	-	-	-	-
ncbi_112776670	2	2.54574e-225	6.60235e-223	ATHX	PREDICTED: thioredoxin X, chloroplastic-like [Arachis ipaensis]	-	-	-	-	-	-	-
ncbi_36489196	1	1.5493e-224	4.00413e-222	rps8	ribosomal protein S8 (chloroplast) [Arachis hypogaea]	Genetic Information Processing	Translation	ko03010//Ribosome	K02994	GO:0009536//plastid;GO:0030529//intracellular ribonucleoprotein complex	GO:0003723//RNA binding;GO:0005198//structural molecule activity	GO:0010467//gene expression
ncbi_112757013	2	6.74433e-224	1.73703e-221	PGR5	PREDICTED: protein PROTON GRADIENT REGULATION 5, chloroplastic [Arachis duranensis]	-	-	-	-	GO:0031976//plastid thylakoid;GO:0044434//chloroplast part	-	GO:0006950//response to stress;GO:0009639//response to red or far red light;GO:0009642//response to light intensity;GO:0009767//photosynthetic electron transport chain;GO:0034285//response to disaccharide;GO:0043269//regulation of ion transport
ncbi_112766070	2	9.2651e-224	2.37803e-221	VTC2	PREDICTED: GDP-L-galactose phosphorylase 1 [Arachis ipaensis]	Metabolism;Metabolism;Metabolism	Global and overview maps;Global and overview maps;Carbohydrate metabolism	ko01100//Metabolic pathways;ko01110//Biosynthesis of secondary metabolites;ko00053//Ascorbate and aldarate metabolism	K14190;K14190;K14190	-	GO:0004645//phosphorylase activity	-
ncbi_112796938	2	5.48963e-223	1.40416e-220	--	Heat shock protein DnaJ, cysteine-rich domain-containing protein [Cynara cardunculus var. scolymus] [Cynara cardunculus]	-	-	-	-	-	GO:0005515//protein binding	GO:0009893//positive regulation of metabolic process;GO:0044763//single-organism cellular process;GO:0044767//single-organism developmental process
ncbi_112714384	2	1.24795e-220	3.18111e-218	RPL18	PREDICTED: 50S ribosomal protein L18, chloroplastic-like [Arachis duranensis]	Genetic Information Processing	Translation	ko03010//Ribosome	K02881	-	-	-
ncbi_112785231	2	2.35418e-220	5.9805e-218	SODCP	PREDICTED: superoxide dismutase [Cu-Zn], chloroplastic [Arachis duranensis]	Cellular Processes	Transport and catabolism	ko04146//Peroxisome	K04565	-	-	-
ncbi_112790550	2	4.28553e-220	1.08498e-217	CPN20	PREDICTED: 20 kDa chaperonin, chloroplastic-like [Arachis duranensis]	-	-	-	-	GO:0005576//extracellular region;GO:0009526//plastid envelope;GO:0009532//plastid stroma;GO:0044434//chloroplast part	GO:0032550//purine ribonucleoside binding;GO:0046914//transition metal ion binding	GO:0000097//sulfur amino acid biosynthetic process;GO:0003006//developmental process involved in reproduction;GO:0006006//glucose metabolic process;GO:0006090//pyruvate metabolic process;GO:0006970//response to osmotic stress;GO:0009657//plastid organization;GO:0044267//cellular protein metabolic process;GO:2000379//positive regulation of reactive oxygen species metabolic process
ncbi_112702425	2	4.96482e-220	1.2527e-217	TRG-31	PREDICTED: probable aquaporin PIP-type 7a [Arachis duranensis]	-	-	-	-	-	-	-
ncbi_112715927	2	3.00781e-219	7.56352e-217	ndhO	PREDICTED: NAD(P)H-quinone oxidoreductase subunit O, chloroplastic [Arachis duranensis]	-	-	-	-	GO:0009507//chloroplast	-	GO:0044237//cellular metabolic process;GO:0044699//single-organism process
ncbi_112744639	2	1.82733e-218	4.57959e-216	RPL30	PREDICTED: 60S ribosomal protein L30 [Glycine max]	Genetic Information Processing	Translation	ko03010//Ribosome	K02908	GO:0030529//intracellular ribonucleoprotein complex	-	GO:0010467//gene expression
ncbi_112752033	2	4.18597e-217	1.04555e-214	RPL27	PREDICTED: 50S ribosomal protein L27, chloroplastic-like [Arachis ipaensis]	Genetic Information Processing	Translation	ko03010//Ribosome	K02899	GO:0030529//intracellular ribonucleoprotein complex	-	GO:0010467//gene expression
ncbi_112707138	2	5.51429e-214	1.37273e-211	AAC3	PREDICTED: ADP,ATP carrier protein 3, mitochondrial-like [Arachis duranensis]	-	-	-	-	-	-	-
ncbi_112723218	3	2.8287e-213	7.0183e-211	DRR49A	PREDICTED: pathogenesis-related protein 2-like [Arachis ipaensis]	-	-	-	-	-	-	-
ncbi_112790071	2	2.86056e-213	7.07377e-211	HEBP2	PREDICTED: heme-binding protein 2 [Arachis duranensis]	-	-	-	-	-	-	-
ncbi_112702076	2	3.17954e-213	7.8365e-211	PSBP	PREDICTED: oxygen-evolving enhancer protein 2, chloroplastic-like [Arachis duranensis]	Metabolism;Metabolism	Global and overview maps;Energy metabolism	ko01100//Metabolic pathways;ko00195//Photosynthesis	K02717;K02717	-	-	-
ncbi_112734383	2	1.27881e-212	3.14145e-210	RPL29	PREDICTED: 50S ribosomal protein L29, chloroplastic [Arachis ipaensis]	Genetic Information Processing	Translation	ko03010//Ribosome	K02904	GO:0009526//plastid envelope;GO:0009532//plastid stroma;GO:0030529//intracellular ribonucleoprotein complex	-	GO:0006355//regulation of transcription, DNA-templated
ncbi_36489121	1	4.10404e-212	1.00485e-209	psbA	PSII 32 kDa protein (chloroplast) [Corynocarpus laevigatus]	Metabolism;Metabolism	Global and overview maps;Energy metabolism	ko01100//Metabolic pathways;ko00195//Photosynthesis	K02703;K02703	GO:0009521//photosystem;GO:0031224//intrinsic component of membrane;GO:0031976//plastid thylakoid;GO:0044434//chloroplast part	GO:0009055//electron carrier activity;GO:0016491//oxidoreductase activity;GO:0046906//tetrapyrrole binding;GO:0046914//transition metal ion binding	GO:0006464//cellular protein modification process;GO:0006950//response to stress;GO:0009767//photosynthetic electron transport chain;GO:0032774//RNA biosynthetic process;GO:0043623//cellular protein complex assembly
ncbi_112787536	3	4.98596e-211	1.21679e-208	HSP70	PREDICTED: heat shock cognate 70 kDa protein 2 [Arachis duranensis]	Genetic Information Processing;Cellular Processes;Genetic Information Processing	Folding, sorting and degradation;Transport and catabolism;Transcription	ko04141//Protein processing in endoplasmic reticulum;ko04144//Endocytosis;ko03040//Spliceosome	K03283;K03283;K03283	-	-	-
ncbi_112743640	2	1.95199e-209	4.74811e-207	CAX3	PREDICTED: vacuolar cation/proton exchanger 3-like [Arachis duranensis]	-	-	-	-	GO:0031224//intrinsic component of membrane	GO:0015368//calcium:cation antiporter activity	GO:0006816//calcium ion transport;GO:0044763//single-organism cellular process
ncbi_112706046	2	6.61459e-209	1.60373e-206	HEMB	PREDICTED: delta-aminolevulinic acid dehydratase, chloroplastic [Arachis duranensis]	Metabolism;Metabolism;Metabolism	Global and overview maps;Global and overview maps;Metabolism of cofactors and vitamins	ko01100//Metabolic pathways;ko01110//Biosynthesis of secondary metabolites;ko00860//Porphyrin and chlorophyll metabolism	K01698;K01698;K01698	-	GO:0016836//hydro-lyase activity;GO:0043169//cation binding	GO:0006778//porphyrin-containing compound metabolic process;GO:0018130//heterocycle biosynthetic process
ncbi_112801974	2	3.73577e-206	9.02807e-204	LIL3.2	light-harvesting complex-like protein 3 isotype 2, chloroplastic [Cajanus cajan]	-	-	-	-	-	-	-
ncbi_112789584	2	4.26944e-206	1.02844e-203	RPS7	PREDICTED: 40S ribosomal protein S7-like isoform X2 [Arachis duranensis]	Genetic Information Processing	Translation	ko03010//Ribosome	K02993	GO:0030529//intracellular ribonucleoprotein complex	-	GO:0010467//gene expression
ncbi_112801293	3	1.54e-205	3.69765e-203	OPR2	PREDICTED: 12-oxophytodienoate reductase 2-like isoform X2 [Arachis duranensis]	Metabolism;Metabolism;Metabolism	Global and overview maps;Global and overview maps;Lipid metabolism	ko01100//Metabolic pathways;ko01110//Biosynthesis of secondary metabolites;ko00592//alpha-Linolenic acid metabolism	K05894;K05894;K05894	-	GO:0003824//catalytic activity;GO:0032553//ribonucleotide binding	GO:0044710//single-organism metabolic process
ncbi_112775194	2	4.09307e-205	9.79613e-203	ELIP1	PREDICTED: early light-induced protein, chloroplastic [Arachis ipaensis]	-	-	-	-	-	-	-
ncbi_112782767	2	2.65395e-204	6.33147e-202	RPL18	PREDICTED: 50S ribosomal protein L18, chloroplastic-like [Arachis ipaensis]	Genetic Information Processing	Translation	ko03010//Ribosome	K02881	-	-	-
ncbi_112769001	2	3.03323e-204	7.21316e-202	THF1	PREDICTED: protein THYLAKOID FORMATION1, chloroplastic-like [Arachis ipaensis]	-	-	-	-	-	-	-
ncbi_112706113	2	7.64909e-200	1.8132e-197	RPS13	PREDICTED: 30S ribosomal protein S13, chloroplastic [Arachis duranensis]	Genetic Information Processing	Translation	ko03010//Ribosome	K02952	-	-	-
ncbi_112776996	2	1.3812e-199	3.26372e-197	CPN10-1	PREDICTED: 10 kDa chaperonin-like [Arachis ipaensis]	-	-	-	-	-	-	GO:0044267//cellular protein metabolic process
ncbi_112791561	2	1.4336e-197	3.3768e-195	--	PREDICTED: myosin-5-like [Glycine max]	-	-	-	-	-	-	-
ncbi_112728686	2	2.55172e-197	5.99154e-195	PGR5	PREDICTED: protein PROTON GRADIENT REGULATION 5, chloroplastic [Arachis duranensis]	-	-	-	-	GO:0031976//plastid thylakoid;GO:0044434//chloroplast part	-	GO:0006950//response to stress;GO:0009639//response to red or far red light;GO:0009642//response to light intensity;GO:0009767//photosynthetic electron transport chain;GO:0034285//response to disaccharide;GO:0043269//regulation of ion transport
ncbi_112733600	2	3.65944e-197	8.5655e-195	--	PREDICTED: myosin-5-like [Glycine max]	-	-	-	-	-	-	-
ncbi_112790411	2	7.76196e-197	1.81112e-194	CP31B	PREDICTED: 28 kDa ribonucleoprotein, chloroplastic [Arachis duranensis]	-	-	-	-	-	-	-
ncbi_112779663	2	8.52418e-197	1.98275e-194	GLP1	germin-like protein 11 [Arachis hypogaea]	-	-	-	-	GO:0005576//extracellular region	GO:0046914//transition metal ion binding	GO:0006873//cellular ion homeostasis;GO:0009886//post-embryonic morphogenesis;GO:0030001//metal ion transport
ncbi_112758272	2	1.08517e-196	2.51629e-194	GME-1	PREDICTED: GDP-mannose 3,5-epimerase 2 [Arachis duranensis]	Metabolism;Metabolism;Metabolism;Metabolism	Global and overview maps;Global and overview maps;Carbohydrate metabolism;Carbohydrate metabolism	ko01100//Metabolic pathways;ko01110//Biosynthesis of secondary metabolites;ko00520//Amino sugar and nucleotide sugar metabolism;ko00053//Ascorbate and aldarate metabolism	K10046;K10046;K10046;K10046	GO:0043234//protein complex	GO:0048037//cofactor binding	GO:0006355//regulation of transcription, DNA-templated
ncbi_112707379	2	2.22721e-196	5.14839e-194	3PCR	PREDICTED: protochlorophyllide reductase, chloroplastic [Arachis ipaensis]	Metabolism;Metabolism;Metabolism	Global and overview maps;Global and overview maps;Metabolism of cofactors and vitamins	ko01100//Metabolic pathways;ko01110//Biosynthesis of secondary metabolites;ko00860//Porphyrin and chlorophyll metabolism	K00218;K00218;K00218	-	-	-
ncbi_36489224	1	2.92568e-196	6.74202e-194	ndhA	NADH-plastoquinone oxidoreductase subunit 1 (chloroplast) [Arachis hypogaea]	Metabolism;Metabolism	Global and overview maps;Energy metabolism	ko01100//Metabolic pathways;ko00190//Oxidative phosphorylation	K05572;K05572	GO:0031224//intrinsic component of membrane;GO:0044434//chloroplast part	GO:0016651//oxidoreductase activity, acting on NAD(P)H;GO:0048037//cofactor binding	GO:0006091//generation of precursor metabolites and energy;GO:0044710//single-organism metabolic process
ncbi_112737891	2	1.46382e-195	3.36286e-193	NAC072	PREDICTED: NAC domain-containing protein 72-like isoform X1 [Arachis ipaensis]	-	-	-	-	-	-	GO:0010467//gene expression;GO:0034645//cellular macromolecule biosynthetic process
ncbi_112734632	2	1.68342e-195	3.85544e-193	CSP41B	PREDICTED: chloroplast stem-loop binding protein of 41 kDa b, chloroplastic [Arachis duranensis]	-	-	-	-	-	-	-
ncbi_112764375	2	1.20602e-194	2.75362e-192	GAPB	PREDICTED: glyceraldehyde-3-phosphate dehydrogenase B, chloroplastic [Arachis duranensis]	Metabolism;Metabolism;Metabolism	Global and overview maps;Global and overview maps;Energy metabolism	ko01100//Metabolic pathways;ko01200//Carbon metabolism;ko00710//Carbon fixation in photosynthetic organisms	K05298;K05298;K05298	-	GO:0000166//nucleotide binding;GO:0004672//protein kinase activity;GO:0016903//oxidoreductase activity, acting on the aldehyde or oxo group of donors;GO:0032550//purine ribonucleoside binding	GO:0006396//RNA processing;GO:0006464//cellular protein modification process;GO:0019318//hexose metabolic process
ncbi_112738161	2	1.2229e-194	2.78362e-192	RPL3A	PREDICTED: 50S ribosomal protein L3, chloroplastic-like [Arachis ipaensis]	Genetic Information Processing	Translation	ko03010//Ribosome	K02906	GO:0009526//plastid envelope;GO:0009532//plastid stroma;GO:0030529//intracellular ribonucleoprotein complex	GO:0003723//RNA binding;GO:0005198//structural molecule activity	GO:0006090//pyruvate metabolic process;GO:0006605//protein targeting;GO:0006779//porphyrin-containing compound biosynthetic process;GO:0010467//gene expression;GO:0016072//rRNA metabolic process;GO:0043623//cellular protein complex assembly
ncbi_112795646	2	4.27719e-194	9.70622e-192	BOU	PREDICTED: mitochondrial carnitine/acylcarnitine carrier-like protein isoform X2 [Arachis duranensis]	-	-	-	-	-	-	-
ncbi_112696411	2	2.12914e-193	4.81696e-191	CDSP32	PREDICTED: thioredoxin-like protein CDSP32, chloroplastic [Arachis duranensis]	-	-	-	-	-	GO:0015036//disulfide oxidoreductase activity	GO:0019725//cellular homeostasis;GO:0044710//single-organism metabolic process
ncbi_112776079	2	8.12388e-193	1.83238e-190	RPL4	PREDICTED: LOW QUALITY PROTEIN: 50S ribosomal protein L4, chloroplastic [Arachis ipaensis]	Genetic Information Processing	Translation	ko03010//Ribosome	K02926	-	-	-
ncbi_112738407	2	1.7345e-192	3.90042e-190	RPL18	PREDICTED: 50S ribosomal protein L18, chloroplastic-like [Arachis ipaensis]	Genetic Information Processing	Translation	ko03010//Ribosome	K02881	-	-	-
ncbi_112755653	3	2.20053e-192	4.93349e-190	RZFP34	PREDICTED: E3 ubiquitin-protein ligase MIEL1-like [Arachis ipaensis]	Genetic Information Processing	Folding, sorting and degradation	ko04120//Ubiquitin mediated proteolysis	K10144	-	GO:0043169//cation binding	-
ncbi_112700528	2	2.02103e-191	4.51746e-189	GAPN	PREDICTED: NADP-dependent glyceraldehyde-3-phosphate dehydrogenase [Arachis ipaensis]	Metabolism;Metabolism;Metabolism;Metabolism	Global and overview maps;Global and overview maps;Carbohydrate metabolism;Carbohydrate metabolism	ko01100//Metabolic pathways;ko01200//Carbon metabolism;ko00010//Glycolysis / Gluconeogenesis;ko00030//Pentose phosphate pathway	K00131;K00131;K00131;K00131	-	-	-
ncbi_112789211	2	1.12802e-190	2.51383e-188	PCKR1	PREDICTED: peptidyl-prolyl cis-trans isomerase-like [Arachis duranensis]	-	-	-	-	-	-	-
ncbi_112792205	2	1.4243e-189	3.16462e-187	RPL29	PREDICTED: 50S ribosomal protein L29, chloroplastic [Arachis duranensis]	Genetic Information Processing	Translation	ko03010//Ribosome	K02904	GO:0009526//plastid envelope;GO:0009532//plastid stroma;GO:0030529//intracellular ribonucleoprotein complex	-	GO:0006355//regulation of transcription, DNA-templated
ncbi_112802622	2	2.19204e-189	4.85595e-187	--	PREDICTED: uncharacterized protein LOC107491335 [Arachis duranensis]	-	-	-	-	-	-	-
ncbi_112728158	2	6.84136e-189	1.51105e-186	UBICEP52-7	Ubiquitin supergroup,Ribosomal protein L40e [Theobroma cacao]	Genetic Information Processing	Translation	ko03010//Ribosome	K02927	GO:0030529//intracellular ribonucleoprotein complex	-	GO:0010467//gene expression
ncbi_112776678	2	3.30513e-188	7.27842e-186	RPL17	PREDICTED: 50S ribosomal protein L17, chloroplastic [Arachis ipaensis]	Genetic Information Processing	Translation	ko03010//Ribosome	K02879	GO:0030529//intracellular ribonucleoprotein complex	-	GO:0010467//gene expression
ncbi_112801560	2	1.22494e-187	2.68956e-185	--	PREDICTED: uncharacterized protein LOC107489284 [Arachis duranensis]	-	-	-	-	-	-	GO:0005982//starch metabolic process;GO:0006090//pyruvate metabolic process;GO:0006355//regulation of transcription, DNA-templated;GO:0009886//post-embryonic morphogenesis
ncbi_112770798	2	4.0161e-187	8.79206e-185	CPN60B2	PREDICTED: ruBisCO large subunit-binding protein subunit beta, chloroplastic-like [Arachis ipaensis]	Genetic Information Processing	Folding, sorting and degradation	ko03018//RNA degradation	K04077	GO:0044424//intracellular part	GO:0032550//purine ribonucleoside binding	GO:0006457//protein folding
ncbi_112792050	2	8.67687e-187	1.89397e-184	--	PREDICTED: uncharacterized protein LOC107493202 [Arachis duranensis]	-	-	-	-	-	-	-
ncbi_112790629	2	9.96111e-187	2.16794e-184	RPL18	PREDICTED: 50S ribosomal protein L18, chloroplastic-like [Arachis ipaensis]	Genetic Information Processing	Translation	ko03010//Ribosome	K02881	-	-	-
ncbi_112734095	2	1.5885e-186	3.44714e-184	RNS1	PREDICTED: extracellular ribonuclease LE-like [Arachis ipaensis]	-	-	-	-	-	GO:0016892//endoribonuclease activity, producing 3'-phosphomonoesters	GO:0090501//RNA phosphodiester bond hydrolysis
ncbi_112715689	2	1.13401e-185	2.45371e-183	RPL3A	PREDICTED: 50S ribosomal protein L3, chloroplastic-like [Arachis duranensis]	Genetic Information Processing	Translation	ko03010//Ribosome	K02906	GO:0009526//plastid envelope;GO:0009532//plastid stroma;GO:0030529//intracellular ribonucleoprotein complex	GO:0003723//RNA binding;GO:0005198//structural molecule activity	GO:0006090//pyruvate metabolic process;GO:0006605//protein targeting;GO:0006779//porphyrin-containing compound biosynthetic process;GO:0010467//gene expression;GO:0016072//rRNA metabolic process;GO:0043623//cellular protein complex assembly
ncbi_112792530	2	5.073e-185	1.09449e-182	--	PREDICTED: protein TIFY 5A-like [Arachis ipaensis]	-	-	-	-	-	-	-
ncbi_112702914	3	1.59873e-184	3.43925e-182	DRR49A	PREDICTED: pathogenesis-related protein 2-like [Arachis duranensis]	-	-	-	-	-	-	-
ncbi_112744305	2	5.93149e-184	1.27233e-181	PGLP1B	PREDICTED: phosphoglycolate phosphatase 1B, chloroplastic-like [Arachis ipaensis]	Metabolism;Metabolism;Metabolism;Metabolism	Global and overview maps;Global and overview maps;Global and overview maps;Carbohydrate metabolism	ko01100//Metabolic pathways;ko01110//Biosynthesis of secondary metabolites;ko01200//Carbon metabolism;ko00630//Glyoxylate and dicarboxylate metabolism	K19269;K19269;K19269;K19269	-	GO:0042578//phosphoric ester hydrolase activity	GO:0006796//phosphate-containing compound metabolic process
ncbi_112770812	2	1.50781e-183	3.22502e-181	3PCR	PREDICTED: protochlorophyllide reductase, chloroplastic [Arachis ipaensis]	Metabolism;Metabolism;Metabolism	Global and overview maps;Global and overview maps;Metabolism of cofactors and vitamins	ko01100//Metabolic pathways;ko01110//Biosynthesis of secondary metabolites;ko00860//Porphyrin and chlorophyll metabolism	K00218;K00218;K00218	-	-	-
ncbi_112732729	2	3.02036e-183	6.44167e-181	PIP1-3	PREDICTED: aquaporin PIP1-3 [Arachis ipaensis]	-	-	-	-	-	-	-
ncbi_114925670	1	4.44165e-183	9.44586e-181	ndhH	NADH-plastoquinone oxidoreductase subunit 7 (chloroplast) [Arachis hypogaea]	Metabolism;Metabolism	Global and overview maps;Energy metabolism	ko01100//Metabolic pathways;ko00190//Oxidative phosphorylation	K05579;K05579	GO:0044434//chloroplast part	GO:0000166//nucleotide binding;GO:0016651//oxidoreductase activity, acting on NAD(P)H;GO:0048037//cofactor binding	GO:0006091//generation of precursor metabolites and energy;GO:0044710//single-organism metabolic process
ncbi_112706053	3	8.24847e-183	1.74917e-180	ALDH3H1	PREDICTED: aldehyde dehydrogenase family 3 member H1-like [Arachis duranensis]	Metabolism;Metabolism;Metabolism;Metabolism;Metabolism;Metabolism;Metabolism;Metabolism;Metabolism;Metabolism;Metabolism;Metabolism;Metabolism	Global and overview maps;Global and overview maps;Carbohydrate metabolism;Carbohydrate metabolism;Lipid metabolism;Lipid metabolism;Amino acid metabolism;Amino acid metabolism;Carbohydrate metabolism;Amino acid metabolism;Metabolism of other amino acids;Amino acid metabolism;Amino acid metabolism	ko01100//Metabolic pathways;ko01110//Biosynthesis of secondary metabolites;ko00010//Glycolysis / Gluconeogenesis;ko00620//Pyruvate metabolism;ko00561//Glycerolipid metabolism;ko00071//Fatty acid degradation;ko00330//Arginine and proline metabolism;ko00280//Valine, leucine and isoleucine degradation;ko00053//Ascorbate and aldarate metabolism;ko00380//Tryptophan metabolism;ko00410//beta-Alanine met…	K00128;K00128;K00128;K00128;K00128;K00128;K00128;K00128;K00128;K00128;K00128;K00128;K00128	GO:0005911//cell-cell junction;GO:0043231//intracellular membrane-bounded organelle	GO:0016620//oxidoreductase activity, acting on the aldehyde or oxo group of donors, NAD or NADP as acceptor	GO:0044237//cellular metabolic process;GO:0044710//single-organism metabolic process;GO:0050896//response to stimulus
ncbi_112766452	2	4.41923e-182	9.34478e-180	PSRP6	PREDICTED: 50S ribosomal protein 6, chloroplastic [Arachis ipaensis]	-	-	-	-	-	-	-
ncbi_112715058	3	2.31066e-181	4.87221e-179	GAPC2	PREDICTED: glyceraldehyde-3-phosphate dehydrogenase GAPC2, cytosolic-like [Arachis ipaensis]	Metabolism;Metabolism;Metabolism;Metabolism;Metabolism;Metabolism	Global and overview maps;Global and overview maps;Global and overview maps;Global and overview maps;Carbohydrate metabolism;Energy metabolism	ko01100//Metabolic pathways;ko01110//Biosynthesis of secondary metabolites;ko01200//Carbon metabolism;ko01230//Biosynthesis of amino acids;ko00010//Glycolysis / Gluconeogenesis;ko00710//Carbon fixation in photosynthetic organisms	K00134;K00134;K00134;K00134;K00134;K00134	-	GO:0000166//nucleotide binding;GO:0016903//oxidoreductase activity, acting on the aldehyde or oxo group of donors	GO:0044710//single-organism metabolic process
ncbi_112742709	2	2.83611e-181	5.96329e-179	MTI	PREDICTED: metallothionein-like protein 2 [Arachis duranensis]	-	-	-	-	-	-	-
ncbi_112723417	2	6.77374e-180	1.42025e-177	GAPN	PREDICTED: NADP-dependent glyceraldehyde-3-phosphate dehydrogenase [Arachis ipaensis]	Metabolism;Metabolism;Metabolism;Metabolism	Global and overview maps;Global and overview maps;Carbohydrate metabolism;Carbohydrate metabolism	ko01100//Metabolic pathways;ko01200//Carbon metabolism;ko00010//Glycolysis / Gluconeogenesis;ko00030//Pentose phosphate pathway	K00131;K00131;K00131;K00131	-	-	-
ncbi_112797941	2	5.64154e-179	1.17954e-176	RPL30	PREDICTED: 60S ribosomal protein L30 [Glycine max]	Genetic Information Processing	Translation	ko03010//Ribosome	K02908	GO:0030529//intracellular ribonucleoprotein complex	-	GO:0010467//gene expression
ncbi_112796852	2	3.39688e-178	7.08236e-176	SARED1	NAD(P)-binding rossmann-fold protein [Medicago truncatula]	-	-	-	-	-	-	-
ncbi_112785707	2	5.37801e-178	1.11816e-175	CPN60A1	PREDICTED: ruBisCO large subunit-binding protein subunit alpha [Arachis duranensis]	-	-	-	-	GO:0044424//intracellular part	GO:0032550//purine ribonucleoside binding	GO:0006457//protein folding
ncbi_112710809	3	1.89923e-177	3.93776e-175	HSP17.3-B	PREDICTED: 17.3 kDa class I heat shock protein-like [Arachis duranensis]	Genetic Information Processing	Folding, sorting and degradation	ko04141//Protein processing in endoplasmic reticulum	K13993	-	-	-
ncbi_112696599	2	6.53042e-175	1.35022e-172	TIM	PREDICTED: triosephosphate isomerase, chloroplastic [Arachis duranensis]	Metabolism;Metabolism;Metabolism;Metabolism;Metabolism;Metabolism;Metabolism;Metabolism	Global and overview maps;Global and overview maps;Global and overview maps;Global and overview maps;Carbohydrate metabolism;Energy metabolism;Carbohydrate metabolism;Carbohydrate metabolism	ko01100//Metabolic pathways;ko01110//Biosynthesis of secondary metabolites;ko01200//Carbon metabolism;ko01230//Biosynthesis of amino acids;ko00010//Glycolysis / Gluconeogenesis;ko00710//Carbon fixation in photosynthetic organisms;ko00051//Fructose and mannose metabolism;ko00562//Inositol phosphate metabolism	K01803;K01803;K01803;K01803;K01803;K01803;K01803;K01803	-	GO:0016861//intramolecular oxidoreductase activity, interconverting aldoses and ketoses	GO:0006090//pyruvate metabolic process
ncbi_112701936	2	9.4092e-175	1.94004e-172	VTC2	PREDICTED: GDP-L-galactose phosphorylase 1 [Arachis duranensis]	Metabolism;Metabolism;Metabolism	Global and overview maps;Global and overview maps;Carbohydrate metabolism	ko01100//Metabolic pathways;ko01110//Biosynthesis of secondary metabolites;ko00053//Ascorbate and aldarate metabolism	K14190;K14190;K14190	-	GO:0004645//phosphorylase activity	-
ncbi_112801387	2	6.12661e-174	1.25973e-171	--	Rieske (2Fe-2S) domain protein [Medicago truncatula]	-	-	-	-	GO:0009526//plastid envelope;GO:0031976//plastid thylakoid;GO:0044434//chloroplast part	GO:0003824//catalytic activity;GO:0051536//iron-sulfur cluster binding	GO:0044710//single-organism metabolic process
ncbi_36489139	1	9.40868e-174	1.92925e-171	psaB	photosystem I P700 apoprotein A2 (chloroplast) [Arachis hypogaea]	Metabolism;Metabolism	Global and overview maps;Energy metabolism	ko01100//Metabolic pathways;ko00195//Photosynthesis	K02690;K02690	-	-	-
ncbi_112802676	2	1.22917e-173	2.51349e-171	RPL15	PREDICTED: 50S ribosomal protein L15, chloroplastic-like [Arachis duranensis]	Genetic Information Processing	Translation	ko03010//Ribosome	K02876	-	-	-
ncbi_112772114	2	2.03902e-173	4.1581e-171	AAC3	PREDICTED: ADP,ATP carrier protein 3, mitochondrial-like [Arachis ipaensis]	-	-	-	-	-	-	-
ncbi_112736471	2	1.10974e-172	2.25686e-170	CPN60A1	PREDICTED: ruBisCO large subunit-binding protein subunit alpha [Arachis ipaensis]	-	-	-	-	GO:0044424//intracellular part	GO:0032550//purine ribonucleoside binding	GO:0006457//protein folding
ncbi_112737364	2	1.95714e-172	3.96937e-170	VTE3	PREDICTED: 2-methyl-6-phytyl-1,4-hydroquinone methyltransferase, chloroplastic [Arachis duranensis]	Metabolism;Metabolism;Metabolism	Global and overview maps;Global and overview maps;Metabolism of cofactors and vitamins	ko01100//Metabolic pathways;ko01110//Biosynthesis of secondary metabolites;ko00130//Ubiquinone and other terpenoid-quinone biosynthesis	K12502;K12502;K12502	GO:0036338//viral membrane	GO:0016741//transferase activity, transferring one-carbon groups	GO:0008152//metabolic process
ncbi_114926186	3	2.4224e-172	4.89964e-170	ND1	PREDICTED: NADH-ubiquinone oxidoreductase chain 1 [Arachis ipaensis]	Metabolism;Metabolism	Global and overview maps;Energy metabolism	ko01100//Metabolic pathways;ko00190//Oxidative phosphorylation	K03878;K03878	GO:0019866//organelle inner membrane;GO:0031224//intrinsic component of membrane;GO:0043231//intracellular membrane-bounded organelle	GO:0050136//NADH dehydrogenase (quinone) activity	GO:0044710//single-organism metabolic process
ncbi_36489161	1	5.99369e-172	1.20902e-169	atpF	ATP synthase CF0 subunit I (chloroplast) [Arachis hypogaea]	Metabolism;Metabolism;Metabolism	Global and overview maps;Energy metabolism;Energy metabolism	ko01100//Metabolic pathways;ko00190//Oxidative phosphorylation;ko00195//Photosynthesis	K02109;K02109;K02109	GO:0031224//intrinsic component of membrane;GO:0033177//proton-transporting two-sector ATPase complex, proton-transporting domain;GO:0044434//chloroplast part	GO:0015077//monovalent inorganic cation transmembrane transporter activity;GO:0019829//cation-transporting ATPase activity	GO:0006754//ATP biosynthetic process;GO:0006818//hydrogen transport
ncbi_112741215	2	7.84255e-172	1.57769e-169	ATPC	PREDICTED: ATP synthase gamma chain, chloroplastic-like [Arachis ipaensis]	Metabolism;Metabolism;Metabolism	Global and overview maps;Energy metabolism;Energy metabolism	ko01100//Metabolic pathways;ko00190//Oxidative phosphorylation;ko00195//Photosynthesis	K02115;K02115;K02115	GO:0009526//plastid envelope;GO:0031976//plastid thylakoid;GO:0033178//proton-transporting two-sector ATPase complex, catalytic domain;GO:0044434//chloroplast part	GO:0015078//hydrogen ion transmembrane transporter activity;GO:0019829//cation-transporting ATPase activity	GO:0000097//sulfur amino acid biosynthetic process;GO:0005982//starch metabolic process;GO:0006090//pyruvate metabolic process;GO:0006355//regulation of transcription, DNA-templated;GO:0006544//glycine metabolic process;GO:0006633//fatty acid biosynthetic process;GO:0006732//coenzyme metabolic process;GO:0006754//ATP biosynthetic process;GO:0006779//porphyrin-containing compound biosynthetic proc…
ncbi_112712242	2	4.43498e-171	8.89781e-169	ATHX	PREDICTED: thioredoxin X, chloroplastic-like [Arachis duranensis]	-	-	-	-	-	-	-
ncbi_36489123	2	2.0681e-170	4.13803e-168	matK	maturase K (chloroplast) [Arachis hypogaea]	-	-	-	-	GO:0043231//intracellular membrane-bounded organelle	-	-
ncbi_112784875	2	4.17679e-170	8.33487e-168	RPL27	PREDICTED: 50S ribosomal protein L27, chloroplastic-like [Arachis ipaensis]	Genetic Information Processing	Translation	ko03010//Ribosome	K02899	GO:0030529//intracellular ribonucleoprotein complex	-	GO:0010467//gene expression
ncbi_112780088	2	2.22376e-169	4.42569e-167	PIP2-2	PREDICTED: aquaporin PIP2-2 [Arachis ipaensis]	-	-	-	-	-	-	-
ncbi_112765917	2	3.36346e-169	6.67607e-167	RPS13	PREDICTED: 30S ribosomal protein S13, chloroplastic [Arachis duranensis]	Genetic Information Processing	Translation	ko03010//Ribosome	K02952	-	-	-
ncbi_112771332	2	4.73658e-169	9.37654e-167	PBP1	PREDICTED: calcium-binding protein PBP1-like [Arachis duranensis]	-	-	-	-	-	-	-
ncbi_112723220	3	1.74748e-168	3.45013e-166	DRR49A	PREDICTED: pathogenesis-related protein 2-like [Arachis ipaensis]	-	-	-	-	-	-	-
ncbi_112795570	2	1.98139e-168	3.90161e-166	--	Zeaxanthin epoxidase, chloroplastic [Glycine soja]	-	-	-	-	-	-	-
ncbi_112790030	2	2.53101e-168	4.97074e-166	NAC072	PREDICTED: NAC domain-containing protein 72-like isoform X1 [Arachis duranensis]	-	-	-	-	-	-	GO:0010467//gene expression;GO:0034645//cellular macromolecule biosynthetic process
ncbi_112790886	2	5.46618e-168	1.0707e-165	PIP1-3	PREDICTED: aquaporin PIP1-3 [Arachis duranensis]	-	-	-	-	GO:0031224//intrinsic component of membrane	-	GO:0051234//establishment of localization
ncbi_112707403	2	9.94284e-168	1.94245e-165	At3g15360	PREDICTED: thioredoxin M4, chloroplastic [Arachis duranensis]	-	-	-	-	-	-	-
ncbi_112764769	3	1.27376e-167	2.48194e-165	AHL17	PREDICTED: AT-hook motif nuclear-localized protein 17-like [Arachis ipaensis]	-	-	-	-	-	-	-
ncbi_112707307	2	1.8932e-167	3.67928e-165	PBP1	PREDICTED: calcium-binding protein PBP1-like [Arachis duranensis]	-	-	-	-	-	-	-
ncbi_112757014	2	8.89896e-166	1.72494e-163	CDSP32	PREDICTED: thioredoxin-like protein CDSP32, chloroplastic [Arachis ipaensis]	-	-	-	-	-	GO:0015036//disulfide oxidoreductase activity	GO:0019725//cellular homeostasis;GO:0044710//single-organism metabolic process
ncbi_112769175	2	2.00438e-165	3.87512e-163	DIT1	PREDICTED: dicarboxylate transporter 1, chloroplastic-like [Arachis duranensis]	-	-	-	-	-	-	GO:0030001//metal ion transport;GO:0044763//single-organism cellular process
ncbi_112795836	2	4.22476e-165	8.14667e-163	RPS15AA	PREDICTED: 40S ribosomal protein S15a-1 [Arachis duranensis]	Genetic Information Processing	Translation	ko03010//Ribosome	K02957	GO:0030529//intracellular ribonucleoprotein complex	-	GO:0010467//gene expression
ncbi_112796886	3	5.01254e-165	9.64079e-163	HSP26-A	PREDICTED: probable glutathione S-transferase [Arachis ipaensis]	Metabolism	Metabolism of other amino acids	ko00480//Glutathione metabolism	K00799	-	GO:0003824//catalytic activity	-
ncbi_112696303	2	1.44278e-164	2.76779e-162	PRXQ	PREDICTED: peroxiredoxin Q, chloroplastic-like [Arachis duranensis]	-	-	-	-	-	GO:0003824//catalytic activity;GO:0016209//antioxidant activity	GO:0044710//single-organism metabolic process
ncbi_36489188	1	2.15343e-164	4.12046e-162	psbB	PsbB (chloroplast) [Arachis hypogaea]	Metabolism;Metabolism	Global and overview maps;Energy metabolism	ko01100//Metabolic pathways;ko00195//Photosynthesis	K02704;K02704	GO:0043231//intracellular membrane-bounded organelle	-	-
ncbi_112705283	2	1.28298e-163	2.44861e-161	RPS15AA	PREDICTED: 40S ribosomal protein S15a-1 [Arachis duranensis]	Genetic Information Processing	Translation	ko03010//Ribosome	K02957	GO:0030529//intracellular ribonucleoprotein complex	-	GO:0010467//gene expression
ncbi_112711748	2	1.62959e-163	3.10219e-161	ELIP1	PREDICTED: early light-induced protein, chloroplastic [Arachis duranensis]	-	-	-	-	-	-	-
ncbi_112741143	2	1.51172e-162	2.87046e-160	RPS15AA	PREDICTED: 40S ribosomal protein S15a-1 [Arachis duranensis]	Genetic Information Processing	Translation	ko03010//Ribosome	K02957	GO:0030529//intracellular ribonucleoprotein complex	-	GO:0010467//gene expression
ncbi_112789362	2	1.7928e-162	3.39551e-160	PEX11B	PREDICTED: peroxisomal membrane protein 11B [Arachis duranensis]	-	-	-	-	-	-	GO:0007031//peroxisome organization
ncbi_112800494	2	2.70422e-162	5.10871e-160	RPL26A	PREDICTED: 60S ribosomal protein L26-1 [Arachis duranensis]	Genetic Information Processing	Translation	ko03010//Ribosome	K02898	GO:0044391//ribosomal subunit	-	GO:0010467//gene expression
ncbi_112744190	2	3.29924e-162	6.21702e-160	RPL5	PREDICTED: 50S ribosomal protein L5, chloroplastic [Arachis duranensis]	Genetic Information Processing	Translation	ko03010//Ribosome	K02931	GO:0005840//ribosome;GO:0009526//plastid envelope;GO:0009532//plastid stroma	GO:0003723//RNA binding;GO:0005198//structural molecule activity	GO:0000097//sulfur amino acid biosynthetic process;GO:0006090//pyruvate metabolic process;GO:0010467//gene expression
ncbi_112715908	2	4.06971e-162	7.64952e-160	RPL27	PREDICTED: 50S ribosomal protein L27, chloroplastic-like [Arachis ipaensis]	Genetic Information Processing	Translation	ko03010//Ribosome	K02899	GO:0030529//intracellular ribonucleoprotein complex	-	GO:0010467//gene expression
ncbi_112784034	3	6.92385e-162	1.29814e-159	LSU2	protein RESPONSE TO LOW SULFUR 2-like [Cajanus cajan]	-	-	-	-	-	-	-
ncbi_112762476	2	1.10982e-161	2.07556e-159	HEMB	PREDICTED: delta-aminolevulinic acid dehydratase, chloroplastic [Arachis duranensis]	Metabolism;Metabolism;Metabolism	Global and overview maps;Global and overview maps;Metabolism of cofactors and vitamins	ko01100//Metabolic pathways;ko01110//Biosynthesis of secondary metabolites;ko00860//Porphyrin and chlorophyll metabolism	K01698;K01698;K01698	-	GO:0016836//hydro-lyase activity;GO:0043169//cation binding	GO:0006778//porphyrin-containing compound metabolic process;GO:0018130//heterocycle biosynthetic process
ncbi_112711970	2	1.00763e-160	1.87973e-158	44805	PREDICTED: stress enhanced protein 1, chloroplastic isoform X1 [Arachis ipaensis]	-	-	-	-	-	-	-
ncbi_112733537	2	1.16506e-160	2.16798e-158	TPT	PREDICTED: triose phosphate/phosphate translocator, chloroplastic isoform X1 [Arachis ipaensis]	-	-	-	-	GO:0031224//intrinsic component of membrane	-	GO:0051234//establishment of localization
ncbi_112732336	2	1.67983e-159	3.11807e-157	TSS	PREDICTED: protein TSS isoform X1 [Arachis ipaensis]	-	-	-	-	-	-	-
ncbi_112716582	2	1.86491e-159	3.453e-157	CP33	PREDICTED: 33 kDa ribonucleoprotein, chloroplastic [Arachis duranensis]	-	-	-	-	-	-	-
ncbi_112719766	2	2.43156e-159	4.49102e-157	BOU	PREDICTED: mitochondrial carnitine/acylcarnitine carrier-like protein isoform X1 [Arachis ipaensis]	-	-	-	-	-	-	-
ncbi_112757997	2	2.53079e-159	4.66272e-157	AUX22E	PREDICTED: auxin-induced protein 22E-like [Arachis ipaensis]	Environmental Information Processing	Signal transduction	ko04075//Plant hormone signal transduction	K14484	-	-	GO:0010467//gene expression;GO:0034645//cellular macromolecule biosynthetic process;GO:0050794//regulation of cellular process
ncbi_112784730	2	4.83944e-159	8.89418e-157	ndhO	PREDICTED: NAD(P)H-quinone oxidoreductase subunit O, chloroplastic [Arachis ipaensis]	-	-	-	-	GO:0009507//chloroplast	-	GO:0044237//cellular metabolic process;GO:0044699//single-organism process
ncbi_112758592	2	5.48698e-159	1.00594e-156	CAB7	PREDICTED: chlorophyll a-b binding protein 7, chloroplastic-like [Arachis ipaensis]	Metabolism	Energy metabolism	ko00196//Photosynthesis - antenna proteins	K08908	-	-	-
ncbi_112790440	2	1.13576e-158	2.0771e-156	TUFA	PREDICTED: elongation factor Tu, chloroplastic [Arachis duranensis]	Organismal Systems	Environmental adaptation	ko04626//Plant-pathogen interaction	K02358	-	-	-
ncbi_112784973	2	4.27034e-158	7.79054e-156	--	plant/F13G24-250 protein [Medicago truncatula]	-	-	-	-	GO:0031976//plastid thylakoid;GO:0044434//chloroplast part	-	GO:0006355//regulation of transcription, DNA-templated;GO:0006779//porphyrin-containing compound biosynthetic process;GO:0009657//plastid organization;GO:0009767//photosynthetic electron transport chain
ncbi_112769360	2	4.77867e-158	8.6966e-156	At1g54290	PREDICTED: protein translation factor SUI1 homolog 2 [Arachis duranensis]	Genetic Information Processing	Translation	ko03013//RNA transport	K03113	-	-	GO:0006412//translation
ncbi_112751856	3	1.06726e-157	1.93755e-155	HSP83A	PREDICTED: heat shock protein 83 isoform X2 [Arachis ipaensis]	Organismal Systems;Genetic Information Processing	Environmental adaptation;Folding, sorting and degradation	ko04626//Plant-pathogen interaction;ko04141//Protein processing in endoplasmic reticulum	K04079;K04079	-	-	-
ncbi_112733814	2	1.11827e-157	2.02522e-155	SHM1	PREDICTED: serine hydroxymethyltransferase, mitochondrial [Arachis ipaensis]	Metabolism;Metabolism;Metabolism;Metabolism;Metabolism;Metabolism;Metabolism;Metabolism	Global and overview maps;Global and overview maps;Global and overview maps;Global and overview maps;Carbohydrate metabolism;Amino acid metabolism;Metabolism of other amino acids;Metabolism of cofactors and vitamins	ko01100//Metabolic pathways;ko01110//Biosynthesis of secondary metabolites;ko01200//Carbon metabolism;ko01230//Biosynthesis of amino acids;ko00630//Glyoxylate and dicarboxylate metabolism;ko00260//Glycine, serine and threonine metabolism;ko00460//Cyanoamino acid metabolism;ko00670//One carbon pool by folate	K00600;K00600;K00600;K00600;K00600;K00600;K00600;K00600	-	-	-
ncbi_112710232	2	3.71128e-157	6.70489e-155	RPL4	PREDICTED: 50S ribosomal protein L4, chloroplastic [Arachis duranensis]	Genetic Information Processing	Translation	ko03010//Ribosome	K02926	-	-	-
ncbi_112696886	2	2.08359e-156	3.75515e-154	At3g55350	protein ALP1-like [Cajanus cajan]	-	-	-	-	-	-	-
ncbi_112789826	2	3.24439e-156	5.83309e-154	ERF9	PREDICTED: ethylene-responsive transcription factor 9-like [Arachis duranensis]	-	-	-	-	-	-	-
ncbi_112791284	2	3.26732e-156	5.86015e-154	MET1	PREDICTED: uncharacterized protein LOC107480502 [Arachis duranensis]	-	-	-	-	GO:0009526//plastid envelope;GO:0009532//plastid stroma;GO:0031976//plastid thylakoid;GO:0044434//chloroplast part	-	GO:0016109//tetraterpenoid biosynthetic process;GO:0032958//inositol phosphate biosynthetic process
ncbi_112749859	2	1.71785e-155	3.07367e-153	GSVIVT00020038001	PREDICTED: 40S ribosomal protein S3a [Arachis duranensis]	Genetic Information Processing	Translation	ko03010//Ribosome	K02984	GO:0015935//small ribosomal subunit	-	GO:0010467//gene expression
ncbi_112749756	2	1.98385e-155	3.54111e-153	--	Rieske (2Fe-2S) domain protein [Medicago truncatula]	-	-	-	-	GO:0009526//plastid envelope;GO:0031976//plastid thylakoid;GO:0044434//chloroplast part	GO:0003824//catalytic activity;GO:0051536//iron-sulfur cluster binding	GO:0044710//single-organism metabolic process
ncbi_112751708	2	3.11388e-155	5.54487e-153	UBICEP52-7	Ubiquitin supergroup,Ribosomal protein L40e [Theobroma cacao]	Genetic Information Processing	Translation	ko03010//Ribosome	K02927	GO:0030529//intracellular ribonucleoprotein complex	-	GO:0010467//gene expression
ncbi_112772584	2	3.21673e-155	5.71434e-153	RPL28A	PREDICTED: 60S ribosomal protein L28-1-like [Arachis duranensis]	Genetic Information Processing	Translation	ko03010//Ribosome	K02903	-	-	-
ncbi_112803089	2	7.62357e-155	1.35106e-152	RPL27	PREDICTED: 50S ribosomal protein L27, chloroplastic-like [Arachis ipaensis]	Genetic Information Processing	Translation	ko03010//Ribosome	K02899	GO:0030529//intracellular ribonucleoprotein complex	-	GO:0010467//gene expression
ncbi_112771605	2	1.47526e-153	2.60827e-151	TPIP1	PREDICTED: triosephosphate isomerase, cytosolic [Arachis ipaensis]	Metabolism;Metabolism;Metabolism;Metabolism;Metabolism;Metabolism;Metabolism;Metabolism	Global and overview maps;Global and overview maps;Global and overview maps;Global and overview maps;Carbohydrate metabolism;Energy metabolism;Carbohydrate metabolism;Carbohydrate metabolism	ko01100//Metabolic pathways;ko01110//Biosynthesis of secondary metabolites;ko01200//Carbon metabolism;ko01230//Biosynthesis of amino acids;ko00010//Glycolysis / Gluconeogenesis;ko00710//Carbon fixation in photosynthetic organisms;ko00051//Fructose and mannose metabolism;ko00562//Inositol phosphate metabolism	K01803;K01803;K01803;K01803;K01803;K01803;K01803;K01803	-	-	-
ncbi_112695982	2	1.53441e-153	2.70642e-151	ERD15	PREDICTED: protein EARLY RESPONSIVE TO DEHYDRATION 15 [Arachis duranensis]	-	-	-	-	-	-	GO:0006090//pyruvate metabolic process;GO:0006970//response to osmotic stress;GO:0006996//organelle organization;GO:0008104//protein localization;GO:0009642//response to light intensity;GO:0010038//response to metal ion;GO:0042044//fluid transport;GO:0042743//hydrogen peroxide metabolic process
ncbi_112715693	2	2.09206e-153	3.68128e-151	RPP1A	PREDICTED: 60S acidic ribosomal protein P1 [Arachis duranensis]	Genetic Information Processing	Translation	ko03010//Ribosome	K02942	GO:0005840//ribosome	-	GO:0034645//cellular macromolecule biosynthetic process
ncbi_112789414	2	2.14591e-153	3.76714e-151	RPL1	PREDICTED: 50S ribosomal protein L1, chloroplastic isoform X1 [Arachis ipaensis]	Genetic Information Processing	Translation	ko03010//Ribosome	K02863	-	-	-
ncbi_112737338	2	3.88587e-153	6.80558e-151	AIMP1	PREDICTED: LOW QUALITY PROTEIN: aminoacyl tRNA synthase complex-interacting multifunctional protein 1 [Arachis ipaensis]	-	-	-	-	-	-	-
ncbi_112776248	2	1.16923e-152	2.04294e-150	ACR11	PREDICTED: ACT domain-containing protein ACR11-like [Arachis ipaensis]	-	-	-	-	GO:0009526//plastid envelope;GO:0009532//plastid stroma;GO:0044434//chloroplast part	GO:0016772//transferase activity, transferring phosphorus-containing groups;GO:0031406//carboxylic acid binding	GO:0006091//generation of precursor metabolites and energy;GO:0006873//cellular ion homeostasis;GO:0006970//response to osmotic stress;GO:0009617//response to bacterium;GO:0009746//response to hexose;GO:0030001//metal ion transport
ncbi_112749632	2	3.71319e-152	6.4727e-150	TIP2-2	PREDICTED: probable aquaporin TIP2-2 [Arachis ipaensis]	-	-	-	-	GO:0031224//intrinsic component of membrane	-	GO:0051234//establishment of localization
ncbi_112738360	2	4.62692e-152	8.04663e-150	LHCA6	PREDICTED: photosystem I chlorophyll a/b-binding protein 6, chloroplastic [Arachis ipaensis]	Metabolism	Energy metabolism	ko00196//Photosynthesis - antenna proteins	K08908	GO:0009521//photosystem;GO:0031224//intrinsic component of membrane	GO:0043169//cation binding;GO:0046906//tetrapyrrole binding	GO:0006090//pyruvate metabolic process;GO:0006091//generation of precursor metabolites and energy;GO:0006464//cellular protein modification process;GO:0006739//NADP metabolic process;GO:0006873//cellular ion homeostasis;GO:0009642//response to light intensity;GO:0016072//rRNA metabolic process;GO:0019758//glycosinolate biosynthetic process;GO:0030001//metal ion transport;GO:0034285//response to d…
ncbi_112796879	2	9.56074e-152	1.65882e-149	FBP	PREDICTED: fructose-1,6-bisphosphatase, chloroplastic [Arachis duranensis]	Metabolism;Metabolism;Metabolism;Metabolism;Metabolism;Metabolism;Metabolism	Global and overview maps;Global and overview maps;Global and overview maps;Carbohydrate metabolism;Energy metabolism;Carbohydrate metabolism;Carbohydrate metabolism	ko01100//Metabolic pathways;ko01110//Biosynthesis of secondary metabolites;ko01200//Carbon metabolism;ko00010//Glycolysis / Gluconeogenesis;ko00710//Carbon fixation in photosynthetic organisms;ko00051//Fructose and mannose metabolism;ko00030//Pentose phosphate pathway	K03841;K03841;K03841;K03841;K03841;K03841;K03841	GO:0009536//plastid	GO:0043169//cation binding;GO:0050308//sugar-phosphatase activity	GO:0006796//phosphate-containing compound metabolic process;GO:0015977//carbon fixation
ncbi_112707069	2	1.33717e-151	2.31465e-149	THF1	PREDICTED: protein THYLAKOID FORMATION1, chloroplastic-like [Arachis ipaensis]	-	-	-	-	-	-	-
ncbi_112740850	2	1.69834e-151	2.92621e-149	--	Zeaxanthin epoxidase, chloroplastic [Glycine soja]	-	-	-	-	-	-	-
ncbi_112776283	2	1.69578e-151	2.92621e-149	CP29B	PREDICTED: 29 kDa ribonucleoprotein, chloroplastic [Arachis ipaensis]	-	-	-	-	-	-	-
ncbi_112782658	2	1.94459e-151	3.34276e-149	RPL3A	PREDICTED: 50S ribosomal protein L3, chloroplastic-like [Arachis ipaensis]	Genetic Information Processing	Translation	ko03010//Ribosome	K02906	GO:0009526//plastid envelope;GO:0009532//plastid stroma;GO:0030529//intracellular ribonucleoprotein complex	GO:0003723//RNA binding;GO:0005198//structural molecule activity	GO:0006090//pyruvate metabolic process;GO:0006605//protein targeting;GO:0006779//porphyrin-containing compound biosynthetic process;GO:0010467//gene expression;GO:0016072//rRNA metabolic process;GO:0043623//cellular protein complex assembly
ncbi_112749542	2	2.09354e-151	3.59051e-149	DREB1E	PREDICTED: dehydration-responsive element-binding protein 1E [Arachis ipaensis]	-	-	-	-	-	-	GO:0010467//gene expression;GO:0034645//cellular macromolecule biosynthetic process
ncbi_112695279	2	2.39386e-151	4.09614e-149	--	plant/F21F14-40 protein [Medicago truncatula]	-	-	-	-	GO:0009528//plastid inner membrane;GO:0031976//plastid thylakoid	-	GO:0006090//pyruvate metabolic process;GO:0006779//porphyrin-containing compound biosynthetic process;GO:0009668//plastid membrane organization;GO:0016072//rRNA metabolic process;GO:0043623//cellular protein complex assembly
ncbi_112714306	2	4.16798e-151	7.11549e-149	RPL18A	PREDICTED: 60S ribosomal protein L18a [Arachis duranensis]	Genetic Information Processing	Translation	ko03010//Ribosome	K02882	GO:0030529//intracellular ribonucleoprotein complex	-	GO:0010467//gene expression
ncbi_112769168	2	4.91799e-151	8.37668e-149	RPL23A	PREDICTED: 60S ribosomal protein L23a-like [Arachis duranensis]	Genetic Information Processing	Translation	ko03010//Ribosome	K02893	GO:0030529//intracellular ribonucleoprotein complex	GO:0005198//structural molecule activity	GO:0010467//gene expression
ncbi_112719848	2	9.00489e-151	1.53028e-148	ndhN	PREDICTED: NAD(P)H-quinone oxidoreductase subunit N, chloroplastic [Arachis ipaensis]	-	-	-	-	GO:0009526//plastid envelope;GO:0043234//protein complex;GO:0044434//chloroplast part	GO:0016651//oxidoreductase activity, acting on NAD(P)H	GO:0005982//starch metabolic process;GO:0006739//NADP metabolic process;GO:0009451//RNA modification;GO:0009893//positive regulation of metabolic process;GO:0010257//NADH dehydrogenase complex assembly;GO:0016109//tetraterpenoid biosynthetic process;GO:0050832//defense response to fungus
ncbi_112758854	2	1.15874e-150	1.96465e-148	PSAE-1	PREDICTED: photosystem I reaction center subunit IV, chloroplastic [Arachis ipaensis]	Metabolism;Metabolism	Global and overview maps;Energy metabolism	ko01100//Metabolic pathways;ko00195//Photosynthesis	K02693;K02693	GO:0043234//protein complex	-	GO:0044237//cellular metabolic process
ncbi_112737116	2	2.12583e-150	3.59618e-148	PCKR1	PREDICTED: peptidyl-prolyl cis-trans isomerase-like [Arachis ipaensis]	-	-	-	-	-	-	-
ncbi_112703459	2	2.46645e-150	4.16294e-148	CPN60B2	PREDICTED: LOW QUALITY PROTEIN: ruBisCO large subunit-binding protein subunit beta, chloroplastic-like [Arachis duranensis]	Genetic Information Processing	Folding, sorting and degradation	ko03018//RNA degradation	K04077	GO:0044424//intracellular part	GO:0032550//purine ribonucleoside binding	GO:0006457//protein folding
ncbi_112723466	2	3.88603e-149	6.54409e-147	RPL35	PREDICTED: 50S ribosomal protein L35, chloroplastic [Arachis ipaensis]	Genetic Information Processing	Translation	ko03010//Ribosome	K02916	GO:0030529//intracellular ribonucleoprotein complex	-	-
ncbi_112719930	2	1.41888e-148	2.384e-146	PNSB5	PREDICTED: photosynthetic NDH subunit of subcomplex B 5, chloroplastic [Arachis ipaensis]	-	-	-	-	GO:0044434//chloroplast part	-	GO:0006090//pyruvate metabolic process;GO:0006873//cellular ion homeostasis;GO:0009668//plastid membrane organization;GO:0030001//metal ion transport
ncbi_112749907	2	3.87248e-148	6.4919e-146	TSB	PREDICTED: tryptophan synthase beta chain 1-like [Arachis ipaensis]	Metabolism;Metabolism;Metabolism;Metabolism;Metabolism	Global and overview maps;Global and overview maps;Global and overview maps;Amino acid metabolism;Amino acid metabolism	ko01100//Metabolic pathways;ko01110//Biosynthesis of secondary metabolites;ko01230//Biosynthesis of amino acids;ko00260//Glycine, serine and threonine metabolism;ko00400//Phenylalanine, tyrosine and tryptophan biosynthesis	K01696;K01696;K01696;K01696;K01696	-	GO:0016836//hydro-lyase activity	GO:0006586//indolalkylamine metabolic process
ncbi_112737894	2	1.33867e-147	2.23912e-145	PORA	PREDICTED: protochlorophyllide reductase, chloroplastic [Arachis ipaensis]	Metabolism;Metabolism;Metabolism	Global and overview maps;Global and overview maps;Metabolism of cofactors and vitamins	ko01100//Metabolic pathways;ko01110//Biosynthesis of secondary metabolites;ko00860//Porphyrin and chlorophyll metabolism	K00218;K00218;K00218	-	-	-
ncbi_112695425	2	2.93084e-147	4.89129e-145	GME-1	PREDICTED: GDP-mannose 3,5-epimerase 2 [Arachis duranensis]	Metabolism;Metabolism;Metabolism;Metabolism	Global and overview maps;Global and overview maps;Carbohydrate metabolism;Carbohydrate metabolism	ko01100//Metabolic pathways;ko01110//Biosynthesis of secondary metabolites;ko00520//Amino sugar and nucleotide sugar metabolism;ko00053//Ascorbate and aldarate metabolism	K10046;K10046;K10046;K10046	GO:0043234//protein complex	GO:0048037//cofactor binding	GO:0006355//regulation of transcription, DNA-templated
ncbi_112737287	2	4.56813e-147	7.6067e-145	PEX11B	PREDICTED: peroxisomal membrane protein 11B [Arachis ipaensis]	-	-	-	-	-	-	GO:0007031//peroxisome organization
ncbi_112741420	2	3.50134e-146	5.8173e-144	RPL9	PREDICTED: 60S ribosomal protein L9 [Arachis ipaensis]	Genetic Information Processing	Translation	ko03010//Ribosome	K02940	-	-	-
ncbi_112733792	2	6.58512e-146	1.09165e-143	--	PREDICTED: cell wall integrity and stress response component 1-like [Arachis ipaensis]	-	-	-	-	-	-	-
ncbi_112715521	2	1.33543e-145	2.20889e-143	RPL13B	PREDICTED: 60S ribosomal protein L13-1 [Arachis duranensis]	Genetic Information Processing	Translation	ko03010//Ribosome	K02873	GO:0030529//intracellular ribonucleoprotein complex	-	GO:0010467//gene expression
ncbi_112695884	2	4.20393e-145	6.93816e-143	RPL21A	PREDICTED: 60S ribosomal protein L21-1 [Arachis duranensis]	Genetic Information Processing	Translation	ko03010//Ribosome	K02889	-	-	-
ncbi_112714787	3	5.79824e-145	9.54824e-143	CAD1	PREDICTED: probable cinnamyl alcohol dehydrogenase 1 [Arachis duranensis]	Metabolism;Metabolism;Metabolism	Global and overview maps;Global and overview maps;Biosynthesis of other secondary metabolites	ko01100//Metabolic pathways;ko01110//Biosynthesis of secondary metabolites;ko00940//Phenylpropanoid biosynthesis	K00083;K00083;K00083	-	-	-
ncbi_112698134	3	6.49811e-145	1.06771e-142	SlH4	histone H4 [Zea mays]	-	-	-	-	GO:0005911//cell-cell junction;GO:0009536//plastid;GO:0031090//organelle membrane;GO:0043232//intracellular non-membrane-bounded organelle	GO:0003676//nucleic acid binding;GO:0046983//protein dimerization activity	GO:0034728//nucleosome organization
ncbi_112764215	3	6.55454e-145	1.07461e-142	ALDH3H1	PREDICTED: aldehyde dehydrogenase family 3 member H1-like [Arachis ipaensis]	Metabolism;Metabolism;Metabolism;Metabolism;Metabolism;Metabolism;Metabolism;Metabolism;Metabolism;Metabolism;Metabolism;Metabolism;Metabolism	Global and overview maps;Global and overview maps;Carbohydrate metabolism;Carbohydrate metabolism;Lipid metabolism;Lipid metabolism;Amino acid metabolism;Amino acid metabolism;Carbohydrate metabolism;Amino acid metabolism;Metabolism of other amino acids;Amino acid metabolism;Amino acid metabolism	ko01100//Metabolic pathways;ko01110//Biosynthesis of secondary metabolites;ko00010//Glycolysis / Gluconeogenesis;ko00620//Pyruvate metabolism;ko00561//Glycerolipid metabolism;ko00071//Fatty acid degradation;ko00330//Arginine and proline metabolism;ko00280//Valine, leucine and isoleucine degradation;ko00053//Ascorbate and aldarate metabolism;ko00380//Tryptophan metabolism;ko00410//beta-Alanine met…	K00128;K00128;K00128;K00128;K00128;K00128;K00128;K00128;K00128;K00128;K00128;K00128;K00128	GO:0005911//cell-cell junction;GO:0043231//intracellular membrane-bounded organelle	GO:0016620//oxidoreductase activity, acting on the aldehyde or oxo group of donors, NAD or NADP as acceptor	GO:0044237//cellular metabolic process;GO:0044710//single-organism metabolic process;GO:0050896//response to stimulus
ncbi_112802204	2	3.84546e-144	6.29076e-142	--	PREDICTED: uncharacterized protein LOC107490421 [Arachis duranensis]	-	-	-	-	-	-	-
ncbi_112720025	2	3.98686e-144	6.50777e-142	--	PREDICTED: uncharacterized protein LOC107608346 [Arachis ipaensis]	-	-	-	-	-	-	-
ncbi_112749621	2	5.38159e-144	8.76517e-142	RPS30A	PREDICTED: 40S ribosomal protein S30 [Amborella trichopoda]	Genetic Information Processing	Translation	ko03010//Ribosome	K02983	GO:0030529//intracellular ribonucleoprotein complex	-	GO:0010467//gene expression
ncbi_112797970	3	1.3249e-143	2.15319e-141	At3g02360	PREDICTED: 6-phosphogluconate dehydrogenase, decarboxylating 3 [Arachis duranensis]	Metabolism;Metabolism;Metabolism;Metabolism;Metabolism	Global and overview maps;Global and overview maps;Global and overview maps;Metabolism of other amino acids;Carbohydrate metabolism	ko01100//Metabolic pathways;ko01110//Biosynthesis of secondary metabolites;ko01200//Carbon metabolism;ko00480//Glutathione metabolism;ko00030//Pentose phosphate pathway	K00033;K00033;K00033;K00033;K00033	-	GO:0000166//nucleotide binding;GO:0016614//oxidoreductase activity, acting on CH-OH group of donors;GO:0048037//cofactor binding	GO:0006739//NADP metabolic process
ncbi_112733528	3	1.53397e-143	2.48753e-141	HSP17.3-B	PREDICTED: 17.3 kDa class I heat shock protein-like [Arachis ipaensis]	Genetic Information Processing	Folding, sorting and degradation	ko04141//Protein processing in endoplasmic reticulum	K13993	-	-	-
ncbi_112743487	2	2.1472e-143	3.4744e-141	FBP	PREDICTED: fructose-1,6-bisphosphatase, chloroplastic [Arachis ipaensis]	Metabolism;Metabolism;Metabolism;Metabolism;Metabolism;Metabolism;Metabolism	Global and overview maps;Global and overview maps;Global and overview maps;Carbohydrate metabolism;Energy metabolism;Carbohydrate metabolism;Carbohydrate metabolism	ko01100//Metabolic pathways;ko01110//Biosynthesis of secondary metabolites;ko01200//Carbon metabolism;ko00010//Glycolysis / Gluconeogenesis;ko00710//Carbon fixation in photosynthetic organisms;ko00051//Fructose and mannose metabolism;ko00030//Pentose phosphate pathway	K03841;K03841;K03841;K03841;K03841;K03841;K03841	GO:0009536//plastid	GO:0043169//cation binding;GO:0050308//sugar-phosphatase activity	GO:0006796//phosphate-containing compound metabolic process;GO:0015977//carbon fixation
ncbi_112727799	3	3.01612e-143	4.86982e-141	AKR4C9	PREDICTED: aldo-keto reductase family 4 member C9-like [Arachis ipaensis]	-	-	-	-	-	GO:0003824//catalytic activity	GO:0044710//single-organism metabolic process
ncbi_112714759	2	5.35147e-143	8.62177e-141	PPA6	PREDICTED: soluble inorganic pyrophosphatase 6, chloroplastic-like [Arachis duranensis]	Metabolism	Energy metabolism	ko00190//Oxidative phosphorylation	K01507	GO:0009526//plastid envelope;GO:0009532//plastid stroma	GO:0016462//pyrophosphatase activity;GO:0046872//metal ion binding	GO:0000097//sulfur amino acid biosynthetic process;GO:0006091//generation of precursor metabolites and energy;GO:0006605//protein targeting;GO:0006793//phosphorus metabolic process;GO:0009620//response to fungus;GO:0009683//indoleacetic acid metabolic process;GO:0009696//salicylic acid metabolic process;GO:0009755//hormone-mediated signaling pathway;GO:0009863//salicylic acid mediated signaling p…
ncbi_112777632	2	7.11257e-143	1.14343e-140	At1g54780	PREDICTED: UPF0603 protein At1g54780, chloroplastic [Arachis ipaensis]	-	-	-	-	GO:0031224//intrinsic component of membrane;GO:0031976//plastid thylakoid;GO:0044434//chloroplast part;GO:0044436//thylakoid part	-	GO:0000097//sulfur amino acid biosynthetic process;GO:0006090//pyruvate metabolic process;GO:0006633//fatty acid biosynthetic process;GO:0006779//porphyrin-containing compound biosynthetic process;GO:0006796//phosphate-containing compound metabolic process;GO:0006996//organelle organization;GO:0009639//response to red or far red light;GO:0009765//photosynthesis, light harvesting;GO:0009767//photo…
ncbi_112790724	2	2.12854e-142	3.41452e-140	RPS6	PREDICTED: 30S ribosomal protein S6 alpha, chloroplastic [Arachis duranensis]	Genetic Information Processing	Translation	ko03010//Ribosome	K02990	GO:0030529//intracellular ribonucleoprotein complex	GO:0003723//RNA binding	GO:0010467//gene expression
ncbi_112697663	2	2.98232e-142	4.77382e-140	GDCSP	PREDICTED: glycine dehydrogenase (decarboxylating), mitochondrial [Arachis duranensis]	Metabolism;Metabolism;Metabolism;Metabolism;Metabolism	Global and overview maps;Global and overview maps;Global and overview maps;Carbohydrate metabolism;Amino acid metabolism	ko01100//Metabolic pathways;ko01110//Biosynthesis of secondary metabolites;ko01200//Carbon metabolism;ko00630//Glyoxylate and dicarboxylate metabolism;ko00260//Glycine, serine and threonine metabolism	K00281;K00281;K00281;K00281;K00281	-	GO:0016642//oxidoreductase activity, acting on the CH-NH2 group of donors, disulfide as acceptor;GO:0043168//anion binding	GO:0006544//glycine metabolic process
ncbi_112723236	3	3.61134e-142	5.7683e-140	DRR49A	PREDICTED: pathogenesis-related protein 2-like [Arachis ipaensis]	-	-	-	-	-	-	-
ncbi_112701935	2	9.94187e-142	1.58459e-139	At4g02530	PREDICTED: thylakoid lumenal 16.5 kDa protein, chloroplastic [Arachis duranensis]	-	-	-	-	-	-	-
ncbi_112802162	3	1.31892e-141	2.09767e-139	MBF1C	PREDICTED: multiprotein-bridging factor 1c-like [Arachis ipaensis]	-	-	-	-	-	GO:0003677//DNA binding	-
ncbi_112705729	2	3.50498e-141	5.56261e-139	PER42	PREDICTED: peroxidase 42 [Arachis duranensis]	Metabolism;Metabolism;Metabolism	Global and overview maps;Global and overview maps;Biosynthesis of other secondary metabolites	ko01100//Metabolic pathways;ko01110//Biosynthesis of secondary metabolites;ko00940//Phenylpropanoid biosynthesis	K00430;K00430;K00430	-	GO:0003824//catalytic activity;GO:0043169//cation binding;GO:0046906//tetrapyrrole binding	GO:0000097//sulfur amino acid biosynthetic process;GO:0006873//cellular ion homeostasis;GO:0006970//response to osmotic stress;GO:0009746//response to hexose;GO:0019758//glycosinolate biosynthetic process;GO:0030001//metal ion transport;GO:0042044//fluid transport;GO:0042743//hydrogen peroxide metabolic process
ncbi_112792090	2	6.45694e-141	1.02257e-138	FKBP17-2	PREDICTED: peptidyl-prolyl cis-trans isomerase FKBP17-2, chloroplastic [Arachis duranensis]	-	-	-	-	GO:0031978//plastid thylakoid lumen	GO:0016859//cis-trans isomerase activity	GO:0005982//starch metabolic process;GO:0018208//peptidyl-proline modification
ncbi_112744048	2	5.78504e-140	9.14221e-138	RPL7A-1	PREDICTED: 60S ribosomal protein L7a [Arachis duranensis]	Genetic Information Processing	Translation	ko03010//Ribosome	K02936	-	-	-
ncbi_112736775	2	1.23282e-139	1.94411e-137	RRF	PREDICTED: ribosome-recycling factor, chloroplastic [Arachis duranensis]	-	-	-	-	-	-	-
ncbi_112709733	2	4.88527e-139	7.68764e-137	ACR11	PREDICTED: ACT domain-containing protein ACR11-like [Arachis duranensis]	-	-	-	-	GO:0009526//plastid envelope;GO:0009532//plastid stroma;GO:0044434//chloroplast part	GO:0016772//transferase activity, transferring phosphorus-containing groups;GO:0031406//carboxylic acid binding	GO:0006091//generation of precursor metabolites and energy;GO:0006873//cellular ion homeostasis;GO:0006970//response to osmotic stress;GO:0009617//response to bacterium;GO:0009746//response to hexose;GO:0030001//metal ion transport
ncbi_112738368	3	2.02557e-138	3.18078e-136	HSP26-A	PREDICTED: probable glutathione S-transferase [Arachis ipaensis]	Metabolism	Metabolism of other amino acids	ko00480//Glutathione metabolism	K00799	-	GO:0003824//catalytic activity	-
ncbi_112705890	2	2.58248e-138	4.04677e-136	PPH1	PREDICTED: protein phosphatase 2C 57 isoform X1 [Arachis duranensis]	-	-	-	-	-	-	-
ncbi_112707645	2	2.99718e-138	4.68674e-136	MPH1	PREDICTED: uncharacterized protein LOC107462941 [Arachis duranensis]	-	-	-	-	GO:0044424//intracellular part	-	GO:0009657//plastid organization;GO:0044237//cellular metabolic process;GO:0044238//primary metabolic process;GO:0044763//single-organism cellular process;GO:0071704//organic substance metabolic process
ncbi_112707097	2	3.61056e-138	5.63407e-136	PSB27-1	PREDICTED: photosystem II repair protein PSB27-H1, chloroplastic [Arachis duranensis]	Metabolism;Metabolism	Global and overview maps;Energy metabolism	ko01100//Metabolic pathways;ko00195//Photosynthesis	K08902;K08902	-	-	-
ncbi_112744269	2	5.77824e-138	8.99774e-136	At5g16400	PREDICTED: thioredoxin F-type, chloroplastic-like [Arachis ipaensis]	-	-	-	-	-	-	GO:0044699//single-organism process
ncbi_112776600	3	6.40678e-138	9.95565e-136	CP12-2	PREDICTED: calvin cycle protein CP12-1, chloroplastic-like [Arachis ipaensis]	-	-	-	-	-	-	-
ncbi_112764325	2	6.45352e-138	1.00074e-135	RPL10	PREDICTED: 60S ribosomal protein L10 isoform X1 [Arachis ipaensis]	Genetic Information Processing	Translation	ko03010//Ribosome	K02866	-	-	-
ncbi_112734137	2	1.75272e-137	2.71226e-135	NRP1	nodulin-related protein 1-like [Cajanus cajan]	-	-	-	-	-	-	-
ncbi_112710040	2	2.60584e-137	4.02407e-135	At2g18110	PREDICTED: elongation factor 1-delta-like [Arachis ipaensis]	-	-	-	-	-	-	-
ncbi_112720196	2	3.24138e-137	4.99514e-135	RPS8	PREDICTED: 40S ribosomal protein S8 [Arachis ipaensis]	Genetic Information Processing	Translation	ko03010//Ribosome	K02995	-	-	-
ncbi_112794539	2	4.89859e-137	7.53341e-135	ycf54	PREDICTED: uncharacterized protein LOC107474227 [Arachis duranensis]	-	-	-	-	-	-	-
ncbi_112803222	2	7.4967e-137	1.15052e-134	fusA2	PREDICTED: elongation factor G-2, chloroplastic [Arachis duranensis]	-	-	-	-	GO:0005576//extracellular region;GO:0009526//plastid envelope;GO:0009532//plastid stroma	GO:0008135//translation factor activity, RNA binding;GO:0017111//nucleoside-triphosphatase activity;GO:0032550//purine ribonucleoside binding	GO:0003006//developmental process involved in reproduction;GO:0005982//starch metabolic process;GO:0005984//disaccharide metabolic process;GO:0006355//regulation of transcription, DNA-templated;GO:0006414//translational elongation;GO:0006739//NADP metabolic process;GO:0009658//chloroplast organization;GO:0009668//plastid membrane organization;GO:0009893//positive regulation of metabolic process;G…
ncbi_112792198	2	8.48454e-137	1.29944e-134	At4g39970	PREDICTED: haloacid dehalogenase-like hydrolase domain-containing protein At4g39970 [Arachis ipaensis]	-	-	-	-	-	GO:0003824//catalytic activity	-
ncbi_112765201	2	1.0938e-136	1.67176e-134	RBCX2	chaperonin-like RbcX protein 2, chloroplastic [Cajanus cajan]	-	-	-	-	-	-	-
ncbi_112737851	3	2.06098e-136	3.14354e-134	At4g27270	PREDICTED: probable NAD(P)H dehydrogenase (quinone) FQR1-like 1 [Arachis ipaensis]	Metabolism;Metabolism	Global and overview maps;Metabolism of cofactors and vitamins	ko01110//Biosynthesis of secondary metabolites;ko00130//Ubiquinone and other terpenoid-quinone biosynthesis	K03809;K03809	-	GO:0003824//catalytic activity	GO:0006355//regulation of transcription, DNA-templated;GO:0044710//single-organism metabolic process
ncbi_112696114	2	5.08531e-136	7.7406e-134	FAD2-2	microsomal omega-6 fatty acid desaturase [Arachis hypogaea]	Metabolism;Metabolism	Global and overview maps;Lipid metabolism	ko01212//Fatty acid metabolism;ko01040//Biosynthesis of unsaturated fatty acids	K10256;K10256	GO:0031090//organelle membrane;GO:0031224//intrinsic component of membrane	GO:0016705//oxidoreductase activity, acting on paired donors, with incorporation or reduction of molecular oxygen	GO:0006633//fatty acid biosynthetic process
ncbi_112791509	2	6.603e-136	1.00302e-133	TPT	PREDICTED: triose phosphate/phosphate translocator, chloroplastic isoform X1 [Arachis duranensis]	-	-	-	-	GO:0031224//intrinsic component of membrane	-	GO:0051234//establishment of localization
ncbi_112710450	2	1.31387e-135	1.99175e-133	RPL17	PREDICTED: 50S ribosomal protein L17, chloroplastic [Arachis ipaensis]	Genetic Information Processing	Translation	ko03010//Ribosome	K02879	GO:0030529//intracellular ribonucleoprotein complex	-	GO:0010467//gene expression
ncbi_112707775	2	2.544e-135	3.84873e-133	RPL28	PREDICTED: 50S ribosomal protein L28, chloroplastic-like [Arachis duranensis]	Genetic Information Processing	Translation	ko03010//Ribosome	K02902	GO:0030529//intracellular ribonucleoprotein complex	-	GO:0010467//gene expression
ncbi_112736735	3	4.39945e-135	6.64227e-133	At2g30620	PREDICTED: histone H1-like, partial [Arachis ipaensis]	-	-	-	-	-	-	-
ncbi_112768994	3	6.70577e-135	1.01039e-132	CHI4	PREDICTED: endochitinase PR4-like [Arachis ipaensis]	Metabolism;Metabolism	Global and overview maps;Carbohydrate metabolism	ko01100//Metabolic pathways;ko00520//Amino sugar and nucleotide sugar metabolism	K01183;K01183	-	GO:0016798//hydrolase activity, acting on glycosyl bonds	GO:0009056//catabolic process;GO:0043170//macromolecule metabolic process;GO:0046942//carboxylic acid transport;GO:1901698//response to nitrogen compound
ncbi_112776410	2	2.06846e-134	3.11033e-132	At2g18110	PREDICTED: elongation factor 1-delta-like [Arachis ipaensis]	-	-	-	-	-	-	-
ncbi_112771392	2	3.34311e-134	5.01689e-132	PRXIIE	PREDICTED: peroxiredoxin-2E, chloroplastic [Arachis ipaensis]	-	-	-	-	-	GO:0003824//catalytic activity;GO:0016209//antioxidant activity	GO:0044710//single-organism metabolic process
ncbi_112782325	2	6.05237e-133	9.0643e-131	PPA6	PREDICTED: soluble inorganic pyrophosphatase 6, chloroplastic-like [Arachis ipaensis]	Metabolism	Energy metabolism	ko00190//Oxidative phosphorylation	K01507	GO:0009526//plastid envelope;GO:0009532//plastid stroma	GO:0016462//pyrophosphatase activity;GO:0046872//metal ion binding	GO:0000097//sulfur amino acid biosynthetic process;GO:0006091//generation of precursor metabolites and energy;GO:0006605//protein targeting;GO:0006793//phosphorus metabolic process;GO:0009620//response to fungus;GO:0009683//indoleacetic acid metabolic process;GO:0009696//salicylic acid metabolic process;GO:0009755//hormone-mediated signaling pathway;GO:0009863//salicylic acid mediated signaling p…
ncbi_112726886	2	7.38222e-133	1.10337e-130	RRF	ribosome recycling factor [Arachis hypogaea]	-	-	-	-	-	-	-
ncbi_112789418	2	8.52885e-133	1.2722e-130	AIMP1	PREDICTED: aminoacyl tRNA synthase complex-interacting multifunctional protein 1 [Arachis duranensis]	-	-	-	-	-	-	-
ncbi_112703534	3	9.74425e-133	1.45059e-130	PR10-1	PREDICTED: pathogenesis-related protein 2-like [Arachis duranensis]	-	-	-	-	-	-	-
ncbi_112723287	2	1.04828e-132	1.55742e-130	At4g02530	PREDICTED: thylakoid lumenal 16.5 kDa protein, chloroplastic [Arachis duranensis]	-	-	-	-	-	-	-
ncbi_112733912	2	1.09414e-132	1.62231e-130	EO	PREDICTED: 2-methylene-furan-3-one reductase [Arachis duranensis]	-	-	-	-	-	GO:0003824//catalytic activity;GO:0046914//transition metal ion binding	GO:0044710//single-organism metabolic process
ncbi_112754266	2	1.13872e-132	1.68505e-130	AQP1	PREDICTED: probable aquaporin TIP-type [Arachis duranensis]	-	-	-	-	-	-	-
ncbi_112696267	2	5.5515e-132	8.19871e-130	AUX22E	PREDICTED: auxin-induced protein 22E-like [Arachis duranensis]	Environmental Information Processing	Signal transduction	ko04075//Plant hormone signal transduction	K14484	-	-	GO:0009987//cellular process
ncbi_112722177	2	7.99742e-132	1.17876e-129	CP31B	PREDICTED: 28 kDa ribonucleoprotein, chloroplastic [Arachis ipaensis]	-	-	-	-	-	-	-
ncbi_112734525	3	1.65922e-130	2.44073e-128	PGIP2	PREDICTED: polygalacturonase inhibitor 2-like [Arachis ipaensis]	-	-	-	-	-	-	-
ncbi_112784335	2	1.99984e-130	2.93598e-128	RPL31	PREDICTED: 50S ribosomal protein L31, chloroplastic-like isoform X1 [Arachis duranensis]	Genetic Information Processing	Translation	ko03010//Ribosome	K02909	-	-	-
ncbi_112797457	2	4.6755e-130	6.85063e-128	rd1	Rubredoxin-1 [Glycine soja]	-	-	-	-	-	-	-
ncbi_112721159	2	5.45273e-130	7.97373e-128	fusA1	PREDICTED: elongation factor G-1, chloroplastic [Arachis ipaensis]	-	-	-	-	GO:0005576//extracellular region;GO:0009526//plastid envelope;GO:0009532//plastid stroma	GO:0008135//translation factor activity, RNA binding;GO:0017111//nucleoside-triphosphatase activity;GO:0032550//purine ribonucleoside binding	GO:0003006//developmental process involved in reproduction;GO:0005982//starch metabolic process;GO:0005984//disaccharide metabolic process;GO:0006355//regulation of transcription, DNA-templated;GO:0006414//translational elongation;GO:0006739//NADP metabolic process;GO:0009658//chloroplast organization;GO:0009668//plastid membrane organization;GO:0009893//positive regulation of metabolic process;G…
ncbi_112749945	2	1.17844e-129	1.7199e-127	UAF30	PREDICTED: upstream activation factor subunit UAF30-like [Arachis duranensis]	-	-	-	-	-	-	-
ncbi_112797408	2	2.28364e-129	3.32639e-127	RPL7A-1	PREDICTED: 60S ribosomal protein L7a [Arachis duranensis]	Genetic Information Processing	Translation	ko03010//Ribosome	K02936	-	-	-
ncbi_112727761	2	3.28176e-129	4.77092e-127	MT1A	PREDICTED: metallothionein-like protein 2 [Arachis ipaensis]	-	-	-	-	-	-	-
ncbi_112802917	3	3.33733e-129	4.84225e-127	HSP83A	PREDICTED: heat shock protein 83 isoform X1 [Arachis ipaensis]	Organismal Systems;Genetic Information Processing	Environmental adaptation;Folding, sorting and degradation	ko04626//Plant-pathogen interaction;ko04141//Protein processing in endoplasmic reticulum	K04079;K04079	-	-	-
ncbi_112715808	2	3.75596e-129	5.43905e-127	RPS26B	PREDICTED: 40S ribosomal protein S26-2 [Arachis duranensis]	Genetic Information Processing	Translation	ko03010//Ribosome	K02976	-	-	-
ncbi_112737016	2	1.37772e-128	1.99121e-126	ERD7	PREDICTED: senescence/dehydration-associated protein At4g35985, chloroplastic-like [Lupinus angustifolius]	Cellular Processes	Transport and catabolism	ko04144//Endocytosis	K19366	-	-	-
ncbi_112791975	2	2.3047e-128	3.32453e-126	NRP1	nodulin-related protein 1-like [Cajanus cajan]	-	-	-	-	-	-	-
ncbi_112732807	2	2.52867e-128	3.64055e-126	RPS11A	PREDICTED: 40S ribosomal protein S11 [Arachis ipaensis]	Genetic Information Processing	Translation	ko03010//Ribosome	K02949	GO:0030529//intracellular ribonucleoprotein complex	-	GO:0010467//gene expression
ncbi_112796122	2	2.69005e-128	3.86542e-126	RPL9	PREDICTED: 60S ribosomal protein L9 [Arachis duranensis]	Genetic Information Processing	Translation	ko03010//Ribosome	K02940	-	-	-
ncbi_112779316	2	5.30475e-128	7.60786e-126	KTI3	PREDICTED: factor Xa inhibitor BuXI-like [Arachis ipaensis]	-	-	-	-	-	-	-
ncbi_112734660	2	6.26257e-128	8.96426e-126	FKBP13	PREDICTED: peptidyl-prolyl cis-trans isomerase FKBP13, chloroplastic [Arachis ipaensis]	-	-	-	-	GO:0031978//plastid thylakoid lumen	GO:0016859//cis-trans isomerase activity	GO:0006090//pyruvate metabolic process;GO:0006633//fatty acid biosynthetic process;GO:0006779//porphyrin-containing compound biosynthetic process;GO:0009886//post-embryonic morphogenesis;GO:0016109//tetraterpenoid biosynthetic process;GO:0044267//cellular protein metabolic process
ncbi_112708431	2	1.21966e-127	1.74248e-125	Cdlc2	PREDICTED: dynein light chain 2, cytoplasmic [Arachis duranensis]	-	-	-	-	-	-	GO:0044763//single-organism cellular process
ncbi_112782835	2	1.95556e-127	2.78848e-125	RPL18A	PREDICTED: 60S ribosomal protein L18a [Arachis ipaensis]	Genetic Information Processing	Translation	ko03010//Ribosome	K02882	GO:0030529//intracellular ribonucleoprotein complex	-	GO:0010467//gene expression
ncbi_112695549	2	4.67663e-127	6.65575e-125	RPL22B	PREDICTED: 60S ribosomal protein L22-2 [Arachis duranensis]	Genetic Information Processing	Translation	ko03010//Ribosome	K02891	-	-	-
ncbi_112783554	2	7.37869e-127	1.04813e-124	CHLI	PREDICTED: magnesium-chelatase subunit ChlI, chloroplastic-like [Arachis ipaensis]	Metabolism;Metabolism;Metabolism	Global and overview maps;Global and overview maps;Metabolism of cofactors and vitamins	ko01100//Metabolic pathways;ko01110//Biosynthesis of secondary metabolites;ko00860//Porphyrin and chlorophyll metabolism	K03405;K03405;K03405	-	GO:0032550//purine ribonucleoside binding;GO:0051003//ligase activity, forming nitrogen-metal bonds, forming coordination complexes	GO:0006779//porphyrin-containing compound biosynthetic process
ncbi_112723291	2	1.3093e-126	1.85628e-124	--	PREDICTED: mavicyanin-like [Arachis ipaensis]	-	-	-	-	-	-	-
ncbi_112748829	2	3.11061e-126	4.40176e-124	--	synechocystis YCF37-like protein [Phaseolus vulgaris]	-	-	-	-	GO:0009507//chloroplast;GO:0009579//thylakoid	-	GO:0044763//single-organism cellular process
ncbi_112793152	2	1.16686e-125	1.64807e-123	PNSB5	PREDICTED: photosynthetic NDH subunit of subcomplex B 5, chloroplastic [Arachis duranensis]	-	-	-	-	GO:0044434//chloroplast part	-	GO:0006090//pyruvate metabolic process;GO:0006873//cellular ion homeostasis;GO:0009668//plastid membrane organization;GO:0030001//metal ion transport
ncbi_112783667	3	1.63778e-125	2.30881e-123	GAPC2	PREDICTED: glyceraldehyde-3-phosphate dehydrogenase GAPC2, cytosolic-like [Arachis ipaensis]	Metabolism;Metabolism;Metabolism;Metabolism;Metabolism;Metabolism	Global and overview maps;Global and overview maps;Global and overview maps;Global and overview maps;Carbohydrate metabolism;Energy metabolism	ko01100//Metabolic pathways;ko01110//Biosynthesis of secondary metabolites;ko01200//Carbon metabolism;ko01230//Biosynthesis of amino acids;ko00010//Glycolysis / Gluconeogenesis;ko00710//Carbon fixation in photosynthetic organisms	K00134;K00134;K00134;K00134;K00134;K00134	-	GO:0000166//nucleotide binding;GO:0016903//oxidoreductase activity, acting on the aldehyde or oxo group of donors	GO:0044710//single-organism metabolic process
ncbi_112764572	2	2.40945e-125	3.39022e-123	FBA5	PREDICTED: fructose-bisphosphate aldolase, cytoplasmic isozyme 1 [Arachis ipaensis]	Metabolism;Metabolism;Metabolism;Metabolism;Metabolism;Metabolism;Metabolism;Metabolism	Global and overview maps;Global and overview maps;Global and overview maps;Global and overview maps;Carbohydrate metabolism;Energy metabolism;Carbohydrate metabolism;Carbohydrate metabolism	ko01100//Metabolic pathways;ko01110//Biosynthesis of secondary metabolites;ko01200//Carbon metabolism;ko01230//Biosynthesis of amino acids;ko00010//Glycolysis / Gluconeogenesis;ko00710//Carbon fixation in photosynthetic organisms;ko00051//Fructose and mannose metabolism;ko00030//Pentose phosphate pathway	K01623;K01623;K01623;K01623;K01623;K01623;K01623;K01623	-	GO:0016832//aldehyde-lyase activity	GO:0006090//pyruvate metabolic process
ncbi_112752957	2	5.45952e-125	7.66732e-123	RPS13	PREDICTED: 40S ribosomal protein S13 [Vigna radiata var. radiata] [Vigna radiata]	Genetic Information Processing	Translation	ko03010//Ribosome	K02953	GO:0030529//intracellular ribonucleoprotein complex	-	GO:0010467//gene expression
ncbi_112776881	2	5.48455e-125	7.68798e-123	GLYK	PREDICTED: D-glycerate 3-kinase, chloroplastic [Arachis ipaensis]	Metabolism;Metabolism;Metabolism;Metabolism;Metabolism;Metabolism	Global and overview maps;Global and overview maps;Global and overview maps;Lipid metabolism;Carbohydrate metabolism;Amino acid metabolism	ko01100//Metabolic pathways;ko01110//Biosynthesis of secondary metabolites;ko01200//Carbon metabolism;ko00561//Glycerolipid metabolism;ko00630//Glyoxylate and dicarboxylate metabolism;ko00260//Glycine, serine and threonine metabolism	K15918;K15918;K15918;K15918;K15918;K15918	-	-	GO:0006796//phosphate-containing compound metabolic process
ncbi_112716273	2	3.47036e-124	4.85544e-122	--	plant/F13G24-250 protein [Medicago truncatula]	-	-	-	-	GO:0031976//plastid thylakoid;GO:0044434//chloroplast part	-	GO:0018130//heterocycle biosynthetic process;GO:0019438//aromatic compound biosynthetic process;GO:0019684//photosynthesis, light reaction;GO:0044271//cellular nitrogen compound biosynthetic process;GO:0044710//single-organism metabolic process;GO:0044763//single-organism cellular process;GO:1901362//organic cyclic compound biosynthetic process
ncbi_112722247	2	6.06401e-124	8.46834e-122	ATPD	PREDICTED: ATP synthase delta chain, chloroplastic isoform X2 [Arachis ipaensis]	Metabolism;Metabolism;Metabolism	Global and overview maps;Energy metabolism;Energy metabolism	ko01100//Metabolic pathways;ko00190//Oxidative phosphorylation;ko00195//Photosynthesis	K02113;K02113;K02113	GO:0009526//plastid envelope;GO:0031976//plastid thylakoid;GO:0044434//chloroplast part	GO:0019829//cation-transporting ATPase activity	GO:0005982//starch metabolic process;GO:0006090//pyruvate metabolic process;GO:0006605//protein targeting;GO:0006739//NADP metabolic process;GO:0006754//ATP biosynthetic process;GO:0006779//porphyrin-containing compound biosynthetic process;GO:0009620//response to fungus;GO:0009668//plastid membrane organization;GO:0009696//salicylic acid metabolic process;GO:0009755//hormone-mediated signaling p…
ncbi_112709823	2	8.55807e-124	1.19289e-121	GLYK	PREDICTED: D-glycerate 3-kinase, chloroplastic [Arachis duranensis]	Metabolism;Metabolism;Metabolism;Metabolism;Metabolism;Metabolism	Global and overview maps;Global and overview maps;Global and overview maps;Lipid metabolism;Carbohydrate metabolism;Amino acid metabolism	ko01100//Metabolic pathways;ko01110//Biosynthesis of secondary metabolites;ko01200//Carbon metabolism;ko00561//Glycerolipid metabolism;ko00630//Glyoxylate and dicarboxylate metabolism;ko00260//Glycine, serine and threonine metabolism	K15918;K15918;K15918;K15918;K15918;K15918	-	-	GO:0006796//phosphate-containing compound metabolic process
ncbi_112736837	2	1.72937e-123	2.40603e-121	GSA1	PREDICTED: glutamate-1-semialdehyde 2,1-aminomutase, chloroplastic [Arachis ipaensis]	Metabolism;Metabolism;Metabolism	Global and overview maps;Global and overview maps;Metabolism of cofactors and vitamins	ko01100//Metabolic pathways;ko01110//Biosynthesis of secondary metabolites;ko00860//Porphyrin and chlorophyll metabolism	K01845;K01845;K01845	GO:0009536//plastid	GO:0016769//transferase activity, transferring nitrogenous groups;GO:0016869//intramolecular transferase activity, transferring amino groups;GO:0043168//anion binding	GO:0006779//porphyrin-containing compound biosynthetic process
ncbi_112711331	1	3.6142e-123	5.01894e-121	RPL5	ribosomal protein subunit L5 (mitochondrion) [Glycine max]	-	-	-	-	GO:0000315//organellar large ribosomal subunit;GO:0009536//plastid	GO:0005198//structural molecule activity	GO:0010467//gene expression
ncbi_112777487	2	3.95066e-123	5.47597e-121	RPL30	PREDICTED: 60S ribosomal protein L30-like [Arachis ipaensis]	Genetic Information Processing	Translation	ko03010//Ribosome	K02908	GO:0030529//intracellular ribonucleoprotein complex	-	GO:0010467//gene expression
ncbi_112703541	3	4.56334e-123	6.31344e-121	PR10-1	PREDICTED: pathogenesis-related protein 2-like [Arachis duranensis]	-	-	-	-	-	-	-
ncbi_112701769	2	4.63377e-123	6.39898e-121	RBCX2	chaperonin-like RbcX protein 2, chloroplastic [Cajanus cajan]	-	-	-	-	-	-	-
ncbi_112716074	2	5.00698e-123	6.90157e-121	ndhU	PREDICTED: NAD(P)H-quinone oxidoreductase subunit U, chloroplastic [Arachis duranensis]	-	-	-	-	-	-	-
ncbi_112801167	2	6.34641e-123	8.73165e-121	GGAT2	PREDICTED: glutamate--glyoxylate aminotransferase 2 [Arachis duranensis]	Metabolism;Metabolism;Metabolism;Metabolism;Metabolism;Metabolism;Metabolism;Metabolism;Metabolism;Metabolism	Global and overview maps;Global and overview maps;Global and overview maps;Global and overview maps;Energy metabolism;Carbohydrate metabolism;Amino acid metabolism;Global and overview maps;Amino acid metabolism;Amino acid metabolism	ko01100//Metabolic pathways;ko01110//Biosynthesis of secondary metabolites;ko01200//Carbon metabolism;ko01230//Biosynthesis of amino acids;ko00710//Carbon fixation in photosynthetic organisms;ko00630//Glyoxylate and dicarboxylate metabolism;ko00260//Glycine, serine and threonine metabolism;ko01210//2-Oxocarboxylic acid metabolism;ko00250//Alanine, aspartate and glutamate metabolism;ko00220//Argin…	K14272;K14272;K14272;K14272;K14272;K14272;K14272;K14272;K14272;K14272	-	GO:0016769//transferase activity, transferring nitrogenous groups;GO:0043168//anion binding	GO:0008152//metabolic process
ncbi_112779358	2	8.47784e-123	1.16426e-120	NEET	PREDICTED: CDGSH iron-sulfur domain-containing protein NEET [Arachis duranensis]	-	-	-	-	-	GO:0051536//iron-sulfur cluster binding	-
ncbi_112766755	2	1.55233e-122	2.12789e-120	LHCA5	PREDICTED: photosystem I chlorophyll a/b-binding protein 5, chloroplastic [Arachis ipaensis]	Metabolism	Energy metabolism	ko00196//Photosynthesis - antenna proteins	K08911	GO:0009522//photosystem I;GO:0031224//intrinsic component of membrane;GO:0044434//chloroplast part	GO:0043169//cation binding;GO:0046906//tetrapyrrole binding	GO:0006464//cellular protein modification process;GO:0009668//plastid membrane organization;GO:0009765//photosynthesis, light harvesting;GO:0043623//cellular protein complex assembly
ncbi_112791794	2	1.72767e-122	2.36389e-120	EO	PREDICTED: 2-methylene-furan-3-one reductase [Arachis ipaensis]	-	-	-	-	-	GO:0003824//catalytic activity;GO:0046914//transition metal ion binding	GO:0044710//single-organism metabolic process
ncbi_112726944	2	5.00334e-122	6.83328e-120	VTE3	PREDICTED: 2-methyl-6-phytyl-1,4-hydroquinone methyltransferase, chloroplastic [Arachis ipaensis]	Metabolism;Metabolism;Metabolism	Global and overview maps;Global and overview maps;Metabolism of cofactors and vitamins	ko01100//Metabolic pathways;ko01110//Biosynthesis of secondary metabolites;ko00130//Ubiquinone and other terpenoid-quinone biosynthesis	K12502;K12502;K12502	GO:0036338//viral membrane	GO:0016741//transferase activity, transferring one-carbon groups	GO:0008152//metabolic process
ncbi_112710039	2	1.54929e-121	2.11206e-119	RPL28C	PREDICTED: 60S ribosomal protein L28-2-like [Arachis duranensis]	Genetic Information Processing	Translation	ko03010//Ribosome	K02903	GO:0030529//intracellular ribonucleoprotein complex	-	GO:0010467//gene expression
ncbi_112804062	2	2.6787e-121	3.64504e-119	CP31B	PREDICTED: 28 kDa ribonucleoprotein, chloroplastic [Arachis duranensis]	-	-	-	-	-	-	-
ncbi_112706704	2	4.62571e-121	6.28295e-119	OEP16	PREDICTED: outer envelope pore protein 16, chloroplastic isoform X1 [Arachis duranensis]	-	-	-	-	GO:0031224//intrinsic component of membrane	-	-
ncbi_112764308	2	5.9044e-121	8.00514e-119	CAT1	PREDICTED: catalase-like [Arachis ipaensis]	Metabolism;Metabolism;Environmental Information Processing;Cellular Processes;Metabolism;Metabolism	Global and overview maps;Global and overview maps;Signal transduction;Transport and catabolism;Carbohydrate metabolism;Amino acid metabolism	ko01110//Biosynthesis of secondary metabolites;ko01200//Carbon metabolism;ko04016//MAPK signaling pathway - plant;ko04146//Peroxisome;ko00630//Glyoxylate and dicarboxylate metabolism;ko00380//Tryptophan metabolism	K03781;K03781;K03781;K03781;K03781;K03781	GO:0005840//ribosome;GO:0009526//plastid envelope;GO:0030312//external encapsulating structure;GO:0042579//microbody	GO:0003824//catalytic activity;GO:0016209//antioxidant activity;GO:0046906//tetrapyrrole binding;GO:0046914//transition metal ion binding	GO:0006950//response to stress;GO:0042743//hydrogen peroxide metabolic process;GO:0044710//single-organism metabolic process
ncbi_112708921	2	1.12707e-120	1.5253e-118	--	PREDICTED: neural Wiskott-Aldrich syndrome protein-like [Arachis ipaensis]	-	-	-	-	-	-	-
ncbi_112758207	2	1.1381e-120	1.53742e-118	SOD1	PREDICTED: superoxide dismutase [Cu-Zn] [Arachis ipaensis]	Cellular Processes	Transport and catabolism	ko04146//Peroxisome	K04565	GO:0043231//intracellular membrane-bounded organelle;GO:0044444//cytoplasmic part	GO:0003824//catalytic activity;GO:0043169//cation binding	GO:0006006//glucose metabolic process;GO:0006090//pyruvate metabolic process;GO:0006801//superoxide metabolic process;GO:0006950//response to stress;GO:0010038//response to metal ion
ncbi_36489182	1	2.58737e-120	3.48887e-118	psaJ	photosystem I subunit IX (chloroplast) [Apios americana]	Metabolism;Metabolism	Global and overview maps;Energy metabolism	ko01100//Metabolic pathways;ko00195//Photosynthesis	K02697;K02697	GO:0009521//photosystem;GO:0031224//intrinsic component of membrane;GO:0044434//chloroplast part	-	GO:0044237//cellular metabolic process
ncbi_112723224	3	5.00503e-120	6.7367e-118	DRR49A	PREDICTED: pathogenesis-related protein 2-like [Arachis ipaensis]	-	-	-	-	-	-	-
ncbi_112801506	2	5.61453e-120	7.54344e-118	TIP2-2	PREDICTED: probable aquaporin TIP2-2 [Arachis duranensis]	-	-	-	-	GO:0031224//intrinsic component of membrane	-	GO:0051234//establishment of localization
ncbi_112764929	2	1.37999e-119	1.85075e-117	SGRL	PREDICTED: protein STAY-GREEN LIKE, chloroplastic [Arachis ipaensis]	Metabolism;Metabolism	Global and overview maps;Metabolism of cofactors and vitamins	ko01110//Biosynthesis of secondary metabolites;ko00860//Porphyrin and chlorophyll metabolism	K22013;K22013	-	-	-
ncbi_112800968	2	1.42364e-119	1.90586e-117	GSTU18	PREDICTED: glutathione S-transferase U18-like [Arachis duranensis]	Metabolism	Metabolism of other amino acids	ko00480//Glutathione metabolism	K00799	-	-	-
ncbi_112764759	2	2.47887e-119	3.31256e-117	HEMA1	PREDICTED: glutamyl-tRNA reductase 1, chloroplastic-like [Arachis ipaensis]	Metabolism;Metabolism;Metabolism	Global and overview maps;Global and overview maps;Metabolism of cofactors and vitamins	ko01100//Metabolic pathways;ko01110//Biosynthesis of secondary metabolites;ko00860//Porphyrin and chlorophyll metabolism	K02492;K02492;K02492	-	GO:0000166//nucleotide binding;GO:0016620//oxidoreductase activity, acting on the aldehyde or oxo group of donors, NAD or NADP as acceptor	GO:0018130//heterocycle biosynthetic process;GO:0044710//single-organism metabolic process
ncbi_112804562	2	3.5217e-119	4.69769e-117	NDPK2	PREDICTED: nucleoside diphosphate kinase 2, chloroplastic [Arachis duranensis]	Metabolism;Metabolism;Metabolism;Environmental Information Processing;Metabolism	Global and overview maps;Global and overview maps;Nucleotide metabolism;Signal transduction;Nucleotide metabolism	ko01100//Metabolic pathways;ko01110//Biosynthesis of secondary metabolites;ko00230//Purine metabolism;ko04016//MAPK signaling pathway - plant;ko00240//Pyrimidine metabolism	K00940;K00940;K00940;K00940;K00940	-	-	-
ncbi_112699559	2	3.8024e-119	5.06304e-117	RPL35	PREDICTED: 50S ribosomal protein L35, chloroplastic [Arachis duranensis]	Genetic Information Processing	Translation	ko03010//Ribosome	K02916	GO:0030529//intracellular ribonucleoprotein complex	-	-
ncbi_112722504	2	4.08732e-119	5.43271e-117	CHLP	PREDICTED: geranylgeranyl diphosphate reductase, chloroplastic [Arachis ipaensis]	Metabolism;Metabolism;Metabolism;Metabolism	Global and overview maps;Global and overview maps;Metabolism of terpenoids and polyketides;Metabolism of cofactors and vitamins	ko01100//Metabolic pathways;ko01110//Biosynthesis of secondary metabolites;ko00900//Terpenoid backbone biosynthesis;ko00860//Porphyrin and chlorophyll metabolism	K10960;K10960;K10960;K10960	-	GO:0016627//oxidoreductase activity, acting on the CH-CH group of donors	GO:0006779//porphyrin-containing compound biosynthetic process;GO:0044710//single-organism metabolic process
ncbi_112755841	2	1.32425e-118	1.75701e-116	At2g23930	PREDICTED: probable small nuclear ribonucleoprotein G [Arachis duranensis]	Genetic Information Processing	Transcription	ko03040//Spliceosome	K11099	GO:0032991//macromolecular complex	-	-
ncbi_112797577	2	3.00477e-118	3.97961e-116	At5g16400	PREDICTED: thioredoxin F-type, chloroplastic [Arachis duranensis]	-	-	-	-	-	GO:0015036//disulfide oxidoreductase activity	GO:0019725//cellular homeostasis;GO:0044710//single-organism metabolic process
ncbi_112701958	2	3.45391e-118	4.56634e-116	RIDA	perchloric acid soluble translation inhibitor protein [Arachis hypogaea]	-	-	-	-	-	GO:0003824//catalytic activity	-
ncbi_112791694	2	3.79814e-118	5.01253e-116	--	PREDICTED: cell wall integrity and stress response component 1-like [Arachis ipaensis]	-	-	-	-	-	-	-
ncbi_112696477	2	6.22146e-118	8.19615e-116	RPS23	PREDICTED: 40S ribosomal protein S23 [Cicer arietinum]	Genetic Information Processing	Translation	ko03010//Ribosome	K02973	-	-	-
ncbi_112710674	2	1.02068e-117	1.34227e-115	-	-	-	-	-	-	-	-	-
ncbi_112726602	2	3.25513e-117	4.27318e-115	CURT1B	PREDICTED: protein CURVATURE THYLAKOID 1B, chloroplastic-like [Arachis duranensis]	-	-	-	-	GO:0000229//cytoplasmic chromosome;GO:0009522//photosystem I;GO:0009526//plastid envelope;GO:0031976//plastid thylakoid;GO:0044434//chloroplast part	-	GO:0001101//response to acid chemical;GO:0006739//NADP metabolic process;GO:0009668//plastid membrane organization;GO:0009767//photosynthetic electron transport chain;GO:0016072//rRNA metabolic process;GO:0031399//regulation of protein modification process;GO:0043623//cellular protein complex assembly
ncbi_112771606	2	4.58325e-117	6.00608e-115	OEP16	PREDICTED: outer envelope pore protein 16, chloroplastic isoform X1 [Arachis ipaensis]	-	-	-	-	GO:0031224//intrinsic component of membrane	-	-
ncbi_112696591	2	6.77304e-117	8.86006e-115	AQP1	PREDICTED: probable aquaporin TIP-type [Arachis duranensis]	-	-	-	-	-	-	-
ncbi_112708997	2	5.34744e-116	6.98292e-114	CAS	PREDICTED: calcium sensing receptor, chloroplastic [Arachis duranensis]	-	-	-	-	GO:0043231//intracellular membrane-bounded organelle	GO:0031559//oxidosqualene cyclase activity	GO:0006090//pyruvate metabolic process;GO:0006633//fatty acid biosynthetic process;GO:0006694//steroid biosynthetic process;GO:0006779//porphyrin-containing compound biosynthetic process;GO:0009668//plastid membrane organization;GO:0016104//triterpenoid biosynthetic process;GO:0016109//tetraterpenoid biosynthetic process;GO:0046471//phosphatidylglycerol metabolic process;GO:0048229//gametophyte d…
ncbi_112758091	2	5.87491e-116	7.65827e-114	RPL22B	PREDICTED: 60S ribosomal protein L22-2 [Arachis duranensis]	Genetic Information Processing	Translation	ko03010//Ribosome	K02891	-	-	-
ncbi_112733307	2	6.44543e-116	8.38728e-114	--	DUF2996 family protein [Medicago truncatula]	-	-	-	-	-	-	GO:0044237//cellular metabolic process
ncbi_112705885	2	7.06383e-116	9.17595e-114	TL17	PREDICTED: thylakoid lumenal 17.4 kDa protein, chloroplastic [Arachis duranensis]	-	-	-	-	-	-	-
ncbi_112789176	2	7.19405e-116	9.32882e-114	MXMT2	PREDICTED: 7-methylxanthosine synthase 1-like isoform X2 [Arachis ipaensis]	-	-	-	-	-	-	-
ncbi_112764235	2	1.11955e-115	1.44924e-113	AGPC	PREDICTED: glucose-1-phosphate adenylyltransferase small subunit 2, chloroplastic [Arachis duranensis]	Metabolism;Metabolism;Metabolism;Metabolism	Global and overview maps;Global and overview maps;Carbohydrate metabolism;Carbohydrate metabolism	ko01100//Metabolic pathways;ko01110//Biosynthesis of secondary metabolites;ko00500//Starch and sucrose metabolism;ko00520//Amino sugar and nucleotide sugar metabolism	K00975;K00975;K00975;K00975	GO:0009536//plastid	GO:0070566//adenylyltransferase activity	GO:0005977//glycogen metabolic process;GO:0005982//starch metabolic process
ncbi_112710309	2	1.20711e-115	1.55987e-113	RPL30	PREDICTED: 60S ribosomal protein L30 [Arachis duranensis]	Genetic Information Processing	Translation	ko03010//Ribosome	K02908	GO:0030529//intracellular ribonucleoprotein complex	-	GO:0010467//gene expression
ncbi_112716504	2	1.25121e-115	1.61406e-113	CRR7	PREDICTED: protein CHLORORESPIRATORY REDUCTION 7, chloroplastic [Arachis duranensis]	-	-	-	-	-	-	-
ncbi_112733506	2	2.37929e-115	3.06397e-113	rps6	PREDICTED: 40S ribosomal protein S6 [Arachis duranensis]	Genetic Information Processing	Translation	ko03010//Ribosome	K02991	GO:0030529//intracellular ribonucleoprotein complex	-	GO:0010467//gene expression
ncbi_112790765	2	3.35163e-115	4.30866e-113	--	PREDICTED: uncharacterized protein LOC107479711 [Arachis duranensis]	-	-	-	-	-	-	-
ncbi_112777158	3	6.09687e-115	7.82428e-113	HSP17.3-B	PREDICTED: 17.3 kDa class I heat shock protein-like [Arachis ipaensis]	Genetic Information Processing	Folding, sorting and degradation	ko04141//Protein processing in endoplasmic reticulum	K13993	-	-	-
ncbi_112711634	2	9.69135e-115	1.24158e-112	RPL36	PREDICTED: 60S ribosomal protein L36-3-like [Arachis duranensis]	Genetic Information Processing	Translation	ko03010//Ribosome	K02920	GO:0030529//intracellular ribonucleoprotein complex	-	GO:0010467//gene expression
ncbi_112775840	2	2.33133e-114	2.98158e-112	RPL28C	PREDICTED: 60S ribosomal protein L28-2-like [Arachis ipaensis]	Genetic Information Processing	Translation	ko03010//Ribosome	K02903	GO:0030529//intracellular ribonucleoprotein complex	-	GO:0010467//gene expression
ncbi_112758886	2	7.10898e-114	9.07621e-112	GAST1	PREDICTED: protein GAST1-like [Arachis ipaensis]	-	-	-	-	-	-	GO:0010476//gibberellin mediated signaling pathway
ncbi_112797112	2	8.05197e-114	1.02625e-111	At4g24830	PREDICTED: argininosuccinate synthase, chloroplastic [Arachis duranensis]	Metabolism;Metabolism;Metabolism;Metabolism;Metabolism	Global and overview maps;Global and overview maps;Global and overview maps;Amino acid metabolism;Amino acid metabolism	ko01100//Metabolic pathways;ko01110//Biosynthesis of secondary metabolites;ko01230//Biosynthesis of amino acids;ko00250//Alanine, aspartate and glutamate metabolism;ko00220//Arginine biosynthesis	K01940;K01940;K01940;K01940;K01940	-	GO:0032550//purine ribonucleoside binding	GO:0006525//arginine metabolic process
ncbi_112801280	2	1.18675e-113	1.50997e-111	GSVIVT00020038001	PREDICTED: 40S ribosomal protein S3a [Arachis duranensis]	Genetic Information Processing	Translation	ko03010//Ribosome	K02984	GO:0015935//small ribosomal subunit	-	GO:0010467//gene expression
ncbi_112794512	2	1.29448e-113	1.64423e-111	ndhN	PREDICTED: NAD(P)H-quinone oxidoreductase subunit N, chloroplastic [Arachis duranensis]	-	-	-	-	GO:0009526//plastid envelope;GO:0043234//protein complex;GO:0044434//chloroplast part	GO:0016651//oxidoreductase activity, acting on NAD(P)H	GO:0005982//starch metabolic process;GO:0006739//NADP metabolic process;GO:0009451//RNA modification;GO:0009893//positive regulation of metabolic process;GO:0010257//NADH dehydrogenase complex assembly;GO:0016109//tetraterpenoid biosynthetic process;GO:0050832//defense response to fungus
ncbi_112766717	2	2.91003e-113	3.68998e-111	PPH1	PREDICTED: protein phosphatase 2C 57 isoform X1 [Arachis ipaensis]	-	-	-	-	-	-	-
ncbi_112710651	2	6.19636e-113	7.84377e-111	RH3	PREDICTED: DEAD-box ATP-dependent RNA helicase 3, chloroplastic-like [Arachis duranensis]	-	-	-	-	-	-	-
ncbi_112751139	2	8.75107e-113	1.10589e-110	--	PREDICTED: dehydrin DHN3-like [Arachis ipaensis]	-	-	-	-	-	-	-
ncbi_112784281	2	1.88773e-112	2.38152e-110	CP33	PREDICTED: 33 kDa ribonucleoprotein, chloroplastic [Arachis ipaensis]	-	-	-	-	-	-	-
ncbi_112734377	2	5.15568e-112	6.49328e-110	At4g39970	PREDICTED: haloacid dehalogenase-like hydrolase domain-containing protein At4g39970 [Arachis ipaensis]	-	-	-	-	-	GO:0003824//catalytic activity	-
ncbi_112714826	2	5.97306e-112	7.51001e-110	--	PREDICTED: classical arabinogalactan protein 1-like [Arachis duranensis]	-	-	-	-	-	-	-
ncbi_112790300	2	1.09173e-111	1.37033e-109	RPL3A	PREDICTED: 50S ribosomal protein L3, chloroplastic-like [Arachis duranensis]	Genetic Information Processing	Translation	ko03010//Ribosome	K02906	GO:0009526//plastid envelope;GO:0009532//plastid stroma;GO:0030529//intracellular ribonucleoprotein complex	GO:0003723//RNA binding;GO:0005198//structural molecule activity	GO:0006090//pyruvate metabolic process;GO:0006605//protein targeting;GO:0006779//porphyrin-containing compound biosynthetic process;GO:0010467//gene expression;GO:0016072//rRNA metabolic process;GO:0043623//cellular protein complex assembly
ncbi_112776140	2	1.77202e-111	2.22049e-109	PNSL5	PREDICTED: peptidyl-prolyl cis-trans isomerase [Arachis ipaensis]	-	-	-	-	GO:0009534//chloroplast thylakoid;GO:0016020//membrane;GO:0031977//thylakoid lumen	GO:0005488//binding;GO:0016859//cis-trans isomerase activity	GO:0044267//cellular protein metabolic process
ncbi_112755728	2	2.7735e-111	3.46957e-109	AZI1	PREDICTED: 14 kDa proline-rich protein DC2.15-like [Arachis ipaensis]	-	-	-	-	-	GO:0016787//hydrolase activity	-
ncbi_112772865	2	2.89798e-111	3.61922e-109	PSB27-1	PREDICTED: photosystem II repair protein PSB27-H1, chloroplastic [Arachis ipaensis]	Metabolism;Metabolism	Global and overview maps;Energy metabolism	ko01100//Metabolic pathways;ko00195//Photosynthesis	K08902;K08902	-	-	-
ncbi_112728040	2	3.94883e-111	4.92333e-109	RAF1.2	PREDICTED: rubisco accumulation factor 2, chloroplastic-like [Arachis ipaensis]	-	-	-	-	-	-	-
ncbi_112710187	2	5.58603e-111	6.95292e-109	CHLP	PREDICTED: geranylgeranyl diphosphate reductase, chloroplastic [Arachis duranensis]	Metabolism;Metabolism;Metabolism;Metabolism	Global and overview maps;Global and overview maps;Metabolism of terpenoids and polyketides;Metabolism of cofactors and vitamins	ko01100//Metabolic pathways;ko01110//Biosynthesis of secondary metabolites;ko00900//Terpenoid backbone biosynthesis;ko00860//Porphyrin and chlorophyll metabolism	K10960;K10960;K10960;K10960	-	GO:0016627//oxidoreductase activity, acting on the CH-CH group of donors	GO:0006779//porphyrin-containing compound biosynthetic process;GO:0044710//single-organism metabolic process
ncbi_112790646	2	6.44416e-111	8.00765e-109	RPS8	PREDICTED: 40S ribosomal protein S8 [Arachis duranensis]	Genetic Information Processing	Translation	ko03010//Ribosome	K02995	-	-	-
ncbi_112791259	2	1.08731e-110	1.34886e-108	INPS1	PREDICTED: inositol-3-phosphate synthase [Arachis duranensis]	Metabolism;Metabolism	Global and overview maps;Carbohydrate metabolism	ko01100//Metabolic pathways;ko00562//Inositol phosphate metabolism	K01858;K01858	-	-	GO:0006020//inositol metabolic process;GO:0006644//phospholipid metabolic process
ncbi_112708070	2	1.25079e-110	1.54909e-108	--	PREDICTED: uncharacterized protein LOC107469664 [Arachis duranensis]	-	-	-	-	-	-	-
ncbi_112791708	2	1.71553e-110	2.12114e-108	SHM1	PREDICTED: serine hydroxymethyltransferase, mitochondrial [Arachis duranensis]	Metabolism;Metabolism;Metabolism;Metabolism;Metabolism;Metabolism;Metabolism;Metabolism	Global and overview maps;Global and overview maps;Global and overview maps;Global and overview maps;Carbohydrate metabolism;Amino acid metabolism;Metabolism of other amino acids;Metabolism of cofactors and vitamins	ko01100//Metabolic pathways;ko01110//Biosynthesis of secondary metabolites;ko01200//Carbon metabolism;ko01230//Biosynthesis of amino acids;ko00630//Glyoxylate and dicarboxylate metabolism;ko00260//Glycine, serine and threonine metabolism;ko00460//Cyanoamino acid metabolism;ko00670//One carbon pool by folate	K00600;K00600;K00600;K00600;K00600;K00600;K00600;K00600	-	-	-
ncbi_112750544	2	2.09194e-110	2.58224e-108	RPL15	PREDICTED: 50S ribosomal protein L15, chloroplastic-like [Arachis duranensis]	Genetic Information Processing	Translation	ko03010//Ribosome	K02876	-	-	-
ncbi_112762528	2	2.20046e-110	2.7117e-108	DCUP	PREDICTED: uroporphyrinogen decarboxylase [Arachis ipaensis]	Metabolism;Metabolism;Metabolism	Global and overview maps;Global and overview maps;Metabolism of cofactors and vitamins	ko01100//Metabolic pathways;ko01110//Biosynthesis of secondary metabolites;ko00860//Porphyrin and chlorophyll metabolism	K01599;K01599;K01599	GO:0009526//plastid envelope;GO:0009532//plastid stroma	GO:0016830//carbon-carbon lyase activity	GO:0006779//porphyrin-containing compound biosynthetic process
ncbi_112709845	2	2.79336e-110	3.43666e-108	TIC20-I	PREDICTED: protein TIC 20-I, chloroplastic [Arachis duranensis]	-	-	-	-	-	-	-
ncbi_112723555	3	3.73414e-110	4.58653e-108	SlH4	histone H4 [Zea mays]	-	-	-	-	GO:0005911//cell-cell junction;GO:0009536//plastid;GO:0031090//organelle membrane;GO:0043232//intracellular non-membrane-bounded organelle	GO:0003676//nucleic acid binding;GO:0046983//protein dimerization activity	GO:0034728//nucleosome organization
ncbi_112791590	2	6.83172e-110	8.37736e-108	At2g44920	PREDICTED: thylakoid lumenal 15 kDa protein 1, chloroplastic [Arachis duranensis]	-	-	-	-	-	-	-
ncbi_112748303	2	8.51997e-110	1.04304e-107	RPL26A	PREDICTED: 60S ribosomal protein L26-1 [Arachis ipaensis]	Genetic Information Processing	Translation	ko03010//Ribosome	K02898	GO:0044391//ribosomal subunit	-	GO:0010467//gene expression
ncbi_112709711	2	9.17292e-110	1.12113e-107	--	PREDICTED: uncharacterized protein LOC107463762 [Arachis duranensis]	-	-	-	-	-	-	-
ncbi_112723127	3	1.14603e-109	1.3984e-107	DRR49A	PREDICTED: pathogenesis-related protein 2-like [Arachis ipaensis]	-	-	-	-	-	-	-
ncbi_112734945	2	2.01031e-109	2.449e-107	DTC	PREDICTED: mitochondrial dicarboxylate/tricarboxylate transporter DTC [Arachis ipaensis]	-	-	-	-	GO:0005911//cell-cell junction;GO:0009526//plastid envelope;GO:0019866//organelle inner membrane;GO:0030312//external encapsulating structure;GO:0031224//intrinsic component of membrane	GO:0046943//carboxylic acid transmembrane transporter activity	GO:0006006//glucose metabolic process;GO:0006090//pyruvate metabolic process;GO:0006842//tricarboxylic acid transport;GO:0010038//response to metal ion;GO:0045333//cellular respiration
ncbi_112710876	2	2.39554e-109	2.91351e-107	At1g54780	PREDICTED: UPF0603 protein At1g54780, chloroplastic [Arachis duranensis]	-	-	-	-	GO:0031224//intrinsic component of membrane;GO:0031976//plastid thylakoid;GO:0044434//chloroplast part;GO:0044436//thylakoid part	-	GO:0000097//sulfur amino acid biosynthetic process;GO:0006090//pyruvate metabolic process;GO:0006633//fatty acid biosynthetic process;GO:0006779//porphyrin-containing compound biosynthetic process;GO:0006796//phosphate-containing compound metabolic process;GO:0006996//organelle organization;GO:0009639//response to red or far red light;GO:0009765//photosynthesis, light harvesting;GO:0009767//photo…
ncbi_112755922	2	2.61372e-109	3.17369e-107	GDCSP	PREDICTED: glycine dehydrogenase (decarboxylating), mitochondrial [Arachis ipaensis]	Metabolism;Metabolism;Metabolism;Metabolism;Metabolism	Global and overview maps;Global and overview maps;Global and overview maps;Carbohydrate metabolism;Amino acid metabolism	ko01100//Metabolic pathways;ko01110//Biosynthesis of secondary metabolites;ko01200//Carbon metabolism;ko00630//Glyoxylate and dicarboxylate metabolism;ko00260//Glycine, serine and threonine metabolism	K00281;K00281;K00281;K00281;K00281	-	GO:0016642//oxidoreductase activity, acting on the CH-NH2 group of donors, disulfide as acceptor;GO:0043168//anion binding	GO:0006544//glycine metabolic process
ncbi_112734270	2	2.81431e-109	3.41168e-107	--	PREDICTED: uncharacterized protein LOC107631747 [Arachis ipaensis]	-	-	-	-	-	-	-
ncbi_112740463	2	3.6597e-109	4.42931e-107	OHP1	PREDICTED: high-light-induced protein, chloroplastic [Arachis duranensis]	-	-	-	-	-	-	-
ncbi_112755849	2	5.62502e-109	6.79687e-107	ERD15	PREDICTED: protein EARLY RESPONSIVE TO DEHYDRATION 15 isoform X1 [Arachis ipaensis]	-	-	-	-	-	-	GO:0006090//pyruvate metabolic process;GO:0006970//response to osmotic stress;GO:0006996//organelle organization;GO:0008104//protein localization;GO:0009642//response to light intensity;GO:0010038//response to metal ion;GO:0042044//fluid transport;GO:0042743//hydrogen peroxide metabolic process
ncbi_112791750	2	8.0797e-109	9.7471e-107	RPL27AC	PREDICTED: 60S ribosomal protein L27a-3 [Arachis duranensis]	Genetic Information Processing	Translation	ko03010//Ribosome	K02900	-	-	-
ncbi_112802042	2	9.12233e-109	1.09871e-106	RPL31	PREDICTED: 60S ribosomal protein L31 [Arachis duranensis]	Genetic Information Processing	Translation	ko03010//Ribosome	K02910	GO:0030529//intracellular ribonucleoprotein complex	-	GO:0010467//gene expression
ncbi_112712543	2	3.00015e-108	3.60759e-106	RPL21	PREDICTED: 50S ribosomal protein L21, chloroplastic [Arachis ipaensis]	Genetic Information Processing	Translation	ko03010//Ribosome	K02888	-	-	-
ncbi_112712566	2	3.48122e-108	4.17932e-106	GATC	PREDICTED: glutamyl-tRNA(Gln) amidotransferase subunit C, chloroplastic/mitochondrial-like [Arachis ipaensis]	Metabolism;Genetic Information Processing	Global and overview maps;Translation	ko01100//Metabolic pathways;ko00970//Aminoacyl-tRNA biosynthesis	K02435;K02435	-	-	-
ncbi_112736835	2	3.54136e-108	4.24467e-106	--	DUF4228 domain protein [Medicago truncatula]	-	-	-	-	-	-	-
ncbi_112797889	2	3.70306e-108	4.43135e-106	SP1L1	PREDICTED: protein SPIRAL1-like 2 [Arachis duranensis]	-	-	-	-	-	-	-
ncbi_112797975	2	6.86865e-108	8.20632e-106	COL2	PREDICTED: LOW QUALITY PROTEIN: zinc finger protein CONSTANS-LIKE 2-like [Arachis duranensis]	-	-	-	-	-	-	-
ncbi_112754595	2	9.55964e-108	1.14031e-105	BAS1	PREDICTED: 2-Cys peroxiredoxin BAS1, chloroplastic [Lupinus angustifolius]	-	-	-	-	-	-	-
ncbi_112758836	2	1.26308e-107	1.50424e-105	--	plant/F21F14-40 protein [Medicago truncatula]	-	-	-	-	GO:0009528//plastid inner membrane;GO:0031976//plastid thylakoid	-	GO:0006090//pyruvate metabolic process;GO:0006779//porphyrin-containing compound biosynthetic process;GO:0009668//plastid membrane organization;GO:0016072//rRNA metabolic process;GO:0043623//cellular protein complex assembly
ncbi_112754293	2	1.33986e-107	1.59312e-105	TIM	PREDICTED: triosephosphate isomerase, chloroplastic [Arachis ipaensis]	Metabolism;Metabolism;Metabolism;Metabolism;Metabolism;Metabolism;Metabolism;Metabolism	Global and overview maps;Global and overview maps;Global and overview maps;Global and overview maps;Carbohydrate metabolism;Energy metabolism;Carbohydrate metabolism;Carbohydrate metabolism	ko01100//Metabolic pathways;ko01110//Biosynthesis of secondary metabolites;ko01200//Carbon metabolism;ko01230//Biosynthesis of amino acids;ko00010//Glycolysis / Gluconeogenesis;ko00710//Carbon fixation in photosynthetic organisms;ko00051//Fructose and mannose metabolism;ko00562//Inositol phosphate metabolism	K01803;K01803;K01803;K01803;K01803;K01803;K01803;K01803	-	GO:0016861//intramolecular oxidoreductase activity, interconverting aldoses and ketoses	GO:0006090//pyruvate metabolic process
ncbi_112787272	3	1.71483e-107	2.03572e-105	At5g59910	PREDICTED: histone H2B-like [Arachis duranensis]	-	-	-	-	GO:0043231//intracellular membrane-bounded organelle;GO:0043232//intracellular non-membrane-bounded organelle	GO:0003676//nucleic acid binding;GO:0046983//protein dimerization activity	-
ncbi_112749638	2	2.00386e-107	2.37505e-105	RPL15	PREDICTED: 60S ribosomal protein L15-1 [Arachis duranensis]	Genetic Information Processing	Translation	ko03010//Ribosome	K02877	-	-	-
ncbi_112770851	2	2.83389e-107	3.3535e-105	--	PREDICTED: uncharacterized protein LOC107613247 isoform X2 [Arachis ipaensis]	-	-	-	-	-	-	-
ncbi_112734255	2	4.96326e-107	5.86397e-105	FKBP17-2	PREDICTED: peptidyl-prolyl cis-trans isomerase FKBP17-2, chloroplastic [Arachis ipaensis]	-	-	-	-	GO:0031978//plastid thylakoid lumen	GO:0016859//cis-trans isomerase activity	GO:0005982//starch metabolic process;GO:0018208//peptidyl-proline modification
ncbi_112697791	2	6.17307e-107	7.28177e-105	At3g16150	PREDICTED: probable isoaspartyl peptidase/L-asparaginase 2 [Arachis duranensis]	-	-	-	-	-	GO:0003824//catalytic activity	-
ncbi_112758086	2	1.04394e-106	1.22949e-104	RPL18C	PREDICTED: 60S ribosomal protein L18-like [Arachis ipaensis]	Genetic Information Processing	Translation	ko03010//Ribosome	K02883	GO:0030529//intracellular ribonucleoprotein complex	-	GO:0010467//gene expression
ncbi_112703073	2	1.06623e-106	1.25375e-104	RPL28A	PREDICTED: 60S ribosomal protein L28-1-like [Arachis duranensis]	Genetic Information Processing	Translation	ko03010//Ribosome	K02903	-	-	-
ncbi_112749555	2	1.22984e-106	1.44386e-104	PGRL1A	PREDICTED: PGR5-like protein 1B, chloroplastic isoform X1 [Arachis ipaensis]	-	-	-	-	-	-	-
ncbi_112771668	2	1.45965e-106	1.71097e-104	ATPG	PREDICTED: ATP synthase subunit b', chloroplastic-like [Arachis duranensis]	Metabolism;Metabolism;Metabolism	Global and overview maps;Energy metabolism;Energy metabolism	ko01100//Metabolic pathways;ko00190//Oxidative phosphorylation;ko00195//Photosynthesis	K02109;K02109;K02109	GO:0009526//plastid envelope;GO:0031224//intrinsic component of membrane;GO:0031976//plastid thylakoid;GO:0033177//proton-transporting two-sector ATPase complex, proton-transporting domain;GO:0044434//chloroplast part	GO:0003824//catalytic activity;GO:0015077//monovalent inorganic cation transmembrane transporter activity	GO:0006091//generation of precursor metabolites and energy;GO:0006605//protein targeting;GO:0006739//NADP metabolic process;GO:0006754//ATP biosynthetic process;GO:0006818//hydrogen transport;GO:0006996//organelle organization;GO:0009620//response to fungus;GO:0009696//salicylic acid metabolic process;GO:0009755//hormone-mediated signaling pathway;GO:0009863//salicylic acid mediated signaling pat…
ncbi_112783198	2	2.60382e-106	3.04733e-104	RPL13B	PREDICTED: 60S ribosomal protein L13-1 [Arachis duranensis]	Genetic Information Processing	Translation	ko03010//Ribosome	K02873	GO:0030529//intracellular ribonucleoprotein complex	-	GO:0010467//gene expression
ncbi_112748416	2	2.83547e-106	3.31323e-104	CGLD27	DUF1230 family protein [Medicago truncatula]	-	-	-	-	-	-	-
ncbi_114926173	1	4.47856e-106	5.22497e-104	ltrA	MatR (mitochondrion) [Lespedeza capitata]	-	-	-	-	-	-	GO:0006396//RNA processing
ncbi_112800519	2	4.98533e-106	5.80709e-104	CGLD27	DUF1230 family protein [Medicago truncatula]	-	-	-	-	-	-	-
ncbi_112706311	2	1.56115e-105	1.81565e-103	PSRP6	PREDICTED: 50S ribosomal protein 6, chloroplastic [Arachis duranensis]	-	-	-	-	-	-	-
ncbi_112720727	2	2.63678e-105	3.06184e-103	RPL37A	PREDICTED: 60S ribosomal protein L37a [Ricinus communis]	Genetic Information Processing	Translation	ko03010//Ribosome	K02921	GO:0030529//intracellular ribonucleoprotein complex	-	GO:0010467//gene expression
ncbi_112734521	3	2.86694e-105	3.32391e-103	PGIP1	PREDICTED: polygalacturonase inhibitor 2-like [Arachis ipaensis]	-	-	-	-	-	-	-
ncbi_112796662	2	9.9772e-105	1.15495e-102	RPS17	PREDICTED: 40S ribosomal protein S17-4-like [Arachis duranensis]	Genetic Information Processing	Translation	ko03010//Ribosome	K02962	-	-	-
ncbi_112801498	2	2.31219e-104	2.67241e-102	RPL15	PREDICTED: 60S ribosomal protein L15-1 [Arachis duranensis]	Genetic Information Processing	Translation	ko03010//Ribosome	K02877	-	-	-
ncbi_112750154	2	2.83135e-104	3.26738e-102	GSTU18	PREDICTED: glutathione S-transferase U17-like isoform X1 [Arachis ipaensis]	Metabolism	Metabolism of other amino acids	ko00480//Glutathione metabolism	K00799	-	-	-
ncbi_112790495	2	3.07401e-104	3.54192e-102	RPS3C	PREDICTED: 40S ribosomal protein S3-3-like [Arachis duranensis]	Genetic Information Processing	Translation	ko03010//Ribosome	K02985	GO:0044391//ribosomal subunit	GO:0003676//nucleic acid binding;GO:0005198//structural molecule activity	GO:0010467//gene expression
ncbi_36489159	1	6.15456e-104	7.0804e-102	atpI	ATP synthase CF0 subunit IV (chloroplast) [Arachis hypogaea]	Metabolism;Metabolism;Metabolism	Global and overview maps;Energy metabolism;Energy metabolism	ko01100//Metabolic pathways;ko00190//Oxidative phosphorylation;ko00195//Photosynthesis	K02108;K02108;K02108	GO:0031224//intrinsic component of membrane;GO:0033177//proton-transporting two-sector ATPase complex, proton-transporting domain;GO:0044434//chloroplast part	GO:0015077//monovalent inorganic cation transmembrane transporter activity;GO:0019829//cation-transporting ATPase activity	GO:0006754//ATP biosynthetic process;GO:0006818//hydrogen transport
ncbi_112701913	2	1.0094e-103	1.15945e-101	--	PREDICTED: mavicyanin-like [Arachis duranensis]	-	-	-	-	-	-	-
ncbi_112797200	2	1.79269e-103	2.05601e-101	--	PREDICTED: uncharacterized protein LOC107485280 [Arachis duranensis]	-	-	-	-	-	-	-
ncbi_112777402	2	2.15386e-103	2.46644e-101	RPL36	PREDICTED: 60S ribosomal protein L36-3-like [Arachis ipaensis]	Genetic Information Processing	Translation	ko03010//Ribosome	K02920	GO:0030529//intracellular ribonucleoprotein complex	-	GO:0010467//gene expression
ncbi_112793078	2	2.63056e-103	3.00769e-101	CML44	PREDICTED: probable calcium-binding protein CML44 [Arachis duranensis]	Organismal Systems	Environmental adaptation	ko04626//Plant-pathogen interaction	K13448	-	GO:0043169//cation binding	-
ncbi_112701761	2	3.00125e-103	3.42626e-101	AGPP	PREDICTED: glucose-1-phosphate adenylyltransferase small subunit 2, chloroplastic [Arachis duranensis]	Metabolism;Metabolism;Metabolism;Metabolism	Global and overview maps;Global and overview maps;Carbohydrate metabolism;Carbohydrate metabolism	ko01100//Metabolic pathways;ko01110//Biosynthesis of secondary metabolites;ko00500//Starch and sucrose metabolism;ko00520//Amino sugar and nucleotide sugar metabolism	K00975;K00975;K00975;K00975	GO:0009536//plastid	GO:0070566//adenylyltransferase activity	GO:0005977//glycogen metabolic process;GO:0005982//starch metabolic process
ncbi_112711127	2	3.9987e-103	4.55796e-101	--	RmlC-like cupins superfamily protein [Medicago truncatula]	-	-	-	-	-	-	-
ncbi_112696714	2	5.05984e-103	5.7587e-101	RPS3B	40S ribosomal protein S3 [Arachis hypogaea]	Genetic Information Processing	Translation	ko03010//Ribosome	K02985	-	-	-
ncbi_112736485	2	7.43839e-103	8.45285e-101	LOG1	PREDICTED: cytokinin riboside 5'-monophosphate phosphoribohydrolase LOG1 [Arachis ipaensis]	-	-	-	-	-	-	-
ncbi_112734503	2	7.46751e-103	8.47301e-101	CURT1B	PREDICTED: protein CURVATURE THYLAKOID 1B, chloroplastic-like [Arachis duranensis]	-	-	-	-	GO:0000229//cytoplasmic chromosome;GO:0009522//photosystem I;GO:0009526//plastid envelope;GO:0031976//plastid thylakoid;GO:0044434//chloroplast part	-	GO:0001101//response to acid chemical;GO:0006739//NADP metabolic process;GO:0009668//plastid membrane organization;GO:0009767//photosynthetic electron transport chain;GO:0016072//rRNA metabolic process;GO:0031399//regulation of protein modification process;GO:0043623//cellular protein complex assembly
ncbi_112695977	2	1.39366e-102	1.57891e-100	GAST1	PREDICTED: gibberellin-regulated protein 6-like [Arachis duranensis]	-	-	-	-	-	-	GO:0010476//gibberellin mediated signaling pathway
ncbi_112711232	2	2.08265e-102	2.3559e-100	RPL14B	PREDICTED: probable 60S ribosomal protein L14 [Arachis duranensis]	Genetic Information Processing	Translation	ko03010//Ribosome	K02875	-	-	-
ncbi_114927093	1	2.64678e-102	2.98949e-100	ndhK	NADH-plastoquinone oxidoreductase subunit K (chloroplast) [Arachis hypogaea]	Metabolism;Metabolism	Global and overview maps;Energy metabolism	ko01100//Metabolic pathways;ko00190//Oxidative phosphorylation	K05582;K05582	GO:0044434//chloroplast part	GO:0043169//cation binding;GO:0048037//cofactor binding;GO:0050136//NADH dehydrogenase (quinone) activity;GO:0051536//iron-sulfur cluster binding	GO:0006091//generation of precursor metabolites and energy;GO:0044710//single-organism metabolic process;GO:0051234//establishment of localization
ncbi_112796005	2	4.04206e-102	4.55852e-100	SAMDC	PREDICTED: S-adenosylmethionine decarboxylase proenzyme-like [Arachis duranensis]	Metabolism;Metabolism;Metabolism	Global and overview maps;Amino acid metabolism;Amino acid metabolism	ko01100//Metabolic pathways;ko00270//Cysteine and methionine metabolism;ko00330//Arginine and proline metabolism	K01611;K01611;K01611	-	GO:0016830//carbon-carbon lyase activity	GO:0006596//polyamine biosynthetic process;GO:0044272//sulfur compound biosynthetic process
ncbi_112743849	2	5.79224e-102	6.52244e-100	--	PREDICTED: uncharacterized protein LOC107637937 [Arachis ipaensis]	-	-	-	-	-	-	-
ncbi_112782311	2	6.84121e-102	7.69202e-100	PDX13	PREDICTED: pyridoxal 5'-phosphate synthase subunit PDX1.3 [Arachis duranensis]	Metabolism	Metabolism of cofactors and vitamins	ko00750//Vitamin B6 metabolism	K06215	-	-	-
ncbi_112791483	2	7.28359e-102	8.17707e-100	rps6	PREDICTED: 40S ribosomal protein S6 [Arachis duranensis]	Genetic Information Processing	Translation	ko03010//Ribosome	K02991	GO:0030529//intracellular ribonucleoprotein complex	-	GO:0010467//gene expression
ncbi_112710275	2	2.77747e-101	3.11349e-99	KTI3	PREDICTED: kunitz-type trypsin inhibitor KTI1-like [Arachis duranensis]	-	-	-	-	-	-	-
ncbi_112751137	2	4.32623e-101	4.84232e-99	--	PREDICTED: uncharacterized protein LOC107644318 [Arachis ipaensis]	-	-	-	-	-	-	-
ncbi_112756091	2	7.63581e-101	8.53388e-99	At3g16150	PREDICTED: probable isoaspartyl peptidase/L-asparaginase 2 [Arachis ipaensis]	-	-	-	-	-	GO:0003824//catalytic activity	-
ncbi_112727801	3	1.26353e-100	1.41002e-98	AKR4C9	PREDICTED: aldo-keto reductase family 4 member C9-like [Arachis duranensis]	-	-	-	-	-	GO:0003824//catalytic activity	GO:0044710//single-organism metabolic process
ncbi_112751314	2	1.3944e-100	1.55373e-98	RPL31	PREDICTED: 60S ribosomal protein L31 [Arachis duranensis]	Genetic Information Processing	Translation	ko03010//Ribosome	K02910	GO:0030529//intracellular ribonucleoprotein complex	-	GO:0010467//gene expression
ncbi_112772598	2	1.46605e-100	1.63113e-98	BBX25	PREDICTED: B-box zinc finger protein 25-like [Arachis duranensis]	-	-	-	-	-	-	-
ncbi_112732927	2	3.29214e-100	3.65737e-98	CHLM	PREDICTED: magnesium protoporphyrin IX methyltransferase, chloroplastic [Arachis ipaensis]	Metabolism;Metabolism;Metabolism	Global and overview maps;Global and overview maps;Metabolism of cofactors and vitamins	ko01100//Metabolic pathways;ko01110//Biosynthesis of secondary metabolites;ko00860//Porphyrin and chlorophyll metabolism	K03428;K03428;K03428	GO:0031976//plastid thylakoid;GO:0042170//plastid membrane;GO:0044434//chloroplast part	GO:0008171//O-methyltransferase activity	GO:0006090//pyruvate metabolic process;GO:0006468//protein phosphorylation;GO:0006779//porphyrin-containing compound biosynthetic process;GO:0043269//regulation of ion transport
ncbi_112734040	2	4.57274e-100	5.07246e-98	WHY1	PREDICTED: single-stranded DNA-binding protein WHY1, chloroplastic-like isoform X2 [Arachis ipaensis]	-	-	-	-	-	-	-
ncbi_112792322	3	5.17406e-100	5.73096e-98	PGIP1	PREDICTED: polygalacturonase inhibitor 2-like [Arachis duranensis]	-	-	-	-	-	-	-
ncbi_112754104	2	7.52438e-100	8.32187e-98	--	PREDICTED: vasodilator-stimulated phosphoprotein-like [Cicer arietinum]	-	-	-	-	-	-	-
ncbi_112733698	2	1.36542e-99	1.5079e-97	CAR1	PREDICTED: protein C2-DOMAIN ABA-RELATED 1-like [Arachis ipaensis]	-	-	-	-	-	-	-
ncbi_112751813	2	1.57562e-99	1.73746e-97	RPL36C	PREDICTED: 60S ribosomal protein L36-3-like [Arachis ipaensis]	Genetic Information Processing	Translation	ko03010//Ribosome	K02920	GO:0030529//intracellular ribonucleoprotein complex	-	GO:0010467//gene expression
ncbi_112728343	2	1.86561e-99	2.05419e-97	CYP76B6	PREDICTED: geraniol 8-hydroxylase-like [Arachis ipaensis]	-	-	-	-	-	-	-
ncbi_112738369	2	5.74693e-99	6.31848e-97	CPN20	PREDICTED: 20 kDa chaperonin, chloroplastic-like [Arachis ipaensis]	-	-	-	-	GO:0005576//extracellular region;GO:0009526//plastid envelope;GO:0009532//plastid stroma;GO:0044434//chloroplast part	GO:0032550//purine ribonucleoside binding;GO:0046914//transition metal ion binding	GO:0000097//sulfur amino acid biosynthetic process;GO:0003006//developmental process involved in reproduction;GO:0006006//glucose metabolic process;GO:0006090//pyruvate metabolic process;GO:0006970//response to osmotic stress;GO:0009657//plastid organization;GO:0044267//cellular protein metabolic process;GO:2000379//positive regulation of reactive oxygen species metabolic process
ncbi_112723125	3	6.10578e-99	6.70312e-97	DRR49A	pathogenesis-related class 10 protein [Arachis hypogaea]	-	-	-	-	-	-	-
ncbi_112707262	2	6.46269e-99	7.0845e-97	PNSL3	PREDICTED: photosynthetic NDH subunit of lumenal location 3, chloroplastic [Arachis duranensis]	Metabolism;Metabolism	Global and overview maps;Energy metabolism	ko01100//Metabolic pathways;ko00195//Photosynthesis	K08901;K08901	GO:0009521//photosystem;GO:0031976//plastid thylakoid;GO:0044434//chloroplast part	-	GO:0006091//generation of precursor metabolites and energy;GO:0044710//single-organism metabolic process;GO:0044763//single-organism cellular process
ncbi_112749784	2	1.57903e-98	1.72841e-96	--	rubredoxin family protein [Phaseolus vulgaris]	-	-	-	-	-	-	-
ncbi_112726875	2	2.55389e-98	2.79139e-96	CSP41A	PREDICTED: chloroplast stem-loop binding protein of 41 kDa a, chloroplastic [Arachis ipaensis]	-	-	-	-	-	-	-
ncbi_112790761	2	2.62588e-98	2.86587e-96	At3g28850	PREDICTED: glutaredoxin domain-containing cysteine-rich protein CG12206 [Citrus sinensis]	-	-	-	-	-	-	-
ncbi_112736718	2	5.25971e-98	5.732e-96	CSP41A	PREDICTED: chloroplast stem-loop binding protein of 41 kDa a, chloroplastic [Arachis duranensis]	-	-	-	-	-	-	-
ncbi_112775179	2	6.85137e-98	7.45568e-96	GATC	PREDICTED: glutamyl-tRNA(Gln) amidotransferase subunit C, chloroplastic/mitochondrial-like [Arachis ipaensis]	Metabolism;Genetic Information Processing	Global and overview maps;Translation	ko01100//Metabolic pathways;ko00970//Aminoacyl-tRNA biosynthesis	K02435;K02435	-	-	-
ncbi_112765448	2	7.81538e-98	8.4923e-96	--	protein JAZ13 [Cajanus cajan]	-	-	-	-	-	-	-
ncbi_112712469	2	9.03351e-98	9.80162e-96	OHP2	PREDICTED: probable inactive serine/threonine-protein kinase slob2 [Arachis ipaensis]	-	-	-	-	GO:0031976//plastid thylakoid;GO:0044434//chloroplast part	-	GO:0009639//response to red or far red light
ncbi_112732319	2	1.25062e-97	1.35498e-95	MSRB1	PREDICTED: peptide methionine sulfoxide reductase MsrB isoform X1 [Arachis ipaensis]	-	-	-	-	-	-	-
ncbi_112736736	2	1.69214e-97	1.83068e-95	RPS15D	PREDICTED: 40S ribosomal protein S15-4 [Arachis duranensis]	Genetic Information Processing	Translation	ko03010//Ribosome	K02958	GO:0044391//ribosomal subunit	GO:0005198//structural molecule activity	GO:0010467//gene expression
ncbi_112714364	2	2.08183e-97	2.24901e-95	RPL38A	60S ribosomal protein L38-like [Cajanus cajan]	Genetic Information Processing	Translation	ko03010//Ribosome	K02923	-	-	-
ncbi_112775403	2	2.09906e-97	2.26434e-95	RPL21	PREDICTED: 50S ribosomal protein L21, chloroplastic [Arachis ipaensis]	Genetic Information Processing	Translation	ko03010//Ribosome	K02888	-	-	-
ncbi_112758312	2	2.19259e-97	2.36181e-95	RPS25B	PREDICTED: 40S ribosomal protein S25-2 [Arachis duranensis]	Genetic Information Processing	Translation	ko03010//Ribosome	K02975	-	-	-
ncbi_112696754	2	4.50868e-97	4.84964e-95	BAS1	PREDICTED: 2-Cys peroxiredoxin BAS1, chloroplastic [Lupinus angustifolius]	-	-	-	-	-	-	-
ncbi_112709781	2	9.27263e-97	9.95945e-95	TSS	PREDICTED: protein TSS-like isoform X1 [Arachis duranensis]	-	-	-	-	GO:0044444//cytoplasmic part	-	GO:0006412//translation
ncbi_112801177	2	1.46236e-96	1.56841e-94	RPP2B	PREDICTED: 60S acidic ribosomal protein P2A-like [Arachis duranensis]	Genetic Information Processing	Translation	ko03010//Ribosome	K02943	GO:0030529//intracellular ribonucleoprotein complex	-	GO:0034645//cellular macromolecule biosynthetic process
ncbi_112728330	2	1.96772e-96	2.10739e-94	--	PREDICTED: vasodilator-stimulated phosphoprotein-like [Cicer arietinum]	-	-	-	-	-	-	-
ncbi_112696254	3	2.08523e-96	2.23003e-94	CML8	PREDICTED: calmodulin-like [Arachis duranensis]	Organismal Systems;Environmental Information Processing;Environmental Information Processing	Environmental adaptation;Signal transduction;Signal transduction	ko04626//Plant-pathogen interaction;ko04016//MAPK signaling pathway - plant;ko04070//Phosphatidylinositol signaling system	K02183;K02183;K02183	-	GO:0016628//oxidoreductase activity, acting on the CH-CH group of donors, NAD or NADP as acceptor	GO:0044710//single-organism metabolic process
ncbi_112789979	3	6.26852e-96	6.69418e-94	At4g27270	PREDICTED: probable NAD(P)H dehydrogenase (quinone) FQR1-like 1 [Arachis duranensis]	Metabolism;Metabolism	Global and overview maps;Metabolism of cofactors and vitamins	ko01110//Biosynthesis of secondary metabolites;ko00130//Ubiquinone and other terpenoid-quinone biosynthesis	K03809;K03809	-	-	-
ncbi_112717012	2	8.54212e-96	9.10911e-94	--	PREDICTED: uncharacterized protein LOC107471833 [Arachis duranensis]	-	-	-	-	-	-	-
ncbi_112776153	2	1.28855e-95	1.37211e-93	CLPP5	PREDICTED: ATP-dependent Clp protease proteolytic subunit 5, chloroplastic [Arachis ipaensis]	-	-	-	-	-	GO:0070011//peptidase activity, acting on L-amino acid peptides	GO:0019538//protein metabolic process
ncbi_112707907	2	2.80572e-95	2.98341e-93	ATPG	PREDICTED: ATP synthase subunit b', chloroplastic-like [Arachis duranensis]	Metabolism;Metabolism;Metabolism	Global and overview maps;Energy metabolism;Energy metabolism	ko01100//Metabolic pathways;ko00190//Oxidative phosphorylation;ko00195//Photosynthesis	K02109;K02109;K02109	GO:0009526//plastid envelope;GO:0031224//intrinsic component of membrane;GO:0031976//plastid thylakoid;GO:0033177//proton-transporting two-sector ATPase complex, proton-transporting domain;GO:0044434//chloroplast part	GO:0003824//catalytic activity;GO:0015077//monovalent inorganic cation transmembrane transporter activity	GO:0006091//generation of precursor metabolites and energy;GO:0006605//protein targeting;GO:0006739//NADP metabolic process;GO:0006754//ATP biosynthetic process;GO:0006818//hydrogen transport;GO:0006996//organelle organization;GO:0009620//response to fungus;GO:0009696//salicylic acid metabolic process;GO:0009755//hormone-mediated signaling pathway;GO:0009863//salicylic acid mediated signaling pat…
ncbi_112715142	2	3.0777e-95	3.26794e-93	XERICO	PREDICTED: probable E3 ubiquitin-protein ligase XERICO [Arachis duranensis]	-	-	-	-	-	-	-
ncbi_112764482	2	8.79527e-95	9.32561e-93	RPS4B	PREDICTED: 40S ribosomal protein S4-1 [Arachis duranensis]	Genetic Information Processing	Translation	ko03010//Ribosome	K02987	-	-	-
ncbi_112789495	2	1.62675e-94	1.72239e-92	--	PREDICTED: uncharacterized protein LOC107477586 [Arachis duranensis]	-	-	-	-	-	-	-
ncbi_112728136	2	3.19361e-94	3.37656e-92	MALD3	PREDICTED: non-specific lipid-transfer protein 1-like [Arachis ipaensis]	-	-	-	-	-	-	-
ncbi_112782583	2	3.45391e-94	3.64659e-92	YLMG2	PREDICTED: ylmG homolog protein 2, chloroplastic [Arachis ipaensis]	-	-	-	-	-	-	-
ncbi_112702300	2	3.58223e-94	3.77672e-92	DCUP	PREDICTED: uroporphyrinogen decarboxylase [Arachis ipaensis]	Metabolism;Metabolism;Metabolism	Global and overview maps;Global and overview maps;Metabolism of cofactors and vitamins	ko01100//Metabolic pathways;ko01110//Biosynthesis of secondary metabolites;ko00860//Porphyrin and chlorophyll metabolism	K01599;K01599;K01599	GO:0009526//plastid envelope;GO:0009532//plastid stroma	GO:0016830//carbon-carbon lyase activity	GO:0006779//porphyrin-containing compound biosynthetic process
ncbi_112750217	2	6.11398e-94	6.4368e-92	--	NAD(P)-linked oxidoreductase-like protein [Medicago truncatula]	-	-	-	-	GO:0031976//plastid thylakoid;GO:0044434//chloroplast part	-	GO:0044237//cellular metabolic process
ncbi_112703322	2	7.67406e-94	8.06784e-92	HEMA1	PREDICTED: glutamyl-tRNA reductase 1, chloroplastic-like [Arachis duranensis]	Metabolism;Metabolism;Metabolism	Global and overview maps;Global and overview maps;Metabolism of cofactors and vitamins	ko01100//Metabolic pathways;ko01110//Biosynthesis of secondary metabolites;ko00860//Porphyrin and chlorophyll metabolism	K02492;K02492;K02492	-	GO:0000166//nucleotide binding;GO:0016620//oxidoreductase activity, acting on the aldehyde or oxo group of donors, NAD or NADP as acceptor	GO:0018130//heterocycle biosynthetic process;GO:0044710//single-organism metabolic process
ncbi_112722993	2	1.03078e-93	1.08214e-91	RPS15AA	PREDICTED: 40S ribosomal protein S15a-1 [Arachis duranensis]	Genetic Information Processing	Translation	ko03010//Ribosome	K02957	GO:0030529//intracellular ribonucleoprotein complex	-	GO:0010467//gene expression
ncbi_112801193	2	1.22106e-93	1.2801e-91	UAF30	PREDICTED: upstream activation factor subunit UAF30-like [Arachis duranensis]	-	-	-	-	-	-	-
ncbi_112775236	2	1.62856e-93	1.7049e-91	TIC20-I	PREDICTED: protein TIC 20-I, chloroplastic [Arachis ipaensis]	-	-	-	-	-	-	-
ncbi_112783960	2	2.97379e-93	3.10882e-91	RPL38A	60S ribosomal protein L38-like [Cajanus cajan]	Genetic Information Processing	Translation	ko03010//Ribosome	K02923	-	-	-
ncbi_112695246	2	3.08498e-93	3.2162e-91	CAB7	PREDICTED: chlorophyll a-b binding protein 7, chloroplastic-like [Arachis duranensis]	Metabolism	Energy metabolism	ko00196//Photosynthesis - antenna proteins	K08908	-	-	-
ncbi_112697626	2	3.08515e-93	3.2162e-91	RPP0A	PREDICTED: 60S acidic ribosomal protein P0 [Arachis ipaensis]	Genetic Information Processing	Translation	ko03010//Ribosome	K02941	-	-	-
ncbi_112723605	2	3.11388e-93	3.23709e-91	--	PREDICTED: macrophage migration inhibitory factor homolog [Arachis duranensis]	Metabolism;Metabolism	Amino acid metabolism;Amino acid metabolism	ko00350//Tyrosine metabolism;ko00360//Phenylalanine metabolism	K07253;K07253	-	-	-
ncbi_112737421	2	3.10991e-93	3.23709e-91	--	PREDICTED: uncharacterized protein LOC107629755 [Arachis ipaensis]	-	-	-	-	-	-	-
ncbi_112789358	3	5.22854e-93	5.42783e-91	HSP22	PREDICTED: heat shock 22 kDa protein, mitochondrial isoform X1 [Arachis duranensis]	Genetic Information Processing	Folding, sorting and degradation	ko04141//Protein processing in endoplasmic reticulum	K13993	-	-	-
ncbi_112715878	2	5.91074e-93	6.12749e-91	ACT7	PREDICTED: actin-7 [Arachis duranensis]	-	-	-	-	-	-	-
ncbi_112783800	2	8.30797e-93	8.60065e-91	ACT7	PREDICTED: actin-7 [Arachis duranensis]	-	-	-	-	-	-	-
ncbi_112775167	2	1.12024e-92	1.15809e-90	-	-	-	-	-	-	-	-	-
ncbi_112788925	2	2.0092e-92	2.07421e-90	GSA1	PREDICTED: glutamate-1-semialdehyde 2,1-aminomutase, chloroplastic [Arachis duranensis]	Metabolism;Metabolism;Metabolism	Global and overview maps;Global and overview maps;Metabolism of cofactors and vitamins	ko01100//Metabolic pathways;ko01110//Biosynthesis of secondary metabolites;ko00860//Porphyrin and chlorophyll metabolism	K01845;K01845;K01845	GO:0009536//plastid	GO:0016769//transferase activity, transferring nitrogenous groups;GO:0016869//intramolecular transferase activity, transferring amino groups;GO:0043168//anion binding	GO:0006779//porphyrin-containing compound biosynthetic process
ncbi_112697053	2	2.38975e-92	2.46366e-90	--	DUF761 domain protein [Medicago truncatula]	-	-	-	-	-	-	-
ncbi_112738367	2	1.27693e-91	1.3146e-89	ERF017	PREDICTED: ethylene-responsive transcription factor ERF017-like [Arachis ipaensis]	-	-	-	-	-	-	GO:0010467//gene expression;GO:0034645//cellular macromolecule biosynthetic process
ncbi_112765072	3	1.6011e-91	1.64606e-89	HSP17.9-D	PREDICTED: 17.9 kDa class II heat shock protein-like [Arachis duranensis]	Genetic Information Processing	Folding, sorting and degradation	ko04141//Protein processing in endoplasmic reticulum	K13993	-	-	-
ncbi_112702455	3	2.06683e-91	2.12193e-89	HSP18.2	PREDICTED: 18.2 kDa class I heat shock protein-like [Arachis duranensis]	Genetic Information Processing	Folding, sorting and degradation	ko04141//Protein processing in endoplasmic reticulum	K13993	-	-	-
ncbi_112736902	2	3.38002e-91	3.46536e-89	RPS25B	PREDICTED: 40S ribosomal protein S25-2-like [Arachis ipaensis]	Genetic Information Processing	Translation	ko03010//Ribosome	K02975	-	-	-
ncbi_112756339	2	8.25286e-91	8.44959e-89	RPL21A	PREDICTED: 60S ribosomal protein L21-1 [Arachis duranensis]	Genetic Information Processing	Translation	ko03010//Ribosome	K02889	-	-	-
ncbi_112722872	2	8.98899e-91	9.19063e-89	GATC	PREDICTED: glutamyl-tRNA(Gln) amidotransferase subunit C, chloroplastic/mitochondrial-like [Arachis ipaensis]	Metabolism;Genetic Information Processing	Global and overview maps;Translation	ko01100//Metabolic pathways;ko00970//Aminoacyl-tRNA biosynthesis	K02435;K02435	-	-	-
ncbi_112737755	2	9.85644e-91	1.00637e-88	PGAAIR	PREDICTED: ketol-acid reductoisomerase, chloroplastic-like [Arachis ipaensis]	Metabolism;Metabolism;Metabolism;Metabolism;Metabolism;Metabolism	Global and overview maps;Global and overview maps;Global and overview maps;Global and overview maps;Metabolism of cofactors and vitamins;Amino acid metabolism	ko01100//Metabolic pathways;ko01110//Biosynthesis of secondary metabolites;ko01230//Biosynthesis of amino acids;ko01210//2-Oxocarboxylic acid metabolism;ko00770//Pantothenate and CoA biosynthesis;ko00290//Valine, leucine and isoleucine biosynthesis	K00053;K00053;K00053;K00053;K00053;K00053	GO:0005576//extracellular region;GO:0009526//plastid envelope;GO:0009532//plastid stroma;GO:0030312//external encapsulating structure	GO:0016614//oxidoreductase activity, acting on CH-OH group of donors;GO:0046914//transition metal ion binding;GO:0048037//cofactor binding	GO:0006006//glucose metabolic process;GO:0006090//pyruvate metabolic process;GO:0006163//purine nucleotide metabolic process;GO:0006549//isoleucine metabolic process;GO:0006573//valine metabolic process;GO:0006970//response to osmotic stress;GO:0008652//cellular amino acid biosynthetic process
ncbi_112733707	3	1.03374e-90	1.05403e-88	SlH4	histone H4 [Zea mays]	-	-	-	-	GO:0005911//cell-cell junction;GO:0009536//plastid;GO:0031090//organelle membrane;GO:0043232//intracellular non-membrane-bounded organelle	GO:0003676//nucleic acid binding;GO:0046983//protein dimerization activity	GO:0034728//nucleosome organization
ncbi_112699865	2	1.62579e-90	1.65543e-88	IF3-2	PREDICTED: translation initiation factor IF-3-like [Vigna radiata var. radiata] [Vigna radiata]	-	-	-	-	GO:0009536//plastid	-	GO:0006412//translation
ncbi_112764159	2	2.58615e-90	2.62971e-88	TL17	PREDICTED: thylakoid lumenal 17.4 kDa protein, chloroplastic [Arachis ipaensis]	-	-	-	-	-	-	-
ncbi_112776569	2	3.73553e-90	3.79327e-88	RH3	PREDICTED: DEAD-box ATP-dependent RNA helicase 3, chloroplastic-like [Arachis ipaensis]	-	-	-	-	-	-	-
ncbi_112791521	3	4.12561e-90	4.18368e-88	H3-7	PREDICTED: histone H3.2 [Musa acuminata subsp. malaccensis] [Musa acuminata]	-	-	-	-	GO:0043231//intracellular membrane-bounded organelle;GO:0043232//intracellular non-membrane-bounded organelle	GO:0003676//nucleic acid binding;GO:0046983//protein dimerization activity	-
ncbi_112734546	2	7.49392e-90	7.58905e-88	--	PREDICTED: uncharacterized protein LOC107631563 [Arachis ipaensis]	-	-	-	-	-	-	-
ncbi_112791294	2	9.34829e-90	9.45409e-88	--	PREDICTED: classical arabinogalactan protein 1-like [Arachis duranensis]	-	-	-	-	-	-	-
ncbi_112728667	2	1.60666e-89	1.62187e-87	MDH2	PREDICTED: malate dehydrogenase, glyoxysomal [Arachis ipaensis]	Metabolism;Metabolism;Metabolism;Metabolism;Metabolism;Metabolism;Metabolism;Metabolism	Global and overview maps;Global and overview maps;Global and overview maps;Carbohydrate metabolism;Amino acid metabolism;Energy metabolism;Carbohydrate metabolism;Carbohydrate metabolism	ko01100//Metabolic pathways;ko01110//Biosynthesis of secondary metabolites;ko01200//Carbon metabolism;ko00620//Pyruvate metabolism;ko00270//Cysteine and methionine metabolism;ko00710//Carbon fixation in photosynthetic organisms;ko00630//Glyoxylate and dicarboxylate metabolism;ko00020//Citrate cycle (TCA cycle)	K00026;K00026;K00026;K00026;K00026;K00026;K00026;K00026	-	GO:0016615//malate dehydrogenase activity	GO:0005975//carbohydrate metabolic process;GO:0006101//citrate metabolic process;GO:0043648//dicarboxylic acid metabolic process
ncbi_112741675	2	1.60808e-89	1.62187e-87	RPS13	PREDICTED: 30S ribosomal protein S13, chloroplastic-like [Arachis ipaensis]	Genetic Information Processing	Translation	ko03010//Ribosome	K02952	-	-	-
ncbi_112702648	2	1.7021e-89	1.71438e-87	CBSX3	PREDICTED: CBS domain-containing protein CBSX3, mitochondrial-like [Arachis ipaensis]	-	-	-	-	-	GO:0017076//purine nucleotide binding;GO:0046914//transition metal ion binding	GO:0006090//pyruvate metabolic process;GO:0006970//response to osmotic stress;GO:0006996//organelle organization;GO:0010038//response to metal ion;GO:0019725//cellular homeostasis;GO:0042044//fluid transport
ncbi_112790538	2	3.25298e-89	3.27202e-87	LHCA6	PREDICTED: photosystem I chlorophyll a/b-binding protein 6, chloroplastic [Arachis duranensis]	Metabolism	Energy metabolism	ko00196//Photosynthesis - antenna proteins	K08908	GO:0009521//photosystem;GO:0031224//intrinsic component of membrane	GO:0043169//cation binding;GO:0046906//tetrapyrrole binding	GO:0006090//pyruvate metabolic process;GO:0006091//generation of precursor metabolites and energy;GO:0006464//cellular protein modification process;GO:0006739//NADP metabolic process;GO:0006873//cellular ion homeostasis;GO:0009642//response to light intensity;GO:0016072//rRNA metabolic process;GO:0019758//glycosinolate biosynthetic process;GO:0030001//metal ion transport;GO:0034285//response to d…
ncbi_112706005	2	4.34545e-89	4.36497e-87	SGRL	PREDICTED: protein STAY-GREEN LIKE, chloroplastic [Arachis duranensis]	Metabolism;Metabolism	Global and overview maps;Metabolism of cofactors and vitamins	ko01110//Biosynthesis of secondary metabolites;ko00860//Porphyrin and chlorophyll metabolism	K22013;K22013	-	-	-
ncbi_36489226	1	4.69124e-89	4.70598e-87	rps15	ribosomal protein S15 (chloroplast) [Arachis hypogaea]	Genetic Information Processing	Translation	ko03010//Ribosome	K02956	GO:0009536//plastid;GO:0030529//intracellular ribonucleoprotein complex	-	GO:0010467//gene expression
ncbi_112786911	2	4.94898e-89	4.95784e-87	PLGG1	PREDICTED: plastidal glycolate/glycerate translocator 1, chloroplastic-like [Arachis ipaensis]	-	-	-	-	-	-	-
ncbi_112801359	2	6.49544e-89	6.49832e-87	--	rubredoxin family protein [Phaseolus vulgaris]	-	-	-	-	-	-	-
ncbi_112792440	2	1.02414e-88	1.02322e-86	FKBP13	PREDICTED: peptidyl-prolyl cis-trans isomerase FKBP13, chloroplastic [Arachis duranensis]	-	-	-	-	GO:0031978//plastid thylakoid lumen	GO:0016859//cis-trans isomerase activity	GO:0006090//pyruvate metabolic process;GO:0006633//fatty acid biosynthetic process;GO:0006779//porphyrin-containing compound biosynthetic process;GO:0009886//post-embryonic morphogenesis;GO:0016109//tetraterpenoid biosynthetic process;GO:0044267//cellular protein metabolic process
ncbi_112741944	2	1.03259e-88	1.03028e-86	RPS17	PREDICTED: 40S ribosomal protein S17-4-like [Arachis duranensis]	Genetic Information Processing	Translation	ko03010//Ribosome	K02962	-	-	-
ncbi_112703523	2	1.16984e-88	1.16566e-86	-	-	-	-	-	-	-	-	-
ncbi_112723383	2	1.19305e-88	1.18719e-86	--	PREDICTED: uncharacterized protein LOC107640855 [Arachis ipaensis]	-	-	-	-	-	-	-
ncbi_112705392	3	1.78583e-88	1.7747e-86	--	PREDICTED: transmembrane protein 45B-like [Arachis duranensis]	-	-	-	-	-	-	-
ncbi_112802877	2	2.87864e-88	2.85688e-86	RPL36C	PREDICTED: 60S ribosomal protein L36-3-like [Arachis duranensis]	Genetic Information Processing	Translation	ko03010//Ribosome	K02920	GO:0030529//intracellular ribonucleoprotein complex	-	GO:0010467//gene expression
ncbi_112749825	2	3.11463e-88	3.08697e-86	--	PREDICTED: uncharacterized protein LOC107643204 isoform X1 [Arachis ipaensis]	-	-	-	-	-	-	-
ncbi_112717030	2	5.30279e-88	5.2487e-86	RPS9C	PREDICTED: 40S ribosomal protein S9-2 [Arachis duranensis]	Genetic Information Processing	Translation	ko03010//Ribosome	K02997	-	-	-
ncbi_112733261	2	6.15357e-88	6.08272e-86	ABC1K8	PREDICTED: uncharacterized aarF domain-containing protein kinase At1g79600, chloroplastic-like [Cicer arietinum]	-	-	-	-	-	GO:0016740//transferase activity	-
ncbi_112709738	2	8.77833e-88	8.66574e-86	WRKY40	PREDICTED: probable WRKY transcription factor 40 [Arachis duranensis]	-	-	-	-	-	GO:0003677//DNA binding	GO:0010468//regulation of gene expression
ncbi_112754516	2	9.95178e-88	9.81114e-86	FFC	PREDICTED: signal recognition particle 54 kDa protein, chloroplastic [Arachis ipaensis]	Genetic Information Processing	Folding, sorting and degradation	ko03060//Protein export	K03106	GO:0009532//plastid stroma;GO:0048500//signal recognition particle	GO:0003723//RNA binding;GO:0017111//nucleoside-triphosphatase activity;GO:0032550//purine ribonucleoside binding	GO:0002252//immune effector process;GO:0006090//pyruvate metabolic process;GO:0006613//cotranslational protein targeting to membrane;GO:0030422//production of siRNA involved in RNA interference
ncbi_112723453	2	1.34452e-87	1.32376e-85	IF3-2	PREDICTED: translation initiation factor IF-3-like [Vigna radiata var. radiata] [Vigna radiata]	-	-	-	-	GO:0009536//plastid	-	GO:0006412//translation
ncbi_112779488	2	1.70964e-87	1.68103e-85	TSS	PREDICTED: LOW QUALITY PROTEIN: protein TSS-like [Arachis ipaensis]	-	-	-	-	GO:0044444//cytoplasmic part	-	GO:0006412//translation
ncbi_112712474	2	2.16275e-87	2.12374e-85	RPS18A	PREDICTED: 40S ribosomal protein S18 [Arachis duranensis]	Genetic Information Processing	Translation	ko03010//Ribosome	K02964	-	-	-
ncbi_112776033	2	2.35385e-87	2.30836e-85	RPS4B	PREDICTED: 40S ribosomal protein S4-2-like [Arachis duranensis]	Genetic Information Processing	Translation	ko03010//Ribosome	K02987	-	-	-
ncbi_112765009	2	3.39752e-87	3.32747e-85	CLEB3J9	PREDICTED: thylakoid lumenal 29 kDa protein, chloroplastic isoform X1 [Arachis ipaensis]	Metabolism;Metabolism	Metabolism of other amino acids;Carbohydrate metabolism	ko00480//Glutathione metabolism;ko00053//Ascorbate and aldarate metabolism	K00434;K00434	GO:0031978//plastid thylakoid lumen;GO:0044434//chloroplast part	GO:0003824//catalytic activity;GO:0046906//tetrapyrrole binding	GO:0005982//starch metabolic process;GO:0006090//pyruvate metabolic process;GO:0006091//generation of precursor metabolites and energy;GO:0006739//NADP metabolic process;GO:0006779//porphyrin-containing compound biosynthetic process;GO:0006950//response to stress;GO:0009639//response to red or far red light;GO:0009886//post-embryonic morphogenesis;GO:0016072//rRNA metabolic process;GO:0019757//gl…
ncbi_112711730	2	5.57006e-87	5.44804e-85	NEET	PREDICTED: CDGSH iron-sulfur domain-containing protein NEET [Arachis duranensis]	-	-	-	-	-	GO:0051536//iron-sulfur cluster binding	-
ncbi_112764881	2	5.59048e-87	5.46084e-85	CBSX3	PREDICTED: CBS domain-containing protein CBSX3, mitochondrial-like [Arachis ipaensis]	-	-	-	-	-	GO:0017076//purine nucleotide binding;GO:0046914//transition metal ion binding	GO:0006090//pyruvate metabolic process;GO:0006970//response to osmotic stress;GO:0006996//organelle organization;GO:0010038//response to metal ion;GO:0019725//cellular homeostasis;GO:0042044//fluid transport
ncbi_112777006	2	8.00461e-87	7.80874e-85	RPL14B	PREDICTED: probable 60S ribosomal protein L14 [Arachis duranensis]	Genetic Information Processing	Translation	ko03010//Ribosome	K02875	-	-	-
ncbi_112797519	2	1.02943e-86	1.00293e-84	RPL5	PREDICTED: 50S ribosomal protein L5, chloroplastic [Arachis duranensis]	Genetic Information Processing	Translation	ko03010//Ribosome	K02931	GO:0005840//ribosome;GO:0009526//plastid envelope;GO:0009532//plastid stroma	GO:0003723//RNA binding;GO:0005198//structural molecule activity	GO:0000097//sulfur amino acid biosynthetic process;GO:0006090//pyruvate metabolic process;GO:0010467//gene expression
ncbi_112792411	2	1.99083e-86	1.93704e-84	RPL35AA	PREDICTED: 60S ribosomal protein L35a-1-like [Arachis duranensis]	Genetic Information Processing	Translation	ko03010//Ribosome	K02917	-	-	-
ncbi_112754883	2	2.10361e-86	2.0441e-84	PNSB2	PREDICTED: photosynthetic NDH subunit of subcomplex B 2, chloroplastic [Arachis ipaensis]	-	-	-	-	-	GO:0005488//binding	GO:0044238//primary metabolic process
ncbi_112759041	2	2.69442e-86	2.61478e-84	RPS23	PREDICTED: 40S ribosomal protein S23 [Cicer arietinum]	Genetic Information Processing	Translation	ko03010//Ribosome	K02973	-	-	-
ncbi_112722255	2	2.9027e-86	2.81324e-84	RPL27AC	PREDICTED: 60S ribosomal protein L27a-3 [Arachis ipaensis]	Genetic Information Processing	Translation	ko03010//Ribosome	K02900	-	-	-
ncbi_112714505	2	3.07152e-86	2.97299e-84	CHLI	PREDICTED: magnesium-chelatase subunit ChlI, chloroplastic-like [Arachis duranensis]	Metabolism;Metabolism;Metabolism	Global and overview maps;Global and overview maps;Metabolism of cofactors and vitamins	ko01100//Metabolic pathways;ko01110//Biosynthesis of secondary metabolites;ko00860//Porphyrin and chlorophyll metabolism	K03405;K03405;K03405	-	-	-
ncbi_112787256	3	3.62321e-86	3.50242e-84	HIS2B	PREDICTED: probable histone H2B.1 [Arachis duranensis]	-	-	-	-	GO:0043231//intracellular membrane-bounded organelle;GO:0043232//intracellular non-membrane-bounded organelle	GO:0003676//nucleic acid binding;GO:0046983//protein dimerization activity	-
ncbi_112758428	2	5.38768e-86	5.20131e-84	WRKY41	PREDICTED: probable WRKY transcription factor 30 [Arachis ipaensis]	-	-	-	-	-	-	-
ncbi_112780035	2	5.44376e-86	5.24865e-84	OHP2	PREDICTED: probable inactive serine/threonine-protein kinase slob2 [Arachis ipaensis]	-	-	-	-	GO:0031976//plastid thylakoid;GO:0044434//chloroplast part	-	GO:0009639//response to red or far red light
ncbi_112755962	2	6.54296e-86	6.30029e-84	RPS5	PREDICTED: 40S ribosomal protein S5-like [Arachis ipaensis]	Genetic Information Processing	Translation	ko03010//Ribosome	K02989	GO:0044391//ribosomal subunit	GO:0005198//structural molecule activity	GO:0010467//gene expression
ncbi_112712297	3	6.96823e-86	6.70111e-84	ZAT5	PREDICTED: zinc finger protein ZAT11-like [Arachis duranensis]	-	-	-	-	-	-	-
ncbi_112736609	3	7.09262e-86	6.81193e-84	At5g59910	PREDICTED: histone H2B-like [Arachis duranensis]	-	-	-	-	GO:0043231//intracellular membrane-bounded organelle;GO:0043232//intracellular non-membrane-bounded organelle	GO:0003676//nucleic acid binding;GO:0046983//protein dimerization activity	-
ncbi_112697721	2	7.44707e-86	7.14315e-84	--	PREDICTED: uncharacterized protein LOC107495879 [Arachis duranensis]	-	-	-	-	-	-	-
ncbi_112766800	2	1.21271e-85	1.16172e-83	-	-	-	-	-	-	-	-	-
ncbi_112782700	2	2.70562e-85	2.58853e-83	At3g49470	PREDICTED: nascent polypeptide-associated complex subunit alpha-like protein 2 [Arachis ipaensis]	-	-	-	-	-	-	-
ncbi_112737334	2	2.91731e-85	2.78747e-83	RPL1	PREDICTED: 50S ribosomal protein L1, chloroplastic isoform X1 [Arachis ipaensis]	Genetic Information Processing	Translation	ko03010//Ribosome	K02863	-	-	-
ncbi_112751127	3	2.98375e-85	2.8473e-83	LBD41	PREDICTED: LOB domain-containing protein 41-like isoform X1 [Arachis ipaensis]	-	-	-	-	-	-	-
ncbi_112790937	2	4.80999e-85	4.58415e-83	RPS11	PREDICTED: 40S ribosomal protein S11-like [Arachis duranensis]	Genetic Information Processing	Translation	ko03010//Ribosome	K02949	GO:0030529//intracellular ribonucleoprotein complex	-	GO:0010467//gene expression
ncbi_112701092	2	6.02289e-85	5.73276e-83	--	PREDICTED: uncharacterized protein LOC107458790 [Arachis duranensis]	-	-	-	-	-	-	-
ncbi_112703564	3	6.09478e-85	5.79377e-83	STH-2	PREDICTED: pathogenesis-related protein STH-2-like [Arachis ipaensis]	-	-	-	-	-	-	GO:0050896//response to stimulus
ncbi_112764561	2	9.67691e-85	9.18727e-83	--	PREDICTED: pre-mRNA-splicing factor CWC22 homolog [Arachis ipaensis]	-	-	-	-	-	-	-
ncbi_112802235	2	2.81215e-84	2.66646e-82	RPS7	PREDICTED: 40S ribosomal protein S7-like [Arachis duranensis]	Genetic Information Processing	Translation	ko03010//Ribosome	K02993	GO:0030529//intracellular ribonucleoprotein complex	-	GO:0010467//gene expression
ncbi_112702679	2	3.61954e-84	3.42765e-82	EXPA10	PREDICTED: expansin-A10-like [Arachis duranensis]	-	-	-	-	GO:0030312//external encapsulating structure	-	GO:0071555//cell wall organization
ncbi_112773322	2	4.58282e-84	4.33434e-82	PNSL3	PREDICTED: photosynthetic NDH subunit of lumenal location 3, chloroplastic [Arachis ipaensis]	Metabolism;Metabolism	Global and overview maps;Energy metabolism	ko01100//Metabolic pathways;ko00195//Photosynthesis	K08901;K08901	GO:0009521//photosystem;GO:0031976//plastid thylakoid;GO:0044434//chloroplast part	GO:0009055//electron carrier activity;GO:0046872//metal ion binding	GO:0005982//starch metabolic process;GO:0009893//positive regulation of metabolic process;GO:0022900//electron transport chain
ncbi_112755866	2	1.00721e-83	9.51394e-82	RPP0A	PREDICTED: 60S acidic ribosomal protein P0 [Arachis ipaensis]	Genetic Information Processing	Translation	ko03010//Ribosome	K02941	-	-	-
ncbi_112791016	2	1.48808e-83	1.40383e-81	SDHAF2	PREDICTED: succinate dehydrogenase assembly factor 2, mitochondrial-like [Arachis duranensis]	-	-	-	-	-	-	-
ncbi_112702950	2	1.49516e-83	1.40872e-81	RPS1	PREDICTED: 30S ribosomal protein S1, chloroplastic-like [Arachis ipaensis]	Genetic Information Processing	Translation	ko03010//Ribosome	K02945	GO:0030529//intracellular ribonucleoprotein complex	-	-
ncbi_112779894	2	2.10617e-83	1.98191e-81	KTI3	PREDICTED: factor Xa inhibitor BuXI-like [Arachis ipaensis]	-	-	-	-	-	-	-
ncbi_112737727	2	2.8653e-83	2.69284e-81	RPS15D	PREDICTED: 40S ribosomal protein S15-4 [Arachis duranensis]	Genetic Information Processing	Translation	ko03010//Ribosome	K02958	GO:0044391//ribosomal subunit	GO:0005198//structural molecule activity	GO:0010467//gene expression
ncbi_112783064	2	4.62843e-83	4.34436e-81	RPS9C	PREDICTED: 40S ribosomal protein S9-2 [Arachis duranensis]	Genetic Information Processing	Translation	ko03010//Ribosome	K02997	-	-	-
ncbi_112733555	3	4.65503e-83	4.36382e-81	H3-7	PREDICTED: histone H3.2 [Musa acuminata subsp. malaccensis] [Musa acuminata]	-	-	-	-	GO:0043231//intracellular membrane-bounded organelle;GO:0043232//intracellular non-membrane-bounded organelle	GO:0003676//nucleic acid binding;GO:0046983//protein dimerization activity	-
ncbi_112707453	2	6.12391e-83	5.73359e-81	PSRP2	PREDICTED: 30S ribosomal protein 2, chloroplastic [Arachis duranensis]	Genetic Information Processing;Genetic Information Processing;Genetic Information Processing	Translation;Translation;Folding, sorting and degradation	ko03013//RNA transport;ko03015//mRNA surveillance pathway;ko03018//RNA degradation	K13126;K13126;K13126	GO:0044434//chloroplast part	-	GO:0044237//cellular metabolic process;GO:0044710//single-organism metabolic process;GO:0044763//single-organism cellular process
ncbi_112733332	2	6.93127e-83	6.48134e-81	MET1	PREDICTED: uncharacterized protein LOC107631088 [Arachis ipaensis]	-	-	-	-	GO:0009526//plastid envelope;GO:0009532//plastid stroma;GO:0031976//plastid thylakoid;GO:0044434//chloroplast part	-	GO:0016109//tetraterpenoid biosynthetic process;GO:0032958//inositol phosphate biosynthetic process
ncbi_112707500	2	7.43465e-83	6.94333e-81	CCD1	PREDICTED: carotenoid 9,10(9',10')-cleavage dioxygenase 1-like isoform X1 [Arachis duranensis]	-	-	-	-	-	-	-
ncbi_112751605	2	1.40931e-82	1.31452e-80	RPL7D	PREDICTED: 60S ribosomal protein L7-2-like isoform X1 [Arachis ipaensis]	Genetic Information Processing	Translation	ko03010//Ribosome	K02937	-	-	-
ncbi_112723221	3	1.54784e-82	1.44193e-80	DRR49A	PREDICTED: pathogenesis-related protein 2-like [Arachis ipaensis]	-	-	-	-	-	-	-
ncbi_112800906	2	1.79668e-82	1.67165e-80	--	NAD(P)-linked oxidoreductase-like protein [Medicago truncatula]	-	-	-	-	GO:0031976//plastid thylakoid;GO:0044434//chloroplast part	-	GO:0006090//pyruvate metabolic process;GO:0043623//cellular protein complex assembly
ncbi_112706599	2	3.57388e-82	3.32103e-80	BBX25	PREDICTED: B-box zinc finger protein 25-like [Arachis duranensis]	-	-	-	-	-	-	-
ncbi_112706343	3	5.33451e-82	4.95092e-80	HSP17.9-D	PREDICTED: 17.9 kDa class II heat shock protein-like [Arachis duranensis]	Genetic Information Processing	Folding, sorting and degradation	ko04141//Protein processing in endoplasmic reticulum	K13993	-	-	-
ncbi_112790680	2	6.19751e-82	5.74469e-80	TSS	PREDICTED: protein TSS [Arachis duranensis]	-	-	-	-	-	-	-
ncbi_112736780	2	7.40002e-82	6.85082e-80	GUN4	PREDICTED: tetrapyrrole-binding protein, chloroplastic [Arachis duranensis]	-	-	-	-	-	-	-
ncbi_112703192	2	8.30946e-82	7.6832e-80	EXO	PREDICTED: protein EXORDIUM-like [Arachis duranensis]	-	-	-	-	-	-	-
ncbi_112777318	2	1.4064e-81	1.29879e-79	RPS15AA	PREDICTED: 40S ribosomal protein S15a-1 [Arachis duranensis]	Genetic Information Processing	Translation	ko03010//Ribosome	K02957	GO:0030529//intracellular ribonucleoprotein complex	-	GO:0010467//gene expression
ncbi_112783285	2	2.08633e-81	1.92431e-79	--	BnaC07g43630D [Brassica napus]	-	-	-	-	-	-	-
ncbi_112703460	2	2.26044e-81	2.08231e-79	NCED1	9-cis-epoxycarotenoid dioxygenase [Arachis hypogaea]	Metabolism;Metabolism;Metabolism	Global and overview maps;Global and overview maps;Metabolism of terpenoids and polyketides	ko01100//Metabolic pathways;ko01110//Biosynthesis of secondary metabolites;ko00906//Carotenoid biosynthesis	K09840;K09840;K09840	-	-	-
ncbi_112706498	2	2.33421e-81	2.14761e-79	PRXIIE	PREDICTED: peroxiredoxin-2E, chloroplastic-like [Arachis duranensis]	-	-	-	-	-	GO:0003824//catalytic activity;GO:0016209//antioxidant activity	GO:0044710//single-organism metabolic process
ncbi_112777175	2	3.69158e-81	3.39229e-79	PNSL1	PREDICTED: photosynthetic NDH subunit of lumenal location 1, chloroplastic [Arachis ipaensis]	-	-	-	-	-	-	-
ncbi_112768998	2	4.28196e-81	3.92996e-79	Cdlc2	PREDICTED: dynein light chain 2, cytoplasmic [Arachis ipaensis]	-	-	-	-	-	-	GO:0044763//single-organism cellular process
ncbi_112715723	2	5.03916e-81	4.61921e-79	At3g49470	PREDICTED: nascent polypeptide-associated complex subunit alpha-like protein 2 [Arachis ipaensis]	-	-	-	-	-	-	-
ncbi_112755104	2	5.82425e-81	5.33231e-79	rps21	PREDICTED: chloride channel protein 1 [Arachis ipaensis]	-	-	-	-	GO:0044435//plastid part	-	-
ncbi_112700746	2	7.30452e-81	6.67933e-79	RPL10	PREDICTED: 50S ribosomal protein L10, chloroplastic-like [Arachis duranensis]	Genetic Information Processing	Translation	ko03010//Ribosome	K02864	GO:0030529//intracellular ribonucleoprotein complex	-	GO:0022613//ribonucleoprotein complex biogenesis
ncbi_112695907	2	9.99219e-81	9.12109e-79	RPS5	PREDICTED: 40S ribosomal protein S5-like [Arachis duranensis]	Genetic Information Processing	Translation	ko03010//Ribosome	K02989	GO:0044391//ribosomal subunit	GO:0005198//structural molecule activity	GO:0010467//gene expression
ncbi_112740765	2	9.99934e-81	9.12109e-79	TIFY10A	PREDICTED: protein TIFY 10A [Arachis ipaensis]	Environmental Information Processing	Signal transduction	ko04075//Plant hormone signal transduction	K13464	-	-	-
ncbi_112715072	2	1.47958e-80	1.34798e-78	HHL1	PREDICTED: protein HHL1, chloroplastic [Arachis ipaensis]	-	-	-	-	-	-	-
ncbi_114927292	1	2.5036e-80	2.27812e-78	ND4	NADH dehydrogenase subunit 4 (mitochondrion) [Pediomelum argophyllum]	Metabolism;Metabolism	Global and overview maps;Energy metabolism	ko01100//Metabolic pathways;ko00190//Oxidative phosphorylation	K03881;K03881	-	GO:0050136//NADH dehydrogenase (quinone) activity	GO:0022904//respiratory electron transport chain
ncbi_112701749	2	3.99014e-80	3.62635e-78	ACA12	PREDICTED: calcium-transporting ATPase 12, plasma membrane-type-like [Vigna angularis]	-	-	-	-	-	-	-
ncbi_112796842	2	6.05628e-80	5.49741e-78	MTI	PREDICTED: metallothionein-like protein 2 [Arachis duranensis]	-	-	-	-	-	-	-
ncbi_112772554	2	7.16813e-80	6.49873e-78	At3g63540	PREDICTED: thylakoid lumenal 19 kDa protein, chloroplastic [Arachis ipaensis]	-	-	-	-	GO:0009521//photosystem	-	GO:0044237//cellular metabolic process
ncbi_112750624	2	9.6059e-80	8.69825e-78	--	PREDICTED: uncharacterized protein LOC107643887 [Arachis ipaensis]	-	-	-	-	-	-	-
ncbi_112706876	2	1.46609e-79	1.32595e-77	RPS27B	Ribosomal protein S27e [Corchorus olitorius]	Genetic Information Processing	Translation	ko03010//Ribosome	K02978	GO:0030529//intracellular ribonucleoprotein complex	GO:0043169//cation binding	GO:0010467//gene expression
ncbi_112702358	2	3.10581e-79	2.80552e-77	-	-	-	-	-	-	-	-	-
ncbi_112749876	2	5.19696e-79	4.68879e-77	FDC1	PREDICTED: ferredoxin-1 [Arachis ipaensis]	Metabolism	Energy metabolism	ko00195//Photosynthesis	K02639	GO:0009536//plastid	GO:0043169//cation binding;GO:0051536//iron-sulfur cluster binding	GO:0006090//pyruvate metabolic process;GO:0006091//generation of precursor metabolites and energy;GO:0006355//regulation of transcription, DNA-templated;GO:0006779//porphyrin-containing compound biosynthetic process;GO:0016072//rRNA metabolic process
ncbi_112711754	2	6.66543e-79	6.00639e-77	VIT_05s0020g04070	PREDICTED: 1,2-dihydroxy-3-keto-5-methylthiopentene dioxygenase 1 [Arachis duranensis]	Metabolism;Metabolism	Global and overview maps;Amino acid metabolism	ko01100//Metabolic pathways;ko00270//Cysteine and methionine metabolism	K08967;K08967	-	-	-
ncbi_112789883	2	7.25182e-79	6.5269e-77	PGAAIR	PREDICTED: ketol-acid reductoisomerase, chloroplastic-like [Arachis ipaensis]	Metabolism;Metabolism;Metabolism;Metabolism;Metabolism;Metabolism	Global and overview maps;Global and overview maps;Global and overview maps;Global and overview maps;Metabolism of cofactors and vitamins;Amino acid metabolism	ko01100//Metabolic pathways;ko01110//Biosynthesis of secondary metabolites;ko01230//Biosynthesis of amino acids;ko01210//2-Oxocarboxylic acid metabolism;ko00770//Pantothenate and CoA biosynthesis;ko00290//Valine, leucine and isoleucine biosynthesis	K00053;K00053;K00053;K00053;K00053;K00053	GO:0005576//extracellular region;GO:0009526//plastid envelope;GO:0009532//plastid stroma;GO:0030312//external encapsulating structure	GO:0016614//oxidoreductase activity, acting on CH-OH group of donors;GO:0046914//transition metal ion binding;GO:0048037//cofactor binding	GO:0006006//glucose metabolic process;GO:0006090//pyruvate metabolic process;GO:0006163//purine nucleotide metabolic process;GO:0006549//isoleucine metabolic process;GO:0006573//valine metabolic process;GO:0006970//response to osmotic stress;GO:0008652//cellular amino acid biosynthetic process
ncbi_114927090	1	7.60902e-79	6.84012e-77	ycf3	hypothetical chloroplast RF34 (chloroplast) [Arachis hypogaea]	-	-	-	-	GO:0034357//photosynthetic membrane;GO:0044434//chloroplast part	-	GO:0044237//cellular metabolic process
ncbi_112755495	2	8.56314e-79	7.68854e-77	PAP8	PREDICTED: probable plastid-lipid-associated protein 8, chloroplastic [Arachis ipaensis]	-	-	-	-	-	-	-
ncbi_112723660	2	8.86996e-79	7.95443e-77	At3g55350	protein ALP1-like [Cajanus cajan]	-	-	-	-	-	-	-
ncbi_112712305	2	1.10241e-78	9.87431e-77	PNSL1	PREDICTED: photosynthetic NDH subunit of lumenal location 1, chloroplastic [Arachis duranensis]	-	-	-	-	-	-	-
ncbi_112734602	2	3.04325e-78	2.72257e-76	TIC62	NAD-dependent epimerase/dehydratase family protein [Medicago truncatula]	-	-	-	-	GO:0009526//plastid envelope;GO:0031976//plastid thylakoid;GO:0044434//chloroplast part	-	GO:0032958//inositol phosphate biosynthetic process
ncbi_112716066	2	3.2629e-78	2.91558e-76	YLMG2	PREDICTED: ylmG homolog protein 2, chloroplastic [Arachis duranensis]	-	-	-	-	-	-	-
ncbi_112720338	3	3.3678e-78	3.0057e-76	GLOX1	PREDICTED: WSC domain-containing protein ARB_07867-like [Arachis ipaensis]	-	-	-	-	-	-	-
ncbi_112732412	2	3.95764e-78	3.5279e-76	At3g28850	PREDICTED: glutaredoxin domain-containing cysteine-rich protein 1 [Jatropha curcas]	-	-	-	-	-	-	-
ncbi_112732444	2	7.12833e-78	6.34669e-76	At1g64390	PREDICTED: endoglucanase 6-like [Arachis duranensis]	-	-	-	-	-	GO:0004553//hydrolase activity, hydrolyzing O-glycosyl compounds;GO:0005488//binding	GO:0030243//cellulose metabolic process
ncbi_112765176	2	8.91771e-78	7.93037e-76	TRXM	PREDICTED: thioredoxin M-type, chloroplastic-like [Arachis ipaensis]	-	-	-	-	-	-	-
ncbi_112779417	2	1.16152e-77	1.03169e-75	CFBP1	PREDICTED: fructose-1,6-bisphosphatase, cytosolic-like [Arachis duranensis]	Metabolism;Metabolism;Metabolism;Metabolism;Metabolism;Metabolism;Metabolism	Global and overview maps;Global and overview maps;Global and overview maps;Carbohydrate metabolism;Energy metabolism;Carbohydrate metabolism;Carbohydrate metabolism	ko01100//Metabolic pathways;ko01110//Biosynthesis of secondary metabolites;ko01200//Carbon metabolism;ko00010//Glycolysis / Gluconeogenesis;ko00710//Carbon fixation in photosynthetic organisms;ko00051//Fructose and mannose metabolism;ko00030//Pentose phosphate pathway	K03841;K03841;K03841;K03841;K03841;K03841;K03841	-	-	-
ncbi_112741690	3	1.60413e-77	1.42312e-75	LLR18B	PREDICTED: ABA-responsive protein ABR17-like [Arachis ipaensis]	-	-	-	-	-	-	-
ncbi_114927302	1	1.74025e-77	1.54205e-75	COX2	PREDICTED: uncharacterized mitochondrial protein AtMg01010-like [Arachis duranensis]	Metabolism;Metabolism	Global and overview maps;Energy metabolism	ko01100//Metabolic pathways;ko00190//Oxidative phosphorylation	K02261;K02261	GO:0019866//organelle inner membrane;GO:0031224//intrinsic component of membrane;GO:0043231//intracellular membrane-bounded organelle	GO:0003824//catalytic activity;GO:0046914//transition metal ion binding	GO:0006091//generation of precursor metabolites and energy;GO:0015992//proton transport;GO:0016070//RNA metabolic process;GO:0044710//single-organism metabolic process
ncbi_112733213	2	1.80208e-77	1.59494e-75	SAMC1	PREDICTED: S-adenosylmethionine carrier 1, chloroplastic/mitochondrial isoform X1 [Arachis duranensis]	-	-	-	-	GO:0009526//plastid envelope;GO:0031224//intrinsic component of membrane	-	GO:0003333//amino acid transmembrane transport;GO:0006355//regulation of transcription, DNA-templated;GO:0009658//chloroplast organization;GO:0009668//plastid membrane organization;GO:0015858//nucleoside transport;GO:0016072//rRNA metabolic process;GO:0031399//regulation of protein modification process;GO:0043623//cellular protein complex assembly
ncbi_112792405	2	2.61132e-77	2.30841e-75	FTSH2	PREDICTED: ATP-dependent zinc metalloprotease FTSH 2, chloroplastic-like [Arachis duranensis]	-	-	-	-	-	-	-
ncbi_112744687	2	2.68872e-77	2.37401e-75	UBI3	PREDICTED: ubiquitin-40S ribosomal protein S27a [Arachis duranensis]	Genetic Information Processing	Translation	ko03010//Ribosome	K02977	GO:0030529//intracellular ribonucleoprotein complex	-	GO:0010467//gene expression
ncbi_112702429	3	4.07143e-77	3.59062e-75	At3g50280	PREDICTED: uncharacterized acetyltransferase At3g50280-like [Arachis duranensis]	-	-	-	-	-	GO:0016746//transferase activity, transferring acyl groups	-
ncbi_112805773	2	7.28101e-77	6.41358e-75	RPL27AC	PREDICTED: 60S ribosomal protein L27a-3 [Arachis duranensis]	Genetic Information Processing	Translation	ko03010//Ribosome	K02900	-	-	-
ncbi_112790211	2	1.06028e-76	9.32858e-75	At1g67280	PREDICTED: probable lactoylglutathione lyase, chloroplastic [Arachis duranensis]	Metabolism	Carbohydrate metabolism	ko00620//Pyruvate metabolism	K01759	-	-	-
ncbi_114926174	1	1.18955e-76	1.04535e-74	AtMg01280	PREDICTED: uncharacterized mitochondrial protein AtMg01280-like [Arachis duranensis]	-	-	-	-	-	-	GO:0015992//proton transport
ncbi_112736670	2	1.28227e-76	1.12551e-74	PTAC16	PREDICTED: protein plastid transcriptionally active 16, chloroplastic [Arachis ipaensis]	-	-	-	-	-	-	-
ncbi_112792690	2	1.31567e-76	1.15346e-74	RPL32A	PREDICTED: 60S ribosomal protein L32-1-like [Arachis ipaensis]	Genetic Information Processing	Translation	ko03010//Ribosome	K02912	-	-	-
ncbi_112776635	2	1.41982e-76	1.24331e-74	--	RmlC-like cupins superfamily protein [Medicago truncatula]	-	-	-	-	-	-	-
ncbi_112696412	2	1.90276e-76	1.66426e-74	GSTF8	PREDICTED: glutathione S-transferase-like [Arachis duranensis]	Metabolism	Metabolism of other amino acids	ko00480//Glutathione metabolism	K00799	-	GO:0003824//catalytic activity	-
ncbi_112734628	2	2.3326e-76	2.03782e-74	RPL35AA	PREDICTED: 60S ribosomal protein L35a-1-like [Arachis duranensis]	Genetic Information Processing	Translation	ko03010//Ribosome	K02917	-	-	-
ncbi_112751103	2	2.58394e-76	2.25475e-74	RPS7	PREDICTED: 40S ribosomal protein S7-like [Arachis ipaensis]	Genetic Information Processing	Translation	ko03010//Ribosome	K02993	-	-	-
ncbi_112714786	3	2.81825e-76	2.45633e-74	CAD1	PREDICTED: probable cinnamyl alcohol dehydrogenase 1 [Arachis duranensis]	Metabolism;Metabolism;Metabolism	Global and overview maps;Global and overview maps;Biosynthesis of other secondary metabolites	ko01100//Metabolic pathways;ko01110//Biosynthesis of secondary metabolites;ko00940//Phenylpropanoid biosynthesis	K00083;K00083;K00083	-	-	-
ncbi_112741951	2	3.80846e-76	3.31549e-74	FKBP17-1	PREDICTED: peptidyl-prolyl cis-trans isomerase FKBP17-1, chloroplastic [Arachis ipaensis]	-	-	-	-	-	-	-
ncbi_112791941	2	4.0328e-76	3.5067e-74	RNS1	PREDICTED: extracellular ribonuclease LE-like [Arachis ipaensis]	-	-	-	-	-	GO:0016892//endoribonuclease activity, producing 3'-phosphomonoesters	GO:0090501//RNA phosphodiester bond hydrolysis
ncbi_112795837	3	6.17337e-76	5.36176e-74	Cmbl	PREDICTED: endo-1,3;1,4-beta-D-glucanase-like [Arachis duranensis]	-	-	-	-	-	GO:0016787//hydrolase activity	-
ncbi_112715580	2	9.94914e-76	8.63106e-74	ERF109	PREDICTED: ethylene-responsive transcription factor ERF109-like [Arachis duranensis]	-	-	-	-	-	-	-
ncbi_112754622	1	1.53602e-75	1.33097e-73	ND2	PREDICTED: NADH-ubiquinone oxidoreductase chain 2 isoform X1 [Arachis duranensis]	Metabolism;Metabolism	Global and overview maps;Energy metabolism	ko01100//Metabolic pathways;ko00190//Oxidative phosphorylation	K03879;K03879	-	GO:0050136//NADH dehydrogenase (quinone) activity	GO:0022904//respiratory electron transport chain
ncbi_112705704	2	1.72812e-75	1.49569e-73	CAT1	PREDICTED: catalase isozyme 1 [Arachis duranensis]	Metabolism;Metabolism;Environmental Information Processing;Cellular Processes;Metabolism;Metabolism	Global and overview maps;Global and overview maps;Signal transduction;Transport and catabolism;Carbohydrate metabolism;Amino acid metabolism	ko01110//Biosynthesis of secondary metabolites;ko01200//Carbon metabolism;ko04016//MAPK signaling pathway - plant;ko04146//Peroxisome;ko00630//Glyoxylate and dicarboxylate metabolism;ko00380//Tryptophan metabolism	K03781;K03781;K03781;K03781;K03781;K03781	GO:0005840//ribosome;GO:0009526//plastid envelope;GO:0030312//external encapsulating structure;GO:0042579//microbody	GO:0003824//catalytic activity;GO:0016209//antioxidant activity;GO:0046906//tetrapyrrole binding;GO:0046914//transition metal ion binding	GO:0006950//response to stress;GO:0042743//hydrogen peroxide metabolic process;GO:0044710//single-organism metabolic process
ncbi_112705822	3	2.32318e-75	2.00838e-73	44654	PREDICTED: 5'-adenylylsulfate reductase 3, chloroplastic [Arachis ipaensis]	Metabolism	Energy metabolism	ko00920//Sulfur metabolism	K05907	-	GO:0016667//oxidoreductase activity, acting on a sulfur group of donors	GO:0006790//sulfur compound metabolic process;GO:0019725//cellular homeostasis;GO:0044710//single-organism metabolic process
ncbi_112711521	2	2.49881e-75	2.1577e-73	RPS4B	PREDICTED: 40S ribosomal protein S4-2-like [Arachis duranensis]	Genetic Information Processing	Translation	ko03010//Ribosome	K02987	-	-	-
ncbi_112789028	2	3.80714e-75	3.28363e-73	RPL7A-1	PREDICTED: 60S ribosomal protein L7a [Arachis ipaensis]	Genetic Information Processing	Translation	ko03010//Ribosome	K02936	-	-	-
ncbi_112711198	3	4.00454e-75	3.44989e-73	--	PREDICTED: basic 7S globulin-like [Arachis duranensis]	-	-	-	-	-	-	GO:0019538//protein metabolic process
ncbi_112714954	2	4.05841e-75	3.49225e-73	PAP4	PREDICTED: probable plastid-lipid-associated protein 4, chloroplastic [Arachis duranensis]	-	-	-	-	-	-	-
ncbi_112744673	3	4.83342e-75	4.15434e-73	At3g02360	PREDICTED: 6-phosphogluconate dehydrogenase, decarboxylating 3 [Arachis ipaensis]	Metabolism;Metabolism;Metabolism;Metabolism;Metabolism	Global and overview maps;Global and overview maps;Global and overview maps;Metabolism of other amino acids;Carbohydrate metabolism	ko01100//Metabolic pathways;ko01110//Biosynthesis of secondary metabolites;ko01200//Carbon metabolism;ko00480//Glutathione metabolism;ko00030//Pentose phosphate pathway	K00033;K00033;K00033;K00033;K00033	-	GO:0000166//nucleotide binding;GO:0016614//oxidoreductase activity, acting on CH-OH group of donors;GO:0048037//cofactor binding	GO:0006739//NADP metabolic process
ncbi_112802533	2	4.98902e-75	4.28313e-73	RPS10-1	PREDICTED: 40S ribosomal protein S10-like [Arachis duranensis]	Genetic Information Processing	Translation	ko03010//Ribosome	K02947	-	-	-
ncbi_112802846	2	5.07085e-75	4.34837e-73	--	PREDICTED: remorin [Arachis ipaensis]	-	-	-	-	-	-	-
ncbi_112800893	2	5.15477e-75	4.41525e-73	TL20.3	PREDICTED: thylakoid lumenal protein TL20.3, chloroplastic [Arachis duranensis]	-	-	-	-	GO:0031978//plastid thylakoid lumen;GO:0044434//chloroplast part	-	-
ncbi_112736608	3	5.17563e-75	4.42802e-73	HIS2B	PREDICTED: probable histone H2B.1 [Arachis duranensis]	-	-	-	-	GO:0043231//intracellular membrane-bounded organelle;GO:0043232//intracellular non-membrane-bounded organelle	GO:0003676//nucleic acid binding;GO:0046983//protein dimerization activity	-
ncbi_112791245	2	5.39969e-75	4.61441e-73	--	PREDICTED: uncharacterized protein LOC107480393 [Arachis duranensis]	-	-	-	-	-	-	-
ncbi_112764307	2	6.32404e-75	5.39813e-73	CAT1	PREDICTED: catalase isozyme 1-like [Arachis ipaensis]	Metabolism;Metabolism;Environmental Information Processing;Cellular Processes;Metabolism;Metabolism	Global and overview maps;Global and overview maps;Signal transduction;Transport and catabolism;Carbohydrate metabolism;Amino acid metabolism	ko01110//Biosynthesis of secondary metabolites;ko01200//Carbon metabolism;ko04016//MAPK signaling pathway - plant;ko04146//Peroxisome;ko00630//Glyoxylate and dicarboxylate metabolism;ko00380//Tryptophan metabolism	K03781;K03781;K03781;K03781;K03781;K03781	GO:0005840//ribosome;GO:0009526//plastid envelope;GO:0030312//external encapsulating structure;GO:0042579//microbody	GO:0003824//catalytic activity;GO:0016209//antioxidant activity;GO:0046906//tetrapyrrole binding;GO:0046914//transition metal ion binding	GO:0006950//response to stress;GO:0042743//hydrogen peroxide metabolic process;GO:0044710//single-organism metabolic process
ncbi_112703985	2	7.09308e-75	6.04765e-73	RPL18A	PREDICTED: 60S ribosomal protein L18a [Juglans regia]	-	-	-	-	GO:0030529//intracellular ribonucleoprotein complex	-	GO:0010467//gene expression
ncbi_112706359	2	1.04613e-74	8.90922e-73	--	PREDICTED: uncharacterized protein LOC107466116 [Arachis duranensis]	-	-	-	-	-	-	-
ncbi_112736865	2	1.1776e-74	1.0012e-72	CLPP6	PREDICTED: ATP-dependent Clp protease proteolytic subunit 6, chloroplastic [Arachis ipaensis]	-	-	-	-	-	GO:0016787//hydrolase activity	GO:0019538//protein metabolic process
ncbi_112775152	2	1.17831e-74	1.0012e-72	RPS29A	PREDICTED: 40S ribosomal protein S29-like [Juglans regia]	Genetic Information Processing	Translation	ko03010//Ribosome	K02980	-	-	-
ncbi_112755637	2	1.19723e-74	1.01611e-72	PAP8	PREDICTED: probable plastid-lipid-associated protein 8, chloroplastic [Arachis duranensis]	-	-	-	-	-	-	-
ncbi_112800694	2	1.24027e-74	1.05144e-72	--	PREDICTED: uncharacterized protein LOC107487864 [Arachis duranensis]	-	-	-	-	-	-	-
ncbi_112699189	2	1.28294e-74	1.08639e-72	TET8	PREDICTED: tetraspanin-8-like [Arachis ipaensis]	-	-	-	-	-	-	-
ncbi_112705655	2	1.34745e-74	1.13971e-72	--	PREDICTED: pre-mRNA-splicing factor CWC22 homolog [Arachis duranensis]	-	-	-	-	-	-	-
ncbi_112723390	2	1.53244e-74	1.29471e-72	RPL39A	60S ribosomal protein L39 [Glycine soja]	Genetic Information Processing	Translation	ko03010//Ribosome	K02924	GO:0030529//intracellular ribonucleoprotein complex	-	GO:0010467//gene expression
ncbi_112722821	2	1.5871e-74	1.33937e-72	--	PREDICTED: uncharacterized protein LOC107636767 [Arachis ipaensis]	-	-	-	-	-	-	-
ncbi_112792517	2	1.65002e-74	1.39089e-72	ndhL	PREDICTED: NAD(P)H-quinone oxidoreductase subunit L, chloroplastic [Arachis duranensis]	-	-	-	-	-	-	-
ncbi_112699881	3	1.91591e-74	1.6132e-72	HSP70	PREDICTED: heat shock 70 kDa protein [Arachis duranensis]	Genetic Information Processing;Cellular Processes;Genetic Information Processing	Folding, sorting and degradation;Transport and catabolism;Transcription	ko04141//Protein processing in endoplasmic reticulum;ko04144//Endocytosis;ko03040//Spliceosome	K03283;K03283;K03283	GO:0009536//plastid;GO:0016020//membrane;GO:0030312//external encapsulating structure	GO:0032550//purine ribonucleoside binding	GO:0000302//response to reactive oxygen species;GO:0009408//response to heat;GO:0009642//response to light intensity;GO:0033554//cellular response to stress;GO:0044267//cellular protein metabolic process
ncbi_112755017	2	2.06428e-74	1.73617e-72	FAD2-2	PREDICTED: omega-6 fatty acid desaturase, endoplasmic reticulum isozyme 2 [Arachis ipaensis]	Metabolism;Metabolism	Global and overview maps;Lipid metabolism	ko01212//Fatty acid metabolism;ko01040//Biosynthesis of unsaturated fatty acids	K10256;K10256	GO:0031090//organelle membrane;GO:0031224//intrinsic component of membrane	GO:0016705//oxidoreductase activity, acting on paired donors, with incorporation or reduction of molecular oxygen	GO:0006633//fatty acid biosynthetic process
ncbi_112790570	2	2.26697e-74	1.90449e-72	MSRB1	PREDICTED: peptide methionine sulfoxide reductase MsrB isoform X1 [Arachis duranensis]	-	-	-	-	-	-	-
ncbi_112775220	2	3.33789e-74	2.801e-72	--	PREDICTED: uncharacterized protein LOC107617971 [Arachis ipaensis]	-	-	-	-	-	-	-
ncbi_112792594	2	4.08603e-74	3.42495e-72	At1g67340	PREDICTED: F-box protein At1g67340 [Arachis duranensis]	-	-	-	-	-	-	-
ncbi_112737440	2	4.4098e-74	3.69217e-72	ndhT	PREDICTED: NAD(P)H-quinone oxidoreductase subunit T, chloroplastic [Arachis ipaensis]	-	-	-	-	-	-	-
ncbi_112715801	2	7.84998e-74	6.56514e-72	--	PREDICTED: uncharacterized protein LOC107470206 [Arachis duranensis]	-	-	-	-	-	-	-
ncbi_36489241	1	8.79407e-74	7.34646e-72	rpl2-A	ribosomal protein L2 (chloroplast) [Arachis hypogaea]	Genetic Information Processing	Translation	ko03010//Ribosome	K02886	GO:0009536//plastid;GO:0044391//ribosomal subunit	GO:0003723//RNA binding;GO:0003824//catalytic activity;GO:0005198//structural molecule activity	GO:0010467//gene expression
ncbi_112702874	2	1.44026e-73	1.20182e-71	--	PREDICTED: uncharacterized protein LOC107458385 [Arachis duranensis]	-	-	-	-	GO:0009526//plastid envelope;GO:0031976//plastid thylakoid;GO:0044434//chloroplast part	-	GO:0006873//cellular ion homeostasis;GO:0009639//response to red or far red light;GO:0009658//chloroplast organization;GO:0009668//plastid membrane organization;GO:0016070//RNA metabolic process;GO:0030001//metal ion transport
ncbi_112726466	3	1.57104e-73	1.30949e-71	AS	PREDICTED: hydroquinone glucosyltransferase-like [Arachis ipaensis]	-	-	-	-	-	GO:0016757//transferase activity, transferring glycosyl groups	-
ncbi_112788935	3	2.61494e-73	2.17716e-71	MHB1	PREDICTED: non-symbiotic hemoglobin 1 [Arachis duranensis]	-	-	-	-	-	GO:0043169//cation binding;GO:0046906//tetrapyrrole binding	GO:0015669//gas transport
ncbi_112790548	2	2.89883e-73	2.41082e-71	ERF017	PREDICTED: ethylene-responsive transcription factor ERF017-like [Arachis duranensis]	-	-	-	-	-	-	GO:0010467//gene expression;GO:0034645//cellular macromolecule biosynthetic process
ncbi_112714405	2	3.68552e-73	3.06165e-71	PDX13	PREDICTED: pyridoxal 5'-phosphate synthase subunit PDX1.3 [Arachis duranensis]	Metabolism	Metabolism of cofactors and vitamins	ko00750//Vitamin B6 metabolism	K06215	-	-	-
ncbi_112764785	2	3.95053e-73	3.27815e-71	--	PREDICTED: uncharacterized protein LOC107458385 [Arachis duranensis]	-	-	-	-	GO:0009526//plastid envelope;GO:0031976//plastid thylakoid;GO:0044434//chloroplast part	-	GO:0006873//cellular ion homeostasis;GO:0009639//response to red or far red light;GO:0009658//chloroplast organization;GO:0009668//plastid membrane organization;GO:0016070//RNA metabolic process;GO:0030001//metal ion transport
ncbi_112706569	3	4.11565e-73	3.41136e-71	EP3	PREDICTED: endochitinase PR4-like [Arachis duranensis]	Metabolism;Metabolism	Global and overview maps;Carbohydrate metabolism	ko01100//Metabolic pathways;ko00520//Amino sugar and nucleotide sugar metabolism	K01183;K01183	-	-	-
ncbi_112733249	2	4.25554e-73	3.52339e-71	--	PREDICTED: uncharacterized protein LOC107631131 isoform X1 [Arachis ipaensis]	-	-	-	-	-	-	-
ncbi_112755963	2	4.75638e-73	3.93368e-71	RPS28	PREDICTED: 40S ribosomal protein S28-like [Arachis duranensis]	Genetic Information Processing	Translation	ko03010//Ribosome	K02979	GO:0030529//intracellular ribonucleoprotein complex	-	GO:0010467//gene expression
ncbi_112776055	2	1.10458e-72	9.12514e-71	NDKP1	PREDICTED: nucleoside diphosphate kinase 1 [Arachis ipaensis]	Metabolism;Metabolism;Metabolism;Environmental Information Processing;Metabolism	Global and overview maps;Global and overview maps;Nucleotide metabolism;Signal transduction;Nucleotide metabolism	ko01100//Metabolic pathways;ko01110//Biosynthesis of secondary metabolites;ko00230//Purine metabolism;ko04016//MAPK signaling pathway - plant;ko00240//Pyrimidine metabolism	K00940;K00940;K00940;K00940;K00940	-	GO:0016776//phosphotransferase activity, phosphate group as acceptor;GO:0032550//purine ribonucleoside binding	GO:0009132//nucleoside diphosphate metabolic process;GO:0009152//purine ribonucleotide biosynthetic process;GO:0009209//pyrimidine ribonucleoside triphosphate biosynthetic process
ncbi_112710564	3	1.18465e-72	9.77576e-71	CP12-2	PREDICTED: calvin cycle protein CP12-1, chloroplastic-like [Arachis duranensis]	-	-	-	-	-	-	-
ncbi_112772549	2	1.47445e-72	1.21537e-70	RPS27B	Ribosomal protein S27e [Corchorus olitorius]	Genetic Information Processing	Translation	ko03010//Ribosome	K02978	GO:0030529//intracellular ribonucleoprotein complex	GO:0043169//cation binding	GO:0010467//gene expression
ncbi_112736327	2	1.96514e-72	1.61805e-70	CP31A	PREDICTED: 28 kDa ribonucleoprotein, chloroplastic [Arachis ipaensis]	-	-	-	-	-	-	-
ncbi_112784841	2	2.70774e-72	2.22702e-70	slr0575	PREDICTED: thylakoid membrane protein slr0575 [Arachis ipaensis]	-	-	-	-	-	-	-
ncbi_112733339	2	3.02448e-72	2.48478e-70	RPL5	PREDICTED: 60S ribosomal protein L5 [Arachis duranensis]	Genetic Information Processing	Translation	ko03010//Ribosome	K02932	-	-	-
ncbi_112702935	2	3.16648e-72	2.59858e-70	--	PREDICTED: uncharacterized protein LOC107458709 [Arachis duranensis]	-	-	-	-	-	-	-
ncbi_112743822	2	3.30614e-72	2.7102e-70	-	-	-	-	-	-	-	-	-
ncbi_112772781	2	3.94026e-72	3.22647e-70	Os02g0220500	PREDICTED: elongation factor 1-gamma-like [Arachis ipaensis]	-	-	-	-	-	-	-
ncbi_112733638	2	4.05266e-72	3.31485e-70	At2g44920	PREDICTED: thylakoid lumenal 15 kDa protein 1, chloroplastic [Arachis ipaensis]	-	-	-	-	-	-	-
ncbi_112701934	2	4.33527e-72	3.54212e-70	--	DUF4408 domain protein [Medicago truncatula]	-	-	-	-	-	-	-
ncbi_112701780	2	4.62113e-72	3.77154e-70	FBA5	PREDICTED: fructose-bisphosphate aldolase, cytoplasmic isozyme 1 [Arachis ipaensis]	Metabolism;Metabolism;Metabolism;Metabolism;Metabolism;Metabolism;Metabolism;Metabolism	Global and overview maps;Global and overview maps;Global and overview maps;Global and overview maps;Carbohydrate metabolism;Energy metabolism;Carbohydrate metabolism;Carbohydrate metabolism	ko01100//Metabolic pathways;ko01110//Biosynthesis of secondary metabolites;ko01200//Carbon metabolism;ko01230//Biosynthesis of amino acids;ko00010//Glycolysis / Gluconeogenesis;ko00710//Carbon fixation in photosynthetic organisms;ko00051//Fructose and mannose metabolism;ko00030//Pentose phosphate pathway	K01623;K01623;K01623;K01623;K01623;K01623;K01623;K01623	-	GO:0016832//aldehyde-lyase activity	GO:0006090//pyruvate metabolic process
ncbi_112776482	2	5.23361e-72	4.26674e-70	--	PREDICTED: late embryogenesis abundant protein 2 [Arachis ipaensis]	-	-	-	-	-	-	-
ncbi_112695789	3	5.27582e-72	4.29645e-70	ARG2	PREDICTED: indole-3-acetic acid-induced protein ARG2-like [Arachis duranensis]	-	-	-	-	-	-	-
ncbi_112790035	2	6.15408e-72	5.00619e-70	PORA	PREDICTED: protochlorophyllide reductase, chloroplastic [Arachis duranensis]	Metabolism;Metabolism;Metabolism	Global and overview maps;Global and overview maps;Metabolism of cofactors and vitamins	ko01100//Metabolic pathways;ko01110//Biosynthesis of secondary metabolites;ko00860//Porphyrin and chlorophyll metabolism	K00218;K00218;K00218	-	-	-
ncbi_112706656	2	6.80199e-72	5.52721e-70	DIT1	PREDICTED: dicarboxylate transporter 1, chloroplastic-like [Arachis duranensis]	-	-	-	-	-	-	-
ncbi_112759125	3	7.86705e-72	6.3857e-70	PCUBI4-1	PREDICTED: polyubiquitin [Arachis ipaensis]	-	-	-	-	-	-	-
ncbi_112703206	2	1.19759e-71	9.7103e-70	CLEB3J9	PREDICTED: thylakoid lumenal 29 kDa protein, chloroplastic [Arachis duranensis]	Metabolism;Metabolism	Metabolism of other amino acids;Carbohydrate metabolism	ko00480//Glutathione metabolism;ko00053//Ascorbate and aldarate metabolism	K00434;K00434	GO:0031978//plastid thylakoid lumen;GO:0044434//chloroplast part	GO:0003824//catalytic activity;GO:0046906//tetrapyrrole binding	GO:0005982//starch metabolic process;GO:0006090//pyruvate metabolic process;GO:0006091//generation of precursor metabolites and energy;GO:0006739//NADP metabolic process;GO:0006779//porphyrin-containing compound biosynthetic process;GO:0006950//response to stress;GO:0009639//response to red or far red light;GO:0009886//post-embryonic morphogenesis;GO:0016072//rRNA metabolic process;GO:0019757//gl…
ncbi_112737737	3	1.22431e-71	9.91608e-70	At2g30620	PREDICTED: histone H1-like, partial [Arachis ipaensis]	-	-	-	-	-	-	-
ncbi_112784323	2	1.60319e-71	1.29707e-69	--	PREDICTED: uncharacterized protein LOC107624174 [Arachis ipaensis]	-	-	-	-	-	-	-
ncbi_112726793	2	2.11952e-71	1.71295e-69	ndhS	PREDICTED: NAD(P)H-quinone oxidoreductase subunit S, chloroplastic [Arachis ipaensis]	-	-	-	-	GO:0031976//plastid thylakoid;GO:0044434//chloroplast part	-	GO:0006812//cation transport;GO:0009987//cellular process;GO:0065007//biological regulation
ncbi_112792106	2	2.2365e-71	1.80553e-69	--	PREDICTED: uncharacterized protein LOC107481883 [Arachis duranensis]	-	-	-	-	-	-	-
ncbi_112764191	3	2.36595e-71	1.90796e-69	HSP18.5-C	PREDICTED: 17.3 kDa class I heat shock protein-like [Arachis ipaensis]	Genetic Information Processing	Folding, sorting and degradation	ko04141//Protein processing in endoplasmic reticulum	K13993	-	-	-
ncbi_112744486	2	2.62493e-71	2.11452e-69	RPL34	PREDICTED: 60S ribosomal protein L34 [Arachis ipaensis]	Genetic Information Processing	Translation	ko03010//Ribosome	K02915	GO:0030529//intracellular ribonucleoprotein complex	-	GO:0010467//gene expression
ncbi_112695433	2	3.02674e-71	2.43556e-69	RPS25B	PREDICTED: 40S ribosomal protein S25-2 [Arachis duranensis]	Genetic Information Processing	Translation	ko03010//Ribosome	K02975	-	-	-
ncbi_112791497	3	3.42447e-71	2.75263e-69	HSP17.5-E	PREDICTED: 17.3 kDa class I heat shock protein [Arachis duranensis]	Genetic Information Processing	Folding, sorting and degradation	ko04141//Protein processing in endoplasmic reticulum	K13993	-	-	-
ncbi_112767179	2	3.52083e-71	2.82704e-69	--	protein JAZ13 [Cajanus cajan]	-	-	-	-	-	-	-
ncbi_112733852	3	3.59807e-71	2.88594e-69	--	PREDICTED: lysine-rich arabinogalactan protein 19-like [Vigna angularis]	-	-	-	-	-	-	-
ncbi_112800834	2	3.6884e-71	2.95521e-69	DREB1E	PREDICTED: dehydration-responsive element-binding protein 1E-like [Arachis duranensis]	-	-	-	-	-	-	GO:0010467//gene expression;GO:0034645//cellular macromolecule biosynthetic process
ncbi_112766216	2	3.85449e-71	3.08496e-69	MAPKKK17	PREDICTED: mitogen-activated protein kinase kinase kinase 2-like [Arachis ipaensis]	-	-	-	-	-	GO:0004672//protein kinase activity	GO:0006796//phosphate-containing compound metabolic process
ncbi_112695745	2	4.96097e-71	3.96627e-69	CP12-2	PREDICTED: calvin cycle protein CP12-2, chloroplastic-like [Arachis duranensis]	-	-	-	-	-	-	-
ncbi_112734211	2	5.6026e-71	4.47445e-69	RPS16	PREDICTED: 40S ribosomal protein S16 [Arachis duranensis]	Genetic Information Processing	Translation	ko03010//Ribosome	K02960	GO:0030529//intracellular ribonucleoprotein complex	-	GO:0010467//gene expression
ncbi_112736807	2	6.47132e-71	5.1627e-69	FKBP16-3	PREDICTED: peptidyl-prolyl cis-trans isomerase FKBP16-3, chloroplastic [Arachis ipaensis]	-	-	-	-	GO:0009532//plastid stroma;GO:0031978//plastid thylakoid lumen	GO:0016859//cis-trans isomerase activity	GO:0006090//pyruvate metabolic process;GO:0006091//generation of precursor metabolites and energy;GO:0006739//NADP metabolic process;GO:0009668//plastid membrane organization;GO:0016072//rRNA metabolic process;GO:0043623//cellular protein complex assembly;GO:0044267//cellular protein metabolic process
ncbi_112737067	2	6.98055e-71	5.56299e-69	RPL7A-1	PREDICTED: 60S ribosomal protein L7a [Arachis ipaensis]	Genetic Information Processing	Translation	ko03010//Ribosome	K02936	-	-	-
ncbi_112703615	2	7.17708e-71	5.71349e-69	grpE	PREDICTED: protein GrpE isoform X1 [Arachis duranensis]	-	-	-	-	GO:0009532//plastid stroma;GO:0044429//mitochondrial part	GO:0046914//transition metal ion binding;GO:0046983//protein dimerization activity	GO:0019222//regulation of metabolic process;GO:0044267//cellular protein metabolic process
ncbi_112790342	2	9.16094e-71	7.285e-69	GATA21	PREDICTED: GATA transcription factor 21 [Arachis duranensis]	-	-	-	-	-	-	-
ncbi_112741109	2	9.36384e-71	7.43841e-69	RBK2	PREDICTED: receptor-like cytosolic serine/threonine-protein kinase RBK2 [Arachis ipaensis]	-	-	-	-	GO:0042579//microbody	GO:0004672//protein kinase activity;GO:0032550//purine ribonucleoside binding	GO:0006468//protein phosphorylation
ncbi_112726409	2	1.30015e-70	1.03171e-68	RPL5	PREDICTED: 60S ribosomal protein L5 [Arachis ipaensis]	Genetic Information Processing	Translation	ko03010//Ribosome	K02932	-	-	-
ncbi_114926232	2	1.9457e-70	1.54232e-68	--	DUF3820 family protein [Medicago truncatula]	-	-	-	-	-	-	-
ncbi_112723628	2	2.37822e-70	1.88317e-68	GATA21	PREDICTED: GATA transcription factor 21-like isoform X1 [Glycine max]	-	-	-	-	-	-	-
ncbi_112764072	3	2.43657e-70	1.92732e-68	ADH1	PREDICTED: alcohol dehydrogenase 1 [Arachis duranensis]	Metabolism;Metabolism;Metabolism;Metabolism;Metabolism;Metabolism	Global and overview maps;Global and overview maps;Carbohydrate metabolism;Lipid metabolism;Lipid metabolism;Amino acid metabolism	ko01100//Metabolic pathways;ko01110//Biosynthesis of secondary metabolites;ko00010//Glycolysis / Gluconeogenesis;ko00071//Fatty acid degradation;ko00592//alpha-Linolenic acid metabolism;ko00350//Tyrosine metabolism	K18857;K18857;K18857;K18857;K18857;K18857	-	GO:0003824//catalytic activity;GO:0046914//transition metal ion binding	GO:0044710//single-organism metabolic process
ncbi_112736181	2	3.81988e-70	3.01832e-68	PNSB4	PREDICTED: photosynthetic NDH subunit of subcomplex B 4, chloroplastic [Arachis ipaensis]	-	-	-	-	-	-	-
ncbi_112788874	2	6.2562e-70	4.93815e-68	GUN4	PREDICTED: tetrapyrrole-binding protein, chloroplastic [Arachis duranensis]	-	-	-	-	-	-	-
ncbi_112749595	2	6.3888e-70	5.03747e-68	--	PREDICTED: uncharacterized protein LOC107488207 [Arachis duranensis]	-	-	-	-	GO:0009532//plastid stroma	-	GO:0005982//starch metabolic process;GO:0006090//pyruvate metabolic process;GO:0006739//NADP metabolic process;GO:0009658//chloroplast organization;GO:0009668//plastid membrane organization;GO:0016070//RNA metabolic process
ncbi_112707950	2	6.60508e-70	5.2025e-68	Os02g0220500	PREDICTED: elongation factor 1-gamma-like [Arachis duranensis]	-	-	-	-	-	-	-
ncbi_112796176	2	7.46456e-70	5.87325e-68	RPL31	PREDICTED: 50S ribosomal protein L31, chloroplastic-like isoform X1 [Arachis duranensis]	Genetic Information Processing	Translation	ko03010//Ribosome	K02909	-	-	-
ncbi_112709002	2	7.51699e-70	5.90826e-68	CPP1	PREDICTED: protein CHAPERONE-LIKE PROTEIN OF POR1, chloroplastic [Arachis ipaensis]	-	-	-	-	GO:0009526//plastid envelope	-	GO:0016265//death
ncbi_112801767	3	1.08235e-69	8.49818e-68	LIGB	PREDICTED: extradiol ring-cleavage dioxygenase-like [Arachis duranensis]	Metabolism	Biosynthesis of other secondary metabolites	ko00965//Betalain biosynthesis	K15777	-	GO:0005506//iron ion binding;GO:0016491//oxidoreductase activity	GO:0044710//single-organism metabolic process
ncbi_112766330	2	1.17348e-69	9.20393e-68	--	PREDICTED: NAD(P)H-dependent 6'-deoxychalcone synthase isoform X1 [Arachis ipaensis]	-	-	-	-	-	-	GO:0006355//regulation of transcription, DNA-templated;GO:0009887//organ morphogenesis;GO:0048869//cellular developmental process
ncbi_112703439	2	1.20554e-69	9.44545e-68	GST3	PREDICTED: glutathione S-transferase 3-like [Arachis duranensis]	Metabolism	Metabolism of other amino acids	ko00480//Glutathione metabolism	K00799	-	-	-
ncbi_112703032	2	1.93079e-69	1.51119e-67	--	carboxyl-terminal peptidase [Medicago truncatula]	-	-	-	-	-	-	-
ncbi_112784445	2	2.40515e-69	1.88049e-67	--	PREDICTED: uncharacterized protein LOC107624056 [Arachis ipaensis]	-	-	-	-	-	-	-
ncbi_112775100	2	2.61777e-69	2.04458e-67	ARP1	PREDICTED: 60S ribosomal protein L3-1 [Arachis ipaensis]	Genetic Information Processing	Translation	ko03010//Ribosome	K02925	GO:0030529//intracellular ribonucleoprotein complex	-	GO:0010467//gene expression
ncbi_112695554	2	3.87315e-69	3.02191e-67	RPL18	PREDICTED: 60S ribosomal protein L18-like [Arachis duranensis]	Genetic Information Processing	Translation	ko03010//Ribosome	K02883	GO:0030529//intracellular ribonucleoprotein complex	-	GO:0010467//gene expression
ncbi_112744227	2	4.16864e-69	3.24905e-67	GRXS14	PREDICTED: monothiol glutaredoxin-S14, chloroplastic [Arachis ipaensis]	-	-	-	-	GO:0044435//plastid part	GO:0015036//disulfide oxidoreductase activity;GO:0051536//iron-sulfur cluster binding	GO:0006812//cation transport;GO:0019725//cellular homeostasis;GO:0044710//single-organism metabolic process
ncbi_112779589	2	4.49087e-69	3.49654e-67	RPS29A	PREDICTED: 40S ribosomal protein S29-like [Arachis ipaensis]	Genetic Information Processing	Translation	ko03010//Ribosome	K02980	-	-	-
ncbi_112696307	3	5.36844e-69	4.17544e-67	CYP94A1	PREDICTED: cytochrome P450 94A1-like [Arachis duranensis]	Metabolism	Lipid metabolism	ko00073//Cutin, suberine and wax biosynthesis	K13407	-	-	-
ncbi_112707815	2	6.31514e-69	4.90662e-67	PPD5	PREDICTED: psbP domain-containing protein 5, chloroplastic [Arachis duranensis]	-	-	-	-	-	-	-
ncbi_112734498	2	6.6481e-69	5.15994e-67	RPL3	PREDICTED: 60S ribosomal protein L3 [Arachis ipaensis]	Genetic Information Processing	Translation	ko03010//Ribosome	K02925	GO:0030529//intracellular ribonucleoprotein complex	-	GO:0010467//gene expression
ncbi_112777319	2	7.73585e-69	5.99794e-67	RPS27B	Ribosomal protein S27e [Corchorus olitorius]	Genetic Information Processing	Translation	ko03010//Ribosome	K02978	GO:0030529//intracellular ribonucleoprotein complex	GO:0043169//cation binding	GO:0010467//gene expression
ncbi_112722894	2	1.08677e-68	8.41745e-67	GLX1	lactoylglutathione lyase [Phaseolus vulgaris]	Metabolism	Carbohydrate metabolism	ko00620//Pyruvate metabolism	K01759	-	-	-
ncbi_112734589	2	1.12403e-68	8.69698e-67	RPS14	PREDICTED: 40S ribosomal protein S14 [Arachis duranensis]	Genetic Information Processing	Translation	ko03010//Ribosome	K02955	-	-	-
ncbi_112743474	2	1.16365e-68	8.99415e-67	IPCS1	PREDICTED: phosphatidylinositol:ceramide inositolphosphotransferase 1-like [Arachis ipaensis]	-	-	-	-	-	-	-
ncbi_112697003	2	1.307e-68	1.00917e-66	PNSB2	PREDICTED: photosynthetic NDH subunit of subcomplex B 2, chloroplastic [Arachis duranensis]	-	-	-	-	-	GO:0005488//binding	GO:0044238//primary metabolic process
ncbi_36489124	2	1.4022e-68	1.08155e-66	rbcL	ribulose 1,5-bisphosphate carboxylase/oxygenase large subunit (chloroplast) [Arachis hypogaea]	Metabolism;Metabolism;Metabolism;Metabolism	Global and overview maps;Global and overview maps;Energy metabolism;Carbohydrate metabolism	ko01100//Metabolic pathways;ko01200//Carbon metabolism;ko00710//Carbon fixation in photosynthetic organisms;ko00630//Glyoxylate and dicarboxylate metabolism	K01601;K01601;K01601;K01601	GO:0009536//plastid	GO:0016491//oxidoreductase activity;GO:0016831//carboxy-lyase activity;GO:0046872//metal ion binding	GO:0015977//carbon fixation;GO:0043094//cellular metabolic compound salvage
ncbi_36489223	1	1.62541e-68	1.25242e-66	ndhI	NADH-plastoquinone oxidoreductase subunit I (chloroplast) [Arachis hypogaea]	Metabolism;Metabolism	Global and overview maps;Energy metabolism	ko01100//Metabolic pathways;ko00190//Oxidative phosphorylation	K05580;K05580	GO:0044434//chloroplast part	GO:0043169//cation binding;GO:0048037//cofactor binding;GO:0050136//NADH dehydrogenase (quinone) activity;GO:0051536//iron-sulfur cluster binding	GO:0006091//generation of precursor metabolites and energy;GO:0044710//single-organism metabolic process
ncbi_112697876	2	1.67142e-68	1.28654e-66	--	PREDICTED: uncharacterized protein LOC107460263 [Arachis duranensis]	-	-	-	-	-	-	GO:0044699//single-organism process
ncbi_112714396	2	1.68843e-68	1.29829e-66	--	PREDICTED: nucleolin-like isoform X2 [Arachis duranensis]	-	-	-	-	-	-	-
ncbi_112800628	2	2.14244e-68	1.6457e-66	--	synechocystis YCF37-like protein [Phaseolus vulgaris]	-	-	-	-	GO:0031976//plastid thylakoid;GO:0044434//chloroplast part	-	GO:0006796//phosphate-containing compound metabolic process;GO:0019637//organophosphate metabolic process;GO:0044238//primary metabolic process;GO:0044281//small molecule metabolic process;GO:0044763//single-organism cellular process
ncbi_112776715	2	2.34343e-68	1.79823e-66	RPS18A	PREDICTED: 40S ribosomal protein S18 [Arachis duranensis]	Genetic Information Processing	Translation	ko03010//Ribosome	K02964	-	-	-
ncbi_112728018	2	2.62134e-68	2.00941e-66	MSMEG_2408	PREDICTED: flagellar radial spoke protein 5 isoform X1 [Arachis ipaensis]	-	-	-	-	-	-	-
ncbi_112723032	2	3.64691e-68	2.7927e-66	TKT2	PREDICTED: LOW QUALITY PROTEIN: probable 1-deoxy-D-xylulose-5-phosphate synthase, chloroplastic [Arachis duranensis]	Metabolism;Metabolism;Metabolism;Metabolism	Global and overview maps;Global and overview maps;Metabolism of terpenoids and polyketides;Metabolism of cofactors and vitamins	ko01100//Metabolic pathways;ko01110//Biosynthesis of secondary metabolites;ko00900//Terpenoid backbone biosynthesis;ko00730//Thiamine metabolism	K01662;K01662;K01662;K01662	-	GO:0016744//transferase activity, transferring aldehyde or ketonic groups	GO:0006721//terpenoid metabolic process
ncbi_112710884	2	4.56367e-68	3.49114e-66	RPL11	PREDICTED: 60S ribosomal protein L11-like isoform X1 [Arachis duranensis]	Genetic Information Processing	Translation	ko03010//Ribosome	K02868	-	-	-
ncbi_112765417	2	5.52317e-68	4.2208e-66	RIDA	PREDICTED: reactive Intermediate Deaminase A, chloroplastic [Arachis ipaensis]	-	-	-	-	-	GO:0003824//catalytic activity	-
ncbi_36489220	1	1.18368e-67	9.03637e-66	psaC	photosystem I subunit VII (chloroplast) [Castanopsis concinna]	Metabolism;Metabolism	Global and overview maps;Energy metabolism	ko01100//Metabolic pathways;ko00195//Photosynthesis	K02691;K02691	GO:0009521//photosystem;GO:0044434//chloroplast part	GO:0003824//catalytic activity;GO:0043169//cation binding;GO:0051536//iron-sulfur cluster binding	GO:0009767//photosynthetic electron transport chain
ncbi_112788898	2	1.27195e-67	9.70031e-66	IM30	PREDICTED: membrane-associated 30 kDa protein, chloroplastic isoform X1 [Arachis duranensis]	-	-	-	-	GO:0000229//cytoplasmic chromosome;GO:0009528//plastid inner membrane;GO:0009532//plastid stroma;GO:0031976//plastid thylakoid;GO:0044434//chloroplast part	-	GO:0009668//plastid membrane organization
ncbi_112723208	2	1.3423e-67	1.02263e-65	RPS1	PREDICTED: 30S ribosomal protein S1, chloroplastic-like [Arachis ipaensis]	Genetic Information Processing	Translation	ko03010//Ribosome	K02945	GO:0030529//intracellular ribonucleoprotein complex	-	-
ncbi_112711916	2	1.449e-67	1.10279e-65	RPS29A	PREDICTED: 40S ribosomal protein S29-like [Juglans regia]	Genetic Information Processing	Translation	ko03010//Ribosome	K02980	-	-	-
ncbi_112797992	2	1.65807e-67	1.26062e-65	TBL19	PREDICTED: protein trichome birefringence-like 19 [Arachis duranensis]	-	-	-	-	-	-	-
ncbi_112786866	2	1.82133e-67	1.38334e-65	ndhU	PREDICTED: NAD(P)H-quinone oxidoreductase subunit U, chloroplastic [Arachis ipaensis]	-	-	-	-	-	-	-
ncbi_112788954	2	1.85283e-67	1.40583e-65	CLPP6	PREDICTED: ATP-dependent Clp protease proteolytic subunit 6, chloroplastic [Arachis duranensis]	-	-	-	-	-	GO:0016787//hydrolase activity	GO:0019538//protein metabolic process
ncbi_112707049	2	1.94482e-67	1.47412e-65	TIFY3B	PREDICTED: protein TIFY 3B-like [Arachis duranensis]	Environmental Information Processing	Signal transduction	ko04075//Plant hormone signal transduction	K13464	-	-	-
ncbi_112745486	2	2.10815e-67	1.5963e-65	typA	PREDICTED: GTP-binding protein TypA/BipA homolog [Arachis duranensis]	-	-	-	-	-	-	-
ncbi_112755481	2	2.25279e-67	1.70408e-65	PMA4	PREDICTED: plasma membrane ATPase 4-like [Arachis ipaensis]	Metabolism	Energy metabolism	ko00190//Oxidative phosphorylation	K01535	-	-	-
ncbi_112723225	2	2.37046e-67	1.79128e-65	HS1	PREDICTED: probable protein Pop3 [Arachis ipaensis]	-	-	-	-	-	-	-
ncbi_112775036	2	2.43687e-67	1.83959e-65	--	PREDICTED: uncharacterized protein LOC107619269 [Arachis ipaensis]	-	-	-	-	GO:0009526//plastid envelope;GO:0044434//chloroplast part	-	GO:0006605//protein targeting
ncbi_112749610	2	3.12558e-67	2.3571e-65	TL20.3	PREDICTED: thylakoid lumenal protein TL20.3, chloroplastic [Arachis duranensis]	-	-	-	-	GO:0031978//plastid thylakoid lumen;GO:0044434//chloroplast part	-	-
ncbi_112723578	2	4.3123e-67	3.24876e-65	--	PREDICTED: uncharacterized protein LOC107642589 [Arachis ipaensis]	-	-	-	-	-	-	-
ncbi_112748327	3	4.54023e-67	3.41701e-65	AKR4C9	PREDICTED: aldo-keto reductase family 4 member C9-like [Arachis duranensis]	-	-	-	-	-	GO:0003824//catalytic activity	GO:0044710//single-organism metabolic process
ncbi_112695964	2	4.94332e-67	3.71663e-65	gph1	PREDICTED: haloacid dehalogenase-like hydrolase domain-containing protein 3 [Arachis duranensis]	-	-	-	-	-	GO:0003824//catalytic activity	GO:0009648//photoperiodism;GO:0042221//response to chemical
ncbi_112749519	2	6.96679e-67	5.23269e-65	RPL8C	PREDICTED: 60S ribosomal protein L8-3 [Arachis duranensis]	Genetic Information Processing	Translation	ko03010//Ribosome	K02938	GO:0030529//intracellular ribonucleoprotein complex	-	GO:0010467//gene expression
ncbi_112789019	2	8.32933e-67	6.24977e-65	At3g19800	DUF177 domain protein [Medicago truncatula]	-	-	-	-	-	-	-
ncbi_112696383	2	8.64933e-67	6.48334e-65	TIFY10A	PREDICTED: protein TIFY 10A-like isoform X2 [Arachis duranensis]	Environmental Information Processing	Signal transduction	ko04075//Plant hormone signal transduction	K13464	-	-	-
ncbi_112744701	2	2.16904e-66	1.62423e-64	TBL19	PREDICTED: protein trichome birefringence-like 19 [Arachis ipaensis]	-	-	-	-	-	-	-
ncbi_112727170	2	3.03118e-66	2.26753e-64	ADHIII	PREDICTED: alcohol dehydrogenase class-3 [Arachis ipaensis]	Metabolism;Metabolism;Metabolism;Metabolism;Metabolism;Metabolism	Global and overview maps;Global and overview maps;Global and overview maps;Carbohydrate metabolism;Lipid metabolism;Amino acid metabolism	ko01100//Metabolic pathways;ko01110//Biosynthesis of secondary metabolites;ko01200//Carbon metabolism;ko00010//Glycolysis / Gluconeogenesis;ko00071//Fatty acid degradation;ko00350//Tyrosine metabolism	K00121;K00121;K00121;K00121;K00121;K00121	-	-	-
ncbi_112733855	2	3.30428e-66	2.46935e-64	PHT2-1	PREDICTED: inorganic phosphate transporter 2-1, chloroplastic [Arachis ipaensis]	-	-	-	-	GO:0009528//plastid inner membrane;GO:0031224//intrinsic component of membrane	GO:0015114//phosphate ion transmembrane transporter activity;GO:0015291//secondary active transmembrane transporter activity	GO:0006817//phosphate ion transport;GO:0009555//pollen development;GO:0016109//tetraterpenoid biosynthetic process;GO:0052386//cell wall thickening
ncbi_112711842	2	3.34878e-66	2.50009e-64	RPS15AA	PREDICTED: 40S ribosomal protein S15a-1 [Arachis duranensis]	Genetic Information Processing	Translation	ko03010//Ribosome	K02957	GO:0030529//intracellular ribonucleoprotein complex	-	GO:0010467//gene expression
ncbi_112776315	2	3.51408e-66	2.62088e-64	PAP12	PREDICTED: probable plastid-lipid-associated protein 12, chloroplastic isoform X1 [Arachis ipaensis]	-	-	-	-	GO:0009526//plastid envelope;GO:0031976//plastid thylakoid;GO:0044434//chloroplast part	-	GO:0006739//NADP metabolic process;GO:0009668//plastid membrane organization
ncbi_112743839	2	5.09312e-66	3.79475e-64	efp	PREDICTED: elongation factor P [Arachis ipaensis]	-	-	-	-	GO:0009532//plastid stroma	-	GO:0003006//developmental process involved in reproduction;GO:0006518//peptide metabolic process;GO:0006605//protein targeting;GO:0034645//cellular macromolecule biosynthetic process
ncbi_112736210	2	5.32761e-66	3.9655e-64	RPL32A	PREDICTED: 60S ribosomal protein L32-1-like [Arachis ipaensis]	Genetic Information Processing	Translation	ko03010//Ribosome	K02912	-	-	-
ncbi_112712318	2	9.64445e-66	7.17148e-64	RPL35	PREDICTED: 60S ribosomal protein L35 [Arachis duranensis]	Genetic Information Processing	Translation	ko03010//Ribosome	K02918	GO:0030529//intracellular ribonucleoprotein complex	-	GO:0010467//gene expression
ncbi_112751181	3	1.11458e-65	8.27961e-64	MBF1C	PREDICTED: multiprotein-bridging factor 1c-like [Arachis ipaensis]	-	-	-	-	-	GO:0003677//DNA binding	-
ncbi_112750362	2	1.24747e-65	9.25755e-64	FAD7	omega-3 fatty acid desaturase [Arachis hypogaea]	-	-	-	-	-	GO:0016705//oxidoreductase activity, acting on paired donors, with incorporation or reduction of molecular oxygen	GO:0044710//single-organism metabolic process
ncbi_112797543	2	1.36358e-65	1.01091e-63	GRXS14	PREDICTED: monothiol glutaredoxin-S7, chloroplastic [Arachis duranensis]	-	-	-	-	GO:0044435//plastid part	GO:0015036//disulfide oxidoreductase activity;GO:0051536//iron-sulfur cluster binding	GO:0006812//cation transport;GO:0019725//cellular homeostasis;GO:0044710//single-organism metabolic process
ncbi_112764158	2	1.75058e-65	1.29653e-63	ndhM	PREDICTED: NAD(P)H-quinone oxidoreductase subunit M, chloroplastic [Arachis ipaensis]	-	-	-	-	GO:0043234//protein complex;GO:0044434//chloroplast part	GO:0016651//oxidoreductase activity, acting on NAD(P)H;GO:0048037//cofactor binding	GO:0010257//NADH dehydrogenase complex assembly;GO:0044710//single-organism metabolic process
ncbi_112775587	1	3.22694e-65	2.38758e-63	RPS1	PREDICTED: ribosomal protein S1, mitochondrial-like [Arachis duranensis]	-	-	-	-	GO:0030529//intracellular ribonucleoprotein complex	-	-
ncbi_112783158	2	3.90404e-65	2.88569e-63	SP1L1	PREDICTED: protein SPIRAL1-like 1 [Arachis ipaensis]	-	-	-	-	-	-	-
ncbi_112723520	2	5.31009e-65	3.92109e-63	Os07g0190000	PREDICTED: probable 1-deoxy-D-xylulose-5-phosphate synthase 2, chloroplastic [Arachis ipaensis]	Metabolism;Metabolism;Metabolism;Metabolism	Global and overview maps;Global and overview maps;Metabolism of terpenoids and polyketides;Metabolism of cofactors and vitamins	ko01100//Metabolic pathways;ko01110//Biosynthesis of secondary metabolites;ko00900//Terpenoid backbone biosynthesis;ko00730//Thiamine metabolism	K01662;K01662;K01662;K01662	-	-	-
ncbi_112737077	2	1.14765e-64	8.46613e-63	At3g19800	DUF177 domain protein [Medicago truncatula]	-	-	-	-	-	-	-
ncbi_112722649	2	1.36859e-64	1.00859e-62	CAS	PREDICTED: calcium sensing receptor, chloroplastic [Arachis ipaensis]	-	-	-	-	GO:0043231//intracellular membrane-bounded organelle	GO:0031559//oxidosqualene cyclase activity	GO:0006090//pyruvate metabolic process;GO:0006633//fatty acid biosynthetic process;GO:0006694//steroid biosynthetic process;GO:0006779//porphyrin-containing compound biosynthetic process;GO:0009668//plastid membrane organization;GO:0016104//triterpenoid biosynthetic process;GO:0016109//tetraterpenoid biosynthetic process;GO:0046471//phosphatidylglycerol metabolic process;GO:0048229//gametophyte d…
ncbi_112747883	2	1.8849e-64	1.38772e-62	MT1A	PREDICTED: metallothionein-like protein 2 [Arachis duranensis]	-	-	-	-	-	-	-
ncbi_112705843	2	3.33018e-64	2.44936e-62	LHCA5	PREDICTED: photosystem I chlorophyll a/b-binding protein 5, chloroplastic [Arachis duranensis]	Metabolism	Energy metabolism	ko00196//Photosynthesis - antenna proteins	K08911	GO:0009507//chloroplast;GO:0009522//photosystem I	GO:0005488//binding	GO:0009657//plastid organization;GO:0009765//photosynthesis, light harvesting
ncbi_112765758	2	4.41729e-64	3.24573e-62	DCL	PREDICTED: protein DCL, chloroplastic [Arachis ipaensis]	-	-	-	-	-	-	-
ncbi_112712354	2	7.71288e-64	5.66167e-62	PSA2	PREDICTED: protein EMBRYO SAC DEVELOPMENT ARREST 3, chloroplastic [Arachis ipaensis]	-	-	-	-	-	-	-
ncbi_112791234	2	7.75044e-64	5.68363e-62	ABC1K8	PREDICTED: uncharacterized aarF domain-containing protein kinase At1g79600, chloroplastic-like [Cicer arietinum]	-	-	-	-	-	GO:0016740//transferase activity	-
ncbi_112723683	2	8.08199e-64	5.92093e-62	RPS3B	PREDICTED: 40S ribosomal protein S3-2-like [Arachis ipaensis]	Genetic Information Processing	Translation	ko03010//Ribosome	K02985	GO:0044391//ribosomal subunit	GO:0003676//nucleic acid binding;GO:0005198//structural molecule activity	GO:0010467//gene expression
ncbi_112736949	2	8.67698e-64	6.35058e-62	S6PDH	PREDICTED: NADP-dependent D-sorbitol-6-phosphate dehydrogenase-like [Arachis ipaensis]	Metabolism;Metabolism;Metabolism;Metabolism;Metabolism;Metabolism	Global and overview maps;Carbohydrate metabolism;Lipid metabolism;Carbohydrate metabolism;Carbohydrate metabolism;Metabolism of cofactors and vitamins	ko01100//Metabolic pathways;ko00040//Pentose and glucuronate interconversions;ko00561//Glycerolipid metabolism;ko00051//Fructose and mannose metabolism;ko00052//Galactose metabolism;ko00790//Folate biosynthesis	K00011;K00011;K00011;K00011;K00011;K00011	GO:0044444//cytoplasmic part	GO:0016616//oxidoreductase activity, acting on the CH-OH group of donors, NAD or NADP as acceptor	GO:0010038//response to metal ion;GO:0044710//single-organism metabolic process
ncbi_112720565	2	9.55362e-64	6.97873e-62	FDC2	PREDICTED: ferredoxin-1 [Arachis ipaensis]	Metabolism	Energy metabolism	ko00195//Photosynthesis	K02639	GO:0009536//plastid	GO:0043169//cation binding;GO:0051536//iron-sulfur cluster binding	GO:0006090//pyruvate metabolic process;GO:0006091//generation of precursor metabolites and energy;GO:0009687//abscisic acid metabolic process;GO:0009886//post-embryonic morphogenesis
ncbi_112734751	2	9.554e-64	6.97873e-62	ndhL	PREDICTED: NAD(P)H-quinone oxidoreductase subunit L, chloroplastic [Arachis ipaensis]	-	-	-	-	-	-	-
ncbi_112756408	2	9.94294e-64	7.25571e-62	RPL18B	PREDICTED: 60S ribosomal protein L18 [Arachis ipaensis]	Genetic Information Processing	Translation	ko03010//Ribosome	K02883	-	-	-
ncbi_112737799	2	1.56792e-63	1.14305e-61	RPL17B	PREDICTED: 60S ribosomal protein L17-2 [Arachis duranensis]	Genetic Information Processing	Translation	ko03010//Ribosome	K02880	GO:0044391//ribosomal subunit	-	GO:0010467//gene expression
ncbi_112744497	2	1.65213e-63	1.20326e-61	AVT1I	PREDICTED: vacuolar amino acid transporter 1-like isoform X1 [Arachis ipaensis]	-	-	-	-	GO:0031224//intrinsic component of membrane	-	-
ncbi_112696089	2	2.49099e-63	1.81243e-61	RPS20B	PREDICTED: 40S ribosomal protein S20-2-like [Arachis duranensis]	Genetic Information Processing	Translation	ko03010//Ribosome	K02969	GO:0044391//ribosomal subunit	-	GO:0010467//gene expression
ncbi_112791637	3	2.84287e-63	2.06644e-61	SlH4	histone H4 [Zea mays]	-	-	-	-	GO:0005911//cell-cell junction;GO:0009536//plastid;GO:0031090//organelle membrane;GO:0043232//intracellular non-membrane-bounded organelle	GO:0003676//nucleic acid binding;GO:0046983//protein dimerization activity	GO:0034728//nucleosome organization
ncbi_112705965	2	2.98248e-63	2.16581e-61	--	thiol-disulfide isomerase and thioredoxins protein [Medicago truncatula]	-	-	-	-	GO:0009536//plastid	GO:0003824//catalytic activity	GO:0009668//plastid membrane organization;GO:0044710//single-organism metabolic process
ncbi_112721859	2	2.99879e-63	2.17552e-61	RPS13	PREDICTED: 40S ribosomal protein S13 [Vigna radiata var. radiata] [Vigna radiata]	Genetic Information Processing	Translation	ko03010//Ribosome	K02953	GO:0030529//intracellular ribonucleoprotein complex	-	GO:0010467//gene expression
ncbi_112712408	2	4.23136e-63	3.06673e-61	PNSL5	PREDICTED: photosynthetic NDH subunit of lumenal location 5, chloroplastic [Arachis duranensis]	-	-	-	-	GO:0009534//chloroplast thylakoid;GO:0016020//membrane;GO:0031977//thylakoid lumen	GO:0005488//binding;GO:0016859//cis-trans isomerase activity	GO:0044267//cellular protein metabolic process
ncbi_112751235	2	4.53135e-63	3.28095e-61	tsf	Elongation factor Ts [Glycine soja]	-	-	-	-	-	-	-
ncbi_112792325	3	4.67598e-63	3.38238e-61	PGIP1	PREDICTED: polygalacturonase inhibitor 2-like [Arachis duranensis]	-	-	-	-	-	-	-
ncbi_112733291	2	5.37613e-63	3.88506e-61	INPS1	PREDICTED: inositol-3-phosphate synthase [Arachis duranensis]	Metabolism;Metabolism	Global and overview maps;Carbohydrate metabolism	ko01100//Metabolic pathways;ko00562//Inositol phosphate metabolism	K01858;K01858	-	-	GO:0006020//inositol metabolic process;GO:0006644//phospholipid metabolic process
ncbi_112776274	2	7.44763e-63	5.37681e-61	RPL11	PREDICTED: 60S ribosomal protein L11-like isoform X1 [Arachis ipaensis]	Genetic Information Processing	Translation	ko03010//Ribosome	K02868	-	-	-
ncbi_112705750	2	7.5085e-63	5.41551e-61	--	RAP annotation release 2, galactose-binding-like domain protein [Medicago truncatula]	-	-	-	-	GO:0009536//plastid	-	-
ncbi_112707662	2	7.54513e-63	5.43666e-61	--	DUF3119 family protein [Medicago truncatula]	-	-	-	-	-	-	-
ncbi_112784162	2	8.392e-63	6.04102e-61	AATP1	PREDICTED: AAA-ATPase ASD, mitochondrial-like [Arachis ipaensis]	-	-	-	-	-	GO:0003824//catalytic activity;GO:0032550//purine ribonucleoside binding	-
ncbi_112696258	2	9.03869e-63	6.50026e-61	--	PREDICTED: uncharacterized protein LOC107493093 [Arachis duranensis]	-	-	-	-	GO:0044434//chloroplast part	-	GO:0005982//starch metabolic process;GO:0009893//positive regulation of metabolic process
ncbi_112701888	3	9.1641e-63	6.58409e-61	At1g50590	PREDICTED: pirin-like protein [Arachis duranensis]	-	-	-	-	-	-	-
ncbi_112707848	2	9.25121e-63	6.64026e-61	--	high chlorophyll fluorescence phenotype 173 protein [Medicago truncatula]	-	-	-	-	GO:0009526//plastid envelope;GO:0009532//plastid stroma	-	GO:0006468//protein phosphorylation;GO:0043269//regulation of ion transport
ncbi_112720337	3	9.26217e-63	6.64173e-61	ephA	PREDICTED: bifunctional epoxide hydrolase 2 [Arachis ipaensis]	-	-	-	-	-	-	-
ncbi_112697009	3	1.00121e-62	7.17261e-61	At3g03980	PREDICTED: short-chain type dehydrogenase/reductase-like [Arachis duranensis]	Metabolism;Metabolism;Metabolism;Metabolism;Metabolism	Global and overview maps;Global and overview maps;Lipid metabolism;Lipid metabolism;Metabolism of cofactors and vitamins	ko01100//Metabolic pathways;ko01212//Fatty acid metabolism;ko00061//Fatty acid biosynthesis;ko01040//Biosynthesis of unsaturated fatty acids;ko00780//Biotin metabolism	K00059;K00059;K00059;K00059;K00059	-	-	-
ncbi_112769144	2	1.04176e-62	7.45593e-61	grpE	PREDICTED: protein GrpE-like [Arachis ipaensis]	-	-	-	-	GO:0009532//plastid stroma;GO:0044429//mitochondrial part	GO:0046914//transition metal ion binding;GO:0046983//protein dimerization activity	GO:0019222//regulation of metabolic process;GO:0044267//cellular protein metabolic process
ncbi_112782327	2	1.45723e-62	1.04194e-60	MSRB2	PREDICTED: peptide methionine sulfoxide reductase B5-like [Arachis ipaensis]	-	-	-	-	-	GO:0016671//oxidoreductase activity, acting on a sulfur group of donors, disulfide as acceptor	GO:0006979//response to oxidative stress;GO:0009628//response to abiotic stimulus;GO:0031668//cellular response to extracellular stimulus;GO:0033554//cellular response to stress;GO:0042221//response to chemical;GO:0044237//cellular metabolic process;GO:0044238//primary metabolic process;GO:0044710//single-organism metabolic process;GO:0071704//organic substance metabolic process
ncbi_112758890	2	1.62732e-62	1.16244e-60	--	PREDICTED: uncharacterized protein LOC107647876 [Arachis ipaensis]	-	-	-	-	GO:0044434//chloroplast part	-	GO:0005982//starch metabolic process;GO:0009893//positive regulation of metabolic process
ncbi_112741396	2	2.0312e-62	1.44955e-60	FRO7	PREDICTED: ferric reduction oxidase 7, chloroplastic-like [Arachis ipaensis]	-	-	-	-	GO:0031224//intrinsic component of membrane	GO:0003824//catalytic activity	GO:0044710//single-organism metabolic process
ncbi_112697588	2	3.56958e-62	2.54496e-60	GPX1	PREDICTED: phospholipid hydroperoxide glutathione peroxidase, chloroplastic-like [Arachis duranensis]	Metabolism;Metabolism	Metabolism of other amino acids;Lipid metabolism	ko00480//Glutathione metabolism;ko00590//Arachidonic acid metabolism	K00432;K00432	-	-	-
ncbi_112786199	2	3.67195e-62	2.61544e-60	At1g73230	PREDICTED: transcription factor BTF3 homolog 4-like [Arachis duranensis]	-	-	-	-	-	-	GO:0010468//regulation of gene expression
ncbi_112723443	2	4.18825e-62	2.98035e-60	STIC2	PREDICTED: nucleoid-associated protein At4g30620, chloroplastic-like [Arachis ipaensis]	-	-	-	-	-	-	-
ncbi_112708240	2	7.73206e-62	5.49685e-60	PNSB4	PREDICTED: photosynthetic NDH subunit of subcomplex B 4, chloroplastic [Arachis duranensis]	-	-	-	-	-	-	-
ncbi_112772074	2	8.43355e-62	5.98983e-60	PSRP2	PREDICTED: 30S ribosomal protein 2, chloroplastic [Arachis ipaensis]	Genetic Information Processing;Genetic Information Processing;Genetic Information Processing	Translation;Translation;Folding, sorting and degradation	ko03013//RNA transport;ko03015//mRNA surveillance pathway;ko03018//RNA degradation	K13126;K13126;K13126	GO:0009526//plastid envelope;GO:0009532//plastid stroma;GO:0044434//chloroplast part	GO:0097159//organic cyclic compound binding	GO:0006090//pyruvate metabolic process;GO:0006605//protein targeting;GO:0009767//photosynthetic electron transport chain
ncbi_112734852	2	8.75997e-62	6.21574e-60	At1g67340	PREDICTED: F-box protein At1g67340 [Arachis ipaensis]	-	-	-	-	-	-	-
ncbi_112751994	2	1.0281e-61	7.28807e-60	CCB3	PREDICTED: protein COFACTOR ASSEMBLY OF COMPLEX C SUBUNIT B CCB3, chloroplastic-like [Arachis ipaensis]	-	-	-	-	-	-	-
ncbi_112783214	2	1.37284e-61	9.72262e-60	TRG-31	PREDICTED: probable aquaporin PIP-type 7a [Arachis ipaensis]	-	-	-	-	GO:0031224//intrinsic component of membrane	-	GO:0051234//establishment of localization
ncbi_112751779	2	1.59818e-61	1.13078e-59	MSBP2	PREDICTED: membrane steroid-binding protein 2-like [Arachis ipaensis]	-	-	-	-	-	-	-
ncbi_112706727	2	1.60076e-61	1.13152e-59	RPL23A	PREDICTED: 60S ribosomal protein L23a-like [Arachis duranensis]	Genetic Information Processing	Translation	ko03010//Ribosome	K02893	GO:0030529//intracellular ribonucleoprotein complex	GO:0005198//structural molecule activity	GO:0010467//gene expression
ncbi_112722727	2	1.64102e-61	1.15888e-59	TIFY3B	PREDICTED: protein TIFY 3B-like [Arachis duranensis]	Environmental Information Processing	Signal transduction	ko04075//Plant hormone signal transduction	K13464	-	-	-
ncbi_112741067	2	1.93171e-61	1.36287e-59	HSP70	PREDICTED: stromal 70 kDa heat shock-related protein, chloroplastic isoform X1 [Arachis ipaensis]	Genetic Information Processing;Cellular Processes;Genetic Information Processing	Folding, sorting and degradation;Transport and catabolism;Transcription	ko04141//Protein processing in endoplasmic reticulum;ko04144//Endocytosis;ko03040//Spliceosome	K03283;K03283;K03283	-	-	-
ncbi_112783118	2	1.97591e-61	1.39273e-59	PSRP1	PREDICTED: ribosome-binding factor PSRP1, chloroplastic [Arachis ipaensis]	-	-	-	-	GO:0009532//plastid stroma;GO:0031976//plastid thylakoid	-	GO:0008152//metabolic process
ncbi_112766354	2	2.55492e-61	1.79915e-59	--	thiol-disulfide isomerase and thioredoxins protein [Medicago truncatula]	-	-	-	-	GO:0009536//plastid	GO:0003824//catalytic activity	GO:0009668//plastid membrane organization;GO:0044710//single-organism metabolic process
ncbi_112722992	2	2.56129e-61	1.80194e-59	RPL27	PREDICTED: 60S ribosomal protein L27-like [Arachis ipaensis]	Genetic Information Processing	Translation	ko03010//Ribosome	K02901	GO:0030529//intracellular ribonucleoprotein complex	-	GO:0010467//gene expression
ncbi_112708144	2	2.93201e-61	2.06079e-59	At4g24930	PREDICTED: thylakoid lumenal 17.9 kDa protein, chloroplastic [Arachis duranensis]	-	-	-	-	GO:0031978//plastid thylakoid lumen	-	GO:0009886//post-embryonic morphogenesis;GO:0019758//glycosinolate biosynthetic process
ncbi_112697783	2	3.08171e-61	2.16397e-59	SN1	PREDICTED: peamaclein-like [Arachis duranensis]	-	-	-	-	-	-	-
ncbi_36489171	1	3.51613e-61	2.46669e-59	cemA	chloroplast envelope membrane protein (chloroplast) [Arachis hypogaea]	-	-	-	-	GO:0009528//plastid inner membrane;GO:0031224//intrinsic component of membrane	GO:0015077//monovalent inorganic cation transmembrane transporter activity	GO:0015992//proton transport
ncbi_112803057	2	3.63506e-61	2.54772e-59	tam	CMV 1a interacting protein [Medicago truncatula]	-	-	-	-	-	GO:0016741//transferase activity, transferring one-carbon groups	GO:0008152//metabolic process
ncbi_112766059	2	4.63077e-61	3.24254e-59	At4g27700	PREDICTED: rhodanese-like domain-containing protein 14, chloroplastic [Arachis ipaensis]	-	-	-	-	GO:0009526//plastid envelope;GO:0031976//plastid thylakoid;GO:0044434//chloroplast part	-	GO:0005982//starch metabolic process;GO:0006739//NADP metabolic process;GO:0009893//positive regulation of metabolic process
ncbi_112800802	2	4.96862e-61	3.47584e-59	RPL8C	PREDICTED: 60S ribosomal protein L8-3 [Arachis duranensis]	Genetic Information Processing	Translation	ko03010//Ribosome	K02938	GO:0030529//intracellular ribonucleoprotein complex	-	GO:0010467//gene expression
ncbi_112800848	2	4.99325e-61	3.48979e-59	PGRL1A	PREDICTED: PGR5-like protein 1B, chloroplastic [Arachis duranensis]	-	-	-	-	-	-	-
ncbi_112801516	2	5.1521e-61	3.59743e-59	RPS30A	PREDICTED: 40S ribosomal protein S30 [Amborella trichopoda]	Genetic Information Processing	Translation	ko03010//Ribosome	K02983	GO:0030529//intracellular ribonucleoprotein complex	-	GO:0010467//gene expression
ncbi_112751841	2	5.33929e-61	3.72465e-59	RPL34	PREDICTED: 60S ribosomal protein L34-like [Arachis duranensis]	Genetic Information Processing	Translation	ko03010//Ribosome	K02915	-	-	-
ncbi_112732696	3	5.39916e-61	3.76288e-59	At5g41330	PREDICTED: BTB/POZ domain-containing protein At5g41330 [Arachis ipaensis]	-	-	-	-	-	-	-
ncbi_112738145	2	6.31663e-61	4.39818e-59	COL16	PREDICTED: zinc finger protein CONSTANS-LIKE 16-like [Arachis ipaensis]	-	-	-	-	GO:0005622//intracellular	-	-
ncbi_112791227	2	6.52621e-61	4.53987e-59	--	PREDICTED: uncharacterized protein LOC107631131 isoform X1 [Arachis ipaensis]	-	-	-	-	-	-	-
ncbi_112783136	2	8.44457e-61	5.86885e-59	DVR	PREDICTED: divinyl chlorophyllide a 8-vinyl-reductase, chloroplastic [Arachis ipaensis]	Metabolism;Metabolism;Metabolism	Global and overview maps;Global and overview maps;Metabolism of cofactors and vitamins	ko01100//Metabolic pathways;ko01110//Biosynthesis of secondary metabolites;ko00860//Porphyrin and chlorophyll metabolism	K19073;K19073;K19073	GO:0009526//plastid envelope;GO:0031976//plastid thylakoid	GO:0016628//oxidoreductase activity, acting on the CH-CH group of donors, NAD or NADP as acceptor	GO:0000097//sulfur amino acid biosynthetic process;GO:0006090//pyruvate metabolic process;GO:0006355//regulation of transcription, DNA-templated;GO:0006633//fatty acid biosynthetic process;GO:0006779//porphyrin-containing compound biosynthetic process;GO:0009887//organ morphogenesis;GO:0016072//rRNA metabolic process;GO:0016109//tetraterpenoid biosynthetic process;GO:0048869//cellular development…
ncbi_112712366	2	1.3898e-60	9.64993e-59	PAP12	PREDICTED: probable plastid-lipid-associated protein 12, chloroplastic isoform X1 [Arachis duranensis]	-	-	-	-	GO:0009526//plastid envelope;GO:0031976//plastid thylakoid;GO:0044434//chloroplast part	-	GO:0006739//NADP metabolic process;GO:0009668//plastid membrane organization
ncbi_112800455	2	1.89148e-60	1.3121e-58	BCAT2	PREDICTED: branched-chain-amino-acid aminotransferase 3, chloroplastic isoform X1 [Arachis duranensis]	Metabolism;Metabolism;Metabolism;Metabolism;Metabolism;Metabolism;Metabolism;Metabolism;Metabolism	Global and overview maps;Global and overview maps;Global and overview maps;Amino acid metabolism;Amino acid metabolism;Global and overview maps;Metabolism of cofactors and vitamins;Amino acid metabolism;Biosynthesis of other secondary metabolites	ko01100//Metabolic pathways;ko01110//Biosynthesis of secondary metabolites;ko01230//Biosynthesis of amino acids;ko00270//Cysteine and methionine metabolism;ko00280//Valine, leucine and isoleucine degradation;ko01210//2-Oxocarboxylic acid metabolism;ko00770//Pantothenate and CoA biosynthesis;ko00290//Valine, leucine and isoleucine biosynthesis;ko00966//Glucosinolate biosynthesis	K00826;K00826;K00826;K00826;K00826;K00826;K00826;K00826;K00826	GO:0009532//plastid stroma	GO:0004084//branched-chain-amino-acid transaminase activity	GO:0006549//isoleucine metabolic process;GO:0006551//leucine metabolic process;GO:0006573//valine metabolic process;GO:0008652//cellular amino acid biosynthetic process;GO:0009404//toxin metabolic process;GO:0035556//intracellular signal transduction
ncbi_112697601	3	2.43946e-60	1.69066e-58	OPR1	PREDICTED: 12-oxophytodienoate reductase 1-like [Arachis duranensis]	Metabolism;Metabolism;Metabolism	Global and overview maps;Global and overview maps;Lipid metabolism	ko01100//Metabolic pathways;ko01110//Biosynthesis of secondary metabolites;ko00592//alpha-Linolenic acid metabolism	K05894;K05894;K05894	-	GO:0003824//catalytic activity;GO:0032553//ribonucleotide binding	GO:0044710//single-organism metabolic process
ncbi_112755623	2	2.53112e-60	1.75255e-58	PMA4	PREDICTED: plasma membrane ATPase 4-like [Arachis duranensis]	Metabolism	Energy metabolism	ko00190//Oxidative phosphorylation	K01535	-	-	-
ncbi_112800538	3	2.80767e-60	1.94222e-58	CYP81E8	PREDICTED: cytochrome P450 81E8-like [Arachis duranensis]	Metabolism;Metabolism	Global and overview maps;Biosynthesis of other secondary metabolites	ko01110//Biosynthesis of secondary metabolites;ko00943//Isoflavonoid biosynthesis	K13260;K13260	GO:0031224//intrinsic component of membrane	GO:0016491//oxidoreductase activity;GO:0046906//tetrapyrrole binding;GO:0046914//transition metal ion binding	GO:0044710//single-organism metabolic process
ncbi_112764075	3	3.07689e-60	2.12648e-58	COR2	PREDICTED: NAD(P)H-dependent 6'-deoxychalcone synthase-like [Arachis ipaensis]	-	-	-	-	-	-	-
ncbi_112734564	3	3.78781e-60	2.61538e-58	--	stress up-regulated Nod 19 protein [Medicago truncatula]	-	-	-	-	-	-	-
ncbi_112798116	2	4.60321e-60	3.17544e-58	PLGG1	PREDICTED: plastidal glycolate/glycerate translocator 1, chloroplastic-like [Arachis duranensis]	-	-	-	-	-	-	-
ncbi_112749604	2	4.65229e-60	3.20634e-58	APT3	PREDICTED: adenine phosphoribosyltransferase 3-like [Arachis duranensis]	Metabolism;Metabolism	Global and overview maps;Nucleotide metabolism	ko01100//Metabolic pathways;ko00230//Purine metabolism	K00759;K00759	GO:0044424//intracellular part	GO:0016740//transferase activity	GO:0043096//purine nucleobase salvage
ncbi_112722301	2	4.6741e-60	3.21838e-58	apaG	PREDICTED: protein ApaG-like [Arachis ipaensis]	-	-	-	-	-	-	-
ncbi_112771106	2	5.96693e-60	4.10477e-58	NCED1	PREDICTED: 9-cis-epoxycarotenoid dioxygenase NCED1, chloroplastic-like [Arachis ipaensis]	Metabolism;Metabolism;Metabolism	Global and overview maps;Global and overview maps;Metabolism of terpenoids and polyketides	ko01100//Metabolic pathways;ko01110//Biosynthesis of secondary metabolites;ko00906//Carotenoid biosynthesis	K09840;K09840;K09840	-	-	-
ncbi_112696194	3	6.02223e-60	4.13899e-58	BG	PREDICTED: basic 7S globulin-like [Arachis duranensis]	-	-	-	-	-	-	GO:0019538//protein metabolic process
ncbi_112797798	2	6.93289e-60	4.76048e-58	SS2	PREDICTED: granule-bound starch synthase 2, chloroplastic/amyloplastic-like [Arachis duranensis]	Metabolism;Metabolism;Metabolism	Global and overview maps;Global and overview maps;Carbohydrate metabolism	ko01100//Metabolic pathways;ko01110//Biosynthesis of secondary metabolites;ko00500//Starch and sucrose metabolism	K00703;K00703;K00703	-	-	-
ncbi_112742919	2	7.12309e-60	4.88657e-58	eif3m	PREDICTED: eukaryotic translation initiation factor 3 subunit M-like [Arachis ipaensis]	-	-	-	-	-	-	-
ncbi_112789259	2	7.47971e-60	5.12649e-58	HEMC	PREDICTED: porphobilinogen deaminase, chloroplastic isoform X1 [Arachis duranensis]	Metabolism;Metabolism;Metabolism	Global and overview maps;Global and overview maps;Metabolism of cofactors and vitamins	ko01100//Metabolic pathways;ko01110//Biosynthesis of secondary metabolites;ko00860//Porphyrin and chlorophyll metabolism	K01749;K01749;K01749	GO:0005576//extracellular region;GO:0009526//plastid envelope;GO:0009532//plastid stroma	GO:0003824//catalytic activity	GO:0000097//sulfur amino acid biosynthetic process;GO:0006090//pyruvate metabolic process;GO:0006091//generation of precursor metabolites and energy;GO:0006355//regulation of transcription, DNA-templated;GO:0006739//NADP metabolic process;GO:0006743//ubiquinone metabolic process;GO:0006779//porphyrin-containing compound biosynthetic process;GO:0009696//salicylic acid metabolic process;GO:0009887/…
ncbi_112775694	2	8.58861e-60	5.88111e-58	RPL35	PREDICTED: 60S ribosomal protein L35 [Arachis duranensis]	Genetic Information Processing	Translation	ko03010//Ribosome	K02918	GO:0030529//intracellular ribonucleoprotein complex	-	GO:0010467//gene expression
ncbi_112727308	3	1.01528e-59	6.94581e-58	GSTL3	PREDICTED: glutathione S-transferase L3-like [Arachis ipaensis]	Metabolism	Metabolism of other amino acids	ko00480//Glutathione metabolism	K00799	-	GO:0003824//catalytic activity	-
ncbi_112715700	2	1.42768e-59	9.75816e-58	PSRP1	PREDICTED: ribosome-binding factor PSRP1, chloroplastic [Arachis duranensis]	-	-	-	-	GO:0009532//plastid stroma;GO:0031976//plastid thylakoid	-	GO:0008152//metabolic process
ncbi_112796386	3	1.4697e-59	1.00362e-57	LLR18B	PREDICTED: ABA-responsive protein ABR17-like [Arachis duranensis]	-	-	-	-	-	-	-
ncbi_112696552	2	1.63797e-59	1.1175e-57	-	-	-	-	-	-	-	-	-
ncbi_112696699	2	1.76843e-59	1.2054e-57	FFC	PREDICTED: signal recognition particle 54 kDa protein, chloroplastic isoform X1 [Arachis duranensis]	Genetic Information Processing	Folding, sorting and degradation	ko03060//Protein export	K03106	GO:0009532//plastid stroma;GO:0048500//signal recognition particle	GO:0003723//RNA binding;GO:0017111//nucleoside-triphosphatase activity;GO:0032550//purine ribonucleoside binding	GO:0002252//immune effector process;GO:0006090//pyruvate metabolic process;GO:0006613//cotranslational protein targeting to membrane;GO:0030422//production of siRNA involved in RNA interference
ncbi_112696222	2	1.94861e-59	1.327e-57	--	PREDICTED: uncharacterized protein LOC107645186 [Arachis ipaensis]	-	-	-	-	GO:0009536//plastid	-	-
ncbi_112750497	2	1.96887e-59	1.33957e-57	--	PREDICTED: uncharacterized protein LOC107491266 [Arachis duranensis]	-	-	-	-	GO:0044455//mitochondrial membrane part	-	GO:0006605//protein targeting;GO:0015992//proton transport
ncbi_36489140	1	2.0124e-59	1.36794e-57	rps14	ribosomal protein S14 (chloroplast) [Arachis hypogaea]	Genetic Information Processing	Translation	ko03010//Ribosome	K02954	GO:0009536//plastid;GO:0030529//intracellular ribonucleoprotein complex	GO:0003723//RNA binding;GO:0005198//structural molecule activity	GO:0010467//gene expression
ncbi_112744150	2	2.27334e-59	1.5439e-57	CAS1	PREDICTED: bifunctional L-3-cyanoalanine synthase/cysteine synthase 1, mitochondrial [Arachis duranensis]	Metabolism;Metabolism;Metabolism;Metabolism;Metabolism;Metabolism;Metabolism	Global and overview maps;Global and overview maps;Global and overview maps;Global and overview maps;Amino acid metabolism;Metabolism of other amino acids;Energy metabolism	ko01100//Metabolic pathways;ko01110//Biosynthesis of secondary metabolites;ko01200//Carbon metabolism;ko01230//Biosynthesis of amino acids;ko00270//Cysteine and methionine metabolism;ko00460//Cyanoamino acid metabolism;ko00920//Sulfur metabolism	K13034;K13034;K13034;K13034;K13034;K13034;K13034	GO:0009536//plastid	GO:0016846//carbon-sulfur lyase activity;GO:0046914//transition metal ion binding	GO:0000097//sulfur amino acid biosynthetic process;GO:0006090//pyruvate metabolic process;GO:0006563//L-serine metabolic process;GO:0006970//response to osmotic stress;GO:0006996//organelle organization;GO:0008104//protein localization;GO:0009683//indoleacetic acid metabolic process;GO:0009746//response to hexose;GO:0010038//response to metal ion;GO:0019499//cyanide metabolic process;GO:0019758//…
ncbi_112736405	2	2.8674e-59	1.94557e-57	--	PREDICTED: uncharacterized protein LOC107629302 [Arachis ipaensis]	-	-	-	-	-	-	-
ncbi_112736810	3	3.63806e-59	2.46622e-57	EP3	PREDICTED: endochitinase EP3-like [Arachis ipaensis]	Metabolism;Metabolism	Global and overview maps;Carbohydrate metabolism	ko01100//Metabolic pathways;ko00520//Amino sugar and nucleotide sugar metabolism	K01183;K01183	-	-	-
ncbi_112765161	3	3.67961e-59	2.49212e-57	HSP18.2	PREDICTED: 18.2 kDa class I heat shock protein-like [Arachis ipaensis]	Genetic Information Processing	Folding, sorting and degradation	ko04141//Protein processing in endoplasmic reticulum	K13993	-	-	-
ncbi_112715063	3	3.73665e-59	2.52846e-57	--	PREDICTED: uncharacterized protein LOC107468936 [Arachis duranensis]	-	-	-	-	-	-	-
ncbi_112728628	3	6.40198e-59	4.32805e-57	STC	PREDICTED: sugar carrier protein C-like [Arachis ipaensis]	-	-	-	-	GO:0031224//intrinsic component of membrane	GO:0022857//transmembrane transporter activity	GO:0044763//single-organism cellular process;GO:0051234//establishment of localization
ncbi_112705705	2	7.6916e-59	5.19518e-57	CAT1	PREDICTED: catalase-like [Arachis duranensis]	Metabolism;Metabolism;Environmental Information Processing;Cellular Processes;Metabolism;Metabolism	Global and overview maps;Global and overview maps;Signal transduction;Transport and catabolism;Carbohydrate metabolism;Amino acid metabolism	ko01110//Biosynthesis of secondary metabolites;ko01200//Carbon metabolism;ko04016//MAPK signaling pathway - plant;ko04146//Peroxisome;ko00630//Glyoxylate and dicarboxylate metabolism;ko00380//Tryptophan metabolism	K03781;K03781;K03781;K03781;K03781;K03781	GO:0005840//ribosome;GO:0009526//plastid envelope;GO:0030312//external encapsulating structure;GO:0042579//microbody	GO:0003824//catalytic activity;GO:0016209//antioxidant activity;GO:0046906//tetrapyrrole binding;GO:0046914//transition metal ion binding	GO:0006950//response to stress;GO:0042743//hydrogen peroxide metabolic process;GO:0044710//single-organism metabolic process
ncbi_112695260	2	1.33518e-58	9.0101e-57	RPP1A	PREDICTED: 60S acidic ribosomal protein P1-1-like [Arachis ipaensis]	Genetic Information Processing	Translation	ko03010//Ribosome	K02942	GO:0030529//intracellular ribonucleoprotein complex	-	GO:0034645//cellular macromolecule biosynthetic process
ncbi_112790380	2	1.49408e-58	1.00733e-56	GAPC2	PREDICTED: glyceraldehyde-3-phosphate dehydrogenase GAPC2, cytosolic [Arachis duranensis]	Metabolism;Metabolism;Metabolism;Metabolism;Metabolism;Metabolism	Global and overview maps;Global and overview maps;Global and overview maps;Global and overview maps;Carbohydrate metabolism;Energy metabolism	ko01100//Metabolic pathways;ko01110//Biosynthesis of secondary metabolites;ko01200//Carbon metabolism;ko01230//Biosynthesis of amino acids;ko00010//Glycolysis / Gluconeogenesis;ko00710//Carbon fixation in photosynthetic organisms	K00134;K00134;K00134;K00134;K00134;K00134	-	GO:0000166//nucleotide binding;GO:0016903//oxidoreductase activity, acting on the aldehyde or oxo group of donors	GO:0044710//single-organism metabolic process
ncbi_112772608	2	1.65439e-58	1.1144e-56	RPL38A	PREDICTED: 60S ribosomal protein L38 [Citrus sinensis]	Genetic Information Processing	Translation	ko03010//Ribosome	K02923	-	-	-
ncbi_112695705	2	1.86782e-58	1.25703e-56	--	PREDICTED: uncharacterized protein LOC107492356 [Arachis duranensis]	-	-	-	-	-	-	-
ncbi_112702142	2	1.96938e-58	1.32418e-56	At5g12110	PREDICTED: elongation factor 1-beta-like [Arachis duranensis]	-	-	-	-	GO:0043234//protein complex	-	GO:0010467//gene expression;GO:0034645//cellular macromolecule biosynthetic process
ncbi_112722983	3	3.10285e-58	2.08443e-56	--	PREDICTED: transmembrane protein 45A-like [Arachis ipaensis]	-	-	-	-	-	-	-
ncbi_112723659	2	3.31934e-58	2.22785e-56	--	glyoxalase/bleomycin resistance protein/dioxygenase [Medicago truncatula]	-	-	-	-	GO:0009536//plastid	GO:0003824//catalytic activity	-
ncbi_112705983	2	3.34823e-58	2.24522e-56	PPD4	PREDICTED: psbP domain-containing protein 4, chloroplastic-like [Arachis ipaensis]	-	-	-	-	GO:0009521//photosystem;GO:0009532//plastid stroma;GO:0031978//plastid thylakoid lumen	GO:0046872//metal ion binding	GO:0005982//starch metabolic process;GO:0006090//pyruvate metabolic process;GO:0006739//NADP metabolic process;GO:0009893//positive regulation of metabolic process;GO:0019757//glycosinolate metabolic process
ncbi_112782490	2	3.84036e-58	2.5729e-56	CYCL	PREDICTED: cytochrome c1-2, heme protein, mitochondrial-like [Arachis duranensis]	Metabolism;Metabolism	Global and overview maps;Energy metabolism	ko01100//Metabolic pathways;ko00190//Oxidative phosphorylation	K00413;K00413	-	GO:0046906//tetrapyrrole binding	-
ncbi_112758422	3	4.00157e-58	2.6785e-56	AS	PREDICTED: hydroquinone glucosyltransferase [Arachis ipaensis]	-	-	-	-	-	GO:0016757//transferase activity, transferring glycosyl groups	-
ncbi_112791897	2	4.2065e-58	2.81314e-56	WHY1	PREDICTED: single-stranded DNA-binding protein WHY1, chloroplastic-like isoform X1 [Arachis duranensis]	-	-	-	-	-	-	-
ncbi_112789514	2	4.47183e-58	2.9879e-56	slr0305	PREDICTED: TVP38/TMEM64 family membrane protein slr0305 [Arachis duranensis]	-	-	-	-	-	-	-
ncbi_112790795	2	5.4366e-58	3.62926e-56	At1g64390	PREDICTED: endoglucanase 6-like [Arachis duranensis]	-	-	-	-	-	GO:0004553//hydrolase activity, hydrolyzing O-glycosyl compounds;GO:0005488//binding	GO:0030243//cellulose metabolic process
ncbi_112695906	2	6.14622e-58	4.0993e-56	RPS28	PREDICTED: 40S ribosomal protein S28-like [Arachis duranensis]	Genetic Information Processing	Translation	ko03010//Ribosome	K02979	GO:0030529//intracellular ribonucleoprotein complex	-	GO:0010467//gene expression
ncbi_112772045	2	6.42283e-58	4.27995e-56	--	Mitochondrial ATP synthase 6 kDa subunit [Zostera marina]	-	-	-	-	-	-	-
ncbi_112750730	2	7.74735e-58	5.15795e-56	RPS10-1	PREDICTED: 40S ribosomal protein S10-like [Arachis ipaensis]	Genetic Information Processing	Translation	ko03010//Ribosome	K02947	-	-	-
ncbi_112792377	2	8.60517e-58	5.72394e-56	RPS14	PREDICTED: 40S ribosomal protein S14 [Arachis duranensis]	Genetic Information Processing	Translation	ko03010//Ribosome	K02955	-	-	-
ncbi_112711912	2	8.67211e-58	5.76332e-56	AZF1	PREDICTED: zinc finger protein ZAT10-like [Arachis duranensis]	-	-	-	-	-	-	-
ncbi_112706842	3	8.84686e-58	5.8742e-56	At2g28720	PREDICTED: histone H2B-like [Arachis duranensis]	-	-	-	-	GO:0043231//intracellular membrane-bounded organelle;GO:0043232//intracellular non-membrane-bounded organelle	GO:0003676//nucleic acid binding;GO:0046983//protein dimerization activity	-
ncbi_112736476	2	1.06767e-57	7.08287e-56	ACA7	PREDICTED: alpha carbonic anhydrase 7-like [Arachis ipaensis]	Metabolism	Energy metabolism	ko00910//Nitrogen metabolism	K01674	-	-	-
ncbi_112758434	2	1.34075e-57	8.88655e-56	STR4	PREDICTED: rhodanese-like domain-containing protein 4, chloroplastic [Arachis ipaensis]	-	-	-	-	-	-	-
ncbi_112791252	2	1.49894e-57	9.92621e-56	PNSL4	PREDICTED: photosynthetic NDH subunit of lumenal location 4, chloroplastic [Arachis duranensis]	-	-	-	-	GO:0031978//plastid thylakoid lumen;GO:0043234//protein complex;GO:0044434//chloroplast part	GO:0016859//cis-trans isomerase activity;GO:0050136//NADH dehydrogenase (quinone) activity	GO:0044267//cellular protein metabolic process;GO:0044710//single-organism metabolic process
ncbi_112780086	2	1.53163e-57	1.01336e-55	--	phosphatase [Phaseolus vulgaris]	Metabolism	Metabolism of cofactors and vitamins	ko00760//Nicotinate and nicotinamide metabolism	K18551	-	GO:0003824//catalytic activity	-
ncbi_112791533	2	1.77563e-57	1.17376e-55	ATJ11	PREDICTED: chaperone protein dnaJ 11, chloroplastic [Arachis duranensis]	-	-	-	-	-	-	-
ncbi_112735782	2	3.1577e-57	2.08551e-55	--	PREDICTED: protein EMBRYO SAC DEVELOPMENT ARREST 3, chloroplastic [Arachis ipaensis]	-	-	-	-	-	-	-
ncbi_112754683	2	4.06889e-57	2.68493e-55	TOC34	PREDICTED: translocase of chloroplast 34 [Arachis duranensis]	-	-	-	-	GO:0009527//plastid outer membrane;GO:0031224//intrinsic component of membrane	GO:0008320//protein transmembrane transporter activity;GO:0017111//nucleoside-triphosphatase activity;GO:0032550//purine ribonucleoside binding;GO:0043169//cation binding	GO:0006605//protein targeting;GO:0051644//plastid localization
ncbi_112755818	2	4.32943e-57	2.85432e-55	GPX1	PREDICTED: phospholipid hydroperoxide glutathione peroxidase, chloroplastic-like [Arachis ipaensis]	Metabolism;Metabolism	Metabolism of other amino acids;Lipid metabolism	ko00480//Glutathione metabolism;ko00590//Arachidonic acid metabolism	K00432;K00432	-	-	-
ncbi_112777124	2	4.97274e-57	3.27554e-55	PSA2	PREDICTED: protein EMBRYO SAC DEVELOPMENT ARREST 3, chloroplastic [Arachis ipaensis]	-	-	-	-	-	-	-
ncbi_112733954	3	5.46081e-57	3.59385e-55	UBQ10	ubiquitin-like protein [Phaseolus vulgaris]	-	-	-	-	-	-	-
ncbi_112771960	2	6.16238e-57	4.05198e-55	-	-	-	-	-	-	-	-	-
ncbi_112789512	2	6.37938e-57	4.19097e-55	ndhT	PREDICTED: NAD(P)H-quinone oxidoreductase subunit T, chloroplastic [Arachis duranensis]	-	-	-	-	-	-	-
ncbi_112723489	2	6.6096e-57	4.33838e-55	TET8	PREDICTED: tetraspanin-8-like [Arachis ipaensis]	-	-	-	-	-	-	-
ncbi_112728430	2	9.50726e-57	6.23483e-55	At3g61080	PREDICTED: protein-ribulosamine 3-kinase, chloroplastic isoform X1 [Arachis ipaensis]	-	-	-	-	-	-	-
ncbi_112756271	2	1.32749e-56	8.69801e-55	PHR2	PREDICTED: blue-light photoreceptor PHR2 [Arachis duranensis]	-	-	-	-	-	-	-
ncbi_112749353	2	1.5612e-56	1.02203e-54	--	aldose 1-epimerase family protein [Medicago truncatula]	Metabolism;Metabolism;Metabolism	Global and overview maps;Global and overview maps;Carbohydrate metabolism	ko01100//Metabolic pathways;ko01110//Biosynthesis of secondary metabolites;ko00010//Glycolysis / Gluconeogenesis	K01792;K01792;K01792	GO:0005576//extracellular region;GO:0009532//plastid stroma	GO:0003824//catalytic activity;GO:0005488//binding	GO:0044238//primary metabolic process
ncbi_112703421	2	1.59159e-56	1.04101e-54	IF2CP	PREDICTED: translation initiation factor IF-2, chloroplastic [Arachis duranensis]	-	-	-	-	GO:0009526//plastid envelope;GO:0009532//plastid stroma	GO:0008135//translation factor activity, RNA binding;GO:0017111//nucleoside-triphosphatase activity;GO:0032550//purine ribonucleoside binding	GO:0006090//pyruvate metabolic process;GO:0006351//transcription, DNA-templated;GO:0006412//translation;GO:0006468//protein phosphorylation;GO:0009658//chloroplast organization;GO:0009668//plastid membrane organization;GO:0043269//regulation of ion transport
ncbi_112756011	2	1.88153e-56	1.22957e-54	--	PREDICTED: uncharacterized protein LOC107605577 [Arachis ipaensis]	-	-	-	-	-	-	-
ncbi_112710272	2	2.29671e-56	1.49957e-54	SARED1	PREDICTED: protein TIC 62, chloroplastic [Vigna angularis]	-	-	-	-	-	-	-
ncbi_112775957	3	2.33359e-56	1.52232e-54	FDX3	PREDICTED: ferredoxin, root R-B2-like [Arachis duranensis]	Metabolism	Energy metabolism	ko00195//Photosynthesis	K02639	-	-	-
ncbi_112795935	3	2.44082e-56	1.59087e-54	WRKY6	PREDICTED: probable WRKY transcription factor 31 [Arachis ipaensis]	-	-	-	-	-	-	-
ncbi_112705851	2	4.06112e-56	2.64463e-54	DCL	PREDICTED: protein DCL, chloroplastic [Arachis duranensis]	-	-	-	-	-	-	-
ncbi_112790604	3	4.32625e-56	2.81482e-54	SS	PREDICTED: sucrose synthase-like [Arachis duranensis]	Metabolism;Metabolism	Global and overview maps;Carbohydrate metabolism	ko01100//Metabolic pathways;ko00500//Starch and sucrose metabolism	K00695;K00695	-	-	-
ncbi_112737797	2	4.84643e-56	3.15052e-54	RPL17B	PREDICTED: 60S ribosomal protein L17-2 [Arachis duranensis]	Genetic Information Processing	Translation	ko03010//Ribosome	K02880	GO:0044391//ribosomal subunit	-	GO:0010467//gene expression
ncbi_112736339	2	6.08819e-56	3.9543e-54	ndhS	PREDICTED: NAD(P)H-quinone oxidoreductase subunit S, chloroplastic [Arachis duranensis]	-	-	-	-	GO:0031976//plastid thylakoid;GO:0044434//chloroplast part	-	GO:0006812//cation transport;GO:0009987//cellular process;GO:0065007//biological regulation
ncbi_112714448	2	6.83196e-56	4.43351e-54	RPL11	PREDICTED: 60S ribosomal protein L11-like isoform X1 [Arachis duranensis]	Genetic Information Processing	Translation	ko03010//Ribosome	K02868	-	-	-
ncbi_112734767	2	7.03283e-56	4.55988e-54	--	PREDICTED: protein TIFY 5A-like [Arachis ipaensis]	-	-	-	-	-	-	-
ncbi_36489126	1	9.35707e-56	6.06157e-54	atpE	ATP synthase CF1 epsilon subunit (chloroplast) [Arachis hypogaea]	Metabolism;Metabolism;Metabolism	Global and overview maps;Energy metabolism;Energy metabolism	ko01100//Metabolic pathways;ko00190//Oxidative phosphorylation;ko00195//Photosynthesis	K02114;K02114;K02114	GO:0033178//proton-transporting two-sector ATPase complex, catalytic domain;GO:0044434//chloroplast part	GO:0015078//hydrogen ion transmembrane transporter activity;GO:0019829//cation-transporting ATPase activity	GO:0006754//ATP biosynthetic process;GO:0006818//hydrogen transport
ncbi_112771235	3	1.18984e-55	7.70118e-54	MtrDRAFT_AC149210g4v1	PREDICTED: histone H2A [Arachis ipaensis]	-	-	-	-	GO:0043231//intracellular membrane-bounded organelle;GO:0043232//intracellular non-membrane-bounded organelle	GO:0003676//nucleic acid binding;GO:0046983//protein dimerization activity	-
ncbi_112706204	2	1.36037e-55	8.79728e-54	mrd-1	PREDICTED: 29 kDa ribonucleoprotein A, chloroplastic [Arachis duranensis]	-	-	-	-	GO:0009536//plastid	-	-
ncbi_112695249	2	1.68783e-55	1.09054e-53	LHY	PREDICTED: protein LHY isoform X1 [Arachis duranensis]	Organismal Systems	Environmental adaptation	ko04712//Circadian rhythm - plant	K12133	-	GO:0005488//binding	-
ncbi_112697206	2	1.92322e-55	1.24155e-53	rps21	PREDICTED: chloride channel protein 1 [Arachis ipaensis]	-	-	-	-	GO:0044435//plastid part	-	-
ncbi_112748459	3	2.66641e-55	1.71983e-53	CYP81E8	PREDICTED: cytochrome P450 81E8-like [Arachis duranensis]	Metabolism;Metabolism	Global and overview maps;Biosynthesis of other secondary metabolites	ko01110//Biosynthesis of secondary metabolites;ko00943//Isoflavonoid biosynthesis	K13260;K13260	GO:0031224//intrinsic component of membrane	GO:0016491//oxidoreductase activity;GO:0046906//tetrapyrrole binding;GO:0046914//transition metal ion binding	GO:0044710//single-organism metabolic process
ncbi_112797847	2	2.98902e-55	1.92625e-53	RPS19A	PREDICTED: 40S ribosomal protein S19-1 [Arachis duranensis]	Genetic Information Processing	Translation	ko03010//Ribosome	K02966	-	-	-
ncbi_112748464	3	3.69963e-55	2.38213e-53	CYP81E8	PREDICTED: cytochrome P450 81E8-like [Arachis duranensis]	Metabolism;Metabolism	Global and overview maps;Biosynthesis of other secondary metabolites	ko01110//Biosynthesis of secondary metabolites;ko00943//Isoflavonoid biosynthesis	K13260;K13260	GO:0031224//intrinsic component of membrane	GO:0016491//oxidoreductase activity;GO:0046906//tetrapyrrole binding;GO:0046914//transition metal ion binding	GO:0044710//single-organism metabolic process
ncbi_112696006	3	3.91816e-55	2.52066e-53	--	PREDICTED: uncharacterized protein LOC107495969 [Arachis duranensis]	-	-	-	-	-	-	-
ncbi_112759189	2	5.48197e-55	3.52366e-53	LOG3	PREDICTED: cytokinin riboside 5'-monophosphate phosphoribohydrolase LOG3-like [Arachis duranensis]	-	-	-	-	-	GO:0003824//catalytic activity	-
ncbi_112789339	2	5.8024e-55	3.7264e-53	At4g22110	PREDICTED: alcohol dehydrogenase-like 5 [Arachis duranensis]	Metabolism;Metabolism;Metabolism;Metabolism;Metabolism;Metabolism	Global and overview maps;Global and overview maps;Global and overview maps;Carbohydrate metabolism;Lipid metabolism;Amino acid metabolism	ko01100//Metabolic pathways;ko01110//Biosynthesis of secondary metabolites;ko01200//Carbon metabolism;ko00010//Glycolysis / Gluconeogenesis;ko00071//Fatty acid degradation;ko00350//Tyrosine metabolism	K00121;K00121;K00121;K00121;K00121;K00121	-	GO:0003824//catalytic activity;GO:0043169//cation binding	GO:0044710//single-organism metabolic process
ncbi_112703664	2	6.89941e-55	4.4271e-53	RPL8C	PREDICTED: 60S ribosomal protein L8-3 [Arachis duranensis]	Genetic Information Processing	Translation	ko03010//Ribosome	K02938	GO:0030529//intracellular ribonucleoprotein complex	-	GO:0010467//gene expression
ncbi_112734378	2	7.82258e-55	5.01514e-53	DJA6	PREDICTED: chaperone protein DnaJ-like [Arachis duranensis]	-	-	-	-	-	-	-
ncbi_112695321	2	7.98966e-55	5.11785e-53	STR4	PREDICTED: rhodanese-like domain-containing protein 4, chloroplastic [Arachis duranensis]	-	-	-	-	-	-	-
ncbi_112741605	2	9.54051e-55	6.10601e-53	RPS1	PREDICTED: 30S ribosomal protein S1, chloroplastic-like [Arachis ipaensis]	Genetic Information Processing	Translation	ko03010//Ribosome	K02945	GO:0009532//plastid stroma;GO:0030529//intracellular ribonucleoprotein complex	GO:0003676//nucleic acid binding;GO:0005198//structural molecule activity	GO:0006090//pyruvate metabolic process;GO:0006739//NADP metabolic process;GO:0006779//porphyrin-containing compound biosynthetic process;GO:0009658//chloroplast organization;GO:0009668//plastid membrane organization;GO:0009767//photosynthetic electron transport chain;GO:0010467//gene expression;GO:0016072//rRNA metabolic process
ncbi_112788896	2	1.13028e-54	7.22767e-53	FKBP16-3	PREDICTED: peptidyl-prolyl cis-trans isomerase FKBP16-3, chloroplastic [Arachis duranensis]	-	-	-	-	GO:0009532//plastid stroma;GO:0031978//plastid thylakoid lumen	GO:0016859//cis-trans isomerase activity	GO:0006090//pyruvate metabolic process;GO:0006091//generation of precursor metabolites and energy;GO:0006739//NADP metabolic process;GO:0009668//plastid membrane organization;GO:0016072//rRNA metabolic process;GO:0043623//cellular protein complex assembly;GO:0044267//cellular protein metabolic process
ncbi_112696908	2	1.23999e-54	7.9224e-53	--	glyoxalase/bleomycin resistance protein/dioxygenase [Medicago truncatula]	-	-	-	-	-	-	-
ncbi_112744536	2	1.49133e-54	9.52011e-53	EDL2	PREDICTED: EID1-like F-box protein 2 [Arachis ipaensis]	-	-	-	-	-	-	-
ncbi_112775540	2	1.83007e-54	1.16725e-52	REFA1	PREDICTED: elongation factor 1-alpha-like [Arachis ipaensis]	Genetic Information Processing	Translation	ko03013//RNA transport	K03231	-	-	-
ncbi_112803490	2	1.86212e-54	1.18667e-52	CLPT2	PREDICTED: ATP-dependent Clp protease ATP-binding subunit CLPT2, chloroplastic-like isoform X1 [Arachis duranensis]	-	-	-	-	-	-	-
ncbi_112706383	2	2.54285e-54	1.61909e-52	P67	PREDICTED: pentatricopeptide repeat-containing protein At4g16390, chloroplastic [Arachis duranensis]	-	-	-	-	GO:0009532//plastid stroma	GO:0003676//nucleic acid binding	GO:0006396//RNA processing;GO:0006417//regulation of translation;GO:0006605//protein targeting;GO:0009657//plastid organization
ncbi_112710805	2	2.85189e-54	1.81431e-52	TCTP	PREDICTED: translationally-controlled tumor protein homolog isoform X2 [Arachis duranensis]	-	-	-	-	-	-	-
ncbi_112723506	2	2.92633e-54	1.86008e-52	--	PREDICTED: uncharacterized protein LOC107641811 [Arachis ipaensis]	-	-	-	-	-	-	-
ncbi_112772828	2	3.18756e-54	2.0244e-52	IF2CP	PREDICTED: translation initiation factor IF-2, chloroplastic [Arachis ipaensis]	-	-	-	-	GO:0009526//plastid envelope;GO:0009532//plastid stroma	GO:0008135//translation factor activity, RNA binding;GO:0017111//nucleoside-triphosphatase activity;GO:0032550//purine ribonucleoside binding	GO:0006090//pyruvate metabolic process;GO:0006351//transcription, DNA-templated;GO:0006412//translation;GO:0006468//protein phosphorylation;GO:0009658//chloroplast organization;GO:0009668//plastid membrane organization;GO:0043269//regulation of ion transport
ncbi_112764674	2	3.34808e-54	2.12453e-52	mrd-1	PREDICTED: 28 kDa ribonucleoprotein, chloroplastic [Arachis ipaensis]	-	-	-	-	GO:0009536//plastid	-	-
ncbi_112751830	3	3.41773e-54	2.16688e-52	--	PREDICTED: protein SRC2 homolog [Arachis ipaensis]	-	-	-	-	-	-	-
ncbi_112740931	2	3.45878e-54	2.19104e-52	--	uncharacterized LOC101244341 [Solanum lycopersicum]	-	-	-	-	-	-	-
ncbi_112803044	2	3.98948e-54	2.52508e-52	CCB3	PREDICTED: protein COFACTOR ASSEMBLY OF COMPLEX C SUBUNIT B CCB3, chloroplastic-like [Arachis ipaensis]	-	-	-	-	-	-	-
ncbi_112752004	2	5.52312e-54	3.4928e-52	tam	CMV 1a interacting protein [Medicago truncatula]	-	-	-	-	-	GO:0016741//transferase activity, transferring one-carbon groups	GO:0008152//metabolic process
ncbi_112792691	2	5.71881e-54	3.61348e-52	PTC52	PREDICTED: protochlorophyllide-dependent translocon component 52, chloroplastic [Arachis duranensis]	-	-	-	-	-	GO:0003824//catalytic activity;GO:0043169//cation binding;GO:0051536//iron-sulfur cluster binding	GO:0044710//single-organism metabolic process
ncbi_112783221	2	5.9414e-54	3.75094e-52	PAP4	PREDICTED: probable plastid-lipid-associated protein 4, chloroplastic [Arachis ipaensis]	-	-	-	-	-	-	-
ncbi_112720749	2	7.74729e-54	4.8869e-52	CLPR4	PREDICTED: ATP-dependent Clp protease proteolytic subunit-related protein 4, chloroplastic [Arachis duranensis]	-	-	-	-	-	GO:0016787//hydrolase activity	GO:0019538//protein metabolic process
ncbi_112744667	2	7.91613e-54	4.98917e-52	APS2	PREDICTED: ATP sulfurylase 2-like [Arachis ipaensis]	Metabolism;Metabolism;Metabolism;Metabolism;Metabolism	Global and overview maps;Nucleotide metabolism;Energy metabolism;Metabolism of other amino acids;Biosynthesis of other secondary metabolites	ko01100//Metabolic pathways;ko00230//Purine metabolism;ko00920//Sulfur metabolism;ko00450//Selenocompound metabolism;ko00261//Monobactam biosynthesis	K13811;K13811;K13811;K13811;K13811	GO:0009532//plastid stroma	GO:0004779//sulfate adenylyltransferase activity;GO:0032550//purine ribonucleoside binding	GO:0044272//sulfur compound biosynthetic process
ncbi_112697506	2	1.02291e-53	6.44145e-52	--	PREDICTED: macrophage migration inhibitory factor homolog [Arachis duranensis]	Metabolism;Metabolism	Amino acid metabolism;Amino acid metabolism	ko00350//Tyrosine metabolism;ko00360//Phenylalanine metabolism	K07253;K07253	-	-	-
ncbi_112792078	2	1.03112e-53	6.48767e-52	PMI1	protein PLASTID MOVEMENT IMPAIRED 1 [Cajanus cajan]	-	-	-	-	-	-	GO:0006355//regulation of transcription, DNA-templated;GO:0009658//chloroplast organization;GO:0009668//plastid membrane organization;GO:0016072//rRNA metabolic process;GO:0031399//regulation of protein modification process;GO:0043623//cellular protein complex assembly
ncbi_112702755	2	1.1774e-53	7.40183e-52	SLP1	PREDICTED: shewanella-like protein phosphatase 2 isoform X1 [Arachis duranensis]	-	-	-	-	-	GO:0003824//catalytic activity	GO:0032958//inositol phosphate biosynthetic process
ncbi_112783440	2	1.18545e-53	7.44612e-52	--	PREDICTED: uncharacterized protein LOC107623536 [Arachis ipaensis]	-	-	-	-	-	-	-
ncbi_112709745	2	1.2473e-53	7.82802e-52	RPS12	PREDICTED: 40S ribosomal protein S12-like [Arachis duranensis]	Genetic Information Processing	Translation	ko03010//Ribosome	K02951	GO:0030529//intracellular ribonucleoprotein complex	-	GO:0010467//gene expression
ncbi_112791339	2	1.2777e-53	8.01205e-52	MDH2	PREDICTED: malate dehydrogenase, glyoxysomal [Arachis duranensis]	Metabolism;Metabolism;Metabolism;Metabolism;Metabolism;Metabolism;Metabolism;Metabolism	Global and overview maps;Global and overview maps;Global and overview maps;Carbohydrate metabolism;Amino acid metabolism;Energy metabolism;Carbohydrate metabolism;Carbohydrate metabolism	ko01100//Metabolic pathways;ko01110//Biosynthesis of secondary metabolites;ko01200//Carbon metabolism;ko00620//Pyruvate metabolism;ko00270//Cysteine and methionine metabolism;ko00710//Carbon fixation in photosynthetic organisms;ko00630//Glyoxylate and dicarboxylate metabolism;ko00020//Citrate cycle (TCA cycle)	K00026;K00026;K00026;K00026;K00026;K00026;K00026;K00026	-	GO:0016615//malate dehydrogenase activity	GO:0005975//carbohydrate metabolic process;GO:0006101//citrate metabolic process;GO:0043648//dicarboxylic acid metabolic process
ncbi_112801291	3	1.43795e-53	9.00934e-52	OPR2	PREDICTED: 12-oxophytodienoate reductase 2 [Glycine max]	Metabolism;Metabolism;Metabolism	Global and overview maps;Global and overview maps;Lipid metabolism	ko01100//Metabolic pathways;ko01110//Biosynthesis of secondary metabolites;ko00592//alpha-Linolenic acid metabolism	K05894;K05894;K05894	-	GO:0003824//catalytic activity;GO:0032553//ribonucleotide binding	GO:0044710//single-organism metabolic process
ncbi_112797196	2	1.55649e-53	9.74384e-52	efp	PREDICTED: elongation factor P [Arachis duranensis]	-	-	-	-	GO:0009532//plastid stroma	-	GO:0003006//developmental process involved in reproduction;GO:0006518//peptide metabolic process;GO:0006605//protein targeting;GO:0034645//cellular macromolecule biosynthetic process
ncbi_112780005	2	1.99401e-53	1.24723e-51	PYG7	TPR protein [Medicago truncatula]	-	-	-	-	-	-	-
ncbi_112736342	2	2.23354e-53	1.39588e-51	CBBY	PREDICTED: haloacid dehalogenase-like hydrolase domain-containing protein At3g48420 [Arachis ipaensis]	-	-	-	-	-	-	-
ncbi_112776104	2	2.85778e-53	1.78451e-51	RPL5	PREDICTED: 60S ribosomal protein L5-like [Arachis ipaensis]	Genetic Information Processing	Translation	ko03010//Ribosome	K02932	-	-	-
ncbi_112756515	2	3.35645e-53	2.09414e-51	--	PREDICTED: uncharacterized protein LOC107646047 [Arachis ipaensis]	-	-	-	-	-	-	-
ncbi_112758194	2	3.53765e-53	2.20534e-51	--	PREDICTED: uncharacterized protein LOC107645186 [Arachis ipaensis]	-	-	-	-	GO:0009536//plastid	-	-
ncbi_112695328	2	3.55208e-53	2.21249e-51	apaG	PREDICTED: protein ApaG-like [Arachis ipaensis]	-	-	-	-	-	-	-
ncbi_112792199	2	3.5596e-53	2.21532e-51	DJA6	PREDICTED: chaperone protein DnaJ-like [Arachis duranensis]	-	-	-	-	-	-	-
ncbi_112752090	2	5.27148e-53	3.27796e-51	RPL13AD	PREDICTED: 60S ribosomal protein L13a-4-like [Arachis duranensis]	Genetic Information Processing	Translation	ko03010//Ribosome	K02872	-	-	-
ncbi_112719709	2	5.36084e-53	3.33075e-51	Y3IP1	PREDICTED: ycf3-interacting protein 1, chloroplastic [Arachis ipaensis]	-	-	-	-	-	-	-
ncbi_112750083	3	6.25998e-53	3.88615e-51	UGT74B1	PREDICTED: UDP-glycosyltransferase 74B1-like [Arachis ipaensis]	Metabolism;Metabolism;Metabolism;Metabolism	Global and overview maps;Global and overview maps;Amino acid metabolism;Biosynthesis of other secondary metabolites	ko01110//Biosynthesis of secondary metabolites;ko01210//2-Oxocarboxylic acid metabolism;ko00380//Tryptophan metabolism;ko00966//Glucosinolate biosynthesis	K11820;K11820;K11820;K11820	-	GO:0035251//UDP-glucosyltransferase activity	GO:0009617//response to bacterium;GO:0009683//indoleacetic acid metabolic process;GO:0019758//glycosinolate biosynthetic process;GO:0048588//developmental cell growth
ncbi_112706718	3	7.02328e-53	4.35637e-51	MtrDRAFT_AC149210g1v1	PREDICTED: histone H2A [Arachis duranensis]	-	-	-	-	GO:0043231//intracellular membrane-bounded organelle;GO:0043232//intracellular non-membrane-bounded organelle	GO:0003676//nucleic acid binding;GO:0046983//protein dimerization activity	-
ncbi_112719731	2	9.86721e-53	6.11529e-51	SAMDC	PREDICTED: S-adenosylmethionine decarboxylase proenzyme-like [Arachis ipaensis]	Metabolism;Metabolism;Metabolism	Global and overview maps;Amino acid metabolism;Amino acid metabolism	ko01100//Metabolic pathways;ko00270//Cysteine and methionine metabolism;ko00330//Arginine and proline metabolism	K01611;K01611;K01611	-	GO:0016830//carbon-carbon lyase activity	GO:0006596//polyamine biosynthetic process;GO:0044272//sulfur compound biosynthetic process
ncbi_112788986	2	1.34888e-52	8.35285e-51	RBG7	PREDICTED: glycine-rich RNA-binding protein GRP1A-like [Arachis duranensis]	-	-	-	-	-	-	-
ncbi_112797380	2	1.36451e-52	8.4426e-51	PEX11D	PREDICTED: peroxisomal membrane protein 11D [Arachis duranensis]	-	-	-	-	-	-	GO:0007031//peroxisome organization
ncbi_112775292	2	1.39451e-52	8.62104e-51	CLPR1	PREDICTED: ATP-dependent Clp protease proteolytic subunit-related protein 1, chloroplastic [Arachis ipaensis]	-	-	-	-	GO:0009368//endopeptidase Clp complex;GO:0009526//plastid envelope;GO:0009532//plastid stroma;GO:0031976//plastid thylakoid	GO:0016787//hydrolase activity	GO:0019538//protein metabolic process
ncbi_112697592	3	1.54282e-52	9.53001e-51	COR2	PREDICTED: NAD(P)H-dependent 6'-deoxychalcone synthase-like [Arachis duranensis]	-	-	-	-	-	-	-
ncbi_112777068	2	1.63621e-52	1.00985e-50	GSTL2	PREDICTED: glutathione S-transferase L1-like [Arachis ipaensis]	Metabolism	Metabolism of other amino acids	ko00480//Glutathione metabolism	K00799	GO:0009536//plastid	-	GO:0042221//response to chemical;GO:0044237//cellular metabolic process
ncbi_112777473	2	1.76167e-52	1.08638e-50	RPL27	PREDICTED: 60S ribosomal protein L27 [Arachis duranensis]	Genetic Information Processing	Translation	ko03010//Ribosome	K02901	GO:0030529//intracellular ribonucleoprotein complex	-	GO:0010467//gene expression
ncbi_112759064	2	1.8655e-52	1.14946e-50	RPL4	PREDICTED: 60S ribosomal protein L4 [Arachis ipaensis]	Genetic Information Processing	Translation	ko03010//Ribosome	K02930	-	-	-
ncbi_112764749	2	1.94132e-52	1.19519e-50	AAF	PREDICTED: uncharacterized protein LOC107457877 isoform X1 [Arachis duranensis]	-	-	-	-	-	-	-
ncbi_112754818	2	1.94516e-52	1.19656e-50	RPL6	PREDICTED: 60S ribosomal protein L6-1-like [Arachis ipaensis]	Genetic Information Processing	Translation	ko03010//Ribosome	K02934	GO:0030529//intracellular ribonucleoprotein complex	-	GO:0010467//gene expression
ncbi_112697729	2	2.08025e-52	1.27861e-50	RPL10A	PREDICTED: 60S ribosomal protein L10a [Arachis duranensis]	Genetic Information Processing	Translation	ko03010//Ribosome	K02865	-	-	-
ncbi_112741144	3	2.4935e-52	1.53134e-50	Cmbl	PREDICTED: endo-1,3;1,4-beta-D-glucanase-like [Arachis ipaensis]	-	-	-	-	-	GO:0016787//hydrolase activity	-
ncbi_112720807	2	2.57913e-52	1.58262e-50	RPS30A	PREDICTED: 40S ribosomal protein S30 [Amborella trichopoda]	Genetic Information Processing	Translation	ko03010//Ribosome	K02983	GO:0030529//intracellular ribonucleoprotein complex	-	GO:0010467//gene expression
ncbi_112772040	2	2.69651e-52	1.65329e-50	--	structural constituent of ribosome protein [Medicago truncatula]	-	-	-	-	-	-	-
ncbi_112707323	2	2.80849e-52	1.72053e-50	-	-	-	-	-	-	-	-	-
ncbi_112775449	2	3.2271e-52	1.97535e-50	VIT_05s0020g04070	PREDICTED: 1,2-dihydroxy-3-keto-5-methylthiopentene dioxygenase 1 [Arachis duranensis]	Metabolism;Metabolism	Global and overview maps;Amino acid metabolism	ko01100//Metabolic pathways;ko00270//Cysteine and methionine metabolism	K08967;K08967	-	-	-
ncbi_112734083	2	3.60443e-52	2.20451e-50	--	CAAX amino terminal protease family protein [Medicago truncatula]	-	-	-	-	-	-	-
ncbi_112756256	2	5.38454e-52	3.29053e-50	RPL22B	PREDICTED: 60S ribosomal protein L22-2-like [Arachis duranensis]	Genetic Information Processing	Translation	ko03010//Ribosome	K02891	GO:0030529//intracellular ribonucleoprotein complex	-	GO:0010467//gene expression
ncbi_112777656	2	5.44468e-52	3.32456e-50	SARED1	PREDICTED: protein TIC 62, chloroplastic [Vigna angularis]	-	-	-	-	-	-	-
ncbi_112801266	2	7.43054e-52	4.53342e-50	FDC1	PREDICTED: ferredoxin-1 [Arachis duranensis]	Metabolism	Energy metabolism	ko00195//Photosynthesis	K02639	GO:0009536//plastid	GO:0043169//cation binding;GO:0051536//iron-sulfur cluster binding	GO:0006090//pyruvate metabolic process;GO:0006091//generation of precursor metabolites and energy;GO:0006355//regulation of transcription, DNA-templated;GO:0006779//porphyrin-containing compound biosynthetic process;GO:0016072//rRNA metabolic process
ncbi_112722206	2	7.81001e-52	4.76104e-50	NDPK2	PREDICTED: nucleoside diphosphate kinase 2, chloroplastic [Arachis ipaensis]	Metabolism;Metabolism;Metabolism;Environmental Information Processing;Metabolism	Global and overview maps;Global and overview maps;Nucleotide metabolism;Signal transduction;Nucleotide metabolism	ko01100//Metabolic pathways;ko01110//Biosynthesis of secondary metabolites;ko00230//Purine metabolism;ko04016//MAPK signaling pathway - plant;ko00240//Pyrimidine metabolism	K00940;K00940;K00940;K00940;K00940	-	-	-
ncbi_112801402	2	8.14091e-52	4.9587e-50	CHLD	PREDICTED: magnesium-chelatase subunit ChlD, chloroplastic [Arachis ipaensis]	Metabolism;Metabolism;Metabolism	Global and overview maps;Global and overview maps;Metabolism of cofactors and vitamins	ko01100//Metabolic pathways;ko01110//Biosynthesis of secondary metabolites;ko00860//Porphyrin and chlorophyll metabolism	K03404;K03404;K03404	-	GO:0032550//purine ribonucleoside binding;GO:0051003//ligase activity, forming nitrogen-metal bonds, forming coordination complexes	GO:0006779//porphyrin-containing compound biosynthetic process
ncbi_112733368	2	8.5609e-52	5.21025e-50	MDP1	PREDICTED: magnesium-dependent phosphatase 1-like [Arachis duranensis]	-	-	-	-	-	GO:0042578//phosphoric ester hydrolase activity	-
ncbi_112802001	2	9.34061e-52	5.68015e-50	--	PREDICTED: uncharacterized protein LOC107490130 [Arachis duranensis]	-	-	-	-	-	-	-
ncbi_112775298	2	9.71843e-52	5.90508e-50	RPS12	PREDICTED: 40S ribosomal protein S12-like [Arachis ipaensis]	Genetic Information Processing	Translation	ko03010//Ribosome	K02951	GO:0030529//intracellular ribonucleoprotein complex	-	GO:0010467//gene expression
ncbi_112802923	2	1.01973e-51	6.19099e-50	At5g52780	PREDICTED: uncharacterized protein PAM68-like [Arachis duranensis]	-	-	-	-	-	-	-
ncbi_112736946	3	1.05145e-51	6.37837e-50	ADC2	PREDICTED: arginine decarboxylase [Arachis ipaensis]	Metabolism;Metabolism	Global and overview maps;Amino acid metabolism	ko01100//Metabolic pathways;ko00330//Arginine and proline metabolism	K01583;K01583	-	-	-
ncbi_112789737	2	1.12823e-51	6.83858e-50	THF1	PREDICTED: protein THYLAKOID FORMATION1, chloroplastic-like [Arachis duranensis]	-	-	-	-	-	-	-
ncbi_112712197	3	1.34619e-51	8.15306e-50	--	PREDICTED: uncharacterized protein LOC107467469 isoform X1 [Arachis duranensis]	-	-	-	-	-	-	-
ncbi_112695687	2	1.37605e-51	8.32711e-50	SDR3b	PREDICTED: short-chain dehydrogenase reductase 3b-like isoform X1 [Arachis duranensis]	-	-	-	-	-	GO:0003824//catalytic activity	GO:0044710//single-organism metabolic process
ncbi_112750314	2	1.48623e-51	8.98659e-50	PNSL2	PREDICTED: photosynthetic NDH subunit of lumenal location 2, chloroplastic [Arachis ipaensis]	Metabolism;Metabolism	Global and overview maps;Energy metabolism	ko01100//Metabolic pathways;ko00195//Photosynthesis	K08901;K08901	GO:0009521//photosystem;GO:0031978//plastid thylakoid lumen;GO:0044434//chloroplast part	GO:0009055//electron carrier activity	GO:0006739//NADP metabolic process;GO:0022900//electron transport chain
ncbi_112759059	3	1.50946e-51	9.11962e-50	CML8	PREDICTED: calmodulin-like [Arachis duranensis]	Organismal Systems;Environmental Information Processing;Environmental Information Processing	Environmental adaptation;Signal transduction;Signal transduction	ko04626//Plant-pathogen interaction;ko04016//MAPK signaling pathway - plant;ko04070//Phosphatidylinositol signaling system	K02183;K02183;K02183	-	GO:0016628//oxidoreductase activity, acting on the CH-CH group of donors, NAD or NADP as acceptor	GO:0044710//single-organism metabolic process
ncbi_112744298	2	1.53663e-51	9.27621e-50	RPL7D	PREDICTED: 60S ribosomal protein L7-2-like isoform X1 [Arachis ipaensis]	Genetic Information Processing	Translation	ko03010//Ribosome	K02937	-	-	-
ncbi_112802680	2	2.17803e-51	1.31375e-49	RPS30A	PREDICTED: 40S ribosomal protein S30 [Amborella trichopoda]	Genetic Information Processing	Translation	ko03010//Ribosome	K02983	GO:0030529//intracellular ribonucleoprotein complex	-	GO:0010467//gene expression
ncbi_112791028	3	2.3587e-51	1.42158e-49	TSN1	PREDICTED: staphylococcal nuclease domain-containing protein 1 [Arachis ipaensis]	-	-	-	-	-	-	GO:0016458//gene silencing
ncbi_112741616	2	2.44631e-51	1.47319e-49	--	PREDICTED: protein LOW PSII ACCUMULATION 1, chloroplastic [Arachis duranensis]	-	-	-	-	-	-	-
ncbi_112701153	3	2.82216e-51	1.69816e-49	--	stress induced protein [Medicago truncatula]	-	-	-	-	-	-	-
ncbi_112749113	2	2.88924e-51	1.73712e-49	--	PREDICTED: uncharacterized protein LOC107642865 [Arachis ipaensis]	-	-	-	-	-	-	-
ncbi_112744137	2	5.00242e-51	3.00521e-49	-	-	-	-	-	-	-	-	-
ncbi_112772253	2	5.8279e-51	3.49829e-49	GST3	PREDICTED: glutathione S-transferase 3-like [Arachis duranensis]	Metabolism	Metabolism of other amino acids	ko00480//Glutathione metabolism	K00799	-	-	-
ncbi_112711910	2	6.30632e-51	3.78242e-49	CLPR1	PREDICTED: ATP-dependent Clp protease proteolytic subunit-related protein 1, chloroplastic [Arachis duranensis]	-	-	-	-	GO:0009368//endopeptidase Clp complex;GO:0009526//plastid envelope;GO:0009532//plastid stroma;GO:0031976//plastid thylakoid	GO:0016787//hydrolase activity	GO:0019538//protein metabolic process
ncbi_112797735	2	6.96706e-51	4.17536e-49	POR1	PREDICTED: outer plastidial membrane protein porin-like isoform X1 [Arachis duranensis]	-	-	-	-	-	-	-
ncbi_112762632	2	8.77113e-51	5.2523e-49	RPL18A	PREDICTED: 60S ribosomal protein L18a [Juglans regia]	-	-	-	-	GO:0030529//intracellular ribonucleoprotein complex	-	GO:0010467//gene expression
ncbi_112710223	2	8.86121e-51	5.30198e-49	NDKP1	PREDICTED: nucleoside diphosphate kinase 1 [Arachis duranensis]	Metabolism;Metabolism;Metabolism;Environmental Information Processing;Metabolism	Global and overview maps;Global and overview maps;Nucleotide metabolism;Signal transduction;Nucleotide metabolism	ko01100//Metabolic pathways;ko01110//Biosynthesis of secondary metabolites;ko00230//Purine metabolism;ko04016//MAPK signaling pathway - plant;ko00240//Pyrimidine metabolism	K00940;K00940;K00940;K00940;K00940	-	GO:0016776//phosphotransferase activity, phosphate group as acceptor;GO:0032550//purine ribonucleoside binding	GO:0009132//nucleoside diphosphate metabolic process;GO:0009152//purine ribonucleotide biosynthetic process;GO:0009209//pyrimidine ribonucleoside triphosphate biosynthetic process
ncbi_112695329	3	9.10278e-51	5.44215e-49	AS	PREDICTED: hydroquinone glucosyltransferase-like [Arachis duranensis]	-	-	-	-	-	GO:0016757//transferase activity, transferring glycosyl groups	-
ncbi_112695581	2	9.52641e-51	5.69084e-49	RPS14	PREDICTED: 40S ribosomal protein S14 [Arachis duranensis]	Genetic Information Processing	Translation	ko03010//Ribosome	K02955	-	-	-
ncbi_112709722	2	1.05418e-50	6.29236e-49	ATJ8	PREDICTED: chaperone protein dnaJ 8, chloroplastic-like [Arachis duranensis]	-	-	-	-	GO:0009532//plastid stroma	-	-
ncbi_112785396	2	1.13283e-50	6.7564e-49	--	PREDICTED: classical arabinogalactan protein 1 [Arachis ipaensis]	-	-	-	-	-	-	-
ncbi_112757950	2	1.44741e-50	8.62569e-49	gph1	PREDICTED: haloacid dehalogenase-like hydrolase domain-containing protein 3 [Arachis ipaensis]	-	-	-	-	-	GO:0003824//catalytic activity	GO:0009648//photoperiodism;GO:0042221//response to chemical
ncbi_112777307	2	1.50687e-50	8.97288e-49	DREB1D	PREDICTED: dehydration-responsive element-binding protein 1D [Arachis ipaensis]	-	-	-	-	-	-	GO:0010467//gene expression;GO:0034645//cellular macromolecule biosynthetic process
ncbi_112792494	3	1.60017e-50	9.52081e-49	--	PREDICTED: uncharacterized protein LOC107482047 isoform X1 [Arachis duranensis]	-	-	-	-	-	-	-
ncbi_112755146	2	1.61235e-50	9.58565e-49	At3g61080	PREDICTED: protein-ribulosamine 3-kinase, chloroplastic isoform X1 [Arachis duranensis]	-	-	-	-	-	-	-
ncbi_112737333	2	1.95026e-50	1.15853e-48	RER4	PREDICTED: protein RETICULATA-RELATED 4, chloroplastic-like [Arachis ipaensis]	-	-	-	-	-	-	-
ncbi_112702339	2	2.03369e-50	1.20713e-48	RPS4B	PREDICTED: 40S ribosomal protein S4-1 [Arachis duranensis]	Genetic Information Processing	Translation	ko03010//Ribosome	K02987	-	-	-
ncbi_112696098	2	2.2095e-50	1.31044e-48	OEP163	PREDICTED: outer envelope pore protein 16-3, chloroplastic/mitochondrial [Arachis duranensis]	-	-	-	-	GO:0031224//intrinsic component of membrane	-	-
ncbi_112708169	2	2.50336e-50	1.48354e-48	At1g54290	PREDICTED: protein translation factor SUI1 homolog 2 [Arachis duranensis]	Genetic Information Processing	Translation	ko03013//RNA transport	K03113	-	-	GO:0006412//translation
ncbi_112733343	2	3.30986e-50	1.95993e-48	NFYA7	PREDICTED: nuclear transcription factor Y subunit A-7-like isoform X1 [Arachis ipaensis]	-	-	-	-	-	-	-
ncbi_112738386	3	3.78754e-50	2.241e-48	SS	PREDICTED: sucrose synthase-like [Arachis ipaensis]	Metabolism;Metabolism	Global and overview maps;Carbohydrate metabolism	ko01100//Metabolic pathways;ko00500//Starch and sucrose metabolism	K00695;K00695	-	-	-
ncbi_112722231	2	4.00495e-50	2.36776e-48	CML38	EF hand calcium-binding family protein [Medicago truncatula]	Organismal Systems	Environmental adaptation	ko04626//Plant-pathogen interaction	K13448	-	-	-
ncbi_112802783	2	4.35233e-50	2.57109e-48	--	PREDICTED: uncharacterized protein LOC107491213 isoform X1 [Arachis duranensis]	-	-	-	-	-	-	-
ncbi_112776954	2	6.56045e-50	3.87244e-48	--	photosystem I reaction center subunit N [Medicago truncatula]	-	-	-	-	GO:0009521//photosystem	-	GO:0044237//cellular metabolic process
ncbi_112788999	2	6.60164e-50	3.89366e-48	RPS25B	PREDICTED: 40S ribosomal protein S25-2 [Arachis duranensis]	Genetic Information Processing	Translation	ko03010//Ribosome	K02975	-	-	-
ncbi_112751666	2	7.92181e-50	4.6686e-48	CLPT1	PREDICTED: ATP-dependent Clp protease ATP-binding subunit CLPT1, chloroplastic-like [Arachis ipaensis]	-	-	-	-	GO:0009526//plastid envelope;GO:0009532//plastid stroma	-	GO:0043170//macromolecule metabolic process
ncbi_112789131	2	8.02402e-50	4.7251e-48	S6PDH	PREDICTED: NADP-dependent D-sorbitol-6-phosphate dehydrogenase-like [Arachis duranensis]	Metabolism;Metabolism;Metabolism;Metabolism;Metabolism;Metabolism	Global and overview maps;Carbohydrate metabolism;Lipid metabolism;Carbohydrate metabolism;Carbohydrate metabolism;Metabolism of cofactors and vitamins	ko01100//Metabolic pathways;ko00040//Pentose and glucuronate interconversions;ko00561//Glycerolipid metabolism;ko00051//Fructose and mannose metabolism;ko00052//Galactose metabolism;ko00790//Folate biosynthesis	K00011;K00011;K00011;K00011;K00011;K00011	GO:0044444//cytoplasmic part	GO:0016616//oxidoreductase activity, acting on the CH-OH group of donors, NAD or NADP as acceptor	GO:0010038//response to metal ion;GO:0044710//single-organism metabolic process
ncbi_112792395	2	8.84074e-50	5.20192e-48	ycf23	thiamine monophosphate synthase [Medicago truncatula]	-	-	-	-	-	-	-
ncbi_112764920	2	9.53119e-50	5.60376e-48	At2g19810	PREDICTED: zinc finger CCCH domain-containing protein 20-like [Arachis ipaensis]	-	-	-	-	-	-	-
ncbi_112742036	2	9.70178e-50	5.69955e-48	--	Gibberellin regulated protein [Cynara cardunculus var. scolymus] [Cynara cardunculus]	-	-	-	-	-	-	-
ncbi_112796293	2	1.26682e-49	7.43635e-48	RPS1	PREDICTED: 30S ribosomal protein S1, chloroplastic-like [Arachis duranensis]	Genetic Information Processing	Translation	ko03010//Ribosome	K02945	GO:0009532//plastid stroma;GO:0030529//intracellular ribonucleoprotein complex	GO:0003676//nucleic acid binding;GO:0005198//structural molecule activity	GO:0006090//pyruvate metabolic process;GO:0006739//NADP metabolic process;GO:0006779//porphyrin-containing compound biosynthetic process;GO:0009658//chloroplast organization;GO:0009668//plastid membrane organization;GO:0009767//photosynthetic electron transport chain;GO:0010467//gene expression;GO:0016072//rRNA metabolic process
ncbi_112797775	2	1.27784e-49	7.49517e-48	RPL34	PREDICTED: 60S ribosomal protein L34 [Arachis duranensis]	Genetic Information Processing	Translation	ko03010//Ribosome	K02915	GO:0030529//intracellular ribonucleoprotein complex	-	GO:0010467//gene expression
ncbi_112695774	2	1.43285e-49	8.39777e-48	RPL19A	PREDICTED: 60S ribosomal protein L19-1 [Arachis duranensis]	Genetic Information Processing	Translation	ko03010//Ribosome	K02885	-	-	-
ncbi_112765123	2	1.44022e-49	8.43429e-48	COR2	PREDICTED: NAD(P)H-dependent 6'-deoxychalcone synthase isoform X1 [Arachis ipaensis]	-	-	-	-	-	-	GO:0044710//single-organism metabolic process
ncbi_112797980	2	1.49016e-49	8.71989e-48	UBI3	PREDICTED: ubiquitin-40S ribosomal protein S27a [Arachis duranensis]	Genetic Information Processing	Translation	ko03010//Ribosome	K02977	GO:0030529//intracellular ribonucleoprotein complex	-	GO:0010467//gene expression
ncbi_112698705	2	1.66835e-49	9.75492e-48	Os07g0190000	PREDICTED: probable 1-deoxy-D-xylulose-5-phosphate synthase 2, chloroplastic [Arachis duranensis]	Metabolism;Metabolism;Metabolism;Metabolism	Global and overview maps;Global and overview maps;Metabolism of terpenoids and polyketides;Metabolism of cofactors and vitamins	ko01100//Metabolic pathways;ko01110//Biosynthesis of secondary metabolites;ko00900//Terpenoid backbone biosynthesis;ko00730//Thiamine metabolism	K01662;K01662;K01662;K01662	-	-	-
ncbi_112727179	2	1.68018e-49	9.81639e-48	Rbks	PREDICTED: ribokinase-like [Arachis ipaensis]	-	-	-	-	-	-	-
ncbi_112736510	2	1.86823e-49	1.09065e-47	RPL12	PREDICTED: 60S ribosomal protein L12-like [Arachis ipaensis]	Genetic Information Processing	Translation	ko03010//Ribosome	K02870	GO:0030529//intracellular ribonucleoprotein complex	-	GO:0010467//gene expression
ncbi_112777514	2	1.89596e-49	1.10597e-47	RPL37A	PREDICTED: 60S ribosomal protein L37a [Ricinus communis]	Genetic Information Processing	Translation	ko03010//Ribosome	K02921	GO:0030529//intracellular ribonucleoprotein complex	-	GO:0010467//gene expression
ncbi_112770893	2	2.32796e-49	1.35691e-47	--	high chlorophyll fluorescence phenotype 173 protein [Medicago truncatula]	-	-	-	-	GO:0009526//plastid envelope;GO:0009532//plastid stroma	-	GO:0006468//protein phosphorylation;GO:0043269//regulation of ion transport
ncbi_112704791	3	2.48157e-49	1.44531e-47	POPTRDRAFT_820933	PREDICTED: CASP-like protein 1D2 [Arachis ipaensis]	-	-	-	-	-	-	-
ncbi_112737507	2	2.94108e-49	1.7116e-47	RPS7	PREDICTED: 40S ribosomal protein S7-like isoform X1 [Arachis duranensis]	Genetic Information Processing	Translation	ko03010//Ribosome	K02993	GO:0030529//intracellular ribonucleoprotein complex	-	GO:0010467//gene expression
ncbi_112791872	2	2.95296e-49	1.71717e-47	DNAJB1	PREDICTED: dnaJ homolog subfamily B member 13-like isoform X1 [Arachis duranensis]	-	-	-	-	-	-	-
ncbi_112722931	2	3.14266e-49	1.82605e-47	RBP45	PREDICTED: polyadenylate-binding protein RBP45 [Arachis ipaensis]	-	-	-	-	GO:0043231//intracellular membrane-bounded organelle	GO:0070717//poly-purine tract binding	GO:0000377//RNA splicing, via transesterification reactions with bulged adenosine as nucleophile;GO:0050896//response to stimulus
ncbi_112801988	2	3.74382e-49	2.17366e-47	CLPR4	PREDICTED: ATP-dependent Clp protease proteolytic subunit-related protein 4, chloroplastic [Arachis duranensis]	-	-	-	-	-	GO:0016787//hydrolase activity	GO:0019538//protein metabolic process
ncbi_112756016	2	4.75914e-49	2.761e-47	RPL10A	PREDICTED: 60S ribosomal protein L10a [Arachis duranensis]	Genetic Information Processing	Translation	ko03010//Ribosome	K02865	-	-	-
ncbi_112771213	2	4.942e-49	2.86486e-47	--	Protein SYM1, partial [Cajanus cajan]	Cellular Processes	Transport and catabolism	ko04146//Peroxisome	K13348	-	-	-
ncbi_112764760	2	5.16941e-49	2.99436e-47	PSY	PREDICTED: phytoene synthase 2, chloroplastic [Arachis ipaensis]	Metabolism;Metabolism;Metabolism	Global and overview maps;Global and overview maps;Metabolism of terpenoids and polyketides	ko01100//Metabolic pathways;ko01110//Biosynthesis of secondary metabolites;ko00906//Carotenoid biosynthesis	K02291;K02291;K02291	GO:0044434//chloroplast part	GO:0004337//geranyltranstransferase activity	GO:0006090//pyruvate metabolic process;GO:0006779//porphyrin-containing compound biosynthetic process;GO:0016109//tetraterpenoid biosynthetic process;GO:0016119//carotene metabolic process;GO:0046471//phosphatidylglycerol metabolic process
ncbi_112790081	2	5.26054e-49	3.04477e-47	PARC	PREDICTED: probable glutathione S-transferase parC [Arachis duranensis]	Metabolism	Metabolism of other amino acids	ko00480//Glutathione metabolism	K00799	-	GO:0003824//catalytic activity	-
ncbi_112783226	2	6.14871e-49	3.55607e-47	NCA1	Polycomb complex protein BMI-1 [Glycine soja]	-	-	-	-	-	GO:0043169//cation binding	-
ncbi_112789931	2	6.44173e-49	3.72265e-47	RPL17B	PREDICTED: 60S ribosomal protein L17-2-like [Arachis duranensis]	Genetic Information Processing	Translation	ko03010//Ribosome	K02880	GO:0044391//ribosomal subunit	-	GO:0010467//gene expression
ncbi_112784284	2	6.77358e-49	3.91139e-47	rraA	regulator of ribonuclease activity protein A [Medicago truncatula]	-	-	-	-	-	GO:0004857//enzyme inhibitor activity;GO:0016831//carboxy-lyase activity;GO:0016833//oxo-acid-lyase activity;GO:0043169//cation binding	GO:0009892//negative regulation of metabolic process;GO:0016070//RNA metabolic process
ncbi_112753476	2	7.32011e-49	4.2237e-47	GSTZ1	PREDICTED: glutathione S-transferase zeta class-like isoform X1 [Arachis duranensis]	Metabolism;Metabolism	Global and overview maps;Amino acid metabolism	ko01100//Metabolic pathways;ko00350//Tyrosine metabolism	K01800;K01800	GO:0044424//intracellular part	GO:0016859//cis-trans isomerase activity	GO:0006520//cellular amino acid metabolic process
ncbi_112758271	2	8.17117e-49	4.71111e-47	RPS14	PREDICTED: 40S ribosomal protein S14 [Arachis duranensis]	Genetic Information Processing	Translation	ko03010//Ribosome	K02955	-	-	-
ncbi_112716491	2	8.79426e-49	5.06643e-47	UGT83A1	PREDICTED: UDP-glycosyltransferase 83A1-like [Arachis duranensis]	-	-	-	-	-	-	-
ncbi_112716610	2	9.34849e-49	5.38156e-47	PPD6	PREDICTED: psbP domain-containing protein 6, chloroplastic [Arachis duranensis]	-	-	-	-	GO:0009521//photosystem;GO:0009532//plastid stroma;GO:0031978//plastid thylakoid lumen	-	GO:0009668//plastid membrane organization;GO:0009887//organ morphogenesis;GO:0044237//cellular metabolic process;GO:0048869//cellular developmental process
ncbi_112758283	2	1.05351e-48	6.05995e-47	PPD1	PREDICTED: psbP domain-containing protein 1, chloroplastic-like [Arachis ipaensis]	-	-	-	-	-	-	-
ncbi_112733858	2	1.13935e-48	6.54868e-47	RPL27AC	PREDICTED: 60S ribosomal protein L27a-3 [Arachis ipaensis]	Genetic Information Processing	Translation	ko03010//Ribosome	K02900	-	-	-
ncbi_112792048	2	1.2811e-48	7.35774e-47	RPS16	PREDICTED: 40S ribosomal protein S16 [Arachis duranensis]	Genetic Information Processing	Translation	ko03010//Ribosome	K02960	GO:0030529//intracellular ribonucleoprotein complex	-	GO:0010467//gene expression
ncbi_112784839	2	1.80733e-48	1.0372e-46	GDU1	PREDICTED: protein GLUTAMINE DUMPER 5 [Arachis ipaensis]	-	-	-	-	-	-	-
ncbi_112707402	2	1.84883e-48	1.0602e-46	PI230	PREDICTED: defensin-like protein [Arachis duranensis]	-	-	-	-	-	-	-
ncbi_112720473	2	2.48085e-48	1.42153e-46	ABA2	PREDICTED: zeaxanthin epoxidase, chloroplastic [Arachis ipaensis]	Metabolism;Metabolism;Metabolism	Global and overview maps;Global and overview maps;Metabolism of terpenoids and polyketides	ko01100//Metabolic pathways;ko01110//Biosynthesis of secondary metabolites;ko00906//Carotenoid biosynthesis	K09838;K09838;K09838	GO:0009536//plastid	GO:0016709//oxidoreductase activity, acting on paired donors, with incorporation or reduction of molecular oxygen, NAD(P)H as one donor, and incorporation of one atom of oxygen	GO:0009687//abscisic acid metabolic process
ncbi_112710696	2	2.59067e-48	1.48332e-46	GOLS2	PREDICTED: galactinol synthase 2-like [Arachis duranensis]	Metabolism	Carbohydrate metabolism	ko00052//Galactose metabolism	K18819	-	GO:0016740//transferase activity	-
ncbi_112736764	2	2.66467e-48	1.52451e-46	LOX2.1	PREDICTED: linoleate 13S-lipoxygenase 2-1, chloroplastic-like [Arachis ipaensis]	Metabolism;Metabolism;Metabolism;Metabolism	Global and overview maps;Global and overview maps;Lipid metabolism;Lipid metabolism	ko01100//Metabolic pathways;ko01110//Biosynthesis of secondary metabolites;ko00592//alpha-Linolenic acid metabolism;ko00591//Linoleic acid metabolism	K00454;K00454;K00454;K00454	-	GO:0016701//oxidoreductase activity, acting on single donors with incorporation of molecular oxygen;GO:0043169//cation binding	GO:0006633//fatty acid biosynthetic process
ncbi_112782821	2	2.67049e-48	1.52667e-46	PPD6	PREDICTED: psbP domain-containing protein 6, chloroplastic [Arachis ipaensis]	-	-	-	-	GO:0009521//photosystem;GO:0009532//plastid stroma;GO:0031978//plastid thylakoid lumen	-	GO:0009668//plastid membrane organization;GO:0009887//organ morphogenesis;GO:0044237//cellular metabolic process;GO:0048869//cellular developmental process
ncbi_112728205	2	2.74379e-48	1.56737e-46	RPL13AD	PREDICTED: 60S ribosomal protein L13a-4-like [Arachis duranensis]	Genetic Information Processing	Translation	ko03010//Ribosome	K02872	-	-	-
ncbi_112750791	2	3.07192e-48	1.75347e-46	CYP38	PREDICTED: peptidyl-prolyl cis-trans isomerase CYP38, chloroplastic [Arachis ipaensis]	-	-	-	-	-	GO:0016859//cis-trans isomerase activity	GO:0044267//cellular protein metabolic process
ncbi_112791208	2	3.08509e-48	1.75964e-46	SAMC1	PREDICTED: S-adenosylmethionine carrier 1, chloroplastic/mitochondrial isoform X1 [Arachis duranensis]	-	-	-	-	GO:0009526//plastid envelope;GO:0031224//intrinsic component of membrane	-	GO:0003333//amino acid transmembrane transport;GO:0006355//regulation of transcription, DNA-templated;GO:0009658//chloroplast organization;GO:0009668//plastid membrane organization;GO:0015858//nucleoside transport;GO:0016072//rRNA metabolic process;GO:0031399//regulation of protein modification process;GO:0043623//cellular protein complex assembly
ncbi_112733913	2	3.31462e-48	1.8891e-46	BCA2	PREDICTED: carbonic anhydrase 2-like isoform X1 [Arachis duranensis]	Metabolism	Energy metabolism	ko00910//Nitrogen metabolism	K01673	-	GO:0003824//catalytic activity;GO:0046914//transition metal ion binding	GO:0044699//single-organism process
ncbi_112772706	2	3.39681e-48	1.93447e-46	CYP76B6	PREDICTED: geraniol 8-hydroxylase-like [Arachis ipaensis]	-	-	-	-	-	-	-
ncbi_112733898	2	3.42504e-48	1.94905e-46	MENB	PREDICTED: 1,4-dihydroxy-2-naphthoyl-CoA synthase, peroxisomal [Arachis ipaensis]	Metabolism;Metabolism;Metabolism	Global and overview maps;Global and overview maps;Metabolism of cofactors and vitamins	ko01100//Metabolic pathways;ko01110//Biosynthesis of secondary metabolites;ko00130//Ubiquinone and other terpenoid-quinone biosynthesis	K01661;K01661;K01661	-	GO:0016833//oxo-acid-lyase activity	GO:0009233//menaquinone metabolic process
ncbi_112705991	2	3.73978e-48	2.12653e-46	TRXM	PREDICTED: thioredoxin M-type, chloroplastic-like [Arachis duranensis]	-	-	-	-	-	-	-
ncbi_112737100	2	3.92832e-48	2.23204e-46	HCF136	PREDICTED: photosystem II stability/assembly factor HCF136, chloroplastic [Arachis ipaensis]	-	-	-	-	GO:0009521//photosystem;GO:0009526//plastid envelope;GO:0009532//plastid stroma;GO:0009534//chloroplast thylakoid	-	GO:0006355//regulation of transcription, DNA-templated;GO:0006779//porphyrin-containing compound biosynthetic process;GO:0009639//response to red or far red light;GO:0009658//chloroplast organization;GO:0009668//plastid membrane organization;GO:0016072//rRNA metabolic process;GO:0016109//tetraterpenoid biosynthetic process;GO:0031399//regulation of protein modification process;GO:0042743//hydroge…
ncbi_112795802	2	4.45866e-48	2.53144e-46	RBK2	PREDICTED: receptor-like cytosolic serine/threonine-protein kinase RBK2 isoform X1 [Arachis duranensis]	-	-	-	-	GO:0042579//microbody	GO:0004672//protein kinase activity;GO:0032550//purine ribonucleoside binding	GO:0006468//protein phosphorylation
ncbi_112716549	2	4.97625e-48	2.82315e-46	--	PREDICTED: uncharacterized protein LOC107471385 [Arachis duranensis]	-	-	-	-	-	-	-
ncbi_112701032	2	5.15331e-48	2.92137e-46	RPL39A	60S ribosomal protein L39 [Glycine soja]	Genetic Information Processing	Translation	ko03010//Ribosome	K02924	GO:0030529//intracellular ribonucleoprotein complex	-	GO:0010467//gene expression
ncbi_112790515	3	5.35825e-48	3.03524e-46	CCR1	PREDICTED: cinnamoyl-CoA reductase 1-like [Arachis ipaensis]	-	-	-	-	-	-	-
ncbi_112711087	2	5.52466e-48	3.12713e-46	--	PREDICTED: Bowman-Birk type proteinase inhibitor B-II [Arachis duranensis]	-	-	-	-	-	GO:0004866//endopeptidase inhibitor activity	GO:0010466//negative regulation of peptidase activity
ncbi_112736760	3	5.95907e-48	3.37045e-46	H3-1.1	Histone H3.2, partial [Cajanus cajan]	-	-	-	-	GO:0043231//intracellular membrane-bounded organelle;GO:0043232//intracellular non-membrane-bounded organelle	GO:0003676//nucleic acid binding;GO:0046983//protein dimerization activity	-
ncbi_112750530	2	6.70326e-48	3.78848e-46	STN7	PREDICTED: serine/threonine-protein kinase STN7, chloroplastic [Arachis ipaensis]	-	-	-	-	GO:0044434//chloroplast part	GO:0004672//protein kinase activity;GO:0032550//purine ribonucleoside binding	GO:0006464//cellular protein modification process;GO:0006787//porphyrin-containing compound catabolic process;GO:0006796//phosphate-containing compound metabolic process;GO:0010109//regulation of photosynthesis
ncbi_112782233	3	7.12776e-48	4.02535e-46	GT-2	PREDICTED: trihelix transcription factor GT-2-like [Arachis ipaensis]	-	-	-	-	-	-	-
ncbi_112706905	3	7.59421e-48	4.28552e-46	SAP3	PREDICTED: zinc finger A20 and AN1 domain-containing stress-associated protein 3-like [Arachis duranensis]	-	-	-	-	-	GO:0046872//metal ion binding	-
ncbi_112801852	2	9.72854e-48	5.48579e-46	RPL37A	PREDICTED: 60S ribosomal protein L37a [Ricinus communis]	Genetic Information Processing	Translation	ko03010//Ribosome	K02921	GO:0030529//intracellular ribonucleoprotein complex	-	GO:0010467//gene expression
ncbi_112732815	3	1.10919e-47	6.24983e-46	tlp	PREDICTED: protein P21-like [Arachis ipaensis]	-	-	-	-	-	-	-
ncbi_112702525	2	1.39946e-47	7.87941e-46	CML23	PREDICTED: probable calcium-binding protein CML18 [Arachis duranensis]	Organismal Systems	Environmental adaptation	ko04626//Plant-pathogen interaction	K13448	-	-	-
ncbi_112734664	2	1.4404e-47	8.10382e-46	--	complex I subunit [Medicago truncatula]	-	-	-	-	-	-	-
ncbi_112756739	2	1.57239e-47	8.83972e-46	RPS5	PREDICTED: 40S ribosomal protein S5 [Arachis duranensis]	Genetic Information Processing	Translation	ko03010//Ribosome	K02989	GO:0044391//ribosomal subunit	GO:0005198//structural molecule activity	GO:0010467//gene expression
ncbi_112720067	2	1.94727e-47	1.0939e-45	RBCX2	chaperonin-like RbcX protein 2, chloroplastic [Cajanus cajan]	-	-	-	-	-	GO:0005515//protein binding	GO:0006457//protein folding
ncbi_112711734	3	2.02054e-47	1.1342e-45	APS1	PREDICTED: ATP sulfurylase 1, chloroplastic [Arachis duranensis]	Metabolism;Metabolism;Metabolism;Metabolism;Metabolism	Global and overview maps;Nucleotide metabolism;Energy metabolism;Metabolism of other amino acids;Biosynthesis of other secondary metabolites	ko01100//Metabolic pathways;ko00230//Purine metabolism;ko00920//Sulfur metabolism;ko00450//Selenocompound metabolism;ko00261//Monobactam biosynthesis	K13811;K13811;K13811;K13811;K13811	-	-	-
ncbi_112734178	2	2.04237e-47	1.14559e-45	RPS15D	PREDICTED: 40S ribosomal protein S15-4-like [Arachis duranensis]	Genetic Information Processing	Translation	ko03010//Ribosome	K02958	GO:0044391//ribosomal subunit	GO:0005198//structural molecule activity	GO:0010467//gene expression
ncbi_112801718	2	2.32573e-47	1.30355e-45	CLPT1	PREDICTED: ATP-dependent Clp protease ATP-binding subunit CLPT1, chloroplastic [Arachis duranensis]	-	-	-	-	GO:0009526//plastid envelope;GO:0009532//plastid stroma	-	GO:0043170//macromolecule metabolic process
ncbi_112738244	2	2.3529e-47	1.31778e-45	--	DUF3119 family protein [Medicago truncatula]	-	-	-	-	-	-	-
ncbi_112786175	2	2.37261e-47	1.32782e-45	RPL12	PREDICTED: 60S ribosomal protein L12-like [Arachis duranensis]	Genetic Information Processing	Translation	ko03010//Ribosome	K02870	GO:0030529//intracellular ribonucleoprotein complex	-	GO:0010467//gene expression
ncbi_112782631	3	2.40931e-47	1.34735e-45	CAD1	PREDICTED: probable cinnamyl alcohol dehydrogenase 1 [Arachis ipaensis]	Metabolism;Metabolism;Metabolism	Global and overview maps;Global and overview maps;Biosynthesis of other secondary metabolites	ko01100//Metabolic pathways;ko01110//Biosynthesis of secondary metabolites;ko00940//Phenylpropanoid biosynthesis	K00083;K00083;K00083	-	-	-
ncbi_112720041	3	2.4968e-47	1.39523e-45	SR45A	PREDICTED: serine/arginine-rich splicing factor SR45a-like [Arachis duranensis]	-	-	-	-	-	-	-
ncbi_112775529	2	2.69424e-47	1.50443e-45	RPI2	PREDICTED: probable ribose-5-phosphate isomerase 2 [Arachis ipaensis]	Metabolism;Metabolism;Metabolism;Metabolism;Metabolism;Metabolism	Global and overview maps;Global and overview maps;Global and overview maps;Global and overview maps;Energy metabolism;Carbohydrate metabolism	ko01100//Metabolic pathways;ko01110//Biosynthesis of secondary metabolites;ko01200//Carbon metabolism;ko01230//Biosynthesis of amino acids;ko00710//Carbon fixation in photosynthetic organisms;ko00030//Pentose phosphate pathway	K01807;K01807;K01807;K01807;K01807;K01807	-	GO:0003824//catalytic activity	GO:0019682//glyceraldehyde-3-phosphate metabolic process
ncbi_112802018	2	3.27963e-47	1.82993e-45	bioC	S-adenosyl-L-methionine-dependent methyltransferase [Medicago truncatula]	-	-	-	-	GO:0009536//plastid	GO:0016741//transferase activity, transferring one-carbon groups	GO:0008152//metabolic process
ncbi_112791773	2	3.39047e-47	1.89036e-45	UBI3	PREDICTED: ubiquitin-40S ribosomal protein S27a [Arachis duranensis]	Genetic Information Processing	Translation	ko03010//Ribosome	K02977	GO:0030529//intracellular ribonucleoprotein complex	-	GO:0010467//gene expression
ncbi_112751710	2	3.63052e-47	2.02268e-45	--	PREDICTED: uncharacterized protein LOC107644766 isoform X1 [Arachis ipaensis]	-	-	-	-	-	-	-
ncbi_112707521	2	4.48136e-47	2.49485e-45	--	structural constituent of ribosome protein [Medicago truncatula]	-	-	-	-	-	-	-
ncbi_112695451	2	4.6356e-47	2.57879e-45	--	PREDICTED: uncharacterized protein LOC107492063 isoform X1 [Arachis duranensis]	-	-	-	-	-	-	-
ncbi_112765847	2	4.91617e-47	2.73283e-45	--	PREDICTED: probable serine/threonine-protein kinase roco9 [Arachis ipaensis]	-	-	-	-	-	-	-
ncbi_112727196	2	5.59458e-47	3.10762e-45	--	PREDICTED: protein LOW PSII ACCUMULATION 1, chloroplastic isoform X1 [Arachis ipaensis]	-	-	-	-	-	-	-
ncbi_112696302	2	5.868e-47	3.25707e-45	RPS15D	PREDICTED: 40S ribosomal protein S15-4-like [Arachis duranensis]	Genetic Information Processing	Translation	ko03010//Ribosome	K02958	GO:0044391//ribosomal subunit	GO:0005198//structural molecule activity	GO:0010467//gene expression
ncbi_112711830	2	7.48416e-47	4.15103e-45	RPS27B	Ribosomal protein S27e [Corchorus olitorius]	Genetic Information Processing	Translation	ko03010//Ribosome	K02978	GO:0030529//intracellular ribonucleoprotein complex	GO:0043169//cation binding	GO:0010467//gene expression
ncbi_112795780	2	7.82622e-47	4.33752e-45	ACP1	PREDICTED: acyl carrier protein 1, chloroplastic-like [Arachis ipaensis]	-	-	-	-	-	GO:0019842//vitamin binding	-
ncbi_112734350	2	7.85265e-47	4.34893e-45	RPP3B	PREDICTED: 60S acidic ribosomal protein P3-like [Arachis ipaensis]	Genetic Information Processing	Translation	ko03010//Ribosome	K02942	GO:0030529//intracellular ribonucleoprotein complex	-	GO:0034645//cellular macromolecule biosynthetic process
ncbi_112756455	2	8.10439e-47	4.48501e-45	ARG2	PREDICTED: indole-3-acetic acid-induced protein ARG2-like [Arachis duranensis]	-	-	-	-	-	-	-
ncbi_112741110	2	8.51245e-47	4.70734e-45	At4g15545	PREDICTED: uncharacterized protein At4g15545-like [Arachis ipaensis]	-	-	-	-	-	-	-
ncbi_112723126	3	8.68036e-47	4.79662e-45	DRR49A	PREDICTED: pathogenesis-related protein 2-like [Arachis ipaensis]	-	-	-	-	-	-	-
ncbi_112795922	3	1.09699e-46	6.05726e-45	44654	PREDICTED: 5'-adenylylsulfate reductase 3, chloroplastic-like [Arachis duranensis]	Metabolism	Energy metabolism	ko00920//Sulfur metabolism	K05907	-	-	-
ncbi_112709759	2	1.27505e-46	7.03528e-45	RPL27	PREDICTED: 60S ribosomal protein L27 [Arachis duranensis]	Genetic Information Processing	Translation	ko03010//Ribosome	K02901	GO:0030529//intracellular ribonucleoprotein complex	-	GO:0010467//gene expression
ncbi_112736707	3	1.2917e-46	7.12185e-45	At1g07440	PREDICTED: tropinone reductase homolog At5g06060-like [Arachis ipaensis]	Metabolism;Metabolism;Metabolism	Global and overview maps;Global and overview maps;Biosynthesis of other secondary metabolites	ko01100//Metabolic pathways;ko01110//Biosynthesis of secondary metabolites;ko00960//Tropane, piperidine and pyridine alkaloid biosynthesis	K08081;K08081;K08081	-	-	-
ncbi_112697611	2	1.30185e-46	7.17249e-45	At2g23930	PREDICTED: probable small nuclear ribonucleoprotein G [Arachis duranensis]	Genetic Information Processing	Transcription	ko03040//Spliceosome	K11099	GO:0032991//macromolecular complex	-	-
ncbi_112697501	3	2.62818e-46	1.44692e-44	BHLH35	PREDICTED: transcription factor bHLH35-like [Arachis duranensis]	-	-	-	-	-	-	-
ncbi_112702004	2	2.8757e-46	1.58202e-44	CHL	PREDICTED: chloroplastic lipocalin [Arachis duranensis]	-	-	-	-	-	-	-
ncbi_112712552	2	3.07364e-46	1.68966e-44	PYG7	TPR protein [Medicago truncatula]	-	-	-	-	-	-	-
ncbi_112795582	2	3.16503e-46	1.73862e-44	D27	PREDICTED: beta-carotene isomerase D27, chloroplastic [Arachis duranensis]	-	-	-	-	-	-	-
ncbi_112727082	2	3.41572e-46	1.87494e-44	RPS20B	PREDICTED: 40S ribosomal protein S20-2-like [Vigna radiata var. radiata] [Vigna radiata]	Genetic Information Processing	Translation	ko03010//Ribosome	K02969	GO:0044391//ribosomal subunit	-	GO:0010467//gene expression
ncbi_112800541	3	3.83867e-46	2.10555e-44	CYP81E1	PREDICTED: isoflavone 2'-hydroxylase-like [Arachis duranensis]	-	-	-	-	-	GO:0016491//oxidoreductase activity;GO:0046906//tetrapyrrole binding;GO:0046914//transition metal ion binding	GO:0044710//single-organism metabolic process
ncbi_112751612	3	3.87505e-46	2.12394e-44	LIGB	PREDICTED: extradiol ring-cleavage dioxygenase-like [Arachis ipaensis]	Metabolism	Biosynthesis of other secondary metabolites	ko00965//Betalain biosynthesis	K15777	-	GO:0005506//iron ion binding;GO:0016491//oxidoreductase activity	GO:0044710//single-organism metabolic process
ncbi_112741366	2	4.34312e-46	2.37875e-44	yihV	PREDICTED: ribokinase-like isoform X1 [Arachis duranensis]	-	-	-	-	-	-	-
ncbi_112702252	2	4.84512e-46	2.65174e-44	At5g56590	PREDICTED: glucan endo-1,3-beta-glucosidase 12-like [Arachis duranensis]	-	-	-	-	-	GO:0016798//hydrolase activity, acting on glycosyl bonds	GO:0009653//anatomical structure morphogenesis;GO:0032535//regulation of cellular component size;GO:0044238//primary metabolic process;GO:0048509//regulation of meristem development;GO:0051301//cell division;GO:0060918//auxin transport
ncbi_112712314	2	4.89119e-46	2.67499e-44	CBWD2	PREDICTED: COBW domain-containing protein 1-like [Arachis duranensis]	-	-	-	-	-	-	-
ncbi_112730847	2	5.06878e-46	2.77008e-44	RPS8	PREDICTED: 40S ribosomal protein S8 [Arachis duranensis]	Genetic Information Processing	Translation	ko03010//Ribosome	K02995	-	-	-
ncbi_112728551	2	5.87924e-46	3.21063e-44	RPL22B	PREDICTED: 60S ribosomal protein L22-2-like [Arachis duranensis]	Genetic Information Processing	Translation	ko03010//Ribosome	K02891	GO:0030529//intracellular ribonucleoprotein complex	-	GO:0010467//gene expression
ncbi_112695126	2	6.12723e-46	3.34361e-44	PSAE-1	PREDICTED: photosystem I reaction center subunit IV, chloroplastic [Arachis duranensis]	Metabolism;Metabolism	Global and overview maps;Energy metabolism	ko01100//Metabolic pathways;ko00195//Photosynthesis	K02693;K02693	GO:0043234//protein complex	-	GO:0044237//cellular metabolic process
ncbi_112765166	2	7.2777e-46	3.96851e-44	At2g30020	PREDICTED: probable protein phosphatase 2C 25 [Arachis ipaensis]	-	-	-	-	-	GO:0004721//phosphoprotein phosphatase activity;GO:0043169//cation binding	GO:0006464//cellular protein modification process
ncbi_112751200	2	8.66896e-46	4.7237e-44	--	PREDICTED: uncharacterized protein LOC107644374 [Arachis ipaensis]	-	-	-	-	-	-	-
ncbi_112802461	3	9.66811e-46	5.26427e-44	EO	PREDICTED: 2-methylene-furan-3-one reductase-like [Arachis duranensis]	-	-	-	-	-	GO:0003824//catalytic activity	GO:0044710//single-organism metabolic process
ncbi_112790246	2	1.03844e-45	5.65015e-44	sym-1	PREDICTED: protein SYM1-like [Arachis duranensis]	Cellular Processes	Transport and catabolism	ko04146//Peroxisome	K13348	-	-	-
ncbi_112727066	2	1.05531e-45	5.73775e-44	Snrpe	PREDICTED: small nuclear ribonucleoprotein E-like [Arachis duranensis]	Genetic Information Processing	Transcription	ko03040//Spliceosome	K11097	GO:0030529//intracellular ribonucleoprotein complex;GO:0044423//virion part	-	-
ncbi_112695457	2	1.1315e-45	6.14751e-44	rd2	PREDICTED: rubredoxin [Arachis ipaensis]	-	-	-	-	GO:0009507//chloroplast	-	GO:0044237//cellular metabolic process;GO:0044763//single-organism cellular process;GO:0044767//single-organism developmental process
ncbi_112777292	2	1.1949e-45	6.48722e-44	DBR	PREDICTED: 2-alkenal reductase (NADP(+)-dependent)-like [Arachis duranensis]	-	-	-	-	-	-	-
ncbi_112750441	2	1.30279e-45	7.06781e-44	MSMEG_2408	PREDICTED: flagellar radial spoke protein 5 [Arachis duranensis]	-	-	-	-	-	-	-
ncbi_112700730	3	1.39406e-45	7.55747e-44	TIL	PREDICTED: temperature-induced lipocalin-1-like [Arachis ipaensis]	-	-	-	-	-	-	GO:0051234//establishment of localization
ncbi_112702947	2	1.41412e-45	7.66061e-44	MTP10	PREDICTED: metal tolerance protein 9 [Arachis duranensis]	-	-	-	-	-	-	-
ncbi_112772812	2	1.44734e-45	7.8349e-44	--	PREDICTED: uncharacterized protein LOC107613774 [Arachis ipaensis]	-	-	-	-	-	-	-
ncbi_112736356	2	1.86311e-45	1.00783e-43	--	Protein FAM210B [Glycine soja]	-	-	-	-	GO:0044434//chloroplast part	-	GO:0006355//regulation of transcription, DNA-templated;GO:0009887//organ morphogenesis;GO:0048869//cellular developmental process
ncbi_112792771	2	2.08197e-45	1.1254e-43	GILT	PREDICTED: gamma-interferon-inducible lysosomal thiol reductase [Arachis duranensis]	-	-	-	-	-	-	-
ncbi_112720362	2	2.16901e-45	1.1716e-43	PPH	PREDICTED: pheophytinase, chloroplastic [Arachis ipaensis]	-	-	-	-	-	-	-
ncbi_112772458	2	2.18936e-45	1.18173e-43	SODCP	PREDICTED: superoxide dismutase [Cu-Zn], chloroplastic [Arachis ipaensis]	Cellular Processes	Transport and catabolism	ko04146//Peroxisome	K04565	-	-	-
ncbi_112760829	2	2.2436e-45	1.21013e-43	-	-	-	-	-	-	-	-	-
ncbi_112791863	3	2.40309e-45	1.29521e-43	SR45A	PREDICTED: serine/arginine-rich splicing factor SR45a-like [Arachis duranensis]	-	-	-	-	-	-	-
ncbi_112731432	2	3.01873e-45	1.62585e-43	ADS3	PREDICTED: palmitoyl-monogalactosyldiacylglycerol delta-7 desaturase, chloroplastic-like [Arachis duranensis]	-	-	-	-	GO:0031224//intrinsic component of membrane;GO:0042170//plastid membrane	GO:0016705//oxidoreductase activity, acting on paired donors, with incorporation or reduction of molecular oxygen	GO:0006090//pyruvate metabolic process;GO:0006633//fatty acid biosynthetic process;GO:0006779//porphyrin-containing compound biosynthetic process;GO:0009625//response to insect;GO:0009644//response to high light intensity;GO:0016109//tetraterpenoid biosynthetic process;GO:0046471//phosphatidylglycerol metabolic process
ncbi_112797575	2	3.38958e-45	1.82427e-43	--	PREDICTED: uncharacterized protein LOC107485960 isoform X1 [Arachis duranensis]	-	-	-	-	GO:0009536//plastid	-	GO:0005982//starch metabolic process;GO:0006090//pyruvate metabolic process;GO:0009658//chloroplast organization;GO:0009668//plastid membrane organization;GO:0016070//RNA metabolic process;GO:0016109//tetraterpenoid biosynthetic process;GO:0019758//glycosinolate biosynthetic process
[truncated: 4,496 more rows]
