# Supplementary material for: scRNA-seq Reveals the Mechanism of Fatty Acid Desaturase 2 Mutation to Repress Leaf Growth in Peanut (Arachis hypogaea L.)
Source: Cells. 2023 Sep 19;12(18):2305. doi: 10.3390/cells12182305 (PMC10527976; doi:10.3390/cells12182305)
Supplement: Supplementary file 1 [file cells-12-02305-s001.zip › Table S18 DEGs in mesophyll cell fate.xlsx]

## Sheet: Sheet1
branch_node	branch	GeneID	Gene_cluster	P_value	FDR	Symbol	Description	KEGG_A_class	KEGG_B_class	Pathway	K_ID	GO Component	GO Function	GO Process
1	State 1,2 -vs- State 1,3	ncbi_36489121	1	2.59157e-132	1.31628e-129	psbA	PSII 32 kDa protein (chloroplast) [Corynocarpus laevigatus]	Metabolism;Metabolism	Global and overview maps;Energy metabolism	ko01100//Metabolic pathways;ko00195//Photosynthesis	K02703;K02703	GO:0009521//photosystem;GO:0031224//intrinsic component of membrane;GO:0031976//plastid thylakoid;GO:0044434//chloroplast part	GO:0009055//electron carrier activity;GO:0016491//oxidoreductase activity;GO:0046906//tetrapyrrole binding;GO:0046914//transition metal ion binding	GO:0006464//cellular protein modification process;GO:0006950//response to stress;GO:0009767//photosynthetic electron transport chain;GO:0032774//RNA biosynthetic process;GO:0043623//cellular protein complex assembly
1	State 1,2 -vs- State 1,3	ncbi_36489123	1	0	0	matK	maturase K (chloroplast) [Arachis hypogaea]	-	-	-	-	GO:0043231//intracellular membrane-bounded organelle	-	-
1	State 1,2 -vs- State 1,3	ncbi_36489124	1	0	0	rbcL	ribulose 1,5-bisphosphate carboxylase/oxygenase large subunit (chloroplast) [Arachis hypogaea]	Metabolism;Metabolism;Metabolism;Metabolism	Global and overview maps;Global and overview maps;Energy metabolism;Carbohydrate metabolism	ko01100//Metabolic pathways;ko01200//Carbon metabolism;ko00710//Carbon fixation in photosynthetic organisms;ko00630//Glyoxylate and dicarboxylate metabolism	K01601;K01601;K01601;K01601	GO:0009536//plastid	GO:0016491//oxidoreductase activity;GO:0016831//carboxy-lyase activity;GO:0046872//metal ion binding	GO:0015977//carbon fixation;GO:0043094//cellular metabolic compound salvage
1	State 1,2 -vs- State 1,3	ncbi_36489125	1	5.15971e-09	1.97839e-07	atpB	ATP synthase CF1 beta subunit (chloroplast) [Arachis hypogaea]	Metabolism;Metabolism;Metabolism	Global and overview maps;Energy metabolism;Energy metabolism	ko01100//Metabolic pathways;ko00190//Oxidative phosphorylation;ko00195//Photosynthesis	K02112;K02112;K02112	GO:0033178//proton-transporting two-sector ATPase complex, catalytic domain;GO:0044434//chloroplast part	GO:0019829//cation-transporting ATPase activity;GO:0032550//purine ribonucleoside binding	GO:0006754//ATP biosynthetic process;GO:0015988//energy coupled proton transmembrane transport, against electrochemical gradient
1	State 1,2 -vs- State 1,3	ncbi_36489126	1	5.46924e-166	3.79549e-163	atpE	ATP synthase CF1 epsilon subunit (chloroplast) [Arachis hypogaea]	Metabolism;Metabolism;Metabolism	Global and overview maps;Energy metabolism;Energy metabolism	ko01100//Metabolic pathways;ko00190//Oxidative phosphorylation;ko00195//Photosynthesis	K02114;K02114;K02114	GO:0033178//proton-transporting two-sector ATPase complex, catalytic domain;GO:0044434//chloroplast part	GO:0015078//hydrogen ion transmembrane transporter activity;GO:0019829//cation-transporting ATPase activity	GO:0006754//ATP biosynthetic process;GO:0006818//hydrogen transport
1	State 1,2 -vs- State 1,3	ncbi_36489131	1	6.83617e-154	4.16656e-151	ndhJ	NADH-plastoquinone oxidoreductase subunit J (chloroplast) [Arachis hypogaea]	Metabolism;Metabolism	Global and overview maps;Energy metabolism	ko01100//Metabolic pathways;ko00190//Oxidative phosphorylation	K05581;K05581	GO:0044434//chloroplast part	GO:0048037//cofactor binding;GO:0050136//NADH dehydrogenase (quinone) activity	GO:0006091//generation of precursor metabolites and energy;GO:0044710//single-organism metabolic process
1	State 1,2 -vs- State 1,3	ncbi_36489135	1	4.47636e-45	8.02437e-43	rps4	ribosomal protein S4 (chloroplast) [Arachis hypogaea]	Genetic Information Processing	Translation	ko03010//Ribosome	K02986	GO:0009536//plastid;GO:0044391//ribosomal subunit	GO:0003723//RNA binding;GO:0005198//structural molecule activity	GO:0010467//gene expression
1	State 1,2 -vs- State 1,3	ncbi_36489138	1	9.02872e-182	7.11047e-179	psaA	photosystem I P700 apoprotein A1 (chloroplast) [Arachis hypogaea]	Metabolism;Metabolism	Global and overview maps;Energy metabolism	ko01100//Metabolic pathways;ko00195//Photosynthesis	K02689;K02689	GO:0009521//photosystem;GO:0031224//intrinsic component of membrane;GO:0044434//chloroplast part	GO:0003824//catalytic activity;GO:0043169//cation binding;GO:0046906//tetrapyrrole binding;GO:0051536//iron-sulfur cluster binding	GO:0006464//cellular protein modification process;GO:0044710//single-organism metabolic process
1	State 1,2 -vs- State 1,3	ncbi_36489139	1	0	0	psaB	photosystem I P700 apoprotein A2 (chloroplast) [Arachis hypogaea]	Metabolism;Metabolism	Global and overview maps;Energy metabolism	ko01100//Metabolic pathways;ko00195//Photosynthesis	K02690;K02690	-	-	-
1	State 1,2 -vs- State 1,3	ncbi_36489140	1	1.02425e-09	4.22043e-08	rps14	ribosomal protein S14 (chloroplast) [Arachis hypogaea]	Genetic Information Processing	Translation	ko03010//Ribosome	K02954	GO:0009536//plastid;GO:0030529//intracellular ribonucleoprotein complex	GO:0003723//RNA binding;GO:0005198//structural molecule activity	GO:0010467//gene expression
1	State 1,2 -vs- State 1,3	ncbi_36489143	1	8.5036e-255	1.19205e-251	psbZ	PsbZ (chloroplast) [Arachis hypogaea]	Metabolism;Metabolism	Global and overview maps;Energy metabolism	ko01100//Metabolic pathways;ko00195//Photosynthesis	K02724;K02724	GO:0009523//photosystem II;GO:0031224//intrinsic component of membrane;GO:0044434//chloroplast part	-	GO:0042548//regulation of photosynthesis, light reaction
1	State 1,2 -vs- State 1,3	ncbi_36489155	1	7.6558e-160	5.01498e-157	rpoB	RNA polymerase beta subunit (chloroplast) [Arachis hypogaea]	Metabolism;Metabolism;Metabolism;Genetic Information Processing	Global and overview maps;Nucleotide metabolism;Nucleotide metabolism;Transcription	ko01100//Metabolic pathways;ko00230//Purine metabolism;ko00240//Pyrimidine metabolism;ko03020//RNA polymerase	K03043;K03043;K03043;K03043	-	-	-
1	State 1,2 -vs- State 1,3	ncbi_36489156	1	1.19313e-23	1.18959e-21	rpoC1	RNA polymerase beta (chloroplast) [Arachis hypogaea]	Metabolism;Metabolism;Metabolism;Genetic Information Processing	Global and overview maps;Nucleotide metabolism;Nucleotide metabolism;Transcription	ko01100//Metabolic pathways;ko00230//Purine metabolism;ko00240//Pyrimidine metabolism;ko03020//RNA polymerase	K03046;K03046;K03046;K03046	GO:0009536//plastid	GO:0034062//RNA polymerase activity	GO:0034645//cellular macromolecule biosynthetic process
1	State 1,2 -vs- State 1,3	ncbi_36489157	1	6.56766e-284	1.15083e-280	rpoC2	RNA polymerase beta' subunit (chloroplast) [Arachis hypogaea]	Metabolism;Metabolism;Metabolism;Genetic Information Processing	Global and overview maps;Nucleotide metabolism;Nucleotide metabolism;Transcription	ko01100//Metabolic pathways;ko00230//Purine metabolism;ko00240//Pyrimidine metabolism;ko03020//RNA polymerase	K03046;K03046;K03046;K03046	GO:0009536//plastid	GO:0034062//RNA polymerase activity	GO:0034645//cellular macromolecule biosynthetic process
1	State 1,2 -vs- State 1,3	ncbi_36489158	1	1.57314e-77	5.05795e-75	rps2	ribosomal protein S2 (chloroplast) [Arachis hypogaea]	Genetic Information Processing	Translation	ko03010//Ribosome	K02967	GO:0009536//plastid;GO:0044391//ribosomal subunit	-	GO:0010467//gene expression
1	State 1,2 -vs- State 1,3	ncbi_36489159	1	1.35009e-88	5.03346e-86	atpI	ATP synthase CF0 subunit IV (chloroplast) [Arachis hypogaea]	Metabolism;Metabolism;Metabolism	Global and overview maps;Energy metabolism;Energy metabolism	ko01100//Metabolic pathways;ko00190//Oxidative phosphorylation;ko00195//Photosynthesis	K02108;K02108;K02108	GO:0031224//intrinsic component of membrane;GO:0033177//proton-transporting two-sector ATPase complex, proton-transporting domain;GO:0044434//chloroplast part	GO:0015077//monovalent inorganic cation transmembrane transporter activity;GO:0019829//cation-transporting ATPase activity	GO:0006754//ATP biosynthetic process;GO:0006818//hydrogen transport
1	State 1,2 -vs- State 1,3	ncbi_36489160	1	2.24559e-220	2.38479e-217	atpH	ATP synthase subunit c, chloroplastic [Ananas comosus]	Metabolism;Metabolism;Metabolism	Global and overview maps;Energy metabolism;Energy metabolism	ko01100//Metabolic pathways;ko00190//Oxidative phosphorylation;ko00195//Photosynthesis	K02110;K02110;K02110	GO:0031224//intrinsic component of membrane;GO:0033177//proton-transporting two-sector ATPase complex, proton-transporting domain;GO:0044434//chloroplast part	GO:0005488//binding;GO:0015077//monovalent inorganic cation transmembrane transporter activity	GO:0006754//ATP biosynthetic process;GO:0015988//energy coupled proton transmembrane transport, against electrochemical gradient
1	State 1,2 -vs- State 1,3	ncbi_36489161	1	1.6932e-60	4.09236e-58	atpF	ATP synthase CF0 subunit I (chloroplast) [Arachis hypogaea]	Metabolism;Metabolism;Metabolism	Global and overview maps;Energy metabolism;Energy metabolism	ko01100//Metabolic pathways;ko00190//Oxidative phosphorylation;ko00195//Photosynthesis	K02109;K02109;K02109	GO:0031224//intrinsic component of membrane;GO:0033177//proton-transporting two-sector ATPase complex, proton-transporting domain;GO:0044434//chloroplast part	GO:0015077//monovalent inorganic cation transmembrane transporter activity;GO:0019829//cation-transporting ATPase activity	GO:0006754//ATP biosynthetic process;GO:0006818//hydrogen transport
1	State 1,2 -vs- State 1,3	ncbi_36489162	1	1.43971e-200	1.29373e-197	atpA	ATP synthase CF1 alpha subunit (chloroplast) [Arachis hypogaea]	Metabolism;Metabolism;Metabolism	Global and overview maps;Energy metabolism;Energy metabolism	ko01100//Metabolic pathways;ko00190//Oxidative phosphorylation;ko00195//Photosynthesis	K02111;K02111;K02111	-	-	-
1	State 1,2 -vs- State 1,3	ncbi_36489166	2	0	0	psbK	photosystem II protein K (chloroplast) [Arachis hypogaea]	Metabolism;Metabolism	Global and overview maps;Energy metabolism	ko01100//Metabolic pathways;ko00195//Photosynthesis	K02712;K02712	GO:0009523//photosystem II;GO:0044434//chloroplast part	-	GO:0044237//cellular metabolic process
1	State 1,2 -vs- State 1,3	ncbi_36489168	1	6.38984e-188	5.33179e-185	accD	beta-carboxyltransferase 2 [Arachis hypogaea]	Metabolism;Metabolism;Metabolism;Metabolism;Metabolism;Metabolism;Metabolism	Global and overview maps;Global and overview maps;Global and overview maps;Carbohydrate metabolism;Global and overview maps;Lipid metabolism;Carbohydrate metabolism	ko01100//Metabolic pathways;ko01110//Biosynthesis of secondary metabolites;ko01200//Carbon metabolism;ko00620//Pyruvate metabolism;ko01212//Fatty acid metabolism;ko00061//Fatty acid biosynthesis;ko00640//Propanoate metabolism	K01963;K01963;K01963;K01963;K01963;K01963;K01963	GO:0009532//plastid stroma	GO:0016421//CoA carboxylase activity;GO:0032550//purine ribonucleoside binding;GO:0046914//transition metal ion binding	GO:0006631//fatty acid metabolic process;GO:0015937//coenzyme A biosynthetic process
1	State 1,2 -vs- State 1,3	ncbi_36489170	1	1.27667e-210	1.22579e-207	ycf4	photosystem I assembly protein ycf4 (chloroplast) [Arachis hypogaea]	-	-	-	-	GO:0009521//photosystem;GO:0031224//intrinsic component of membrane;GO:0044434//chloroplast part	-	GO:0044237//cellular metabolic process
1	State 1,2 -vs- State 1,3	ncbi_36489171	1	1.77742e-47	3.35797e-45	cemA	chloroplast envelope membrane protein (chloroplast) [Arachis hypogaea]	-	-	-	-	GO:0009528//plastid inner membrane;GO:0031224//intrinsic component of membrane	GO:0015077//monovalent inorganic cation transmembrane transporter activity	GO:0015992//proton transport
1	State 1,2 -vs- State 1,3	ncbi_36489172	1	8.58308e-163	5.72949e-160	petA	cytochrome f (chloroplast) [Arachis hypogaea]	Metabolism;Metabolism	Global and overview maps;Energy metabolism	ko01100//Metabolic pathways;ko00195//Photosynthesis	K02634;K02634	GO:0016021//integral component of membrane;GO:0034357//photosynthetic membrane;GO:0043231//intracellular membrane-bounded organelle	GO:0043169//cation binding;GO:0046906//tetrapyrrole binding	GO:0044237//cellular metabolic process;GO:0044710//single-organism metabolic process
1	State 1,2 -vs- State 1,3	ncbi_36489183	1	6.92842e-127	3.32616e-124	rpl33	ribosomal protein L33 (chloroplast) [Arachis hypogaea]	Genetic Information Processing	Translation	ko03010//Ribosome	K02913	GO:0009536//plastid;GO:0030529//intracellular ribonucleoprotein complex	-	GO:0010467//gene expression
1	State 1,2 -vs- State 1,3	ncbi_36489184	1	6.78239e-215	6.88963e-212	rps18	ribosomal protein S18 (chloroplast) [Arachis hypogaea]	Genetic Information Processing	Translation	ko03010//Ribosome	K02963	GO:0009532//plastid stroma;GO:0030529//intracellular ribonucleoprotein complex	GO:0003723//RNA binding;GO:0005198//structural molecule activity	GO:0010467//gene expression
1	State 1,2 -vs- State 1,3	ncbi_36489185	1	8.63393e-28	1.0086e-25	rpl20	ribosomal protein L20 (chloroplast) [Arachis hypogaea]	Genetic Information Processing	Translation	ko03010//Ribosome	K02887	GO:0009536//plastid;GO:0030529//intracellular ribonucleoprotein complex	GO:0003723//RNA binding;GO:0005198//structural molecule activity	GO:0010467//gene expression
1	State 1,2 -vs- State 1,3	ncbi_36489188	1	2.58805e-198	2.29619e-195	psbB	PsbB (chloroplast) [Arachis hypogaea]	Metabolism;Metabolism	Global and overview maps;Energy metabolism	ko01100//Metabolic pathways;ko00195//Photosynthesis	K02704;K02704	GO:0043231//intracellular membrane-bounded organelle	-	-
1	State 1,2 -vs- State 1,3	ncbi_36489191	1	1.35634e-23	1.34466e-21	psbH	photosystem II phosphoprotein (chloroplast) [Arachis hypogaea]	Metabolism;Metabolism	Global and overview maps;Energy metabolism	ko01100//Metabolic pathways;ko00195//Photosynthesis	K02709;K02709	GO:0009521//photosystem;GO:0031224//intrinsic component of membrane;GO:0044434//chloroplast part	GO:0043168//anion binding	GO:0031647//regulation of protein stability;GO:0044237//cellular metabolic process
1	State 1,2 -vs- State 1,3	ncbi_36489192	1	0	0	petB	cytochrome b6 (chloroplast) [Arachis hypogaea]	Metabolism;Metabolism	Global and overview maps;Energy metabolism	ko01100//Metabolic pathways;ko00195//Photosynthesis	K02635;K02635	GO:0031224//intrinsic component of membrane;GO:0044434//chloroplast part	GO:0003824//catalytic activity;GO:0009055//electron carrier activity;GO:0043169//cation binding;GO:0046906//tetrapyrrole binding	GO:0022900//electron transport chain
1	State 1,2 -vs- State 1,3	ncbi_36489187	1	2.45078e-49	4.83881e-47	petD	cytochrome b6/f complex subunit IV (chloroplast) [Arachis hypogaea]	Metabolism;Metabolism	Global and overview maps;Energy metabolism	ko01100//Metabolic pathways;ko00195//Photosynthesis	K02637;K02637	GO:0031224//intrinsic component of membrane;GO:0034357//photosynthetic membrane;GO:0044434//chloroplast part	GO:0003824//catalytic activity;GO:0009055//electron carrier activity	GO:0022900//electron transport chain
1	State 1,2 -vs- State 1,3	ncbi_36489193	1	4.40867e-142	2.45244e-139	rpoA	RNA polymerase alpha subunit (chloroplast) [Arachis hypogaea]	Metabolism;Metabolism;Metabolism;Genetic Information Processing	Global and overview maps;Nucleotide metabolism;Nucleotide metabolism;Transcription	ko01100//Metabolic pathways;ko00230//Purine metabolism;ko00240//Pyrimidine metabolism;ko03020//RNA polymerase	K03040;K03040;K03040;K03040	GO:0009536//plastid	GO:0005515//protein binding;GO:0034062//RNA polymerase activity	GO:0034645//cellular macromolecule biosynthetic process
1	State 1,2 -vs- State 1,3	ncbi_36489194	1	2.36176e-150	1.39107e-147	rps11	ribosomal protein S11 (chloroplast) [Arachis hypogaea]	Genetic Information Processing	Translation	ko03010//Ribosome	K02948	GO:0009536//plastid;GO:0030529//intracellular ribonucleoprotein complex	GO:0003723//RNA binding;GO:0005198//structural molecule activity	GO:0010467//gene expression
1	State 1,2 -vs- State 1,3	ncbi_36489196	1	9.61408e-09	3.56917e-07	rps8	ribosomal protein S8 (chloroplast) [Arachis hypogaea]	Genetic Information Processing	Translation	ko03010//Ribosome	K02994	GO:0009536//plastid;GO:0030529//intracellular ribonucleoprotein complex	GO:0003723//RNA binding;GO:0005198//structural molecule activity	GO:0010467//gene expression
1	State 1,2 -vs- State 1,3	ncbi_36489198	1	1.18695e-52	2.47602e-50	rpl16	ribosomal protein L16 (chloroplast) [Arachis hypogaea]	Genetic Information Processing	Translation	ko03010//Ribosome	K02878	GO:0009536//plastid;GO:0030529//intracellular ribonucleoprotein complex	GO:0003723//RNA binding	GO:0010467//gene expression
1	State 1,2 -vs- State 1,3	ncbi_36489199	1	2.44839e-202	2.22871e-199	rps3	ribosomal protein S3 (chloroplast) [Arachis hypogaea]	Genetic Information Processing	Translation	ko03010//Ribosome	K02982	GO:0009536//plastid;GO:0044391//ribosomal subunit	GO:0003723//RNA binding;GO:0005198//structural molecule activity	GO:0010467//gene expression
1	State 1,2 -vs- State 1,3	ncbi_36489200	1	1.02477e-30	1.28492e-28	rps19	ribosomal protein S19 (chloroplast) [Arachis hypogaea]	Genetic Information Processing	Translation	ko03010//Ribosome	K02965	GO:0009536//plastid;GO:0044391//ribosomal subunit	GO:0003723//RNA binding;GO:0005198//structural molecule activity	GO:0010467//gene expression
1	State 1,2 -vs- State 1,3	ncbi_36489214	1	1.42094e-69	4.08176e-67	TIC214	hypothetical chloroplast RF19 (chloroplast) [Arachis hypogaea]	-	-	-	-	GO:0043231//intracellular membrane-bounded organelle	-	-
1	State 1,2 -vs- State 1,3	ncbi_36489215	1	1.30519e-187	1.07626e-184	ndhF	NADH-plastoquinone oxidoreductase subunit 5 (chloroplast) [Arachis hypogaea]	Metabolism;Metabolism	Global and overview maps;Energy metabolism	ko01100//Metabolic pathways;ko00190//Oxidative phosphorylation	K05577;K05577	GO:0009536//plastid;GO:0031224//intrinsic component of membrane	GO:0003824//catalytic activity;GO:0048037//cofactor binding	GO:0022904//respiratory electron transport chain
1	State 1,2 -vs- State 1,3	ncbi_36489218	2	0	0	ccsA	cytochrome c heme attachment protein (chloroplast) [Arachis hypogaea]	-	-	-	-	GO:0031224//intrinsic component of membrane;GO:0034357//photosynthetic membrane	GO:0046906//tetrapyrrole binding	GO:0043623//cellular protein complex assembly
1	State 1,2 -vs- State 1,3	ncbi_36489219	1	1.78717e-129	8.82144e-127	ndhD	NADH-plastoquinone oxidoreductase subunit 4 (chloroplast) [Arachis hypogaea]	Metabolism;Metabolism	Global and overview maps;Energy metabolism	ko01100//Metabolic pathways;ko00190//Oxidative phosphorylation	K05575;K05575	GO:0031224//intrinsic component of membrane;GO:0044434//chloroplast part	GO:0016651//oxidoreductase activity, acting on NAD(P)H;GO:0048037//cofactor binding	GO:0022904//respiratory electron transport chain
1	State 1,2 -vs- State 1,3	ncbi_36489220	1	3.1611e-64	8.3926e-62	psaC	photosystem I subunit VII (chloroplast) [Castanopsis concinna]	Metabolism;Metabolism	Global and overview maps;Energy metabolism	ko01100//Metabolic pathways;ko00195//Photosynthesis	K02691;K02691	GO:0009521//photosystem;GO:0044434//chloroplast part	GO:0003824//catalytic activity;GO:0043169//cation binding;GO:0051536//iron-sulfur cluster binding	GO:0009767//photosynthetic electron transport chain
1	State 1,2 -vs- State 1,3	ncbi_36489221	2	5.71025e-308	1.17717e-304	ndhE	NADH-plastoquinone oxidoreductase subunit 4L (chloroplast) [Arachis hypogaea]	Metabolism;Metabolism	Global and overview maps;Energy metabolism	ko01100//Metabolic pathways;ko00190//Oxidative phosphorylation	K05576;K05576	GO:0031224//intrinsic component of membrane;GO:0044434//chloroplast part	GO:0016651//oxidoreductase activity, acting on NAD(P)H;GO:0048037//cofactor binding	GO:0022904//respiratory electron transport chain
1	State 1,2 -vs- State 1,3	ncbi_36489222	1	5.93186e-86	2.16547e-83	ndhG	NADH-plastoquinone oxidoreductase subunit 6 (chloroplast) [Arachis hypogaea]	Metabolism;Metabolism	Global and overview maps;Energy metabolism	ko01100//Metabolic pathways;ko00190//Oxidative phosphorylation	K05578;K05578	GO:0031224//intrinsic component of membrane;GO:0044434//chloroplast part	GO:0048037//cofactor binding;GO:0050136//NADH dehydrogenase (quinone) activity	GO:0044710//single-organism metabolic process
1	State 1,2 -vs- State 1,3	ncbi_36489223	1	3.14348e-31	3.96991e-29	ndhI	NADH-plastoquinone oxidoreductase subunit I (chloroplast) [Arachis hypogaea]	Metabolism;Metabolism	Global and overview maps;Energy metabolism	ko01100//Metabolic pathways;ko00190//Oxidative phosphorylation	K05580;K05580	GO:0044434//chloroplast part	GO:0043169//cation binding;GO:0048037//cofactor binding;GO:0050136//NADH dehydrogenase (quinone) activity;GO:0051536//iron-sulfur cluster binding	GO:0006091//generation of precursor metabolites and energy;GO:0044710//single-organism metabolic process
1	State 1,2 -vs- State 1,3	ncbi_36489224	1	2.95127e-105	1.2313e-102	ndhA	NADH-plastoquinone oxidoreductase subunit 1 (chloroplast) [Arachis hypogaea]	Metabolism;Metabolism	Global and overview maps;Energy metabolism	ko01100//Metabolic pathways;ko00190//Oxidative phosphorylation	K05572;K05572	GO:0031224//intrinsic component of membrane;GO:0044434//chloroplast part	GO:0016651//oxidoreductase activity, acting on NAD(P)H;GO:0048037//cofactor binding	GO:0006091//generation of precursor metabolites and energy;GO:0044710//single-organism metabolic process
1	State 1,2 -vs- State 1,3	ncbi_36489225	1	5.49364e-36	7.77888e-34	ndhH	NADH-plastoquinone oxidoreductase subunit 7 (chloroplast) [Arachis hypogaea]	Metabolism;Metabolism	Global and overview maps;Energy metabolism	ko01100//Metabolic pathways;ko00190//Oxidative phosphorylation	K05579;K05579	GO:0044434//chloroplast part	GO:0000166//nucleotide binding;GO:0016651//oxidoreductase activity, acting on NAD(P)H;GO:0048037//cofactor binding	GO:0006091//generation of precursor metabolites and energy;GO:0044710//single-organism metabolic process
1	State 1,2 -vs- State 1,3	ncbi_36489226	1	8.47667e-13	4.62005e-11	rps15	ribosomal protein S15 (chloroplast) [Arachis hypogaea]	Genetic Information Processing	Translation	ko03010//Ribosome	K02956	GO:0009536//plastid;GO:0030529//intracellular ribonucleoprotein complex	-	GO:0010467//gene expression
1	State 1,2 -vs- State 1,3	ncbi_36489241	1	2.7978e-226	3.21476e-223	rpl2-A	ribosomal protein L2 (chloroplast) [Arachis hypogaea]	Genetic Information Processing	Translation	ko03010//Ribosome	K02886	GO:0009536//plastid;GO:0044391//ribosomal subunit	GO:0003723//RNA binding;GO:0003824//catalytic activity;GO:0005198//structural molecule activity	GO:0010467//gene expression
1	State 1,2 -vs- State 1,3	ncbi_112785753	4	1.00496e-09	4.15061e-08	SABP2	PREDICTED: salicylic acid-binding protein 2-like isoform X1 [Arachis duranensis]	-	-	-	-	-	-	-
1	State 1,2 -vs- State 1,3	ncbi_112789364	4	2.29749e-08	8.12481e-07	HSR4	PREDICTED: protein HYPER-SENSITIVITY-RELATED 4-like [Arachis duranensis]	-	-	-	-	-	GO:0003824//catalytic activity;GO:0032550//purine ribonucleoside binding	-
1	State 1,2 -vs- State 1,3	ncbi_112790504	4	5.37996e-46	9.79446e-44	CHS	PREDICTED: stilbene synthase 3-like [Arachis ipaensis]	Metabolism;Metabolism;Organismal Systems;Metabolism	Global and overview maps;Global and overview maps;Environmental adaptation;Biosynthesis of other secondary metabolites	ko01100//Metabolic pathways;ko01110//Biosynthesis of secondary metabolites;ko04712//Circadian rhythm - plant;ko00941//Flavonoid biosynthesis	K00660;K00660;K00660;K00660	-	-	-
1	State 1,2 -vs- State 1,3	ncbi_112790583	2	1.09647e-177	8.44535e-175	PSBO	PREDICTED: oxygen-evolving enhancer protein 1, chloroplastic [Arachis duranensis]	Metabolism;Metabolism	Global and overview maps;Energy metabolism	ko01100//Metabolic pathways;ko00195//Photosynthesis	K02716;K02716	GO:0009521//photosystem;GO:0019867//outer membrane;GO:0031224//intrinsic component of membrane	-	GO:0042548//regulation of photosynthesis, light reaction
1	State 1,2 -vs- State 1,3	ncbi_112790914	2	1.05797e-08	3.89465e-07	CYP71D9	PREDICTED: cytochrome P450 71D9-like [Arachis duranensis]	-	-	-	-	-	GO:0016491//oxidoreductase activity;GO:0046906//tetrapyrrole binding;GO:0046914//transition metal ion binding	GO:0044710//single-organism metabolic process
1	State 1,2 -vs- State 1,3	ncbi_112790991	3	3.78773e-20	3.19478e-18	SAT3	PREDICTED: serine acetyltransferase 1, chloroplastic [Arachis duranensis]	Metabolism;Metabolism;Metabolism;Metabolism;Metabolism;Metabolism	Global and overview maps;Global and overview maps;Global and overview maps;Global and overview maps;Amino acid metabolism;Energy metabolism	ko01100//Metabolic pathways;ko01110//Biosynthesis of secondary metabolites;ko01200//Carbon metabolism;ko01230//Biosynthesis of amino acids;ko00270//Cysteine and methionine metabolism;ko00920//Sulfur metabolism	K00640;K00640;K00640;K00640;K00640;K00640	-	GO:0016412//serine O-acyltransferase activity	GO:0006563//L-serine metabolic process
1	State 1,2 -vs- State 1,3	ncbi_112791533	2	8.76208e-13	4.76449e-11	ATJ11	PREDICTED: chaperone protein dnaJ 11, chloroplastic [Arachis duranensis]	-	-	-	-	-	-	-
1	State 1,2 -vs- State 1,3	ncbi_112791863	3	2.19975e-28	2.62662e-26	SR45A	PREDICTED: serine/arginine-rich splicing factor SR45a-like [Arachis duranensis]	-	-	-	-	-	-	-
1	State 1,2 -vs- State 1,3	ncbi_112792050	2	9.62367e-27	1.07239e-24	--	PREDICTED: uncharacterized protein LOC107493202 [Arachis duranensis]	-	-	-	-	-	-	-
1	State 1,2 -vs- State 1,3	ncbi_112792425	4	5.44592e-13	3.0488e-11	AS2	PREDICTED: asparagine synthetase [glutamine-hydrolyzing] 2 [Arachis duranensis]	Metabolism;Metabolism;Metabolism	Global and overview maps;Global and overview maps;Amino acid metabolism	ko01100//Metabolic pathways;ko01110//Biosynthesis of secondary metabolites;ko00250//Alanine, aspartate and glutamate metabolism	K01953;K01953;K01953	-	-	-
1	State 1,2 -vs- State 1,3	ncbi_112792771	2	1.65178e-09	6.66522e-08	GILT	PREDICTED: gamma-interferon-inducible lysosomal thiol reductase [Arachis duranensis]	-	-	-	-	-	-	-
1	State 1,2 -vs- State 1,3	ncbi_112793078	2	2.13966e-13	1.22325e-11	CML44	PREDICTED: probable calcium-binding protein CML44 [Arachis duranensis]	Organismal Systems	Environmental adaptation	ko04626//Plant-pathogen interaction	K13448	-	GO:0043169//cation binding	-
1	State 1,2 -vs- State 1,3	ncbi_112793152	2	1.7313e-19	1.40939e-17	PNSB5	PREDICTED: photosynthetic NDH subunit of subcomplex B 5, chloroplastic [Arachis duranensis]	-	-	-	-	GO:0044434//chloroplast part	-	GO:0006090//pyruvate metabolic process;GO:0006873//cellular ion homeostasis;GO:0009668//plastid membrane organization;GO:0030001//metal ion transport
1	State 1,2 -vs- State 1,3	ncbi_112794127	2	8.9636e-17	6.30791e-15	CYP79D4	PREDICTED: isoleucine N-monooxygenase 2-like [Arachis duranensis]	Metabolism;Metabolism;Metabolism;Metabolism	Global and overview maps;Global and overview maps;Metabolism of other amino acids;Biosynthesis of other secondary metabolites	ko01110//Biosynthesis of secondary metabolites;ko01210//2-Oxocarboxylic acid metabolism;ko00460//Cyanoamino acid metabolism;ko00966//Glucosinolate biosynthesis	K12153;K12153;K12153;K12153	-	GO:0016491//oxidoreductase activity;GO:0046906//tetrapyrrole binding	GO:0044710//single-organism metabolic process
1	State 1,2 -vs- State 1,3	ncbi_112794299	4	2.4258e-20	2.06845e-18	UBC8	PREDICTED: ubiquitin-conjugating enzyme E2-17 kDa-like [Cicer arietinum]	Genetic Information Processing;Genetic Information Processing	Folding, sorting and degradation;Folding, sorting and degradation	ko04141//Protein processing in endoplasmic reticulum;ko04120//Ubiquitin mediated proteolysis	K06689;K06689	-	GO:0003824//catalytic activity	-
1	State 1,2 -vs- State 1,3	ncbi_112794410	3	4.94065645841247e-324	1.04939543176681e-320	RPL10	PREDICTED: 60S ribosomal protein L10 [Glycine max]	Genetic Information Processing	Translation	ko03010//Ribosome	K02866	-	-	-
1	State 1,2 -vs- State 1,3	ncbi_112705809	3	1.30959e-34	1.77888e-32	--	PREDICTED: uncharacterized protein LOC107612502 [Arachis ipaensis]	-	-	-	-	-	-	-
1	State 1,2 -vs- State 1,3	ncbi_112794512	2	4.72453e-21	4.19173e-19	ndhN	PREDICTED: NAD(P)H-quinone oxidoreductase subunit N, chloroplastic [Arachis duranensis]	-	-	-	-	GO:0009526//plastid envelope;GO:0043234//protein complex;GO:0044434//chloroplast part	GO:0016651//oxidoreductase activity, acting on NAD(P)H	GO:0005982//starch metabolic process;GO:0006739//NADP metabolic process;GO:0009451//RNA modification;GO:0009893//positive regulation of metabolic process;GO:0010257//NADH dehydrogenase complex assembly;GO:0016109//tetraterpenoid biosynthetic process;GO:0050832//defense response to fungus
1	State 1,2 -vs- State 1,3	ncbi_112794539	2	4.57911e-14	2.74085e-12	ycf54	PREDICTED: uncharacterized protein LOC107474227 [Arachis duranensis]	-	-	-	-	-	-	-
1	State 1,2 -vs- State 1,3	ncbi_112795452	2	3.89298e-61	9.50742e-59	At4g17560	PREDICTED: 50S ribosomal protein L19-2, chloroplastic-like [Arachis duranensis]	Genetic Information Processing	Translation	ko03010//Ribosome	K02884	GO:0005622//intracellular	-	-
1	State 1,2 -vs- State 1,3	ncbi_112795541	4	3.14477e-10	1.36314e-08	GPT2	PREDICTED: glucose-6-phosphate/phosphate translocator 1, chloroplastic-like [Arachis duranensis]	-	-	-	-	GO:0031224//intrinsic component of membrane	-	GO:0051234//establishment of localization
1	State 1,2 -vs- State 1,3	ncbi_112795567	2	1.25814e-49	2.51237e-47	LTD	PREDICTED: protein LHCP TRANSLOCATION DEFECT [Arachis duranensis]	-	-	-	-	GO:0009526//plastid envelope;GO:0009532//plastid stroma;GO:0044434//chloroplast part	-	GO:0006090//pyruvate metabolic process;GO:0015031//protein transport;GO:0022607//cellular component assembly;GO:0046471//phosphatidylglycerol metabolic process
1	State 1,2 -vs- State 1,3	ncbi_112795646	2	1.07841e-35	1.50872e-33	BOU	PREDICTED: mitochondrial carnitine/acylcarnitine carrier-like protein isoform X2 [Arachis duranensis]	-	-	-	-	-	-	-
1	State 1,2 -vs- State 1,3	ncbi_112796005	2	9.77478e-15	6.10627e-13	SAMDC	PREDICTED: S-adenosylmethionine decarboxylase proenzyme-like [Arachis duranensis]	Metabolism;Metabolism;Metabolism	Global and overview maps;Amino acid metabolism;Amino acid metabolism	ko01100//Metabolic pathways;ko00270//Cysteine and methionine metabolism;ko00330//Arginine and proline metabolism	K01611;K01611;K01611	-	GO:0016830//carbon-carbon lyase activity	GO:0006596//polyamine biosynthetic process;GO:0044272//sulfur compound biosynthetic process
1	State 1,2 -vs- State 1,3	ncbi_112796510	2	1.39501e-09	5.65518e-08	PETH	PREDICTED: ferredoxin--NADP reductase, leaf isozyme, chloroplastic-like [Arachis duranensis]	Metabolism;Metabolism	Global and overview maps;Energy metabolism	ko01100//Metabolic pathways;ko00195//Photosynthesis	K02641;K02641	-	GO:0003824//catalytic activity	GO:0044710//single-organism metabolic process
1	State 1,2 -vs- State 1,3	ncbi_112796799	3	1.43567e-16	9.96312e-15	ACG12	PREDICTED: glucose-6-phosphate 1-dehydrogenase, cytoplasmic isoform [Arachis duranensis]	Metabolism;Metabolism;Metabolism;Metabolism;Metabolism	Global and overview maps;Global and overview maps;Global and overview maps;Metabolism of other amino acids;Carbohydrate metabolism	ko01100//Metabolic pathways;ko01110//Biosynthesis of secondary metabolites;ko01200//Carbon metabolism;ko00480//Glutathione metabolism;ko00030//Pentose phosphate pathway	K00036;K00036;K00036;K00036;K00036	-	GO:0000166//nucleotide binding;GO:0003824//catalytic activity	GO:0019318//hexose metabolic process
1	State 1,2 -vs- State 1,3	ncbi_112797557	3	5.84959e-12	2.95818e-10	HMGR3	PREDICTED: 3-hydroxy-3-methylglutaryl-coenzyme A reductase 3-like [Arachis duranensis]	Metabolism;Metabolism;Metabolism	Global and overview maps;Global and overview maps;Metabolism of terpenoids and polyketides	ko01100//Metabolic pathways;ko01110//Biosynthesis of secondary metabolites;ko00900//Terpenoid backbone biosynthesis	K00021;K00021;K00021	GO:0031090//organelle membrane;GO:0031224//intrinsic component of membrane;GO:0043231//intracellular membrane-bounded organelle	GO:0000166//nucleotide binding;GO:0016614//oxidoreductase activity, acting on CH-OH group of donors;GO:0048037//cofactor binding	GO:0006720//isoprenoid metabolic process;GO:0006732//coenzyme metabolic process
1	State 1,2 -vs- State 1,3	ncbi_112797722	3	2.23889e-29	2.71499e-27	--	PREDICTED: glycine-rich protein A3-like [Arachis duranensis]	-	-	-	-	-	-	-
1	State 1,2 -vs- State 1,3	ncbi_112798175	3	9.94785e-13	5.38005e-11	Os03g0815200	PREDICTED: probable methylenetetrahydrofolate reductase [Arachis ipaensis]	Metabolism;Metabolism;Metabolism	Global and overview maps;Global and overview maps;Metabolism of cofactors and vitamins	ko01100//Metabolic pathways;ko01200//Carbon metabolism;ko00670//One carbon pool by folate	K00297;K00297;K00297	-	-	-
1	State 1,2 -vs- State 1,3	ncbi_112798232	3	6.46939e-10	2.70552e-08	RNU1	PREDICTED: U1 small nuclear ribonucleoprotein 70 kDa-like [Arachis duranensis]	Genetic Information Processing	Transcription	ko03040//Spliceosome	K11093	-	-	-
1	State 1,2 -vs- State 1,3	ncbi_112798269	2	1.40427e-127	6.83521e-125	PSAK	PREDICTED: photosystem I reaction center subunit psaK, chloroplastic [Arachis duranensis]	Metabolism;Metabolism	Global and overview maps;Energy metabolism	ko01100//Metabolic pathways;ko00195//Photosynthesis	K02698;K02698	-	-	-
1	State 1,2 -vs- State 1,3	ncbi_112699532	1	5.86285e-13	3.26396e-11	accD	beta-carboxyltransferase 2 [Arachis hypogaea]	Metabolism;Metabolism;Metabolism;Metabolism;Metabolism;Metabolism;Metabolism	Global and overview maps;Global and overview maps;Global and overview maps;Carbohydrate metabolism;Global and overview maps;Lipid metabolism;Carbohydrate metabolism	ko01100//Metabolic pathways;ko01110//Biosynthesis of secondary metabolites;ko01200//Carbon metabolism;ko00620//Pyruvate metabolism;ko01212//Fatty acid metabolism;ko00061//Fatty acid biosynthesis;ko00640//Propanoate metabolism	K01963;K01963;K01963;K01963;K01963;K01963;K01963	-	-	-
1	State 1,2 -vs- State 1,3	ncbi_112799817	5	3.46673e-13	1.96432e-11	GH3.1	PREDICTED: probable indole-3-acetic acid-amido synthetase GH3.1 [Arachis duranensis]	Environmental Information Processing	Signal transduction	ko04075//Plant hormone signal transduction	K14487	-	-	-
1	State 1,2 -vs- State 1,3	ncbi_112800141	4	2.00974e-09	8.04942e-08	At2g23090	4F5 domain-containing protein/zf-met2 domain-containing protein [Cephalotus follicularis]	-	-	-	-	-	-	-
1	State 1,2 -vs- State 1,3	ncbi_112800571	4	7.56161e-19	5.90859e-17	--	PREDICTED: cysteine-rich and transmembrane domain-containing protein A [Pyrus x bretschneideri]	-	-	-	-	-	-	-
1	State 1,2 -vs- State 1,3	ncbi_112800673	4	5.63884e-23	5.42156e-21	-	-	-	-	-	-	-	-	-
1	State 1,2 -vs- State 1,3	ncbi_112801974	2	2.07828e-26	2.2868e-24	LIL3.2	light-harvesting complex-like protein 3 isotype 2, chloroplastic [Cajanus cajan]	-	-	-	-	-	-	-
1	State 1,2 -vs- State 1,3	ncbi_112802272	3	1.70331e-08	6.10674e-07	ERF6	PREDICTED: ethylene-responsive transcription factor 5 [Arachis duranensis]	-	-	-	-	-	-	-
1	State 1,2 -vs- State 1,3	ncbi_112802447	3	9.63837e-09	3.5763e-07	LTA3	PREDICTED: dihydrolipoyllysine-residue acetyltransferase component 1 of pyruvate dehydrogenase complex, mitochondrial-like [Arachis duranensis]	Metabolism;Metabolism;Metabolism;Metabolism;Metabolism;Metabolism	Global and overview maps;Global and overview maps;Global and overview maps;Carbohydrate metabolism;Carbohydrate metabolism;Carbohydrate metabolism	ko01100//Metabolic pathways;ko01110//Biosynthesis of secondary metabolites;ko01200//Carbon metabolism;ko00010//Glycolysis / Gluconeogenesis;ko00620//Pyruvate metabolism;ko00020//Citrate cycle (TCA cycle)	K00627;K00627;K00627;K00627;K00627;K00627	-	-	-
1	State 1,2 -vs- State 1,3	ncbi_112803222	2	1.16731e-25	1.24913e-23	fusA2	PREDICTED: elongation factor G-2, chloroplastic [Arachis duranensis]	-	-	-	-	GO:0005576//extracellular region;GO:0009526//plastid envelope;GO:0009532//plastid stroma	GO:0008135//translation factor activity, RNA binding;GO:0017111//nucleoside-triphosphatase activity;GO:0032550//purine ribonucleoside binding	GO:0003006//developmental process involved in reproduction;GO:0005982//starch metabolic process;GO:0005984//disaccharide metabolic process;GO:0006355//regulation of transcription, DNA-templated;GO:0006414//translational elongation;GO:0006739//NADP metabolic process;GO:0009658//chloroplast organization;GO:0009668//plastid membrane organization;GO:0009893//positive regulation of metabolic process;G…
1	State 1,2 -vs- State 1,3	ncbi_112803288	4	4.07083e-10	1.73981e-08	--	PREDICTED: probable non-specific lipid-transfer protein AKCS9 [Arachis duranensis]	-	-	-	-	-	-	-
1	State 1,2 -vs- State 1,3	ncbi_112803490	2	1.46097e-08	5.30851e-07	CLPT2	PREDICTED: ATP-dependent Clp protease ATP-binding subunit CLPT2, chloroplastic-like isoform X1 [Arachis duranensis]	-	-	-	-	-	-	-
1	State 1,2 -vs- State 1,3	ncbi_112804062	2	5.80768e-18	4.33491e-16	CP31B	PREDICTED: 28 kDa ribonucleoprotein, chloroplastic [Arachis duranensis]	-	-	-	-	-	-	-
1	State 1,2 -vs- State 1,3	ncbi_112804562	2	4.82596e-10	2.0488e-08	NDPK2	PREDICTED: nucleoside diphosphate kinase 2, chloroplastic [Arachis duranensis]	Metabolism;Metabolism;Metabolism;Environmental Information Processing;Metabolism	Global and overview maps;Global and overview maps;Nucleotide metabolism;Signal transduction;Nucleotide metabolism	ko01100//Metabolic pathways;ko01110//Biosynthesis of secondary metabolites;ko00230//Purine metabolism;ko04016//MAPK signaling pathway - plant;ko00240//Pyrimidine metabolism	K00940;K00940;K00940;K00940;K00940	-	-	-
1	State 1,2 -vs- State 1,3	ncbi_112733959	1	6.48599e-34	8.69235e-32	atpB	ATP synthase beta subunit, partial (plastid) [Pottingeria acuminata]	Metabolism;Metabolism;Metabolism	Global and overview maps;Energy metabolism;Energy metabolism	ko01100//Metabolic pathways;ko00190//Oxidative phosphorylation;ko00195//Photosynthesis	K02112;K02112;K02112	-	-	-
1	State 1,2 -vs- State 1,3	ncbi_112805773	2	7.86792e-11	3.6162e-09	RPL27AC	PREDICTED: 60S ribosomal protein L27a-3 [Arachis duranensis]	Genetic Information Processing	Translation	ko03010//Ribosome	K02900	-	-	-
1	State 1,2 -vs- State 1,3	ncbi_112695328	2	1.88202e-10	8.30162e-09	apaG	PREDICTED: protein ApaG-like [Arachis ipaensis]	-	-	-	-	-	-	-
1	State 1,2 -vs- State 1,3	ncbi_112696006	3	3.16951e-70	9.25643e-68	--	PREDICTED: uncharacterized protein LOC107495969 [Arachis duranensis]	-	-	-	-	-	-	-
1	State 1,2 -vs- State 1,3	ncbi_112696144	3	8.46731e-13	4.61854e-11	BIG5	PREDICTED: brefeldin A-inhibited guanine nucleotide-exchange protein 5 [Arachis ipaensis]	-	-	-	-	-	-	GO:0043087//regulation of GTPase activity
1	State 1,2 -vs- State 1,3	ncbi_112696156	3	7.74525e-20	6.4018e-18	LKR/SDH	PREDICTED: alpha-aminoadipic semialdehyde synthase [Arachis duranensis]	Metabolism;Metabolism;Metabolism	Global and overview maps;Global and overview maps;Amino acid metabolism	ko01100//Metabolic pathways;ko01110//Biosynthesis of secondary metabolites;ko00310//Lysine degradation	K14157;K14157;K14157	GO:0044444//cytoplasmic part	GO:0004753//saccharopine dehydrogenase activity	GO:0003006//developmental process involved in reproduction;GO:0009746//response to hexose;GO:0018205//peptidyl-lysine modification;GO:0019474//L-lysine catabolic process to acetyl-CoA;GO:0034285//response to disaccharide;GO:0042743//hydrogen peroxide metabolic process
1	State 1,2 -vs- State 1,3	ncbi_112696276	3	3.99818e-10	1.7132e-08	SS	PREDICTED: sucrose synthase [Arachis duranensis]	Metabolism;Metabolism	Global and overview maps;Carbohydrate metabolism	ko01100//Metabolic pathways;ko00500//Starch and sucrose metabolism	K00695;K00695	-	GO:0035251//UDP-glucosyltransferase activity	GO:0008152//metabolic process;GO:0044403//symbiosis, encompassing mutualism through parasitism
1	State 1,2 -vs- State 1,3	ncbi_112696303	2	2.6157e-32	3.3826e-30	PRXQ	PREDICTED: peroxiredoxin Q, chloroplastic-like [Arachis duranensis]	-	-	-	-	-	GO:0003824//catalytic activity;GO:0016209//antioxidant activity	GO:0044710//single-organism metabolic process
1	State 1,2 -vs- State 1,3	ncbi_112696587	3	3.29039e-25	3.49964e-23	OPR3	PREDICTED: 12-oxophytodienoate reductase 3 [Arachis duranensis]	Metabolism;Metabolism;Metabolism	Global and overview maps;Global and overview maps;Lipid metabolism	ko01100//Metabolic pathways;ko01110//Biosynthesis of secondary metabolites;ko00592//alpha-Linolenic acid metabolism	K05894;K05894;K05894	-	GO:0016628//oxidoreductase activity, acting on the CH-CH group of donors, NAD or NADP as acceptor;GO:0032553//ribonucleotide binding	GO:0044710//single-organism metabolic process
1	State 1,2 -vs- State 1,3	ncbi_112696714	2	7.94167e-09	2.98466e-07	RPS3B	40S ribosomal protein S3 [Arachis hypogaea]	Genetic Information Processing	Translation	ko03010//Ribosome	K02985	-	-	-
1	State 1,2 -vs- State 1,3	ncbi_112696732	2	1.00259e-65	2.71321e-63	--	Photosystem II PsbX [Corchorus capsularis]	-	-	-	-	-	-	GO:0044237//cellular metabolic process
1	State 1,2 -vs- State 1,3	ncbi_112696886	2	5.1469e-11	2.40181e-09	At3g55350	protein ALP1-like [Cajanus cajan]	-	-	-	-	-	-	-
1	State 1,2 -vs- State 1,3	ncbi_112696908	2	6.40299e-10	2.68256e-08	--	glyoxalase/bleomycin resistance protein/dioxygenase [Medicago truncatula]	-	-	-	-	-	-	-
1	State 1,2 -vs- State 1,3	ncbi_112696978	4	1.21565e-08	4.45174e-07	IQM4	PREDICTED: IQ domain-containing protein IQM1-like [Arachis duranensis]	-	-	-	-	-	-	-
1	State 1,2 -vs- State 1,3	ncbi_112697036	2	1.15388e-81	3.85126e-79	RPS16-1	PREDICTED: 30S ribosomal protein S16-like [Arachis duranensis]	Genetic Information Processing	Translation	ko03010//Ribosome	K02959	-	-	-
1	State 1,2 -vs- State 1,3	ncbi_112697113	5	2.29419e-15	1.47796e-13	CKX4	PREDICTED: cytokinin dehydrogenase 2-like [Arachis duranensis]	Metabolism	Metabolism of terpenoids and polyketides	ko00908//Zeatin biosynthesis	K00279	-	GO:0016614//oxidoreductase activity, acting on CH-OH group of donors	GO:0008152//metabolic process
1	State 1,2 -vs- State 1,3	ncbi_112697317	2	5.72959e-10	2.41487e-08	XTH23	PREDICTED: probable xyloglucan endotransglucosylase/hydrolase protein 23 [Arachis duranensis]	-	-	-	-	GO:0005576//extracellular region;GO:0030312//external encapsulating structure	GO:0016758//transferase activity, transferring hexosyl groups;GO:0016787//hydrolase activity	GO:0044042//glucan metabolic process;GO:0045229//external encapsulating structure organization
1	State 1,2 -vs- State 1,3	ncbi_112697501	4	3.89422e-47	7.33735e-45	BHLH35	PREDICTED: transcription factor bHLH35-like [Arachis duranensis]	-	-	-	-	-	-	-
1	State 1,2 -vs- State 1,3	ncbi_112697876	2	1.12389e-10	5.06589e-09	--	PREDICTED: uncharacterized protein LOC107460263 [Arachis duranensis]	-	-	-	-	-	-	GO:0044699//single-organism process
1	State 1,2 -vs- State 1,3	ncbi_112698117	3	7.30139e-44	1.26988e-41	SlH4	histone H4 [Zea mays]	-	-	-	-	GO:0005911//cell-cell junction;GO:0009536//plastid;GO:0031090//organelle membrane;GO:0043232//intracellular non-membrane-bounded organelle	GO:0003676//nucleic acid binding;GO:0046983//protein dimerization activity	GO:0034728//nucleosome organization
1	State 1,2 -vs- State 1,3	ncbi_112698134	3	1.76599e-80	5.83868e-78	SlH4	histone H4 [Zea mays]	-	-	-	-	GO:0005911//cell-cell junction;GO:0009536//plastid;GO:0031090//organelle membrane;GO:0043232//intracellular non-membrane-bounded organelle	GO:0003676//nucleic acid binding;GO:0046983//protein dimerization activity	GO:0034728//nucleosome organization
1	State 1,2 -vs- State 1,3	ncbi_112699189	2	2.01261e-19	1.62705e-17	TET8	PREDICTED: tetraspanin-8-like [Arachis ipaensis]	-	-	-	-	-	-	-
1	State 1,2 -vs- State 1,3	ncbi_112699270	2	3.21236e-14	1.93934e-12	GAE1	PREDICTED: UDP-glucuronate 4-epimerase 1 [Arachis duranensis]	Metabolism;Metabolism	Global and overview maps;Carbohydrate metabolism	ko01100//Metabolic pathways;ko00520//Amino sugar and nucleotide sugar metabolism	K08679;K08679	GO:0000139//Golgi membrane;GO:0031224//intrinsic component of membrane;GO:0031984//organelle subcompartment	GO:0016857//racemase and epimerase activity, acting on carbohydrates and derivatives;GO:0048037//cofactor binding	GO:0044238//primary metabolic process
1	State 1,2 -vs- State 1,3	ncbi_112699559	2	1.21394e-11	5.98358e-10	RPL35	PREDICTED: 50S ribosomal protein L35, chloroplastic [Arachis duranensis]	Genetic Information Processing	Translation	ko03010//Ribosome	K02916	GO:0030529//intracellular ribonucleoprotein complex	-	-
1	State 1,2 -vs- State 1,3	ncbi_112699865	2	2.04613e-16	1.40328e-14	IF3-2	PREDICTED: translation initiation factor IF-3-like [Vigna radiata var. radiata] [Vigna radiata]	-	-	-	-	GO:0009536//plastid	-	GO:0006412//translation
1	State 1,2 -vs- State 1,3	ncbi_112699881	3	2.93685e-46	5.38866e-44	HSP70	PREDICTED: heat shock 70 kDa protein [Arachis duranensis]	Genetic Information Processing;Cellular Processes;Genetic Information Processing	Folding, sorting and degradation;Transport and catabolism;Transcription	ko04141//Protein processing in endoplasmic reticulum;ko04144//Endocytosis;ko03040//Spliceosome	K03283;K03283;K03283	GO:0009536//plastid;GO:0016020//membrane;GO:0030312//external encapsulating structure	GO:0032550//purine ribonucleoside binding	GO:0000302//response to reactive oxygen species;GO:0009408//response to heat;GO:0009642//response to light intensity;GO:0033554//cellular response to stress;GO:0044267//cellular protein metabolic process
1	State 1,2 -vs- State 1,3	ncbi_112700008	3	9.96436e-09	3.6914e-07	--	PREDICTED: uncharacterized protein LOC107459286 [Arachis duranensis]	-	-	-	-	-	-	-
1	State 1,2 -vs- State 1,3	ncbi_112700528	2	3.91573e-24	4.00668e-22	GAPN	PREDICTED: NADP-dependent glyceraldehyde-3-phosphate dehydrogenase [Arachis ipaensis]	Metabolism;Metabolism;Metabolism;Metabolism	Global and overview maps;Global and overview maps;Carbohydrate metabolism;Carbohydrate metabolism	ko01100//Metabolic pathways;ko01200//Carbon metabolism;ko00010//Glycolysis / Gluconeogenesis;ko00030//Pentose phosphate pathway	K00131;K00131;K00131;K00131	-	-	-
1	State 1,2 -vs- State 1,3	ncbi_112700596	3	3.1485e-09	1.23217e-07	-	-	-	-	-	-	-	-	-
1	State 1,2 -vs- State 1,3	ncbi_112700672	3	3.25264e-10	1.40469e-08	TIL	PREDICTED: temperature-induced lipocalin-1-like [Arachis duranensis]	-	-	-	-	-	-	GO:0051234//establishment of localization
1	State 1,2 -vs- State 1,3	ncbi_112700730	4	2.9759e-38	4.58426e-36	TIL	PREDICTED: temperature-induced lipocalin-1-like [Arachis ipaensis]	-	-	-	-	-	-	GO:0051234//establishment of localization
1	State 1,2 -vs- State 1,3	ncbi_112700746	2	3.03283e-09	1.19089e-07	RPL10	PREDICTED: 50S ribosomal protein L10, chloroplastic-like [Arachis duranensis]	Genetic Information Processing	Translation	ko03010//Ribosome	K02864	GO:0030529//intracellular ribonucleoprotein complex	-	GO:0022613//ribonucleoprotein complex biogenesis
1	State 1,2 -vs- State 1,3	ncbi_112701092	2	2.07986e-11	1.00261e-09	--	PREDICTED: uncharacterized protein LOC107458790 [Arachis duranensis]	-	-	-	-	-	-	-
1	State 1,2 -vs- State 1,3	ncbi_112701153	4	1.1069e-47	2.10254e-45	--	stress induced protein [Medicago truncatula]	-	-	-	-	-	-	-
1	State 1,2 -vs- State 1,3	ncbi_112701643	4	1.46541e-13	8.45364e-12	At4g32285	PREDICTED: putative clathrin assembly protein At5g35200 [Arachis ipaensis]	-	-	-	-	GO:0030117//membrane coat;GO:0030135//coated vesicle	GO:0005515//protein binding;GO:0035091//phosphatidylinositol binding	GO:0006901//vesicle coating
1	State 1,2 -vs- State 1,3	ncbi_112701672	2	2.31836e-82	8.00473e-80	TPRP-F1	PREDICTED: 36.4 kDa proline-rich protein [Arachis duranensis]	-	-	-	-	-	-	-
1	State 1,2 -vs- State 1,3	ncbi_112701713	3	1.02484e-09	4.22043e-08	HAT	PREDICTED: zinc finger BED domain-containing protein DAYSLEEPER [Arachis duranensis]	-	-	-	-	-	-	-
1	State 1,2 -vs- State 1,3	ncbi_112701890	5	1.23925e-11	6.10402e-10	At2g25060	PREDICTED: blue copper protein-like [Arachis duranensis]	-	-	-	-	-	-	-
1	State 1,2 -vs- State 1,3	ncbi_112701913	2	1.07462e-24	1.11422e-22	--	PREDICTED: mavicyanin-like [Arachis duranensis]	-	-	-	-	-	-	-
1	State 1,2 -vs- State 1,3	ncbi_112701935	2	5.27915e-25	5.58101e-23	At4g02530	PREDICTED: thylakoid lumenal 16.5 kDa protein, chloroplastic [Arachis duranensis]	-	-	-	-	-	-	-
1	State 1,2 -vs- State 1,3	ncbi_112702889	4	6.43713e-21	5.68243e-19	DRR49A	PREDICTED: pathogenesis-related protein 2-like [Arachis ipaensis]	-	-	-	-	-	-	-
1	State 1,2 -vs- State 1,3	ncbi_112702884	4	9.74517e-16	6.44386e-14	DRR49A	PREDICTED: pathogenesis-related protein 2-like [Arachis duranensis]	-	-	-	-	-	-	-
1	State 1,2 -vs- State 1,3	ncbi_112702914	4	6.14114e-270	9.78269e-267	DRR49A	PREDICTED: pathogenesis-related protein 2-like [Arachis duranensis]	-	-	-	-	-	-	-
1	State 1,2 -vs- State 1,3	ncbi_112702950	2	2.4219e-16	1.6529e-14	RPS1	PREDICTED: 30S ribosomal protein S1, chloroplastic-like [Arachis ipaensis]	Genetic Information Processing	Translation	ko03010//Ribosome	K02945	GO:0030529//intracellular ribonucleoprotein complex	-	-
1	State 1,2 -vs- State 1,3	ncbi_112702963	3	7.49436e-18	5.54685e-16	INVC	PREDICTED: alkaline/neutral invertase A, mitochondrial-like [Arachis duranensis]	-	-	-	-	GO:0043231//intracellular membrane-bounded organelle	GO:0004564//beta-fructofuranosidase activity	GO:0009692//ethylene metabolic process;GO:0009845//seed germination;GO:0048506//regulation of timing of meristematic phase transition
1	State 1,2 -vs- State 1,3	ncbi_112703131	3	1.8598e-26	2.04961e-24	WRKY48	PREDICTED: probable WRKY transcription factor 48 [Arachis duranensis]	-	-	-	-	-	-	-
1	State 1,2 -vs- State 1,3	ncbi_112703165	4	7.6329e-35	1.04085e-32	CP1	PREDICTED: calmodulin [Arachis duranensis]	Organismal Systems;Environmental Information Processing;Environmental Information Processing	Environmental adaptation;Signal transduction;Signal transduction	ko04626//Plant-pathogen interaction;ko04016//MAPK signaling pathway - plant;ko04070//Phosphatidylinositol signaling system	K02183;K02183;K02183	GO:0044444//cytoplasmic part	-	-
1	State 1,2 -vs- State 1,3	ncbi_112703534	4	2.3264e-166	1.63059e-163	PR10-1	PREDICTED: pathogenesis-related protein 2-like [Arachis duranensis]	-	-	-	-	-	-	-
1	State 1,2 -vs- State 1,3	ncbi_112703541	4	4.60194e-156	2.87995e-153	PR10-1	PREDICTED: pathogenesis-related protein 2-like [Arachis duranensis]	-	-	-	-	-	-	-
1	State 1,2 -vs- State 1,3	ncbi_112703527	4	9.94987e-268	1.51608e-264	PR10-1	PREDICTED: pathogenesis-related protein 2-like [Arachis duranensis]	-	-	-	-	-	-	-
1	State 1,2 -vs- State 1,3	ncbi_112703564	4	1.06664e-110	4.55864e-108	STH-2	PREDICTED: pathogenesis-related protein STH-2-like [Arachis ipaensis]	-	-	-	-	-	-	GO:0050896//response to stimulus
1	State 1,2 -vs- State 1,3	ncbi_112703784	4	1.84429e-15	1.19582e-13	MFP2	PREDICTED: peroxisomal fatty acid beta-oxidation multifunctional protein MFP2 [Arachis ipaensis]	Metabolism;Metabolism;Metabolism;Metabolism;Metabolism	Global and overview maps;Global and overview maps;Global and overview maps;Lipid metabolism;Lipid metabolism	ko01100//Metabolic pathways;ko01110//Biosynthesis of secondary metabolites;ko01212//Fatty acid metabolism;ko00071//Fatty acid degradation;ko00592//alpha-Linolenic acid metabolism	K10527;K10527;K10527;K10527;K10527	GO:0005777//peroxisome;GO:0005911//cell-cell junction;GO:0030312//external encapsulating structure;GO:0043232//intracellular non-membrane-bounded organelle	GO:0016616//oxidoreductase activity, acting on the CH-OH group of donors, NAD or NADP as acceptor;GO:0016836//hydro-lyase activity;GO:0016856//racemase and epimerase activity, acting on hydroxy acids and derivatives;GO:0016863//intramolecular oxidoreductase activity, transposing C=C bonds;GO:0048037//cofactor binding	GO:0006511//ubiquitin-dependent protein catabolic process;GO:0006996//organelle organization;GO:0009062//fatty acid catabolic process;GO:0009404//toxin metabolic process;GO:0035966//response to topologically incorrect protein;GO:0043248//proteasome assembly
1	State 1,2 -vs- State 1,3	ncbi_112703831	3	1.51169e-15	9.82892e-14	LEA5	PREDICTED: late embryogenesis abundant protein Lea5-like isoform X1 [Arachis duranensis]	-	-	-	-	-	-	-
1	State 1,2 -vs- State 1,3	ncbi_112704791	3	1.11584e-34	1.51865e-32	POPTRDRAFT_820933	PREDICTED: CASP-like protein 1D2 [Arachis ipaensis]	-	-	-	-	-	-	-
1	State 1,2 -vs- State 1,3	ncbi_112705283	2	1.8273e-12	9.65167e-11	RPS15AA	PREDICTED: 40S ribosomal protein S15a-1 [Arachis duranensis]	Genetic Information Processing	Translation	ko03010//Ribosome	K02957	GO:0030529//intracellular ribonucleoprotein complex	-	GO:0010467//gene expression
1	State 1,2 -vs- State 1,3	ncbi_112705392	5	3.44653e-27	3.87754e-25	--	PREDICTED: transmembrane protein 45B-like [Arachis duranensis]	-	-	-	-	-	-	-
1	State 1,2 -vs- State 1,3	ncbi_112705729	2	1.01851e-21	9.39324e-20	PER42	PREDICTED: peroxidase 42 [Arachis duranensis]	Metabolism;Metabolism;Metabolism	Global and overview maps;Global and overview maps;Biosynthesis of other secondary metabolites	ko01100//Metabolic pathways;ko01110//Biosynthesis of secondary metabolites;ko00940//Phenylpropanoid biosynthesis	K00430;K00430;K00430	-	GO:0003824//catalytic activity;GO:0043169//cation binding;GO:0046906//tetrapyrrole binding	GO:0000097//sulfur amino acid biosynthetic process;GO:0006873//cellular ion homeostasis;GO:0006970//response to osmotic stress;GO:0009746//response to hexose;GO:0019758//glycosinolate biosynthetic process;GO:0030001//metal ion transport;GO:0042044//fluid transport;GO:0042743//hydrogen peroxide metabolic process
1	State 1,2 -vs- State 1,3	ncbi_112705822	3	1.07182e-58	2.47122e-56	44654	PREDICTED: 5'-adenylylsulfate reductase 3, chloroplastic [Arachis ipaensis]	Metabolism	Energy metabolism	ko00920//Sulfur metabolism	K05907	-	GO:0016667//oxidoreductase activity, acting on a sulfur group of donors	GO:0006790//sulfur compound metabolic process;GO:0019725//cellular homeostasis;GO:0044710//single-organism metabolic process
1	State 1,2 -vs- State 1,3	ncbi_112705950	4	1.62884e-12	8.66213e-11	WRKY6	PREDICTED: WRKY transcription factor 6 isoform X1 [Arachis duranensis]	-	-	-	-	-	-	-
1	State 1,2 -vs- State 1,3	ncbi_112706359	2	5.15489e-15	3.25506e-13	--	PREDICTED: uncharacterized protein LOC107466116 [Arachis duranensis]	-	-	-	-	-	-	-
1	State 1,2 -vs- State 1,3	ncbi_112706383	2	3.41565e-11	1.6198e-09	P67	PREDICTED: pentatricopeptide repeat-containing protein At4g16390, chloroplastic [Arachis duranensis]	-	-	-	-	GO:0009532//plastid stroma	GO:0003676//nucleic acid binding	GO:0006396//RNA processing;GO:0006417//regulation of translation;GO:0006605//protein targeting;GO:0009657//plastid organization
1	State 1,2 -vs- State 1,3	ncbi_112706835	4	3.9988e-10	1.7132e-08	-	-	-	-	-	-	-	-	-
1	State 1,2 -vs- State 1,3	ncbi_112707675	2	9.88188e-82	3.31402e-79	--	PREDICTED: chaperone protein DnaJ-like [Arachis duranensis]	-	-	-	-	-	GO:0005515//protein binding	-
1	State 1,2 -vs- State 1,3	ncbi_112708997	2	5.27722e-20	4.39294e-18	CAS	PREDICTED: calcium sensing receptor, chloroplastic [Arachis duranensis]	-	-	-	-	GO:0043231//intracellular membrane-bounded organelle	GO:0031559//oxidosqualene cyclase activity	GO:0006090//pyruvate metabolic process;GO:0006633//fatty acid biosynthetic process;GO:0006694//steroid biosynthetic process;GO:0006779//porphyrin-containing compound biosynthetic process;GO:0009668//plastid membrane organization;GO:0016104//triterpenoid biosynthetic process;GO:0016109//tetraterpenoid biosynthetic process;GO:0046471//phosphatidylglycerol metabolic process;GO:0048229//gametophyte d…
1	State 1,2 -vs- State 1,3	ncbi_112709382	3	2.51108e-38	3.90253e-36	UPTG2	PREDICTED: alpha-1,4-glucan-protein synthase [UDP-forming] 2 [Arachis duranensis]	Metabolism	Carbohydrate metabolism	ko00520//Amino sugar and nucleotide sugar metabolism	K13379	-	-	-
1	State 1,2 -vs- State 1,3	ncbi_112709701	3	8.30057e-26	8.93695e-24	CLPB1	PREDICTED: chaperone protein ClpB1 [Arachis duranensis]	-	-	-	-	-	GO:0032550//purine ribonucleoside binding	GO:0043170//macromolecule metabolic process
1	State 1,2 -vs- State 1,3	ncbi_112709822	4	1.59569e-11	7.78313e-10	SNAP33	PREDICTED: SNAP25 homologous protein SNAP33 [Arachis duranensis]	-	-	-	-	-	-	-
1	State 1,2 -vs- State 1,3	ncbi_112709906	5	1.91622e-10	8.44183e-09	At1g74360	PREDICTED: probable LRR receptor-like serine/threonine-protein kinase At1g74360 [Arachis duranensis]	-	-	-	-	-	-	-
1	State 1,2 -vs- State 1,3	ncbi_112710101	2	5.8697e-54	1.26589e-51	RPE	PREDICTED: ribulose-phosphate 3-epimerase, chloroplastic [Arachis duranensis]	Metabolism;Metabolism;Metabolism;Metabolism;Metabolism;Metabolism;Metabolism	Global and overview maps;Global and overview maps;Global and overview maps;Global and overview maps;Carbohydrate metabolism;Energy metabolism;Carbohydrate metabolism	ko01100//Metabolic pathways;ko01110//Biosynthesis of secondary metabolites;ko01200//Carbon metabolism;ko01230//Biosynthesis of amino acids;ko00040//Pentose and glucuronate interconversions;ko00710//Carbon fixation in photosynthetic organisms;ko00030//Pentose phosphate pathway	K01783;K01783;K01783;K01783;K01783;K01783;K01783	-	-	-
1	State 1,2 -vs- State 1,3	ncbi_112710132	3	1.49132e-14	9.17716e-13	NAC100	PREDICTED: NAC domain-containing protein 100-like [Arachis duranensis]	-	-	-	-	-	-	GO:0010467//gene expression;GO:0034645//cellular macromolecule biosynthetic process
1	State 1,2 -vs- State 1,3	ncbi_112710187	2	1.19501e-15	7.81337e-14	CHLP	PREDICTED: geranylgeranyl diphosphate reductase, chloroplastic [Arachis duranensis]	Metabolism;Metabolism;Metabolism;Metabolism	Global and overview maps;Global and overview maps;Metabolism of terpenoids and polyketides;Metabolism of cofactors and vitamins	ko01100//Metabolic pathways;ko01110//Biosynthesis of secondary metabolites;ko00900//Terpenoid backbone biosynthesis;ko00860//Porphyrin and chlorophyll metabolism	K10960;K10960;K10960;K10960	-	GO:0016627//oxidoreductase activity, acting on the CH-CH group of donors	GO:0006779//porphyrin-containing compound biosynthetic process;GO:0044710//single-organism metabolic process
1	State 1,2 -vs- State 1,3	ncbi_112730707	3	6.44203e-09	2.44334e-07	UMK3	PREDICTED: UMP-CMP kinase 3-like [Arachis duranensis]	Metabolism;Metabolism	Global and overview maps;Nucleotide metabolism	ko01100//Metabolic pathways;ko00240//Pyrimidine metabolism	K13800;K13800	GO:0005576//extracellular region;GO:0043231//intracellular membrane-bounded organelle;GO:0044444//cytoplasmic part	GO:0016776//phosphotransferase activity, phosphate group as acceptor;GO:0019201//nucleotide kinase activity;GO:0032550//purine ribonucleoside binding	GO:0006220//pyrimidine nucleotide metabolic process;GO:0009129//pyrimidine nucleoside monophosphate metabolic process;GO:0019856//pyrimidine nucleobase biosynthetic process
1	State 1,2 -vs- State 1,3	ncbi_112731268	4	3.1576e-14	1.90793e-12	DBR	PREDICTED: 2-alkenal reductase (NADP(+)-dependent)-like [Arachis duranensis]	-	-	-	-	-	-	-
1	State 1,2 -vs- State 1,3	ncbi_112731374	4	1.08289e-10	4.89369e-09	--	ubiquitin system component CUE protein [Medicago truncatula]	-	-	-	-	-	-	-
1	State 1,2 -vs- State 1,3	ncbi_112731432	2	9.36906e-09	3.48375e-07	ADS3	PREDICTED: palmitoyl-monogalactosyldiacylglycerol delta-7 desaturase, chloroplastic-like [Arachis duranensis]	-	-	-	-	GO:0031224//intrinsic component of membrane;GO:0042170//plastid membrane	GO:0016705//oxidoreductase activity, acting on paired donors, with incorporation or reduction of molecular oxygen	GO:0006090//pyruvate metabolic process;GO:0006633//fatty acid biosynthetic process;GO:0006779//porphyrin-containing compound biosynthetic process;GO:0009625//response to insect;GO:0009644//response to high light intensity;GO:0016109//tetraterpenoid biosynthetic process;GO:0046471//phosphatidylglycerol metabolic process
1	State 1,2 -vs- State 1,3	ncbi_112731912	2	2.46367e-37	3.6585e-35	RPL13	PREDICTED: 50S ribosomal protein L13 [Arachis duranensis]	Genetic Information Processing	Translation	ko03010//Ribosome	K02871	-	-	-
1	State 1,2 -vs- State 1,3	ncbi_112761918	2	1.78726e-10	7.89356e-09	--	PREDICTED: BAHD acyltransferase At5g47980-like [Arachis ipaensis]	-	-	-	-	-	-	-
1	State 1,2 -vs- State 1,3	ncbi_112733307	2	3.20656e-17	2.30988e-15	--	DUF2996 family protein [Medicago truncatula]	-	-	-	-	-	-	GO:0044237//cellular metabolic process
1	State 1,2 -vs- State 1,3	ncbi_112733358	3	7.47849e-11	3.45079e-09	CPRF1	PREDICTED: common plant regulatory factor 1 [Arachis duranensis]	-	-	-	-	GO:0043231//intracellular membrane-bounded organelle	GO:0001071//nucleic acid binding transcription factor activity;GO:0003677//DNA binding	GO:0010468//regulation of gene expression;GO:0034645//cellular macromolecule biosynthetic process
1	State 1,2 -vs- State 1,3	ncbi_112733412	2	1.27335e-101	5.15899e-99	CURT1A	PREDICTED: protein CURVATURE THYLAKOID 1A, chloroplastic [Arachis duranensis]	-	-	-	-	-	-	-
1	State 1,2 -vs- State 1,3	ncbi_114924092	3	1.60153e-12	8.52983e-11	--	PREDICTED: LOW QUALITY PROTEIN: BAG family molecular chaperone regulator 6 [Arachis duranensis]	-	-	-	-	-	-	-
1	State 1,2 -vs- State 1,3	ncbi_112733770	3	1.09043e-39	1.74895e-37	AS	PREDICTED: hydroquinone glucosyltransferase-like [Arachis duranensis]	-	-	-	-	-	GO:0016757//transferase activity, transferring glycosyl groups	-
1	State 1,2 -vs- State 1,3	ncbi_112720841	3	1.11125e-15	7.29294e-14	CIPK9	PREDICTED: CBL-interacting serine/threonine-protein kinase 9-like [Arachis duranensis]	-	-	-	-	-	-	-
1	State 1,2 -vs- State 1,3	ncbi_112734396	2	3.60029e-10	1.5491e-08	SBT1.9	PREDICTED: subtilisin-like protease SBT1.9 [Arachis duranensis]	-	-	-	-	-	GO:0008233//peptidase activity	-
1	State 1,2 -vs- State 1,3	ncbi_112734503	2	4.40488e-26	4.79413e-24	CURT1B	PREDICTED: protein CURVATURE THYLAKOID 1B, chloroplastic-like [Arachis duranensis]	-	-	-	-	GO:0000229//cytoplasmic chromosome;GO:0009522//photosystem I;GO:0009526//plastid envelope;GO:0031976//plastid thylakoid;GO:0044434//chloroplast part	-	GO:0001101//response to acid chemical;GO:0006739//NADP metabolic process;GO:0009668//plastid membrane organization;GO:0009767//photosynthetic electron transport chain;GO:0016072//rRNA metabolic process;GO:0031399//regulation of protein modification process;GO:0043623//cellular protein complex assembly
1	State 1,2 -vs- State 1,3	ncbi_112734632	2	2.42486e-31	3.06789e-29	CSP41B	PREDICTED: chloroplast stem-loop binding protein of 41 kDa b, chloroplastic [Arachis duranensis]	-	-	-	-	-	-	-
1	State 1,2 -vs- State 1,3	ncbi_112734748	2	3.9637e-252	5.44745e-249	CAB7	PREDICTED: chlorophyll a-b binding protein 7, chloroplastic [Arachis duranensis]	Metabolism	Energy metabolism	ko00196//Photosynthesis - antenna proteins	K08908	-	-	-
1	State 1,2 -vs- State 1,3	ncbi_112735221	3	7.02792e-17	4.98577e-15	ALAAT2	PREDICTED: alanine aminotransferase 2-like [Arachis duranensis]	Metabolism;Metabolism;Metabolism;Metabolism;Metabolism;Metabolism;Metabolism	Global and overview maps;Global and overview maps;Global and overview maps;Energy metabolism;Global and overview maps;Amino acid metabolism;Amino acid metabolism	ko01100//Metabolic pathways;ko01200//Carbon metabolism;ko01230//Biosynthesis of amino acids;ko00710//Carbon fixation in photosynthetic organisms;ko01210//2-Oxocarboxylic acid metabolism;ko00250//Alanine, aspartate and glutamate metabolism;ko00220//Arginine biosynthesis	K00814;K00814;K00814;K00814;K00814;K00814;K00814	-	GO:0016769//transferase activity, transferring nitrogenous groups;GO:0043168//anion binding	GO:0008152//metabolic process
1	State 1,2 -vs- State 1,3	ncbi_112735337	4	5.06165e-10	2.14366e-08	RAP2-2	PREDICTED: ethylene-responsive transcription factor RAP2-12-like [Arachis duranensis]	-	-	-	-	-	-	GO:0010467//gene expression;GO:0034645//cellular macromolecule biosynthetic process
1	State 1,2 -vs- State 1,3	ncbi_112735433	2	1.00331e-215	1.03417e-212	PSBQ2	PREDICTED: oxygen-evolving enhancer protein 3-2, chloroplastic [Arachis duranensis]	Metabolism;Metabolism	Global and overview maps;Energy metabolism	ko01100//Metabolic pathways;ko00195//Photosynthesis	K08901;K08901	-	-	-
1	State 1,2 -vs- State 1,3	ncbi_112735873	4	2.11143e-29	2.56931e-27	SDR1	PREDICTED: (+)-neomenthol dehydrogenase-like [Arachis duranensis]	Metabolism;Metabolism	Global and overview maps;Metabolism of terpenoids and polyketides	ko01110//Biosynthesis of secondary metabolites;ko00902//Monoterpenoid biosynthesis	K15095;K15095	-	GO:0003824//catalytic activity	GO:0044710//single-organism metabolic process
1	State 1,2 -vs- State 1,3	ncbi_112736123	3	3.42906e-28	4.06677e-26	ASK8	PREDICTED: shaggy-related protein kinase theta-like [Arachis duranensis]	-	-	-	-	GO:0043231//intracellular membrane-bounded organelle;GO:0044444//cytoplasmic part	GO:0004672//protein kinase activity;GO:0032550//purine ribonucleoside binding	GO:0006468//protein phosphorylation;GO:0009725//response to hormone
1	State 1,2 -vs- State 1,3	ncbi_112736339	2	2.58352e-12	1.34433e-10	ndhS	PREDICTED: NAD(P)H-quinone oxidoreductase subunit S, chloroplastic [Arachis duranensis]	-	-	-	-	GO:0031976//plastid thylakoid;GO:0044434//chloroplast part	-	GO:0006812//cation transport;GO:0009987//cellular process;GO:0065007//biological regulation
1	State 1,2 -vs- State 1,3	ncbi_112736718	2	3.13892e-14	1.89828e-12	CSP41A	PREDICTED: chloroplast stem-loop binding protein of 41 kDa a, chloroplastic [Arachis duranensis]	-	-	-	-	-	-	-
1	State 1,2 -vs- State 1,3	ncbi_112736775	2	2.37052e-17	1.71645e-15	RRF	PREDICTED: ribosome-recycling factor, chloroplastic [Arachis duranensis]	-	-	-	-	-	-	-
1	State 1,2 -vs- State 1,3	ncbi_112737364	2	4.694e-17	3.36408e-15	VTE3	PREDICTED: 2-methyl-6-phytyl-1,4-hydroquinone methyltransferase, chloroplastic [Arachis duranensis]	Metabolism;Metabolism;Metabolism	Global and overview maps;Global and overview maps;Metabolism of cofactors and vitamins	ko01100//Metabolic pathways;ko01110//Biosynthesis of secondary metabolites;ko00130//Ubiquinone and other terpenoid-quinone biosynthesis	K12502;K12502;K12502	GO:0036338//viral membrane	GO:0016741//transferase activity, transferring one-carbon groups	GO:0008152//metabolic process
1	State 1,2 -vs- State 1,3	ncbi_112737727	2	2.44613e-11	1.17352e-09	RPS15D	PREDICTED: 40S ribosomal protein S15-4 [Arachis duranensis]	Genetic Information Processing	Translation	ko03010//Ribosome	K02958	GO:0044391//ribosomal subunit	GO:0005198//structural molecule activity	GO:0010467//gene expression
1	State 1,2 -vs- State 1,3	ncbi_112737737	4	2.47514e-82	8.50417e-80	At2g30620	PREDICTED: histone H1-like, partial [Arachis ipaensis]	-	-	-	-	-	-	-
1	State 1,2 -vs- State 1,3	ncbi_112737864	3	1.23054e-10	5.52176e-09	CYP94A2	PREDICTED: cytochrome P450 94A2-like [Arachis duranensis]	-	-	-	-	-	-	-
1	State 1,2 -vs- State 1,3	ncbi_112738595	4	5.51112e-16	3.6894e-14	ERF098	PREDICTED: ethylene-responsive transcription factor ERF098-like [Arachis duranensis]	-	-	-	-	-	-	-
1	State 1,2 -vs- State 1,3	ncbi_112740044	3	1.59274e-16	1.10095e-14	RAP40	PREDICTED: 40S ribosomal protein SA-like [Arachis duranensis]	Genetic Information Processing	Translation	ko03010//Ribosome	K02998	-	-	-
1	State 1,2 -vs- State 1,3	ncbi_112741035	2	1.29137e-45	2.33884e-43	PSB28	PREDICTED: photosystem II reaction center PSB28 protein, chloroplastic [Arachis duranensis]	Metabolism;Metabolism	Global and overview maps;Energy metabolism	ko01100//Metabolic pathways;ko00195//Photosynthesis	K08903;K08903	-	-	-
1	State 1,2 -vs- State 1,3	ncbi_112741616	2	1.97051e-08	7.02162e-07	--	PREDICTED: protein LOW PSII ACCUMULATION 1, chloroplastic [Arachis duranensis]	-	-	-	-	-	-	-
1	State 1,2 -vs- State 1,3	ncbi_112741622	2	2.21815e-89	8.35873e-87	PSAE1	PREDICTED: photosystem I reaction center subunit IV, chloroplastic [Arachis ipaensis]	Metabolism;Metabolism	Global and overview maps;Energy metabolism	ko01100//Metabolic pathways;ko00195//Photosynthesis	K02693;K02693	-	-	-
1	State 1,2 -vs- State 1,3	ncbi_112741639	3	7.2892e-09	2.74681e-07	--	PREDICTED: uncharacterized protein LOC107489344 isoform X1 [Arachis duranensis]	-	-	-	-	-	-	-
1	State 1,2 -vs- State 1,3	ncbi_112741941	3	7.49512e-11	3.45619e-09	SlH4	histone H4 [Zea mays]	-	-	-	-	GO:0005911//cell-cell junction;GO:0009536//plastid;GO:0031090//organelle membrane;GO:0043232//intracellular non-membrane-bounded organelle	GO:0003676//nucleic acid binding;GO:0046983//protein dimerization activity	GO:0034728//nucleosome organization
1	State 1,2 -vs- State 1,3	ncbi_112741990	3	1.85594e-12	9.79552e-11	ADF2	PREDICTED: actin-depolymerizing factor 2 [Arachis duranensis]	-	-	-	-	GO:0005856//cytoskeleton	-	GO:0008154//actin polymerization or depolymerization
1	State 1,2 -vs- State 1,3	ncbi_112742041	3	1.26838e-21	1.15307e-19	HIS2B	PREDICTED: probable histone H2B.3 [Arachis duranensis]	-	-	-	-	GO:0043231//intracellular membrane-bounded organelle;GO:0043232//intracellular non-membrane-bounded organelle	GO:0003676//nucleic acid binding;GO:0046983//protein dimerization activity	-
1	State 1,2 -vs- State 1,3	ncbi_112742145	4	1.61442e-32	2.10328e-30	ZAT11	PREDICTED: zinc finger protein ZAT11-like [Arachis duranensis]	-	-	-	-	-	-	-
1	State 1,2 -vs- State 1,3	ncbi_112742455	4	1.59478e-10	7.07465e-09	APRR7	PREDICTED: two-component response regulator-like APRR7 isoform X1 [Arachis duranensis]	Organismal Systems	Environmental adaptation	ko04712//Circadian rhythm - plant	K12129	-	-	-
1	State 1,2 -vs- State 1,3	ncbi_112742516	4	5.72434e-16	3.82483e-14	GSTL3	PREDICTED: glutathione S-transferase L3-like [Arachis duranensis]	Metabolism	Metabolism of other amino acids	ko00480//Glutathione metabolism	K00799	-	-	-
1	State 1,2 -vs- State 1,3	ncbi_112742534	4	8.34017e-45	1.48368e-42	GSTL3	PREDICTED: glutathione S-transferase L3-like [Arachis duranensis]	Metabolism	Metabolism of other amino acids	ko00480//Glutathione metabolism	K00799	-	GO:0003824//catalytic activity	-
1	State 1,2 -vs- State 1,3	ncbi_112745427	2	3.63571e-33	4.78105e-31	CHLH	PREDICTED: magnesium-chelatase subunit ChlH, chloroplastic [Arachis ipaensis]	Metabolism;Metabolism;Metabolism	Global and overview maps;Global and overview maps;Metabolism of cofactors and vitamins	ko01100//Metabolic pathways;ko01110//Biosynthesis of secondary metabolites;ko00860//Porphyrin and chlorophyll metabolism	K03403;K03403;K03403	-	GO:0051003//ligase activity, forming nitrogen-metal bonds, forming coordination complexes	GO:0006779//porphyrin-containing compound biosynthetic process
1	State 1,2 -vs- State 1,3	ncbi_112747344	3	2.2991e-10	1.00779e-08	VAMP721	PREDICTED: vesicle-associated membrane protein 722 [Arachis duranensis]	-	-	-	-	GO:0031224//intrinsic component of membrane	-	GO:0006810//transport
1	State 1,2 -vs- State 1,3	ncbi_112748183	3	1.98508e-09	7.96428e-08	ARF9	PREDICTED: auxin response factor 9-like [Arachis duranensis]	Environmental Information Processing	Signal transduction	ko04075//Plant hormone signal transduction	K14486	GO:0043231//intracellular membrane-bounded organelle	GO:0005515//protein binding	GO:0009755//hormone-mediated signaling pathway;GO:0010468//regulation of gene expression;GO:0034645//cellular macromolecule biosynthetic process
1	State 1,2 -vs- State 1,3	ncbi_112748321	3	3.75953e-70	1.08888e-67	AKR4C9	PREDICTED: aldo-keto reductase family 4 member C9-like [Arachis duranensis]	-	-	-	-	-	GO:0003824//catalytic activity	GO:0044710//single-organism metabolic process
1	State 1,2 -vs- State 1,3	ncbi_112748327	3	8.73689e-80	2.87501e-77	AKR4C9	PREDICTED: aldo-keto reductase family 4 member C9-like [Arachis duranensis]	-	-	-	-	-	GO:0003824//catalytic activity	GO:0044710//single-organism metabolic process
1	State 1,2 -vs- State 1,3	ncbi_112748433	2	6.80895e-13	3.76674e-11	RCA1	PREDICTED: ribulose bisphosphate carboxylase/oxygenase activase 2, chloroplastic-like isoform X1 [Arachis duranensis]	-	-	-	-	-	-	-
1	State 1,2 -vs- State 1,3	ncbi_112749087	5	1.35502e-08	4.93631e-07	LAC7	PREDICTED: laccase-7 [Arachis duranensis]	-	-	-	-	-	-	-
1	State 1,2 -vs- State 1,3	ncbi_112749095	5	1.33722e-10	5.98897e-09	--	PAR1 protein [Medicago truncatula]	-	-	-	-	-	-	-
1	State 1,2 -vs- State 1,3	ncbi_112750094	2	3.11081e-36	4.45888e-34	RPS31	PREDICTED: 30S ribosomal protein S31, chloroplastic [Arachis duranensis]	-	-	-	-	GO:0009536//plastid	-	-
1	State 1,2 -vs- State 1,3	ncbi_112750192	2	8.13985e-261	1.21389e-257	LHCB4.1	PREDICTED: chlorophyll a-b binding protein CP29.2, chloroplastic-like [Arachis duranensis]	Metabolism;Metabolism	Global and overview maps;Energy metabolism	ko01100//Metabolic pathways;ko00196//Photosynthesis - antenna proteins	K08915;K08915	GO:0009521//photosystem;GO:0031224//intrinsic component of membrane;GO:0031976//plastid thylakoid;GO:0044434//chloroplast part	GO:0043169//cation binding;GO:0046906//tetrapyrrole binding	GO:0006091//generation of precursor metabolites and energy;GO:0006464//cellular protein modification process;GO:0009642//response to light intensity;GO:0034285//response to disaccharide;GO:0043269//regulation of ion transport
1	State 1,2 -vs- State 1,3	ncbi_112750346	3	1.05957e-09	4.3558e-08	GT-3B	PREDICTED: trihelix transcription factor GT-3b [Arachis duranensis]	-	-	-	-	GO:0043231//intracellular membrane-bounded organelle	GO:0001071//nucleic acid binding transcription factor activity;GO:0003677//DNA binding	GO:0010468//regulation of gene expression;GO:0034645//cellular macromolecule biosynthetic process
1	State 1,2 -vs- State 1,3	ncbi_112750652	3	1.3916e-12	7.45709e-11	PDC2	PREDICTED: pyruvate decarboxylase 2-like [Arachis duranensis]	Metabolism;Metabolism;Metabolism	Global and overview maps;Global and overview maps;Carbohydrate metabolism	ko01100//Metabolic pathways;ko01110//Biosynthesis of secondary metabolites;ko00010//Glycolysis / Gluconeogenesis	K01568;K01568;K01568	GO:0044444//cytoplasmic part	GO:0016831//carboxy-lyase activity;GO:0019842//vitamin binding;GO:0043169//cation binding	GO:0006006//glucose metabolic process;GO:0006996//organelle organization;GO:0050896//response to stimulus;GO:0051603//proteolysis involved in cellular protein catabolic process
1	State 1,2 -vs- State 1,3	ncbi_112751008	4	3.85588e-34	5.19736e-32	PYL4	PREDICTED: abscisic acid receptor PYL4-like [Arachis duranensis]	Environmental Information Processing;Environmental Information Processing	Signal transduction;Signal transduction	ko04075//Plant hormone signal transduction;ko04016//MAPK signaling pathway - plant	K14496;K14496	-	-	-
1	State 1,2 -vs- State 1,3	ncbi_112751096	3	2.80252e-14	1.70218e-12	PRA1B4	PREDICTED: PRA1 family protein B4 [Arachis duranensis]	-	-	-	-	GO:0031090//organelle membrane;GO:0031224//intrinsic component of membrane;GO:0031984//organelle subcompartment;GO:0043231//intracellular membrane-bounded organelle;GO:0044444//cytoplasmic part	-	GO:0006810//transport
1	State 1,2 -vs- State 1,3	ncbi_112751250	4	1.19797e-09	4.90175e-08	FBL3	PREDICTED: F-box/LRR-repeat protein 3 [Arachis duranensis]	-	-	-	-	-	-	-
1	State 1,2 -vs- State 1,3	ncbi_112751380	3	2.99548e-09	1.17688e-07	--	PREDICTED: uncharacterized protein At2g29880-like isoform X1 [Arachis duranensis]	-	-	-	-	-	-	-
1	State 1,2 -vs- State 1,3	ncbi_112751449	4	2.37476e-08	8.37693e-07	At5g01750	PREDICTED: protein LURP-one-related 15-like [Arachis duranensis]	-	-	-	-	-	-	-
1	State 1,2 -vs- State 1,3	ncbi_112751664	4	1.23659e-09	5.04797e-08	Os07g0679700	PREDICTED: B3 domain-containing transcription repressor VAL2 isoform X1 [Arachis duranensis]	-	-	-	-	GO:0043231//intracellular membrane-bounded organelle	GO:0046914//transition metal ion binding	GO:0010468//regulation of gene expression;GO:0034645//cellular macromolecule biosynthetic process
1	State 1,2 -vs- State 1,3	ncbi_112751708	2	7.41799e-22	6.90484e-20	UBICEP52-7	Ubiquitin supergroup,Ribosomal protein L40e [Theobroma cacao]	Genetic Information Processing	Translation	ko03010//Ribosome	K02927	GO:0030529//intracellular ribonucleoprotein complex	-	GO:0010467//gene expression
1	State 1,2 -vs- State 1,3	ncbi_112751769	4	4.38837e-13	2.47056e-11	At2g45070	PREDICTED: protein transport protein Sec61 subunit beta-like [Arachis duranensis]	Genetic Information Processing;Cellular Processes;Genetic Information Processing	Folding, sorting and degradation;Transport and catabolism;Folding, sorting and degradation	ko04141//Protein processing in endoplasmic reticulum;ko04145//Phagosome;ko03060//Protein export	K09481;K09481;K09481	-	-	-
1	State 1,2 -vs- State 1,3	ncbi_112752164	3	5.13211e-19	4.03721e-17	SAUR36	PREDICTED: auxin-responsive protein SAUR36 [Arachis duranensis]	Environmental Information Processing	Signal transduction	ko04075//Plant hormone signal transduction	K14488	-	-	-
1	State 1,2 -vs- State 1,3	ncbi_112752276	4	1.16256e-36	1.69056e-34	PECS-2.1	PREDICTED: pectinesterase 2-like [Arachis duranensis]	Metabolism;Metabolism	Global and overview maps;Carbohydrate metabolism	ko01100//Metabolic pathways;ko00040//Pentose and glucuronate interconversions	K01051;K01051	-	-	-
1	State 1,2 -vs- State 1,3	ncbi_112752761	5	8.25227e-09	3.08815e-07	TKL-2	PREDICTED: transketolase, chloroplastic-like [Arachis duranensis]	Metabolism;Metabolism;Metabolism;Metabolism;Metabolism;Metabolism	Global and overview maps;Global and overview maps;Global and overview maps;Global and overview maps;Energy metabolism;Carbohydrate metabolism	ko01100//Metabolic pathways;ko01110//Biosynthesis of secondary metabolites;ko01200//Carbon metabolism;ko01230//Biosynthesis of amino acids;ko00710//Carbon fixation in photosynthetic organisms;ko00030//Pentose phosphate pathway	K00615;K00615;K00615;K00615;K00615;K00615	-	GO:0016744//transferase activity, transferring aldehyde or ketonic groups	-
1	State 1,2 -vs- State 1,3	ncbi_112752957	2	2.83216e-09	1.11647e-07	RPS13	PREDICTED: 40S ribosomal protein S13 [Vigna radiata var. radiata] [Vigna radiata]	Genetic Information Processing	Translation	ko03010//Ribosome	K02953	GO:0030529//intracellular ribonucleoprotein complex	-	GO:0010467//gene expression
1	State 1,2 -vs- State 1,3	ncbi_112753476	2	5.746e-09	2.1924e-07	GSTZ1	PREDICTED: glutathione S-transferase zeta class-like isoform X1 [Arachis duranensis]	Metabolism;Metabolism	Global and overview maps;Amino acid metabolism	ko01100//Metabolic pathways;ko00350//Tyrosine metabolism	K01800;K01800	GO:0044424//intracellular part	GO:0016859//cis-trans isomerase activity	GO:0006520//cellular amino acid metabolic process
1	State 1,2 -vs- State 1,3	ncbi_112754104	2	3.50429e-15	2.2431e-13	--	PREDICTED: vasodilator-stimulated phosphoprotein-like [Cicer arietinum]	-	-	-	-	-	-	-
1	State 1,2 -vs- State 1,3	ncbi_112755146	2	1.5841e-09	6.41426e-08	At3g61080	PREDICTED: protein-ribulosamine 3-kinase, chloroplastic isoform X1 [Arachis duranensis]	-	-	-	-	-	-	-
1	State 1,2 -vs- State 1,3	ncbi_112755436	3	1.66216e-08	5.97449e-07	BSL1	PREDICTED: serine/threonine-protein phosphatase BSL1 [Arachis ipaensis]	-	-	-	-	-	GO:0003824//catalytic activity;GO:0046914//transition metal ion binding	GO:0006796//phosphate-containing compound metabolic process
1	State 1,2 -vs- State 1,3	ncbi_112755742	4	1.92346e-22	1.82185e-20	PARB	PREDICTED: glutathione S-transferase APIC-like isoform X1 [Arachis ipaensis]	Metabolism	Metabolism of other amino acids	ko00480//Glutathione metabolism	K00799	-	-	-
1	State 1,2 -vs- State 1,3	ncbi_112755777	3	8.55576e-10	3.54422e-08	atad1b	ATPase family AAA domain-containing protein 1 [Glycine soja]	-	-	-	-	-	-	-
1	State 1,2 -vs- State 1,3	ncbi_112755835	3	8.17827e-12	4.10618e-10	--	PREDICTED: universal stress protein A-like protein isoform X1 [Arachis duranensis]	-	-	-	-	GO:0016020//membrane;GO:0043231//intracellular membrane-bounded organelle	GO:0003824//catalytic activity	GO:0010033//response to organic substance
1	State 1,2 -vs- State 1,3	ncbi_112756585	3	1.01933e-11	5.07427e-10	RH52	PREDICTED: DEAD-box ATP-dependent RNA helicase 37-like [Arachis duranensis]	-	-	-	-	-	-	-
1	State 1,2 -vs- State 1,3	ncbi_112757013	2	1.29381e-48	2.51901e-46	PGR5	PREDICTED: protein PROTON GRADIENT REGULATION 5, chloroplastic [Arachis duranensis]	-	-	-	-	GO:0031976//plastid thylakoid;GO:0044434//chloroplast part	-	GO:0006950//response to stress;GO:0009639//response to red or far red light;GO:0009642//response to light intensity;GO:0009767//photosynthetic electron transport chain;GO:0034285//response to disaccharide;GO:0043269//regulation of ion transport
1	State 1,2 -vs- State 1,3	ncbi_112784870	4	3.59008e-14	2.15993e-12	ADT6	PREDICTED: arogenate dehydratase/prephenate dehydratase 6, chloroplastic-like [Arachis duranensis]	Metabolism;Metabolism;Metabolism;Metabolism	Global and overview maps;Global and overview maps;Global and overview maps;Amino acid metabolism	ko01100//Metabolic pathways;ko01110//Biosynthesis of secondary metabolites;ko01230//Biosynthesis of amino acids;ko00400//Phenylalanine, tyrosine and tryptophan biosynthesis	K05359;K05359;K05359;K05359	-	GO:0031406//carboxylic acid binding	GO:0006558//L-phenylalanine metabolic process
1	State 1,2 -vs- State 1,3	ncbi_112784915	3	1.07283e-11	5.3255e-10	U2AF35A	PREDICTED: splicing factor U2af small subunit B-like [Arachis duranensis]	Genetic Information Processing	Transcription	ko03040//Spliceosome	K12836	GO:0043231//intracellular membrane-bounded organelle	GO:0003676//nucleic acid binding;GO:0043169//cation binding	-
1	State 1,2 -vs- State 1,3	ncbi_112785193	3	6.88342e-12	3.47097e-10	PAO	PREDICTED: pheophorbide a oxygenase, chloroplastic [Arachis ipaensis]	Metabolism;Metabolism	Global and overview maps;Metabolism of cofactors and vitamins	ko01110//Biosynthesis of secondary metabolites;ko00860//Porphyrin and chlorophyll metabolism	K13071;K13071	GO:0009528//plastid inner membrane;GO:0031976//plastid thylakoid	GO:0016703//oxidoreductase activity, acting on single donors with incorporation of molecular oxygen, incorporation of one atom of oxygen (internal monooxygenases or internal mixed function oxidases);GO:0016730//oxidoreductase activity, acting on iron-sulfur proteins as donors;GO:0043169//cation binding;GO:0051536//iron-sulfur cluster binding	GO:0006355//regulation of transcription, DNA-templated;GO:0006787//porphyrin-containing compound catabolic process;GO:0009668//plastid membrane organization;GO:0009887//organ morphogenesis;GO:0042742//defense response to bacterium;GO:0044710//single-organism metabolic process;GO:0048869//cellular developmental process;GO:0090567//reproductive shoot system development
1	State 1,2 -vs- State 1,3	ncbi_112785204	3	1.51117e-18	1.16395e-16	HIS2B	PREDICTED: probable histone H2B.3 [Arachis duranensis]	-	-	-	-	GO:0043231//intracellular membrane-bounded organelle;GO:0043232//intracellular non-membrane-bounded organelle	GO:0003676//nucleic acid binding;GO:0046983//protein dimerization activity	-
1	State 1,2 -vs- State 1,3	ncbi_112785221	2	7.37884e-37	1.08426e-34	RPL9	PREDICTED: 50S ribosomal protein L9, chloroplastic [Arachis duranensis]	Genetic Information Processing	Translation	ko03010//Ribosome	K02939	GO:0009526//plastid envelope;GO:0009532//plastid stroma;GO:0030529//intracellular ribonucleoprotein complex	GO:0003723//RNA binding;GO:0005198//structural molecule activity	GO:0006090//pyruvate metabolic process;GO:0010467//gene expression
1	State 1,2 -vs- State 1,3	ncbi_112785231	2	2.51511e-21	2.2543e-19	SODCP	PREDICTED: superoxide dismutase [Cu-Zn], chloroplastic [Arachis duranensis]	Cellular Processes	Transport and catabolism	ko04146//Peroxisome	K04565	-	-	-
1	State 1,2 -vs- State 1,3	ncbi_112785707	2	3.2753e-13	1.85886e-11	CPN60A1	PREDICTED: ruBisCO large subunit-binding protein subunit alpha [Arachis duranensis]	-	-	-	-	GO:0044424//intracellular part	GO:0032550//purine ribonucleoside binding	GO:0006457//protein folding
1	State 1,2 -vs- State 1,3	ncbi_112786104	3	2.4965e-08	8.78424e-07	ISPG	PREDICTED: 4-hydroxy-3-methylbut-2-en-1-yl diphosphate synthase (ferredoxin), chloroplastic-like [Arachis ipaensis]	Metabolism;Metabolism;Metabolism	Global and overview maps;Global and overview maps;Metabolism of terpenoids and polyketides	ko01100//Metabolic pathways;ko01110//Biosynthesis of secondary metabolites;ko00900//Terpenoid backbone biosynthesis	K03526;K03526;K03526	-	GO:0052592//oxidoreductase activity, acting on CH or CH2 groups, with an iron-sulfur protein as acceptor	GO:0006721//terpenoid metabolic process
1	State 1,2 -vs- State 1,3	ncbi_112787272	3	2.74141e-70	8.03968e-68	At5g59910	PREDICTED: histone H2B-like [Arachis duranensis]	-	-	-	-	GO:0043231//intracellular membrane-bounded organelle;GO:0043232//intracellular non-membrane-bounded organelle	GO:0003676//nucleic acid binding;GO:0046983//protein dimerization activity	-
1	State 1,2 -vs- State 1,3	ncbi_112787256	3	3.63055e-55	7.95216e-53	HIS2B	PREDICTED: probable histone H2B.1 [Arachis duranensis]	-	-	-	-	GO:0043231//intracellular membrane-bounded organelle;GO:0043232//intracellular non-membrane-bounded organelle	GO:0003676//nucleic acid binding;GO:0046983//protein dimerization activity	-
1	State 1,2 -vs- State 1,3	ncbi_112787320	3	4.02538e-23	3.9078e-21	MtrDRAFT_AC149210g4v1	PREDICTED: histone H2A-like [Arachis duranensis]	-	-	-	-	GO:0043231//intracellular membrane-bounded organelle;GO:0043232//intracellular non-membrane-bounded organelle	GO:0003676//nucleic acid binding;GO:0046983//protein dimerization activity	-
1	State 1,2 -vs- State 1,3	ncbi_112787519	2	2.06402e-08	7.33244e-07	At1g75040	PREDICTED: osmotin-like protein [Arachis ipaensis]	-	-	-	-	-	-	-
1	State 1,2 -vs- State 1,3	ncbi_112787536	3	3.58437e-205	3.39502e-202	HSP70	PREDICTED: heat shock cognate 70 kDa protein 2 [Arachis duranensis]	Genetic Information Processing;Cellular Processes;Genetic Information Processing	Folding, sorting and degradation;Transport and catabolism;Transcription	ko04141//Protein processing in endoplasmic reticulum;ko04144//Endocytosis;ko03040//Spliceosome	K03283;K03283;K03283	-	-	-
1	State 1,2 -vs- State 1,3	ncbi_112787680	3	5.80217e-17	4.12873e-15	AC97	PREDICTED: actin [Arachis duranensis]	-	-	-	-	-	GO:0032550//purine ribonucleoside binding	-
1	State 1,2 -vs- State 1,3	ncbi_112788854	3	3.20176e-20	2.71032e-18	H3-1.1	Histone H3.2, partial [Cajanus cajan]	-	-	-	-	GO:0043231//intracellular membrane-bounded organelle;GO:0043232//intracellular non-membrane-bounded organelle	GO:0003676//nucleic acid binding;GO:0046983//protein dimerization activity	-
1	State 1,2 -vs- State 1,3	ncbi_112788874	2	6.78717e-13	3.75766e-11	GUN4	PREDICTED: tetrapyrrole-binding protein, chloroplastic [Arachis duranensis]	-	-	-	-	-	-	-
1	State 1,2 -vs- State 1,3	ncbi_112788896	2	2.46684e-10	1.07863e-08	FKBP16-3	PREDICTED: peptidyl-prolyl cis-trans isomerase FKBP16-3, chloroplastic [Arachis duranensis]	-	-	-	-	GO:0009532//plastid stroma;GO:0031978//plastid thylakoid lumen	GO:0016859//cis-trans isomerase activity	GO:0006090//pyruvate metabolic process;GO:0006091//generation of precursor metabolites and energy;GO:0006739//NADP metabolic process;GO:0009668//plastid membrane organization;GO:0016072//rRNA metabolic process;GO:0043623//cellular protein complex assembly;GO:0044267//cellular protein metabolic process
1	State 1,2 -vs- State 1,3	ncbi_112788899	5	3.14557e-36	4.49951e-34	EP3	PREDICTED: endochitinase EP3 [Arachis duranensis]	Metabolism;Metabolism	Global and overview maps;Carbohydrate metabolism	ko01100//Metabolic pathways;ko00520//Amino sugar and nucleotide sugar metabolism	K01183;K01183	-	-	-
1	State 1,2 -vs- State 1,3	ncbi_112788913	3	1.02234e-23	1.02513e-21	JGB	PREDICTED: mitochondrial division protein 1-like [Arachis duranensis]	-	-	-	-	-	-	-
1	State 1,2 -vs- State 1,3	ncbi_112788925	2	1.55754e-13	8.96299e-12	GSA1	PREDICTED: glutamate-1-semialdehyde 2,1-aminomutase, chloroplastic [Arachis duranensis]	Metabolism;Metabolism;Metabolism	Global and overview maps;Global and overview maps;Metabolism of cofactors and vitamins	ko01100//Metabolic pathways;ko01110//Biosynthesis of secondary metabolites;ko00860//Porphyrin and chlorophyll metabolism	K01845;K01845;K01845	GO:0009536//plastid	GO:0016769//transferase activity, transferring nitrogenous groups;GO:0016869//intramolecular transferase activity, transferring amino groups;GO:0043168//anion binding	GO:0006779//porphyrin-containing compound biosynthetic process
1	State 1,2 -vs- State 1,3	ncbi_112788935	4	1.54243e-104	6.35945e-102	MHB1	PREDICTED: non-symbiotic hemoglobin 1 [Arachis duranensis]	-	-	-	-	-	GO:0043169//cation binding;GO:0046906//tetrapyrrole binding	GO:0015669//gas transport
1	State 1,2 -vs- State 1,3	ncbi_112789008	3	1.34931e-10	6.0354e-09	At1g48930	PREDICTED: nucleolin 1-like isoform X1 [Arachis duranensis]	-	-	-	-	-	GO:0004553//hydrolase activity, hydrolyzing O-glycosyl compounds;GO:0005488//binding	GO:0010053//root epidermal cell differentiation;GO:0030243//cellulose metabolic process
1	State 1,2 -vs- State 1,3	ncbi_112789019	2	9.32741e-12	4.6631e-10	At3g19800	DUF177 domain protein [Medicago truncatula]	-	-	-	-	-	-	-
1	State 1,2 -vs- State 1,3	ncbi_112789021	3	4.60203e-11	2.15472e-09	VIT_01s0010g01180	PREDICTED: anamorsin homolog [Arachis duranensis]	-	-	-	-	GO:0031970//organelle envelope lumen;GO:0043231//intracellular membrane-bounded organelle	GO:0043169//cation binding;GO:0051536//iron-sulfur cluster binding	GO:0009058//biosynthetic process;GO:0042981//regulation of apoptotic process
1	State 1,2 -vs- State 1,3	ncbi_112789029	3	6.14786e-10	2.58805e-08	--	PREDICTED: E3 ubiquitin-protein ligase RNF4-like [Arachis duranensis]	-	-	-	-	-	-	-
1	State 1,2 -vs- State 1,3	ncbi_112789135	3	9.81743e-54	2.10432e-51	ADC2	PREDICTED: arginine decarboxylase [Arachis duranensis]	Metabolism;Metabolism	Global and overview maps;Amino acid metabolism	ko01100//Metabolic pathways;ko00330//Arginine and proline metabolism	K01583;K01583	-	-	-
1	State 1,2 -vs- State 1,3	ncbi_112789141	2	5.30458e-68	1.48721e-65	FBA1	PREDICTED: fructose-bisphosphate aldolase 1, chloroplastic-like [Arachis duranensis]	Metabolism;Metabolism;Metabolism;Metabolism;Metabolism;Metabolism;Metabolism;Metabolism	Global and overview maps;Global and overview maps;Global and overview maps;Global and overview maps;Carbohydrate metabolism;Energy metabolism;Carbohydrate metabolism;Carbohydrate metabolism	ko01100//Metabolic pathways;ko01110//Biosynthesis of secondary metabolites;ko01200//Carbon metabolism;ko01230//Biosynthesis of amino acids;ko00010//Glycolysis / Gluconeogenesis;ko00710//Carbon fixation in photosynthetic organisms;ko00051//Fructose and mannose metabolism;ko00030//Pentose phosphate pathway	K01623;K01623;K01623;K01623;K01623;K01623;K01623;K01623	-	GO:0016832//aldehyde-lyase activity	GO:0006090//pyruvate metabolic process
1	State 1,2 -vs- State 1,3	ncbi_112789142	2	7.95288e-272	1.3272e-268	FBA2	PREDICTED: fructose-bisphosphate aldolase 1, chloroplastic [Arachis duranensis]	Metabolism;Metabolism;Metabolism;Metabolism;Metabolism;Metabolism;Metabolism;Metabolism	Global and overview maps;Global and overview maps;Global and overview maps;Global and overview maps;Carbohydrate metabolism;Energy metabolism;Carbohydrate metabolism;Carbohydrate metabolism	ko01100//Metabolic pathways;ko01110//Biosynthesis of secondary metabolites;ko01200//Carbon metabolism;ko01230//Biosynthesis of amino acids;ko00010//Glycolysis / Gluconeogenesis;ko00710//Carbon fixation in photosynthetic organisms;ko00051//Fructose and mannose metabolism;ko00030//Pentose phosphate pathway	K01623;K01623;K01623;K01623;K01623;K01623;K01623;K01623	-	GO:0016832//aldehyde-lyase activity	GO:0006090//pyruvate metabolic process
1	State 1,2 -vs- State 1,3	ncbi_112789176	2	2.0612e-12	1.08056e-10	MXMT2	PREDICTED: 7-methylxanthosine synthase 1-like isoform X2 [Arachis ipaensis]	-	-	-	-	-	-	-
1	State 1,2 -vs- State 1,3	ncbi_112789186	4	4.90198e-20	4.08543e-18	PER4	PREDICTED: lignin-forming anionic peroxidase-like [Arachis duranensis]	Metabolism;Metabolism;Metabolism	Global and overview maps;Global and overview maps;Biosynthesis of other secondary metabolites	ko01100//Metabolic pathways;ko01110//Biosynthesis of secondary metabolites;ko00940//Phenylpropanoid biosynthesis	K00430;K00430;K00430	-	GO:0003824//catalytic activity;GO:0043169//cation binding;GO:0046906//tetrapyrrole binding	GO:0006950//response to stress;GO:0044710//single-organism metabolic process
1	State 1,2 -vs- State 1,3	ncbi_112789211	2	3.17817e-28	3.77562e-26	PCKR1	PREDICTED: peptidyl-prolyl cis-trans isomerase-like [Arachis duranensis]	-	-	-	-	-	-	-
1	State 1,2 -vs- State 1,3	ncbi_112789339	2	2.05562e-09	8.22378e-08	At4g22110	PREDICTED: alcohol dehydrogenase-like 5 [Arachis duranensis]	Metabolism;Metabolism;Metabolism;Metabolism;Metabolism;Metabolism	Global and overview maps;Global and overview maps;Global and overview maps;Carbohydrate metabolism;Lipid metabolism;Amino acid metabolism	ko01100//Metabolic pathways;ko01110//Biosynthesis of secondary metabolites;ko01200//Carbon metabolism;ko00010//Glycolysis / Gluconeogenesis;ko00071//Fatty acid degradation;ko00350//Tyrosine metabolism	K00121;K00121;K00121;K00121;K00121;K00121	-	GO:0003824//catalytic activity;GO:0043169//cation binding	GO:0044710//single-organism metabolic process
1	State 1,2 -vs- State 1,3	ncbi_112789358	3	7.37375e-85	2.6369e-82	HSP22	PREDICTED: heat shock 22 kDa protein, mitochondrial isoform X1 [Arachis duranensis]	Genetic Information Processing	Folding, sorting and degradation	ko04141//Protein processing in endoplasmic reticulum	K13993	-	-	-
1	State 1,2 -vs- State 1,3	ncbi_112789362	2	1.17104e-23	1.16922e-21	PEX11B	PREDICTED: peroxisomal membrane protein 11B [Arachis duranensis]	-	-	-	-	-	-	GO:0007031//peroxisome organization
1	State 1,2 -vs- State 1,3	ncbi_112789414	2	2.88218e-18	2.18868e-16	RPL1	PREDICTED: 50S ribosomal protein L1, chloroplastic isoform X1 [Arachis ipaensis]	Genetic Information Processing	Translation	ko03010//Ribosome	K02863	-	-	-
1	State 1,2 -vs- State 1,3	ncbi_112789418	2	9.07608e-25	9.46654e-23	AIMP1	PREDICTED: aminoacyl tRNA synthase complex-interacting multifunctional protein 1 [Arachis duranensis]	-	-	-	-	-	-	-
1	State 1,2 -vs- State 1,3	ncbi_112789435	2	1.04011e-155	6.45155e-153	PSBT	PREDICTED: photosystem II 5 kDa protein, chloroplastic-like [Arachis duranensis]	-	-	-	-	-	-	-
1	State 1,2 -vs- State 1,3	ncbi_112789461	3	2.60282e-12	1.35237e-10	TPPA	PREDICTED: trehalose-phosphate phosphatase A-like [Arachis ipaensis]	Metabolism;Metabolism	Global and overview maps;Carbohydrate metabolism	ko01100//Metabolic pathways;ko00500//Starch and sucrose metabolism	K01087;K01087	-	-	-
1	State 1,2 -vs- State 1,3	ncbi_112789495	2	7.38875e-16	4.89957e-14	--	PREDICTED: uncharacterized protein LOC107477586 [Arachis duranensis]	-	-	-	-	-	-	-
1	State 1,2 -vs- State 1,3	ncbi_112789512	5	8.59781e-10	3.55953e-08	ndhT	PREDICTED: NAD(P)H-quinone oxidoreductase subunit T, chloroplastic [Arachis duranensis]	-	-	-	-	-	-	-
1	State 1,2 -vs- State 1,3	ncbi_112789514	2	2.98756e-09	1.17443e-07	slr0305	PREDICTED: TVP38/TMEM64 family membrane protein slr0305 [Arachis duranensis]	-	-	-	-	-	-	-
1	State 1,2 -vs- State 1,3	ncbi_112789529	3	1.44849e-12	7.73825e-11	aifm2	PREDICTED: apoptosis-inducing factor homolog A-like [Arachis duranensis]	-	-	-	-	-	-	-
1	State 1,2 -vs- State 1,3	ncbi_112789555	3	4.03584e-36	5.76122e-34	DNAJ1	PREDICTED: dnaJ protein homolog [Arachis ipaensis]	Genetic Information Processing	Folding, sorting and degradation	ko04141//Protein processing in endoplasmic reticulum	K09503	-	GO:0005515//protein binding;GO:0043169//cation binding	GO:0006950//response to stress;GO:0044267//cellular protein metabolic process
1	State 1,2 -vs- State 1,3	ncbi_112789584	2	1.15704e-15	7.57923e-14	RPS7	PREDICTED: 40S ribosomal protein S7-like isoform X2 [Arachis duranensis]	Genetic Information Processing	Translation	ko03010//Ribosome	K02993	GO:0030529//intracellular ribonucleoprotein complex	-	GO:0010467//gene expression
1	State 1,2 -vs- State 1,3	ncbi_112789729	2	6.57133e-45	1.17498e-42	petC	PREDICTED: cytochrome b6-f complex iron-sulfur subunit, chloroplastic-like [Arachis duranensis]	Metabolism;Metabolism	Global and overview maps;Energy metabolism	ko01100//Metabolic pathways;ko00195//Photosynthesis	K02636;K02636	GO:0031224//intrinsic component of membrane;GO:0034357//photosynthetic membrane	GO:0009055//electron carrier activity;GO:0043169//cation binding;GO:0051536//iron-sulfur cluster binding;GO:0052880//oxidoreductase activity, acting on diphenols and related substances as donors, with copper protein as acceptor	GO:0015992//proton transport;GO:0044237//cellular metabolic process;GO:0044710//single-organism metabolic process
1	State 1,2 -vs- State 1,3	ncbi_112789769	4	1.17329e-10	5.27838e-09	PLT4	PREDICTED: probable polyol transporter 4 isoform X1 [Arachis duranensis]	-	-	-	-	GO:0031224//intrinsic component of membrane	GO:0015291//secondary active transmembrane transporter activity	GO:0044763//single-organism cellular process;GO:0044765//single-organism transport
1	State 1,2 -vs- State 1,3	ncbi_112789826	2	8.01905e-20	6.62029e-18	ERF9	PREDICTED: ethylene-responsive transcription factor 9-like [Arachis duranensis]	-	-	-	-	-	-	-
1	State 1,2 -vs- State 1,3	ncbi_112789965	4	1.31281e-16	9.12857e-15	At1g51060	PREDICTED: probable histone H2A.1 [Arachis duranensis]	-	-	-	-	GO:0043231//intracellular membrane-bounded organelle;GO:0043232//intracellular non-membrane-bounded organelle	GO:0003676//nucleic acid binding;GO:0046983//protein dimerization activity	-
1	State 1,2 -vs- State 1,3	ncbi_112789966	3	1.29245e-09	5.25765e-08	CIGR1	PREDICTED: chitin-inducible gibberellin-responsive protein 1-like [Arachis duranensis]	-	-	-	-	-	-	GO:0010468//regulation of gene expression
1	State 1,2 -vs- State 1,3	ncbi_112789979	4	1.00864e-89	3.82145e-87	At4g27270	PREDICTED: probable NAD(P)H dehydrogenase (quinone) FQR1-like 1 [Arachis duranensis]	Metabolism;Metabolism	Global and overview maps;Metabolism of cofactors and vitamins	ko01110//Biosynthesis of secondary metabolites;ko00130//Ubiquinone and other terpenoid-quinone biosynthesis	K03809;K03809	-	-	-
1	State 1,2 -vs- State 1,3	ncbi_112790006	2	1.05454e-158	6.84385e-156	CAB13	PREDICTED: chlorophyll a-b binding protein 13, chloroplastic [Arachis duranensis]	Metabolism;Metabolism	Global and overview maps;Energy metabolism	ko01100//Metabolic pathways;ko00196//Photosynthesis - antenna proteins	K08914;K08914	GO:0009521//photosystem;GO:0031224//intrinsic component of membrane	GO:0043169//cation binding;GO:0046906//tetrapyrrole binding	GO:0006091//generation of precursor metabolites and energy;GO:0006464//cellular protein modification process
1	State 1,2 -vs- State 1,3	ncbi_112790030	2	1.04477e-15	6.8889e-14	NAC072	PREDICTED: NAC domain-containing protein 72-like isoform X1 [Arachis duranensis]	-	-	-	-	-	-	GO:0010467//gene expression;GO:0034645//cellular macromolecule biosynthetic process
1	State 1,2 -vs- State 1,3	ncbi_112790033	4	1.43421e-08	5.21397e-07	--	PREDICTED: uncharacterized protein LOC107641695 isoform X1 [Arachis ipaensis]	-	-	-	-	-	-	-
1	State 1,2 -vs- State 1,3	ncbi_112790035	2	2.13199e-12	1.11684e-10	PORA	PREDICTED: protochlorophyllide reductase, chloroplastic [Arachis duranensis]	Metabolism;Metabolism;Metabolism	Global and overview maps;Global and overview maps;Metabolism of cofactors and vitamins	ko01100//Metabolic pathways;ko01110//Biosynthesis of secondary metabolites;ko00860//Porphyrin and chlorophyll metabolism	K00218;K00218;K00218	-	-	-
1	State 1,2 -vs- State 1,3	ncbi_112790071	2	3.97921e-43	6.86962e-41	HEBP2	PREDICTED: heme-binding protein 2 [Arachis duranensis]	-	-	-	-	-	-	-
1	State 1,2 -vs- State 1,3	ncbi_112790080	4	1.242e-13	7.21831e-12	PARA	PREDICTED: probable glutathione S-transferase parA [Arachis duranensis]	Metabolism	Metabolism of other amino acids	ko00480//Glutathione metabolism	K00799	-	-	-
1	State 1,2 -vs- State 1,3	ncbi_112790132	2	1.32783e-40	2.20543e-38	RPS20	PREDICTED: 30S ribosomal protein S20, chloroplastic [Arachis duranensis]	Genetic Information Processing	Translation	ko03010//Ribosome	K02968	GO:0009526//plastid envelope;GO:0009532//plastid stroma;GO:0030529//intracellular ribonucleoprotein complex	GO:0003723//RNA binding;GO:0005198//structural molecule activity	GO:0006779//porphyrin-containing compound biosynthetic process;GO:0010467//gene expression;GO:0016072//rRNA metabolic process
1	State 1,2 -vs- State 1,3	ncbi_112790211	2	1.14726e-08	4.2145e-07	At1g67280	PREDICTED: probable lactoylglutathione lyase, chloroplastic [Arachis duranensis]	Metabolism	Carbohydrate metabolism	ko00620//Pyruvate metabolism	K01759	-	-	-
1	State 1,2 -vs- State 1,3	ncbi_112790300	2	1.25679e-17	9.20477e-16	RPL3A	PREDICTED: 50S ribosomal protein L3, chloroplastic-like [Arachis duranensis]	Genetic Information Processing	Translation	ko03010//Ribosome	K02906	GO:0009526//plastid envelope;GO:0009532//plastid stroma;GO:0030529//intracellular ribonucleoprotein complex	GO:0003723//RNA binding;GO:0005198//structural molecule activity	GO:0006090//pyruvate metabolic process;GO:0006605//protein targeting;GO:0006779//porphyrin-containing compound biosynthetic process;GO:0010467//gene expression;GO:0016072//rRNA metabolic process;GO:0043623//cellular protein complex assembly
1	State 1,2 -vs- State 1,3	ncbi_112790342	2	1.24335e-09	5.07261e-08	GATA21	PREDICTED: GATA transcription factor 21 [Arachis duranensis]	-	-	-	-	-	-	-
1	State 1,2 -vs- State 1,3	ncbi_112790362	4	1.93225e-12	1.01677e-10	IQM4	PREDICTED: IQ domain-containing protein IQM1 [Arachis duranensis]	-	-	-	-	-	-	-
1	State 1,2 -vs- State 1,3	ncbi_112790411	2	1.31279e-23	1.30332e-21	CP31B	PREDICTED: 28 kDa ribonucleoprotein, chloroplastic [Arachis duranensis]	-	-	-	-	-	-	-
1	State 1,2 -vs- State 1,3	ncbi_112790440	2	4.92851e-14	2.93496e-12	TUFA	PREDICTED: elongation factor Tu, chloroplastic [Arachis duranensis]	Organismal Systems	Environmental adaptation	ko04626//Plant-pathogen interaction	K02358	-	-	-
1	State 1,2 -vs- State 1,3	ncbi_112790492	2	4.3965e-223	4.81492e-220	--	membrane family protein [Populus trichocarpa]	-	-	-	-	-	-	GO:0044237//cellular metabolic process
1	State 1,2 -vs- State 1,3	ncbi_112790514	3	2.78684e-38	4.31197e-36	CCR1	PREDICTED: cinnamoyl-CoA reductase 1-like [Arachis duranensis]	-	-	-	-	-	-	-
1	State 1,2 -vs- State 1,3	ncbi_112790515	4	1.08141e-47	2.05971e-45	CCR1	PREDICTED: cinnamoyl-CoA reductase 1-like [Arachis ipaensis]	-	-	-	-	-	-	-
1	State 1,2 -vs- State 1,3	ncbi_112790517	4	1.84042e-11	8.93328e-10	CCR1	PREDICTED: cinnamoyl-CoA reductase 1-like [Arachis ipaensis]	-	-	-	-	-	GO:0048037//cofactor binding	-
1	State 1,2 -vs- State 1,3	ncbi_112790538	2	1.87687e-11	9.10394e-10	LHCA6	PREDICTED: photosystem I chlorophyll a/b-binding protein 6, chloroplastic [Arachis duranensis]	Metabolism	Energy metabolism	ko00196//Photosynthesis - antenna proteins	K08908	GO:0009521//photosystem;GO:0031224//intrinsic component of membrane	GO:0043169//cation binding;GO:0046906//tetrapyrrole binding	GO:0006090//pyruvate metabolic process;GO:0006091//generation of precursor metabolites and energy;GO:0006464//cellular protein modification process;GO:0006739//NADP metabolic process;GO:0006873//cellular ion homeostasis;GO:0009642//response to light intensity;GO:0016072//rRNA metabolic process;GO:0019758//glycosinolate biosynthetic process;GO:0030001//metal ion transport;GO:0034285//response to d…
1	State 1,2 -vs- State 1,3	ncbi_112790548	2	4.86021e-19	3.84488e-17	ERF017	PREDICTED: ethylene-responsive transcription factor ERF017-like [Arachis duranensis]	-	-	-	-	-	-	GO:0010467//gene expression;GO:0034645//cellular macromolecule biosynthetic process
1	State 1,2 -vs- State 1,3	ncbi_112790549	4	2.72707e-273	4.66202e-270	HSP26-A	PREDICTED: probable glutathione S-transferase [Arachis ipaensis]	Metabolism	Metabolism of other amino acids	ko00480//Glutathione metabolism	K00799	-	GO:0003824//catalytic activity	-
1	State 1,2 -vs- State 1,3	ncbi_112790550	2	1.56171e-21	1.41241e-19	CPN20	PREDICTED: 20 kDa chaperonin, chloroplastic-like [Arachis duranensis]	-	-	-	-	GO:0005576//extracellular region;GO:0009526//plastid envelope;GO:0009532//plastid stroma;GO:0044434//chloroplast part	GO:0032550//purine ribonucleoside binding;GO:0046914//transition metal ion binding	GO:0000097//sulfur amino acid biosynthetic process;GO:0003006//developmental process involved in reproduction;GO:0006006//glucose metabolic process;GO:0006090//pyruvate metabolic process;GO:0006970//response to osmotic stress;GO:0009657//plastid organization;GO:0044267//cellular protein metabolic process;GO:2000379//positive regulation of reactive oxygen species metabolic process
1	State 1,2 -vs- State 1,3	ncbi_112790570	2	8.97543e-13	4.87294e-11	MSRB1	PREDICTED: peptide methionine sulfoxide reductase MsrB isoform X1 [Arachis duranensis]	-	-	-	-	-	-	-
1	State 1,2 -vs- State 1,3	ncbi_112790592	4	4.5854e-09	1.763e-07	--	PREDICTED: NEDD8 ultimate buster 1-like isoform X2 [Arachis ipaensis]	-	-	-	-	-	-	-
1	State 1,2 -vs- State 1,3	ncbi_112790604	4	2.37396e-38	3.69762e-36	SS	PREDICTED: sucrose synthase-like [Arachis duranensis]	Metabolism;Metabolism	Global and overview maps;Carbohydrate metabolism	ko01100//Metabolic pathways;ko00500//Starch and sucrose metabolism	K00695;K00695	-	-	-
1	State 1,2 -vs- State 1,3	ncbi_112790629	2	1.41232e-24	1.46004e-22	RPL18	PREDICTED: 50S ribosomal protein L18, chloroplastic-like [Arachis ipaensis]	Genetic Information Processing	Translation	ko03010//Ribosome	K02881	-	-	-
1	State 1,2 -vs- State 1,3	ncbi_112790658	2	9.13842e-22	8.45015e-20	RPL32A	PREDICTED: 60S ribosomal protein L32-1 [Arachis duranensis]	Genetic Information Processing	Translation	ko03010//Ribosome	K02912	GO:0030529//intracellular ribonucleoprotein complex	-	GO:0010467//gene expression
1	State 1,2 -vs- State 1,3	ncbi_112790709	3	3.65343e-25	3.87989e-23	PECT1	PREDICTED: ethanolamine-phosphate cytidylyltransferase-like [Arachis duranensis]	Metabolism;Metabolism;Metabolism	Global and overview maps;Lipid metabolism;Metabolism of other amino acids	ko01100//Metabolic pathways;ko00564//Glycerophospholipid metabolism;ko00440//Phosphonate and phosphinate metabolism	K00967;K00967;K00967	-	GO:0016772//transferase activity, transferring phosphorus-containing groups	GO:0008152//metabolic process
1	State 1,2 -vs- State 1,3	ncbi_112790724	2	3.39836e-26	3.7102e-24	RPS6	PREDICTED: 30S ribosomal protein S6 alpha, chloroplastic [Arachis duranensis]	Genetic Information Processing	Translation	ko03010//Ribosome	K02990	GO:0030529//intracellular ribonucleoprotein complex	GO:0003723//RNA binding	GO:0010467//gene expression
1	State 1,2 -vs- State 1,3	ncbi_112790730	3	1.81966e-23	1.79785e-21	BIP5	PREDICTED: luminal-binding protein-like [Arachis duranensis]	Genetic Information Processing;Genetic Information Processing	Folding, sorting and degradation;Folding, sorting and degradation	ko04141//Protein processing in endoplasmic reticulum;ko03060//Protein export	K09490;K09490	GO:0043231//intracellular membrane-bounded organelle	GO:0016628//oxidoreductase activity, acting on the CH-CH group of donors, NAD or NADP as acceptor;GO:0032550//purine ribonucleoside binding	GO:0044710//single-organism metabolic process
1	State 1,2 -vs- State 1,3	ncbi_112790736	3	3.90477e-23	3.79596e-21	BIP5	PREDICTED: luminal-binding protein-like [Arachis duranensis]	Genetic Information Processing;Genetic Information Processing	Folding, sorting and degradation;Folding, sorting and degradation	ko04141//Protein processing in endoplasmic reticulum;ko03060//Protein export	K09490;K09490	GO:0043231//intracellular membrane-bounded organelle	GO:0016628//oxidoreductase activity, acting on the CH-CH group of donors, NAD or NADP as acceptor;GO:0032550//purine ribonucleoside binding	GO:0044710//single-organism metabolic process
1	State 1,2 -vs- State 1,3	ncbi_112790761	2	9.16929e-17	6.44618e-15	At3g28850	PREDICTED: glutaredoxin domain-containing cysteine-rich protein CG12206 [Citrus sinensis]	-	-	-	-	-	-	-
1	State 1,2 -vs- State 1,3	ncbi_112790765	2	1.15751e-13	6.74964e-12	--	PREDICTED: uncharacterized protein LOC107479711 [Arachis duranensis]	-	-	-	-	-	-	-
1	State 1,2 -vs- State 1,3	ncbi_112790781	3	5.32582e-18	3.98391e-16	DRP1A	PREDICTED: dynamin-related protein 5A [Arachis ipaensis]	-	-	-	-	-	-	-
1	State 1,2 -vs- State 1,3	ncbi_112790809	2	3.47477e-09	1.35381e-07	--	1-acyl-sn-glycerol-3-phosphate acyltransferase delta isoform 1 [Theobroma cacao]	-	-	-	-	-	GO:0016740//transferase activity	-
1	State 1,2 -vs- State 1,3	ncbi_112790881	3	2.81013e-09	1.10841e-07	At5g41330	PREDICTED: BTB/POZ domain-containing protein At5g41330 [Arachis duranensis]	-	-	-	-	-	-	-
1	State 1,2 -vs- State 1,3	ncbi_112790886	2	1.3575e-37	2.05061e-35	PIP1-3	PREDICTED: aquaporin PIP1-3 [Arachis duranensis]	-	-	-	-	GO:0031224//intrinsic component of membrane	-	GO:0051234//establishment of localization
1	State 1,2 -vs- State 1,3	ncbi_112790904	3	6.93614e-10	2.89038e-08	BSK7	PREDICTED: probable serine/threonine-protein kinase At5g41260 [Arachis ipaensis]	Environmental Information Processing	Signal transduction	ko04075//Plant hormone signal transduction	K14500	-	GO:0016772//transferase activity, transferring phosphorus-containing groups;GO:0032550//purine ribonucleoside binding	GO:0006464//cellular protein modification process;GO:0006796//phosphate-containing compound metabolic process
1	State 1,2 -vs- State 1,3	ncbi_112790940	5	1.76781e-08	6.32502e-07	tlp	PREDICTED: protein P21-like [Arachis duranensis]	-	-	-	-	-	-	-
1	State 1,2 -vs- State 1,3	ncbi_112790983	2	3.51157e-88	1.30227e-85	ACL1	PREDICTED: acyl carrier protein 1, chloroplastic-like [Arachis duranensis]	-	-	-	-	-	-	-
1	State 1,2 -vs- State 1,3	ncbi_112791016	2	1.27941e-11	6.28686e-10	SDHAF2	PREDICTED: succinate dehydrogenase assembly factor 2, mitochondrial-like [Arachis duranensis]	-	-	-	-	-	-	-
1	State 1,2 -vs- State 1,3	ncbi_112791017	4	2.85408e-09	1.12448e-07	CNX1	PREDICTED: calnexin homolog [Arachis duranensis]	Genetic Information Processing;Cellular Processes	Folding, sorting and degradation;Transport and catabolism	ko04141//Protein processing in endoplasmic reticulum;ko04145//Phagosome	K08054;K08054	GO:0043231//intracellular membrane-bounded organelle	GO:0005515//protein binding	GO:0044267//cellular protein metabolic process
1	State 1,2 -vs- State 1,3	ncbi_112791028	3	3.34081e-46	6.11386e-44	TSN1	PREDICTED: staphylococcal nuclease domain-containing protein 1 [Arachis ipaensis]	-	-	-	-	-	-	GO:0016458//gene silencing
1	State 1,2 -vs- State 1,3	ncbi_112791056	5	8.43432e-10	3.49598e-08	AMT3-1	PREDICTED: ammonium transporter 3 member 1-like [Arachis duranensis]	-	-	-	-	GO:0031224//intrinsic component of membrane	GO:0015077//monovalent inorganic cation transmembrane transporter activity	GO:0015696//ammonium transport
1	State 1,2 -vs- State 1,3	ncbi_112791175	2	8.79982e-09	3.2773e-07	PAP7	PREDICTED: probable plastid-lipid-associated protein 7, chloroplastic isoform X1 [Arachis duranensis]	-	-	-	-	GO:0009536//plastid	-	-
1	State 1,2 -vs- State 1,3	ncbi_112791185	3	4.75806e-10	2.02119e-08	CBP	PREDICTED: citrate-binding protein-like [Arachis duranensis]	-	-	-	-	-	GO:0003824//catalytic activity	-
1	State 1,2 -vs- State 1,3	ncbi_112791232	3	2.10998e-11	1.01643e-09	HIT4	Myosin-H heavy chain isoform 1 [Theobroma cacao]	-	-	-	-	-	-	-
1	State 1,2 -vs- State 1,3	ncbi_112791245	2	9.28706e-12	4.64957e-10	--	PREDICTED: uncharacterized protein LOC107480393 [Arachis duranensis]	-	-	-	-	-	-	-
1	State 1,2 -vs- State 1,3	ncbi_112791252	2	5.73965e-13	3.20046e-11	PNSL4	PREDICTED: photosynthetic NDH subunit of lumenal location 4, chloroplastic [Arachis duranensis]	-	-	-	-	GO:0031978//plastid thylakoid lumen;GO:0043234//protein complex;GO:0044434//chloroplast part	GO:0016859//cis-trans isomerase activity;GO:0050136//NADH dehydrogenase (quinone) activity	GO:0044267//cellular protein metabolic process;GO:0044710//single-organism metabolic process
1	State 1,2 -vs- State 1,3	ncbi_112791259	2	4.80081e-18	3.60271e-16	INPS1	PREDICTED: inositol-3-phosphate synthase [Arachis duranensis]	Metabolism;Metabolism	Global and overview maps;Carbohydrate metabolism	ko01100//Metabolic pathways;ko00562//Inositol phosphate metabolism	K01858;K01858	-	-	GO:0006020//inositol metabolic process;GO:0006644//phospholipid metabolic process
1	State 1,2 -vs- State 1,3	ncbi_112791284	2	5.05874e-23	4.88042e-21	MET1	PREDICTED: uncharacterized protein LOC107480502 [Arachis duranensis]	-	-	-	-	GO:0009526//plastid envelope;GO:0009532//plastid stroma;GO:0031976//plastid thylakoid;GO:0044434//chloroplast part	-	GO:0016109//tetraterpenoid biosynthetic process;GO:0032958//inositol phosphate biosynthetic process
1	State 1,2 -vs- State 1,3	ncbi_112791287	3	1.4675e-11	7.16783e-10	YTHDF2	PREDICTED: YTH domain-containing family protein 1 isoform X1 [Arachis ipaensis]	-	-	-	-	-	-	-
1	State 1,2 -vs- State 1,3	ncbi_112791329	3	6.65225e-09	2.5149e-07	HEMA2	PREDICTED: glutamyl-tRNA reductase 2, chloroplastic-like, partial [Arachis duranensis]	Metabolism;Metabolism;Metabolism	Global and overview maps;Global and overview maps;Metabolism of cofactors and vitamins	ko01100//Metabolic pathways;ko01110//Biosynthesis of secondary metabolites;ko00860//Porphyrin and chlorophyll metabolism	K02492;K02492;K02492	-	GO:0000166//nucleotide binding;GO:0016620//oxidoreductase activity, acting on the aldehyde or oxo group of donors, NAD or NADP as acceptor	GO:0018130//heterocycle biosynthetic process;GO:0044710//single-organism metabolic process
1	State 1,2 -vs- State 1,3	ncbi_112791338	2	1.57505e-08	5.68416e-07	LGALDH	PREDICTED: L-galactose dehydrogenase [Arachis duranensis]	Metabolism;Metabolism;Metabolism	Global and overview maps;Global and overview maps;Carbohydrate metabolism	ko01100//Metabolic pathways;ko01110//Biosynthesis of secondary metabolites;ko00053//Ascorbate and aldarate metabolism	K17744;K17744;K17744	-	GO:0016616//oxidoreductase activity, acting on the CH-OH group of donors, NAD or NADP as acceptor;GO:0016639//oxidoreductase activity, acting on the CH-NH2 group of donors, NAD or NADP as acceptor;GO:0016646//oxidoreductase activity, acting on the CH-NH group of donors, NAD or NADP as acceptor	GO:0019318//hexose metabolic process;GO:0019852//L-ascorbic acid metabolic process
1	State 1,2 -vs- State 1,3	ncbi_112791339	2	3.40705e-09	1.3289e-07	MDH2	PREDICTED: malate dehydrogenase, glyoxysomal [Arachis duranensis]	Metabolism;Metabolism;Metabolism;Metabolism;Metabolism;Metabolism;Metabolism;Metabolism	Global and overview maps;Global and overview maps;Global and overview maps;Carbohydrate metabolism;Amino acid metabolism;Energy metabolism;Carbohydrate metabolism;Carbohydrate metabolism	ko01100//Metabolic pathways;ko01110//Biosynthesis of secondary metabolites;ko01200//Carbon metabolism;ko00620//Pyruvate metabolism;ko00270//Cysteine and methionine metabolism;ko00710//Carbon fixation in photosynthetic organisms;ko00630//Glyoxylate and dicarboxylate metabolism;ko00020//Citrate cycle (TCA cycle)	K00026;K00026;K00026;K00026;K00026;K00026;K00026;K00026	-	GO:0016615//malate dehydrogenase activity	GO:0005975//carbohydrate metabolic process;GO:0006101//citrate metabolic process;GO:0043648//dicarboxylic acid metabolic process
1	State 1,2 -vs- State 1,3	ncbi_112791344	4	1.91072e-24	1.96948e-22	-	-	-	-	-	-	-	-	-
1	State 1,2 -vs- State 1,3	ncbi_112791376	5	1.00551e-09	4.15061e-08	STC	PREDICTED: sugar carrier protein C-like [Arachis duranensis]	-	-	-	-	GO:0031224//intrinsic component of membrane	GO:0022857//transmembrane transporter activity	GO:0044763//single-organism cellular process;GO:0051234//establishment of localization
1	State 1,2 -vs- State 1,3	ncbi_112791435	3	6.27114e-15	3.95279e-13	PPO	PREDICTED: polyphenol oxidase A1, chloroplastic-like [Arachis duranensis]	Metabolism;Metabolism;Metabolism;Metabolism	Global and overview maps;Global and overview maps;Amino acid metabolism;Biosynthesis of other secondary metabolites	ko01100//Metabolic pathways;ko01110//Biosynthesis of secondary metabolites;ko00350//Tyrosine metabolism;ko00950//Isoquinoline alkaloid biosynthesis	K00422;K00422;K00422;K00422	-	-	-
1	State 1,2 -vs- State 1,3	ncbi_112791452	4	8.00731e-09	3.00299e-07	At2g20760	PREDICTED: clathrin light chain 1-like [Arachis duranensis]	-	-	-	-	-	-	-
1	State 1,2 -vs- State 1,3	ncbi_112791497	3	1.61402e-58	3.69701e-56	HSP17.5-E	PREDICTED: 17.3 kDa class I heat shock protein [Arachis duranensis]	Genetic Information Processing	Folding, sorting and degradation	ko04141//Protein processing in endoplasmic reticulum	K13993	-	-	-
1	State 1,2 -vs- State 1,3	ncbi_112791509	2	8.03197e-25	8.42767e-23	TPT	PREDICTED: triose phosphate/phosphate translocator, chloroplastic isoform X1 [Arachis duranensis]	-	-	-	-	GO:0031224//intrinsic component of membrane	-	GO:0051234//establishment of localization
1	State 1,2 -vs- State 1,3	ncbi_112791517	3	8.8998e-09	3.31278e-07	GBP2	PREDICTED: guanylate-binding protein 1 [Arachis duranensis]	-	-	-	-	-	-	-
1	State 1,2 -vs- State 1,3	ncbi_112791521	3	2.58539e-67	7.21961e-65	H3-7	PREDICTED: histone H3.2 [Musa acuminata subsp. malaccensis] [Musa acuminata]	-	-	-	-	GO:0043231//intracellular membrane-bounded organelle;GO:0043232//intracellular non-membrane-bounded organelle	GO:0003676//nucleic acid binding;GO:0046983//protein dimerization activity	-
1	State 1,2 -vs- State 1,3	ncbi_112791561	2	6.20954e-42	1.05383e-39	--	PREDICTED: myosin-5-like [Glycine max]	-	-	-	-	-	-	-
1	State 1,2 -vs- State 1,3	ncbi_112791581	5	4.88446e-13	2.74104e-11	WAKL20	PREDICTED: wall-associated receptor kinase-like 20 [Arachis duranensis]	-	-	-	-	-	GO:0001871//pattern binding;GO:0004672//protein kinase activity;GO:0032550//purine ribonucleoside binding	GO:0006464//cellular protein modification process;GO:0006796//phosphate-containing compound metabolic process
1	State 1,2 -vs- State 1,3	ncbi_112791590	2	1.06538e-15	7.01159e-14	At2g44920	PREDICTED: thylakoid lumenal 15 kDa protein 1, chloroplastic [Arachis duranensis]	-	-	-	-	-	-	-
1	State 1,2 -vs- State 1,3	ncbi_112791597	2	0	0	RCA	PREDICTED: ribulose bisphosphate carboxylase/oxygenase activase, chloroplastic [Arachis duranensis]	-	-	-	-	-	-	-
1	State 1,2 -vs- State 1,3	ncbi_112791604	3	1.57264e-08	5.67891e-07	TRP3	PREDICTED: telomere repeat-binding protein 3-like isoform X1 [Arachis duranensis]	-	-	-	-	-	-	-
1	State 1,2 -vs- State 1,3	ncbi_112791612	4	7.35668e-16	4.88293e-14	At1g66480	plastid movement impaired protein [Medicago truncatula]	-	-	-	-	-	-	-
1	State 1,2 -vs- State 1,3	ncbi_112791637	3	2.44254e-55	5.36678e-53	SlH4	histone H4 [Zea mays]	-	-	-	-	GO:0005911//cell-cell junction;GO:0009536//plastid;GO:0031090//organelle membrane;GO:0043232//intracellular non-membrane-bounded organelle	GO:0003676//nucleic acid binding;GO:0046983//protein dimerization activity	GO:0034728//nucleosome organization
1	State 1,2 -vs- State 1,3	ncbi_112791694	2	1.9384e-11	9.38291e-10	--	PREDICTED: cell wall integrity and stress response component 1-like [Arachis ipaensis]	-	-	-	-	-	-	-
1	State 1,2 -vs- State 1,3	ncbi_112791708	2	1.19661e-12	6.45165e-11	SHM1	PREDICTED: serine hydroxymethyltransferase, mitochondrial [Arachis duranensis]	Metabolism;Metabolism;Metabolism;Metabolism;Metabolism;Metabolism;Metabolism;Metabolism	Global and overview maps;Global and overview maps;Global and overview maps;Global and overview maps;Carbohydrate metabolism;Amino acid metabolism;Metabolism of other amino acids;Metabolism of cofactors and vitamins	ko01100//Metabolic pathways;ko01110//Biosynthesis of secondary metabolites;ko01200//Carbon metabolism;ko01230//Biosynthesis of amino acids;ko00630//Glyoxylate and dicarboxylate metabolism;ko00260//Glycine, serine and threonine metabolism;ko00460//Cyanoamino acid metabolism;ko00670//One carbon pool by folate	K00600;K00600;K00600;K00600;K00600;K00600;K00600;K00600	-	-	-
1	State 1,2 -vs- State 1,3	ncbi_112791711	4	3.95005e-12	2.01942e-10	--	PREDICTED: probable rhamnogalacturonate lyase B isoform X3 [Arachis duranensis]	-	-	-	-	-	GO:0003824//catalytic activity;GO:0005488//binding	GO:0044238//primary metabolic process
1	State 1,2 -vs- State 1,3	ncbi_112791787	3	6.69611e-13	3.71311e-11	ARF	ADP-ribosylation factor, partial [Salvia miltiorrhiza]	Cellular Processes	Transport and catabolism	ko04144//Endocytosis	K07937	GO:0044464//cell part	GO:0032550//purine ribonucleoside binding	GO:0035556//intracellular signal transduction
1	State 1,2 -vs- State 1,3	ncbi_112791794	2	5.5374e-17	3.94834e-15	EO	PREDICTED: 2-methylene-furan-3-one reductase [Arachis ipaensis]	-	-	-	-	-	GO:0003824//catalytic activity;GO:0046914//transition metal ion binding	GO:0044710//single-organism metabolic process
1	State 1,2 -vs- State 1,3	ncbi_112791829	3	2.15422e-63	5.59229e-61	UBQ10	ubiquitin-like protein [Phaseolus vulgaris]	-	-	-	-	-	-	-
1	State 1,2 -vs- State 1,3	ncbi_112791853	4	1.909e-12	1.0068e-10	E1	PREDICTED: pyruvate dehydrogenase E1 component subunit alpha, mitochondrial-like [Arachis ipaensis]	Metabolism;Metabolism;Metabolism;Metabolism;Metabolism;Metabolism	Global and overview maps;Global and overview maps;Global and overview maps;Carbohydrate metabolism;Carbohydrate metabolism;Carbohydrate metabolism	ko01100//Metabolic pathways;ko01110//Biosynthesis of secondary metabolites;ko01200//Carbon metabolism;ko00010//Glycolysis / Gluconeogenesis;ko00620//Pyruvate metabolism;ko00020//Citrate cycle (TCA cycle)	K00161;K00161;K00161;K00161;K00161;K00161	GO:0043227//membrane-bounded organelle	GO:0016903//oxidoreductase activity, acting on the aldehyde or oxo group of donors	GO:0006090//pyruvate metabolic process
1	State 1,2 -vs- State 1,3	ncbi_112791874	4	7.42913e-21	6.51709e-19	N	PREDICTED: TMV resistance protein N-like [Arachis duranensis]	-	-	-	-	-	-	-
1	State 1,2 -vs- State 1,3	ncbi_112791908	3	3.12652e-12	1.61015e-10	UTR3	PREDICTED: UDP-galactose/UDP-glucose transporter 3 [Arachis duranensis]	-	-	-	-	GO:0031224//intrinsic component of membrane	-	GO:0044763//single-organism cellular process
1	State 1,2 -vs- State 1,3	ncbi_112791923	4	4.18001e-11	1.96896e-09	SLD2	PREDICTED: delta(8)-fatty-acid desaturase 2-like [Arachis ipaensis]	-	-	-	-	-	GO:0016705//oxidoreductase activity, acting on paired donors, with incorporation or reduction of molecular oxygen;GO:0046906//tetrapyrrole binding	GO:0006631//fatty acid metabolic process
1	State 1,2 -vs- State 1,3	ncbi_112791937	3	7.57421e-12	3.81382e-10	--	RING/FYVE/PHD zinc finger protein [Medicago truncatula]	-	-	-	-	-	-	-
1	State 1,2 -vs- State 1,3	ncbi_112791941	2	1.60339e-53	3.4159e-51	RNS1	PREDICTED: extracellular ribonuclease LE-like [Arachis ipaensis]	-	-	-	-	-	GO:0016892//endoribonuclease activity, producing 3'-phosphomonoesters	GO:0090501//RNA phosphodiester bond hydrolysis
1	State 1,2 -vs- State 1,3	ncbi_112791962	3	8.01614e-09	3.00299e-07	--	PREDICTED: uncharacterized protein LOC107481196 [Arachis duranensis]	-	-	-	-	-	-	-
1	State 1,2 -vs- State 1,3	ncbi_112791966	3	4.52218e-10	1.92683e-08	--	PREDICTED: uncharacterized protein LOC107481193 [Arachis duranensis]	-	-	-	-	-	-	-
1	State 1,2 -vs- State 1,3	ncbi_112791975	2	1.27155e-22	1.21093e-20	NRP1	nodulin-related protein 1-like [Cajanus cajan]	-	-	-	-	-	-	-
1	State 1,2 -vs- State 1,3	ncbi_112792003	4	1.86583e-28	2.23935e-26	PCR2	fw2.2, partial [Arachis stenosperma]	-	-	-	-	-	-	-
1	State 1,2 -vs- State 1,3	ncbi_112792004	4	2.4618e-27	2.79659e-25	At2g30620	PREDICTED: histone H1-like [Arachis duranensis]	-	-	-	-	-	-	-
1	State 1,2 -vs- State 1,3	ncbi_112792036	4	2.3729e-14	1.44625e-12	GPX2	PREDICTED: probable glutathione peroxidase 2 [Arachis duranensis]	Metabolism;Metabolism	Metabolism of other amino acids;Lipid metabolism	ko00480//Glutathione metabolism;ko00590//Arachidonic acid metabolism	K00432;K00432	GO:0031984//organelle subcompartment;GO:0043231//intracellular membrane-bounded organelle	GO:0004601//peroxidase activity	GO:0000302//response to reactive oxygen species;GO:0009404//toxin metabolic process;GO:0009414//response to water deprivation;GO:0009755//hormone-mediated signaling pathway
1	State 1,2 -vs- State 1,3	ncbi_112792081	2	9.87973e-139	5.24606e-136	CPN20	PREDICTED: 20 kDa chaperonin, chloroplastic-like [Arachis duranensis]	-	-	-	-	GO:0005576//extracellular region;GO:0009526//plastid envelope;GO:0009532//plastid stroma;GO:0044434//chloroplast part	GO:0032550//purine ribonucleoside binding;GO:0046914//transition metal ion binding	GO:0000097//sulfur amino acid biosynthetic process;GO:0003006//developmental process involved in reproduction;GO:0006006//glucose metabolic process;GO:0006090//pyruvate metabolic process;GO:0006970//response to osmotic stress;GO:0009657//plastid organization;GO:0044267//cellular protein metabolic process;GO:2000379//positive regulation of reactive oxygen species metabolic process
1	State 1,2 -vs- State 1,3	ncbi_112792090	2	1.15401e-31	1.47602e-29	FKBP17-2	PREDICTED: peptidyl-prolyl cis-trans isomerase FKBP17-2, chloroplastic [Arachis duranensis]	-	-	-	-	GO:0031978//plastid thylakoid lumen	GO:0016859//cis-trans isomerase activity	GO:0005982//starch metabolic process;GO:0018208//peptidyl-proline modification
1	State 1,2 -vs- State 1,3	ncbi_112792125	2	0	0	SEND33	PREDICTED: ferredoxin [Arachis duranensis]	Metabolism	Energy metabolism	ko00195//Photosynthesis	K02639	-	GO:0043169//cation binding;GO:0051536//iron-sulfur cluster binding	GO:0006091//generation of precursor metabolites and energy
1	State 1,2 -vs- State 1,3	ncbi_112792198	2	9.72154e-17	6.82074e-15	At4g39970	PREDICTED: haloacid dehalogenase-like hydrolase domain-containing protein At4g39970 [Arachis ipaensis]	-	-	-	-	-	GO:0003824//catalytic activity	-
1	State 1,2 -vs- State 1,3	ncbi_112792205	2	1.09464e-27	1.27661e-25	RPL29	PREDICTED: 50S ribosomal protein L29, chloroplastic [Arachis duranensis]	Genetic Information Processing	Translation	ko03010//Ribosome	K02904	GO:0009526//plastid envelope;GO:0009532//plastid stroma;GO:0030529//intracellular ribonucleoprotein complex	-	GO:0006355//regulation of transcription, DNA-templated
1	State 1,2 -vs- State 1,3	ncbi_112792235	3	1.18039e-08	4.32488e-07	At1g22280	PREDICTED: probable protein phosphatase 2C 9 isoform X1 [Arachis ipaensis]	-	-	-	-	-	-	-
1	State 1,2 -vs- State 1,3	ncbi_112792322	5	2.19064e-35	3.02848e-33	PGIP1	PREDICTED: polygalacturonase inhibitor 2-like [Arachis duranensis]	-	-	-	-	-	-	-
1	State 1,2 -vs- State 1,3	ncbi_112792325	4	7.06782e-46	1.2834e-43	PGIP1	PREDICTED: polygalacturonase inhibitor 2-like [Arachis duranensis]	-	-	-	-	-	-	-
1	State 1,2 -vs- State 1,3	ncbi_112792326	5	1.97708e-18	1.51118e-16	PGIP2	PREDICTED: polygalacturonase inhibitor 2-like [Arachis duranensis]	-	-	-	-	-	-	-
1	State 1,2 -vs- State 1,3	ncbi_112792328	5	3.92119e-14	2.3551e-12	PGIP1	PREDICTED: polygalacturonase inhibitor 2-like [Arachis duranensis]	-	-	-	-	-	-	-
1	State 1,2 -vs- State 1,3	ncbi_112792338	2	0	0	CAB3	PREDICTED: chlorophyll a-b binding protein of LHCII type 1-like [Arachis duranensis]	Metabolism;Metabolism	Global and overview maps;Energy metabolism	ko01100//Metabolic pathways;ko00196//Photosynthesis - antenna proteins	K08912;K08912	-	-	-
1	State 1,2 -vs- State 1,3	ncbi_112792351	5	1.38798e-08	5.05114e-07	--	stress up-regulated Nod 19 protein [Medicago truncatula]	-	-	-	-	-	-	-
1	State 1,2 -vs- State 1,3	ncbi_112792405	2	5.06838e-11	2.36674e-09	FTSH2	PREDICTED: ATP-dependent zinc metalloprotease FTSH 2, chloroplastic-like [Arachis duranensis]	-	-	-	-	-	-	-
1	State 1,2 -vs- State 1,3	ncbi_112792411	2	2.19191e-13	1.2521e-11	RPL35AA	PREDICTED: 60S ribosomal protein L35a-1-like [Arachis duranensis]	Genetic Information Processing	Translation	ko03010//Ribosome	K02917	-	-	-
1	State 1,2 -vs- State 1,3	ncbi_112792440	2	4.21899e-15	2.68099e-13	FKBP13	PREDICTED: peptidyl-prolyl cis-trans isomerase FKBP13, chloroplastic [Arachis duranensis]	-	-	-	-	GO:0031978//plastid thylakoid lumen	GO:0016859//cis-trans isomerase activity	GO:0006090//pyruvate metabolic process;GO:0006633//fatty acid biosynthetic process;GO:0006779//porphyrin-containing compound biosynthetic process;GO:0009886//post-embryonic morphogenesis;GO:0016109//tetraterpenoid biosynthetic process;GO:0044267//cellular protein metabolic process
1	State 1,2 -vs- State 1,3	ncbi_112792493	3	1.51676e-18	1.16697e-16	PAP3	PREDICTED: purple acid phosphatase 7-like [Arachis duranensis]	Metabolism;Metabolism	Global and overview maps;Metabolism of cofactors and vitamins	ko01100//Metabolic pathways;ko00740//Riboflavin metabolism	K14379;K14379	-	-	-
1	State 1,2 -vs- State 1,3	ncbi_112792494	3	1.49407e-30	1.86336e-28	--	PREDICTED: uncharacterized protein LOC107482047 isoform X1 [Arachis duranensis]	-	-	-	-	-	-	-
1	State 1,2 -vs- State 1,3	ncbi_112792501	3	8.72847e-09	3.25419e-07	OBE3	PREDICTED: protein OBERON 3 [Arachis duranensis]	-	-	-	-	-	-	-
1	State 1,2 -vs- State 1,3	ncbi_112792517	2	1.01711e-11	5.06682e-10	ndhL	PREDICTED: NAD(P)H-quinone oxidoreductase subunit L, chloroplastic [Arachis duranensis]	-	-	-	-	-	-	-
1	State 1,2 -vs- State 1,3	ncbi_112792530	2	1.28519e-29	1.57483e-27	--	PREDICTED: protein TIFY 5A-like [Arachis ipaensis]	-	-	-	-	-	-	-
1	State 1,2 -vs- State 1,3	ncbi_112792594	2	1.28259e-12	6.89717e-11	At1g67340	PREDICTED: F-box protein At1g67340 [Arachis duranensis]	-	-	-	-	-	-	-
1	State 1,2 -vs- State 1,3	ncbi_112792601	3	1.09057e-16	7.62864e-15	--	PREDICTED: stress-associated endoplasmic reticulum protein 2 [Arachis duranensis]	-	-	-	-	-	-	-
1	State 1,2 -vs- State 1,3	ncbi_112792622	3	3.4795e-19	2.7777e-17	FKBP65	PREDICTED: peptidyl-prolyl cis-trans isomerase FKBP62-like [Arachis duranensis]	-	-	-	-	-	GO:0003824//catalytic activity	-
1	State 1,2 -vs- State 1,3	ncbi_112792691	2	1.76879e-08	6.32533e-07	PTC52	PREDICTED: protochlorophyllide-dependent translocon component 52, chloroplastic [Arachis duranensis]	-	-	-	-	-	GO:0003824//catalytic activity;GO:0043169//cation binding;GO:0051536//iron-sulfur cluster binding	GO:0044710//single-organism metabolic process
1	State 1,2 -vs- State 1,3	ncbi_112792700	4	8.8116e-17	6.20717e-15	BZIP53	PREDICTED: bZIP transcription factor 53-like [Arachis duranensis]	-	-	-	-	-	GO:0005488//binding	-
1	State 1,2 -vs- State 1,3	ncbi_112795529	3	2.45815e-09	9.75618e-08	MKK5	PREDICTED: mitogen-activated protein kinase kinase 5 [Arachis duranensis]	Organismal Systems;Environmental Information Processing;Environmental Information Processing	Environmental adaptation;Signal transduction;Signal transduction	ko04626//Plant-pathogen interaction;ko04075//Plant hormone signal transduction;ko04016//MAPK signaling pathway - plant	K13413;K13413;K13413	-	GO:0004672//protein kinase activity;GO:0032550//purine ribonucleoside binding	GO:0006464//cellular protein modification process;GO:0006796//phosphate-containing compound metabolic process
1	State 1,2 -vs- State 1,3	ncbi_112795558	3	2.16178e-08	7.66422e-07	PBL2	PREDICTED: protein kinase 2A, chloroplastic-like isoform X1 [Arachis duranensis]	-	-	-	-	-	-	-
1	State 1,2 -vs- State 1,3	ncbi_112795570	2	6.90915e-19	5.41688e-17	--	Zeaxanthin epoxidase, chloroplastic [Glycine soja]	-	-	-	-	-	-	-
1	State 1,2 -vs- State 1,3	ncbi_112795584	2	2.37868e-55	5.2429e-53	RPL11	PREDICTED: 50S ribosomal protein L11, chloroplastic [Arachis duranensis]	Genetic Information Processing	Translation	ko03010//Ribosome	K02867	GO:0030529//intracellular ribonucleoprotein complex	-	GO:0010467//gene expression
1	State 1,2 -vs- State 1,3	ncbi_112795602	3	1.26353e-14	7.83044e-13	--	PREDICTED: OTU domain-containing protein DDB_G0284757 [Arachis ipaensis]	-	-	-	-	-	-	-
1	State 1,2 -vs- State 1,3	ncbi_112795670	4	9.77734e-43	1.67556e-40	CHS	PREDICTED: stilbene synthase 3-like [Arachis duranensis]	Metabolism;Metabolism;Organismal Systems;Metabolism	Global and overview maps;Global and overview maps;Environmental adaptation;Biosynthesis of other secondary metabolites	ko01100//Metabolic pathways;ko01110//Biosynthesis of secondary metabolites;ko04712//Circadian rhythm - plant;ko00941//Flavonoid biosynthesis	K00660;K00660;K00660;K00660	-	-	-
1	State 1,2 -vs- State 1,3	ncbi_112795719	4	1.12707e-15	7.38987e-14	SlH4	histone H4 [Zea mays]	-	-	-	-	GO:0005911//cell-cell junction;GO:0009536//plastid;GO:0031090//organelle membrane;GO:0043232//intracellular non-membrane-bounded organelle	GO:0003676//nucleic acid binding;GO:0046983//protein dimerization activity	GO:0034728//nucleosome organization
1	State 1,2 -vs- State 1,3	ncbi_112795723	3	1.04128e-14	6.49326e-13	TCP11	T-complex protein 11-like protein 1 [Glycine soja]	-	-	-	-	-	-	-
1	State 1,2 -vs- State 1,3	ncbi_112795729	2	1.48327e-103	6.07978e-101	SEND33	PREDICTED: ferredoxin-like [Arachis duranensis]	Metabolism	Energy metabolism	ko00195//Photosynthesis	K02639	-	GO:0043169//cation binding;GO:0051536//iron-sulfur cluster binding	GO:0006091//generation of precursor metabolites and energy
1	State 1,2 -vs- State 1,3	ncbi_112795776	4	4.24749e-11	1.99672e-09	BAM9	PREDICTED: inactive beta-amylase 9 [Arachis duranensis]	-	-	-	-	GO:0044424//intracellular part	GO:0016160//amylase activity	GO:0044238//primary metabolic process
1	State 1,2 -vs- State 1,3	ncbi_112795806	3	8.70714e-12	4.36859e-10	--	PREDICTED: uncharacterized protein LOC107638539 [Arachis ipaensis]	-	-	-	-	-	-	-
1	State 1,2 -vs- State 1,3	ncbi_112795826	2	2.40673e-35	3.32067e-33	GS2	PREDICTED: glutamine synthetase leaf isozyme, chloroplastic [Arachis duranensis]	Metabolism;Metabolism;Metabolism;Metabolism;Metabolism;Metabolism	Global and overview maps;Global and overview maps;Carbohydrate metabolism;Amino acid metabolism;Energy metabolism;Amino acid metabolism	ko01100//Metabolic pathways;ko01230//Biosynthesis of amino acids;ko00630//Glyoxylate and dicarboxylate metabolism;ko00250//Alanine, aspartate and glutamate metabolism;ko00910//Nitrogen metabolism;ko00220//Arginine biosynthesis	K01915;K01915;K01915;K01915;K01915;K01915	-	-	-
1	State 1,2 -vs- State 1,3	ncbi_112795836	2	1.96284e-09	7.88408e-08	RPS15AA	PREDICTED: 40S ribosomal protein S15a-1 [Arachis duranensis]	Genetic Information Processing	Translation	ko03010//Ribosome	K02957	GO:0030529//intracellular ribonucleoprotein complex	-	GO:0010467//gene expression
1	State 1,2 -vs- State 1,3	ncbi_112795837	3	1.03997e-59	2.46258e-57	Cmbl	PREDICTED: endo-1,3;1,4-beta-D-glucanase-like [Arachis duranensis]	-	-	-	-	-	GO:0016787//hydrolase activity	-
1	State 1,2 -vs- State 1,3	ncbi_112795910	3	1.12997e-17	8.30199e-16	--	PREDICTED: uncharacterized protein LOC107482592 [Arachis duranensis]	-	-	-	-	-	-	-
1	State 1,2 -vs- State 1,3	ncbi_112795918	2	5.77205e-32	7.43693e-30	ATPC	PREDICTED: ATP synthase gamma chain, chloroplastic-like [Arachis ipaensis]	Metabolism;Metabolism;Metabolism	Global and overview maps;Energy metabolism;Energy metabolism	ko01100//Metabolic pathways;ko00190//Oxidative phosphorylation;ko00195//Photosynthesis	K02115;K02115;K02115	GO:0009526//plastid envelope;GO:0031976//plastid thylakoid;GO:0033178//proton-transporting two-sector ATPase complex, catalytic domain;GO:0044434//chloroplast part	GO:0015078//hydrogen ion transmembrane transporter activity;GO:0019829//cation-transporting ATPase activity	GO:0000097//sulfur amino acid biosynthetic process;GO:0005982//starch metabolic process;GO:0006090//pyruvate metabolic process;GO:0006355//regulation of transcription, DNA-templated;GO:0006544//glycine metabolic process;GO:0006633//fatty acid biosynthetic process;GO:0006732//coenzyme metabolic process;GO:0006754//ATP biosynthetic process;GO:0006779//porphyrin-containing compound biosynthetic proc…
1	State 1,2 -vs- State 1,3	ncbi_112795922	3	3.45583e-69	9.84645e-67	44654	PREDICTED: 5'-adenylylsulfate reductase 3, chloroplastic-like [Arachis duranensis]	Metabolism	Energy metabolism	ko00920//Sulfur metabolism	K05907	-	-	-
1	State 1,2 -vs- State 1,3	ncbi_112795927	2	3.12042e-42	5.30857e-40	GDCST	PREDICTED: aminomethyltransferase, mitochondrial [Arachis duranensis]	Metabolism;Metabolism;Metabolism;Metabolism;Metabolism;Metabolism	Global and overview maps;Global and overview maps;Global and overview maps;Carbohydrate metabolism;Amino acid metabolism;Metabolism of cofactors and vitamins	ko01100//Metabolic pathways;ko01110//Biosynthesis of secondary metabolites;ko01200//Carbon metabolism;ko00630//Glyoxylate and dicarboxylate metabolism;ko00260//Glycine, serine and threonine metabolism;ko00670//One carbon pool by folate	K00605;K00605;K00605;K00605;K00605;K00605	-	-	-
1	State 1,2 -vs- State 1,3	ncbi_112795935	4	1.79257e-54	3.90196e-52	WRKY6	PREDICTED: probable WRKY transcription factor 31 [Arachis ipaensis]	-	-	-	-	-	-	-
1	State 1,2 -vs- State 1,3	ncbi_112796004	5	4.18675e-11	1.97081e-09	CYS5	PREDICTED: cysteine proteinase inhibitor 1-like [Arachis duranensis]	-	-	-	-	-	GO:0004857//enzyme inhibitor activity	GO:0010466//negative regulation of peptidase activity
1	State 1,2 -vs- State 1,3	ncbi_112796010	5	7.59424e-10	3.16273e-08	At4g17280	PREDICTED: cytochrome b561 and DOMON domain-containing protein At4g17280-like [Arachis duranensis]	-	-	-	-	GO:0031224//intrinsic component of membrane	-	GO:0044710//single-organism metabolic process
1	State 1,2 -vs- State 1,3	ncbi_112796122	2	1.12115e-09	4.59548e-08	RPL9	PREDICTED: 60S ribosomal protein L9 [Arachis duranensis]	Genetic Information Processing	Translation	ko03010//Ribosome	K02940	-	-	-
1	State 1,2 -vs- State 1,3	ncbi_112796142	2	7.92084e-157	5.04709e-154	PSAF	PREDICTED: photosystem I reaction center subunit III, chloroplastic [Arachis duranensis]	Metabolism;Metabolism	Global and overview maps;Energy metabolism	ko01100//Metabolic pathways;ko00195//Photosynthesis	K02694;K02694	GO:0043234//protein complex	-	GO:0044237//cellular metabolic process
1	State 1,2 -vs- State 1,3	ncbi_112796251	4	1.10318e-09	4.52712e-08	CHS	resveratrol synthase [Arachis hypogaea]	Metabolism;Metabolism;Organismal Systems;Metabolism	Global and overview maps;Global and overview maps;Environmental adaptation;Biosynthesis of other secondary metabolites	ko01100//Metabolic pathways;ko01110//Biosynthesis of secondary metabolites;ko04712//Circadian rhythm - plant;ko00941//Flavonoid biosynthesis	K00660;K00660;K00660;K00660	-	-	-
1	State 1,2 -vs- State 1,3	ncbi_112796262	4	3.79907e-11	1.79677e-09	CHS	PREDICTED: stilbene synthase 1-like [Arachis duranensis]	Metabolism;Metabolism;Organismal Systems;Metabolism	Global and overview maps;Global and overview maps;Environmental adaptation;Biosynthesis of other secondary metabolites	ko01100//Metabolic pathways;ko01110//Biosynthesis of secondary metabolites;ko04712//Circadian rhythm - plant;ko00941//Flavonoid biosynthesis	K00660;K00660;K00660;K00660	-	-	-
1	State 1,2 -vs- State 1,3	ncbi_112796275	4	1.32446e-10	5.9394e-09	CHS	PREDICTED: stilbene synthase 3-like [Arachis duranensis]	Metabolism;Metabolism;Organismal Systems;Metabolism	Global and overview maps;Global and overview maps;Environmental adaptation;Biosynthesis of other secondary metabolites	ko01100//Metabolic pathways;ko01110//Biosynthesis of secondary metabolites;ko04712//Circadian rhythm - plant;ko00941//Flavonoid biosynthesis	K00660;K00660;K00660;K00660	-	-	-
1	State 1,2 -vs- State 1,3	ncbi_112796293	2	2.46595e-08	8.68112e-07	RPS1	PREDICTED: 30S ribosomal protein S1, chloroplastic-like [Arachis duranensis]	Genetic Information Processing	Translation	ko03010//Ribosome	K02945	GO:0009532//plastid stroma;GO:0030529//intracellular ribonucleoprotein complex	GO:0003676//nucleic acid binding;GO:0005198//structural molecule activity	GO:0006090//pyruvate metabolic process;GO:0006739//NADP metabolic process;GO:0006779//porphyrin-containing compound biosynthetic process;GO:0009658//chloroplast organization;GO:0009668//plastid membrane organization;GO:0009767//photosynthetic electron transport chain;GO:0010467//gene expression;GO:0016072//rRNA metabolic process
1	State 1,2 -vs- State 1,3	ncbi_112796325	3	5.26559e-22	4.92409e-20	ACLB-1	PREDICTED: ATP-citrate synthase beta chain protein 1 [Arachis duranensis]	Metabolism;Metabolism;Metabolism	Global and overview maps;Global and overview maps;Carbohydrate metabolism	ko01100//Metabolic pathways;ko01110//Biosynthesis of secondary metabolites;ko00020//Citrate cycle (TCA cycle)	K01648;K01648;K01648	-	GO:0004774//succinate-CoA ligase activity;GO:0046912//transferase activity, transferring acyl groups, acyl groups converted into alkyl on transfer	GO:0005975//carbohydrate metabolic process
1	State 1,2 -vs- State 1,3	ncbi_112796386	4	1.0635e-59	2.50983e-57	LLR18B	PREDICTED: ABA-responsive protein ABR17-like [Arachis duranensis]	-	-	-	-	-	-	-
1	State 1,2 -vs- State 1,3	ncbi_112796662	2	4.28716e-11	2.01402e-09	RPS17	PREDICTED: 40S ribosomal protein S17-4-like [Arachis duranensis]	Genetic Information Processing	Translation	ko03010//Ribosome	K02962	-	-	-
1	State 1,2 -vs- State 1,3	ncbi_112796842	2	1.48554e-15	9.6679e-14	MTI	PREDICTED: metallothionein-like protein 2 [Arachis duranensis]	-	-	-	-	-	-	-
1	State 1,2 -vs- State 1,3	ncbi_112796852	2	2.20979e-23	2.17232e-21	SARED1	NAD(P)-binding rossmann-fold protein [Medicago truncatula]	-	-	-	-	-	-	-
1	State 1,2 -vs- State 1,3	ncbi_112796879	2	1.96127e-27	2.26097e-25	FBP	PREDICTED: fructose-1,6-bisphosphatase, chloroplastic [Arachis duranensis]	Metabolism;Metabolism;Metabolism;Metabolism;Metabolism;Metabolism;Metabolism	Global and overview maps;Global and overview maps;Global and overview maps;Carbohydrate metabolism;Energy metabolism;Carbohydrate metabolism;Carbohydrate metabolism	ko01100//Metabolic pathways;ko01110//Biosynthesis of secondary metabolites;ko01200//Carbon metabolism;ko00010//Glycolysis / Gluconeogenesis;ko00710//Carbon fixation in photosynthetic organisms;ko00051//Fructose and mannose metabolism;ko00030//Pentose phosphate pathway	K03841;K03841;K03841;K03841;K03841;K03841;K03841	GO:0009536//plastid	GO:0043169//cation binding;GO:0050308//sugar-phosphatase activity	GO:0006796//phosphate-containing compound metabolic process;GO:0015977//carbon fixation
1	State 1,2 -vs- State 1,3	ncbi_112796886	3	5.1046e-214	5.11124e-211	HSP26-A	PREDICTED: probable glutathione S-transferase [Arachis ipaensis]	Metabolism	Metabolism of other amino acids	ko00480//Glutathione metabolism	K00799	-	GO:0003824//catalytic activity	-
1	State 1,2 -vs- State 1,3	ncbi_112796926	2	1.49338e-47	2.82898e-45	OHP1	PREDICTED: high-light-induced protein, chloroplastic [Arachis duranensis]	-	-	-	-	-	-	-
1	State 1,2 -vs- State 1,3	ncbi_112796938	2	1.65341e-33	2.19072e-31	--	Heat shock protein DnaJ, cysteine-rich domain-containing protein [Cynara cardunculus var. scolymus] [Cynara cardunculus]	-	-	-	-	-	GO:0005515//protein binding	GO:0009893//positive regulation of metabolic process;GO:0044763//single-organism cellular process;GO:0044767//single-organism developmental process
1	State 1,2 -vs- State 1,3	ncbi_112797021	2	8.08682e-66	2.19695e-63	CAX3	PREDICTED: vacuolar cation/proton exchanger 3-like [Arachis duranensis]	-	-	-	-	GO:0031224//intrinsic component of membrane	GO:0015368//calcium:cation antiporter activity	GO:0006816//calcium ion transport;GO:0044763//single-organism cellular process
1	State 1,2 -vs- State 1,3	ncbi_112797042	3	7.67506e-15	4.81605e-13	GT-3A	PREDICTED: trihelix transcription factor GT-3b-like [Arachis duranensis]	-	-	-	-	-	-	GO:0010467//gene expression;GO:0034645//cellular macromolecule biosynthetic process
1	State 1,2 -vs- State 1,3	ncbi_112797112	2	4.46053e-12	2.27047e-10	At4g24830	PREDICTED: argininosuccinate synthase, chloroplastic [Arachis duranensis]	Metabolism;Metabolism;Metabolism;Metabolism;Metabolism	Global and overview maps;Global and overview maps;Global and overview maps;Amino acid metabolism;Amino acid metabolism	ko01100//Metabolic pathways;ko01110//Biosynthesis of secondary metabolites;ko01230//Biosynthesis of amino acids;ko00250//Alanine, aspartate and glutamate metabolism;ko00220//Arginine biosynthesis	K01940;K01940;K01940;K01940;K01940	-	GO:0032550//purine ribonucleoside binding	GO:0006525//arginine metabolic process
1	State 1,2 -vs- State 1,3	ncbi_112797151	5	2.57032e-20	2.18902e-18	PNC1	PREDICTED: cationic peroxidase 1 [Arachis duranensis]	Metabolism;Metabolism;Metabolism	Global and overview maps;Global and overview maps;Biosynthesis of other secondary metabolites	ko01100//Metabolic pathways;ko01110//Biosynthesis of secondary metabolites;ko00940//Phenylpropanoid biosynthesis	K00430;K00430;K00430	-	GO:0003824//catalytic activity;GO:0043169//cation binding;GO:0046906//tetrapyrrole binding	GO:0006950//response to stress;GO:0044710//single-organism metabolic process
1	State 1,2 -vs- State 1,3	ncbi_112797196	2	1.74318e-08	6.24329e-07	efp	PREDICTED: elongation factor P [Arachis duranensis]	-	-	-	-	GO:0009532//plastid stroma	-	GO:0003006//developmental process involved in reproduction;GO:0006518//peptide metabolic process;GO:0006605//protein targeting;GO:0034645//cellular macromolecule biosynthetic process
1	State 1,2 -vs- State 1,3	ncbi_112797200	2	8.21525e-19	6.39795e-17	--	PREDICTED: uncharacterized protein LOC107485280 [Arachis duranensis]	-	-	-	-	-	-	-
1	State 1,2 -vs- State 1,3	ncbi_112797269	5	1.73783e-11	8.44702e-10	BETVIII	PREDICTED: calcium-binding allergen Bet v 3-like [Arachis duranensis]	Organismal Systems	Environmental adaptation	ko04626//Plant-pathogen interaction	K13448	-	-	-
1	State 1,2 -vs- State 1,3	ncbi_112797274	4	2.31812e-08	8.18536e-07	PGM1	PREDICTED: 2,3-bisphosphoglycerate-independent phosphoglycerate mutase isoform X1 [Arachis duranensis]	Metabolism;Metabolism;Metabolism;Metabolism;Metabolism;Metabolism	Global and overview maps;Global and overview maps;Global and overview maps;Global and overview maps;Carbohydrate metabolism;Amino acid metabolism	ko01100//Metabolic pathways;ko01110//Biosynthesis of secondary metabolites;ko01200//Carbon metabolism;ko01230//Biosynthesis of amino acids;ko00010//Glycolysis / Gluconeogenesis;ko00260//Glycine, serine and threonine metabolism	K15633;K15633;K15633;K15633;K15633;K15633	GO:0044424//intracellular part	GO:0016868//intramolecular transferase activity, phosphotransferases;GO:0046914//transition metal ion binding	GO:0006006//glucose metabolic process
1	State 1,2 -vs- State 1,3	ncbi_112797289	3	2.75063e-08	9.6349e-07	AHL7	PREDICTED: AT-hook motif nuclear-localized protein 7-like [Arachis duranensis]	-	-	-	-	-	-	-
1	State 1,2 -vs- State 1,3	ncbi_112797320	4	1.68927e-10	7.4749e-09	N	PREDICTED: TMV resistance protein N-like [Arachis ipaensis]	-	-	-	-	-	-	-
1	State 1,2 -vs- State 1,3	ncbi_112797408	2	1.88034e-20	1.6211e-18	RPL7A-1	PREDICTED: 60S ribosomal protein L7a [Arachis duranensis]	Genetic Information Processing	Translation	ko03010//Ribosome	K02936	-	-	-
1	State 1,2 -vs- State 1,3	ncbi_112797457	2	4.93495e-16	3.31001e-14	rd1	Rubredoxin-1 [Glycine soja]	-	-	-	-	-	-	-
1	State 1,2 -vs- State 1,3	ncbi_112797515	2	1.26372e-09	5.14673e-08	GSVIVT00026920001	PREDICTED: probable polygalacturonase [Arachis duranensis]	-	-	-	-	-	GO:0016787//hydrolase activity	GO:0044238//primary metabolic process;GO:0045229//external encapsulating structure organization
1	State 1,2 -vs- State 1,3	ncbi_112797528	3	1.55582e-08	5.6298e-07	WRKY22	PREDICTED: WRKY transcription factor 22 [Arachis duranensis]	Organismal Systems;Environmental Information Processing	Environmental adaptation;Signal transduction	ko04626//Plant-pathogen interaction;ko04016//MAPK signaling pathway - plant	K13425;K13425	-	GO:0003677//DNA binding	GO:0010467//gene expression;GO:0050789//regulation of biological process
1	State 1,2 -vs- State 1,3	ncbi_112797543	2	1.6709e-08	6.00283e-07	GRXS14	PREDICTED: monothiol glutaredoxin-S7, chloroplastic [Arachis duranensis]	-	-	-	-	GO:0044435//plastid part	GO:0015036//disulfide oxidoreductase activity;GO:0051536//iron-sulfur cluster binding	GO:0006812//cation transport;GO:0019725//cellular homeostasis;GO:0044710//single-organism metabolic process
1	State 1,2 -vs- State 1,3	ncbi_112797561	2	2.11961e-232	2.56147e-229	PSAL	PREDICTED: photosystem I reaction center subunit XI, chloroplastic [Arachis duranensis]	Metabolism;Metabolism	Global and overview maps;Energy metabolism	ko01100//Metabolic pathways;ko00195//Photosynthesis	K02699;K02699	GO:0009521//photosystem;GO:0009526//plastid envelope;GO:0031224//intrinsic component of membrane;GO:0031976//plastid thylakoid;GO:0044434//chloroplast part	-	GO:0006091//generation of precursor metabolites and energy;GO:0006873//cellular ion homeostasis;GO:0006996//organelle organization;GO:0030001//metal ion transport;GO:0043623//cellular protein complex assembly
1	State 1,2 -vs- State 1,3	ncbi_112797569	3	3.69683e-11	1.75077e-09	IPI1	PREDICTED: isopentenyl-diphosphate Delta-isomerase I [Arachis duranensis]	Metabolism;Metabolism;Metabolism	Global and overview maps;Global and overview maps;Metabolism of terpenoids and polyketides	ko01100//Metabolic pathways;ko01110//Biosynthesis of secondary metabolites;ko00900//Terpenoid backbone biosynthesis	K01823;K01823;K01823	-	GO:0003824//catalytic activity	GO:0006720//isoprenoid metabolic process
1	State 1,2 -vs- State 1,3	ncbi_112797577	2	4.28464e-20	3.59228e-18	At5g16400	PREDICTED: thioredoxin F-type, chloroplastic [Arachis duranensis]	-	-	-	-	-	GO:0015036//disulfide oxidoreductase activity	GO:0019725//cellular homeostasis;GO:0044710//single-organism metabolic process
1	State 1,2 -vs- State 1,3	ncbi_112797604	2	9.97315e-37	1.45631e-34	PGLP1B	PREDICTED: phosphoglycolate phosphatase 1B, chloroplastic-like [Arachis duranensis]	Metabolism;Metabolism;Metabolism;Metabolism	Global and overview maps;Global and overview maps;Global and overview maps;Carbohydrate metabolism	ko01100//Metabolic pathways;ko01110//Biosynthesis of secondary metabolites;ko01200//Carbon metabolism;ko00630//Glyoxylate and dicarboxylate metabolism	K19269;K19269;K19269;K19269	-	GO:0042578//phosphoric ester hydrolase activity	GO:0006796//phosphate-containing compound metabolic process
1	State 1,2 -vs- State 1,3	ncbi_112797607	1	0	0	Letm1	PREDICTED: LETM1 and EF-hand domain-containing protein 1, mitochondrial-like [Arachis ipaensis]	-	-	-	-	GO:0031224//intrinsic component of membrane;GO:0043231//intracellular membrane-bounded organelle	-	-
1	State 1,2 -vs- State 1,3	ncbi_112797616	4	1.95755e-16	1.3464e-14	CC-1	PREDICTED: cytochrome c [Arachis duranensis]	-	-	-	-	-	-	-
1	State 1,2 -vs- State 1,3	ncbi_112797683	4	7.05186e-14	4.16404e-12	RABD2A	PREDICTED: ras-related protein RABD2a-like isoform X1 [Arachis duranensis]	-	-	-	-	GO:0000139//Golgi membrane	GO:0032550//purine ribonucleoside binding	GO:0008104//protein localization;GO:0016482//cytoplasmic transport;GO:0035556//intracellular signal transduction
1	State 1,2 -vs- State 1,3	ncbi_112797725	3	1.84904e-19	1.5035e-17	VIP2	PREDICTED: inositol hexakisphosphate and diphosphoinositol-pentakisphosphate kinase 2-like isoform X1 [Arachis duranensis]	Environmental Information Processing	Signal transduction	ko04070//Phosphatidylinositol signaling system	K13024	-	-	GO:0006796//phosphate-containing compound metabolic process
1	State 1,2 -vs- State 1,3	ncbi_112797727	2	6.29732e-40	1.01702e-37	RPS17	PREDICTED: 30S ribosomal protein S17, chloroplastic [Arachis duranensis]	Genetic Information Processing	Translation	ko03010//Ribosome	K02961	GO:0000314//organellar small ribosomal subunit;GO:0009526//plastid envelope;GO:0009532//plastid stroma;GO:0031976//plastid thylakoid	GO:0003723//RNA binding;GO:0005198//structural molecule activity	GO:0006412//translation
1	State 1,2 -vs- State 1,3	ncbi_112797733	3	6.77606e-13	3.75447e-11	HIRL2	PREDICTED: hypersensitive-induced response protein 2-like [Arachis ipaensis]	-	-	-	-	-	-	-
1	State 1,2 -vs- State 1,3	ncbi_112797843	3	2.69796e-21	2.4151e-19	UGD1	PREDICTED: UDP-glucose 6-dehydrogenase 1 [Arachis ipaensis]	Metabolism;Metabolism;Metabolism;Metabolism	Global and overview maps;Carbohydrate metabolism;Carbohydrate metabolism;Carbohydrate metabolism	ko01100//Metabolic pathways;ko00520//Amino sugar and nucleotide sugar metabolism;ko00040//Pentose and glucuronate interconversions;ko00053//Ascorbate and aldarate metabolism	K00012;K00012;K00012;K00012	-	GO:0000166//nucleotide binding;GO:0016614//oxidoreductase activity, acting on CH-OH group of donors	GO:0009226//nucleotide-sugar biosynthetic process
1	State 1,2 -vs- State 1,3	ncbi_112797867	3	2.25696e-28	2.69035e-26	H3-7	PREDICTED: histone H3.2 [Musa acuminata subsp. malaccensis] [Musa acuminata]	-	-	-	-	GO:0043231//intracellular membrane-bounded organelle;GO:0043232//intracellular non-membrane-bounded organelle	GO:0003676//nucleic acid binding;GO:0046983//protein dimerization activity	-
1	State 1,2 -vs- State 1,3	ncbi_114924131	4	4.49855e-41	7.56134e-39	PMAT1	PREDICTED: phenolic glucoside malonyltransferase 1-like [Arachis duranensis]	-	-	-	-	-	GO:0016746//transferase activity, transferring acyl groups	-
1	State 1,2 -vs- State 1,3	ncbi_112797888	4	1.68149e-16	1.16116e-14	PIR7B	PREDICTED: putative methylesterase 11, chloroplastic [Arachis duranensis]	-	-	-	-	-	-	-
1	State 1,2 -vs- State 1,3	ncbi_112797889	2	7.85044e-22	7.27837e-20	SP1L1	PREDICTED: protein SPIRAL1-like 2 [Arachis duranensis]	-	-	-	-	-	-	-
1	State 1,2 -vs- State 1,3	ncbi_112797941	2	1.04782e-15	6.90252e-14	RPL30	PREDICTED: 60S ribosomal protein L30 [Glycine max]	Genetic Information Processing	Translation	ko03010//Ribosome	K02908	GO:0030529//intracellular ribonucleoprotein complex	-	GO:0010467//gene expression
1	State 1,2 -vs- State 1,3	ncbi_112797964	2	8.92898e-11	4.06919e-09	APS2	PREDICTED: ATP sulfurylase 2-like [Arachis duranensis]	Metabolism;Metabolism;Metabolism;Metabolism;Metabolism	Global and overview maps;Nucleotide metabolism;Energy metabolism;Metabolism of other amino acids;Biosynthesis of other secondary metabolites	ko01100//Metabolic pathways;ko00230//Purine metabolism;ko00920//Sulfur metabolism;ko00450//Selenocompound metabolism;ko00261//Monobactam biosynthesis	K13811;K13811;K13811;K13811;K13811	GO:0009532//plastid stroma	GO:0004779//sulfate adenylyltransferase activity;GO:0032550//purine ribonucleoside binding	GO:0044272//sulfur compound biosynthetic process
1	State 1,2 -vs- State 1,3	ncbi_112797970	4	3.19651e-124	1.47399e-121	At3g02360	PREDICTED: 6-phosphogluconate dehydrogenase, decarboxylating 3 [Arachis duranensis]	Metabolism;Metabolism;Metabolism;Metabolism;Metabolism	Global and overview maps;Global and overview maps;Global and overview maps;Metabolism of other amino acids;Carbohydrate metabolism	ko01100//Metabolic pathways;ko01110//Biosynthesis of secondary metabolites;ko01200//Carbon metabolism;ko00480//Glutathione metabolism;ko00030//Pentose phosphate pathway	K00033;K00033;K00033;K00033;K00033	-	GO:0000166//nucleotide binding;GO:0016614//oxidoreductase activity, acting on CH-OH group of donors;GO:0048037//cofactor binding	GO:0006739//NADP metabolic process
1	State 1,2 -vs- State 1,3	ncbi_112797972	2	3.13111e-77	1.00211e-74	OHP1	PREDICTED: high-light-induced protein, chloroplastic-like isoform X1 [Arachis duranensis]	-	-	-	-	-	-	-
1	State 1,2 -vs- State 1,3	ncbi_112797975	2	1.002e-12	5.41489e-11	COL2	PREDICTED: LOW QUALITY PROTEIN: zinc finger protein CONSTANS-LIKE 2-like [Arachis duranensis]	-	-	-	-	-	-	-
1	State 1,2 -vs- State 1,3	ncbi_112797983	3	1.10715e-63	2.90642e-61	POX1	PREDICTED: proline dehydrogenase 2, mitochondrial-like [Arachis duranensis]	Metabolism;Metabolism;Metabolism	Global and overview maps;Global and overview maps;Amino acid metabolism	ko01100//Metabolic pathways;ko01110//Biosynthesis of secondary metabolites;ko00330//Arginine and proline metabolism	K00318;K00318;K00318	-	GO:0003824//catalytic activity	GO:0006560//proline metabolic process
1	State 1,2 -vs- State 1,3	ncbi_112797992	2	1.30467e-11	6.39929e-10	TBL19	PREDICTED: protein trichome birefringence-like 19 [Arachis duranensis]	-	-	-	-	-	-	-
1	State 1,2 -vs- State 1,3	ncbi_112800494	2	1.70331e-27	1.96683e-25	RPL26A	PREDICTED: 60S ribosomal protein L26-1 [Arachis duranensis]	Genetic Information Processing	Translation	ko03010//Ribosome	K02898	GO:0044391//ribosomal subunit	-	GO:0010467//gene expression
1	State 1,2 -vs- State 1,3	ncbi_112800519	2	2.44597e-16	1.66771e-14	CGLD27	DUF1230 family protein [Medicago truncatula]	-	-	-	-	-	-	-
1	State 1,2 -vs- State 1,3	ncbi_112800538	5	1.20658e-27	1.40249e-25	CYP81E8	PREDICTED: cytochrome P450 81E8-like [Arachis duranensis]	Metabolism;Metabolism	Global and overview maps;Biosynthesis of other secondary metabolites	ko01110//Biosynthesis of secondary metabolites;ko00943//Isoflavonoid biosynthesis	K13260;K13260	GO:0031224//intrinsic component of membrane	GO:0016491//oxidoreductase activity;GO:0046906//tetrapyrrole binding;GO:0046914//transition metal ion binding	GO:0044710//single-organism metabolic process
1	State 1,2 -vs- State 1,3	ncbi_112800541	5	6.08625e-28	7.20593e-26	CYP81E1	PREDICTED: isoflavone 2'-hydroxylase-like [Arachis duranensis]	-	-	-	-	-	GO:0016491//oxidoreductase activity;GO:0046906//tetrapyrrole binding;GO:0046914//transition metal ion binding	GO:0044710//single-organism metabolic process
1	State 1,2 -vs- State 1,3	ncbi_112800569	3	1.0262e-08	3.78766e-07	NAPRT1	PREDICTED: nicotinate phosphoribosyltransferase 1-like isoform X1 [Arachis duranensis]	Metabolism;Metabolism	Global and overview maps;Metabolism of cofactors and vitamins	ko01100//Metabolic pathways;ko00760//Nicotinate and nicotinamide metabolism	K00763;K00763	-	GO:0016763//transferase activity, transferring pentosyl groups	GO:0019357//nicotinate nucleotide biosynthetic process;GO:0019359//nicotinamide nucleotide biosynthetic process
1	State 1,2 -vs- State 1,3	ncbi_112800588	3	2.30669e-15	1.48465e-13	HSF24	PREDICTED: heat shock factor protein HSF24 [Arachis duranensis]	-	-	-	-	GO:0043231//intracellular membrane-bounded organelle	-	GO:0006351//transcription, DNA-templated;GO:0006950//response to stress;GO:0009628//response to abiotic stimulus;GO:0010033//response to organic substance;GO:0010468//regulation of gene expression;GO:0044763//single-organism cellular process;GO:0050794//regulation of cellular process;GO:0051716//cellular response to stimulus
1	State 1,2 -vs- State 1,3	ncbi_112800600	3	8.98662e-11	4.0928e-09	--	transducin/WD40 repeat protein [Medicago truncatula]	-	-	-	-	-	-	-
1	State 1,2 -vs- State 1,3	ncbi_112800628	2	2.24466e-09	8.93417e-08	--	synechocystis YCF37-like protein [Phaseolus vulgaris]	-	-	-	-	GO:0031976//plastid thylakoid;GO:0044434//chloroplast part	-	GO:0006796//phosphate-containing compound metabolic process;GO:0019637//organophosphate metabolic process;GO:0044238//primary metabolic process;GO:0044281//small molecule metabolic process;GO:0044763//single-organism cellular process
1	State 1,2 -vs- State 1,3	ncbi_112800694	2	9.15598e-19	7.10689e-17	--	PREDICTED: uncharacterized protein LOC107487864 [Arachis duranensis]	-	-	-	-	-	-	-
1	State 1,2 -vs- State 1,3	ncbi_112803249	5	7.41212e-22	6.90484e-20	--	-	-	-	-	-	-	-	-
1	State 1,2 -vs- State 1,3	ncbi_112800768	4	4.35081e-27	4.87925e-25	TRX1	PREDICTED: thioredoxin H-type [Arachis duranensis]	-	-	-	-	GO:0005576//extracellular region;GO:0044444//cytoplasmic part	GO:0015036//disulfide oxidoreductase activity;GO:0030234//enzyme regulator activity	GO:0009893//positive regulation of metabolic process;GO:0018904//ether metabolic process;GO:0019725//cellular homeostasis
1	State 1,2 -vs- State 1,3	ncbi_112800834	2	4.31959e-11	2.02789e-09	DREB1E	PREDICTED: dehydration-responsive element-binding protein 1E-like [Arachis duranensis]	-	-	-	-	-	-	GO:0010467//gene expression;GO:0034645//cellular macromolecule biosynthetic process
1	State 1,2 -vs- State 1,3	ncbi_112800842	4	8.21162e-13	4.48256e-11	PLDGAMMA1	PREDICTED: phospholipase D gamma 1-like [Arachis duranensis]	Metabolism;Metabolism;Cellular Processes;Metabolism;Metabolism	Global and overview maps;Global and overview maps;Transport and catabolism;Lipid metabolism;Lipid metabolism	ko01100//Metabolic pathways;ko01110//Biosynthesis of secondary metabolites;ko04144//Endocytosis;ko00564//Glycerophospholipid metabolism;ko00565//Ether lipid metabolism	K01115;K01115;K01115;K01115;K01115	-	GO:0004620//phospholipase activity;GO:0046872//metal ion binding	GO:0006650//glycerophospholipid metabolic process
1	State 1,2 -vs- State 1,3	ncbi_112800848	2	1.90912e-09	7.67712e-08	PGRL1A	PREDICTED: PGR5-like protein 1B, chloroplastic [Arachis duranensis]	-	-	-	-	-	-	-
1	State 1,2 -vs- State 1,3	ncbi_112800889	3	9.94833e-14	5.81558e-12	HOP2	PREDICTED: hsp70-Hsp90 organizing protein 3-like [Arachis ipaensis]	-	-	-	-	-	-	-
1	State 1,2 -vs- State 1,3	ncbi_112800893	2	2.58642e-09	1.02363e-07	TL20.3	PREDICTED: thylakoid lumenal protein TL20.3, chloroplastic [Arachis duranensis]	-	-	-	-	GO:0031978//plastid thylakoid lumen;GO:0044434//chloroplast part	-	-
1	State 1,2 -vs- State 1,3	ncbi_112800906	2	2.68517e-11	1.28468e-09	--	NAD(P)-linked oxidoreductase-like protein [Medicago truncatula]	-	-	-	-	GO:0031976//plastid thylakoid;GO:0044434//chloroplast part	-	GO:0006090//pyruvate metabolic process;GO:0043623//cellular protein complex assembly
1	State 1,2 -vs- State 1,3	ncbi_112800968	2	8.32437e-22	7.70757e-20	GSTU18	PREDICTED: glutathione S-transferase U18-like [Arachis duranensis]	Metabolism	Metabolism of other amino acids	ko00480//Glutathione metabolism	K00799	-	-	-
1	State 1,2 -vs- State 1,3	ncbi_112801049	3	1.12489e-14	7.00218e-13	UGT74B1	PREDICTED: UDP-glycosyltransferase 74B1-like [Arachis duranensis]	Metabolism;Metabolism;Metabolism;Metabolism	Global and overview maps;Global and overview maps;Amino acid metabolism;Biosynthesis of other secondary metabolites	ko01110//Biosynthesis of secondary metabolites;ko01210//2-Oxocarboxylic acid metabolism;ko00380//Tryptophan metabolism;ko00966//Glucosinolate biosynthesis	K11820;K11820;K11820;K11820	-	GO:0035251//UDP-glucosyltransferase activity	GO:0009617//response to bacterium;GO:0009683//indoleacetic acid metabolic process;GO:0019758//glycosinolate biosynthetic process;GO:0048588//developmental cell growth
1	State 1,2 -vs- State 1,3	ncbi_112801138	3	4.04843e-39	6.40538e-37	ACLA-1	PREDICTED: ATP-citrate synthase alpha chain protein 1 [Arachis duranensis]	Metabolism;Metabolism;Metabolism	Global and overview maps;Global and overview maps;Carbohydrate metabolism	ko01100//Metabolic pathways;ko01110//Biosynthesis of secondary metabolites;ko00020//Citrate cycle (TCA cycle)	K01648;K01648;K01648	-	-	-
1	State 1,2 -vs- State 1,3	ncbi_112801167	2	3.29816e-11	1.56726e-09	GGAT2	PREDICTED: glutamate--glyoxylate aminotransferase 2 [Arachis duranensis]	Metabolism;Metabolism;Metabolism;Metabolism;Metabolism;Metabolism;Metabolism;Metabolism;Metabolism;Metabolism	Global and overview maps;Global and overview maps;Global and overview maps;Global and overview maps;Energy metabolism;Carbohydrate metabolism;Amino acid metabolism;Global and overview maps;Amino acid metabolism;Amino acid metabolism	ko01100//Metabolic pathways;ko01110//Biosynthesis of secondary metabolites;ko01200//Carbon metabolism;ko01230//Biosynthesis of amino acids;ko00710//Carbon fixation in photosynthetic organisms;ko00630//Glyoxylate and dicarboxylate metabolism;ko00260//Glycine, serine and threonine metabolism;ko01210//2-Oxocarboxylic acid metabolism;ko00250//Alanine, aspartate and glutamate metabolism;ko00220//Argin…	K14272;K14272;K14272;K14272;K14272;K14272;K14272;K14272;K14272;K14272	-	GO:0016769//transferase activity, transferring nitrogenous groups;GO:0043168//anion binding	GO:0008152//metabolic process
1	State 1,2 -vs- State 1,3	ncbi_112801177	2	2.32772e-12	1.21619e-10	RPP2B	PREDICTED: 60S acidic ribosomal protein P2A-like [Arachis duranensis]	Genetic Information Processing	Translation	ko03010//Ribosome	K02943	GO:0030529//intracellular ribonucleoprotein complex	-	GO:0034645//cellular macromolecule biosynthetic process
1	State 1,2 -vs- State 1,3	ncbi_112801193	2	2.18201e-12	1.14219e-10	UAF30	PREDICTED: upstream activation factor subunit UAF30-like [Arachis duranensis]	-	-	-	-	-	-	-
1	State 1,2 -vs- State 1,3	ncbi_112801225	3	2.61211e-19	2.10201e-17	UBQ10	PREDICTED: polyubiquitin isoform X1 [Pyrus x bretschneideri]	-	-	-	-	-	-	-
1	State 1,2 -vs- State 1,3	ncbi_112801255	3	2.74687e-09	1.08468e-07	-	-	-	-	-	-	-	-	-
1	State 1,2 -vs- State 1,3	ncbi_112801280	2	1.71814e-12	9.09565e-11	GSVIVT00020038001	PREDICTED: 40S ribosomal protein S3a [Arachis duranensis]	Genetic Information Processing	Translation	ko03010//Ribosome	K02984	GO:0015935//small ribosomal subunit	-	GO:0010467//gene expression
1	State 1,2 -vs- State 1,3	ncbi_112801291	4	4.20036e-73	1.30269e-70	OPR2	PREDICTED: 12-oxophytodienoate reductase 2 [Glycine max]	Metabolism;Metabolism;Metabolism	Global and overview maps;Global and overview maps;Lipid metabolism	ko01100//Metabolic pathways;ko01110//Biosynthesis of secondary metabolites;ko00592//alpha-Linolenic acid metabolism	K05894;K05894;K05894	-	GO:0003824//catalytic activity;GO:0032553//ribonucleotide binding	GO:0044710//single-organism metabolic process
1	State 1,2 -vs- State 1,3	ncbi_112801293	4	2.90944e-186	2.37123e-183	OPR2	PREDICTED: 12-oxophytodienoate reductase 2-like isoform X2 [Arachis duranensis]	Metabolism;Metabolism;Metabolism	Global and overview maps;Global and overview maps;Lipid metabolism	ko01100//Metabolic pathways;ko01110//Biosynthesis of secondary metabolites;ko00592//alpha-Linolenic acid metabolism	K05894;K05894;K05894	-	GO:0003824//catalytic activity;GO:0032553//ribonucleotide binding	GO:0044710//single-organism metabolic process
1	State 1,2 -vs- State 1,3	ncbi_112801359	2	6.04148e-13	3.35807e-11	--	rubredoxin family protein [Phaseolus vulgaris]	-	-	-	-	-	-	-
1	State 1,2 -vs- State 1,3	ncbi_112801377	3	1.26012e-26	1.39973e-24	CYTC-2	PREDICTED: cytochrome c [Arachis duranensis]	-	-	-	-	GO:0043231//intracellular membrane-bounded organelle;GO:0044425//membrane part	GO:0043169//cation binding;GO:0046906//tetrapyrrole binding	GO:0044710//single-organism metabolic process
1	State 1,2 -vs- State 1,3	ncbi_112801387	2	1.74967e-20	1.51216e-18	--	Rieske (2Fe-2S) domain protein [Medicago truncatula]	-	-	-	-	GO:0009526//plastid envelope;GO:0031976//plastid thylakoid;GO:0044434//chloroplast part	GO:0003824//catalytic activity;GO:0051536//iron-sulfur cluster binding	GO:0044710//single-organism metabolic process
1	State 1,2 -vs- State 1,3	ncbi_112801460	2	8.61303e-09	3.21457e-07	At3g05170	PREDICTED: phosphoglycerate mutase-like protein AT74H [Arachis duranensis]	-	-	-	-	-	-	-
1	State 1,2 -vs- State 1,3	ncbi_112801506	2	2.57922e-20	2.19394e-18	TIP2-2	PREDICTED: probable aquaporin TIP2-2 [Arachis duranensis]	-	-	-	-	GO:0031224//intrinsic component of membrane	-	GO:0051234//establishment of localization
1	State 1,2 -vs- State 1,3	ncbi_112801516	2	2.41124e-08	8.49703e-07	RPS30A	PREDICTED: 40S ribosomal protein S30 [Amborella trichopoda]	Genetic Information Processing	Translation	ko03010//Ribosome	K02983	GO:0030529//intracellular ribonucleoprotein complex	-	GO:0010467//gene expression
1	State 1,2 -vs- State 1,3	ncbi_112801548	4	8.67741e-09	3.23687e-07	WRKY4	PREDICTED: probable WRKY transcription factor 4 [Arachis duranensis]	-	-	-	-	-	-	-
1	State 1,2 -vs- State 1,3	ncbi_112801560	2	1.81583e-26	2.0043e-24	--	PREDICTED: uncharacterized protein LOC107489284 [Arachis duranensis]	-	-	-	-	-	-	GO:0005982//starch metabolic process;GO:0006090//pyruvate metabolic process;GO:0006355//regulation of transcription, DNA-templated;GO:0009886//post-embryonic morphogenesis
1	State 1,2 -vs- State 1,3	ncbi_112801628	4	1.98497e-52	4.12844e-50	MPSR1	PREDICTED: E3 ubiquitin-protein ligase RING1-like [Arachis duranensis]	-	-	-	-	-	-	-
1	State 1,2 -vs- State 1,3	ncbi_112801640	3	1.06656e-08	3.9242e-07	UGD4	PREDICTED: UDP-glucose 6-dehydrogenase 4-like [Arachis duranensis]	Metabolism;Metabolism;Metabolism;Metabolism	Global and overview maps;Carbohydrate metabolism;Carbohydrate metabolism;Carbohydrate metabolism	ko01100//Metabolic pathways;ko00520//Amino sugar and nucleotide sugar metabolism;ko00040//Pentose and glucuronate interconversions;ko00053//Ascorbate and aldarate metabolism	K00012;K00012;K00012;K00012	-	GO:0000166//nucleotide binding;GO:0016614//oxidoreductase activity, acting on CH-OH group of donors	GO:0044710//single-organism metabolic process
1	State 1,2 -vs- State 1,3	ncbi_112801730	2	1.29543e-224	1.46449e-221	LHCB5	PREDICTED: chlorophyll a-b binding protein CP26, chloroplastic [Arachis duranensis]	Metabolism;Metabolism	Global and overview maps;Energy metabolism	ko01100//Metabolic pathways;ko00196//Photosynthesis - antenna proteins	K08916;K08916	GO:0009521//photosystem;GO:0031224//intrinsic component of membrane	GO:0043169//cation binding;GO:0046906//tetrapyrrole binding	GO:0006091//generation of precursor metabolites and energy;GO:0006464//cellular protein modification process
1	State 1,2 -vs- State 1,3	ncbi_112801767	3	1.03289e-54	2.25533e-52	LIGB	PREDICTED: extradiol ring-cleavage dioxygenase-like [Arachis duranensis]	Metabolism	Biosynthesis of other secondary metabolites	ko00965//Betalain biosynthesis	K15777	-	GO:0005506//iron ion binding;GO:0016491//oxidoreductase activity	GO:0044710//single-organism metabolic process
1	State 1,2 -vs- State 1,3	ncbi_112801845	4	5.01114e-18	3.75653e-16	--	PREDICTED: miraculin-like [Arachis duranensis]	-	-	-	-	-	-	-
1	State 1,2 -vs- State 1,3	ncbi_112801846	4	1.95935e-16	1.3464e-14	--	PREDICTED: miraculin-like [Arachis duranensis]	-	-	-	-	-	-	-
1	State 1,2 -vs- State 1,3	ncbi_112801849	5	5.35263e-20	4.45043e-18	ASP	PREDICTED: miraculin-like [Arachis duranensis]	-	-	-	-	-	-	-
1	State 1,2 -vs- State 1,3	ncbi_112801894	3	2.57357e-12	1.34115e-10	EIF5	PREDICTED: eukaryotic translation initiation factor 5-like [Arachis duranensis]	Genetic Information Processing	Translation	ko03013//RNA transport	K03262	-	-	-
1	State 1,2 -vs- State 1,3	ncbi_112801954	3	1.92405e-12	1.01321e-10	RH14	PREDICTED: DEAD-box ATP-dependent RNA helicase 46 isoform X1 [Arachis duranensis]	Genetic Information Processing	Transcription	ko03040//Spliceosome	K12823	-	-	-
1	State 1,2 -vs- State 1,3	ncbi_112801971	3	3.63327e-12	1.86086e-10	--	PREDICTED: uncharacterized protein LOC107641348 [Arachis ipaensis]	-	-	-	-	-	-	-
1	State 1,2 -vs- State 1,3	ncbi_112802001	2	5.33384e-10	2.25078e-08	--	PREDICTED: uncharacterized protein LOC107490130 [Arachis duranensis]	-	-	-	-	-	-	-
1	State 1,2 -vs- State 1,3	ncbi_112802018	2	5.96961e-09	2.27524e-07	bioC	S-adenosyl-L-methionine-dependent methyltransferase [Medicago truncatula]	-	-	-	-	GO:0009536//plastid	GO:0016741//transferase activity, transferring one-carbon groups	GO:0008152//metabolic process
1	State 1,2 -vs- State 1,3	ncbi_112802041	3	1.16152e-08	4.26243e-07	VPS32.1	PREDICTED: vacuolar protein sorting-associated protein 32 homolog 2 [Arachis duranensis]	Cellular Processes	Transport and catabolism	ko04144//Endocytosis	K12194	-	-	-
1	State 1,2 -vs- State 1,3	ncbi_112802042	2	2.78415e-18	2.11653e-16	RPL31	PREDICTED: 60S ribosomal protein L31 [Arachis duranensis]	Genetic Information Processing	Translation	ko03010//Ribosome	K02910	GO:0030529//intracellular ribonucleoprotein complex	-	GO:0010467//gene expression
1	State 1,2 -vs- State 1,3	ncbi_112802162	3	8.39931e-110	3.56798e-107	MBF1C	PREDICTED: multiprotein-bridging factor 1c-like [Arachis ipaensis]	-	-	-	-	-	GO:0003677//DNA binding	-
1	State 1,2 -vs- State 1,3	ncbi_112802204	2	6.32402e-27	7.06949e-25	--	PREDICTED: uncharacterized protein LOC107490421 [Arachis duranensis]	-	-	-	-	-	-	-
1	State 1,2 -vs- State 1,3	ncbi_112802205	3	5.77447e-14	3.42129e-12	--	PREDICTED: uncharacterized protein LOC107490420 [Arachis duranensis]	-	-	-	-	-	-	-
1	State 1,2 -vs- State 1,3	ncbi_112802215	3	1.62843e-60	3.94943e-58	LBD41	PREDICTED: LOB domain-containing protein 41-like [Arachis duranensis]	-	-	-	-	-	-	-
1	State 1,2 -vs- State 1,3	ncbi_112802216	4	5.7175e-13	3.19065e-11	--	PREDICTED: uncharacterized protein LOC107490413 [Arachis duranensis]	-	-	-	-	-	-	-
1	State 1,2 -vs- State 1,3	ncbi_112802373	4	2.05424e-15	1.32949e-13	GS1	PREDICTED: glutamine synthetase nodule isozyme [Arachis ipaensis]	Metabolism;Metabolism;Metabolism;Metabolism;Metabolism;Metabolism	Global and overview maps;Global and overview maps;Carbohydrate metabolism;Amino acid metabolism;Energy metabolism;Amino acid metabolism	ko01100//Metabolic pathways;ko01230//Biosynthesis of amino acids;ko00630//Glyoxylate and dicarboxylate metabolism;ko00250//Alanine, aspartate and glutamate metabolism;ko00910//Nitrogen metabolism;ko00220//Arginine biosynthesis	K01915;K01915;K01915;K01915;K01915;K01915	-	GO:0016211//ammonia ligase activity;GO:0032550//purine ribonucleoside binding	GO:0006541//glutamine metabolic process
1	State 1,2 -vs- State 1,3	ncbi_112802430	3	1.14976e-23	1.14961e-21	BAM1	PREDICTED: beta-amylase 1, chloroplastic [Arachis ipaensis]	Metabolism	Carbohydrate metabolism	ko00500//Starch and sucrose metabolism	K01177	-	GO:0016160//amylase activity	GO:0044238//primary metabolic process
1	State 1,2 -vs- State 1,3	ncbi_112802439	4	3.23209e-10	1.39753e-08	AGO1	PREDICTED: protein argonaute 1 [Arachis ipaensis]	-	-	-	-	-	GO:0008135//translation factor activity, RNA binding	GO:0006412//translation;GO:0016458//gene silencing
1	State 1,2 -vs- State 1,3	ncbi_112802451	2	4.07799e-95	1.57917e-92	BCA1	PREDICTED: carbonic anhydrase, chloroplastic-like isoform X1 [Arachis duranensis]	Metabolism	Energy metabolism	ko00910//Nitrogen metabolism	K01673	-	-	-
1	State 1,2 -vs- State 1,3	ncbi_112802461	4	1.05238e-29	1.29408e-27	EO	PREDICTED: 2-methylene-furan-3-one reductase-like [Arachis duranensis]	-	-	-	-	-	GO:0003824//catalytic activity	GO:0044710//single-organism metabolic process
1	State 1,2 -vs- State 1,3	ncbi_112802518	2	7.3844e-62	1.8289e-59	--	PREDICTED: uncharacterized protein LOC107491413 [Arachis duranensis]	-	-	-	-	-	-	-
1	State 1,2 -vs- State 1,3	ncbi_112802533	2	4.41548e-13	2.48383e-11	RPS10-1	PREDICTED: 40S ribosomal protein S10-like [Arachis duranensis]	Genetic Information Processing	Translation	ko03010//Ribosome	K02947	-	-	-
1	State 1,2 -vs- State 1,3	ncbi_112802569	4	5.33472e-37	7.85538e-35	UGT74B1	PREDICTED: UDP-glycosyltransferase 74B1-like [Arachis duranensis]	Metabolism;Metabolism;Metabolism;Metabolism	Global and overview maps;Global and overview maps;Amino acid metabolism;Biosynthesis of other secondary metabolites	ko01110//Biosynthesis of secondary metabolites;ko01210//2-Oxocarboxylic acid metabolism;ko00380//Tryptophan metabolism;ko00966//Glucosinolate biosynthesis	K11820;K11820;K11820;K11820	-	GO:0016757//transferase activity, transferring glycosyl groups	-
1	State 1,2 -vs- State 1,3	ncbi_112802622	2	1.75165e-37	2.6234e-35	--	PREDICTED: uncharacterized protein LOC107491335 [Arachis duranensis]	-	-	-	-	-	-	-
1	State 1,2 -vs- State 1,3	ncbi_112802662	3	2.23392e-08	7.90399e-07	Ist1	PREDICTED: IST1 homolog [Arachis ipaensis]	Cellular Processes	Transport and catabolism	ko04144//Endocytosis	K19476	-	-	-
1	State 1,2 -vs- State 1,3	ncbi_112802676	2	9.25572e-25	9.63957e-23	RPL15	PREDICTED: 50S ribosomal protein L15, chloroplastic-like [Arachis duranensis]	Genetic Information Processing	Translation	ko03010//Ribosome	K02876	-	-	-
1	State 1,2 -vs- State 1,3	ncbi_112802732	4	2.4608e-17	1.77998e-15	NQR	PREDICTED: NADPH:quinone oxidoreductase [Arachis duranensis]	-	-	-	-	-	-	GO:0044710//single-organism metabolic process
1	State 1,2 -vs- State 1,3	ncbi_112802768	3	2.47992e-18	1.8873e-16	At5g51830	PREDICTED: probable fructokinase-7 [Arachis duranensis]	Metabolism;Metabolism;Metabolism;Metabolism	Global and overview maps;Carbohydrate metabolism;Carbohydrate metabolism;Carbohydrate metabolism	ko01100//Metabolic pathways;ko00500//Starch and sucrose metabolism;ko00520//Amino sugar and nucleotide sugar metabolism;ko00051//Fructose and mannose metabolism	K00847;K00847;K00847;K00847	-	-	-
1	State 1,2 -vs- State 1,3	ncbi_112802783	2	2.30298e-09	9.15588e-08	--	PREDICTED: uncharacterized protein LOC107491213 isoform X1 [Arachis duranensis]	-	-	-	-	-	-	-
1	State 1,2 -vs- State 1,3	ncbi_112802832	3	1.10703e-11	5.48359e-10	HSFB2A	PREDICTED: heat stress transcription factor B-2b-like [Arachis duranensis]	-	-	-	-	-	-	GO:0009987//cellular process;GO:0050896//response to stimulus
1	State 1,2 -vs- State 1,3	ncbi_112802839	2	1.25065e-08	4.57511e-07	MSBP2	PREDICTED: membrane steroid-binding protein 2-like [Arachis duranensis]	-	-	-	-	-	-	-
1	State 1,2 -vs- State 1,3	ncbi_112802846	2	1.66454e-13	9.56306e-12	--	PREDICTED: remorin [Arachis ipaensis]	-	-	-	-	-	-	-
1	State 1,2 -vs- State 1,3	ncbi_112802855	2	1.02568e-58	2.37265e-56	RPL6	PREDICTED: 50S ribosomal protein L6, chloroplastic-like [Arachis duranensis]	Genetic Information Processing	Translation	ko03010//Ribosome	K02933	-	-	-
1	State 1,2 -vs- State 1,3	ncbi_112802857	4	1.41204e-13	8.15924e-12	-	-	-	-	-	-	-	-	-
1	State 1,2 -vs- State 1,3	ncbi_112802865	4	5.7175e-13	3.19065e-11	AAE3	PREDICTED: oxalate--CoA ligase isoform X1 [Arachis duranensis]	Metabolism;Metabolism	Global and overview maps;Carbohydrate metabolism	ko01100//Metabolic pathways;ko00630//Glyoxylate and dicarboxylate metabolism	K22133;K22133	GO:0005576//extracellular region;GO:0005911//cell-cell junction;GO:0009532//plastid stroma	GO:0016878//acid-thiol ligase activity;GO:0032550//purine ribonucleoside binding	GO:0001101//response to acid chemical;GO:0003006//developmental process involved in reproduction;GO:0009072//aromatic amino acid family metabolic process;GO:0009620//response to fungus;GO:0010029//regulation of seed germination;GO:0015698//inorganic anion transport;GO:0033609//oxalate metabolic process
1	State 1,2 -vs- State 1,3	ncbi_112802889	4	1.5075e-08	5.46907e-07	At1g76660	hydroxyproline-rich glycoprotein family protein [Medicago truncatula]	-	-	-	-	-	-	-
1	State 1,2 -vs- State 1,3	ncbi_112802891	3	4.15519e-38	6.3729e-36	--	PREDICTED: protein SRC2 homolog [Arachis duranensis]	-	-	-	-	-	-	-
1	State 1,2 -vs- State 1,3	ncbi_112802917	3	1.99787e-111	8.644e-109	HSP83A	PREDICTED: heat shock protein 83 isoform X1 [Arachis ipaensis]	Organismal Systems;Genetic Information Processing	Environmental adaptation;Folding, sorting and degradation	ko04626//Plant-pathogen interaction;ko04141//Protein processing in endoplasmic reticulum	K04079;K04079	-	-	-
1	State 1,2 -vs- State 1,3	ncbi_112802923	2	5.24728e-09	2.00977e-07	At5g52780	PREDICTED: uncharacterized protein PAM68-like [Arachis duranensis]	-	-	-	-	-	-	-
1	State 1,2 -vs- State 1,3	ncbi_112802935	3	2.05479e-17	1.494e-15	SGT1	PREDICTED: protein SGT1 homolog [Arachis duranensis]	Organismal Systems	Environmental adaptation	ko04626//Plant-pathogen interaction	K12795	-	-	-
1	State 1,2 -vs- State 1,3	ncbi_112803007	2	0	0	CAB3	PREDICTED: chlorophyll a-b binding protein of LHCII type 1 [Arachis duranensis]	Metabolism;Metabolism	Global and overview maps;Energy metabolism	ko01100//Metabolic pathways;ko00196//Photosynthesis - antenna proteins	K08912;K08912	-	-	-
1	State 1,2 -vs- State 1,3	ncbi_112803013	3	4.52088e-14	2.70831e-12	ERF110	PREDICTED: ethylene-responsive transcription factor ABR1-like isoform X1 [Arachis duranensis]	-	-	-	-	-	-	-
1	State 1,2 -vs- State 1,3	ncbi_112803057	2	3.5409e-13	2.00473e-11	tam	CMV 1a interacting protein [Medicago truncatula]	-	-	-	-	-	GO:0016741//transferase activity, transferring one-carbon groups	GO:0008152//metabolic process
1	State 1,2 -vs- State 1,3	ncbi_112803074	2	0	0	CAB6A	PREDICTED: chlorophyll a-b binding protein 6A, chloroplastic [Arachis duranensis]	Metabolism	Energy metabolism	ko00196//Photosynthesis - antenna proteins	K08907	-	-	-
1	State 1,2 -vs- State 1,3	ncbi_112803089	2	1.24859e-31	1.5883e-29	RPL27	PREDICTED: 50S ribosomal protein L27, chloroplastic-like [Arachis ipaensis]	Genetic Information Processing	Translation	ko03010//Ribosome	K02899	GO:0030529//intracellular ribonucleoprotein complex	-	GO:0010467//gene expression
1	State 1,2 -vs- State 1,3	ncbi_112803096	2	1.75494e-12	9.27644e-11	SUC1	PREDICTED: sucrose transport protein SUC8-like [Arachis ipaensis]	-	-	-	-	-	-	-
1	State 1,2 -vs- State 1,3	ncbi_112803102	5	1.22116e-16	8.50817e-15	PMEI11	PREDICTED: 21 kDa protein-like [Arachis duranensis]	-	-	-	-	-	GO:0052689//carboxylic ester hydrolase activity	GO:0009892//negative regulation of metabolic process
1	State 1,2 -vs- State 1,3	ncbi_112803121	2	6.21546e-41	1.04222e-38	--	PREDICTED: repetitive proline-rich cell wall protein 2-like [Arachis duranensis]	-	-	-	-	-	-	-
1	State 1,2 -vs- State 1,3	ncbi_112803125	2	7.07355e-146	4.09746e-143	PSAG	PREDICTED: photosystem I reaction center subunit V, chloroplastic [Arachis duranensis]	Metabolism;Metabolism	Global and overview maps;Energy metabolism	ko01100//Metabolic pathways;ko00195//Photosynthesis	K08905;K08905	-	GO:0046906//tetrapyrrole binding	GO:0044237//cellular metabolic process
1	State 1,2 -vs- State 1,3	ncbi_112806017	4	1.56294e-10	6.9422e-09	--	BRI1-KD interacting protein [Phaseolus vulgaris]	-	-	-	-	-	-	-
1	State 1,2 -vs- State 1,3	ncbi_112806020	3	1.76056e-08	6.30232e-07	MED37D	PREDICTED: probable mediator of RNA polymerase II transcription subunit 37c [Arachis duranensis]	Genetic Information Processing;Cellular Processes;Genetic Information Processing	Folding, sorting and degradation;Transport and catabolism;Transcription	ko04141//Protein processing in endoplasmic reticulum;ko04144//Endocytosis;ko03040//Spliceosome	K03283;K03283;K03283	-	GO:0032550//purine ribonucleoside binding	-
1	State 1,2 -vs- State 1,3	ncbi_112695126	2	4.27727e-09	1.64815e-07	PSAE-1	PREDICTED: photosystem I reaction center subunit IV, chloroplastic [Arachis duranensis]	Metabolism;Metabolism	Global and overview maps;Energy metabolism	ko01100//Metabolic pathways;ko00195//Photosynthesis	K02693;K02693	GO:0043234//protein complex	-	GO:0044237//cellular metabolic process
1	State 1,2 -vs- State 1,3	ncbi_112695152	5	2.75044e-09	1.08548e-07	PDR1	PREDICTED: pleiotropic drug resistance protein 1-like [Arachis duranensis]	-	-	-	-	-	GO:0017111//nucleoside-triphosphatase activity;GO:0032550//purine ribonucleoside binding	-
1	State 1,2 -vs- State 1,3	ncbi_112695212	5	4.21761e-15	2.68099e-13	ATL60	PREDICTED: RING-H2 finger protein ATL3-like [Arachis duranensis]	-	-	-	-	-	-	-
1	State 1,2 -vs- State 1,3	ncbi_112695221	3	2.22839e-10	9.78022e-09	RAP2-2	PREDICTED: ethylene-responsive transcription factor RAP2-12 [Arachis duranensis]	-	-	-	-	-	-	-
1	State 1,2 -vs- State 1,3	ncbi_112695228	3	2.13352e-27	2.43949e-25	LOX3.1	PREDICTED: linoleate 13S-lipoxygenase 3-1, chloroplastic-like [Arachis duranensis]	Metabolism;Metabolism;Metabolism;Metabolism	Global and overview maps;Global and overview maps;Lipid metabolism;Lipid metabolism	ko01100//Metabolic pathways;ko01110//Biosynthesis of secondary metabolites;ko00592//alpha-Linolenic acid metabolism;ko00591//Linoleic acid metabolism	K00454;K00454;K00454;K00454	-	GO:0016701//oxidoreductase activity, acting on single donors with incorporation of molecular oxygen;GO:0043169//cation binding	GO:0006633//fatty acid biosynthetic process
1	State 1,2 -vs- State 1,3	ncbi_112695246	2	1.40599e-18	1.08413e-16	CAB7	PREDICTED: chlorophyll a-b binding protein 7, chloroplastic-like [Arachis duranensis]	Metabolism	Energy metabolism	ko00196//Photosynthesis - antenna proteins	K08908	-	-	-
1	State 1,2 -vs- State 1,3	ncbi_112695253	2	7.0495e-67	1.96074e-64	CURT1B	PREDICTED: protein CURVATURE THYLAKOID 1B, chloroplastic-like [Arachis ipaensis]	-	-	-	-	-	-	-
1	State 1,2 -vs- State 1,3	ncbi_112695279	2	7.23977e-24	7.31185e-22	--	plant/F21F14-40 protein [Medicago truncatula]	-	-	-	-	GO:0009528//plastid inner membrane;GO:0031976//plastid thylakoid	-	GO:0006090//pyruvate metabolic process;GO:0006779//porphyrin-containing compound biosynthetic process;GO:0009668//plastid membrane organization;GO:0016072//rRNA metabolic process;GO:0043623//cellular protein complex assembly
1	State 1,2 -vs- State 1,3	ncbi_112695329	3	1.28074e-66	3.54815e-64	AS	PREDICTED: hydroquinone glucosyltransferase-like [Arachis duranensis]	-	-	-	-	-	GO:0016757//transferase activity, transferring glycosyl groups	-
1	State 1,2 -vs- State 1,3	ncbi_112695418	5	1.20794e-48	2.36496e-46	WIN1	PREDICTED: pathogenesis-related protein PR-4 [Arachis duranensis]	-	-	-	-	-	-	-
1	State 1,2 -vs- State 1,3	ncbi_112695425	2	8.01598e-19	6.2497e-17	GME-1	PREDICTED: GDP-mannose 3,5-epimerase 2 [Arachis duranensis]	Metabolism;Metabolism;Metabolism;Metabolism	Global and overview maps;Global and overview maps;Carbohydrate metabolism;Carbohydrate metabolism	ko01100//Metabolic pathways;ko01110//Biosynthesis of secondary metabolites;ko00520//Amino sugar and nucleotide sugar metabolism;ko00053//Ascorbate and aldarate metabolism	K10046;K10046;K10046;K10046	GO:0043234//protein complex	GO:0048037//cofactor binding	GO:0006355//regulation of transcription, DNA-templated
1	State 1,2 -vs- State 1,3	ncbi_112695433	2	5.13838e-13	2.87893e-11	RPS25B	PREDICTED: 40S ribosomal protein S25-2 [Arachis duranensis]	Genetic Information Processing	Translation	ko03010//Ribosome	K02975	-	-	-
1	State 1,2 -vs- State 1,3	ncbi_112695442	2	1.41331e-46	2.60686e-44	RPI3	PREDICTED: probable ribose-5-phosphate isomerase 3, chloroplastic [Arachis duranensis]	Metabolism;Metabolism;Metabolism;Metabolism;Metabolism;Metabolism	Global and overview maps;Global and overview maps;Global and overview maps;Global and overview maps;Energy metabolism;Carbohydrate metabolism	ko01100//Metabolic pathways;ko01110//Biosynthesis of secondary metabolites;ko01200//Carbon metabolism;ko01230//Biosynthesis of amino acids;ko00710//Carbon fixation in photosynthetic organisms;ko00030//Pentose phosphate pathway	K01807;K01807;K01807;K01807;K01807;K01807	GO:0009526//plastid envelope;GO:0009532//plastid stroma;GO:0044434//chloroplast part	GO:0016861//intramolecular oxidoreductase activity, interconverting aldoses and ketoses	GO:0000097//sulfur amino acid biosynthetic process;GO:0006090//pyruvate metabolic process;GO:0006091//generation of precursor metabolites and energy;GO:0006544//glycine metabolic process;GO:0006568//tryptophan metabolic process;GO:0006605//protein targeting;GO:0006633//fatty acid biosynthetic process;GO:0006732//coenzyme metabolic process;GO:0006753//nucleoside phosphate metabolic process;GO:0009…
1	State 1,2 -vs- State 1,3	ncbi_112695451	2	1.53376e-12	8.18133e-11	--	PREDICTED: uncharacterized protein LOC107492063 isoform X1 [Arachis duranensis]	-	-	-	-	-	-	-
1	State 1,2 -vs- State 1,3	ncbi_112695536	5	1.08176e-13	6.31319e-12	RBOHB	PREDICTED: respiratory burst oxidase homolog protein B [Arachis duranensis]	Organismal Systems;Environmental Information Processing	Environmental adaptation;Signal transduction	ko04626//Plant-pathogen interaction;ko04016//MAPK signaling pathway - plant	K13447;K13447	GO:0031224//intrinsic component of membrane	GO:0046872//metal ion binding;GO:0050664//oxidoreductase activity, acting on NAD(P)H, oxygen as acceptor	GO:0044710//single-organism metabolic process
1	State 1,2 -vs- State 1,3	ncbi_112695538	4	2.56157e-16	1.74314e-14	RALF	PREDICTED: rapid alkalinization factor [Arachis duranensis]	-	-	-	-	GO:0005576//extracellular region;GO:0005911//cell-cell junction	GO:0005102//receptor binding	GO:0006575//cellular modified amino acid metabolic process;GO:0006595//polyamine metabolic process;GO:0006725//cellular aromatic compound metabolic process;GO:0019932//second-messenger-mediated signaling;GO:0048588//developmental cell growth
1	State 1,2 -vs- State 1,3	ncbi_112695549	2	3.94363e-13	2.22734e-11	RPL22B	PREDICTED: 60S ribosomal protein L22-2 [Arachis duranensis]	Genetic Information Processing	Translation	ko03010//Ribosome	K02891	-	-	-
1	State 1,2 -vs- State 1,3	ncbi_112695554	2	1.69432e-09	6.82569e-08	RPL18	PREDICTED: 60S ribosomal protein L18-like [Arachis duranensis]	Genetic Information Processing	Translation	ko03010//Ribosome	K02883	GO:0030529//intracellular ribonucleoprotein complex	-	GO:0010467//gene expression
1	State 1,2 -vs- State 1,3	ncbi_112695575	3	7.5707e-17	5.35661e-15	dnajb6	PREDICTED: dnaJ homolog subfamily B member 6 [Arachis duranensis]	-	-	-	-	-	-	-
1	State 1,2 -vs- State 1,3	ncbi_112695588	3	1.8714e-17	1.36349e-15	-	-	-	-	-	-	-	-	-
1	State 1,2 -vs- State 1,3	ncbi_112695639	3	6.42146e-11	2.97676e-09	--	transducin/WD40 repeat protein [Medicago truncatula]	-	-	-	-	GO:0016020//membrane	-	-
1	State 1,2 -vs- State 1,3	ncbi_112695641	3	4.15344e-12	2.12031e-10	CATHB2	PREDICTED: cathepsin B-like [Arachis duranensis]	-	-	-	-	-	GO:0070011//peptidase activity, acting on L-amino acid peptides	GO:0019222//regulation of metabolic process;GO:0019538//protein metabolic process
1	State 1,2 -vs- State 1,3	ncbi_112695681	3	1.54743e-10	6.87767e-09	METK1	PREDICTED: S-adenosylmethionine synthase 1 [Arachis duranensis]	Metabolism;Metabolism;Metabolism;Metabolism	Global and overview maps;Global and overview maps;Global and overview maps;Amino acid metabolism	ko01100//Metabolic pathways;ko01110//Biosynthesis of secondary metabolites;ko01230//Biosynthesis of amino acids;ko00270//Cysteine and methionine metabolism	K00789;K00789;K00789;K00789	-	GO:0016765//transferase activity, transferring alkyl or aryl (other than methyl) groups;GO:0032550//purine ribonucleoside binding;GO:0043169//cation binding	GO:0009108//coenzyme biosynthetic process
1	State 1,2 -vs- State 1,3	ncbi_112695705	2	8.47251e-09	3.16549e-07	--	PREDICTED: uncharacterized protein LOC107492356 [Arachis duranensis]	-	-	-	-	-	-	-
1	State 1,2 -vs- State 1,3	ncbi_112695706	4	3.72559e-10	1.60006e-08	ARF	PREDICTED: ADP-ribosylation factor-like isoform X1 [Arachis duranensis]	Cellular Processes	Transport and catabolism	ko04144//Endocytosis	K07937	GO:0044464//cell part	GO:0032550//purine ribonucleoside binding	GO:0035556//intracellular signal transduction
1	State 1,2 -vs- State 1,3	ncbi_112695751	3	1.94097e-11	9.38885e-10	--	PREDICTED: E3 ubiquitin-protein ligase MARCH8 [Arachis duranensis]	-	-	-	-	-	-	-
1	State 1,2 -vs- State 1,3	ncbi_112695782	2	8.6465e-85	3.06082e-82	RPS17	PREDICTED: 30S ribosomal protein S17, chloroplastic-like [Arachis duranensis]	Genetic Information Processing	Translation	ko03010//Ribosome	K02961	GO:0000314//organellar small ribosomal subunit;GO:0009526//plastid envelope;GO:0009532//plastid stroma;GO:0031976//plastid thylakoid	GO:0003723//RNA binding;GO:0005198//structural molecule activity	GO:0006412//translation
1	State 1,2 -vs- State 1,3	ncbi_112695789	3	1.30383e-87	4.80985e-85	ARG2	PREDICTED: indole-3-acetic acid-induced protein ARG2-like [Arachis duranensis]	-	-	-	-	-	-	-
1	State 1,2 -vs- State 1,3	ncbi_112695884	2	4.24413e-10	1.81166e-08	RPL21A	PREDICTED: 60S ribosomal protein L21-1 [Arachis duranensis]	Genetic Information Processing	Translation	ko03010//Ribosome	K02889	-	-	-
1	State 1,2 -vs- State 1,3	ncbi_112695933	4	1.22402e-10	5.496e-09	TGAL1	PREDICTED: transcription factor HBP-1b(c38)-like isoform X1 [Arachis duranensis]	Environmental Information Processing	Signal transduction	ko04075//Plant hormone signal transduction	K14431	-	GO:0003677//DNA binding	GO:0010468//regulation of gene expression;GO:0034645//cellular macromolecule biosynthetic process
1	State 1,2 -vs- State 1,3	ncbi_112695967	3	4.78217e-36	6.81275e-34	CML35	PREDICTED: probable calcium-binding protein CML35 [Arachis duranensis]	Organismal Systems	Environmental adaptation	ko04626//Plant-pathogen interaction	K13448	-	-	-
1	State 1,2 -vs- State 1,3	ncbi_112695977	2	2.86283e-19	2.29849e-17	GAST1	PREDICTED: gibberellin-regulated protein 6-like [Arachis duranensis]	-	-	-	-	-	-	GO:0010476//gibberellin mediated signaling pathway
1	State 1,2 -vs- State 1,3	ncbi_112696004	3	4.45857e-16	2.9991e-14	ZOG1	PREDICTED: zeatin O-glucosyltransferase-like [Arachis duranensis]	Metabolism	Metabolism of terpenoids and polyketides	ko00908//Zeatin biosynthesis	K13495	-	-	-
1	State 1,2 -vs- State 1,3	ncbi_112696005	3	7.70019e-23	7.38323e-21	TFIIB1	PREDICTED: transcription initiation factor IIB [Arachis ipaensis]	Genetic Information Processing	Transcription	ko03022//Basal transcription factors	K03124	-	GO:0008134//transcription factor binding;GO:0046914//transition metal ion binding	GO:0006412//translation;GO:0010468//regulation of gene expression;GO:0032774//RNA biosynthetic process
1	State 1,2 -vs- State 1,3	ncbi_112696046	3	3.8794e-15	2.47642e-13	GK-2	PREDICTED: guanylate kinase 1 isoform X1 [Arachis duranensis]	Metabolism;Metabolism	Global and overview maps;Nucleotide metabolism	ko01100//Metabolic pathways;ko00230//Purine metabolism	K00942;K00942	-	GO:0016772//transferase activity, transferring phosphorus-containing groups	GO:0009117//nucleotide metabolic process
1	State 1,2 -vs- State 1,3	ncbi_112696089	2	7.52459e-09	2.83399e-07	RPS20B	PREDICTED: 40S ribosomal protein S20-2-like [Arachis duranensis]	Genetic Information Processing	Translation	ko03010//Ribosome	K02969	GO:0044391//ribosomal subunit	-	GO:0010467//gene expression
1	State 1,2 -vs- State 1,3	ncbi_112696097	2	1.03888e-38	1.63265e-36	STR9	PREDICTED: rhodanese-like domain-containing protein 9, chloroplastic isoform X2 [Arachis duranensis]	-	-	-	-	GO:0031224//intrinsic component of membrane;GO:0031976//plastid thylakoid;GO:0044434//chloroplast part	-	GO:0000097//sulfur amino acid biosynthetic process;GO:0006091//generation of precursor metabolites and energy;GO:0009886//post-embryonic morphogenesis
1	State 1,2 -vs- State 1,3	ncbi_112696113	2	3.02149e-66	8.33777e-64	rpl22	PREDICTED: 50S ribosomal protein L22, chloroplastic-like [Arachis ipaensis]	Genetic Information Processing	Translation	ko03010//Ribosome	K02890	GO:0005840//ribosome;GO:0009536//plastid	-	-
1	State 1,2 -vs- State 1,3	ncbi_112696114	2	3.80169e-09	1.47462e-07	FAD2-2	microsomal omega-6 fatty acid desaturase [Arachis hypogaea]	Metabolism;Metabolism	Global and overview maps;Lipid metabolism	ko01212//Fatty acid metabolism;ko01040//Biosynthesis of unsaturated fatty acids	K10256;K10256	GO:0031090//organelle membrane;GO:0031224//intrinsic component of membrane	GO:0016705//oxidoreductase activity, acting on paired donors, with incorporation or reduction of molecular oxygen	GO:0006633//fatty acid biosynthetic process
1	State 1,2 -vs- State 1,3	ncbi_112696143	3	2.25615e-27	2.56714e-25	DIR21	PREDICTED: dirigent protein 21-like [Arachis ipaensis]	-	-	-	-	-	-	-
1	State 1,2 -vs- State 1,3	ncbi_112696194	5	1.26311e-48	2.46608e-46	BG	PREDICTED: basic 7S globulin-like [Arachis duranensis]	-	-	-	-	-	-	GO:0019538//protein metabolic process
1	State 1,2 -vs- State 1,3	ncbi_112696222	2	6.18493e-11	2.87091e-09	--	PREDICTED: uncharacterized protein LOC107645186 [Arachis ipaensis]	-	-	-	-	GO:0009536//plastid	-	-
1	State 1,2 -vs- State 1,3	ncbi_112696253	3	1.37265e-20	1.19072e-18	CHMP1A	PREDICTED: ESCRT-related protein CHMP1B [Arachis duranensis]	Cellular Processes	Transport and catabolism	ko04144//Endocytosis	K12197	-	-	-
1	State 1,2 -vs- State 1,3	ncbi_112696254	3	1.01864e-75	3.23066e-73	CML8	PREDICTED: calmodulin-like [Arachis duranensis]	Organismal Systems;Environmental Information Processing;Environmental Information Processing	Environmental adaptation;Signal transduction;Signal transduction	ko04626//Plant-pathogen interaction;ko04016//MAPK signaling pathway - plant;ko04070//Phosphatidylinositol signaling system	K02183;K02183;K02183	-	GO:0016628//oxidoreductase activity, acting on the CH-CH group of donors, NAD or NADP as acceptor	GO:0044710//single-organism metabolic process
1	State 1,2 -vs- State 1,3	ncbi_112696258	2	2.46686e-10	1.07863e-08	--	PREDICTED: uncharacterized protein LOC107493093 [Arachis duranensis]	-	-	-	-	GO:0044434//chloroplast part	-	GO:0005982//starch metabolic process;GO:0009893//positive regulation of metabolic process
1	State 1,2 -vs- State 1,3	ncbi_112696267	2	4.401e-14	2.63876e-12	AUX22E	PREDICTED: auxin-induced protein 22E-like [Arachis duranensis]	Environmental Information Processing	Signal transduction	ko04075//Plant hormone signal transduction	K14484	-	-	GO:0009987//cellular process
1	State 1,2 -vs- State 1,3	ncbi_112696273	3	2.53064e-09	1.00212e-07	--	PREDICTED: uncharacterized protein LOC107470182 [Arachis duranensis]	-	-	-	-	-	-	-
1	State 1,2 -vs- State 1,3	ncbi_112696294	2	4.36915e-163	2.97318e-160	psbW	PREDICTED: photosystem II reaction center W protein, chloroplastic [Arachis duranensis]	Metabolism;Metabolism	Global and overview maps;Energy metabolism	ko01100//Metabolic pathways;ko00195//Photosynthesis	K02721;K02721	-	-	-
1	State 1,2 -vs- State 1,3	ncbi_112696304	3	8.13507e-28	9.51911e-26	At2g30620	PREDICTED: histone H1-like [Arachis ipaensis]	-	-	-	-	-	-	-
1	State 1,2 -vs- State 1,3	ncbi_112696307	3	2.95341e-23	2.88713e-21	CYP94A1	PREDICTED: cytochrome P450 94A1-like [Arachis duranensis]	Metabolism	Lipid metabolism	ko00073//Cutin, suberine and wax biosynthesis	K13407	-	-	-
1	State 1,2 -vs- State 1,3	ncbi_112696317	4	6.45534e-10	2.70126e-08	ERF098	PREDICTED: ethylene-responsive transcription factor ERF098-like [Arachis duranensis]	-	-	-	-	-	-	-
1	State 1,2 -vs- State 1,3	ncbi_112696356	4	3.67096e-56	8.22049e-54	RH3	PREDICTED: histone H3.3 isoform X1 [Daucus carota subsp. sativus] [Daucus carota]	-	-	-	-	GO:0043231//intracellular membrane-bounded organelle;GO:0043232//intracellular non-membrane-bounded organelle	GO:0003676//nucleic acid binding;GO:0046983//protein dimerization activity	GO:0006006//glucose metabolic process;GO:0006886//intracellular protein transport;GO:0034728//nucleosome organization
1	State 1,2 -vs- State 1,3	ncbi_112696372	2	7.7924e-45	1.38976e-42	LQY1	PREDICTED: protein disulfide-isomerase LQY1, chloroplastic isoform X2 [Arachis duranensis]	-	-	-	-	-	GO:0003824//catalytic activity;GO:0005515//protein binding	-
1	State 1,2 -vs- State 1,3	ncbi_112696410	3	6.25651e-16	4.16058e-14	At1g76070	syringolide-induced protein 14-1-1, partial [Arachis hypogaea]	-	-	-	-	-	-	-
1	State 1,2 -vs- State 1,3	ncbi_112696411	2	3.95841e-19	3.15283e-17	CDSP32	PREDICTED: thioredoxin-like protein CDSP32, chloroplastic [Arachis duranensis]	-	-	-	-	-	GO:0015036//disulfide oxidoreductase activity	GO:0019725//cellular homeostasis;GO:0044710//single-organism metabolic process
1	State 1,2 -vs- State 1,3	ncbi_112696455	3	4.54358e-09	1.74788e-07	RS2Z32	PREDICTED: serine/arginine-rich splicing factor RS2Z32 isoform X1 [Arachis duranensis]	Genetic Information Processing	Transcription	ko03040//Spliceosome	K12896	-	-	-
1	State 1,2 -vs- State 1,3	ncbi_112696467	3	1.83757e-16	1.26519e-14	GSTL3	PREDICTED: glutathione S-transferase L3-like [Arachis duranensis]	Metabolism	Metabolism of other amino acids	ko00480//Glutathione metabolism	K00799	-	-	-
1	State 1,2 -vs- State 1,3	ncbi_112696477	2	2.2088e-19	1.78156e-17	RPS23	PREDICTED: 40S ribosomal protein S23 [Cicer arietinum]	Genetic Information Processing	Translation	ko03010//Ribosome	K02973	-	-	-
1	State 1,2 -vs- State 1,3	ncbi_112696503	3	5.1611e-36	7.3228e-34	PCUBI4-1	PREDICTED: polyubiquitin [Arachis ipaensis]	-	-	-	-	-	-	-
1	State 1,2 -vs- State 1,3	ncbi_112696525	2	3.17392e-10	1.37493e-08	LOG3	PREDICTED: cytokinin riboside 5'-monophosphate phosphoribohydrolase LOG3-like [Arachis duranensis]	-	-	-	-	-	GO:0003824//catalytic activity	-
1	State 1,2 -vs- State 1,3	ncbi_112696549	3	1.97453e-12	1.03823e-10	CDC48	PREDICTED: cell division cycle protein 48 homolog [Arachis duranensis]	Genetic Information Processing	Folding, sorting and degradation	ko04141//Protein processing in endoplasmic reticulum	K13525	-	-	-
1	State 1,2 -vs- State 1,3	ncbi_112696553	4	4.31838e-12	2.19971e-10	HIPP05	PREDICTED: heterogeneous nuclear ribonucleoprotein A/B-like [Arachis duranensis]	-	-	-	-	-	-	-
1	State 1,2 -vs- State 1,3	ncbi_112696591	2	3.94348e-21	3.5032e-19	AQP1	PREDICTED: probable aquaporin TIP-type [Arachis duranensis]	-	-	-	-	-	-	-
1	State 1,2 -vs- State 1,3	ncbi_112696599	2	4.6311e-12	2.35558e-10	TIM	PREDICTED: triosephosphate isomerase, chloroplastic [Arachis duranensis]	Metabolism;Metabolism;Metabolism;Metabolism;Metabolism;Metabolism;Metabolism;Metabolism	Global and overview maps;Global and overview maps;Global and overview maps;Global and overview maps;Carbohydrate metabolism;Energy metabolism;Carbohydrate metabolism;Carbohydrate metabolism	ko01100//Metabolic pathways;ko01110//Biosynthesis of secondary metabolites;ko01200//Carbon metabolism;ko01230//Biosynthesis of amino acids;ko00010//Glycolysis / Gluconeogenesis;ko00710//Carbon fixation in photosynthetic organisms;ko00051//Fructose and mannose metabolism;ko00562//Inositol phosphate metabolism	K01803;K01803;K01803;K01803;K01803;K01803;K01803;K01803	-	GO:0016861//intramolecular oxidoreductase activity, interconverting aldoses and ketoses	GO:0006090//pyruvate metabolic process
1	State 1,2 -vs- State 1,3	ncbi_112696761	5	1.15734e-17	8.49417e-16	NHL10	PREDICTED: protein YLS9-like [Arachis duranensis]	-	-	-	-	-	-	-
1	State 1,2 -vs- State 1,3	ncbi_112696787	3	1.14369e-10	5.1485e-09	NUA	PREDICTED: nuclear-pore anchor [Arachis duranensis]	Genetic Information Processing	Translation	ko03013//RNA transport	K09291	GO:0044423//virion part	-	GO:0006886//intracellular protein transport
1	State 1,2 -vs- State 1,3	ncbi_112696791	3	9.30844e-15	5.82014e-13	CAMBP25	PREDICTED: calmodulin-binding protein 25 [Arachis duranensis]	-	-	-	-	-	-	-
1	State 1,2 -vs- State 1,3	ncbi_112696796	2	3.55149e-37	5.25164e-35	PSRP5	PREDICTED: 50S ribosomal protein 5, chloroplastic [Arachis duranensis]	-	-	-	-	GO:0009536//plastid	-	-
1	State 1,2 -vs- State 1,3	ncbi_112696804	2	1.76077e-109	7.43458e-107	CRD1	PREDICTED: magnesium-protoporphyrin IX monomethyl ester [oxidative] cyclase, chloroplastic [Arachis duranensis]	Metabolism;Metabolism;Metabolism	Global and overview maps;Global and overview maps;Metabolism of cofactors and vitamins	ko01100//Metabolic pathways;ko01110//Biosynthesis of secondary metabolites;ko00860//Porphyrin and chlorophyll metabolism	K04035;K04035;K04035	-	GO:0016709//oxidoreductase activity, acting on paired donors, with incorporation or reduction of molecular oxygen, NAD(P)H as one donor, and incorporation of one atom of oxygen;GO:0043169//cation binding	GO:0006779//porphyrin-containing compound biosynthetic process;GO:0044710//single-organism metabolic process
1	State 1,2 -vs- State 1,3	ncbi_112696880	2	1.69656e-08	6.08566e-07	PER44	PREDICTED: peroxidase 44-like [Arachis duranensis]	Metabolism;Metabolism;Metabolism	Global and overview maps;Global and overview maps;Biosynthesis of other secondary metabolites	ko01100//Metabolic pathways;ko01110//Biosynthesis of secondary metabolites;ko00940//Phenylpropanoid biosynthesis	K00430;K00430;K00430	-	GO:0003824//catalytic activity;GO:0043169//cation binding;GO:0046906//tetrapyrrole binding	GO:0006950//response to stress;GO:0044710//single-organism metabolic process
1	State 1,2 -vs- State 1,3	ncbi_112696940	3	1.9475e-36	2.80869e-34	--	PREDICTED: protein SRC1-like [Arachis duranensis]	-	-	-	-	-	-	-
1	State 1,2 -vs- State 1,3	ncbi_112696965	3	2.19748e-09	8.7563e-08	HCBT2	PREDICTED: spermidine hydroxycinnamoyl transferase-like [Arachis duranensis]	Metabolism;Metabolism;Metabolism;Metabolism;Metabolism	Global and overview maps;Global and overview maps;Biosynthesis of other secondary metabolites;Biosynthesis of other secondary metabolites;Biosynthesis of other secondary metabolites	ko01100//Metabolic pathways;ko01110//Biosynthesis of secondary metabolites;ko00940//Phenylpropanoid biosynthesis;ko00941//Flavonoid biosynthesis;ko00945//Stilbenoid, diarylheptanoid and gingerol biosynthesis	K13065;K13065;K13065;K13065;K13065	-	GO:0016740//transferase activity	-
1	State 1,2 -vs- State 1,3	ncbi_112696973	3	2.28479e-15	1.47326e-13	--	PREDICTED: DNA ligase 1-like [Arachis duranensis]	-	-	-	-	-	-	-
1	State 1,2 -vs- State 1,3	ncbi_112697003	2	1.41523e-10	6.31414e-09	PNSB2	PREDICTED: photosynthetic NDH subunit of subcomplex B 2, chloroplastic [Arachis duranensis]	-	-	-	-	-	GO:0005488//binding	GO:0044238//primary metabolic process
1	State 1,2 -vs- State 1,3	ncbi_112697009	3	4.26883e-65	1.14201e-62	At3g03980	PREDICTED: short-chain type dehydrogenase/reductase-like [Arachis duranensis]	Metabolism;Metabolism;Metabolism;Metabolism;Metabolism	Global and overview maps;Global and overview maps;Lipid metabolism;Lipid metabolism;Metabolism of cofactors and vitamins	ko01100//Metabolic pathways;ko01212//Fatty acid metabolism;ko00061//Fatty acid biosynthesis;ko01040//Biosynthesis of unsaturated fatty acids;ko00780//Biotin metabolism	K00059;K00059;K00059;K00059;K00059	-	-	-
1	State 1,2 -vs- State 1,3	ncbi_112697019	3	7.12611e-25	7.4884e-23	NAC087	PREDICTED: NAC domain-containing protein 100-like [Arachis duranensis]	-	-	-	-	-	-	-
1	State 1,2 -vs- State 1,3	ncbi_112697048	2	3.15588e-158	2.02935e-155	GAPA	PREDICTED: glyceraldehyde-3-phosphate dehydrogenase A, chloroplastic [Arachis ipaensis]	Metabolism;Metabolism;Metabolism	Global and overview maps;Global and overview maps;Energy metabolism	ko01100//Metabolic pathways;ko01200//Carbon metabolism;ko00710//Carbon fixation in photosynthetic organisms	K05298;K05298;K05298	-	GO:0000166//nucleotide binding;GO:0016903//oxidoreductase activity, acting on the aldehyde or oxo group of donors	GO:0044710//single-organism metabolic process
1	State 1,2 -vs- State 1,3	ncbi_112697053	2	7.10733e-23	6.82411e-21	--	DUF761 domain protein [Medicago truncatula]	-	-	-	-	-	-	-
1	State 1,2 -vs- State 1,3	ncbi_112697054	2	9.51519e-19	7.37754e-17	CYP71A9	PREDICTED: cytochrome P450 71A9-like [Arachis duranensis]	-	-	-	-	GO:0031224//intrinsic component of membrane	GO:0016491//oxidoreductase activity;GO:0046906//tetrapyrrole binding;GO:0046914//transition metal ion binding	GO:0044710//single-organism metabolic process
1	State 1,2 -vs- State 1,3	ncbi_112697142	3	1.04508e-09	4.29875e-08	FAM214B	Protein FAM214B-like protein [Glycine soja]	-	-	-	-	-	-	-
1	State 1,2 -vs- State 1,3	ncbi_112697146	3	2.04204e-13	1.16935e-11	GDPD1	PREDICTED: glycerophosphodiester phosphodiesterase GDPD1, chloroplastic-like [Arachis ipaensis]	-	-	-	-	-	GO:0042578//phosphoric ester hydrolase activity	-
1	State 1,2 -vs- State 1,3	ncbi_112697206	2	1.99392e-09	7.99518e-08	rps21	PREDICTED: chloride channel protein 1 [Arachis ipaensis]	-	-	-	-	GO:0044435//plastid part	-	-
1	State 1,2 -vs- State 1,3	ncbi_112697239	4	2.55663e-08	8.97778e-07	LHT1	PREDICTED: lysine histidine transporter 1-like isoform X1 [Arachis duranensis]	-	-	-	-	-	-	-
1	State 1,2 -vs- State 1,3	ncbi_112697258	3	6.1835e-26	6.69873e-24	SDH2-2	PREDICTED: succinate dehydrogenase [ubiquinone] iron-sulfur subunit 2, mitochondrial-like [Arachis duranensis]	Metabolism;Metabolism;Metabolism;Metabolism;Metabolism	Global and overview maps;Global and overview maps;Global and overview maps;Energy metabolism;Carbohydrate metabolism	ko01100//Metabolic pathways;ko01110//Biosynthesis of secondary metabolites;ko01200//Carbon metabolism;ko00190//Oxidative phosphorylation;ko00020//Citrate cycle (TCA cycle)	K00235;K00235;K00235;K00235;K00235	GO:0019866//organelle inner membrane	GO:0000104//succinate dehydrogenase activity;GO:0043169//cation binding;GO:0051536//iron-sulfur cluster binding	GO:0006101//citrate metabolic process
1	State 1,2 -vs- State 1,3	ncbi_112697325	3	1.65872e-12	8.80768e-11	LECRKS2	PREDICTED: receptor like protein kinase S.2 [Arachis duranensis]	-	-	-	-	-	-	-
1	State 1,2 -vs- State 1,3	ncbi_112697503	2	5.31716e-91	2.03653e-88	AZI1	PREDICTED: 14 kDa proline-rich protein DC2.15-like [Arachis duranensis]	-	-	-	-	-	-	-
1	State 1,2 -vs- State 1,3	ncbi_112697547	5	5.88644e-11	2.7378e-09	CHIA	PREDICTED: acidic mammalian chitinase-like [Arachis duranensis]	Metabolism;Metabolism	Global and overview maps;Carbohydrate metabolism	ko01100//Metabolic pathways;ko00520//Amino sugar and nucleotide sugar metabolism	K01183;K01183	-	-	-
1	State 1,2 -vs- State 1,3	ncbi_112697588	2	1.05431e-11	5.24095e-10	GPX1	PREDICTED: phospholipid hydroperoxide glutathione peroxidase, chloroplastic-like [Arachis duranensis]	Metabolism;Metabolism	Metabolism of other amino acids;Lipid metabolism	ko00480//Glutathione metabolism;ko00590//Arachidonic acid metabolism	K00432;K00432	-	-	-
1	State 1,2 -vs- State 1,3	ncbi_112697592	4	9.13996e-59	2.12129e-56	COR2	PREDICTED: NAD(P)H-dependent 6'-deoxychalcone synthase-like [Arachis duranensis]	-	-	-	-	-	-	-
1	State 1,2 -vs- State 1,3	ncbi_112697601	3	1.33648e-43	2.31869e-41	OPR1	PREDICTED: 12-oxophytodienoate reductase 1-like [Arachis duranensis]	Metabolism;Metabolism;Metabolism	Global and overview maps;Global and overview maps;Lipid metabolism	ko01100//Metabolic pathways;ko01110//Biosynthesis of secondary metabolites;ko00592//alpha-Linolenic acid metabolism	K05894;K05894;K05894	-	GO:0003824//catalytic activity;GO:0032553//ribonucleotide binding	GO:0044710//single-organism metabolic process
1	State 1,2 -vs- State 1,3	ncbi_112697626	2	6.87356e-10	2.866e-08	RPP0A	PREDICTED: 60S acidic ribosomal protein P0 [Arachis ipaensis]	Genetic Information Processing	Translation	ko03010//Ribosome	K02941	-	-	-
1	State 1,2 -vs- State 1,3	ncbi_112697654	3	4.30064e-24	4.39412e-22	HSF30	PREDICTED: heat stress transcription factor A-2 [Arachis duranensis]	-	-	-	-	GO:0044424//intracellular part	-	GO:0006355//regulation of transcription, DNA-templated;GO:0009408//response to heat
1	State 1,2 -vs- State 1,3	ncbi_112697663	2	1.23056e-20	1.07011e-18	GDCSP	PREDICTED: glycine dehydrogenase (decarboxylating), mitochondrial [Arachis duranensis]	Metabolism;Metabolism;Metabolism;Metabolism;Metabolism	Global and overview maps;Global and overview maps;Global and overview maps;Carbohydrate metabolism;Amino acid metabolism	ko01100//Metabolic pathways;ko01110//Biosynthesis of secondary metabolites;ko01200//Carbon metabolism;ko00630//Glyoxylate and dicarboxylate metabolism;ko00260//Glycine, serine and threonine metabolism	K00281;K00281;K00281;K00281;K00281	-	GO:0016642//oxidoreductase activity, acting on the CH-NH2 group of donors, disulfide as acceptor;GO:0043168//anion binding	GO:0006544//glycine metabolic process
1	State 1,2 -vs- State 1,3	ncbi_112697687	2	1.06884e-10	4.8333e-09	At4g32940	PREDICTED: vacuolar-processing enzyme [Arachis duranensis]	-	-	-	-	-	-	GO:0019538//protein metabolic process
1	State 1,2 -vs- State 1,3	ncbi_112697721	2	2.26602e-12	1.18528e-10	--	PREDICTED: uncharacterized protein LOC107495879 [Arachis duranensis]	-	-	-	-	-	-	-
1	State 1,2 -vs- State 1,3	ncbi_112697783	2	1.91101e-19	1.54849e-17	SN1	PREDICTED: peamaclein-like [Arachis duranensis]	-	-	-	-	-	-	-
1	State 1,2 -vs- State 1,3	ncbi_112697791	2	1.0209e-09	4.20916e-08	At3g16150	PREDICTED: probable isoaspartyl peptidase/L-asparaginase 2 [Arachis duranensis]	-	-	-	-	-	GO:0003824//catalytic activity	-
1	State 1,2 -vs- State 1,3	ncbi_112701703	3	1.30192e-14	8.03285e-13	COR2	PREDICTED: NAD(P)H-dependent 6'-deoxychalcone synthase-like [Arachis duranensis]	-	-	-	-	-	-	-
1	State 1,2 -vs- State 1,3	ncbi_112701750	2	0	0	CAB215	PREDICTED: chlorophyll a-b binding protein 215, chloroplastic [Arachis duranensis]	Metabolism;Metabolism	Global and overview maps;Energy metabolism	ko01100//Metabolic pathways;ko00196//Photosynthesis - antenna proteins	K08913;K08913	GO:0009521//photosystem;GO:0031224//intrinsic component of membrane	GO:0043169//cation binding;GO:0046906//tetrapyrrole binding	GO:0006091//generation of precursor metabolites and energy;GO:0006464//cellular protein modification process
1	State 1,2 -vs- State 1,3	ncbi_112701749	2	3.62504e-15	2.31827e-13	ACA12	PREDICTED: calcium-transporting ATPase 12, plasma membrane-type-like [Vigna angularis]	-	-	-	-	-	-	-
1	State 1,2 -vs- State 1,3	ncbi_112701761	2	4.82143e-14	2.87363e-12	AGPP	PREDICTED: glucose-1-phosphate adenylyltransferase small subunit 2, chloroplastic [Arachis duranensis]	Metabolism;Metabolism;Metabolism;Metabolism	Global and overview maps;Global and overview maps;Carbohydrate metabolism;Carbohydrate metabolism	ko01100//Metabolic pathways;ko01110//Biosynthesis of secondary metabolites;ko00500//Starch and sucrose metabolism;ko00520//Amino sugar and nucleotide sugar metabolism	K00975;K00975;K00975;K00975	GO:0009536//plastid	GO:0070566//adenylyltransferase activity	GO:0005977//glycogen metabolic process;GO:0005982//starch metabolic process
1	State 1,2 -vs- State 1,3	ncbi_112701769	2	4.60293e-20	3.84534e-18	RBCX2	chaperonin-like RbcX protein 2, chloroplastic [Cajanus cajan]	-	-	-	-	-	-	-
1	State 1,2 -vs- State 1,3	ncbi_112701786	3	1.17521e-11	5.80901e-10	HSC80	PREDICTED: heat shock cognate protein 80 [Arachis duranensis]	Organismal Systems;Genetic Information Processing	Environmental adaptation;Folding, sorting and degradation	ko04626//Plant-pathogen interaction;ko04141//Protein processing in endoplasmic reticulum	K04079;K04079	-	GO:0005515//protein binding	GO:0044267//cellular protein metabolic process;GO:0050896//response to stimulus
1	State 1,2 -vs- State 1,3	ncbi_112701834	2	7.11889e-63	1.82106e-60	RPS10	PREDICTED: 30S ribosomal protein S10, chloroplastic [Arachis duranensis]	Genetic Information Processing	Translation	ko03010//Ribosome	K02946	-	-	-
1	State 1,2 -vs- State 1,3	ncbi_112701881	4	1.49288e-10	6.65211e-09	WNK11	PREDICTED: probable serine/threonine-protein kinase WNK11 [Arachis duranensis]	-	-	-	-	-	-	-
1	State 1,2 -vs- State 1,3	ncbi_112701888	3	2.12231e-62	5.31267e-60	At1g50590	PREDICTED: pirin-like protein [Arachis duranensis]	-	-	-	-	-	-	-
1	State 1,2 -vs- State 1,3	ncbi_112701901	2	1.15599e-160	7.64382e-158	PSBO	PREDICTED: oxygen-evolving enhancer protein 1, chloroplastic-like [Arachis duranensis]	Metabolism;Metabolism	Global and overview maps;Energy metabolism	ko01100//Metabolic pathways;ko00195//Photosynthesis	K02716;K02716	-	-	-
1	State 1,2 -vs- State 1,3	ncbi_112701934	2	4.16195e-16	2.80495e-14	--	DUF4408 domain protein [Medicago truncatula]	-	-	-	-	-	-	-
1	State 1,2 -vs- State 1,3	ncbi_112701936	2	5.80388e-20	4.8199e-18	VTC2	PREDICTED: GDP-L-galactose phosphorylase 1 [Arachis duranensis]	Metabolism;Metabolism;Metabolism	Global and overview maps;Global and overview maps;Carbohydrate metabolism	ko01100//Metabolic pathways;ko01110//Biosynthesis of secondary metabolites;ko00053//Ascorbate and aldarate metabolism	K14190;K14190;K14190	-	GO:0004645//phosphorylase activity	-
1	State 1,2 -vs- State 1,3	ncbi_112701941	4	3.8327e-09	1.48501e-07	At4g26910	PREDICTED: dihydrolipoyllysine-residue succinyltransferase component of 2-oxoglutarate dehydrogenase complex 2, mitochondrial [Arachis duranensis]	Metabolism;Metabolism;Metabolism;Metabolism;Metabolism	Global and overview maps;Global and overview maps;Global and overview maps;Carbohydrate metabolism;Amino acid metabolism	ko01100//Metabolic pathways;ko01110//Biosynthesis of secondary metabolites;ko01200//Carbon metabolism;ko00020//Citrate cycle (TCA cycle);ko00310//Lysine degradation	K00658;K00658;K00658;K00658;K00658	GO:0045240//dihydrolipoyl dehydrogenase complex	GO:0016740//transferase activity	GO:0006101//citrate metabolic process
1	State 1,2 -vs- State 1,3	ncbi_112701958	2	1.07224e-11	5.3255e-10	RIDA	perchloric acid soluble translation inhibitor protein [Arachis hypogaea]	-	-	-	-	-	GO:0003824//catalytic activity	-
1	State 1,2 -vs- State 1,3	ncbi_112702076	2	5.98425e-31	7.53038e-29	PSBP	PREDICTED: oxygen-evolving enhancer protein 2, chloroplastic-like [Arachis duranensis]	Metabolism;Metabolism	Global and overview maps;Energy metabolism	ko01100//Metabolic pathways;ko00195//Photosynthesis	K02717;K02717	-	-	-
1	State 1,2 -vs- State 1,3	ncbi_112702075	2	7.72402e-249	1.04112e-245	PSBP	PREDICTED: oxygen-evolving enhancer protein 2, chloroplastic-like [Arachis duranensis]	Metabolism;Metabolism	Global and overview maps;Energy metabolism	ko01100//Metabolic pathways;ko00195//Photosynthesis	K02717;K02717	-	-	-
1	State 1,2 -vs- State 1,3	ncbi_112702092	2	1.65026e-65	4.43174e-63	AGT1	PREDICTED: serine--glyoxylate aminotransferase [Arachis duranensis]	Metabolism;Metabolism;Metabolism;Cellular Processes;Metabolism;Metabolism;Metabolism	Global and overview maps;Global and overview maps;Global and overview maps;Transport and catabolism;Carbohydrate metabolism;Amino acid metabolism;Amino acid metabolism	ko01100//Metabolic pathways;ko01110//Biosynthesis of secondary metabolites;ko01200//Carbon metabolism;ko04146//Peroxisome;ko00630//Glyoxylate and dicarboxylate metabolism;ko00260//Glycine, serine and threonine metabolism;ko00250//Alanine, aspartate and glutamate metabolism	K00830;K00830;K00830;K00830;K00830;K00830;K00830	-	GO:0008483//transaminase activity;GO:0043168//anion binding	-
1	State 1,2 -vs- State 1,3	ncbi_112702123	3	4.21444e-15	2.68099e-13	At2g26850	PREDICTED: F-box protein At2g26850-like [Arachis duranensis]	-	-	-	-	-	-	-
1	State 1,2 -vs- State 1,3	ncbi_112702150	4	7.86855e-13	4.31545e-11	PBL2	PREDICTED: protein kinase 2B, chloroplastic-like isoform X1 [Arachis duranensis]	-	-	-	-	-	GO:0004672//protein kinase activity;GO:0032550//purine ribonucleoside binding	GO:0006464//cellular protein modification process;GO:0006796//phosphate-containing compound metabolic process
1	State 1,2 -vs- State 1,3	ncbi_112702169	3	6.86355e-13	3.79395e-11	EIN3	PREDICTED: protein ETHYLENE INSENSITIVE 3 [Arachis duranensis]	Environmental Information Processing;Environmental Information Processing	Signal transduction;Signal transduction	ko04075//Plant hormone signal transduction;ko04016//MAPK signaling pathway - plant	K14514;K14514	GO:0043231//intracellular membrane-bounded organelle	-	GO:0010468//regulation of gene expression
1	State 1,2 -vs- State 1,3	ncbi_112702186	3	7.85488e-17	5.54996e-15	HMG1	PREDICTED: 3-hydroxy-3-methylglutaryl-coenzyme A reductase 1 [Arachis ipaensis]	Metabolism;Metabolism;Metabolism	Global and overview maps;Global and overview maps;Metabolism of terpenoids and polyketides	ko01100//Metabolic pathways;ko01110//Biosynthesis of secondary metabolites;ko00900//Terpenoid backbone biosynthesis	K00021;K00021;K00021	GO:0031090//organelle membrane;GO:0031224//intrinsic component of membrane;GO:0043231//intracellular membrane-bounded organelle	GO:0000166//nucleotide binding;GO:0016614//oxidoreductase activity, acting on CH-OH group of donors;GO:0048037//cofactor binding	GO:0006720//isoprenoid metabolic process;GO:0006732//coenzyme metabolic process
1	State 1,2 -vs- State 1,3	ncbi_112702227	3	1.71268e-13	9.83157e-12	--	Ubiquitin fusion degradation protein 1 like [Glycine soja]	-	-	-	-	-	GO:0016891//endoribonuclease activity, producing 5'-phosphomonoesters	GO:0010467//gene expression;GO:0019941//modification-dependent protein catabolic process;GO:0090501//RNA phosphodiester bond hydrolysis
1	State 1,2 -vs- State 1,3	ncbi_112702298	2	1.76854e-155	1.08736e-152	PETE	PREDICTED: plastocyanin [Arachis duranensis]	Metabolism	Energy metabolism	ko00195//Photosynthesis	K02638	-	-	-
1	State 1,2 -vs- State 1,3	ncbi_112702300	2	2.63197e-09	1.04048e-07	DCUP	PREDICTED: uroporphyrinogen decarboxylase [Arachis ipaensis]	Metabolism;Metabolism;Metabolism	Global and overview maps;Global and overview maps;Metabolism of cofactors and vitamins	ko01100//Metabolic pathways;ko01110//Biosynthesis of secondary metabolites;ko00860//Porphyrin and chlorophyll metabolism	K01599;K01599;K01599	GO:0009526//plastid envelope;GO:0009532//plastid stroma	GO:0016830//carbon-carbon lyase activity	GO:0006779//porphyrin-containing compound biosynthetic process
1	State 1,2 -vs- State 1,3	ncbi_112702363	3	3.02234e-20	2.56775e-18	CHC1	PREDICTED: clathrin heavy chain 2 isoform X2 [Arachis duranensis]	Cellular Processes	Transport and catabolism	ko04144//Endocytosis	K04646	GO:0030125//clathrin vesicle coat	-	GO:0015031//protein transport
1	State 1,2 -vs- State 1,3	ncbi_112702410	2	8.01147e-145	4.5653e-142	PSAEB	PREDICTED: photosystem I reaction center subunit IV B, chloroplastic-like [Arachis ipaensis]	Metabolism;Metabolism	Global and overview maps;Energy metabolism	ko01100//Metabolic pathways;ko00195//Photosynthesis	K02693;K02693	-	-	-
1	State 1,2 -vs- State 1,3	ncbi_112702425	2	4.85477e-92	1.86965e-89	TRG-31	PREDICTED: probable aquaporin PIP-type 7a [Arachis duranensis]	-	-	-	-	-	-	-
1	State 1,2 -vs- State 1,3	ncbi_112702429	3	4.7078e-71	1.3923e-68	At3g50280	PREDICTED: uncharacterized acetyltransferase At3g50280-like [Arachis duranensis]	-	-	-	-	-	GO:0016746//transferase activity, transferring acyl groups	-
1	State 1,2 -vs- State 1,3	ncbi_112702434	3	3.32082e-10	1.43237e-08	--	PREDICTED: uncharacterized protein LOC107457699 [Arachis duranensis]	-	-	-	-	-	-	-
1	State 1,2 -vs- State 1,3	ncbi_112702454	3	1.86742e-40	3.08702e-38	HSP18.5-C	PREDICTED: 17.3 kDa class I heat shock protein-like [Arachis ipaensis]	Genetic Information Processing	Folding, sorting and degradation	ko04141//Protein processing in endoplasmic reticulum	K13993	-	-	-
1	State 1,2 -vs- State 1,3	ncbi_112702455	3	1.12059e-75	3.538e-73	HSP18.2	PREDICTED: 18.2 kDa class I heat shock protein-like [Arachis duranensis]	Genetic Information Processing	Folding, sorting and degradation	ko04141//Protein processing in endoplasmic reticulum	K13993	-	-	-
1	State 1,2 -vs- State 1,3	ncbi_112702472	4	3.19624e-09	1.24946e-07	CYT1	PREDICTED: mannose-1-phosphate guanylyltransferase 1 [Arachis duranensis]	Metabolism;Metabolism;Metabolism;Metabolism	Global and overview maps;Global and overview maps;Carbohydrate metabolism;Carbohydrate metabolism	ko01100//Metabolic pathways;ko01110//Biosynthesis of secondary metabolites;ko00520//Amino sugar and nucleotide sugar metabolism;ko00051//Fructose and mannose metabolism	K00966;K00966;K00966;K00966	-	GO:0016772//transferase activity, transferring phosphorus-containing groups	-
1	State 1,2 -vs- State 1,3	ncbi_112702482	2	1.83646e-53	3.90058e-51	RCA1	PREDICTED: ribulose bisphosphate carboxylase/oxygenase activase, chloroplastic-like [Arachis ipaensis]	-	-	-	-	-	-	-
1	State 1,2 -vs- State 1,3	ncbi_112702519	3	9.57205e-20	7.86536e-18	At1g66480	plastid movement impaired protein [Medicago truncatula]	-	-	-	-	-	-	-
1	State 1,2 -vs- State 1,3	ncbi_112702548	3	1.55722e-29	1.90152e-27	HSP15.7	PREDICTED: 15.7 kDa heat shock protein, peroxisomal [Arachis duranensis]	Genetic Information Processing	Folding, sorting and degradation	ko04141//Protein processing in endoplasmic reticulum	K13993	GO:0044439//peroxisomal part	-	GO:0000302//response to reactive oxygen species;GO:0009642//response to light intensity;GO:0044267//cellular protein metabolic process
1	State 1,2 -vs- State 1,3	ncbi_112702564	3	9.50994e-09	3.53239e-07	GAD1	PREDICTED: glutamate decarboxylase 4-like [Arachis ipaensis]	Metabolism;Metabolism;Metabolism;Metabolism;Metabolism;Metabolism	Global and overview maps;Global and overview maps;Metabolism of other amino acids;Amino acid metabolism;Carbohydrate metabolism;Metabolism of other amino acids	ko01100//Metabolic pathways;ko01110//Biosynthesis of secondary metabolites;ko00410//beta-Alanine metabolism;ko00250//Alanine, aspartate and glutamate metabolism;ko00650//Butanoate metabolism;ko00430//Taurine and hypotaurine metabolism	K01580;K01580;K01580;K01580;K01580;K01580	-	GO:0016831//carboxy-lyase activity;GO:0043168//anion binding	GO:0009064//glutamine family amino acid metabolic process
1	State 1,2 -vs- State 1,3	ncbi_112702584	4	1.64911e-09	6.6583e-08	UGT73C6	PREDICTED: UDP-glycosyltransferase 73C3-like [Arachis duranensis]	Metabolism	Biosynthesis of other secondary metabolites	ko00944//Flavone and flavonol biosynthesis	K22771	-	GO:0016757//transferase activity, transferring glycosyl groups	-
1	State 1,2 -vs- State 1,3	ncbi_112702648	2	4.23228e-09	1.63171e-07	CBSX3	PREDICTED: CBS domain-containing protein CBSX3, mitochondrial-like [Arachis ipaensis]	-	-	-	-	-	GO:0017076//purine nucleotide binding;GO:0046914//transition metal ion binding	GO:0006090//pyruvate metabolic process;GO:0006970//response to osmotic stress;GO:0006996//organelle organization;GO:0010038//response to metal ion;GO:0019725//cellular homeostasis;GO:0042044//fluid transport
1	State 1,2 -vs- State 1,3	ncbi_112702679	2	1.65326e-44	2.91152e-42	EXPA10	PREDICTED: expansin-A10-like [Arachis duranensis]	-	-	-	-	GO:0030312//external encapsulating structure	-	GO:0071555//cell wall organization
1	State 1,2 -vs- State 1,3	ncbi_112702687	3	1.26571e-08	4.62539e-07	CIPK11	PREDICTED: CBL-interacting serine/threonine-protein kinase 11-like [Arachis duranensis]	-	-	-	-	-	GO:0004672//protein kinase activity;GO:0005515//protein binding;GO:0032550//purine ribonucleoside binding	GO:0001101//response to acid chemical;GO:0006464//cellular protein modification process;GO:0006796//phosphate-containing compound metabolic process;GO:0006950//response to stress;GO:0009628//response to abiotic stimulus;GO:0009694//jasmonic acid metabolic process;GO:0009755//hormone-mediated signaling pathway;GO:0019932//second-messenger-mediated signaling;GO:0051707//response to other organism
1	State 1,2 -vs- State 1,3	ncbi_112702697	3	2.53433e-08	8.90394e-07	PUB4	PREDICTED: U-box domain-containing protein 4-like [Arachis duranensis]	-	-	-	-	-	-	-
1	State 1,2 -vs- State 1,3	ncbi_112702699	5	1.09906e-11	5.45181e-10	GSVIVT00023967001	PREDICTED: peroxidase 4-like [Arachis duranensis]	Metabolism;Metabolism;Metabolism	Global and overview maps;Global and overview maps;Biosynthesis of other secondary metabolites	ko01100//Metabolic pathways;ko01110//Biosynthesis of secondary metabolites;ko00940//Phenylpropanoid biosynthesis	K00430;K00430;K00430	-	GO:0003824//catalytic activity;GO:0043169//cation binding;GO:0046906//tetrapyrrole binding	GO:0006950//response to stress;GO:0044710//single-organism metabolic process
1	State 1,2 -vs- State 1,3	ncbi_112702707	2	3.17387e-59	7.41533e-57	At3g55800	PREDICTED: sedoheptulose-1,7-bisphosphatase, chloroplastic [Arachis duranensis]	Metabolism;Metabolism;Metabolism	Global and overview maps;Global and overview maps;Energy metabolism	ko01100//Metabolic pathways;ko01200//Carbon metabolism;ko00710//Carbon fixation in photosynthetic organisms	K01100;K01100;K01100	GO:0005576//extracellular region;GO:0009526//plastid envelope;GO:0009532//plastid stroma	GO:0043169//cation binding;GO:0050308//sugar-phosphatase activity	GO:0000097//sulfur amino acid biosynthetic process;GO:0005982//starch metabolic process;GO:0005985//sucrose metabolic process;GO:0006090//pyruvate metabolic process;GO:0006605//protein targeting;GO:0006739//NADP metabolic process;GO:0006996//organelle organization;GO:0009620//response to fungus;GO:0009696//salicylic acid metabolic process;GO:0009755//hormone-mediated signaling pathway;GO:0009767/…
1	State 1,2 -vs- State 1,3	ncbi_112702732	3	8.45145e-36	1.18533e-33	WRKY24	PREDICTED: probable WRKY transcription factor 33 [Arachis duranensis]	Organismal Systems;Environmental Information Processing	Environmental adaptation;Signal transduction	ko04626//Plant-pathogen interaction;ko04016//MAPK signaling pathway - plant	K13424;K13424	-	GO:0003677//DNA binding	GO:0010468//regulation of gene expression
1	State 1,2 -vs- State 1,3	ncbi_112702755	2	2.16561e-09	8.64898e-08	SLP1	PREDICTED: shewanella-like protein phosphatase 2 isoform X1 [Arachis duranensis]	-	-	-	-	-	GO:0003824//catalytic activity	GO:0032958//inositol phosphate biosynthetic process
1	State 1,2 -vs- State 1,3	ncbi_112702777	4	6.53322e-14	3.8643e-12	UBA1	PREDICTED: ubiquitin-activating enzyme E1 1-like [Arachis duranensis]	Genetic Information Processing	Folding, sorting and degradation	ko04120//Ubiquitin mediated proteolysis	K03178	-	GO:0016877//ligase activity, forming carbon-sulfur bonds;GO:0032550//purine ribonucleoside binding	GO:0036211//protein modification process
1	State 1,2 -vs- State 1,3	ncbi_112702847	3	2.78701e-46	5.12715e-44	ALDC	PREDICTED: fructose-bisphosphate aldolase, cytoplasmic isozyme [Arachis duranensis]	Metabolism;Metabolism;Metabolism;Metabolism;Metabolism;Metabolism;Metabolism;Metabolism	Global and overview maps;Global and overview maps;Global and overview maps;Global and overview maps;Carbohydrate metabolism;Energy metabolism;Carbohydrate metabolism;Carbohydrate metabolism	ko01100//Metabolic pathways;ko01110//Biosynthesis of secondary metabolites;ko01200//Carbon metabolism;ko01230//Biosynthesis of amino acids;ko00010//Glycolysis / Gluconeogenesis;ko00710//Carbon fixation in photosynthetic organisms;ko00051//Fructose and mannose metabolism;ko00030//Pentose phosphate pathway	K01623;K01623;K01623;K01623;K01623;K01623;K01623;K01623	-	-	-
1	State 1,2 -vs- State 1,3	ncbi_112702852	3	7.98153e-11	3.66601e-09	SlH4	histone H4 [Zea mays]	-	-	-	-	GO:0005911//cell-cell junction;GO:0009536//plastid;GO:0031090//organelle membrane;GO:0043232//intracellular non-membrane-bounded organelle	GO:0003676//nucleic acid binding;GO:0046983//protein dimerization activity	GO:0034728//nucleosome organization
1	State 1,2 -vs- State 1,3	ncbi_112702925	2	1.20674e-63	3.15604e-61	At1g56190	PREDICTED: phosphoglycerate kinase, chloroplastic [Arachis duranensis]	Metabolism;Metabolism;Metabolism;Metabolism;Metabolism;Metabolism	Global and overview maps;Global and overview maps;Global and overview maps;Global and overview maps;Carbohydrate metabolism;Energy metabolism	ko01100//Metabolic pathways;ko01110//Biosynthesis of secondary metabolites;ko01200//Carbon metabolism;ko01230//Biosynthesis of amino acids;ko00010//Glycolysis / Gluconeogenesis;ko00710//Carbon fixation in photosynthetic organisms	K00927;K00927;K00927;K00927;K00927;K00927	-	GO:0016772//transferase activity, transferring phosphorus-containing groups;GO:0032550//purine ribonucleoside binding	GO:0006090//pyruvate metabolic process;GO:0006796//phosphate-containing compound metabolic process
1	State 1,2 -vs- State 1,3	ncbi_112702947	2	4.67843e-14	2.79315e-12	MTP10	PREDICTED: metal tolerance protein 9 [Arachis duranensis]	-	-	-	-	-	-	-
1	State 1,2 -vs- State 1,3	ncbi_112702948	5	2.22506e-10	9.77174e-09	ALIS3	PREDICTED: ALA-interacting subunit 3-like [Arachis duranensis]	-	-	-	-	-	-	-
1	State 1,2 -vs- State 1,3	ncbi_112703001	4	1.78953e-17	1.3052e-15	-	-	-	-	-	-	-	-	-
1	State 1,2 -vs- State 1,3	ncbi_112703032	2	1.89993e-10	8.37537e-09	--	carboxyl-terminal peptidase [Medicago truncatula]	-	-	-	-	-	-	-
1	State 1,2 -vs- State 1,3	ncbi_112703113	3	2.76432e-19	2.22195e-17	ERD14	PREDICTED: phosphoprotein ECPP44-like [Arachis duranensis]	-	-	-	-	-	-	-
1	State 1,2 -vs- State 1,3	ncbi_112703190	3	2.87508e-28	3.42134e-26	UGT85A24	PREDICTED: 7-deoxyloganetin glucosyltransferase-like [Arachis duranensis]	Metabolism;Metabolism	Global and overview maps;Global and overview maps	ko01100//Metabolic pathways;ko01110//Biosynthesis of secondary metabolites	K21374;K21374	-	GO:0016757//transferase activity, transferring glycosyl groups	-
1	State 1,2 -vs- State 1,3	ncbi_112703192	2	3.79021e-16	2.56181e-14	EXO	PREDICTED: protein EXORDIUM-like [Arachis duranensis]	-	-	-	-	-	-	-
1	State 1,2 -vs- State 1,3	ncbi_112703206	2	4.3784e-10	1.86671e-08	CLEB3J9	PREDICTED: thylakoid lumenal 29 kDa protein, chloroplastic [Arachis duranensis]	Metabolism;Metabolism	Metabolism of other amino acids;Carbohydrate metabolism	ko00480//Glutathione metabolism;ko00053//Ascorbate and aldarate metabolism	K00434;K00434	GO:0031978//plastid thylakoid lumen;GO:0044434//chloroplast part	GO:0003824//catalytic activity;GO:0046906//tetrapyrrole binding	GO:0005982//starch metabolic process;GO:0006090//pyruvate metabolic process;GO:0006091//generation of precursor metabolites and energy;GO:0006739//NADP metabolic process;GO:0006779//porphyrin-containing compound biosynthetic process;GO:0006950//response to stress;GO:0009639//response to red or far red light;GO:0009886//post-embryonic morphogenesis;GO:0016072//rRNA metabolic process;GO:0019757//gl…
1	State 1,2 -vs- State 1,3	ncbi_112703322	2	9.75512e-14	5.7074e-12	HEMA1	PREDICTED: glutamyl-tRNA reductase 1, chloroplastic-like [Arachis duranensis]	Metabolism;Metabolism;Metabolism	Global and overview maps;Global and overview maps;Metabolism of cofactors and vitamins	ko01100//Metabolic pathways;ko01110//Biosynthesis of secondary metabolites;ko00860//Porphyrin and chlorophyll metabolism	K02492;K02492;K02492	-	GO:0000166//nucleotide binding;GO:0016620//oxidoreductase activity, acting on the aldehyde or oxo group of donors, NAD or NADP as acceptor	GO:0018130//heterocycle biosynthetic process;GO:0044710//single-organism metabolic process
1	State 1,2 -vs- State 1,3	ncbi_112703344	2	1.34977e-29	1.65108e-27	RPL10	PREDICTED: 60S ribosomal protein L10-like [Arachis duranensis]	Genetic Information Processing	Translation	ko03010//Ribosome	K02866	-	-	-
1	State 1,2 -vs- State 1,3	ncbi_112703393	5	1.36168e-08	4.95801e-07	--	PREDICTED: cysteine-rich and transmembrane domain-containing protein A-like [Arachis duranensis]	-	-	-	-	-	-	-
1	State 1,2 -vs- State 1,3	ncbi_112703396	4	9.13494e-16	6.05177e-14	--	PREDICTED: cysteine-rich and transmembrane domain-containing protein A-like isoform X2 [Arachis duranensis]	-	-	-	-	-	-	-
1	State 1,2 -vs- State 1,3	ncbi_112703414	2	8.20187e-306	1.64251e-302	PSBR	PREDICTED: photosystem II 10 kDa polypeptide, chloroplastic [Arachis duranensis]	Metabolism;Metabolism	Global and overview maps;Energy metabolism	ko01100//Metabolic pathways;ko00195//Photosynthesis	K03541;K03541	-	-	-
1	State 1,2 -vs- State 1,3	ncbi_112703439	2	3.039e-09	1.19198e-07	GST3	PREDICTED: glutathione S-transferase 3-like [Arachis duranensis]	Metabolism	Metabolism of other amino acids	ko00480//Glutathione metabolism	K00799	-	-	-
1	State 1,2 -vs- State 1,3	ncbi_112703444	4	1.69223e-16	1.16742e-14	PARC	PREDICTED: probable glutathione S-transferase [Arachis duranensis]	Metabolism	Metabolism of other amino acids	ko00480//Glutathione metabolism	K00799	-	GO:0016765//transferase activity, transferring alkyl or aryl (other than methyl) groups	-
1	State 1,2 -vs- State 1,3	ncbi_112703455	2	1.97615e-60	4.7598e-58	GLO1	PREDICTED: peroxisomal (S)-2-hydroxy-acid oxidase GLO1 isoform X1 [Arachis duranensis]	Metabolism;Metabolism;Metabolism;Cellular Processes;Metabolism	Global and overview maps;Global and overview maps;Global and overview maps;Transport and catabolism;Carbohydrate metabolism	ko01100//Metabolic pathways;ko01110//Biosynthesis of secondary metabolites;ko01200//Carbon metabolism;ko04146//Peroxisome;ko00630//Glyoxylate and dicarboxylate metabolism	K11517;K11517;K11517;K11517;K11517	-	GO:0003824//catalytic activity;GO:0032553//ribonucleotide binding	GO:0044710//single-organism metabolic process
1	State 1,2 -vs- State 1,3	ncbi_112703459	2	5.71666e-17	4.07202e-15	CPN60B2	PREDICTED: LOW QUALITY PROTEIN: ruBisCO large subunit-binding protein subunit beta, chloroplastic-like [Arachis duranensis]	Genetic Information Processing	Folding, sorting and degradation	ko03018//RNA degradation	K04077	GO:0044424//intracellular part	GO:0032550//purine ribonucleoside binding	GO:0006457//protein folding
1	State 1,2 -vs- State 1,3	ncbi_112703460	2	2.15238e-15	1.38916e-13	NCED1	9-cis-epoxycarotenoid dioxygenase [Arachis hypogaea]	Metabolism;Metabolism;Metabolism	Global and overview maps;Global and overview maps;Metabolism of terpenoids and polyketides	ko01100//Metabolic pathways;ko01110//Biosynthesis of secondary metabolites;ko00906//Carotenoid biosynthesis	K09840;K09840;K09840	-	-	-
1	State 1,2 -vs- State 1,3	ncbi_112703507	3	1.27996e-11	6.28686e-10	MPK19	PREDICTED: mitogen-activated protein kinase 19-like [Arachis duranensis]	-	-	-	-	-	-	-
1	State 1,2 -vs- State 1,3	ncbi_112703523	2	5.66548e-24	5.75506e-22	-	-	-	-	-	-	-	-	-
1	State 1,2 -vs- State 1,3	ncbi_112703524	3	3.75731e-39	5.95822e-37	RHM1	PREDICTED: trifunctional UDP-glucose 4,6-dehydratase/UDP-4-keto-6-deoxy-D-glucose 3,5-epimerase/UDP-4-keto-L-rhamnose-reductase RHM1 [Arachis ipaensis]	Metabolism	Carbohydrate metabolism	ko00520//Amino sugar and nucleotide sugar metabolism	K12450	-	GO:0016836//hydro-lyase activity;GO:0048037//cofactor binding	GO:0009117//nucleotide metabolic process
1	State 1,2 -vs- State 1,3	ncbi_112703535	2	4.78959e-13	2.69212e-11	CYP76B6	PREDICTED: 7-ethoxycoumarin O-deethylase-like [Arachis duranensis]	-	-	-	-	-	-	-
1	State 1,2 -vs- State 1,3	ncbi_112703571	5	6.16719e-10	2.59307e-08	At1g53440	PREDICTED: probable LRR receptor-like serine/threonine-protein kinase At1g53430 [Arachis ipaensis]	-	-	-	-	-	GO:0004672//protein kinase activity;GO:0032550//purine ribonucleoside binding	GO:0006464//cellular protein modification process;GO:0006796//phosphate-containing compound metabolic process
1	State 1,2 -vs- State 1,3	ncbi_112703573	3	1.00197e-21	9.25282e-20	BEH4	PREDICTED: BES1/BZR1 homolog protein 4-like isoform X1 [Arachis duranensis]	-	-	-	-	-	-	-
1	State 1,2 -vs- State 1,3	ncbi_112703611	5	2.47185e-24	2.54412e-22	At1g78850	PREDICTED: epidermis-specific secreted glycoprotein EP1-like [Arachis duranensis]	-	-	-	-	-	-	-
1	State 1,2 -vs- State 1,3	ncbi_112703615	2	1.20382e-09	4.92283e-08	grpE	PREDICTED: protein GrpE isoform X1 [Arachis duranensis]	-	-	-	-	GO:0009532//plastid stroma;GO:0044429//mitochondrial part	GO:0046914//transition metal ion binding;GO:0046983//protein dimerization activity	GO:0019222//regulation of metabolic process;GO:0044267//cellular protein metabolic process
1	State 1,2 -vs- State 1,3	ncbi_112703816	3	7.10675e-21	6.24384e-19	ATJ8	PREDICTED: chaperone protein dnaJ 8, chloroplastic-like [Arachis duranensis]	-	-	-	-	-	-	-
1	State 1,2 -vs- State 1,3	ncbi_112705597	4	6.7321e-24	6.80894e-22	TRX1	PREDICTED: thioredoxin H-type [Arachis duranensis]	-	-	-	-	GO:0005576//extracellular region;GO:0044444//cytoplasmic part	GO:0015036//disulfide oxidoreductase activity;GO:0030234//enzyme regulator activity	GO:0009893//positive regulation of metabolic process;GO:0018904//ether metabolic process;GO:0019725//cellular homeostasis
1	State 1,2 -vs- State 1,3	ncbi_112705616	4	1.29631e-12	6.96244e-11	Os09g0520200	PREDICTED: probable 1-acylglycerol-3-phosphate O-acyltransferase [Arachis duranensis]	-	-	-	-	-	GO:0003824//catalytic activity	-
1	State 1,2 -vs- State 1,3	ncbi_112705625	3	3.2558e-16	2.20698e-14	RH3	PREDICTED: histone H3.3 isoform X1 [Daucus carota subsp. sativus] [Daucus carota]	-	-	-	-	GO:0043231//intracellular membrane-bounded organelle;GO:0043232//intracellular non-membrane-bounded organelle	GO:0003676//nucleic acid binding;GO:0046983//protein dimerization activity	GO:0006006//glucose metabolic process;GO:0006886//intracellular protein transport;GO:0034728//nucleosome organization
1	State 1,2 -vs- State 1,3	ncbi_112705650	3	1.59011e-09	6.43489e-08	--	DUF668 family protein [Medicago truncatula]	-	-	-	-	-	-	-
1	State 1,2 -vs- State 1,3	ncbi_112705657	4	5.23974e-10	2.21374e-08	FREE1	PREDICTED: protein FREE1 [Arachis ipaensis]	-	-	-	-	-	-	-
1	State 1,2 -vs- State 1,3	ncbi_112705699	2	8.79718e-11	4.01173e-09	--	PREDICTED: probable serine/threonine-protein kinase roco9 [Arachis ipaensis]	-	-	-	-	-	-	-
1	State 1,2 -vs- State 1,3	ncbi_112705705	2	3.99156e-11	1.88399e-09	CAT1	PREDICTED: catalase-like [Arachis duranensis]	Metabolism;Metabolism;Environmental Information Processing;Cellular Processes;Metabolism;Metabolism	Global and overview maps;Global and overview maps;Signal transduction;Transport and catabolism;Carbohydrate metabolism;Amino acid metabolism	ko01110//Biosynthesis of secondary metabolites;ko01200//Carbon metabolism;ko04016//MAPK signaling pathway - plant;ko04146//Peroxisome;ko00630//Glyoxylate and dicarboxylate metabolism;ko00380//Tryptophan metabolism	K03781;K03781;K03781;K03781;K03781;K03781	GO:0005840//ribosome;GO:0009526//plastid envelope;GO:0030312//external encapsulating structure;GO:0042579//microbody	GO:0003824//catalytic activity;GO:0016209//antioxidant activity;GO:0046906//tetrapyrrole binding;GO:0046914//transition metal ion binding	GO:0006950//response to stress;GO:0042743//hydrogen peroxide metabolic process;GO:0044710//single-organism metabolic process
1	State 1,2 -vs- State 1,3	ncbi_112705728	2	8.82543e-26	9.48747e-24	GAPB	PREDICTED: glyceraldehyde-3-phosphate dehydrogenase B, chloroplastic [Arachis duranensis]	Metabolism;Metabolism;Metabolism	Global and overview maps;Global and overview maps;Energy metabolism	ko01100//Metabolic pathways;ko01200//Carbon metabolism;ko00710//Carbon fixation in photosynthetic organisms	K05298;K05298;K05298	-	GO:0000166//nucleotide binding;GO:0004672//protein kinase activity;GO:0016903//oxidoreductase activity, acting on the aldehyde or oxo group of donors;GO:0032550//purine ribonucleoside binding	GO:0006396//RNA processing;GO:0006464//cellular protein modification process;GO:0019318//hexose metabolic process
1	State 1,2 -vs- State 1,3	ncbi_112705750	2	7.67228e-09	2.88652e-07	--	RAP annotation release 2, galactose-binding-like domain protein [Medicago truncatula]	-	-	-	-	GO:0009536//plastid	-	-
1	State 1,2 -vs- State 1,3	ncbi_112705766	3	2.51458e-14	1.52994e-12	desi1	PREDICTED: desumoylating isopeptidase 1 [Arachis duranensis]	-	-	-	-	GO:0044424//intracellular part	-	-
1	State 1,2 -vs- State 1,3	ncbi_112705801	2	1.81806e-150	1.07991e-147	petM	Cytochrome b6-f complex subunit 7 [Cajanus cajan]	-	-	-	-	-	-	-
1	State 1,2 -vs- State 1,3	ncbi_112705843	2	1.2953e-14	8.00609e-13	LHCA5	PREDICTED: photosystem I chlorophyll a/b-binding protein 5, chloroplastic [Arachis duranensis]	Metabolism	Energy metabolism	ko00196//Photosynthesis - antenna proteins	K08911	GO:0009507//chloroplast;GO:0009522//photosystem I	GO:0005488//binding	GO:0009657//plastid organization;GO:0009765//photosynthesis, light harvesting
1	State 1,2 -vs- State 1,3	ncbi_112705851	2	3.5763e-10	1.53972e-08	DCL	PREDICTED: protein DCL, chloroplastic [Arachis duranensis]	-	-	-	-	-	-	-
1	State 1,2 -vs- State 1,3	ncbi_112705885	2	4.12847e-18	3.11819e-16	TL17	PREDICTED: thylakoid lumenal 17.4 kDa protein, chloroplastic [Arachis duranensis]	-	-	-	-	-	-	-
1	State 1,2 -vs- State 1,3	ncbi_112705890	2	1.01478e-15	6.69744e-14	PPH1	PREDICTED: protein phosphatase 2C 57 isoform X1 [Arachis duranensis]	-	-	-	-	-	-	-
1	State 1,2 -vs- State 1,3	ncbi_112705922	3	6.67176e-19	5.23662e-17	GLT1	PREDICTED: LOW QUALITY PROTEIN: glutamate synthase [NADH], amyloplastic [Arachis duranensis]	Metabolism;Metabolism;Metabolism;Metabolism;Metabolism	Global and overview maps;Global and overview maps;Global and overview maps;Amino acid metabolism;Energy metabolism	ko01100//Metabolic pathways;ko01110//Biosynthesis of secondary metabolites;ko01230//Biosynthesis of amino acids;ko00250//Alanine, aspartate and glutamate metabolism;ko00910//Nitrogen metabolism	K00264;K00264;K00264;K00264;K00264	-	-	-
1	State 1,2 -vs- State 1,3	ncbi_112705955	3	9.28681e-47	1.72658e-44	UBC10	Ubiquitin-conjugating enzyme E2 10, partial [Cajanus cajan]	-	-	-	-	-	-	-
1	State 1,2 -vs- State 1,3	ncbi_112705959	3	3.10239e-11	1.47524e-09	--	proline-rich cell wall-like protein [Medicago truncatula]	-	-	-	-	-	-	GO:0034645//cellular macromolecule biosynthetic process
1	State 1,2 -vs- State 1,3	ncbi_112705978	3	9.72355e-27	1.0818e-24	ADH1	PREDICTED: alcohol dehydrogenase 1 [Arachis duranensis]	Metabolism;Metabolism;Metabolism;Metabolism;Metabolism;Metabolism	Global and overview maps;Global and overview maps;Carbohydrate metabolism;Lipid metabolism;Lipid metabolism;Amino acid metabolism	ko01100//Metabolic pathways;ko01110//Biosynthesis of secondary metabolites;ko00010//Glycolysis / Gluconeogenesis;ko00071//Fatty acid degradation;ko00592//alpha-Linolenic acid metabolism;ko00350//Tyrosine metabolism	K18857;K18857;K18857;K18857;K18857;K18857	-	GO:0003824//catalytic activity;GO:0046914//transition metal ion binding	GO:0044710//single-organism metabolic process
1	State 1,2 -vs- State 1,3	ncbi_112705983	2	1.35462e-11	6.63497e-10	PPD4	PREDICTED: psbP domain-containing protein 4, chloroplastic-like [Arachis ipaensis]	-	-	-	-	GO:0009521//photosystem;GO:0009532//plastid stroma;GO:0031978//plastid thylakoid lumen	GO:0046872//metal ion binding	GO:0005982//starch metabolic process;GO:0006090//pyruvate metabolic process;GO:0006739//NADP metabolic process;GO:0009893//positive regulation of metabolic process;GO:0019757//glycosinolate metabolic process
1	State 1,2 -vs- State 1,3	ncbi_112705991	2	6.81616e-09	2.57548e-07	TRXM	PREDICTED: thioredoxin M-type, chloroplastic-like [Arachis duranensis]	-	-	-	-	-	-	-
1	State 1,2 -vs- State 1,3	ncbi_112705998	5	2.05359e-08	7.29909e-07	--	PREDICTED: uncharacterized protein LOC107460638 [Arachis duranensis]	-	-	-	-	-	-	-
1	State 1,2 -vs- State 1,3	ncbi_112706000	4	1.25331e-09	5.11027e-08	SKP2A	PREDICTED: F-box protein SKP2A-like [Arachis duranensis]	Genetic Information Processing	Folding, sorting and degradation	ko04120//Ubiquitin mediated proteolysis	K03875	-	-	-
1	State 1,2 -vs- State 1,3	ncbi_112706003	3	1.58533e-22	1.5077e-20	TOL3	PREDICTED: TOM1-like protein 2 [Arachis duranensis]	-	-	-	-	-	-	GO:0015031//protein transport
1	State 1,2 -vs- State 1,3	ncbi_112706005	2	4.44651e-19	3.53357e-17	SGRL	PREDICTED: protein STAY-GREEN LIKE, chloroplastic [Arachis duranensis]	Metabolism;Metabolism	Global and overview maps;Metabolism of cofactors and vitamins	ko01110//Biosynthesis of secondary metabolites;ko00860//Porphyrin and chlorophyll metabolism	K22013;K22013	-	-	-
1	State 1,2 -vs- State 1,3	ncbi_112706046	2	2.13049e-27	2.43949e-25	HEMB	PREDICTED: delta-aminolevulinic acid dehydratase, chloroplastic [Arachis duranensis]	Metabolism;Metabolism;Metabolism	Global and overview maps;Global and overview maps;Metabolism of cofactors and vitamins	ko01100//Metabolic pathways;ko01110//Biosynthesis of secondary metabolites;ko00860//Porphyrin and chlorophyll metabolism	K01698;K01698;K01698	-	GO:0016836//hydro-lyase activity;GO:0043169//cation binding	GO:0006778//porphyrin-containing compound metabolic process;GO:0018130//heterocycle biosynthetic process
1	State 1,2 -vs- State 1,3	ncbi_112706053	3	4.23779e-232	5.03442e-229	ALDH3H1	PREDICTED: aldehyde dehydrogenase family 3 member H1-like [Arachis duranensis]	Metabolism;Metabolism;Metabolism;Metabolism;Metabolism;Metabolism;Metabolism;Metabolism;Metabolism;Metabolism;Metabolism;Metabolism;Metabolism	Global and overview maps;Global and overview maps;Carbohydrate metabolism;Carbohydrate metabolism;Lipid metabolism;Lipid metabolism;Amino acid metabolism;Amino acid metabolism;Carbohydrate metabolism;Amino acid metabolism;Metabolism of other amino acids;Amino acid metabolism;Amino acid metabolism	ko01100//Metabolic pathways;ko01110//Biosynthesis of secondary metabolites;ko00010//Glycolysis / Gluconeogenesis;ko00620//Pyruvate metabolism;ko00561//Glycerolipid metabolism;ko00071//Fatty acid degradation;ko00330//Arginine and proline metabolism;ko00280//Valine, leucine and isoleucine degradation;ko00053//Ascorbate and aldarate metabolism;ko00380//Tryptophan metabolism;ko00410//beta-Alanine met…	K00128;K00128;K00128;K00128;K00128;K00128;K00128;K00128;K00128;K00128;K00128;K00128;K00128	GO:0005911//cell-cell junction;GO:0043231//intracellular membrane-bounded organelle	GO:0016620//oxidoreductase activity, acting on the aldehyde or oxo group of donors, NAD or NADP as acceptor	GO:0044237//cellular metabolic process;GO:0044710//single-organism metabolic process;GO:0050896//response to stimulus
1	State 1,2 -vs- State 1,3	ncbi_112706057	2	7.05732e-72	2.12298e-69	NAC002	PREDICTED: NAC domain-containing protein 2 [Arachis ipaensis]	-	-	-	-	GO:0043231//intracellular membrane-bounded organelle	GO:0001071//nucleic acid binding transcription factor activity	GO:0009404//toxin metabolic process;GO:0010468//regulation of gene expression;GO:0014070//response to organic cyclic compound;GO:0034645//cellular macromolecule biosynthetic process
1	State 1,2 -vs- State 1,3	ncbi_112706063	2	1.36599e-95	5.31908e-93	PSBS	PREDICTED: photosystem II 22 kDa protein, chloroplastic [Arachis ipaensis]	Metabolism;Metabolism	Global and overview maps;Energy metabolism	ko01100//Metabolic pathways;ko00195//Photosynthesis	K03542;K03542	GO:0009503//thylakoid light-harvesting complex;GO:0009521//photosystem;GO:0031224//intrinsic component of membrane	GO:0019840//isoprenoid binding;GO:0046906//tetrapyrrole binding	GO:0000097//sulfur amino acid biosynthetic process;GO:0005982//starch metabolic process;GO:0009668//plastid membrane organization;GO:0009886//post-embryonic morphogenesis;GO:0009893//positive regulation of metabolic process;GO:0016072//rRNA metabolic process;GO:0043623//cellular protein complex assembly;GO:1990066//energy quenching
1	State 1,2 -vs- State 1,3	ncbi_112706113	2	1.47826e-26	1.63427e-24	RPS13	PREDICTED: 30S ribosomal protein S13, chloroplastic [Arachis duranensis]	Genetic Information Processing	Translation	ko03010//Ribosome	K02952	-	-	-
1	State 1,2 -vs- State 1,3	ncbi_112706136	4	3.77057e-09	1.46336e-07	--	electron carrier/protein disulfide oxidoreductase [Medicago truncatula]	-	-	-	-	-	-	-
1	State 1,2 -vs- State 1,3	ncbi_112706148	3	8.96783e-47	1.67617e-44	ACC1	PREDICTED: acetyl-CoA carboxylase 1-like [Arachis duranensis]	Metabolism;Metabolism;Metabolism;Metabolism;Metabolism;Metabolism	Global and overview maps;Global and overview maps;Carbohydrate metabolism;Global and overview maps;Lipid metabolism;Carbohydrate metabolism	ko01100//Metabolic pathways;ko01110//Biosynthesis of secondary metabolites;ko00620//Pyruvate metabolism;ko01212//Fatty acid metabolism;ko00061//Fatty acid biosynthesis;ko00640//Propanoate metabolism	K11262;K11262;K11262;K11262;K11262;K11262	-	-	-
1	State 1,2 -vs- State 1,3	ncbi_112706204	2	4.6661e-11	2.18326e-09	mrd-1	PREDICTED: 29 kDa ribonucleoprotein A, chloroplastic [Arachis duranensis]	-	-	-	-	GO:0009536//plastid	-	-
1	State 1,2 -vs- State 1,3	ncbi_112706216	4	1.64096e-12	8.71995e-11	CG5412	PREDICTED: UPF0483 protein AGAP003155-like [Arachis duranensis]	-	-	-	-	-	-	GO:0001101//response to acid chemical;GO:0006812//cation transport;GO:0009692//ethylene metabolic process;GO:0009694//jasmonic acid metabolic process;GO:0051707//response to other organism
1	State 1,2 -vs- State 1,3	ncbi_112706236	3	9.18961e-242	1.17111e-238	AHL17	PREDICTED: AT-hook motif nuclear-localized protein 17-like [Arachis duranensis]	-	-	-	-	-	-	-
1	State 1,2 -vs- State 1,3	ncbi_112706311	2	8.1475e-13	4.4545e-11	PSRP6	PREDICTED: 50S ribosomal protein 6, chloroplastic [Arachis duranensis]	-	-	-	-	-	-	-
1	State 1,2 -vs- State 1,3	ncbi_112706333	3	9.75028e-25	1.01245e-22	ME1	PREDICTED: NADP-dependent malic enzyme [Arachis duranensis]	Metabolism;Metabolism;Metabolism;Metabolism	Global and overview maps;Global and overview maps;Carbohydrate metabolism;Energy metabolism	ko01100//Metabolic pathways;ko01200//Carbon metabolism;ko00620//Pyruvate metabolism;ko00710//Carbon fixation in photosynthetic organisms	K00029;K00029;K00029;K00029	-	-	-
1	State 1,2 -vs- State 1,3	ncbi_112706340	3	7.89634e-19	6.16328e-17	HSP17.7	PREDICTED: 17.7 kDa class II heat shock protein-like [Arachis duranensis]	Genetic Information Processing	Folding, sorting and degradation	ko04141//Protein processing in endoplasmic reticulum	K13993	-	-	-
1	State 1,2 -vs- State 1,3	ncbi_112706343	3	7.11727e-74	2.23703e-71	HSP17.9-D	PREDICTED: 17.9 kDa class II heat shock protein-like [Arachis duranensis]	Genetic Information Processing	Folding, sorting and degradation	ko04141//Protein processing in endoplasmic reticulum	K13993	-	-	-
1	State 1,2 -vs- State 1,3	ncbi_112706498	2	1.1624e-11	5.7538e-10	PRXIIE	PREDICTED: peroxiredoxin-2E, chloroplastic-like [Arachis duranensis]	-	-	-	-	-	GO:0003824//catalytic activity;GO:0016209//antioxidant activity	GO:0044710//single-organism metabolic process
1	State 1,2 -vs- State 1,3	ncbi_112706529	3	1.16378e-11	5.75657e-10	NAP1;4	PREDICTED: nucleosome assembly protein 1;4 isoform X1 [Arachis duranensis]	-	-	-	-	-	-	-
1	State 1,2 -vs- State 1,3	ncbi_112706569	5	7.11523e-56	1.58322e-53	EP3	PREDICTED: endochitinase PR4-like [Arachis duranensis]	Metabolism;Metabolism	Global and overview maps;Carbohydrate metabolism	ko01100//Metabolic pathways;ko00520//Amino sugar and nucleotide sugar metabolism	K01183;K01183	-	-	-
1	State 1,2 -vs- State 1,3	ncbi_112706599	2	4.30173e-18	3.23511e-16	BBX25	PREDICTED: B-box zinc finger protein 25-like [Arachis duranensis]	-	-	-	-	-	-	-
1	State 1,2 -vs- State 1,3	ncbi_112706601	3	5.00552e-19	3.94204e-17	FRK2	PREDICTED: fructokinase-2 [Arachis duranensis]	Metabolism;Metabolism;Metabolism;Metabolism	Global and overview maps;Carbohydrate metabolism;Carbohydrate metabolism;Carbohydrate metabolism	ko01100//Metabolic pathways;ko00500//Starch and sucrose metabolism;ko00520//Amino sugar and nucleotide sugar metabolism;ko00051//Fructose and mannose metabolism	K00847;K00847;K00847;K00847	-	GO:0016772//transferase activity, transferring phosphorus-containing groups	GO:0016310//phosphorylation;GO:0019321//pentose metabolic process
1	State 1,2 -vs- State 1,3	ncbi_112706612	3	6.99923e-28	8.23126e-26	DDB_G0270580	PREDICTED: histidine protein methyltransferase 1 homolog [Arachis ipaensis]	-	-	-	-	-	-	-
1	State 1,2 -vs- State 1,3	ncbi_112706656	2	5.5076e-12	2.79127e-10	DIT1	PREDICTED: dicarboxylate transporter 1, chloroplastic-like [Arachis duranensis]	-	-	-	-	-	-	-
1	State 1,2 -vs- State 1,3	ncbi_112706704	2	1.27564e-16	8.87896e-15	OEP16	PREDICTED: outer envelope pore protein 16, chloroplastic isoform X1 [Arachis duranensis]	-	-	-	-	GO:0031224//intrinsic component of membrane	-	-
1	State 1,2 -vs- State 1,3	ncbi_112706718	3	7.54371e-41	1.26192e-38	MtrDRAFT_AC149210g1v1	PREDICTED: histone H2A [Arachis duranensis]	-	-	-	-	GO:0043231//intracellular membrane-bounded organelle;GO:0043232//intracellular non-membrane-bounded organelle	GO:0003676//nucleic acid binding;GO:0046983//protein dimerization activity	-
1	State 1,2 -vs- State 1,3	ncbi_112706785	3	5.66554e-09	2.16316e-07	At5g60570	PREDICTED: F-box/kelch-repeat protein At5g60570-like [Arachis duranensis]	-	-	-	-	-	-	-
1	State 1,2 -vs- State 1,3	ncbi_112706788	4	1.19694e-11	5.90809e-10	ISPG	PREDICTED: 4-hydroxy-3-methylbut-2-en-1-yl diphosphate synthase (ferredoxin), chloroplastic [Arachis duranensis]	Metabolism;Metabolism;Metabolism	Global and overview maps;Global and overview maps;Metabolism of terpenoids and polyketides	ko01100//Metabolic pathways;ko01110//Biosynthesis of secondary metabolites;ko00900//Terpenoid backbone biosynthesis	K03526;K03526;K03526	GO:0009526//plastid envelope;GO:0009532//plastid stroma	GO:0046914//transition metal ion binding;GO:0051536//iron-sulfur cluster binding;GO:0052592//oxidoreductase activity, acting on CH or CH2 groups, with an iron-sulfur protein as acceptor	GO:0005982//starch metabolic process;GO:0006090//pyruvate metabolic process;GO:0006091//generation of precursor metabolites and energy;GO:0006355//regulation of transcription, DNA-templated;GO:0006544//glycine metabolic process;GO:0006605//protein targeting;GO:0006633//fatty acid biosynthetic process;GO:0006739//NADP metabolic process;GO:0006779//porphyrin-containing compound biosynthetic process…
1	State 1,2 -vs- State 1,3	ncbi_112706839	2	4.13885e-11	1.9522e-09	SODCP	PREDICTED: superoxide dismutase [Cu-Zn], chloroplastic [Arachis ipaensis]	Cellular Processes	Transport and catabolism	ko04146//Peroxisome	K04565	-	-	-
1	State 1,2 -vs- State 1,3	ncbi_112706842	4	8.45565e-36	1.18533e-33	At2g28720	PREDICTED: histone H2B-like [Arachis duranensis]	-	-	-	-	GO:0043231//intracellular membrane-bounded organelle;GO:0043232//intracellular non-membrane-bounded organelle	GO:0003676//nucleic acid binding;GO:0046983//protein dimerization activity	-
1	State 1,2 -vs- State 1,3	ncbi_112706905	3	7.26706e-53	1.52502e-50	SAP3	PREDICTED: zinc finger A20 and AN1 domain-containing stress-associated protein 3-like [Arachis duranensis]	-	-	-	-	-	GO:0046872//metal ion binding	-
1	State 1,2 -vs- State 1,3	ncbi_112706967	3	8.61767e-13	4.69325e-11	ATJ3	PREDICTED: dnaJ protein homolog [Arachis duranensis]	Genetic Information Processing	Folding, sorting and degradation	ko04141//Protein processing in endoplasmic reticulum	K09503	-	GO:0005515//protein binding;GO:0043169//cation binding	GO:0006950//response to stress;GO:0044267//cellular protein metabolic process
1	State 1,2 -vs- State 1,3	ncbi_112707003	3	1.79032e-18	1.37293e-16	ACO3	PREDICTED: aconitate hydratase, cytoplasmic-like [Arachis duranensis]	Metabolism;Metabolism;Metabolism;Metabolism;Metabolism;Metabolism;Metabolism	Global and overview maps;Global and overview maps;Global and overview maps;Global and overview maps;Carbohydrate metabolism;Global and overview maps;Carbohydrate metabolism	ko01100//Metabolic pathways;ko01110//Biosynthesis of secondary metabolites;ko01200//Carbon metabolism;ko01230//Biosynthesis of amino acids;ko00630//Glyoxylate and dicarboxylate metabolism;ko01210//2-Oxocarboxylic acid metabolism;ko00020//Citrate cycle (TCA cycle)	K01681;K01681;K01681;K01681;K01681;K01681;K01681	-	GO:0003824//catalytic activity;GO:0051536//iron-sulfur cluster binding	-
1	State 1,2 -vs- State 1,3	ncbi_112707047	2	5.84914e-09	2.23053e-07	-	-	-	-	-	-	-	-	-
1	State 1,2 -vs- State 1,3	ncbi_112707058	2	8.5418e-85	3.0391e-82	petC	PREDICTED: cytochrome b6-f complex iron-sulfur subunit, chloroplastic-like [Arachis duranensis]	Metabolism;Metabolism	Global and overview maps;Energy metabolism	ko01100//Metabolic pathways;ko00195//Photosynthesis	K02636;K02636	GO:0031224//intrinsic component of membrane;GO:0034357//photosynthetic membrane	GO:0009055//electron carrier activity;GO:0043169//cation binding;GO:0051536//iron-sulfur cluster binding;GO:0052880//oxidoreductase activity, acting on diphenols and related substances as donors, with copper protein as acceptor	GO:0015992//proton transport;GO:0044237//cellular metabolic process;GO:0044710//single-organism metabolic process
1	State 1,2 -vs- State 1,3	ncbi_112707069	2	6.69759e-24	6.78383e-22	THF1	PREDICTED: protein THYLAKOID FORMATION1, chloroplastic-like [Arachis ipaensis]	-	-	-	-	-	-	-
1	State 1,2 -vs- State 1,3	ncbi_112707097	2	6.18771e-25	6.53167e-23	PSB27-1	PREDICTED: photosystem II repair protein PSB27-H1, chloroplastic [Arachis duranensis]	Metabolism;Metabolism	Global and overview maps;Energy metabolism	ko01100//Metabolic pathways;ko00195//Photosynthesis	K08902;K08902	-	-	-
1	State 1,2 -vs- State 1,3	ncbi_112707138	2	2.85935e-24	2.93004e-22	AAC3	PREDICTED: ADP,ATP carrier protein 3, mitochondrial-like [Arachis duranensis]	-	-	-	-	-	-	-
1	State 1,2 -vs- State 1,3	ncbi_112707159	3	7.99256e-11	3.66639e-09	DNAJB4	PREDICTED: dnaJ homolog subfamily B member 4 [Arachis duranensis]	-	-	-	-	-	GO:0005515//protein binding	-
1	State 1,2 -vs- State 1,3	ncbi_112707165	4	7.97852e-13	4.36552e-11	GRXC9	PREDICTED: glutaredoxin-C9-like [Arachis duranensis]	-	-	-	-	-	-	GO:0044699//single-organism process
1	State 1,2 -vs- State 1,3	ncbi_112707244	3	1.69e-08	6.06522e-07	GOS2	PREDICTED: protein translation factor SUI1 homolog 1 [Arachis duranensis]	Genetic Information Processing	Translation	ko03013//RNA transport	K03113	-	-	-
1	State 1,2 -vs- State 1,3	ncbi_112707262	2	7.31292e-14	4.31093e-12	PNSL3	PREDICTED: photosynthetic NDH subunit of lumenal location 3, chloroplastic [Arachis duranensis]	Metabolism;Metabolism	Global and overview maps;Energy metabolism	ko01100//Metabolic pathways;ko00195//Photosynthesis	K08901;K08901	GO:0009521//photosystem;GO:0031976//plastid thylakoid;GO:0044434//chloroplast part	-	GO:0006091//generation of precursor metabolites and energy;GO:0044710//single-organism metabolic process;GO:0044763//single-organism cellular process
1	State 1,2 -vs- State 1,3	ncbi_112707270	2	1.18569e-52	2.47602e-50	RPL24	PREDICTED: 50S ribosomal protein L24, chloroplastic [Arachis duranensis]	Genetic Information Processing	Translation	ko03010//Ribosome	K02895	GO:0009526//plastid envelope;GO:0009532//plastid stroma;GO:0030529//intracellular ribonucleoprotein complex	GO:0003723//RNA binding;GO:0005198//structural molecule activity	GO:0006090//pyruvate metabolic process;GO:0006412//translation
1	State 1,2 -vs- State 1,3	ncbi_112707307	2	5.34354e-19	4.19881e-17	PBP1	PREDICTED: calcium-binding protein PBP1-like [Arachis duranensis]	-	-	-	-	-	-	-
1	State 1,2 -vs- State 1,3	ncbi_112708431	2	4.03482e-23	3.91154e-21	Cdlc2	PREDICTED: dynein light chain 2, cytoplasmic [Arachis duranensis]	-	-	-	-	-	-	GO:0044763//single-organism cellular process
1	State 1,2 -vs- State 1,3	ncbi_112707348	2	1.71103e-216	1.78997e-213	CAB13	PREDICTED: chlorophyll a-b binding protein 13, chloroplastic [Arachis ipaensis]	Metabolism;Metabolism	Global and overview maps;Energy metabolism	ko01100//Metabolic pathways;ko00196//Photosynthesis - antenna proteins	K08914;K08914	GO:0009521//photosystem;GO:0031224//intrinsic component of membrane	GO:0043169//cation binding;GO:0046906//tetrapyrrole binding	GO:0006091//generation of precursor metabolites and energy;GO:0006464//cellular protein modification process
1	State 1,2 -vs- State 1,3	ncbi_112707379	2	3.28944e-33	4.33384e-31	3PCR	PREDICTED: protochlorophyllide reductase, chloroplastic [Arachis ipaensis]	Metabolism;Metabolism;Metabolism	Global and overview maps;Global and overview maps;Metabolism of cofactors and vitamins	ko01100//Metabolic pathways;ko01110//Biosynthesis of secondary metabolites;ko00860//Porphyrin and chlorophyll metabolism	K00218;K00218;K00218	-	-	-
1	State 1,2 -vs- State 1,3	ncbi_112707389	3	2.90329e-09	1.14323e-07	CBSX5	PREDICTED: CBS domain-containing protein CBSX5-like [Arachis duranensis]	-	-	-	-	-	-	-
1	State 1,2 -vs- State 1,3	ncbi_112707402	2	6.23307e-13	3.45908e-11	PI230	PREDICTED: defensin-like protein [Arachis duranensis]	-	-	-	-	-	-	-
1	State 1,2 -vs- State 1,3	ncbi_112707403	2	5.8136e-18	4.33491e-16	At3g15360	PREDICTED: thioredoxin M4, chloroplastic [Arachis duranensis]	-	-	-	-	-	-	-
1	State 1,2 -vs- State 1,3	ncbi_112707416	3	6.89827e-32	8.87168e-30	PPI1	PREDICTED: proton pump-interactor 1-like [Arachis duranensis]	-	-	-	-	GO:0016020//membrane	-	GO:0043269//regulation of ion transport
1	State 1,2 -vs- State 1,3	ncbi_112707437	2	5.51516e-38	8.42185e-36	ERF4	PREDICTED: ethylene-responsive transcription factor 4-like [Arachis duranensis]	-	-	-	-	-	-	-
1	State 1,2 -vs- State 1,3	ncbi_112707453	2	9.23421e-11	4.19465e-09	PSRP2	PREDICTED: 30S ribosomal protein 2, chloroplastic [Arachis duranensis]	Genetic Information Processing;Genetic Information Processing;Genetic Information Processing	Translation;Translation;Folding, sorting and degradation	ko03013//RNA transport;ko03015//mRNA surveillance pathway;ko03018//RNA degradation	K13126;K13126;K13126	GO:0044434//chloroplast part	-	GO:0044237//cellular metabolic process;GO:0044710//single-organism metabolic process;GO:0044763//single-organism cellular process
1	State 1,2 -vs- State 1,3	ncbi_112707478	3	1.16946e-19	9.57574e-18	ANT1	PREDICTED: ADP,ATP carrier protein 1, mitochondrial-like [Arachis duranensis]	-	-	-	-	-	-	-
1	State 1,2 -vs- State 1,3	ncbi_112707500	2	5.66629e-09	2.16316e-07	CCD1	PREDICTED: carotenoid 9,10(9',10')-cleavage dioxygenase 1-like isoform X1 [Arachis duranensis]	-	-	-	-	-	-	-
1	State 1,2 -vs- State 1,3	ncbi_112707569	4	1.0467e-17	7.72253e-16	N8DT-2	PREDICTED: naringenin 8-dimethylallyltransferase 2, chloroplastic-like [Arachis duranensis]	Metabolism;Metabolism;Metabolism	Global and overview maps;Global and overview maps;Metabolism of cofactors and vitamins	ko01100//Metabolic pathways;ko01110//Biosynthesis of secondary metabolites;ko00130//Ubiquinone and other terpenoid-quinone biosynthesis	K09833;K09833;K09833	-	-	-
1	State 1,2 -vs- State 1,3	ncbi_112707645	2	6.23805e-18	4.63659e-16	MPH1	PREDICTED: uncharacterized protein LOC107462941 [Arachis duranensis]	-	-	-	-	GO:0044424//intracellular part	-	GO:0009657//plastid organization;GO:0044237//cellular metabolic process;GO:0044238//primary metabolic process;GO:0044763//single-organism cellular process;GO:0071704//organic substance metabolic process
1	State 1,2 -vs- State 1,3	ncbi_112707710	3	7.24615e-13	3.98971e-11	SAP5	PREDICTED: zinc finger A20 and AN1 domain-containing stress-associated protein 5 [Arachis ipaensis]	-	-	-	-	-	GO:0046914//transition metal ion binding	-
1	State 1,2 -vs- State 1,3	ncbi_112707756	3	5.119e-15	3.23531e-13	DRP2A	PREDICTED: dynamin-2B-like [Arachis ipaensis]	Cellular Processes	Transport and catabolism	ko04144//Endocytosis	K01528	-	GO:0017111//nucleoside-triphosphatase activity;GO:0032550//purine ribonucleoside binding	-
1	State 1,2 -vs- State 1,3	ncbi_112707775	2	2.90433e-19	2.32914e-17	RPL28	PREDICTED: 50S ribosomal protein L28, chloroplastic-like [Arachis duranensis]	Genetic Information Processing	Translation	ko03010//Ribosome	K02902	GO:0030529//intracellular ribonucleoprotein complex	-	GO:0010467//gene expression
1	State 1,2 -vs- State 1,3	ncbi_112707848	2	5.15102e-10	2.17888e-08	--	high chlorophyll fluorescence phenotype 173 protein [Medicago truncatula]	-	-	-	-	GO:0009526//plastid envelope;GO:0009532//plastid stroma	-	GO:0006468//protein phosphorylation;GO:0043269//regulation of ion transport
1	State 1,2 -vs- State 1,3	ncbi_112707849	2	5.50858e-09	2.10754e-07	--	PREDICTED: uncharacterized protein LOC107463325 isoform X2 [Arachis duranensis]	-	-	-	-	-	-	-
1	State 1,2 -vs- State 1,3	ncbi_112707868	3	2.65727e-12	1.37964e-10	RAN1	PREDICTED: GTP-binding nuclear protein Ran-3-like [Arachis duranensis]	Genetic Information Processing;Genetic Information Processing	Translation;Translation	ko03013//RNA transport;ko03008//Ribosome biogenesis in eukaryotes	K07936;K07936	-	-	-
1	State 1,2 -vs- State 1,3	ncbi_112707907	2	2.37926e-11	1.14222e-09	ATPG	PREDICTED: ATP synthase subunit b', chloroplastic-like [Arachis duranensis]	Metabolism;Metabolism;Metabolism	Global and overview maps;Energy metabolism;Energy metabolism	ko01100//Metabolic pathways;ko00190//Oxidative phosphorylation;ko00195//Photosynthesis	K02109;K02109;K02109	GO:0009526//plastid envelope;GO:0031224//intrinsic component of membrane;GO:0031976//plastid thylakoid;GO:0033177//proton-transporting two-sector ATPase complex, proton-transporting domain;GO:0044434//chloroplast part	GO:0003824//catalytic activity;GO:0015077//monovalent inorganic cation transmembrane transporter activity	GO:0006091//generation of precursor metabolites and energy;GO:0006605//protein targeting;GO:0006739//NADP metabolic process;GO:0006754//ATP biosynthetic process;GO:0006818//hydrogen transport;GO:0006996//organelle organization;GO:0009620//response to fungus;GO:0009696//salicylic acid metabolic process;GO:0009755//hormone-mediated signaling pathway;GO:0009863//salicylic acid mediated signaling pat…
1	State 1,2 -vs- State 1,3	ncbi_112707918	2	6.91962e-115	3.06964e-112	AZI1	PREDICTED: 14 kDa proline-rich protein DC2.15-like [Arachis duranensis]	-	-	-	-	-	-	-
1	State 1,2 -vs- State 1,3	ncbi_112708000	4	1.60198e-09	6.47546e-08	At4g24290	PREDICTED: MACPF domain-containing protein At4g24290-like [Arachis duranensis]	-	-	-	-	-	-	-
1	State 1,2 -vs- State 1,3	ncbi_112708010	3	9.99389e-21	8.70164e-19	CLPD	PREDICTED: chaperone protein ClpD, chloroplastic [Arachis ipaensis]	-	-	-	-	GO:0009526//plastid envelope;GO:0009532//plastid stroma	GO:0017111//nucleoside-triphosphatase activity;GO:0032550//purine ribonucleoside binding;GO:0046983//protein dimerization activity	GO:0009642//response to light intensity;GO:0019538//protein metabolic process;GO:0051259//protein oligomerization
1	State 1,2 -vs- State 1,3	ncbi_112708017	2	6.16149e-10	2.59223e-08	ATC401	PREDICTED: pentatricopeptide repeat-containing protein At5g21222-like [Arachis duranensis]	-	-	-	-	-	-	-
1	State 1,2 -vs- State 1,3	ncbi_112708059	3	7.79135e-15	4.88028e-13	PI4KG4	PREDICTED: phosphatidylinositol 4-kinase gamma 4-like [Arachis duranensis]	-	-	-	-	-	-	-
1	State 1,2 -vs- State 1,3	ncbi_112708074	4	5.99867e-18	4.46815e-16	MYB111	PREDICTED: myb-related protein 308-like [Arachis duranensis]	Organismal Systems	Environmental adaptation	ko04626//Plant-pathogen interaction	K09422	-	-	-
1	State 1,2 -vs- State 1,3	ncbi_112708144	2	1.19589e-10	5.37658e-09	At4g24930	PREDICTED: thylakoid lumenal 17.9 kDa protein, chloroplastic [Arachis duranensis]	-	-	-	-	GO:0031978//plastid thylakoid lumen	-	GO:0009886//post-embryonic morphogenesis;GO:0019758//glycosinolate biosynthetic process
1	State 1,2 -vs- State 1,3	ncbi_112708162	2	5.80187e-71	1.70865e-68	--	PREDICTED: calcium-binding protein CML37-like [Arachis duranensis]	Organismal Systems	Environmental adaptation	ko04626//Plant-pathogen interaction	K13448	-	-	-
1	State 1,2 -vs- State 1,3	ncbi_112708198	4	2.57087e-16	1.74776e-14	SNAP33	PREDICTED: SNAP25 homologous protein SNAP33-like [Arachis duranensis]	-	-	-	-	-	-	-
1	State 1,2 -vs- State 1,3	ncbi_112708240	2	9.24788e-12	4.63326e-10	PNSB4	PREDICTED: photosynthetic NDH subunit of subcomplex B 4, chloroplastic [Arachis duranensis]	-	-	-	-	-	-	-
1	State 1,2 -vs- State 1,3	ncbi_112708247	2	5.613e-259	8.029e-256	lhcA-P4	PREDICTED: chlorophyll a-b binding protein P4, chloroplastic [Arachis duranensis]	Metabolism	Energy metabolism	ko00196//Photosynthesis - antenna proteins	K08910	GO:0009521//photosystem;GO:0031224//intrinsic component of membrane	GO:0043169//cation binding;GO:0046906//tetrapyrrole binding	GO:0006091//generation of precursor metabolites and energy;GO:0006464//cellular protein modification process
1	State 1,2 -vs- State 1,3	ncbi_112709711	2	3.30513e-12	1.69785e-10	--	PREDICTED: uncharacterized protein LOC107463762 [Arachis duranensis]	-	-	-	-	-	-	-
1	State 1,2 -vs- State 1,3	ncbi_112709713	3	2.14162e-27	2.44476e-25	HSP70	PREDICTED: heat shock 70 kDa protein-like [Arachis duranensis]	Genetic Information Processing;Cellular Processes;Genetic Information Processing	Folding, sorting and degradation;Transport and catabolism;Transcription	ko04141//Protein processing in endoplasmic reticulum;ko04144//Endocytosis;ko03040//Spliceosome	K03283;K03283;K03283	-	GO:0016628//oxidoreductase activity, acting on the CH-CH group of donors, NAD or NADP as acceptor;GO:0032550//purine ribonucleoside binding	GO:0044710//single-organism metabolic process
1	State 1,2 -vs- State 1,3	ncbi_112709733	2	7.45746e-14	4.38876e-12	ACR11	PREDICTED: ACT domain-containing protein ACR11-like [Arachis duranensis]	-	-	-	-	GO:0009526//plastid envelope;GO:0009532//plastid stroma;GO:0044434//chloroplast part	GO:0016772//transferase activity, transferring phosphorus-containing groups;GO:0031406//carboxylic acid binding	GO:0006091//generation of precursor metabolites and energy;GO:0006873//cellular ion homeostasis;GO:0006970//response to osmotic stress;GO:0009617//response to bacterium;GO:0009746//response to hexose;GO:0030001//metal ion transport
1	State 1,2 -vs- State 1,3	ncbi_112709738	2	3.69008e-10	1.58579e-08	WRKY40	PREDICTED: probable WRKY transcription factor 40 [Arachis duranensis]	-	-	-	-	-	GO:0003677//DNA binding	GO:0010468//regulation of gene expression
1	State 1,2 -vs- State 1,3	ncbi_112709741	3	1.59136e-14	9.74999e-13	CIPK25	PREDICTED: CBL-interacting serine/threonine-protein kinase 5-like [Arachis duranensis]	-	-	-	-	-	-	-
1	State 1,2 -vs- State 1,3	ncbi_112709774	3	2.10464e-15	1.3596e-13	TPR1	PREDICTED: topless-related protein 1 isoform X1 [Arachis duranensis]	-	-	-	-	-	-	-
1	State 1,2 -vs- State 1,3	ncbi_112709800	2	8.75524e-40	1.41072e-37	--	late embryogenesis abundant protein group 3 protein [Arachis hypogaea]	-	-	-	-	-	-	-
1	State 1,2 -vs- State 1,3	ncbi_112709814	3	2.21324e-20	1.89876e-18	ISS1	PREDICTED: aspartate aminotransferase [Arachis duranensis]	-	-	-	-	-	-	-
1	State 1,2 -vs- State 1,3	ncbi_112709823	2	7.015e-26	7.57609e-24	GLYK	PREDICTED: D-glycerate 3-kinase, chloroplastic [Arachis duranensis]	Metabolism;Metabolism;Metabolism;Metabolism;Metabolism;Metabolism	Global and overview maps;Global and overview maps;Global and overview maps;Lipid metabolism;Carbohydrate metabolism;Amino acid metabolism	ko01100//Metabolic pathways;ko01110//Biosynthesis of secondary metabolites;ko01200//Carbon metabolism;ko00561//Glycerolipid metabolism;ko00630//Glyoxylate and dicarboxylate metabolism;ko00260//Glycine, serine and threonine metabolism	K15918;K15918;K15918;K15918;K15918;K15918	-	-	GO:0006796//phosphate-containing compound metabolic process
1	State 1,2 -vs- State 1,3	ncbi_112709845	2	1.14682e-22	1.09363e-20	TIC20-I	PREDICTED: protein TIC 20-I, chloroplastic [Arachis duranensis]	-	-	-	-	-	-	-
1	State 1,2 -vs- State 1,3	ncbi_112709894	2	3.26421e-185	2.62979e-182	PSAH2	PREDICTED: photosystem I reaction center subunit VI-2, chloroplastic-like [Arachis duranensis]	Metabolism;Metabolism	Global and overview maps;Energy metabolism	ko01100//Metabolic pathways;ko00195//Photosynthesis	K02695;K02695	-	-	-
1	State 1,2 -vs- State 1,3	ncbi_112709897	2	7.1915e-63	1.83294e-60	CURT1C	PREDICTED: protein CURVATURE THYLAKOID 1C, chloroplastic [Arachis duranensis]	-	-	-	-	-	-	-
1	State 1,2 -vs- State 1,3	ncbi_112710020	2	2.32628e-39	3.7057e-37	CP29B	PREDICTED: 29 kDa ribonucleoprotein, chloroplastic [Arachis ipaensis]	-	-	-	-	-	-	-
1	State 1,2 -vs- State 1,3	ncbi_112710031	2	1.12888e-16	7.88873e-15	ILL5	PREDICTED: IAA-amino acid hydrolase ILR1-like 4 [Arachis duranensis]	-	-	-	-	-	-	-
1	State 1,2 -vs- State 1,3	ncbi_112710039	2	1.30966e-13	7.59265e-12	RPL28C	PREDICTED: 60S ribosomal protein L28-2-like [Arachis duranensis]	Genetic Information Processing	Translation	ko03010//Ribosome	K02903	GO:0030529//intracellular ribonucleoprotein complex	-	GO:0010467//gene expression
1	State 1,2 -vs- State 1,3	ncbi_112710136	4	3.78154e-12	1.93469e-10	-	-	-	-	-	-	-	-	-
1	State 1,2 -vs- State 1,3	ncbi_112710232	2	4.22744e-16	2.84636e-14	RPL4	PREDICTED: 50S ribosomal protein L4, chloroplastic [Arachis duranensis]	Genetic Information Processing	Translation	ko03010//Ribosome	K02926	-	-	-
1	State 1,2 -vs- State 1,3	ncbi_112710272	2	1.52443e-08	5.52762e-07	SARED1	PREDICTED: protein TIC 62, chloroplastic [Vigna angularis]	-	-	-	-	-	-	-
1	State 1,2 -vs- State 1,3	ncbi_112710273	2	1.17351e-35	1.63849e-33	KTI3	PREDICTED: factor Xa inhibitor BuXI-like [Arachis duranensis]	-	-	-	-	-	-	-
1	State 1,2 -vs- State 1,3	ncbi_112710275	2	1.00835e-13	5.8897e-12	KTI3	PREDICTED: kunitz-type trypsin inhibitor KTI1-like [Arachis duranensis]	-	-	-	-	-	-	-
1	State 1,2 -vs- State 1,3	ncbi_112710410	2	4.80292e-63	1.23765e-60	ABP20	PREDICTED: auxin-binding protein ABP20-like [Arachis duranensis]	-	-	-	-	-	-	GO:0044699//single-organism process
1	State 1,2 -vs- State 1,3	ncbi_112710411	2	1.69869e-82	5.89419e-80	GLP1	PREDICTED: germin-like protein subfamily 3 member 1 [Arachis duranensis]	-	-	-	-	GO:0005576//extracellular region	GO:0046914//transition metal ion binding	GO:0006873//cellular ion homeostasis;GO:0009886//post-embryonic morphogenesis;GO:0030001//metal ion transport
1	State 1,2 -vs- State 1,3	ncbi_112710433	2	8.99404e-74	2.80178e-71	psaD	PREDICTED: photosystem I reaction center subunit II, chloroplastic-like [Arachis duranensis]	Metabolism;Metabolism	Global and overview maps;Energy metabolism	ko01100//Metabolic pathways;ko00195//Photosynthesis	K02692;K02692	GO:0009521//photosystem;GO:0043231//intracellular membrane-bounded organelle	-	GO:0044237//cellular metabolic process
1	State 1,2 -vs- State 1,3	ncbi_112710450	2	1.65485e-11	8.06046e-10	RPL17	PREDICTED: 50S ribosomal protein L17, chloroplastic [Arachis ipaensis]	Genetic Information Processing	Translation	ko03010//Ribosome	K02879	GO:0030529//intracellular ribonucleoprotein complex	-	GO:0010467//gene expression
1	State 1,2 -vs- State 1,3	ncbi_112708921	2	2.10039e-21	1.89227e-19	--	PREDICTED: neural Wiskott-Aldrich syndrome protein-like [Arachis ipaensis]	-	-	-	-	-	-	-
1	State 1,2 -vs- State 1,3	ncbi_112710508	3	2.49075e-10	1.0884e-08	HSP17.4B	PREDICTED: 17.4 kDa class III heat shock protein [Arachis duranensis]	Genetic Information Processing	Folding, sorting and degradation	ko04141//Protein processing in endoplasmic reticulum	K13993	GO:0044424//intracellular part	-	GO:0044267//cellular protein metabolic process;GO:0050896//response to stimulus
1	State 1,2 -vs- State 1,3	ncbi_112710517	2	2.04065e-41	3.44654e-39	CPN10-1	PREDICTED: 10 kDa chaperonin [Arachis duranensis]	-	-	-	-	-	-	GO:0044267//cellular protein metabolic process
1	State 1,2 -vs- State 1,3	ncbi_112710539	3	9.96988e-52	2.03731e-49	BZIP53	PREDICTED: bZIP transcription factor 53-like [Arachis duranensis]	-	-	-	-	-	GO:0003677//DNA binding	GO:0010468//regulation of gene expression
1	State 1,2 -vs- State 1,3	ncbi_112710564	3	8.17637e-57	1.84273e-54	CP12-2	PREDICTED: calvin cycle protein CP12-1, chloroplastic-like [Arachis duranensis]	-	-	-	-	-	-	-
1	State 1,2 -vs- State 1,3	ncbi_112710576	4	5.20202e-10	2.19913e-08	-	-	-	-	-	-	-	-	-
1	State 1,2 -vs- State 1,3	ncbi_112710612	5	1.8193e-08	6.49766e-07	ABCB11	PREDICTED: ABC transporter B family member 11-like [Arachis duranensis]	Environmental Information Processing	Membrane transport	ko02010//ABC transporters	K05658	GO:0031224//intrinsic component of membrane	GO:0015405//P-P-bond-hydrolysis-driven transmembrane transporter activity;GO:0017111//nucleoside-triphosphatase activity;GO:0032550//purine ribonucleoside binding	GO:0044763//single-organism cellular process;GO:0051234//establishment of localization
1	State 1,2 -vs- State 1,3	ncbi_112710643	2	3.20119e-57	7.26131e-55	CYP20-3	PREDICTED: peptidyl-prolyl cis-trans isomerase, chloroplastic-like [Arachis duranensis]	-	-	-	-	-	-	-
1	State 1,2 -vs- State 1,3	ncbi_112710696	2	6.19422e-09	2.35572e-07	GOLS2	PREDICTED: galactinol synthase 2-like [Arachis duranensis]	Metabolism	Carbohydrate metabolism	ko00052//Galactose metabolism	K18819	-	GO:0016740//transferase activity	-
1	State 1,2 -vs- State 1,3	ncbi_112710784	3	4.03289e-16	2.72059e-14	PP2B15	PREDICTED: F-box protein PP2-B15-like [Arachis duranensis]	-	-	-	-	-	-	-
1	State 1,2 -vs- State 1,3	ncbi_112710809	3	7.98416e-154	4.82429e-151	HSP17.3-B	PREDICTED: 17.3 kDa class I heat shock protein-like [Arachis duranensis]	Genetic Information Processing	Folding, sorting and degradation	ko04141//Protein processing in endoplasmic reticulum	K13993	-	-	-
1	State 1,2 -vs- State 1,3	ncbi_112710818	3	3.94585e-09	1.52632e-07	ACBP4	PREDICTED: acyl-CoA-binding domain-containing protein 4 [Arachis ipaensis]	-	-	-	-	-	-	-
1	State 1,2 -vs- State 1,3	ncbi_112710876	2	2.93569e-15	1.88603e-13	At1g54780	PREDICTED: UPF0603 protein At1g54780, chloroplastic [Arachis duranensis]	-	-	-	-	GO:0031224//intrinsic component of membrane;GO:0031976//plastid thylakoid;GO:0044434//chloroplast part;GO:0044436//thylakoid part	-	GO:0000097//sulfur amino acid biosynthetic process;GO:0006090//pyruvate metabolic process;GO:0006633//fatty acid biosynthetic process;GO:0006779//porphyrin-containing compound biosynthetic process;GO:0006796//phosphate-containing compound metabolic process;GO:0006996//organelle organization;GO:0009639//response to red or far red light;GO:0009765//photosynthesis, light harvesting;GO:0009767//photo…
1	State 1,2 -vs- State 1,3	ncbi_112710879	4	2.19679e-28	2.62662e-26	At3g05170	PREDICTED: phosphoglycerate mutase-like protein AT74 [Arachis duranensis]	-	-	-	-	-	-	-
1	State 1,2 -vs- State 1,3	ncbi_112710975	4	2.19019e-08	7.75316e-07	AKR1	PREDICTED: probable aldo-keto reductase 1 [Arachis duranensis]	-	-	-	-	-	-	-
1	State 1,2 -vs- State 1,3	ncbi_112711002	3	2.18767e-09	8.72217e-08	At2g30620	PREDICTED: histone H1-like [Arachis duranensis]	-	-	-	-	-	-	-
1	State 1,2 -vs- State 1,3	ncbi_112711076	3	1.76751e-33	2.33748e-31	-	-	-	-	-	-	-	-	-
1	State 1,2 -vs- State 1,3	ncbi_112711087	2	1.1689e-16	8.15217e-15	--	PREDICTED: Bowman-Birk type proteinase inhibitor B-II [Arachis duranensis]	-	-	-	-	-	GO:0004866//endopeptidase inhibitor activity	GO:0010466//negative regulation of peptidase activity
1	State 1,2 -vs- State 1,3	ncbi_112711089	2	4.04162e-56	9.02169e-54	--	PREDICTED: Bowman-Birk type proteinase inhibitor A-II [Arachis duranensis]	-	-	-	-	-	GO:0004866//endopeptidase inhibitor activity	GO:0010466//negative regulation of peptidase activity
1	State 1,2 -vs- State 1,3	ncbi_112711127	2	4.83443e-19	3.82882e-17	--	RmlC-like cupins superfamily protein [Medicago truncatula]	-	-	-	-	-	-	-
1	State 1,2 -vs- State 1,3	ncbi_112711172	4	9.01501e-10	3.72785e-08	CIPK4	PREDICTED: CBL-interacting serine/threonine-protein kinase 4-like [Arachis duranensis]	-	-	-	-	-	-	-
1	State 1,2 -vs- State 1,3	ncbi_112711198	5	4.42643e-50	8.941e-48	--	PREDICTED: basic 7S globulin-like [Arachis duranensis]	-	-	-	-	-	-	GO:0019538//protein metabolic process
1	State 1,2 -vs- State 1,3	ncbi_112711214	4	8.443e-09	3.15615e-07	Os08g0127700	PREDICTED: pre-mRNA-splicing factor SLU7-A-like isoform X1 [Arachis duranensis]	Genetic Information Processing	Transcription	ko03040//Spliceosome	K12819	-	-	-
1	State 1,2 -vs- State 1,3	ncbi_112711232	2	1.12548e-10	5.0698e-09	RPL14B	PREDICTED: probable 60S ribosomal protein L14 [Arachis duranensis]	Genetic Information Processing	Translation	ko03010//Ribosome	K02875	-	-	-
1	State 1,2 -vs- State 1,3	ncbi_112711270	3	3.3046e-112	1.44764e-109	AtMg00040	PREDICTED: ATP synthase subunit 9, mitochondrial [Arachis ipaensis]	Metabolism;Metabolism	Global and overview maps;Energy metabolism	ko01100//Metabolic pathways;ko00190//Oxidative phosphorylation	K02128;K02128	GO:0031090//organelle membrane;GO:0031224//intrinsic component of membrane;GO:0033177//proton-transporting two-sector ATPase complex, proton-transporting domain	GO:0015077//monovalent inorganic cation transmembrane transporter activity;GO:0032550//purine ribonucleoside binding	GO:0006754//ATP biosynthetic process;GO:0015988//energy coupled proton transmembrane transport, against electrochemical gradient
1	State 1,2 -vs- State 1,3	ncbi_114924477	1	1.21718e-21	1.10796e-19	-	-	-	-	-	-	-	-	-
1	State 1,2 -vs- State 1,3	ncbi_112711358	3	8.94648e-38	1.36023e-35	CYP89A9	PREDICTED: cytochrome P450 89A2-like [Arachis duranensis]	-	-	-	-	-	GO:0016491//oxidoreductase activity;GO:0046906//tetrapyrrole binding;GO:0046914//transition metal ion binding	GO:0044710//single-organism metabolic process
1	State 1,2 -vs- State 1,3	ncbi_112711395	4	4.75212e-34	6.39311e-32	GR1	PREDICTED: glutathione reductase, cytosolic-like [Arachis duranensis]	Metabolism	Metabolism of other amino acids	ko00480//Glutathione metabolism	K00383	-	GO:0000166//nucleotide binding;GO:0016651//oxidoreductase activity, acting on NAD(P)H;GO:0016723//oxidoreductase activity, oxidizing metal ions, NAD or NADP as acceptor;GO:0046914//transition metal ion binding	GO:0006790//sulfur compound metabolic process;GO:0019725//cellular homeostasis;GO:0044710//single-organism metabolic process;GO:0061687//detoxification of inorganic compound
1	State 1,2 -vs- State 1,3	ncbi_112711438	3	6.35731e-09	2.41382e-07	NUP1	PREDICTED: nuclear pore complex protein NUP1 [Arachis duranensis]	-	-	-	-	-	-	-
1	State 1,2 -vs- State 1,3	ncbi_112711491	2	1.06283e-09	4.36665e-08	MDH1	PREDICTED: malate dehydrogenase [NADP], chloroplastic [Arachis duranensis]	Metabolism;Metabolism;Metabolism;Metabolism	Global and overview maps;Global and overview maps;Carbohydrate metabolism;Energy metabolism	ko01100//Metabolic pathways;ko01200//Carbon metabolism;ko00620//Pyruvate metabolism;ko00710//Carbon fixation in photosynthetic organisms	K00051;K00051;K00051;K00051	-	GO:0016615//malate dehydrogenase activity	GO:0043648//dicarboxylic acid metabolic process;GO:0044238//primary metabolic process
1	State 1,2 -vs- State 1,3	ncbi_112711498	4	1.31502e-08	4.79806e-07	HIS2B	PREDICTED: probable histone H2B.3 [Arachis duranensis]	-	-	-	-	GO:0043231//intracellular membrane-bounded organelle;GO:0043232//intracellular non-membrane-bounded organelle	GO:0003676//nucleic acid binding;GO:0046983//protein dimerization activity	-
1	State 1,2 -vs- State 1,3	ncbi_112711521	2	1.37479e-10	6.14544e-09	RPS4B	PREDICTED: 40S ribosomal protein S4-2-like [Arachis duranensis]	Genetic Information Processing	Translation	ko03010//Ribosome	K02987	-	-	-
1	State 1,2 -vs- State 1,3	ncbi_112711567	3	7.95578e-56	1.76465e-53	ATX1	PREDICTED: copper transport protein ATX1-like [Arachis duranensis]	-	-	-	-	-	-	-
1	State 1,2 -vs- State 1,3	ncbi_112711608	3	3.30493e-12	1.69785e-10	SGT1	PREDICTED: protein SGT1 homolog B-like [Arachis duranensis]	Organismal Systems	Environmental adaptation	ko04626//Plant-pathogen interaction	K12795	-	-	-
1	State 1,2 -vs- State 1,3	ncbi_112711620	2	1.02016e-08	3.7713e-07	TATB	PREDICTED: sec-independent protein translocase protein TATB, chloroplastic [Arachis duranensis]	-	-	-	-	GO:0016020//membrane;GO:0043234//protein complex;GO:0044434//chloroplast part	GO:0015291//secondary active transmembrane transporter activity	GO:0006612//protein targeting to membrane;GO:0071806//protein transmembrane transport
1	State 1,2 -vs- State 1,3	ncbi_112711634	2	4.78905e-20	3.99607e-18	RPL36	PREDICTED: 60S ribosomal protein L36-3-like [Arachis duranensis]	Genetic Information Processing	Translation	ko03010//Ribosome	K02920	GO:0030529//intracellular ribonucleoprotein complex	-	GO:0010467//gene expression
1	State 1,2 -vs- State 1,3	ncbi_112711730	2	2.49821e-13	1.42475e-11	NEET	PREDICTED: CDGSH iron-sulfur domain-containing protein NEET [Arachis duranensis]	-	-	-	-	-	GO:0051536//iron-sulfur cluster binding	-
1	State 1,2 -vs- State 1,3	ncbi_112711734	3	7.9944e-62	1.97301e-59	APS1	PREDICTED: ATP sulfurylase 1, chloroplastic [Arachis duranensis]	Metabolism;Metabolism;Metabolism;Metabolism;Metabolism	Global and overview maps;Nucleotide metabolism;Energy metabolism;Metabolism of other amino acids;Biosynthesis of other secondary metabolites	ko01100//Metabolic pathways;ko00230//Purine metabolism;ko00920//Sulfur metabolism;ko00450//Selenocompound metabolism;ko00261//Monobactam biosynthesis	K13811;K13811;K13811;K13811;K13811	-	-	-
1	State 1,2 -vs- State 1,3	ncbi_112711748	2	2.12277e-31	2.69055e-29	ELIP1	PREDICTED: early light-induced protein, chloroplastic [Arachis duranensis]	-	-	-	-	-	-	-
1	State 1,2 -vs- State 1,3	ncbi_112711754	2	7.88538e-13	4.31792e-11	VIT_05s0020g04070	PREDICTED: 1,2-dihydroxy-3-keto-5-methylthiopentene dioxygenase 1 [Arachis duranensis]	Metabolism;Metabolism	Global and overview maps;Amino acid metabolism	ko01100//Metabolic pathways;ko00270//Cysteine and methionine metabolism	K08967;K08967	-	-	-
1	State 1,2 -vs- State 1,3	ncbi_112711805	2	7.49312e-126	3.57279e-123	psaD	PREDICTED: photosystem I reaction center subunit II, chloroplastic-like [Arachis duranensis]	Metabolism;Metabolism	Global and overview maps;Energy metabolism	ko01100//Metabolic pathways;ko00195//Photosynthesis	K02692;K02692	GO:0009521//photosystem;GO:0043231//intracellular membrane-bounded organelle	-	GO:0044237//cellular metabolic process
1	State 1,2 -vs- State 1,3	ncbi_112711815	4	1.02931e-21	9.45553e-20	CYCT1-4	PREDICTED: cyclin-T1-4-like isoform X1 [Arachis duranensis]	-	-	-	-	GO:0043231//intracellular membrane-bounded organelle	GO:0019900//kinase binding	GO:0006351//transcription, DNA-templated;GO:0008380//RNA splicing;GO:0010468//regulation of gene expression;GO:0044763//single-organism cellular process
1	State 1,2 -vs- State 1,3	ncbi_112711897	3	1.97861e-19	1.60142e-17	--	PREDICTED: cysteine-rich and transmembrane domain-containing protein A [Arachis duranensis]	-	-	-	-	-	-	-
1	State 1,2 -vs- State 1,3	ncbi_112711903	5	2.83263e-14	1.71897e-12	--	PREDICTED: probable beta-D-xylosidase 5 isoform X2 [Prunus mume]	-	-	-	-	-	-	-
1	State 1,2 -vs- State 1,3	ncbi_112711934	3	3.91824e-11	1.85063e-09	SN1	PREDICTED: peamaclein [Arachis duranensis]	-	-	-	-	-	-	-
1	State 1,2 -vs- State 1,3	ncbi_112711955	3	1.42111e-08	5.16903e-07	UGT84A13	PREDICTED: limonoid UDP-glucosyltransferase-like [Lupinus angustifolius]	-	-	-	-	-	GO:0016757//transferase activity, transferring glycosyl groups	-
1	State 1,2 -vs- State 1,3	ncbi_112711970	2	6.29012e-28	7.42223e-26	44805	PREDICTED: stress enhanced protein 1, chloroplastic isoform X1 [Arachis ipaensis]	-	-	-	-	-	-	-
1	State 1,2 -vs- State 1,3	ncbi_112712000	3	1.51742e-10	6.75285e-09	maf1	PREDICTED: repressor of RNA polymerase III transcription MAF1 homolog [Arachis duranensis]	-	-	-	-	GO:0043231//intracellular membrane-bounded organelle	-	GO:0006359//regulation of transcription from RNA polymerase III promoter
1	State 1,2 -vs- State 1,3	ncbi_112712088	2	8.91563e-30	1.09825e-27	RPL15	PREDICTED: 50S ribosomal protein L15, chloroplastic-like [Arachis ipaensis]	Genetic Information Processing	Translation	ko03010//Ribosome	K02876	-	-	-
1	State 1,2 -vs- State 1,3	ncbi_112712108	4	4.40916e-20	3.68786e-18	CYP73A2	PREDICTED: cytochrome P450 CYP73A100-like [Arachis duranensis]	Metabolism;Metabolism;Metabolism;Metabolism;Metabolism;Metabolism;Metabolism	Global and overview maps;Global and overview maps;Biosynthesis of other secondary metabolites;Metabolism of cofactors and vitamins;Biosynthesis of other secondary metabolites;Amino acid metabolism;Biosynthesis of other secondary metabolites	ko01100//Metabolic pathways;ko01110//Biosynthesis of secondary metabolites;ko00940//Phenylpropanoid biosynthesis;ko00130//Ubiquinone and other terpenoid-quinone biosynthesis;ko00941//Flavonoid biosynthesis;ko00360//Phenylalanine metabolism;ko00945//Stilbenoid, diarylheptanoid and gingerol biosynthesis	K00487;K00487;K00487;K00487;K00487;K00487;K00487	-	-	-
1	State 1,2 -vs- State 1,3	ncbi_112712149	3	8.39295e-37	1.23069e-34	FDX3	PREDICTED: ferredoxin, root R-B2-like [Arachis duranensis]	Metabolism	Energy metabolism	ko00195//Photosynthesis	K02639	-	-	-
1	State 1,2 -vs- State 1,3	ncbi_112712194	2	3.07716e-66	8.4581e-64	HPR-A	PREDICTED: glycerate dehydrogenase [Arachis duranensis]	Metabolism;Metabolism;Metabolism;Metabolism;Metabolism	Global and overview maps;Global and overview maps;Global and overview maps;Carbohydrate metabolism;Amino acid metabolism	ko01100//Metabolic pathways;ko01110//Biosynthesis of secondary metabolites;ko01200//Carbon metabolism;ko00630//Glyoxylate and dicarboxylate metabolism;ko00260//Glycine, serine and threonine metabolism	K15893;K15893;K15893;K15893;K15893	-	-	-
1	State 1,2 -vs- State 1,3	ncbi_112712197	3	6.58305e-58	1.50297e-55	--	PREDICTED: uncharacterized protein LOC107467469 isoform X1 [Arachis duranensis]	-	-	-	-	-	-	-
1	State 1,2 -vs- State 1,3	ncbi_112712232	3	1.10579e-10	4.98752e-09	JMJ25	PREDICTED: lysine-specific demethylase JMJ25-like [Arachis duranensis]	-	-	-	-	-	-	-
1	State 1,2 -vs- State 1,3	ncbi_112712242	2	4.99712e-19	3.93985e-17	ATHX	PREDICTED: thioredoxin X, chloroplastic-like [Arachis duranensis]	-	-	-	-	-	-	-
1	State 1,2 -vs- State 1,3	ncbi_112712252	3	4.03915e-13	2.27762e-11	VIII-A	PREDICTED: myosin-1 [Arachis duranensis]	-	-	-	-	GO:0015629//actin cytoskeleton	GO:0017111//nucleoside-triphosphatase activity;GO:0032550//purine ribonucleoside binding	-
1	State 1,2 -vs- State 1,3	ncbi_112712297	3	3.01862e-119	1.35627e-116	ZAT5	PREDICTED: zinc finger protein ZAT11-like [Arachis duranensis]	-	-	-	-	-	-	-
1	State 1,2 -vs- State 1,3	ncbi_112712305	2	1.99591e-14	1.2186e-12	PNSL1	PREDICTED: photosynthetic NDH subunit of lumenal location 1, chloroplastic [Arachis duranensis]	-	-	-	-	-	-	-
1	State 1,2 -vs- State 1,3	ncbi_112712350	2	2.4088e-52	4.99513e-50	TKL-1	PREDICTED: transketolase, chloroplastic [Arachis duranensis]	Metabolism;Metabolism;Metabolism;Metabolism;Metabolism;Metabolism	Global and overview maps;Global and overview maps;Global and overview maps;Global and overview maps;Energy metabolism;Carbohydrate metabolism	ko01100//Metabolic pathways;ko01110//Biosynthesis of secondary metabolites;ko01200//Carbon metabolism;ko01230//Biosynthesis of amino acids;ko00710//Carbon fixation in photosynthetic organisms;ko00030//Pentose phosphate pathway	K00615;K00615;K00615;K00615;K00615;K00615	-	GO:0016744//transferase activity, transferring aldehyde or ketonic groups	-
1	State 1,2 -vs- State 1,3	ncbi_112712354	2	5.60943e-09	2.14379e-07	PSA2	PREDICTED: protein EMBRYO SAC DEVELOPMENT ARREST 3, chloroplastic [Arachis ipaensis]	-	-	-	-	-	-	-
1	State 1,2 -vs- State 1,3	ncbi_112712366	2	2.92632e-11	1.39435e-09	PAP12	PREDICTED: probable plastid-lipid-associated protein 12, chloroplastic isoform X1 [Arachis duranensis]	-	-	-	-	GO:0009526//plastid envelope;GO:0031976//plastid thylakoid;GO:0044434//chloroplast part	-	GO:0006739//NADP metabolic process;GO:0009668//plastid membrane organization
1	State 1,2 -vs- State 1,3	ncbi_112712390	4	9.58161e-19	7.41263e-17	EPSIN3	PREDICTED: clathrin interactor EPSIN 3 isoform X1 [Arachis duranensis]	Cellular Processes	Transport and catabolism	ko04144//Endocytosis	K12471	-	-	-
1	State 1,2 -vs- State 1,3	ncbi_112712408	2	2.08963e-08	7.41592e-07	PNSL5	PREDICTED: photosynthetic NDH subunit of lumenal location 5, chloroplastic [Arachis duranensis]	-	-	-	-	GO:0009534//chloroplast thylakoid;GO:0016020//membrane;GO:0031977//thylakoid lumen	GO:0005488//binding;GO:0016859//cis-trans isomerase activity	GO:0044267//cellular protein metabolic process
1	State 1,2 -vs- State 1,3	ncbi_112712431	2	1.21381e-13	7.06033e-12	CFBP1	PREDICTED: fructose-1,6-bisphosphatase, cytosolic-like [Arachis duranensis]	Metabolism;Metabolism;Metabolism;Metabolism;Metabolism;Metabolism;Metabolism	Global and overview maps;Global and overview maps;Global and overview maps;Carbohydrate metabolism;Energy metabolism;Carbohydrate metabolism;Carbohydrate metabolism	ko01100//Metabolic pathways;ko01110//Biosynthesis of secondary metabolites;ko01200//Carbon metabolism;ko00010//Glycolysis / Gluconeogenesis;ko00710//Carbon fixation in photosynthetic organisms;ko00051//Fructose and mannose metabolism;ko00030//Pentose phosphate pathway	K03841;K03841;K03841;K03841;K03841;K03841;K03841	-	-	-
1	State 1,2 -vs- State 1,3	ncbi_112712469	2	2.12122e-17	1.53911e-15	OHP2	PREDICTED: probable inactive serine/threonine-protein kinase slob2 [Arachis ipaensis]	-	-	-	-	GO:0031976//plastid thylakoid;GO:0044434//chloroplast part	-	GO:0009639//response to red or far red light
1	State 1,2 -vs- State 1,3	ncbi_112712479	3	3.59359e-17	2.58337e-15	At1g74320	PREDICTED: probable choline kinase 1 [Arachis duranensis]	Metabolism;Metabolism	Global and overview maps;Lipid metabolism	ko01100//Metabolic pathways;ko00564//Glycerophospholipid metabolism	K14156;K14156	-	GO:0016740//transferase activity	GO:0006650//glycerophospholipid metabolic process
1	State 1,2 -vs- State 1,3	ncbi_112712502	3	1.48601e-12	7.93266e-11	NAC016	PREDICTED: NAC domain-containing protein 16-like [Arachis duranensis]	-	-	-	-	GO:0043231//intracellular membrane-bounded organelle	-	GO:0010468//regulation of gene expression;GO:0034645//cellular macromolecule biosynthetic process
1	State 1,2 -vs- State 1,3	ncbi_112712526	2	6.73811e-10	2.81287e-08	SUC2	PREDICTED: sucrose transport protein-like [Arachis duranensis]	-	-	-	-	GO:0031224//intrinsic component of membrane	GO:0015154//disaccharide transmembrane transporter activity	GO:0015766//disaccharide transport;GO:0044763//single-organism cellular process
1	State 1,2 -vs- State 1,3	ncbi_112712543	2	1.64012e-13	9.4305e-12	RPL21	PREDICTED: 50S ribosomal protein L21, chloroplastic [Arachis ipaensis]	Genetic Information Processing	Translation	ko03010//Ribosome	K02888	-	-	-
1	State 1,2 -vs- State 1,3	ncbi_112712560	3	9.62369e-56	2.12787e-53	CINV2	PREDICTED: probable alkaline/neutral invertase D [Arachis duranensis]	-	-	-	-	-	GO:0004564//beta-fructofuranosidase activity	-
1	State 1,2 -vs- State 1,3	ncbi_112712566	2	1.51198e-14	9.29613e-13	GATC	PREDICTED: glutamyl-tRNA(Gln) amidotransferase subunit C, chloroplastic/mitochondrial-like [Arachis ipaensis]	Metabolism;Genetic Information Processing	Global and overview maps;Translation	ko01100//Metabolic pathways;ko00970//Aminoacyl-tRNA biosynthesis	K02435;K02435	-	-	-
1	State 1,2 -vs- State 1,3	ncbi_112712576	3	1.94554e-11	9.40449e-10	REFA1	PREDICTED: elongation factor 1-alpha-like [Arachis ipaensis]	Genetic Information Processing	Translation	ko03013//RNA transport	K03231	-	-	-
1	State 1,2 -vs- State 1,3	ncbi_112712579	3	8.3937e-09	3.1394e-07	--	PREDICTED: uncharacterized protein LOC107467932 [Arachis duranensis]	-	-	-	-	-	-	GO:0001101//response to acid chemical;GO:0006972//hyperosmotic response;GO:0009699//phenylpropanoid biosynthetic process;GO:0009755//hormone-mediated signaling pathway;GO:0043067//regulation of programmed cell death
1	State 1,2 -vs- State 1,3	ncbi_112712595	2	9.10936e-47	1.6981e-44	PIP2-2	PREDICTED: aquaporin PIP2-2 [Arachis duranensis]	-	-	-	-	-	-	-
1	State 1,2 -vs- State 1,3	ncbi_112709626	2	1.0218e-08	3.77337e-07	--	PREDICTED: glycine-rich protein DOT1-like [Arachis duranensis]	-	-	-	-	-	-	-
1	State 1,2 -vs- State 1,3	ncbi_112712609	3	7.7335e-10	3.21691e-08	WAV3	zinc finger, C3HC4 type (RING finger) protein [Medicago truncatula]	-	-	-	-	-	GO:0043169//cation binding	-
1	State 1,2 -vs- State 1,3	ncbi_112712635	5	1.92083e-13	1.10084e-11	MAL	PREDICTED: lectin-like [Arachis duranensis]	-	-	-	-	-	GO:0005488//binding	-
1	State 1,2 -vs- State 1,3	ncbi_112712714	2	1.45313e-44	2.56552e-42	RPL34	PREDICTED: 50S ribosomal protein L34, chloroplastic-like [Arachis ipaensis]	Genetic Information Processing	Translation	ko03010//Ribosome	K02914	GO:0009536//plastid;GO:0030529//intracellular ribonucleoprotein complex	GO:0003723//RNA binding;GO:0005198//structural molecule activity	GO:0010467//gene expression
1	State 1,2 -vs- State 1,3	ncbi_112714306	2	2.10874e-17	1.53164e-15	RPL18A	PREDICTED: 60S ribosomal protein L18a [Arachis duranensis]	Genetic Information Processing	Translation	ko03010//Ribosome	K02882	GO:0030529//intracellular ribonucleoprotein complex	-	GO:0010467//gene expression
1	State 1,2 -vs- State 1,3	ncbi_112714308	5	1.28321e-08	4.68688e-07	CYP710A11	PREDICTED: cytochrome P450 710A1-like [Arachis duranensis]	Metabolism;Metabolism;Metabolism	Global and overview maps;Global and overview maps;Lipid metabolism	ko01100//Metabolic pathways;ko01110//Biosynthesis of secondary metabolites;ko00100//Steroid biosynthesis	K09832;K09832;K09832	-	-	-
1	State 1,2 -vs- State 1,3	ncbi_112714310	4	2.51858e-08	8.85306e-07	LARP6A	PREDICTED: la-related protein 6A-like [Arachis duranensis]	-	-	-	-	GO:0032991//macromolecular complex;GO:0043231//intracellular membrane-bounded organelle	GO:0008135//translation factor activity, RNA binding	GO:0006412//translation;GO:0016192//vesicle-mediated transport
1	State 1,2 -vs- State 1,3	ncbi_112714384	2	1.03197e-31	1.32234e-29	RPL18	PREDICTED: 50S ribosomal protein L18, chloroplastic-like [Arachis duranensis]	Genetic Information Processing	Translation	ko03010//Ribosome	K02881	-	-	-
1	State 1,2 -vs- State 1,3	ncbi_112714405	2	1.5865e-14	9.72873e-13	PDX13	PREDICTED: pyridoxal 5'-phosphate synthase subunit PDX1.3 [Arachis duranensis]	Metabolism	Metabolism of cofactors and vitamins	ko00750//Vitamin B6 metabolism	K06215	-	-	-
1	State 1,2 -vs- State 1,3	ncbi_112714498	4	9.81122e-13	5.31026e-11	PDC1	PREDICTED: pyruvate decarboxylase 1 [Arachis ipaensis]	Metabolism;Metabolism;Metabolism	Global and overview maps;Global and overview maps;Carbohydrate metabolism	ko01100//Metabolic pathways;ko01110//Biosynthesis of secondary metabolites;ko00010//Glycolysis / Gluconeogenesis	K01568;K01568;K01568	-	GO:0016831//carboxy-lyase activity;GO:0019842//vitamin binding;GO:0046872//metal ion binding	-
1	State 1,2 -vs- State 1,3	ncbi_112714505	2	5.23369e-14	3.11404e-12	CHLI	PREDICTED: magnesium-chelatase subunit ChlI, chloroplastic-like [Arachis duranensis]	Metabolism;Metabolism;Metabolism	Global and overview maps;Global and overview maps;Metabolism of cofactors and vitamins	ko01100//Metabolic pathways;ko01110//Biosynthesis of secondary metabolites;ko00860//Porphyrin and chlorophyll metabolism	K03405;K03405;K03405	-	-	-
1	State 1,2 -vs- State 1,3	ncbi_112714546	3	3.45135e-09	1.34543e-07	Dnajb13	PREDICTED: dnaJ homolog subfamily B member 13-like [Arachis duranensis]	-	-	-	-	-	GO:0005515//protein binding	-
1	State 1,2 -vs- State 1,3	ncbi_112714573	2	3.51827e-44	6.18044e-42	rps5	PREDICTED: 30S ribosomal protein S5, chloroplastic [Arachis duranensis]	Genetic Information Processing	Translation	ko03010//Ribosome	K02988	GO:0009532//plastid stroma;GO:0031976//plastid thylakoid;GO:0044391//ribosomal subunit;GO:0044434//chloroplast part	GO:0003723//RNA binding;GO:0005198//structural molecule activity	GO:0006605//protein targeting;GO:0009617//response to bacterium;GO:0010467//gene expression
1	State 1,2 -vs- State 1,3	ncbi_112714611	3	1.10551e-14	6.88767e-13	MED16	PREDICTED: mediator of RNA polymerase II transcription subunit 16 isoform X1 [Arachis ipaensis]	-	-	-	-	-	-	-
1	State 1,2 -vs- State 1,3	ncbi_112714663	3	1.34121e-13	7.75633e-12	SPHK1	PREDICTED: sphingosine kinase 1-like [Arachis duranensis]	Metabolism;Metabolism	Global and overview maps;Lipid metabolism	ko01100//Metabolic pathways;ko00600//Sphingolipid metabolism	K04718;K04718	-	-	-
1	State 1,2 -vs- State 1,3	ncbi_112714673	3	6.7033e-11	3.10126e-09	MYB102	PREDICTED: protein ODORANT1 [Arachis duranensis]	Organismal Systems	Environmental adaptation	ko04626//Plant-pathogen interaction	K09422	-	-	-
1	State 1,2 -vs- State 1,3	ncbi_112714759	2	1.44669e-19	1.18181e-17	PPA6	PREDICTED: soluble inorganic pyrophosphatase 6, chloroplastic-like [Arachis duranensis]	Metabolism	Energy metabolism	ko00190//Oxidative phosphorylation	K01507	GO:0009526//plastid envelope;GO:0009532//plastid stroma	GO:0016462//pyrophosphatase activity;GO:0046872//metal ion binding	GO:0000097//sulfur amino acid biosynthetic process;GO:0006091//generation of precursor metabolites and energy;GO:0006605//protein targeting;GO:0006793//phosphorus metabolic process;GO:0009620//response to fungus;GO:0009683//indoleacetic acid metabolic process;GO:0009696//salicylic acid metabolic process;GO:0009755//hormone-mediated signaling pathway;GO:0009863//salicylic acid mediated signaling p…
1	State 1,2 -vs- State 1,3	ncbi_112714778	3	1.85813e-08	6.63129e-07	HSP1	PREDICTED: LOW QUALITY PROTEIN: heat shock 70 kDa protein, mitochondrial-like [Arachis duranensis]	Genetic Information Processing	Folding, sorting and degradation	ko03018//RNA degradation	K04043	-	-	-
1	State 1,2 -vs- State 1,3	ncbi_112714786	3	2.82945e-78	9.22414e-76	CAD1	PREDICTED: probable cinnamyl alcohol dehydrogenase 1 [Arachis duranensis]	Metabolism;Metabolism;Metabolism	Global and overview maps;Global and overview maps;Biosynthesis of other secondary metabolites	ko01100//Metabolic pathways;ko01110//Biosynthesis of secondary metabolites;ko00940//Phenylpropanoid biosynthesis	K00083;K00083;K00083	-	-	-
1	State 1,2 -vs- State 1,3	ncbi_112714787	4	1.56919e-174	1.17007e-171	CAD1	PREDICTED: probable cinnamyl alcohol dehydrogenase 1 [Arachis duranensis]	Metabolism;Metabolism;Metabolism	Global and overview maps;Global and overview maps;Biosynthesis of other secondary metabolites	ko01100//Metabolic pathways;ko01110//Biosynthesis of secondary metabolites;ko00940//Phenylpropanoid biosynthesis	K00083;K00083;K00083	-	-	-
1	State 1,2 -vs- State 1,3	ncbi_112714826	2	4.29934e-23	4.15648e-21	--	PREDICTED: classical arabinogalactan protein 1-like [Arachis duranensis]	-	-	-	-	-	-	-
1	State 1,2 -vs- State 1,3	ncbi_112714827	5	2.23773e-11	1.07723e-09	RIBA1	PREDICTED: bifunctional riboflavin biosynthesis protein RIBA 1, chloroplastic-like [Arachis duranensis]	Metabolism;Metabolism;Metabolism;Metabolism	Global and overview maps;Global and overview maps;Metabolism of cofactors and vitamins;Metabolism of cofactors and vitamins	ko01100//Metabolic pathways;ko01110//Biosynthesis of secondary metabolites;ko00790//Folate biosynthesis;ko00740//Riboflavin metabolism	K14652;K14652;K14652;K14652	GO:0009532//plastid stroma	GO:0016830//carbon-carbon lyase activity;GO:0032550//purine ribonucleoside binding;GO:0043169//cation binding	GO:0006771//riboflavin metabolic process;GO:0048588//developmental cell growth
1	State 1,2 -vs- State 1,3	ncbi_112714872	5	6.87705e-18	5.09534e-16	PNC2	PREDICTED: cationic peroxidase 2 [Arachis duranensis]	Metabolism;Metabolism;Metabolism	Global and overview maps;Global and overview maps;Biosynthesis of other secondary metabolites	ko01100//Metabolic pathways;ko01110//Biosynthesis of secondary metabolites;ko00940//Phenylpropanoid biosynthesis	K00430;K00430;K00430	-	GO:0003824//catalytic activity;GO:0043169//cation binding;GO:0046906//tetrapyrrole binding	GO:0006950//response to stress;GO:0044710//single-organism metabolic process
1	State 1,2 -vs- State 1,3	ncbi_112714873	2	8.07313e-165	5.54759e-162	CAP10A	PREDICTED: chlorophyll a-b binding protein CP24 10A, chloroplastic [Arachis duranensis]	Metabolism;Metabolism	Global and overview maps;Energy metabolism	ko01100//Metabolic pathways;ko00196//Photosynthesis - antenna proteins	K08917;K08917	-	-	-
1	State 1,2 -vs- State 1,3	ncbi_112714985	4	4.83924e-66	1.31979e-63	GSTF9	PREDICTED: glutathione S-transferase F9-like [Arachis duranensis]	Metabolism	Metabolism of other amino acids	ko00480//Glutathione metabolism	K00799	-	-	-
1	State 1,2 -vs- State 1,3	ncbi_112715024	3	3.16374e-35	4.34803e-33	At1g67480	PREDICTED: F-box/kelch-repeat protein At1g67480-like [Arachis duranensis]	-	-	-	-	-	-	-
1	State 1,2 -vs- State 1,3	ncbi_112715058	4	7.34597e-191	6.35663e-188	GAPC2	PREDICTED: glyceraldehyde-3-phosphate dehydrogenase GAPC2, cytosolic-like [Arachis ipaensis]	Metabolism;Metabolism;Metabolism;Metabolism;Metabolism;Metabolism	Global and overview maps;Global and overview maps;Global and overview maps;Global and overview maps;Carbohydrate metabolism;Energy metabolism	ko01100//Metabolic pathways;ko01110//Biosynthesis of secondary metabolites;ko01200//Carbon metabolism;ko01230//Biosynthesis of amino acids;ko00010//Glycolysis / Gluconeogenesis;ko00710//Carbon fixation in photosynthetic organisms	K00134;K00134;K00134;K00134;K00134;K00134	-	GO:0000166//nucleotide binding;GO:0016903//oxidoreductase activity, acting on the aldehyde or oxo group of donors	GO:0044710//single-organism metabolic process
1	State 1,2 -vs- State 1,3	ncbi_112715063	4	1.0591e-88	3.9697e-86	--	PREDICTED: uncharacterized protein LOC107468936 [Arachis duranensis]	-	-	-	-	-	-	-
1	State 1,2 -vs- State 1,3	ncbi_112715068	2	3.5505e-51	7.21329e-49	RPL12	PREDICTED: 50S ribosomal protein L12, chloroplastic-like [Arachis duranensis]	Genetic Information Processing	Translation	ko03010//Ribosome	K02935	GO:0030529//intracellular ribonucleoprotein complex	-	GO:0010467//gene expression
1	State 1,2 -vs- State 1,3	ncbi_112715093	2	1.05944e-124	4.9505e-122	PSBY	PREDICTED: photosystem II core complex proteins psbY, chloroplastic [Arachis ipaensis]	Metabolism;Metabolism	Global and overview maps;Energy metabolism	ko01100//Metabolic pathways;ko00195//Photosynthesis	K02723;K02723	GO:0009521//photosystem;GO:0009534//chloroplast thylakoid;GO:0031224//intrinsic component of membrane	GO:0046914//transition metal ion binding	GO:0000097//sulfur amino acid biosynthetic process;GO:0006091//generation of precursor metabolites and energy;GO:0006996//organelle organization;GO:0031399//regulation of protein modification process;GO:0043623//cellular protein complex assembly
1	State 1,2 -vs- State 1,3	ncbi_112715142	2	7.57601e-18	5.60137e-16	XERICO	PREDICTED: probable E3 ubiquitin-protein ligase XERICO [Arachis duranensis]	-	-	-	-	-	-	-
1	State 1,2 -vs- State 1,3	ncbi_112715238	3	1.33497e-15	8.70412e-14	--	PREDICTED: uncharacterized protein LOC107470678 isoform X2 [Arachis duranensis]	-	-	-	-	-	-	-
1	State 1,2 -vs- State 1,3	ncbi_112717378	3	4.29578e-23	4.15648e-21	SAG20	wound-induced protein 1-like protein [Phaseolus vulgaris]	-	-	-	-	-	-	-
1	State 1,2 -vs- State 1,3	ncbi_112715330	4	4.26987e-10	1.82154e-08	--	PREDICTED: sorting and assembly machinery component 50 homolog B-like [Arachis duranensis]	-	-	-	-	-	-	-
1	State 1,2 -vs- State 1,3	ncbi_112715409	2	1.15683e-31	1.47693e-29	LHCB4.3	PREDICTED: chlorophyll a-b binding protein CP29.3, chloroplastic [Arachis ipaensis]	Metabolism;Metabolism	Global and overview maps;Energy metabolism	ko01100//Metabolic pathways;ko00196//Photosynthesis - antenna proteins	K08915;K08915	GO:0009521//photosystem;GO:0031224//intrinsic component of membrane;GO:0031976//plastid thylakoid;GO:0044434//chloroplast part	GO:0043169//cation binding;GO:0046906//tetrapyrrole binding	GO:0006091//generation of precursor metabolites and energy;GO:0006464//cellular protein modification process
1	State 1,2 -vs- State 1,3	ncbi_112715416	3	1.26962e-13	7.36661e-12	HSPRO2	PREDICTED: nematode resistance protein-like HSPRO2 [Arachis duranensis]	-	-	-	-	-	-	-
1	State 1,2 -vs- State 1,3	ncbi_112715486	4	7.73796e-22	7.18359e-20	At5g05600	PREDICTED: protein DMR6-LIKE OXYGENASE 2-like [Arachis duranensis]	-	-	-	-	-	GO:0016705//oxidoreductase activity, acting on paired donors, with incorporation or reduction of molecular oxygen;GO:0043169//cation binding	GO:0044710//single-organism metabolic process
1	State 1,2 -vs- State 1,3	ncbi_112715521	2	1.64146e-10	7.27423e-09	RPL13B	PREDICTED: 60S ribosomal protein L13-1 [Arachis duranensis]	Genetic Information Processing	Translation	ko03010//Ribosome	K02873	GO:0030529//intracellular ribonucleoprotein complex	-	GO:0010467//gene expression
1	State 1,2 -vs- State 1,3	ncbi_112715576	2	8.69731e-14	5.10128e-12	CYP707A4	PREDICTED: abscisic acid 8'-hydroxylase 4 [Arachis duranensis]	Metabolism	Metabolism of terpenoids and polyketides	ko00906//Carotenoid biosynthesis	K09843	-	GO:0016491//oxidoreductase activity;GO:0046906//tetrapyrrole binding;GO:0046914//transition metal ion binding	GO:0044710//single-organism metabolic process
1	State 1,2 -vs- State 1,3	ncbi_112715580	2	1.551e-09	6.28386e-08	ERF109	PREDICTED: ethylene-responsive transcription factor ERF109-like [Arachis duranensis]	-	-	-	-	-	-	-
1	State 1,2 -vs- State 1,3	ncbi_112715608	3	6.2332e-09	2.36926e-07	CCOMT	PREDICTED: caffeoyl-CoA O-methyltransferase [Arachis duranensis]	Metabolism;Metabolism;Metabolism;Metabolism;Metabolism;Metabolism	Global and overview maps;Global and overview maps;Biosynthesis of other secondary metabolites;Biosynthesis of other secondary metabolites;Amino acid metabolism;Biosynthesis of other secondary metabolites	ko01100//Metabolic pathways;ko01110//Biosynthesis of secondary metabolites;ko00940//Phenylpropanoid biosynthesis;ko00941//Flavonoid biosynthesis;ko00360//Phenylalanine metabolism;ko00945//Stilbenoid, diarylheptanoid and gingerol biosynthesis	K00588;K00588;K00588;K00588;K00588;K00588	-	GO:0008171//O-methyltransferase activity;GO:0043169//cation binding	GO:0000097//sulfur amino acid biosynthetic process;GO:0006575//cellular modified amino acid metabolic process;GO:0006950//response to stress;GO:0009699//phenylpropanoid biosynthetic process;GO:0009891//positive regulation of biosynthetic process
1	State 1,2 -vs- State 1,3	ncbi_112715627	3	1.01708e-10	4.60517e-09	PAB8	PREDICTED: polyadenylate-binding protein 8 [Arachis duranensis]	Genetic Information Processing;Genetic Information Processing;Genetic Information Processing	Translation;Translation;Folding, sorting and degradation	ko03013//RNA transport;ko03015//mRNA surveillance pathway;ko03018//RNA degradation	K13126;K13126;K13126	GO:0043231//intracellular membrane-bounded organelle;GO:0044444//cytoplasmic part	GO:0003676//nucleic acid binding	GO:0010608//posttranscriptional regulation of gene expression;GO:0016032//viral process
1	State 1,2 -vs- State 1,3	ncbi_112715668	4	7.78173e-11	3.57893e-09	SAUR32	PREDICTED: auxin-responsive protein SAUR32 [Arachis duranensis]	Environmental Information Processing	Signal transduction	ko04075//Plant hormone signal transduction	K14488	-	-	-
1	State 1,2 -vs- State 1,3	ncbi_112715689	2	8.03117e-26	8.66019e-24	RPL3A	PREDICTED: 50S ribosomal protein L3, chloroplastic-like [Arachis duranensis]	Genetic Information Processing	Translation	ko03010//Ribosome	K02906	GO:0009526//plastid envelope;GO:0009532//plastid stroma;GO:0030529//intracellular ribonucleoprotein complex	GO:0003723//RNA binding;GO:0005198//structural molecule activity	GO:0006090//pyruvate metabolic process;GO:0006605//protein targeting;GO:0006779//porphyrin-containing compound biosynthetic process;GO:0010467//gene expression;GO:0016072//rRNA metabolic process;GO:0043623//cellular protein complex assembly
1	State 1,2 -vs- State 1,3	ncbi_112715723	2	5.84155e-16	3.89572e-14	At3g49470	PREDICTED: nascent polypeptide-associated complex subunit alpha-like protein 2 [Arachis ipaensis]	-	-	-	-	-	-	-
1	State 1,2 -vs- State 1,3	ncbi_112715736	3	9.8333e-23	9.41565e-21	--	PREDICTED: uncharacterized protein LOC107470097 [Arachis duranensis]	-	-	-	-	-	-	-
1	State 1,2 -vs- State 1,3	ncbi_112715772	3	1.08703e-245	1.41095e-242	LSU2	protein RESPONSE TO LOW SULFUR 2-like [Cajanus cajan]	-	-	-	-	-	-	-
1	State 1,2 -vs- State 1,3	ncbi_112715801	2	1.68163e-11	8.17953e-10	--	PREDICTED: uncharacterized protein LOC107470206 [Arachis duranensis]	-	-	-	-	-	-	-
1	State 1,2 -vs- State 1,3	ncbi_112715808	2	2.37983e-14	1.44922e-12	RPS26B	PREDICTED: 40S ribosomal protein S26-2 [Arachis duranensis]	Genetic Information Processing	Translation	ko03010//Ribosome	K02976	-	-	-
1	State 1,2 -vs- State 1,3	ncbi_112715874	3	3.32134e-20	2.80477e-18	GT-2	PREDICTED: trihelix transcription factor GT-2-like [Arachis duranensis]	-	-	-	-	-	-	-
1	State 1,2 -vs- State 1,3	ncbi_112715880	2	3.14053e-72	9.48804e-70	PSAN	PREDICTED: photosystem I reaction center subunit N, chloroplastic [Arachis ipaensis]	Metabolism;Metabolism	Global and overview maps;Energy metabolism	ko01100//Metabolic pathways;ko00195//Photosynthesis	K02701;K02701	-	-	-
1	State 1,2 -vs- State 1,3	ncbi_112715908	2	1.5475e-27	1.78986e-25	RPL27	PREDICTED: 50S ribosomal protein L27, chloroplastic-like [Arachis ipaensis]	Genetic Information Processing	Translation	ko03010//Ribosome	K02899	GO:0030529//intracellular ribonucleoprotein complex	-	GO:0010467//gene expression
1	State 1,2 -vs- State 1,3	ncbi_112715927	2	3.45075e-46	6.29861e-44	ndhO	PREDICTED: NAD(P)H-quinone oxidoreductase subunit O, chloroplastic [Arachis duranensis]	-	-	-	-	GO:0009507//chloroplast	-	GO:0044237//cellular metabolic process;GO:0044699//single-organism process
1	State 1,2 -vs- State 1,3	ncbi_112716066	2	1.18443e-13	6.9009e-12	YLMG2	PREDICTED: ylmG homolog protein 2, chloroplastic [Arachis duranensis]	-	-	-	-	-	-	-
1	State 1,2 -vs- State 1,3	ncbi_112716074	2	3.39915e-17	2.4461e-15	ndhU	PREDICTED: NAD(P)H-quinone oxidoreductase subunit U, chloroplastic [Arachis duranensis]	-	-	-	-	-	-	-
1	State 1,2 -vs- State 1,3	ncbi_112716197	3	5.8031e-16	3.87376e-14	GGCT2;2	Cation transport regulator-like protein 2 [Glycine soja]	Metabolism;Metabolism	Global and overview maps;Metabolism of other amino acids	ko01100//Metabolic pathways;ko00480//Glutathione metabolism	K22596;K22596	-	-	-
1	State 1,2 -vs- State 1,3	ncbi_112716273	2	1.94737e-32	2.53234e-30	--	plant/F13G24-250 protein [Medicago truncatula]	-	-	-	-	GO:0031976//plastid thylakoid;GO:0044434//chloroplast part	-	GO:0018130//heterocycle biosynthetic process;GO:0019438//aromatic compound biosynthetic process;GO:0019684//photosynthesis, light reaction;GO:0044271//cellular nitrogen compound biosynthetic process;GO:0044710//single-organism metabolic process;GO:0044763//single-organism cellular process;GO:1901362//organic cyclic compound biosynthetic process
1	State 1,2 -vs- State 1,3	ncbi_112716326	3	1.54185e-12	8.21826e-11	SNL2	PREDICTED: paired amphipathic helix protein Sin3-like 2 isoform X1 [Arachis ipaensis]	-	-	-	-	-	-	-
1	State 1,2 -vs- State 1,3	ncbi_112716363	4	3.74071e-23	3.6466e-21	HIRL2	PREDICTED: hypersensitive-induced response protein 2 [Arachis duranensis]	-	-	-	-	-	-	-
1	State 1,2 -vs- State 1,3	ncbi_112716373	4	5.9153e-13	3.29055e-11	PCO2	PREDICTED: plant cysteine oxidase 2-like isoform X1 [Arachis duranensis]	Metabolism;Metabolism	Global and overview maps;Metabolism of other amino acids	ko01100//Metabolic pathways;ko00430//Taurine and hypotaurine metabolism	K10712;K10712	-	-	-
1	State 1,2 -vs- State 1,3	ncbi_112716404	4	1.43853e-24	1.48495e-22	MPT2	PREDICTED: mitochondrial phosphate carrier protein 2, mitochondrial-like [Arachis duranensis]	-	-	-	-	GO:0009536//plastid;GO:0019866//organelle inner membrane;GO:0031224//intrinsic component of membrane	-	GO:0006006//glucose metabolic process;GO:0006739//NADP metabolic process;GO:0006970//response to osmotic stress;GO:0051234//establishment of localization
1	State 1,2 -vs- State 1,3	ncbi_112716429	3	1.22322e-14	7.59406e-13	At5g39570	latex abundant protein 1 [Populus trichocarpa]	-	-	-	-	-	-	-
1	State 1,2 -vs- State 1,3	ncbi_112716491	2	2.60405e-09	1.03002e-07	UGT83A1	PREDICTED: UDP-glycosyltransferase 83A1-like [Arachis duranensis]	-	-	-	-	-	-	-
1	State 1,2 -vs- State 1,3	ncbi_112716504	2	1.10896e-21	1.01208e-19	CRR7	PREDICTED: protein CHLORORESPIRATORY REDUCTION 7, chloroplastic [Arachis duranensis]	-	-	-	-	-	-	-
1	State 1,2 -vs- State 1,3	ncbi_112716582	2	4.31564e-24	4.40302e-22	CP33	PREDICTED: 33 kDa ribonucleoprotein, chloroplastic [Arachis duranensis]	-	-	-	-	-	-	-
1	State 1,2 -vs- State 1,3	ncbi_112716608	5	1.90904e-11	9.25358e-10	NHL10	PREDICTED: protein YLS9-like [Arachis duranensis]	-	-	-	-	-	-	-
1	State 1,2 -vs- State 1,3	ncbi_112716661	3	8.65774e-11	3.95329e-09	POX2	PREDICTED: proline dehydrogenase 2, mitochondrial-like [Arachis duranensis]	Metabolism;Metabolism;Metabolism	Global and overview maps;Global and overview maps;Amino acid metabolism	ko01100//Metabolic pathways;ko01110//Biosynthesis of secondary metabolites;ko00330//Arginine and proline metabolism	K00318;K00318;K00318	-	GO:0003824//catalytic activity	GO:0006560//proline metabolic process
1	State 1,2 -vs- State 1,3	ncbi_112716675	3	3.41537e-10	1.47224e-08	ARB_01444	PREDICTED: probable endo-1,3(4)-beta-glucanase ARB_01444 [Arachis ipaensis]	-	-	-	-	-	-	-
1	State 1,2 -vs- State 1,3	ncbi_112716705	2	0	0	RBCS	PREDICTED: ribulose bisphosphate carboxylase small chain 1, chloroplastic-like [Arachis duranensis]	Metabolism;Metabolism;Metabolism;Metabolism	Global and overview maps;Global and overview maps;Energy metabolism;Carbohydrate metabolism	ko01100//Metabolic pathways;ko01200//Carbon metabolism;ko00710//Carbon fixation in photosynthetic organisms;ko00630//Glyoxylate and dicarboxylate metabolism	K01602;K01602;K01602;K01602	GO:0009536//plastid	GO:0016831//carboxy-lyase activity	GO:0043094//cellular metabolic compound salvage;GO:0044710//single-organism metabolic process
1	State 1,2 -vs- State 1,3	ncbi_112716706	2	0	0	RBCS	PREDICTED: ribulose bisphosphate carboxylase small chain 1, chloroplastic-like [Arachis duranensis]	Metabolism;Metabolism;Metabolism;Metabolism	Global and overview maps;Global and overview maps;Energy metabolism;Carbohydrate metabolism	ko01100//Metabolic pathways;ko01200//Carbon metabolism;ko00710//Carbon fixation in photosynthetic organisms;ko00630//Glyoxylate and dicarboxylate metabolism	K01602;K01602;K01602;K01602	GO:0009536//plastid	GO:0016831//carboxy-lyase activity	GO:0043094//cellular metabolic compound salvage;GO:0044710//single-organism metabolic process
1	State 1,2 -vs- State 1,3	ncbi_112716727	3	4.98362e-19	3.93363e-17	RGLG2	PREDICTED: E3 ubiquitin-protein ligase RGLG2-like isoform X2 [Arachis duranensis]	-	-	-	-	-	GO:0003824//catalytic activity;GO:0046914//transition metal ion binding	-
1	State 1,2 -vs- State 1,3	ncbi_112716741	2	2.95859e-82	1.01156e-79	ATP1	Pterin_4a domain-containing protein [Cephalotus follicularis]	Metabolism;Metabolism	Global and overview maps;Metabolism of cofactors and vitamins	ko01100//Metabolic pathways;ko00790//Folate biosynthesis	K01724;K01724	GO:0009536//plastid	GO:0016836//hydro-lyase activity	GO:0006091//generation of precursor metabolites and energy;GO:0006351//transcription, DNA-templated;GO:0008652//cellular amino acid biosynthetic process;GO:0009108//coenzyme biosynthetic process;GO:0009658//chloroplast organization;GO:0009668//plastid membrane organization;GO:0016072//rRNA metabolic process;GO:0031399//regulation of protein modification process;GO:0043623//cellular protein comple…
1	State 1,2 -vs- State 1,3	ncbi_114924625	1	3.88791e-107	1.63178e-104	--	PREDICTED: uncharacterized protein LOC109131543 [Camelina sativa]	-	-	-	-	GO:0043231//intracellular membrane-bounded organelle	-	-
1	State 1,2 -vs- State 1,3	ncbi_112716835	3	2.35185e-20	2.01029e-18	PCO2	PREDICTED: plant cysteine oxidase 2-like [Arachis duranensis]	Metabolism;Metabolism	Global and overview maps;Metabolism of other amino acids	ko01100//Metabolic pathways;ko00430//Taurine and hypotaurine metabolism	K10712;K10712	-	GO:0016491//oxidoreductase activity	GO:0044710//single-organism metabolic process
1	State 1,2 -vs- State 1,3	ncbi_112716863	4	2.05776e-12	1.07957e-10	GDH1	PREDICTED: glutamate dehydrogenase 1-like [Arachis ipaensis]	Metabolism;Metabolism;Metabolism;Metabolism;Metabolism	Global and overview maps;Global and overview maps;Amino acid metabolism;Energy metabolism;Amino acid metabolism	ko01100//Metabolic pathways;ko01200//Carbon metabolism;ko00250//Alanine, aspartate and glutamate metabolism;ko00910//Nitrogen metabolism;ko00220//Arginine biosynthesis	K00261;K00261;K00261;K00261;K00261	-	GO:0016638//oxidoreductase activity, acting on the CH-NH2 group of donors	GO:0044710//single-organism metabolic process
1	State 1,2 -vs- State 1,3	ncbi_112716871	4	1.25145e-20	1.08693e-18	NAC087	PREDICTED: NAC domain-containing protein 100 [Arachis duranensis]	-	-	-	-	GO:0043231//intracellular membrane-bounded organelle	-	GO:0010468//regulation of gene expression;GO:0034645//cellular macromolecule biosynthetic process
1	State 1,2 -vs- State 1,3	ncbi_112717012	2	7.05777e-13	3.89516e-11	--	PREDICTED: uncharacterized protein LOC107471833 [Arachis duranensis]	-	-	-	-	-	-	-
1	State 1,2 -vs- State 1,3	ncbi_112717106	3	1.7628e-13	1.0111e-11	--	PREDICTED: plectin isoform X1 [Arachis duranensis]	-	-	-	-	-	-	-
1	State 1,2 -vs- State 1,3	ncbi_112717143	4	1.65647e-10	7.33439e-09	At5g05600	PREDICTED: 1-aminocyclopropane-1-carboxylate oxidase 5-like [Arachis ipaensis]	-	-	-	-	-	GO:0016705//oxidoreductase activity, acting on paired donors, with incorporation or reduction of molecular oxygen;GO:0043169//cation binding	GO:0044710//single-organism metabolic process
1	State 1,2 -vs- State 1,3	ncbi_112719628	3	7.56672e-33	9.89476e-31	ACG12	PREDICTED: glucose-6-phosphate 1-dehydrogenase, cytoplasmic isoform [Arachis duranensis]	Metabolism;Metabolism;Metabolism;Metabolism;Metabolism	Global and overview maps;Global and overview maps;Global and overview maps;Metabolism of other amino acids;Carbohydrate metabolism	ko01100//Metabolic pathways;ko01110//Biosynthesis of secondary metabolites;ko01200//Carbon metabolism;ko00480//Glutathione metabolism;ko00030//Pentose phosphate pathway	K00036;K00036;K00036;K00036;K00036	-	GO:0000166//nucleotide binding;GO:0003824//catalytic activity	GO:0019318//hexose metabolic process
1	State 1,2 -vs- State 1,3	ncbi_112719671	2	3.12068e-09	1.22197e-07	PETH	PREDICTED: ferredoxin--NADP reductase, leaf isozyme, chloroplastic-like [Arachis duranensis]	Metabolism;Metabolism	Global and overview maps;Energy metabolism	ko01100//Metabolic pathways;ko00195//Photosynthesis	K02641;K02641	-	GO:0003824//catalytic activity	GO:0044710//single-organism metabolic process
1	State 1,2 -vs- State 1,3	ncbi_112719766	2	3.63778e-26	3.96541e-24	BOU	PREDICTED: mitochondrial carnitine/acylcarnitine carrier-like protein isoform X1 [Arachis ipaensis]	-	-	-	-	-	-	-
1	State 1,2 -vs- State 1,3	ncbi_112719772	2	1.01777e-36	1.48309e-34	LTD	PREDICTED: protein LHCP TRANSLOCATION DEFECT [Arachis ipaensis]	-	-	-	-	GO:0009526//plastid envelope;GO:0009532//plastid stroma;GO:0044434//chloroplast part	-	GO:0006090//pyruvate metabolic process;GO:0015031//protein transport;GO:0022607//cellular component assembly;GO:0046471//phosphatidylglycerol metabolic process
1	State 1,2 -vs- State 1,3	ncbi_112719779	2	4.24623e-44	7.44055e-42	At4g17560	PREDICTED: 50S ribosomal protein L19-1, chloroplastic-like isoform X1 [Arachis ipaensis]	Genetic Information Processing	Translation	ko03010//Ribosome	K02884	GO:0005622//intracellular	-	-
1	State 1,2 -vs- State 1,3	ncbi_112719846	2	6.6422e-28	7.82451e-26	ycf54	PREDICTED: uncharacterized protein LOC107637093 [Arachis ipaensis]	-	-	-	-	-	-	-
1	State 1,2 -vs- State 1,3	ncbi_112719848	2	1.38802e-28	1.66875e-26	ndhN	PREDICTED: NAD(P)H-quinone oxidoreductase subunit N, chloroplastic [Arachis ipaensis]	-	-	-	-	GO:0009526//plastid envelope;GO:0043234//protein complex;GO:0044434//chloroplast part	GO:0016651//oxidoreductase activity, acting on NAD(P)H	GO:0005982//starch metabolic process;GO:0006739//NADP metabolic process;GO:0009451//RNA modification;GO:0009893//positive regulation of metabolic process;GO:0010257//NADH dehydrogenase complex assembly;GO:0016109//tetraterpenoid biosynthetic process;GO:0050832//defense response to fungus
1	State 1,2 -vs- State 1,3	ncbi_112719857	3	0	0	RPL10	PREDICTED: 60S ribosomal protein L10 [Glycine max]	Genetic Information Processing	Translation	ko03010//Ribosome	K02866	-	-	-
1	State 1,2 -vs- State 1,3	ncbi_112719862	4	1.84436e-20	1.59203e-18	UBC8	PREDICTED: ubiquitin-conjugating enzyme E2-17 kDa-like [Cicer arietinum]	Genetic Information Processing;Genetic Information Processing	Folding, sorting and degradation;Folding, sorting and degradation	ko04141//Protein processing in endoplasmic reticulum;ko04120//Ubiquitin mediated proteolysis	K06689;K06689	-	GO:0003824//catalytic activity	-
1	State 1,2 -vs- State 1,3	ncbi_112719894	3	1.79322e-09	7.21521e-08	WNK4	PREDICTED: probable serine/threonine-protein kinase WNK4 [Arachis ipaensis]	-	-	-	-	GO:0043231//intracellular membrane-bounded organelle	GO:0004672//protein kinase activity;GO:0032550//purine ribonucleoside binding	GO:0006468//protein phosphorylation;GO:0007568//aging;GO:0009247//glycolipid biosynthetic process;GO:0009267//cellular response to starvation;GO:0009414//response to water deprivation
1	State 1,2 -vs- State 1,3	ncbi_112719930	2	3.92572e-27	4.40958e-25	PNSB5	PREDICTED: photosynthetic NDH subunit of subcomplex B 5, chloroplastic [Arachis ipaensis]	-	-	-	-	GO:0044434//chloroplast part	-	GO:0006090//pyruvate metabolic process;GO:0006873//cellular ion homeostasis;GO:0009668//plastid membrane organization;GO:0030001//metal ion transport
1	State 1,2 -vs- State 1,3	ncbi_112719955	2	1.28506e-08	4.6912e-07	GILT	PREDICTED: gamma-interferon-inducible lysosomal thiol reductase [Arachis ipaensis]	-	-	-	-	-	-	-
1	State 1,2 -vs- State 1,3	ncbi_112719985	4	8.33001e-47	1.56112e-44	AS2	PREDICTED: asparagine synthetase [glutamine-hydrolyzing] 2 [Arachis ipaensis]	Metabolism;Metabolism;Metabolism	Global and overview maps;Global and overview maps;Amino acid metabolism	ko01100//Metabolic pathways;ko01110//Biosynthesis of secondary metabolites;ko00250//Alanine, aspartate and glutamate metabolism	K01953;K01953;K01953	-	-	-
1	State 1,2 -vs- State 1,3	ncbi_112720025	2	1.74198e-36	2.52267e-34	--	PREDICTED: uncharacterized protein LOC107608346 [Arachis ipaensis]	-	-	-	-	-	-	-
1	State 1,2 -vs- State 1,3	ncbi_112720041	3	7.4676e-36	1.05103e-33	SR45A	PREDICTED: serine/arginine-rich splicing factor SR45a-like [Arachis duranensis]	-	-	-	-	-	-	-
1	State 1,2 -vs- State 1,3	ncbi_112720145	3	1.13386e-29	1.39182e-27	SAT1	PREDICTED: serine acetyltransferase 1, chloroplastic [Arachis duranensis]	Metabolism;Metabolism;Metabolism;Metabolism;Metabolism;Metabolism	Global and overview maps;Global and overview maps;Global and overview maps;Global and overview maps;Amino acid metabolism;Energy metabolism	ko01100//Metabolic pathways;ko01110//Biosynthesis of secondary metabolites;ko01200//Carbon metabolism;ko01230//Biosynthesis of amino acids;ko00270//Cysteine and methionine metabolism;ko00920//Sulfur metabolism	K00640;K00640;K00640;K00640;K00640;K00640	GO:0044424//intracellular part	GO:0016412//serine O-acyltransferase activity	GO:0006563//L-serine metabolic process
1	State 1,2 -vs- State 1,3	ncbi_112720196	2	6.48612e-12	3.27299e-10	RPS8	PREDICTED: 40S ribosomal protein S8 [Arachis ipaensis]	Genetic Information Processing	Translation	ko03010//Ribosome	K02995	-	-	-
1	State 1,2 -vs- State 1,3	ncbi_112720204	2	4.22927e-183	3.36856e-180	PSBO	PREDICTED: oxygen-evolving enhancer protein 1, chloroplastic [Arachis ipaensis]	Metabolism;Metabolism	Global and overview maps;Energy metabolism	ko01100//Metabolic pathways;ko00195//Photosynthesis	K02716;K02716	GO:0009521//photosystem;GO:0019867//outer membrane;GO:0031224//intrinsic component of membrane	-	GO:0042548//regulation of photosynthesis, light reaction
1	State 1,2 -vs- State 1,3	ncbi_112720320	3	1.39852e-49	2.77688e-47	SAMT	PREDICTED: salicylate carboxymethyltransferase-like [Arachis duranensis]	-	-	-	-	-	GO:0016741//transferase activity, transferring one-carbon groups	GO:0008152//metabolic process
1	State 1,2 -vs- State 1,3	ncbi_112720337	4	7.04576e-54	1.51486e-51	ephA	PREDICTED: bifunctional epoxide hydrolase 2 [Arachis ipaensis]	-	-	-	-	-	-	-
1	State 1,2 -vs- State 1,3	ncbi_112720338	3	7.09196e-64	1.86873e-61	GLOX1	PREDICTED: WSC domain-containing protein ARB_07867-like [Arachis ipaensis]	-	-	-	-	-	-	-
1	State 1,2 -vs- State 1,3	ncbi_112720431	3	7.40886e-19	5.7957e-17	At5g66900	PREDICTED: probable disease resistance protein At5g66900 [Arachis ipaensis]	-	-	-	-	-	-	-
1	State 1,2 -vs- State 1,3	ncbi_112720457	2	4.83447e-134	2.47338e-131	PSAK	PREDICTED: photosystem I reaction center subunit psaK, chloroplastic [Arachis ipaensis]	Metabolism;Metabolism	Global and overview maps;Energy metabolism	ko01100//Metabolic pathways;ko00195//Photosynthesis	K02698;K02698	-	-	-
1	State 1,2 -vs- State 1,3	ncbi_112720541	4	1.43995e-11	7.03817e-10	UGT84B1	PREDICTED: UDP-glycosyltransferase 84B2-like [Arachis duranensis]	-	-	-	-	-	GO:0016757//transferase activity, transferring glycosyl groups	-
1	State 1,2 -vs- State 1,3	ncbi_112720565	2	3.03965e-12	1.56886e-10	FDC2	PREDICTED: ferredoxin-1 [Arachis ipaensis]	Metabolism	Energy metabolism	ko00195//Photosynthesis	K02639	GO:0009536//plastid	GO:0043169//cation binding;GO:0051536//iron-sulfur cluster binding	GO:0006090//pyruvate metabolic process;GO:0006091//generation of precursor metabolites and energy;GO:0009687//abscisic acid metabolic process;GO:0009886//post-embryonic morphogenesis
1	State 1,2 -vs- State 1,3	ncbi_112720615	3	5.56263e-14	3.29856e-12	--	PREDICTED: cysteine-rich and transmembrane domain-containing protein A [Pyrus x bretschneideri]	-	-	-	-	-	-	-
1	State 1,2 -vs- State 1,3	ncbi_112720746	2	4.90447e-40	7.9574e-38	LIL3.2	light-harvesting complex-like protein 3 isotype 2, chloroplastic [Cajanus cajan]	-	-	-	-	-	-	-
1	State 1,2 -vs- State 1,3	ncbi_112720774	4	3.41256e-13	1.93519e-11	ERF6	PREDICTED: ethylene-responsive transcription factor 5 [Arachis ipaensis]	-	-	-	-	-	-	-
1	State 1,2 -vs- State 1,3	ncbi_112720800	4	3.0944e-12	1.59478e-10	--	hyccin protein [Medicago truncatula]	-	-	-	-	-	-	-
1	State 1,2 -vs- State 1,3	ncbi_112721159	2	2.04904e-25	2.18932e-23	fusA1	PREDICTED: elongation factor G-1, chloroplastic [Arachis ipaensis]	-	-	-	-	GO:0005576//extracellular region;GO:0009526//plastid envelope;GO:0009532//plastid stroma	GO:0008135//translation factor activity, RNA binding;GO:0017111//nucleoside-triphosphatase activity;GO:0032550//purine ribonucleoside binding	GO:0003006//developmental process involved in reproduction;GO:0005982//starch metabolic process;GO:0005984//disaccharide metabolic process;GO:0006355//regulation of transcription, DNA-templated;GO:0006414//translational elongation;GO:0006739//NADP metabolic process;GO:0009658//chloroplast organization;GO:0009668//plastid membrane organization;GO:0009893//positive regulation of metabolic process;G…
1	State 1,2 -vs- State 1,3	ncbi_112721368	5	7.98396e-14	4.69466e-12	--	PREDICTED: lipid transfer-like protein VAS [Arachis ipaensis]	-	-	-	-	-	-	-
1	State 1,2 -vs- State 1,3	ncbi_112721725	4	1.05735e-08	3.89465e-07	--	DUF1442 family protein [Medicago truncatula]	-	-	-	-	-	-	-
1	State 1,2 -vs- State 1,3	ncbi_112722177	2	2.85788e-14	1.7328e-12	CP31B	PREDICTED: 28 kDa ribonucleoprotein, chloroplastic [Arachis ipaensis]	-	-	-	-	-	-	-
1	State 1,2 -vs- State 1,3	ncbi_112722247	2	1.52399e-10	6.77777e-09	ATPD	PREDICTED: ATP synthase delta chain, chloroplastic isoform X2 [Arachis ipaensis]	Metabolism;Metabolism;Metabolism	Global and overview maps;Energy metabolism;Energy metabolism	ko01100//Metabolic pathways;ko00190//Oxidative phosphorylation;ko00195//Photosynthesis	K02113;K02113;K02113	GO:0009526//plastid envelope;GO:0031976//plastid thylakoid;GO:0044434//chloroplast part	GO:0019829//cation-transporting ATPase activity	GO:0005982//starch metabolic process;GO:0006090//pyruvate metabolic process;GO:0006605//protein targeting;GO:0006739//NADP metabolic process;GO:0006754//ATP biosynthetic process;GO:0006779//porphyrin-containing compound biosynthetic process;GO:0009620//response to fungus;GO:0009668//plastid membrane organization;GO:0009696//salicylic acid metabolic process;GO:0009755//hormone-mediated signaling p…
1	State 1,2 -vs- State 1,3	ncbi_112722255	2	2.9921e-12	1.5466e-10	RPL27AC	PREDICTED: 60S ribosomal protein L27a-3 [Arachis ipaensis]	Genetic Information Processing	Translation	ko03010//Ribosome	K02900	-	-	-
1	State 1,2 -vs- State 1,3	ncbi_112722398	4	2.80159e-25	2.98883e-23	--	PREDICTED: uncharacterized protein LOC107632678 [Arachis ipaensis]	-	-	-	-	-	-	-
1	State 1,2 -vs- State 1,3	ncbi_112722413	2	8.12512e-09	3.04219e-07	-	-	-	-	-	-	-	-	-
1	State 1,2 -vs- State 1,3	ncbi_112722456	3	2.13097e-22	2.01568e-20	HIR1	PREDICTED: hypersensitive-induced response protein 1-like [Arachis ipaensis]	-	-	-	-	GO:0005911//cell-cell junction;GO:0031090//organelle membrane;GO:0043231//intracellular membrane-bounded organelle	GO:0019901//protein kinase binding	-
1	State 1,2 -vs- State 1,3	ncbi_112722504	2	2.991e-27	3.37588e-25	CHLP	PREDICTED: geranylgeranyl diphosphate reductase, chloroplastic [Arachis ipaensis]	Metabolism;Metabolism;Metabolism;Metabolism	Global and overview maps;Global and overview maps;Metabolism of terpenoids and polyketides;Metabolism of cofactors and vitamins	ko01100//Metabolic pathways;ko01110//Biosynthesis of secondary metabolites;ko00900//Terpenoid backbone biosynthesis;ko00860//Porphyrin and chlorophyll metabolism	K10960;K10960;K10960;K10960	-	GO:0016627//oxidoreductase activity, acting on the CH-CH group of donors	GO:0006779//porphyrin-containing compound biosynthetic process;GO:0044710//single-organism metabolic process
1	State 1,2 -vs- State 1,3	ncbi_112722513	2	1.45619e-33	1.93306e-31	RPE	PREDICTED: ribulose-phosphate 3-epimerase, chloroplastic [Arachis duranensis]	Metabolism;Metabolism;Metabolism;Metabolism;Metabolism;Metabolism;Metabolism	Global and overview maps;Global and overview maps;Global and overview maps;Global and overview maps;Carbohydrate metabolism;Energy metabolism;Carbohydrate metabolism	ko01100//Metabolic pathways;ko01110//Biosynthesis of secondary metabolites;ko01200//Carbon metabolism;ko01230//Biosynthesis of amino acids;ko00040//Pentose and glucuronate interconversions;ko00710//Carbon fixation in photosynthetic organisms;ko00030//Pentose phosphate pathway	K01783;K01783;K01783;K01783;K01783;K01783;K01783	-	-	-
1	State 1,2 -vs- State 1,3	ncbi_112722577	3	8.17045e-21	7.1495e-19	CLPB1	PREDICTED: chaperone protein ClpB1 [Arachis ipaensis]	-	-	-	-	-	GO:0032550//purine ribonucleoside binding	GO:0043170//macromolecule metabolic process
1	State 1,2 -vs- State 1,3	ncbi_112722610	3	1.018e-18	7.85825e-17	UPTG2	PREDICTED: alpha-1,4-glucan-protein synthase [UDP-forming] 2 [Arachis ipaensis]	Metabolism	Carbohydrate metabolism	ko00520//Amino sugar and nucleotide sugar metabolism	K13379	-	-	-
1	State 1,2 -vs- State 1,3	ncbi_112722649	2	6.37697e-11	2.95809e-09	CAS	PREDICTED: calcium sensing receptor, chloroplastic [Arachis ipaensis]	-	-	-	-	GO:0043231//intracellular membrane-bounded organelle	GO:0031559//oxidosqualene cyclase activity	GO:0006090//pyruvate metabolic process;GO:0006633//fatty acid biosynthetic process;GO:0006694//steroid biosynthetic process;GO:0006779//porphyrin-containing compound biosynthetic process;GO:0009668//plastid membrane organization;GO:0016104//triterpenoid biosynthetic process;GO:0016109//tetraterpenoid biosynthetic process;GO:0046471//phosphatidylglycerol metabolic process;GO:0048229//gametophyte d…
1	State 1,2 -vs- State 1,3	ncbi_112722672	4	1.5402e-08	5.57901e-07	PDR3	PREDICTED: pleiotropic drug resistance protein 3-like [Arachis ipaensis]	-	-	-	-	-	GO:0017111//nucleoside-triphosphatase activity;GO:0032550//purine ribonucleoside binding	-
1	State 1,2 -vs- State 1,3	ncbi_112722727	2	4.08139e-09	1.57527e-07	TIFY3B	PREDICTED: protein TIFY 3B-like [Arachis duranensis]	Environmental Information Processing	Signal transduction	ko04075//Plant hormone signal transduction	K13464	-	-	-
1	State 1,2 -vs- State 1,3	ncbi_112722799	4	1.64409e-14	1.00643e-12	SEC14L4	PREDICTED: phosphatidylinositol/phosphatidylcholine transfer protein SFH9-like [Arachis ipaensis]	-	-	-	-	-	-	-
1	State 1,2 -vs- State 1,3	ncbi_112722821	2	3.77082e-15	2.4093e-13	--	PREDICTED: uncharacterized protein LOC107636767 [Arachis ipaensis]	-	-	-	-	-	-	-
1	State 1,2 -vs- State 1,3	ncbi_112722894	2	1.73899e-10	7.69008e-09	GLX1	lactoylglutathione lyase [Phaseolus vulgaris]	Metabolism	Carbohydrate metabolism	ko00620//Pyruvate metabolism	K01759	-	-	-
1	State 1,2 -vs- State 1,3	ncbi_112722928	2	5.92201e-10	2.49447e-08	PER42	PREDICTED: peroxidase 42 [Arachis duranensis]	Metabolism;Metabolism;Metabolism	Global and overview maps;Global and overview maps;Biosynthesis of other secondary metabolites	ko01100//Metabolic pathways;ko01110//Biosynthesis of secondary metabolites;ko00940//Phenylpropanoid biosynthesis	K00430;K00430;K00430	-	GO:0003824//catalytic activity;GO:0043169//cation binding;GO:0046906//tetrapyrrole binding	GO:0000097//sulfur amino acid biosynthetic process;GO:0006873//cellular ion homeostasis;GO:0006970//response to osmotic stress;GO:0009746//response to hexose;GO:0019758//glycosinolate biosynthetic process;GO:0030001//metal ion transport;GO:0042044//fluid transport;GO:0042743//hydrogen peroxide metabolic process
1	State 1,2 -vs- State 1,3	ncbi_112722963	2	2.16484e-08	7.67119e-07	--	PREDICTED: uncharacterized protein LOC107465371 [Arachis duranensis]	-	-	-	-	-	-	-
1	State 1,2 -vs- State 1,3	ncbi_112722983	5	7.90062e-28	9.27575e-26	--	PREDICTED: transmembrane protein 45A-like [Arachis ipaensis]	-	-	-	-	-	-	-
1	State 1,2 -vs- State 1,3	ncbi_112722992	2	5.45123e-13	3.04934e-11	RPL27	PREDICTED: 60S ribosomal protein L27-like [Arachis ipaensis]	Genetic Information Processing	Translation	ko03010//Ribosome	K02901	GO:0030529//intracellular ribonucleoprotein complex	-	GO:0010467//gene expression
1	State 1,2 -vs- State 1,3	ncbi_112723032	2	3.39816e-11	1.6126e-09	TKT2	PREDICTED: LOW QUALITY PROTEIN: probable 1-deoxy-D-xylulose-5-phosphate synthase, chloroplastic [Arachis duranensis]	Metabolism;Metabolism;Metabolism;Metabolism	Global and overview maps;Global and overview maps;Metabolism of terpenoids and polyketides;Metabolism of cofactors and vitamins	ko01100//Metabolic pathways;ko01110//Biosynthesis of secondary metabolites;ko00900//Terpenoid backbone biosynthesis;ko00730//Thiamine metabolism	K01662;K01662;K01662;K01662	-	GO:0016744//transferase activity, transferring aldehyde or ketonic groups	GO:0006721//terpenoid metabolic process
1	State 1,2 -vs- State 1,3	ncbi_112723038	4	3.27411e-22	3.07209e-20	POPTRDRAFT_820933	PREDICTED: CASP-like protein 1D2 [Arachis ipaensis]	-	-	-	-	-	-	-
1	State 1,2 -vs- State 1,3	ncbi_112723124	4	1.29614e-72	3.96715e-70	STH-2	PREDICTED: pathogenesis-related protein STH-2-like [Arachis ipaensis]	-	-	-	-	-	-	GO:0050896//response to stimulus
1	State 1,2 -vs- State 1,3	ncbi_112723125	4	1.04823e-141	5.78516e-139	DRR49A	pathogenesis-related class 10 protein [Arachis hypogaea]	-	-	-	-	-	-	-
1	State 1,2 -vs- State 1,3	ncbi_112723126	4	1.35669e-48	2.63413e-46	DRR49A	PREDICTED: pathogenesis-related protein 2-like [Arachis ipaensis]	-	-	-	-	-	-	-
1	State 1,2 -vs- State 1,3	ncbi_112723127	4	1.09166e-113	4.8123e-111	DRR49A	PREDICTED: pathogenesis-related protein 2-like [Arachis ipaensis]	-	-	-	-	-	-	-
1	State 1,2 -vs- State 1,3	ncbi_112723186	3	4.172e-18	3.14317e-16	WRKY48	PREDICTED: probable WRKY transcription factor 48 [Arachis duranensis]	-	-	-	-	-	-	-
1	State 1,2 -vs- State 1,3	ncbi_112723200	3	2.02797e-18	1.54839e-16	INVC	PREDICTED: alkaline/neutral invertase A, mitochondrial-like [Arachis ipaensis]	-	-	-	-	GO:0043231//intracellular membrane-bounded organelle	GO:0004564//beta-fructofuranosidase activity	GO:0009692//ethylene metabolic process;GO:0009845//seed germination;GO:0048506//regulation of timing of meristematic phase transition
1	State 1,2 -vs- State 1,3	ncbi_112723208	2	1.11262e-09	4.56316e-08	RPS1	PREDICTED: 30S ribosomal protein S1, chloroplastic-like [Arachis ipaensis]	Genetic Information Processing	Translation	ko03010//Ribosome	K02945	GO:0030529//intracellular ribonucleoprotein complex	-	-
1	State 1,2 -vs- State 1,3	ncbi_112723212	4	1.99431e-125	9.4448e-123	DRR49A	PREDICTED: pathogenesis-related protein 2-like [Arachis ipaensis]	-	-	-	-	-	-	-
1	State 1,2 -vs- State 1,3	ncbi_112723214	4	4.65177e-301	8.81209e-298	DRR49A	PREDICTED: pathogenesis-related protein 2-like [Arachis ipaensis]	-	-	-	-	-	-	-
1	State 1,2 -vs- State 1,3	ncbi_112723217	4	0	0	DRR49A	PREDICTED: pathogenesis-related protein 2-like [Arachis duranensis]	-	-	-	-	-	-	-
1	State 1,2 -vs- State 1,3	ncbi_112723216	4	0	0	DRR49A	PREDICTED: pathogenesis-related protein 2-like [Arachis ipaensis]	-	-	-	-	-	-	-
1	State 1,2 -vs- State 1,3	ncbi_112723215	4	2.45663e-294	4.53125e-291	DRR49A	PREDICTED: pathogenesis-related protein 2-like [Arachis ipaensis]	-	-	-	-	-	-	-
1	State 1,2 -vs- State 1,3	ncbi_112723219	4	0	0	DRR49A	PREDICTED: pathogenesis-related protein 2-like [Arachis ipaensis]	-	-	-	-	-	-	-
1	State 1,2 -vs- State 1,3	ncbi_112723218	4	1.55993e-224	1.73551e-221	DRR49A	PREDICTED: pathogenesis-related protein 2-like [Arachis ipaensis]	-	-	-	-	-	-	-
1	State 1,2 -vs- State 1,3	ncbi_112723220	4	4.59154e-227	5.36377e-224	DRR49A	PREDICTED: pathogenesis-related protein 2-like [Arachis ipaensis]	-	-	-	-	-	-	-
1	State 1,2 -vs- State 1,3	ncbi_112723221	4	5.1123e-103	2.08329e-100	DRR49A	PREDICTED: pathogenesis-related protein 2-like [Arachis ipaensis]	-	-	-	-	-	-	-
1	State 1,2 -vs- State 1,3	ncbi_112723224	4	3.36482e-105	1.39552e-102	DRR49A	PREDICTED: pathogenesis-related protein 2-like [Arachis ipaensis]	-	-	-	-	-	-	-
1	State 1,2 -vs- State 1,3	ncbi_112723225	2	4.40617e-11	2.06715e-09	HS1	PREDICTED: probable protein Pop3 [Arachis ipaensis]	-	-	-	-	-	-	-
1	State 1,2 -vs- State 1,3	ncbi_112723236	4	1.3231e-130	6.6241e-128	DRR49A	PREDICTED: pathogenesis-related protein 2-like [Arachis ipaensis]	-	-	-	-	-	-	-
1	State 1,2 -vs- State 1,3	ncbi_112723287	2	6.98975e-26	7.56047e-24	At4g02530	PREDICTED: thylakoid lumenal 16.5 kDa protein, chloroplastic [Arachis duranensis]	-	-	-	-	-	-	-
1	State 1,2 -vs- State 1,3	ncbi_112723291	2	4.19445e-25	4.44099e-23	--	PREDICTED: mavicyanin-like [Arachis ipaensis]	-	-	-	-	-	-	-
1	State 1,2 -vs- State 1,3	ncbi_112723292	5	4.23657e-13	2.38702e-11	At2g25060	PREDICTED: blue copper protein-like [Arachis ipaensis]	-	-	-	-	-	-	-
1	State 1,2 -vs- State 1,3	ncbi_112723306	3	1.50201e-10	6.68851e-09	HAT	PREDICTED: zinc finger BED domain-containing protein DAYSLEEPER [Arachis ipaensis]	-	-	-	-	-	-	-
1	State 1,2 -vs- State 1,3	ncbi_112723315	3	1.95365e-09	7.85169e-08	At4g32285	PREDICTED: putative clathrin assembly protein At5g35200 [Arachis ipaensis]	-	-	-	-	GO:0030117//membrane coat;GO:0030135//coated vesicle	GO:0005515//protein binding;GO:0035091//phosphatidylinositol binding	GO:0006901//vesicle coating
1	State 1,2 -vs- State 1,3	ncbi_112723324	3	9.48649e-11	4.30368e-09	CRCK3	PREDICTED: calmodulin-binding receptor-like cytoplasmic kinase 3 isoform X1 [Arachis ipaensis]	-	-	-	-	-	GO:0004672//protein kinase activity;GO:0032550//purine ribonucleoside binding	GO:0006464//cellular protein modification process;GO:0006796//phosphate-containing compound metabolic process
1	State 1,2 -vs- State 1,3	ncbi_112723371	3	2.2765e-37	3.39494e-35	--	stress induced protein [Medicago truncatula]	-	-	-	-	-	-	-
1	State 1,2 -vs- State 1,3	ncbi_112723383	2	2.91535e-10	1.26683e-08	--	PREDICTED: uncharacterized protein LOC107640855 [Arachis ipaensis]	-	-	-	-	-	-	-
1	State 1,2 -vs- State 1,3	ncbi_112723417	2	1.27825e-33	1.70007e-31	GAPN	PREDICTED: NADP-dependent glyceraldehyde-3-phosphate dehydrogenase [Arachis ipaensis]	Metabolism;Metabolism;Metabolism;Metabolism	Global and overview maps;Global and overview maps;Carbohydrate metabolism;Carbohydrate metabolism	ko01100//Metabolic pathways;ko01200//Carbon metabolism;ko00010//Glycolysis / Gluconeogenesis;ko00030//Pentose phosphate pathway	K00131;K00131;K00131;K00131	-	-	-
1	State 1,2 -vs- State 1,3	ncbi_112723436	5	2.15633e-09	8.61683e-08	Gtp-bp	PREDICTED: signal recognition particle receptor subunit alpha [Arachis ipaensis]	Genetic Information Processing	Folding, sorting and degradation	ko03060//Protein export	K13431	-	-	-
1	State 1,2 -vs- State 1,3	ncbi_112723452	3	1.11215e-22	1.06201e-20	HSP70	PREDICTED: heat shock 70 kDa protein [Arachis ipaensis]	Genetic Information Processing;Cellular Processes;Genetic Information Processing	Folding, sorting and degradation;Transport and catabolism;Transcription	ko04141//Protein processing in endoplasmic reticulum;ko04144//Endocytosis;ko03040//Spliceosome	K03283;K03283;K03283	GO:0009536//plastid;GO:0016020//membrane;GO:0030312//external encapsulating structure	GO:0032550//purine ribonucleoside binding	GO:0000302//response to reactive oxygen species;GO:0009408//response to heat;GO:0009642//response to light intensity;GO:0033554//cellular response to stress;GO:0044267//cellular protein metabolic process
1	State 1,2 -vs- State 1,3	ncbi_112723453	2	2.32858e-12	1.21619e-10	IF3-2	PREDICTED: translation initiation factor IF-3-like [Vigna radiata var. radiata] [Vigna radiata]	-	-	-	-	GO:0009536//plastid	-	GO:0006412//translation
1	State 1,2 -vs- State 1,3	ncbi_112723466	2	2.22901e-16	1.52423e-14	RPL35	PREDICTED: 50S ribosomal protein L35, chloroplastic [Arachis ipaensis]	Genetic Information Processing	Translation	ko03010//Ribosome	K02916	GO:0030529//intracellular ribonucleoprotein complex	-	-
1	State 1,2 -vs- State 1,3	ncbi_112723520	2	7.29563e-17	5.17046e-15	Os07g0190000	PREDICTED: probable 1-deoxy-D-xylulose-5-phosphate synthase 2, chloroplastic [Arachis ipaensis]	Metabolism;Metabolism;Metabolism;Metabolism	Global and overview maps;Global and overview maps;Metabolism of terpenoids and polyketides;Metabolism of cofactors and vitamins	ko01100//Metabolic pathways;ko01110//Biosynthesis of secondary metabolites;ko00900//Terpenoid backbone biosynthesis;ko00730//Thiamine metabolism	K01662;K01662;K01662;K01662	-	-	-
1	State 1,2 -vs- State 1,3	ncbi_112723555	3	3.12685e-69	8.94547e-67	SlH4	histone H4 [Zea mays]	-	-	-	-	GO:0005911//cell-cell junction;GO:0009536//plastid;GO:0031090//organelle membrane;GO:0043232//intracellular non-membrane-bounded organelle	GO:0003676//nucleic acid binding;GO:0046983//protein dimerization activity	GO:0034728//nucleosome organization
1	State 1,2 -vs- State 1,3	ncbi_112723559	3	1.86544e-21	1.68276e-19	SlH4	histone H4 [Zea mays]	-	-	-	-	GO:0005911//cell-cell junction;GO:0009536//plastid;GO:0031090//organelle membrane;GO:0043232//intracellular non-membrane-bounded organelle	GO:0003676//nucleic acid binding;GO:0046983//protein dimerization activity	GO:0034728//nucleosome organization
1	State 1,2 -vs- State 1,3	ncbi_112723578	2	6.38493e-09	2.42299e-07	--	PREDICTED: uncharacterized protein LOC107642589 [Arachis ipaensis]	-	-	-	-	-	-	-
1	State 1,2 -vs- State 1,3	ncbi_112723605	2	2.11199e-21	1.90028e-19	--	PREDICTED: macrophage migration inhibitory factor homolog [Arachis duranensis]	Metabolism;Metabolism	Amino acid metabolism;Amino acid metabolism	ko00350//Tyrosine metabolism;ko00360//Phenylalanine metabolism	K07253;K07253	-	-	-
1	State 1,2 -vs- State 1,3	ncbi_112723639	5	5.6422e-16	3.77354e-14	CKX3	PREDICTED: cytokinin dehydrogenase 2-like [Arachis ipaensis]	Metabolism	Metabolism of terpenoids and polyketides	ko00908//Zeatin biosynthesis	K00279	-	GO:0016614//oxidoreductase activity, acting on CH-OH group of donors	GO:0008152//metabolic process
1	State 1,2 -vs- State 1,3	ncbi_112723648	2	4.3705e-45	7.85469e-43	RPS16-1	PREDICTED: 30S ribosomal protein S16-like [Arachis duranensis]	Genetic Information Processing	Translation	ko03010//Ribosome	K02959	-	-	-
1	State 1,2 -vs- State 1,3	ncbi_112723659	2	2.18135e-09	8.70194e-08	--	glyoxalase/bleomycin resistance protein/dioxygenase [Medicago truncatula]	-	-	-	-	GO:0009536//plastid	GO:0003824//catalytic activity	-
1	State 1,2 -vs- State 1,3	ncbi_112723684	2	1.15751e-65	3.12043e-63	--	Photosystem II PsbX [Corchorus capsularis]	-	-	-	-	-	-	GO:0044237//cellular metabolic process
1	State 1,2 -vs- State 1,3	ncbi_112723695	3	1.5882e-16	1.0989e-14	OPR3	PREDICTED: 12-oxophytodienoate reductase 3 [Arachis ipaensis]	Metabolism;Metabolism;Metabolism	Global and overview maps;Global and overview maps;Lipid metabolism	ko01100//Metabolic pathways;ko01110//Biosynthesis of secondary metabolites;ko00592//alpha-Linolenic acid metabolism	K05894;K05894;K05894	-	GO:0016628//oxidoreductase activity, acting on the CH-CH group of donors, NAD or NADP as acceptor;GO:0032553//ribonucleotide binding	GO:0044710//single-organism metabolic process
1	State 1,2 -vs- State 1,3	ncbi_112726283	5	1.75113e-09	7.04989e-08	UBC5	PREDICTED: ubiquitin-conjugating enzyme E2 4-like [Arachis duranensis]	Genetic Information Processing	Folding, sorting and degradation	ko04120//Ubiquitin mediated proteolysis	K10576	-	GO:0003824//catalytic activity	-
1	State 1,2 -vs- State 1,3	ncbi_112726419	2	5.29837e-73	1.63598e-70	CURT1A	PREDICTED: protein CURVATURE THYLAKOID 1A, chloroplastic [Arachis ipaensis]	-	-	-	-	-	-	-
1	State 1,2 -vs- State 1,3	ncbi_112726466	4	3.72819e-100	1.5018e-97	AS	PREDICTED: hydroquinone glucosyltransferase-like [Arachis ipaensis]	-	-	-	-	-	GO:0016757//transferase activity, transferring glycosyl groups	-
1	State 1,2 -vs- State 1,3	ncbi_112726509	4	5.30099e-18	3.96957e-16	PI4KG4	PREDICTED: phosphatidylinositol 4-kinase gamma 4-like [Arachis ipaensis]	-	-	-	-	-	-	-
1	State 1,2 -vs- State 1,3	ncbi_112726523	4	9.97401e-23	9.53736e-21	MYB111	PREDICTED: myb-related protein 308-like [Arachis ipaensis]	Organismal Systems	Environmental adaptation	ko04626//Plant-pathogen interaction	K09422	-	-	-
1	State 1,2 -vs- State 1,3	ncbi_112726567	3	1.89182e-20	1.62899e-18	CIPK9	PREDICTED: CBL-interacting serine/threonine-protein kinase 9 isoform X1 [Arachis ipaensis]	-	-	-	-	-	-	-
1	State 1,2 -vs- State 1,3	ncbi_112726602	2	1.02242e-21	9.41683e-20	CURT1B	PREDICTED: protein CURVATURE THYLAKOID 1B, chloroplastic-like [Arachis duranensis]	-	-	-	-	GO:0000229//cytoplasmic chromosome;GO:0009522//photosystem I;GO:0009526//plastid envelope;GO:0031976//plastid thylakoid;GO:0044434//chloroplast part	-	GO:0001101//response to acid chemical;GO:0006739//NADP metabolic process;GO:0009668//plastid membrane organization;GO:0009767//photosynthetic electron transport chain;GO:0016072//rRNA metabolic process;GO:0031399//regulation of protein modification process;GO:0043623//cellular protein complex assembly
1	State 1,2 -vs- State 1,3	ncbi_112726615	2	3.98717e-63	1.03124e-60	CSP41B	PREDICTED: chloroplast stem-loop binding protein of 41 kDa b, chloroplastic [Arachis ipaensis]	-	-	-	-	-	-	-
1	State 1,2 -vs- State 1,3	ncbi_112726629	2	2.44701e-190	2.09163e-187	CAB7	PREDICTED: chlorophyll a-b binding protein 7, chloroplastic [Arachis duranensis]	Metabolism	Energy metabolism	ko00196//Photosynthesis - antenna proteins	K08908	-	-	-
1	State 1,2 -vs- State 1,3	ncbi_112726668	3	7.10874e-21	6.24384e-19	ALAAT2	PREDICTED: alanine aminotransferase 2-like [Arachis ipaensis]	Metabolism;Metabolism;Metabolism;Metabolism;Metabolism;Metabolism;Metabolism	Global and overview maps;Global and overview maps;Global and overview maps;Energy metabolism;Global and overview maps;Amino acid metabolism;Amino acid metabolism	ko01100//Metabolic pathways;ko01200//Carbon metabolism;ko01230//Biosynthesis of amino acids;ko00710//Carbon fixation in photosynthetic organisms;ko01210//2-Oxocarboxylic acid metabolism;ko00250//Alanine, aspartate and glutamate metabolism;ko00220//Arginine biosynthesis	K00814;K00814;K00814;K00814;K00814;K00814;K00814	-	GO:0016769//transferase activity, transferring nitrogenous groups;GO:0043168//anion binding	GO:0008152//metabolic process
1	State 1,2 -vs- State 1,3	ncbi_112726720	2	2.21148e-213	2.18316e-210	PSBQ2	PREDICTED: oxygen-evolving enhancer protein 3-2, chloroplastic [Arachis ipaensis]	Metabolism;Metabolism	Global and overview maps;Energy metabolism	ko01100//Metabolic pathways;ko00195//Photosynthesis	K08901;K08901	GO:0005576//extracellular region;GO:0009532//plastid stroma;GO:0031978//plastid thylakoid lumen;GO:0044434//chloroplast part	-	GO:0006873//cellular ion homeostasis;GO:0030001//metal ion transport;GO:0043094//cellular metabolic compound salvage
1	State 1,2 -vs- State 1,3	ncbi_112726769	4	1.41794e-20	1.22697e-18	SDR1	PREDICTED: (+)-neomenthol dehydrogenase-like [Arachis ipaensis]	Metabolism;Metabolism	Global and overview maps;Metabolism of terpenoids and polyketides	ko01110//Biosynthesis of secondary metabolites;ko00902//Monoterpenoid biosynthesis	K15095;K15095	-	GO:0003824//catalytic activity	GO:0044710//single-organism metabolic process
1	State 1,2 -vs- State 1,3	ncbi_112726793	2	8.62632e-13	4.69431e-11	ndhS	PREDICTED: NAD(P)H-quinone oxidoreductase subunit S, chloroplastic [Arachis ipaensis]	-	-	-	-	GO:0031976//plastid thylakoid;GO:0044434//chloroplast part	-	GO:0006812//cation transport;GO:0009987//cellular process;GO:0065007//biological regulation
1	State 1,2 -vs- State 1,3	ncbi_112726806	3	8.18868e-11	3.75133e-09	--	BON1-associated-like protein [Medicago truncatula]	-	-	-	-	-	-	-
1	State 1,2 -vs- State 1,3	ncbi_112726807	3	2.38087e-21	2.13672e-19	ASK8	PREDICTED: shaggy-related protein kinase theta-like [Arachis duranensis]	-	-	-	-	GO:0043231//intracellular membrane-bounded organelle;GO:0044444//cytoplasmic part	GO:0004672//protein kinase activity;GO:0032550//purine ribonucleoside binding	GO:0006468//protein phosphorylation;GO:0009725//response to hormone
1	State 1,2 -vs- State 1,3	ncbi_112726875	2	6.11371e-12	3.08952e-10	CSP41A	PREDICTED: chloroplast stem-loop binding protein of 41 kDa a, chloroplastic [Arachis ipaensis]	-	-	-	-	-	-	-
1	State 1,2 -vs- State 1,3	ncbi_112726886	2	1.19272e-11	5.89139e-10	RRF	ribosome recycling factor [Arachis hypogaea]	-	-	-	-	-	-	-
1	State 1,2 -vs- State 1,3	ncbi_112726944	2	1.43773e-12	7.68663e-11	VTE3	PREDICTED: 2-methyl-6-phytyl-1,4-hydroquinone methyltransferase, chloroplastic [Arachis ipaensis]	Metabolism;Metabolism;Metabolism	Global and overview maps;Global and overview maps;Metabolism of cofactors and vitamins	ko01100//Metabolic pathways;ko01110//Biosynthesis of secondary metabolites;ko00130//Ubiquinone and other terpenoid-quinone biosynthesis	K12502;K12502;K12502	GO:0036338//viral membrane	GO:0016741//transferase activity, transferring one-carbon groups	GO:0008152//metabolic process
1	State 1,2 -vs- State 1,3	ncbi_112726986	5	1.739e-12	9.19914e-11	CYP94A2	PREDICTED: cytochrome P450 94A2-like [Arachis ipaensis]	-	-	-	-	-	-	-
1	State 1,2 -vs- State 1,3	ncbi_112727046	4	2.82814e-15	1.81859e-13	ERF098	PREDICTED: ethylene-responsive transcription factor ERF098-like [Arachis ipaensis]	-	-	-	-	-	-	-
1	State 1,2 -vs- State 1,3	ncbi_112727101	3	8.94008e-25	9.33859e-23	--	PREDICTED: uncharacterized protein LOC107625005 [Arachis ipaensis]	-	-	-	-	-	-	-
1	State 1,2 -vs- State 1,3	ncbi_112727120	2	1.4553e-37	2.19363e-35	RPL23A	PREDICTED: 60S ribosomal protein L23 [Arachis duranensis]	Genetic Information Processing	Translation	ko03010//Ribosome	K02894	GO:0009536//plastid;GO:0015934//large ribosomal subunit	-	GO:0009451//RNA modification;GO:0010467//gene expression
1	State 1,2 -vs- State 1,3	ncbi_112727137	2	5.97306e-48	1.15333e-45	PSB28	PREDICTED: photosystem II reaction center PSB28 protein, chloroplastic [Arachis duranensis]	Metabolism;Metabolism	Global and overview maps;Energy metabolism	ko01100//Metabolic pathways;ko00195//Photosynthesis	K08903;K08903	-	-	-
1	State 1,2 -vs- State 1,3	ncbi_112727179	2	2.21072e-09	8.80405e-08	Rbks	PREDICTED: ribokinase-like [Arachis ipaensis]	-	-	-	-	-	-	-
1	State 1,2 -vs- State 1,3	ncbi_112727196	2	4.22891e-12	2.1557e-10	--	PREDICTED: protein LOW PSII ACCUMULATION 1, chloroplastic isoform X1 [Arachis ipaensis]	-	-	-	-	-	-	-
1	State 1,2 -vs- State 1,3	ncbi_112727197	2	1.30091e-128	6.37637e-126	PSAEB	PREDICTED: photosystem I reaction center subunit IV, chloroplastic [Arachis ipaensis]	Metabolism;Metabolism	Global and overview maps;Energy metabolism	ko01100//Metabolic pathways;ko00195//Photosynthesis	K02693;K02693	-	-	-
1	State 1,2 -vs- State 1,3	ncbi_112727216	3	4.55281e-15	2.8905e-13	--	PREDICTED: uncharacterized protein LOC107625149 [Arachis ipaensis]	-	-	-	-	-	-	-
1	State 1,2 -vs- State 1,3	ncbi_112727223	3	7.59015e-22	7.05572e-20	HIS2B	PREDICTED: probable histone H2B.3 [Arachis duranensis]	-	-	-	-	GO:0043231//intracellular membrane-bounded organelle;GO:0043232//intracellular non-membrane-bounded organelle	GO:0003676//nucleic acid binding;GO:0046983//protein dimerization activity	-
1	State 1,2 -vs- State 1,3	ncbi_112727243	3	2.97262e-09	1.16922e-07	ADF2	PREDICTED: actin-depolymerizing factor 2 [Arachis duranensis]	-	-	-	-	GO:0005856//cytoskeleton	-	GO:0008154//actin polymerization or depolymerization
1	State 1,2 -vs- State 1,3	ncbi_112727249	4	1.59406e-09	6.44716e-08	SlH4	histone H4 [Zea mays]	-	-	-	-	GO:0005911//cell-cell junction;GO:0009536//plastid;GO:0031090//organelle membrane;GO:0043232//intracellular non-membrane-bounded organelle	GO:0003676//nucleic acid binding;GO:0046983//protein dimerization activity	GO:0034728//nucleosome organization
1	State 1,2 -vs- State 1,3	ncbi_112727268	3	3.47626e-35	4.75888e-33	ZAT11	PREDICTED: zinc finger protein ZAT11-like [Arachis ipaensis]	-	-	-	-	-	-	-
1	State 1,2 -vs- State 1,3	ncbi_112727308	3	8.48295e-59	1.97534e-56	GSTL3	PREDICTED: glutathione S-transferase L3-like [Arachis ipaensis]	Metabolism	Metabolism of other amino acids	ko00480//Glutathione metabolism	K00799	-	GO:0003824//catalytic activity	-
1	State 1,2 -vs- State 1,3	ncbi_112727349	3	4.66265e-10	1.98307e-08	--	ABA-activated 1 protein [Lupinus luteus]	-	-	-	-	-	-	-
1	State 1,2 -vs- State 1,3	ncbi_112730049	1	1.21865e-28	1.47017e-26	matK	maturase K (chloroplast) [Arachis hypogaea]	-	-	-	-	GO:0043231//intracellular membrane-bounded organelle	-	-
1	State 1,2 -vs- State 1,3	ncbi_112727452	4	3.0567e-12	1.57651e-10	PED1	3-ketoacyl-CoA thiolase [Arachis hypogaea]	Metabolism;Metabolism;Cellular Processes;Metabolism;Metabolism;Metabolism;Metabolism;Metabolism	Global and overview maps;Global and overview maps;Transport and catabolism;Global and overview maps;Lipid metabolism;Amino acid metabolism;Lipid metabolism;Lipid metabolism	ko01100//Metabolic pathways;ko01110//Biosynthesis of secondary metabolites;ko04146//Peroxisome;ko01212//Fatty acid metabolism;ko00071//Fatty acid degradation;ko00280//Valine, leucine and isoleucine degradation;ko00592//alpha-Linolenic acid metabolism;ko01040//Biosynthesis of unsaturated fatty acids	K07513;K07513;K07513;K07513;K07513;K07513;K07513;K07513	-	GO:0016746//transferase activity, transferring acyl groups	-
1	State 1,2 -vs- State 1,3	ncbi_112727609	2	7.12985e-48	1.36915e-45	CHLH	PREDICTED: magnesium-chelatase subunit ChlH, chloroplastic [Arachis ipaensis]	Metabolism;Metabolism;Metabolism	Global and overview maps;Global and overview maps;Metabolism of cofactors and vitamins	ko01100//Metabolic pathways;ko01110//Biosynthesis of secondary metabolites;ko00860//Porphyrin and chlorophyll metabolism	K03403;K03403;K03403	-	GO:0051003//ligase activity, forming nitrogen-metal bonds, forming coordination complexes	GO:0006779//porphyrin-containing compound biosynthetic process
1	State 1,2 -vs- State 1,3	ncbi_112727712	3	8.00788e-09	3.00299e-07	VAMP721	PREDICTED: vesicle-associated membrane protein 722 [Arachis duranensis]	-	-	-	-	GO:0031224//intrinsic component of membrane	-	GO:0006810//transport
1	State 1,2 -vs- State 1,3	ncbi_112727761	2	4.25919e-20	3.57522e-18	MT1A	PREDICTED: metallothionein-like protein 2 [Arachis ipaensis]	-	-	-	-	-	-	-
1	State 1,2 -vs- State 1,3	ncbi_112727782	3	6.19546e-12	3.12858e-10	ARF9	PREDICTED: auxin response factor 9-like [Arachis ipaensis]	Environmental Information Processing	Signal transduction	ko04075//Plant hormone signal transduction	K14486	GO:0043231//intracellular membrane-bounded organelle	GO:0005515//protein binding	GO:0009755//hormone-mediated signaling pathway;GO:0010468//regulation of gene expression;GO:0034645//cellular macromolecule biosynthetic process
1	State 1,2 -vs- State 1,3	ncbi_112727783	3	8.6567e-21	7.56555e-19	FES1	PREDICTED: hsp70 nucleotide exchange factor FES1 [Arachis ipaensis]	Genetic Information Processing	Folding, sorting and degradation	ko04141//Protein processing in endoplasmic reticulum	K09562	-	-	-
1	State 1,2 -vs- State 1,3	ncbi_112727799	3	3.00152e-188	2.53469e-185	AKR4C9	PREDICTED: aldo-keto reductase family 4 member C9-like [Arachis ipaensis]	-	-	-	-	-	GO:0003824//catalytic activity	GO:0044710//single-organism metabolic process
1	State 1,2 -vs- State 1,3	ncbi_112727801	3	8.26829e-112	3.59958e-109	AKR4C9	PREDICTED: aldo-keto reductase family 4 member C9-like [Arachis duranensis]	-	-	-	-	-	GO:0003824//catalytic activity	GO:0044710//single-organism metabolic process
1	State 1,2 -vs- State 1,3	ncbi_112727802	4	1.01113e-08	3.74187e-07	AKR4C9	PREDICTED: aldo-keto reductase family 4 member C9-like [Arachis ipaensis]	Metabolism;Metabolism;Metabolism;Metabolism;Metabolism	Global and overview maps;Global and overview maps;Carbohydrate metabolism;Carbohydrate metabolism;Lipid metabolism	ko01100//Metabolic pathways;ko01110//Biosynthesis of secondary metabolites;ko00010//Glycolysis / Gluconeogenesis;ko00040//Pentose and glucuronate interconversions;ko00561//Glycerolipid metabolism	K00002;K00002;K00002;K00002;K00002	-	GO:0003824//catalytic activity	GO:0044710//single-organism metabolic process
1	State 1,2 -vs- State 1,3	ncbi_112727831	4	3.95715e-20	3.32966e-18	--	plant/T7H20-70 protein [Medicago truncatula]	-	-	-	-	-	-	-
1	State 1,2 -vs- State 1,3	ncbi_112727869	5	1.89033e-18	1.44645e-16	--	PAR1 protein [Medicago truncatula]	-	-	-	-	-	-	-
1	State 1,2 -vs- State 1,3	ncbi_112727968	2	6.48743e-38	9.88501e-36	RPS31	PREDICTED: 30S ribosomal protein S31, chloroplastic [Arachis ipaensis]	-	-	-	-	GO:0044435//plastid part	-	-
1	State 1,2 -vs- State 1,3	ncbi_112727978	2	1.74372e-260	2.54623e-257	LHCB4.1	PREDICTED: chlorophyll a-b binding protein CP29.2, chloroplastic-like [Arachis ipaensis]	Metabolism;Metabolism	Global and overview maps;Energy metabolism	ko01100//Metabolic pathways;ko00196//Photosynthesis - antenna proteins	K08915;K08915	GO:0009521//photosystem;GO:0031224//intrinsic component of membrane;GO:0031976//plastid thylakoid;GO:0044434//chloroplast part	GO:0043169//cation binding;GO:0046906//tetrapyrrole binding	GO:0006091//generation of precursor metabolites and energy;GO:0006464//cellular protein modification process;GO:0009642//response to light intensity;GO:0034285//response to disaccharide;GO:0043269//regulation of ion transport
1	State 1,2 -vs- State 1,3	ncbi_112728001	3	1.06832e-21	9.78822e-20	GT-3B	PREDICTED: trihelix transcription factor GT-3b-like [Arachis ipaensis]	-	-	-	-	-	-	-
1	State 1,2 -vs- State 1,3	ncbi_112728018	2	3.9863e-15	2.54235e-13	MSMEG_2408	PREDICTED: flagellar radial spoke protein 5 isoform X1 [Arachis ipaensis]	-	-	-	-	-	-	-
1	State 1,2 -vs- State 1,3	ncbi_112728040	2	6.091e-24	6.17835e-22	RAF1.2	PREDICTED: rubisco accumulation factor 2, chloroplastic-like [Arachis ipaensis]	-	-	-	-	-	-	-
1	State 1,2 -vs- State 1,3	ncbi_112728059	4	3.08988e-27	3.48188e-25	PYL4	PREDICTED: abscisic acid receptor PYL4-like [Arachis ipaensis]	Environmental Information Processing;Environmental Information Processing	Signal transduction;Signal transduction	ko04075//Plant hormone signal transduction;ko04016//MAPK signaling pathway - plant	K14496;K14496	-	-	-
1	State 1,2 -vs- State 1,3	ncbi_112728096	3	2.01936e-09	8.08331e-08	FBL3	PREDICTED: F-box/LRR-repeat protein 3 [Arachis duranensis]	-	-	-	-	-	-	-
1	State 1,2 -vs- State 1,3	ncbi_112728136	2	1.14923e-19	9.43213e-18	MALD3	PREDICTED: non-specific lipid-transfer protein 1-like [Arachis ipaensis]	-	-	-	-	-	-	-
1	State 1,2 -vs- State 1,3	ncbi_112728158	2	2.42781e-30	3.01716e-28	UBICEP52-7	Ubiquitin supergroup,Ribosomal protein L40e [Theobroma cacao]	Genetic Information Processing	Translation	ko03010//Ribosome	K02927	GO:0030529//intracellular ribonucleoprotein complex	-	GO:0010467//gene expression
1	State 1,2 -vs- State 1,3	ncbi_112728175	3	4.13644e-15	2.6357e-13	At2g45070	PREDICTED: protein transport protein Sec61 subunit beta-like [Arachis duranensis]	Genetic Information Processing;Cellular Processes;Genetic Information Processing	Folding, sorting and degradation;Transport and catabolism;Folding, sorting and degradation	ko04141//Protein processing in endoplasmic reticulum;ko04145//Phagosome;ko03060//Protein export	K09481;K09481;K09481	-	-	-
1	State 1,2 -vs- State 1,3	ncbi_112728219	4	1.21073e-13	7.04826e-12	PECS-2.1	PREDICTED: pectinesterase 2-like [Arachis duranensis]	Metabolism;Metabolism	Global and overview maps;Carbohydrate metabolism	ko01100//Metabolic pathways;ko00040//Pentose and glucuronate interconversions	K01051;K01051	-	-	-
1	State 1,2 -vs- State 1,3	ncbi_112728330	2	6.45905e-15	4.06393e-13	--	PREDICTED: vasodilator-stimulated phosphoprotein-like [Cicer arietinum]	-	-	-	-	-	-	-
1	State 1,2 -vs- State 1,3	ncbi_112728343	2	7.09512e-32	9.10813e-30	CYP76B6	PREDICTED: geraniol 8-hydroxylase-like [Arachis ipaensis]	-	-	-	-	-	-	-
1	State 1,2 -vs- State 1,3	ncbi_112728363	3	1.69447e-09	6.82569e-08	-	-	-	-	-	-	-	-	-
1	State 1,2 -vs- State 1,3	ncbi_112728387	4	1.24229e-14	7.70562e-13	N	PREDICTED: disease resistance protein RML1B-like [Arachis ipaensis]	-	-	-	-	-	-	-
1	State 1,2 -vs- State 1,3	ncbi_112728399	4	4.82504e-13	2.70987e-11	--	PREDICTED: centrosomal protein of 83 kDa [Arachis ipaensis]	-	-	-	-	-	-	-
1	State 1,2 -vs- State 1,3	ncbi_112728430	2	9.83439e-09	3.6471e-07	At3g61080	PREDICTED: protein-ribulosamine 3-kinase, chloroplastic isoform X1 [Arachis ipaensis]	-	-	-	-	-	-	-
1	State 1,2 -vs- State 1,3	ncbi_112728476	3	3.01905e-11	1.43658e-09	BSL1	PREDICTED: serine/threonine-protein phosphatase BSL1 [Arachis ipaensis]	-	-	-	-	-	GO:0003824//catalytic activity;GO:0046914//transition metal ion binding	GO:0006796//phosphate-containing compound metabolic process
1	State 1,2 -vs- State 1,3	ncbi_112728516	3	1.47507e-10	6.57693e-09	Spast	ATPase family AAA domain-containing protein 1 [Glycine soja]	-	-	-	-	-	-	-
1	State 1,2 -vs- State 1,3	ncbi_112728522	3	5.09093e-13	2.85463e-11	--	PREDICTED: universal stress protein A-like protein isoform X1 [Arachis duranensis]	-	-	-	-	GO:0016020//membrane;GO:0043231//intracellular membrane-bounded organelle	GO:0003824//catalytic activity	GO:0010033//response to organic substance
1	State 1,2 -vs- State 1,3	ncbi_112728628	5	2.66828e-13	1.51927e-11	STC	PREDICTED: sugar carrier protein C-like [Arachis ipaensis]	-	-	-	-	GO:0031224//intrinsic component of membrane	GO:0022857//transmembrane transporter activity	GO:0044763//single-organism cellular process;GO:0051234//establishment of localization
1	State 1,2 -vs- State 1,3	ncbi_112730690	5	5.49216e-18	4.10395e-16	--	PREDICTED: early nodulin-75-like [Arachis ipaensis]	-	-	-	-	-	-	-
1	State 1,2 -vs- State 1,3	ncbi_112728667	2	3.20711e-10	1.38845e-08	MDH2	PREDICTED: malate dehydrogenase, glyoxysomal [Arachis ipaensis]	Metabolism;Metabolism;Metabolism;Metabolism;Metabolism;Metabolism;Metabolism;Metabolism	Global and overview maps;Global and overview maps;Global and overview maps;Carbohydrate metabolism;Amino acid metabolism;Energy metabolism;Carbohydrate metabolism;Carbohydrate metabolism	ko01100//Metabolic pathways;ko01110//Biosynthesis of secondary metabolites;ko01200//Carbon metabolism;ko00620//Pyruvate metabolism;ko00270//Cysteine and methionine metabolism;ko00710//Carbon fixation in photosynthetic organisms;ko00630//Glyoxylate and dicarboxylate metabolism;ko00020//Citrate cycle (TCA cycle)	K00026;K00026;K00026;K00026;K00026;K00026;K00026;K00026	-	GO:0016615//malate dehydrogenase activity	GO:0005975//carbohydrate metabolic process;GO:0006101//citrate metabolic process;GO:0043648//dicarboxylic acid metabolic process
1	State 1,2 -vs- State 1,3	ncbi_112728686	2	1.1406e-32	1.48874e-30	PGR5	PREDICTED: protein PROTON GRADIENT REGULATION 5, chloroplastic [Arachis duranensis]	-	-	-	-	GO:0031976//plastid thylakoid;GO:0044434//chloroplast part	-	GO:0006950//response to stress;GO:0009639//response to red or far red light;GO:0009642//response to light intensity;GO:0009767//photosynthetic electron transport chain;GO:0034285//response to disaccharide;GO:0043269//regulation of ion transport
1	State 1,2 -vs- State 1,3	ncbi_112728717	4	1.35281e-08	4.93084e-07	--	START-2 domain protein [Medicago truncatula]	-	-	-	-	-	-	-
1	State 1,2 -vs- State 1,3	ncbi_112728723	3	4.7607e-15	3.01743e-13	--	EEIG1/EHBP1 protein amino-terminal domain protein [Medicago truncatula]	-	-	-	-	-	-	-
1	State 1,2 -vs- State 1,3	ncbi_112736176	2	1.08603e-173	8.01271e-171	lhcA-P4	PREDICTED: chlorophyll a-b binding protein P4, chloroplastic [Arachis ipaensis]	Metabolism	Energy metabolism	ko00196//Photosynthesis - antenna proteins	K08910	GO:0009521//photosystem;GO:0031224//intrinsic component of membrane	GO:0043169//cation binding;GO:0046906//tetrapyrrole binding	GO:0006091//generation of precursor metabolites and energy;GO:0006464//cellular protein modification process
1	State 1,2 -vs- State 1,3	ncbi_112736181	2	5.42663e-09	2.07732e-07	PNSB4	PREDICTED: photosynthetic NDH subunit of subcomplex B 4, chloroplastic [Arachis ipaensis]	-	-	-	-	-	-	-
1	State 1,2 -vs- State 1,3	ncbi_112736243	3	2.80634e-08	9.82514e-07	--	PREDICTED: RNA-binding protein 25-like [Arachis duranensis]	-	-	-	-	-	-	-
1	State 1,2 -vs- State 1,3	ncbi_112736248	3	1.05783e-08	3.89465e-07	HSFA5	PREDICTED: heat stress transcription factor A-5 [Arachis ipaensis]	-	-	-	-	GO:0043231//intracellular membrane-bounded organelle	GO:0001071//nucleic acid binding transcription factor activity;GO:0003677//DNA binding	GO:0006950//response to stress;GO:0010468//regulation of gene expression
1	State 1,2 -vs- State 1,3	ncbi_112736271	3	1.30931e-39	2.09045e-37	FKBP65	PREDICTED: peptidyl-prolyl cis-trans isomerase FKBP62-like isoform X1 [Arachis ipaensis]	-	-	-	-	-	-	-
1	State 1,2 -vs- State 1,3	ncbi_112736299	2	8.05338e-21	7.05587e-19	TUFA	PREDICTED: elongation factor Tu, chloroplastic [Arachis ipaensis]	Organismal Systems	Environmental adaptation	ko04626//Plant-pathogen interaction	K02358	-	-	-
1	State 1,2 -vs- State 1,3	ncbi_112736342	2	1.24332e-11	6.11976e-10	CBBY	PREDICTED: haloacid dehalogenase-like hydrolase domain-containing protein At3g48420 [Arachis ipaensis]	-	-	-	-	-	-	-
1	State 1,2 -vs- State 1,3	ncbi_112736401	2	6.70464e-10	2.80057e-08	At5g22620	PREDICTED: probable 2-carboxy-D-arabinitol-1-phosphatase [Arachis ipaensis]	-	-	-	-	GO:0009536//plastid	-	-
1	State 1,2 -vs- State 1,3	ncbi_112736405	2	1.73751e-08	6.22617e-07	--	PREDICTED: uncharacterized protein LOC107629302 [Arachis ipaensis]	-	-	-	-	-	-	-
1	State 1,2 -vs- State 1,3	ncbi_112736431	3	7.10705e-13	3.91928e-11	PAO	PREDICTED: pheophorbide a oxygenase, chloroplastic [Arachis ipaensis]	Metabolism;Metabolism	Global and overview maps;Metabolism of cofactors and vitamins	ko01110//Biosynthesis of secondary metabolites;ko00860//Porphyrin and chlorophyll metabolism	K13071;K13071	GO:0009528//plastid inner membrane;GO:0031976//plastid thylakoid	GO:0016703//oxidoreductase activity, acting on single donors with incorporation of molecular oxygen, incorporation of one atom of oxygen (internal monooxygenases or internal mixed function oxidases);GO:0016730//oxidoreductase activity, acting on iron-sulfur proteins as donors;GO:0043169//cation binding;GO:0051536//iron-sulfur cluster binding	GO:0006355//regulation of transcription, DNA-templated;GO:0006787//porphyrin-containing compound catabolic process;GO:0009668//plastid membrane organization;GO:0009887//organ morphogenesis;GO:0042742//defense response to bacterium;GO:0044710//single-organism metabolic process;GO:0048869//cellular developmental process;GO:0090567//reproductive shoot system development
1	State 1,2 -vs- State 1,3	ncbi_112736432	3	3.23753e-22	3.04185e-20	HIS2B	PREDICTED: probable histone H2B.3 [Arachis ipaensis]	-	-	-	-	GO:0043231//intracellular membrane-bounded organelle;GO:0043232//intracellular non-membrane-bounded organelle	GO:0003676//nucleic acid binding;GO:0046983//protein dimerization activity	-
1	State 1,2 -vs- State 1,3	ncbi_112736433	2	7.7144e-50	1.54931e-47	RPL9	PREDICTED: 50S ribosomal protein L9, chloroplastic [Arachis ipaensis]	Genetic Information Processing	Translation	ko03010//Ribosome	K02939	GO:0009526//plastid envelope;GO:0009532//plastid stroma;GO:0030529//intracellular ribonucleoprotein complex	GO:0003723//RNA binding;GO:0005198//structural molecule activity	GO:0006090//pyruvate metabolic process;GO:0010467//gene expression
1	State 1,2 -vs- State 1,3	ncbi_112736435	2	1.95798e-23	1.92748e-21	SODCP	PREDICTED: superoxide dismutase [Cu-Zn], chloroplastic [Arachis ipaensis]	Cellular Processes	Transport and catabolism	ko04146//Peroxisome	K04565	GO:0005576//extracellular region;GO:0009532//plastid stroma	GO:0003824//catalytic activity;GO:0043169//cation binding	GO:0006801//superoxide metabolic process;GO:0006950//response to stress;GO:0009404//toxin metabolic process
1	State 1,2 -vs- State 1,3	ncbi_112736457	3	1.16841e-15	7.64661e-14	ABCF1	PREDICTED: ABC transporter F family member 1-like [Arachis ipaensis]	-	-	-	-	-	-	-
1	State 1,2 -vs- State 1,3	ncbi_112736471	2	4.00462e-12	2.04583e-10	CPN60A1	PREDICTED: ruBisCO large subunit-binding protein subunit alpha [Arachis ipaensis]	-	-	-	-	GO:0044424//intracellular part	GO:0032550//purine ribonucleoside binding	GO:0006457//protein folding
1	State 1,2 -vs- State 1,3	ncbi_112736476	2	1.65476e-11	8.06046e-10	ACA7	PREDICTED: alpha carbonic anhydrase 7-like [Arachis ipaensis]	Metabolism	Energy metabolism	ko00910//Nitrogen metabolism	K01674	-	-	-
1	State 1,2 -vs- State 1,3	ncbi_112736485	2	3.29466e-20	2.7856e-18	LOG1	PREDICTED: cytokinin riboside 5'-monophosphate phosphoribohydrolase LOG1 [Arachis ipaensis]	-	-	-	-	-	-	-
1	State 1,2 -vs- State 1,3	ncbi_112736519	4	1.91561e-11	9.27899e-10	ISPG	PREDICTED: 4-hydroxy-3-methylbut-2-en-1-yl diphosphate synthase (ferredoxin), chloroplastic-like [Arachis ipaensis]	Metabolism;Metabolism;Metabolism	Global and overview maps;Global and overview maps;Metabolism of terpenoids and polyketides	ko01100//Metabolic pathways;ko01110//Biosynthesis of secondary metabolites;ko00900//Terpenoid backbone biosynthesis	K03526;K03526;K03526	-	GO:0052592//oxidoreductase activity, acting on CH or CH2 groups, with an iron-sulfur protein as acceptor	GO:0006721//terpenoid metabolic process
1	State 1,2 -vs- State 1,3	ncbi_112736555	4	8.33248e-10	3.45786e-08	LBD11	PREDICTED: LOB domain-containing protein 1 [Arachis ipaensis]	-	-	-	-	-	-	-
1	State 1,2 -vs- State 1,3	ncbi_112736562	4	2.47301e-12	1.29066e-10	MPK3	PREDICTED: mitogen-activated protein kinase 3 [Arachis ipaensis]	Organismal Systems;Environmental Information Processing	Environmental adaptation;Signal transduction	ko04626//Plant-pathogen interaction;ko04016//MAPK signaling pathway - plant	K20536;K20536	GO:0043231//intracellular membrane-bounded organelle	GO:0004702//receptor signaling protein serine/threonine kinase activity;GO:0032550//purine ribonucleoside binding	GO:0000187//activation of MAPK activity;GO:0006091//generation of precursor metabolites and energy;GO:0006605//protein targeting;GO:0009411//response to UV;GO:0009617//response to bacterium;GO:0009620//response to fungus;GO:0009696//salicylic acid metabolic process;GO:0009700//indole phytoalexin biosynthetic process;GO:0009755//hormone-mediated signaling pathway;GO:0009863//salicylic acid mediate…
1	State 1,2 -vs- State 1,3	ncbi_112736609	3	9.9948e-62	2.45805e-59	At5g59910	PREDICTED: histone H2B-like [Arachis duranensis]	-	-	-	-	GO:0043231//intracellular membrane-bounded organelle;GO:0043232//intracellular non-membrane-bounded organelle	GO:0003676//nucleic acid binding;GO:0046983//protein dimerization activity	-
1	State 1,2 -vs- State 1,3	ncbi_112736608	3	1.87903e-36	2.71553e-34	HIS2B	PREDICTED: probable histone H2B.1 [Arachis duranensis]	-	-	-	-	GO:0043231//intracellular membrane-bounded organelle;GO:0043232//intracellular non-membrane-bounded organelle	GO:0003676//nucleic acid binding;GO:0046983//protein dimerization activity	-
1	State 1,2 -vs- State 1,3	ncbi_112736613	3	5.37973e-16	3.60488e-14	MtrDRAFT_AC149210g4v1	PREDICTED: histone H2A-like [Arachis ipaensis]	-	-	-	-	GO:0043231//intracellular membrane-bounded organelle;GO:0043232//intracellular non-membrane-bounded organelle	GO:0003676//nucleic acid binding;GO:0046983//protein dimerization activity	-
1	State 1,2 -vs- State 1,3	ncbi_112736615	3	1.15306e-08	4.2336e-07	UXS5	PREDICTED: UDP-glucuronic acid decarboxylase 5-like [Arachis duranensis]	Metabolism;Metabolism	Global and overview maps;Carbohydrate metabolism	ko01100//Metabolic pathways;ko00520//Amino sugar and nucleotide sugar metabolism	K08678;K08678	-	GO:0048037//cofactor binding	-
1	State 1,2 -vs- State 1,3	ncbi_112736623	3	1.84323e-268	2.87098e-265	HSC-2	PREDICTED: heat shock cognate 70 kDa protein 2 [Arachis duranensis]	Genetic Information Processing;Cellular Processes;Genetic Information Processing	Folding, sorting and degradation;Transport and catabolism;Transcription	ko04141//Protein processing in endoplasmic reticulum;ko04144//Endocytosis;ko03040//Spliceosome	K03283;K03283;K03283	-	-	-
1	State 1,2 -vs- State 1,3	ncbi_112736670	2	1.08491e-15	7.13346e-14	PTAC16	PREDICTED: protein plastid transcriptionally active 16, chloroplastic [Arachis ipaensis]	-	-	-	-	-	-	-
1	State 1,2 -vs- State 1,3	ncbi_112736682	3	1.27047e-14	7.86645e-13	At2g26850	PREDICTED: F-box protein At2g26850-like [Arachis ipaensis]	-	-	-	-	-	-	-
1	State 1,2 -vs- State 1,3	ncbi_112736707	3	8.40367e-45	1.49119e-42	At1g07440	PREDICTED: tropinone reductase homolog At5g06060-like [Arachis ipaensis]	Metabolism;Metabolism;Metabolism	Global and overview maps;Global and overview maps;Biosynthesis of other secondary metabolites	ko01100//Metabolic pathways;ko01110//Biosynthesis of secondary metabolites;ko00960//Tropane, piperidine and pyridine alkaloid biosynthesis	K08081;K08081;K08081	-	-	-
1	State 1,2 -vs- State 1,3	ncbi_112736735	4	3.25279e-124	1.49014e-121	At2g30620	PREDICTED: histone H1-like, partial [Arachis ipaensis]	-	-	-	-	-	-	-
1	State 1,2 -vs- State 1,3	ncbi_112736760	3	1.96167e-29	2.39123e-27	H3-1.1	Histone H3.2, partial [Cajanus cajan]	-	-	-	-	GO:0043231//intracellular membrane-bounded organelle;GO:0043232//intracellular non-membrane-bounded organelle	GO:0003676//nucleic acid binding;GO:0046983//protein dimerization activity	-
1	State 1,2 -vs- State 1,3	ncbi_112736765	2	1.60771e-08	5.79363e-07	LOX2.1	PREDICTED: linoleate 13S-lipoxygenase 2-1, chloroplastic-like [Arachis ipaensis]	Metabolism;Metabolism;Metabolism;Metabolism	Global and overview maps;Global and overview maps;Lipid metabolism;Lipid metabolism	ko01100//Metabolic pathways;ko01110//Biosynthesis of secondary metabolites;ko00592//alpha-Linolenic acid metabolism;ko00591//Linoleic acid metabolism	K00454;K00454;K00454;K00454	-	-	-
1	State 1,2 -vs- State 1,3	ncbi_112736780	2	5.53609e-17	3.94834e-15	GUN4	PREDICTED: tetrapyrrole-binding protein, chloroplastic [Arachis duranensis]	-	-	-	-	-	-	-
1	State 1,2 -vs- State 1,3	ncbi_112736807	2	7.33531e-11	3.38695e-09	FKBP16-3	PREDICTED: peptidyl-prolyl cis-trans isomerase FKBP16-3, chloroplastic [Arachis ipaensis]	-	-	-	-	GO:0009532//plastid stroma;GO:0031978//plastid thylakoid lumen	GO:0016859//cis-trans isomerase activity	GO:0006090//pyruvate metabolic process;GO:0006091//generation of precursor metabolites and energy;GO:0006739//NADP metabolic process;GO:0009668//plastid membrane organization;GO:0016072//rRNA metabolic process;GO:0043623//cellular protein complex assembly;GO:0044267//cellular protein metabolic process
1	State 1,2 -vs- State 1,3	ncbi_112736810	5	2.4663e-53	5.19115e-51	EP3	PREDICTED: endochitinase EP3-like [Arachis ipaensis]	Metabolism;Metabolism	Global and overview maps;Carbohydrate metabolism	ko01100//Metabolic pathways;ko00520//Amino sugar and nucleotide sugar metabolism	K01183;K01183	-	-	-
1	State 1,2 -vs- State 1,3	ncbi_112736825	3	8.78109e-10	3.63327e-08	JGB	PREDICTED: mitochondrial division protein 1-like [Arachis ipaensis]	-	-	-	-	-	-	-
1	State 1,2 -vs- State 1,3	ncbi_112736835	2	1.66121e-12	8.81421e-11	--	DUF4228 domain protein [Medicago truncatula]	-	-	-	-	-	-	-
1	State 1,2 -vs- State 1,3	ncbi_112736837	2	3.81403e-11	1.80262e-09	GSA1	PREDICTED: glutamate-1-semialdehyde 2,1-aminomutase, chloroplastic [Arachis ipaensis]	Metabolism;Metabolism;Metabolism	Global and overview maps;Global and overview maps;Metabolism of cofactors and vitamins	ko01100//Metabolic pathways;ko01110//Biosynthesis of secondary metabolites;ko00860//Porphyrin and chlorophyll metabolism	K01845;K01845;K01845	GO:0009536//plastid	GO:0016769//transferase activity, transferring nitrogenous groups;GO:0016869//intramolecular transferase activity, transferring amino groups;GO:0043168//anion binding	GO:0006779//porphyrin-containing compound biosynthetic process
1	State 1,2 -vs- State 1,3	ncbi_112732505	4	6.75483e-34	9.03536e-32	MHB1	plastid division protein PDV2-like [Cajanus cajan]	-	-	-	-	-	GO:0005488//binding	-
1	State 1,2 -vs- State 1,3	ncbi_112736939	2	1.83959e-134	9.48079e-132	FBA1	PREDICTED: fructose-bisphosphate aldolase 1, chloroplastic-like [Arachis duranensis]	Metabolism;Metabolism;Metabolism;Metabolism;Metabolism;Metabolism;Metabolism;Metabolism	Global and overview maps;Global and overview maps;Global and overview maps;Global and overview maps;Carbohydrate metabolism;Energy metabolism;Carbohydrate metabolism;Carbohydrate metabolism	ko01100//Metabolic pathways;ko01110//Biosynthesis of secondary metabolites;ko01200//Carbon metabolism;ko01230//Biosynthesis of amino acids;ko00010//Glycolysis / Gluconeogenesis;ko00710//Carbon fixation in photosynthetic organisms;ko00051//Fructose and mannose metabolism;ko00030//Pentose phosphate pathway	K01623;K01623;K01623;K01623;K01623;K01623;K01623;K01623	-	GO:0016832//aldehyde-lyase activity	GO:0006090//pyruvate metabolic process
1	State 1,2 -vs- State 1,3	ncbi_112736946	3	2.43724e-96	9.59711e-94	ADC2	PREDICTED: arginine decarboxylase [Arachis ipaensis]	Metabolism;Metabolism	Global and overview maps;Amino acid metabolism	ko01100//Metabolic pathways;ko00330//Arginine and proline metabolism	K01583;K01583	-	-	-
1	State 1,2 -vs- State 1,3	ncbi_112736955	3	1.25898e-08	4.60319e-07	ARG7	PREDICTED: indole-3-acetic acid-induced protein ARG7-like [Arachis ipaensis]	Environmental Information Processing	Signal transduction	ko04075//Plant hormone signal transduction	K14488	-	-	-
1	State 1,2 -vs- State 1,3	ncbi_112736957	2	4.62871e-09	1.7777e-07	SAUR50	PREDICTED: auxin-induced protein X15-like [Arachis ipaensis]	Environmental Information Processing	Signal transduction	ko04075//Plant hormone signal transduction	K14488	-	-	-
1	State 1,2 -vs- State 1,3	ncbi_112737016	2	7.67667e-11	3.53525e-09	ERD7	PREDICTED: senescence/dehydration-associated protein At4g35985, chloroplastic-like [Lupinus angustifolius]	Cellular Processes	Transport and catabolism	ko04144//Endocytosis	K19366	-	-	-
1	State 1,2 -vs- State 1,3	ncbi_112737066	3	1.38932e-12	7.45056e-11	--	PREDICTED: E3 ubiquitin-protein ligase RNF4-like [Arachis ipaensis]	-	-	-	-	-	-	-
1	State 1,2 -vs- State 1,3	ncbi_112737073	3	2.86996e-10	1.24788e-08	VIT_01s0010g01180	PREDICTED: anamorsin homolog [Arachis ipaensis]	-	-	-	-	GO:0031970//organelle envelope lumen;GO:0043231//intracellular membrane-bounded organelle	GO:0043169//cation binding;GO:0051536//iron-sulfur cluster binding	GO:0009058//biosynthetic process;GO:0042981//regulation of apoptotic process
1	State 1,2 -vs- State 1,3	ncbi_112737096	5	6.19167e-16	4.12137e-14	PER5	PREDICTED: lignin-forming anionic peroxidase-like [Arachis ipaensis]	Metabolism;Metabolism;Metabolism	Global and overview maps;Global and overview maps;Biosynthesis of other secondary metabolites	ko01100//Metabolic pathways;ko01110//Biosynthesis of secondary metabolites;ko00940//Phenylpropanoid biosynthesis	K00430;K00430;K00430	-	GO:0003824//catalytic activity;GO:0043169//cation binding;GO:0046906//tetrapyrrole binding	GO:0006950//response to stress;GO:0044710//single-organism metabolic process
1	State 1,2 -vs- State 1,3	ncbi_112737116	2	2.36657e-21	2.1266e-19	PCKR1	PREDICTED: peptidyl-prolyl cis-trans isomerase-like [Arachis ipaensis]	-	-	-	-	-	-	-
1	State 1,2 -vs- State 1,3	ncbi_112737154	2	2.25141e-11	1.08307e-09	--	saccharopine dehydrogenase [Medicago truncatula]	-	-	-	-	GO:0031976//plastid thylakoid	GO:0003824//catalytic activity	GO:0044710//single-organism metabolic process
1	State 1,2 -vs- State 1,3	ncbi_112737173	3	4.05177e-10	1.73272e-08	BETAC-AD	PREDICTED: beta-adaptin-like protein B isoform X1 [Arachis ipaensis]	-	-	-	-	GO:0030119//AP-type membrane coat adaptor complex	GO:0022892//substrate-specific transporter activity	GO:0015031//protein transport
1	State 1,2 -vs- State 1,3	ncbi_112737263	4	1.10242e-11	5.46462e-10	At1g22440	PREDICTED: alcohol dehydrogenase-like 1 [Arachis ipaensis]	Metabolism;Metabolism;Metabolism;Metabolism;Metabolism;Metabolism	Global and overview maps;Global and overview maps;Global and overview maps;Carbohydrate metabolism;Lipid metabolism;Amino acid metabolism	ko01100//Metabolic pathways;ko01110//Biosynthesis of secondary metabolites;ko01200//Carbon metabolism;ko00010//Glycolysis / Gluconeogenesis;ko00071//Fatty acid degradation;ko00350//Tyrosine metabolism	K00121;K00121;K00121;K00121;K00121;K00121	-	-	-
1	State 1,2 -vs- State 1,3	ncbi_112737283	4	1.07102e-23	1.07241e-21	HSP22	PREDICTED: heat shock 22 kDa protein, mitochondrial isoform X1 [Arachis duranensis]	Genetic Information Processing	Folding, sorting and degradation	ko04141//Protein processing in endoplasmic reticulum	K13993	-	-	-
1	State 1,2 -vs- State 1,3	ncbi_112737287	2	1.10027e-21	1.00547e-19	PEX11B	PREDICTED: peroxisomal membrane protein 11B [Arachis ipaensis]	-	-	-	-	-	-	GO:0007031//peroxisome organization
1	State 1,2 -vs- State 1,3	ncbi_112737334	2	6.50019e-11	3.01127e-09	RPL1	PREDICTED: 50S ribosomal protein L1, chloroplastic isoform X1 [Arachis ipaensis]	Genetic Information Processing	Translation	ko03010//Ribosome	K02863	-	-	-
1	State 1,2 -vs- State 1,3	ncbi_112737338	2	1.17118e-21	1.06748e-19	AIMP1	PREDICTED: LOW QUALITY PROTEIN: aminoacyl tRNA synthase complex-interacting multifunctional protein 1 [Arachis ipaensis]	-	-	-	-	-	-	-
1	State 1,2 -vs- State 1,3	ncbi_112737355	2	9.2992e-211	9.05265e-208	PSBT	PREDICTED: photosystem II 5 kDa protein, chloroplastic-like [Arachis ipaensis]	-	-	-	-	-	-	-
1	State 1,2 -vs- State 1,3	ncbi_112737386	3	4.81967e-11	2.25361e-09	BAG7	PREDICTED: BAG family molecular chaperone regulator 7 isoform X1 [Arachis ipaensis]	-	-	-	-	-	-	-
1	State 1,2 -vs- State 1,3	ncbi_112737387	3	2.87086e-25	3.05808e-23	TPPA	PREDICTED: trehalose-phosphate phosphatase A-like [Arachis ipaensis]	Metabolism;Metabolism	Global and overview maps;Carbohydrate metabolism	ko01100//Metabolic pathways;ko00500//Starch and sucrose metabolism	K01087;K01087	-	GO:0019203//carbohydrate phosphatase activity	GO:0005991//trehalose metabolic process;GO:0006796//phosphate-containing compound metabolic process;GO:0050896//response to stimulus
1	State 1,2 -vs- State 1,3	ncbi_112737421	2	4.73099e-17	3.38713e-15	--	PREDICTED: uncharacterized protein LOC107629755 [Arachis ipaensis]	-	-	-	-	-	-	-
1	State 1,2 -vs- State 1,3	ncbi_112735782	2	8.41222e-11	3.8487e-09	--	PREDICTED: protein EMBRYO SAC DEVELOPMENT ARREST 3, chloroplastic [Arachis ipaensis]	-	-	-	-	-	-	-
1	State 1,2 -vs- State 1,3	ncbi_112737440	2	8.10374e-12	4.07305e-10	ndhT	PREDICTED: NAD(P)H-quinone oxidoreductase subunit T, chloroplastic [Arachis ipaensis]	-	-	-	-	-	-	-
1	State 1,2 -vs- State 1,3	ncbi_112737443	2	3.81805e-09	1.48015e-07	slr0305	PREDICTED: TVP38/TMEM64 family membrane protein slr0305 [Arachis ipaensis]	-	-	-	-	-	-	-
1	State 1,2 -vs- State 1,3	ncbi_112737456	3	7.26494e-20	6.01189e-18	aifm2	PREDICTED: apoptosis-inducing factor homolog A-like [Arachis ipaensis]	-	-	-	-	-	-	-
1	State 1,2 -vs- State 1,3	ncbi_112737476	3	1.34466e-37	2.03561e-35	DNAJ1	PREDICTED: dnaJ protein homolog [Arachis ipaensis]	Genetic Information Processing	Folding, sorting and degradation	ko04141//Protein processing in endoplasmic reticulum	K09503	-	GO:0005515//protein binding;GO:0043169//cation binding	GO:0006950//response to stress;GO:0044267//cellular protein metabolic process
1	State 1,2 -vs- State 1,3	ncbi_112737491	3	1.65997e-08	5.96969e-07	OEP61	PREDICTED: outer envelope protein 61 [Arachis ipaensis]	-	-	-	-	-	-	-
1	State 1,2 -vs- State 1,3	ncbi_112737603	2	4.17721e-40	6.82481e-38	petC	PREDICTED: cytochrome b6-f complex iron-sulfur subunit, chloroplastic-like [Arachis ipaensis]	Metabolism;Metabolism	Global and overview maps;Energy metabolism	ko01100//Metabolic pathways;ko00195//Photosynthesis	K02636;K02636	GO:0031224//intrinsic component of membrane;GO:0034357//photosynthetic membrane	GO:0009055//electron carrier activity;GO:0043169//cation binding;GO:0051536//iron-sulfur cluster binding;GO:0052880//oxidoreductase activity, acting on diphenols and related substances as donors, with copper protein as acceptor	GO:0015992//proton transport;GO:0044237//cellular metabolic process;GO:0044710//single-organism metabolic process
1	State 1,2 -vs- State 1,3	ncbi_112737755	2	2.81789e-08	9.86063e-07	PGAAIR	PREDICTED: ketol-acid reductoisomerase, chloroplastic-like [Arachis ipaensis]	Metabolism;Metabolism;Metabolism;Metabolism;Metabolism;Metabolism	Global and overview maps;Global and overview maps;Global and overview maps;Global and overview maps;Metabolism of cofactors and vitamins;Amino acid metabolism	ko01100//Metabolic pathways;ko01110//Biosynthesis of secondary metabolites;ko01230//Biosynthesis of amino acids;ko01210//2-Oxocarboxylic acid metabolism;ko00770//Pantothenate and CoA biosynthesis;ko00290//Valine, leucine and isoleucine biosynthesis	K00053;K00053;K00053;K00053;K00053;K00053	GO:0005576//extracellular region;GO:0009526//plastid envelope;GO:0009532//plastid stroma;GO:0030312//external encapsulating structure	GO:0016614//oxidoreductase activity, acting on CH-OH group of donors;GO:0046914//transition metal ion binding;GO:0048037//cofactor binding	GO:0006006//glucose metabolic process;GO:0006090//pyruvate metabolic process;GO:0006163//purine nucleotide metabolic process;GO:0006549//isoleucine metabolic process;GO:0006573//valine metabolic process;GO:0006970//response to osmotic stress;GO:0008652//cellular amino acid biosynthetic process
1	State 1,2 -vs- State 1,3	ncbi_112737834	4	1.55409e-08	5.62645e-07	At1g51060	PREDICTED: probable histone H2A.1 [Arachis duranensis]	-	-	-	-	GO:0043231//intracellular membrane-bounded organelle;GO:0043232//intracellular non-membrane-bounded organelle	GO:0003676//nucleic acid binding;GO:0046983//protein dimerization activity	-
1	State 1,2 -vs- State 1,3	ncbi_112737837	3	2.16701e-09	8.64967e-08	At1g51060	PREDICTED: probable histone H2A.1 [Arachis duranensis]	-	-	-	-	GO:0043231//intracellular membrane-bounded organelle;GO:0043232//intracellular non-membrane-bounded organelle	GO:0003676//nucleic acid binding;GO:0046983//protein dimerization activity	-
1	State 1,2 -vs- State 1,3	ncbi_112737851	4	1.80338e-137	9.36302e-135	At4g27270	PREDICTED: probable NAD(P)H dehydrogenase (quinone) FQR1-like 1 [Arachis ipaensis]	Metabolism;Metabolism	Global and overview maps;Metabolism of cofactors and vitamins	ko01110//Biosynthesis of secondary metabolites;ko00130//Ubiquinone and other terpenoid-quinone biosynthesis	K03809;K03809	-	GO:0003824//catalytic activity	GO:0006355//regulation of transcription, DNA-templated;GO:0044710//single-organism metabolic process
1	State 1,2 -vs- State 1,3	ncbi_112737857	3	5.39904e-17	3.86147e-15	UGT89B1	PREDICTED: UDP-glycosyltransferase 89B1-like [Arachis ipaensis]	-	-	-	-	-	GO:0016757//transferase activity, transferring glycosyl groups	-
1	State 1,2 -vs- State 1,3	ncbi_112737880	2	7.00826e-141	3.83762e-138	CAB13	PREDICTED: chlorophyll a-b binding protein 13, chloroplastic [Arachis ipaensis]	Metabolism;Metabolism	Global and overview maps;Energy metabolism	ko01100//Metabolic pathways;ko00196//Photosynthesis - antenna proteins	K08914;K08914	GO:0009521//photosystem;GO:0031224//intrinsic component of membrane	GO:0043169//cation binding;GO:0046906//tetrapyrrole binding	GO:0006091//generation of precursor metabolites and energy;GO:0006464//cellular protein modification process
1	State 1,2 -vs- State 1,3	ncbi_112737891	2	2.53306e-23	2.47968e-21	NAC072	PREDICTED: NAC domain-containing protein 72-like isoform X1 [Arachis ipaensis]	-	-	-	-	-	-	GO:0010467//gene expression;GO:0034645//cellular macromolecule biosynthetic process
1	State 1,2 -vs- State 1,3	ncbi_112737894	2	2.17613e-28	2.6073e-26	PORA	PREDICTED: protochlorophyllide reductase, chloroplastic [Arachis ipaensis]	Metabolism;Metabolism;Metabolism	Global and overview maps;Global and overview maps;Metabolism of cofactors and vitamins	ko01100//Metabolic pathways;ko01110//Biosynthesis of secondary metabolites;ko00860//Porphyrin and chlorophyll metabolism	K00218;K00218;K00218	-	-	-
1	State 1,2 -vs- State 1,3	ncbi_112737932	2	3.55769e-48	6.88845e-46	HEBP2	PREDICTED: heme-binding protein 2 [Arachis ipaensis]	-	-	-	-	-	-	-
1	State 1,2 -vs- State 1,3	ncbi_112737946	3	1.35546e-14	8.35579e-13	--	PREDICTED: uncharacterized protein LOC107634307 [Arachis ipaensis]	-	-	-	-	-	-	-
1	State 1,2 -vs- State 1,3	ncbi_114925058	2	3.91138e-09	1.51382e-07	-	-	-	-	-	-	-	-	-
1	State 1,2 -vs- State 1,3	ncbi_112737988	2	4.21538e-52	8.69e-50	RPS20	PREDICTED: 30S ribosomal protein S20, chloroplastic [Arachis ipaensis]	Genetic Information Processing	Translation	ko03010//Ribosome	K02968	GO:0009526//plastid envelope;GO:0009532//plastid stroma;GO:0030529//intracellular ribonucleoprotein complex	GO:0003723//RNA binding;GO:0005198//structural molecule activity	GO:0006779//porphyrin-containing compound biosynthetic process;GO:0010467//gene expression;GO:0016072//rRNA metabolic process
1	State 1,2 -vs- State 1,3	ncbi_112738117	4	9.72076e-14	5.69204e-12	-	-	-	-	-	-	-	-	-
1	State 1,2 -vs- State 1,3	ncbi_112738145	2	3.255e-10	1.40484e-08	COL16	PREDICTED: zinc finger protein CONSTANS-LIKE 16-like [Arachis ipaensis]	-	-	-	-	GO:0005622//intracellular	-	-
1	State 1,2 -vs- State 1,3	ncbi_112738161	2	2.1818e-20	1.87407e-18	RPL3A	PREDICTED: 50S ribosomal protein L3, chloroplastic-like [Arachis ipaensis]	Genetic Information Processing	Translation	ko03010//Ribosome	K02906	GO:0009526//plastid envelope;GO:0009532//plastid stroma;GO:0030529//intracellular ribonucleoprotein complex	GO:0003723//RNA binding;GO:0005198//structural molecule activity	GO:0006090//pyruvate metabolic process;GO:0006605//protein targeting;GO:0006779//porphyrin-containing compound biosynthetic process;GO:0010467//gene expression;GO:0016072//rRNA metabolic process;GO:0043623//cellular protein complex assembly
1	State 1,2 -vs- State 1,3	ncbi_112738182	4	5.67092e-13	3.1697e-11	--	PREDICTED: uncharacterized protein LOC107478784 [Arachis duranensis]	-	-	-	-	-	-	-
1	State 1,2 -vs- State 1,3	ncbi_112738245	2	1.39398e-61	3.41627e-59	--	PREDICTED: chaperone protein DnaJ-like isoform X2 [Arachis ipaensis]	-	-	-	-	-	GO:0005515//protein binding	-
1	State 1,2 -vs- State 1,3	ncbi_112738244	2	1.03166e-08	3.80579e-07	--	DUF3119 family protein [Medicago truncatula]	-	-	-	-	-	-	-
1	State 1,2 -vs- State 1,3	ncbi_112738293	2	1.75673e-10	7.76362e-09	CRTL-E-1	PREDICTED: lycopene epsilon cyclase, chloroplastic [Arachis ipaensis]	Metabolism;Metabolism;Metabolism	Global and overview maps;Global and overview maps;Metabolism of terpenoids and polyketides	ko01100//Metabolic pathways;ko01110//Biosynthesis of secondary metabolites;ko00906//Carotenoid biosynthesis	K06444;K06444;K06444	GO:0031224//intrinsic component of membrane;GO:0042170//plastid membrane	GO:0009975//cyclase activity;GO:0016491//oxidoreductase activity	GO:0009886//post-embryonic morphogenesis;GO:0016117//carotenoid biosynthetic process
1	State 1,2 -vs- State 1,3	ncbi_112738311	2	4.0842e-198	3.57832e-195	--	membrane family protein [Populus trichocarpa]	-	-	-	-	-	-	GO:0044237//cellular metabolic process
1	State 1,2 -vs- State 1,3	ncbi_112738336	4	8.64248e-37	1.26463e-34	CCR1	PREDICTED: cinnamoyl-CoA reductase 1-like [Arachis ipaensis]	-	-	-	-	-	GO:0048037//cofactor binding	-
1	State 1,2 -vs- State 1,3	ncbi_112738345	4	1.34371e-09	5.45664e-08	RIPK	PREDICTED: serine/threonine-protein kinase At5g01020-like [Arachis ipaensis]	-	-	-	-	-	GO:0004672//protein kinase activity;GO:0032550//purine ribonucleoside binding	GO:0006464//cellular protein modification process;GO:0006796//phosphate-containing compound metabolic process
1	State 1,2 -vs- State 1,3	ncbi_112738360	2	6.24604e-27	6.99347e-25	LHCA6	PREDICTED: photosystem I chlorophyll a/b-binding protein 6, chloroplastic [Arachis ipaensis]	Metabolism	Energy metabolism	ko00196//Photosynthesis - antenna proteins	K08908	GO:0009521//photosystem;GO:0031224//intrinsic component of membrane	GO:0043169//cation binding;GO:0046906//tetrapyrrole binding	GO:0006090//pyruvate metabolic process;GO:0006091//generation of precursor metabolites and energy;GO:0006464//cellular protein modification process;GO:0006739//NADP metabolic process;GO:0006873//cellular ion homeostasis;GO:0009642//response to light intensity;GO:0016072//rRNA metabolic process;GO:0019758//glycosinolate biosynthetic process;GO:0030001//metal ion transport;GO:0034285//response to d…
1	State 1,2 -vs- State 1,3	ncbi_112738367	2	2.35123e-19	1.89425e-17	ERF017	PREDICTED: ethylene-responsive transcription factor ERF017-like [Arachis ipaensis]	-	-	-	-	-	-	GO:0010467//gene expression;GO:0034645//cellular macromolecule biosynthetic process
1	State 1,2 -vs- State 1,3	ncbi_112738368	4	3.49923e-131	1.76449e-128	HSP26-A	PREDICTED: probable glutathione S-transferase [Arachis ipaensis]	Metabolism	Metabolism of other amino acids	ko00480//Glutathione metabolism	K00799	-	GO:0003824//catalytic activity	-
1	State 1,2 -vs- State 1,3	ncbi_112738369	2	9.82045e-10	4.05852e-08	CPN20	PREDICTED: 20 kDa chaperonin, chloroplastic-like [Arachis ipaensis]	-	-	-	-	GO:0005576//extracellular region;GO:0009526//plastid envelope;GO:0009532//plastid stroma;GO:0044434//chloroplast part	GO:0032550//purine ribonucleoside binding;GO:0046914//transition metal ion binding	GO:0000097//sulfur amino acid biosynthetic process;GO:0003006//developmental process involved in reproduction;GO:0006006//glucose metabolic process;GO:0006090//pyruvate metabolic process;GO:0006970//response to osmotic stress;GO:0009657//plastid organization;GO:0044267//cellular protein metabolic process;GO:2000379//positive regulation of reactive oxygen species metabolic process
[truncated: 734 more rows]
