# Supplementary material for: scRNA-seq Reveals the Mechanism of Fatty Acid Desaturase 2 Mutation to Repress Leaf Growth in Peanut (Arachis hypogaea L.)
Source: Cells. 2023 Sep 19;12(18):2305. doi: 10.3390/cells12182305 (PMC10527976; doi:10.3390/cells12182305)
Supplement: Supplementary file 1 [file cells-12-02305-s001.zip › Table S19 DEGs in primordium trajectory.xlsx]

## Sheet: Sheet1
GeneID	Gene_cluster	P_value	FDR	Symbol	Description	KEGG_A_class	KEGG_B_class	Pathway	K_ID	GO Component	GO Function	GO Process
ncbi_112797607	1	0	0	Letm1	PREDICTED: LETM1 and EF-hand domain-containing protein 1, mitochondrial-like [Arachis ipaensis]	-	-	-	-	GO:0031224//intrinsic component of membrane;GO:0043231//intracellular membrane-bounded organelle	-	-
ncbi_36489124	1	7.97094836464317e-316	2.96614930545102e-311	rbcL	ribulose 1,5-bisphosphate carboxylase/oxygenase large subunit (chloroplast) [Arachis hypogaea]	Metabolism;Metabolism;Metabolism;Metabolism	Global and overview maps;Global and overview maps;Energy metabolism;Carbohydrate metabolism	ko01100//Metabolic pathways;ko01200//Carbon metabolism;ko00710//Carbon fixation in photosynthetic organisms;ko00630//Glyoxylate and dicarboxylate metabolism	K01601;K01601;K01601;K01601	GO:0009536//plastid	GO:0016491//oxidoreductase activity;GO:0016831//carboxy-lyase activity;GO:0046872//metal ion binding	GO:0015977//carbon fixation;GO:0043094//cellular metabolic compound salvage
ncbi_36489123	1	1.94914e-296	4.83543e-292	matK	maturase K (chloroplast) [Arachis hypogaea]	-	-	-	-	GO:0043231//intracellular membrane-bounded organelle	-	-
ncbi_112723219	2	4.0371e-255	7.51143e-251	DRR49A	PREDICTED: pathogenesis-related protein 2-like [Arachis ipaensis]	-	-	-	-	-	-	-
ncbi_112723217	2	7.24722e-216	1.07873e-211	DRR49A	PREDICTED: pathogenesis-related protein 2-like [Arachis duranensis]	-	-	-	-	-	-	-
ncbi_36489192	1	5.58895e-203	6.93254e-199	petB	cytochrome b6 (chloroplast) [Arachis hypogaea]	Metabolism;Metabolism	Global and overview maps;Energy metabolism	ko01100//Metabolic pathways;ko00195//Photosynthesis	K02635;K02635	GO:0031224//intrinsic component of membrane;GO:0044434//chloroplast part	GO:0003824//catalytic activity;GO:0009055//electron carrier activity;GO:0043169//cation binding;GO:0046906//tetrapyrrole binding	GO:0022900//electron transport chain
ncbi_112702914	2	3.13452e-165	3.33262e-161	DRR49A	PREDICTED: pathogenesis-related protein 2-like [Arachis duranensis]	-	-	-	-	-	-	-
ncbi_36489139	1	2.91875e-158	2.71531e-154	psaB	photosystem I P700 apoprotein A2 (chloroplast) [Arachis hypogaea]	Metabolism;Metabolism	Global and overview maps;Energy metabolism	ko01100//Metabolic pathways;ko00195//Photosynthesis	K02690;K02690	-	-	-
ncbi_112723216	2	1.80046e-155	1.48886e-151	DRR49A	PREDICTED: pathogenesis-related protein 2-like [Arachis ipaensis]	-	-	-	-	-	-	-
ncbi_112754741	1	2.60837e-148	1.94125e-144	PER44	PREDICTED: peroxidase 44-like [Arachis ipaensis]	Metabolism;Metabolism;Metabolism	Global and overview maps;Global and overview maps;Biosynthesis of other secondary metabolites	ko01100//Metabolic pathways;ko01110//Biosynthesis of secondary metabolites;ko00940//Phenylpropanoid biosynthesis	K00430;K00430;K00430	-	GO:0003824//catalytic activity;GO:0043169//cation binding;GO:0046906//tetrapyrrole binding	GO:0006950//response to stress;GO:0044710//single-organism metabolic process
ncbi_36489160	3	3.95875e-137	2.67842e-133	atpH	ATP synthase subunit c, chloroplastic [Ananas comosus]	Metabolism;Metabolism;Metabolism	Global and overview maps;Energy metabolism;Energy metabolism	ko01100//Metabolic pathways;ko00190//Oxidative phosphorylation;ko00195//Photosynthesis	K02110;K02110;K02110	GO:0031224//intrinsic component of membrane;GO:0033177//proton-transporting two-sector ATPase complex, proton-transporting domain;GO:0044434//chloroplast part	GO:0005488//binding;GO:0015077//monovalent inorganic cation transmembrane transporter activity	GO:0006754//ATP biosynthetic process;GO:0015988//energy coupled proton transmembrane transport, against electrochemical gradient
ncbi_112703527	2	4.1616e-133	2.58103e-129	PR10-1	PREDICTED: pathogenesis-related protein 2-like [Arachis duranensis]	-	-	-	-	-	-	-
ncbi_36489166	1	7.56474e-133	4.33076e-129	psbK	photosystem II protein K (chloroplast) [Arachis hypogaea]	Metabolism;Metabolism	Global and overview maps;Energy metabolism	ko01100//Metabolic pathways;ko00195//Photosynthesis	K02712;K02712	GO:0009523//photosystem II;GO:0044434//chloroplast part	-	GO:0044237//cellular metabolic process
ncbi_114927093	3	6.99446e-125	3.71826e-121	ndhK	NADH-plastoquinone oxidoreductase subunit K (chloroplast) [Arachis hypogaea]	Metabolism;Metabolism	Global and overview maps;Energy metabolism	ko01100//Metabolic pathways;ko00190//Oxidative phosphorylation	K05582;K05582	GO:0044434//chloroplast part	GO:0043169//cation binding;GO:0048037//cofactor binding;GO:0050136//NADH dehydrogenase (quinone) activity;GO:0051536//iron-sulfur cluster binding	GO:0006091//generation of precursor metabolites and energy;GO:0044710//single-organism metabolic process;GO:0051234//establishment of localization
ncbi_36489221	1	1.43803e-119	7.13494e-116	ndhE	NADH-plastoquinone oxidoreductase subunit 4L (chloroplast) [Arachis hypogaea]	Metabolism;Metabolism	Global and overview maps;Energy metabolism	ko01100//Metabolic pathways;ko00190//Oxidative phosphorylation	K05576;K05576	GO:0031224//intrinsic component of membrane;GO:0044434//chloroplast part	GO:0016651//oxidoreductase activity, acting on NAD(P)H;GO:0048037//cofactor binding	GO:0022904//respiratory electron transport chain
ncbi_112723215	2	2.43067e-119	1.13062e-115	DRR49A	PREDICTED: pathogenesis-related protein 2-like [Arachis ipaensis]	-	-	-	-	-	-	-
ncbi_112723212	2	1.44991e-116	6.34755e-113	DRR49A	PREDICTED: pathogenesis-related protein 2-like [Arachis ipaensis]	-	-	-	-	-	-	-
ncbi_112723125	2	1.53043e-115	6.3278e-112	DRR49A	pathogenesis-related class 10 protein [Arachis hypogaea]	-	-	-	-	-	-	-
ncbi_112723220	2	2.65057e-112	1.03824e-108	DRR49A	PREDICTED: pathogenesis-related protein 2-like [Arachis ipaensis]	-	-	-	-	-	-	-
ncbi_114927083	3	1.60135e-109	5.95893e-106	psbC	PREDICTED: LOW QUALITY PROTEIN: photosystem II CP43 reaction center protein-like [Prunus mume]	Metabolism;Metabolism	Global and overview maps;Energy metabolism	ko01100//Metabolic pathways;ko00195//Photosynthesis	K02705;K02705	GO:0009521//photosystem;GO:0031224//intrinsic component of membrane;GO:0044434//chloroplast part	GO:0009055//electron carrier activity;GO:0043169//cation binding;GO:0046906//tetrapyrrole binding	GO:0006464//cellular protein modification process;GO:0009767//photosynthetic electron transport chain
ncbi_112719711	4	1.6056e-108	5.69026e-105	PDF2.1	PREDICTED: defensin Ec-AMP-D2-like [Arachis ipaensis]	-	-	-	-	-	-	-
ncbi_36489143	1	1.31452e-105	4.44689e-102	psbZ	PsbZ (chloroplast) [Arachis hypogaea]	Metabolism;Metabolism	Global and overview maps;Energy metabolism	ko01100//Metabolic pathways;ko00195//Photosynthesis	K02724;K02724	GO:0009523//photosystem II;GO:0031224//intrinsic component of membrane;GO:0044434//chloroplast part	-	GO:0042548//regulation of photosynthesis, light reaction
ncbi_114927092	3	9.67318e-105	3.13007e-101	atpB	PREDICTED: ATP synthase subunit beta, chloroplastic-like [Gossypium hirsutum]	Metabolism;Metabolism;Metabolism	Global and overview maps;Energy metabolism;Energy metabolism	ko01100//Metabolic pathways;ko00190//Oxidative phosphorylation;ko00195//Photosynthesis	K02112;K02112;K02112	GO:0033178//proton-transporting two-sector ATPase complex, catalytic domain;GO:0044434//chloroplast part	GO:0015078//hydrogen ion transmembrane transporter activity;GO:0019829//cation-transporting ATPase activity;GO:0032550//purine ribonucleoside binding	GO:0006754//ATP biosynthetic process;GO:0015988//energy coupled proton transmembrane transport, against electrochemical gradient
ncbi_36489199	3	1.42468e-104	4.41794e-101	rps3	ribosomal protein S3 (chloroplast) [Arachis hypogaea]	Genetic Information Processing	Translation	ko03010//Ribosome	K02982	GO:0009536//plastid;GO:0044391//ribosomal subunit	GO:0003723//RNA binding;GO:0005198//structural molecule activity	GO:0010467//gene expression
ncbi_36489170	3	1.60447e-102	4.77644e-99	ycf4	photosystem I assembly protein ycf4 (chloroplast) [Arachis hypogaea]	-	-	-	-	GO:0009521//photosystem;GO:0031224//intrinsic component of membrane;GO:0044434//chloroplast part	-	GO:0044237//cellular metabolic process
ncbi_112764769	2	1.2025e-101	3.44212e-98	AHL17	PREDICTED: AT-hook motif nuclear-localized protein 17-like [Arachis ipaensis]	-	-	-	-	-	-	-
ncbi_112703534	2	1.28846e-101	3.55156e-98	PR10-1	PREDICTED: pathogenesis-related protein 2-like [Arachis duranensis]	-	-	-	-	-	-	-
ncbi_36489172	1	4.58593e-98	1.21894e-94	petA	cytochrome f (chloroplast) [Arachis hypogaea]	Metabolism;Metabolism	Global and overview maps;Energy metabolism	ko01100//Metabolic pathways;ko00195//Photosynthesis	K02634;K02634	GO:0016021//integral component of membrane;GO:0034357//photosynthetic membrane;GO:0043231//intracellular membrane-bounded organelle	GO:0043169//cation binding;GO:0046906//tetrapyrrole binding	GO:0044237//cellular metabolic process;GO:0044710//single-organism metabolic process
ncbi_36489184	3	2.71064e-96	6.95643e-93	rps18	ribosomal protein S18 (chloroplast) [Arachis hypogaea]	Genetic Information Processing	Translation	ko03010//Ribosome	K02963	GO:0009532//plastid stroma;GO:0030529//intracellular ribonucleoprotein complex	GO:0003723//RNA binding;GO:0005198//structural molecule activity	GO:0010467//gene expression
ncbi_36489188	1	5.79372e-96	1.43731e-92	psbB	PsbB (chloroplast) [Arachis hypogaea]	Metabolism;Metabolism	Global and overview maps;Energy metabolism	ko01100//Metabolic pathways;ko00195//Photosynthesis	K02704;K02704	GO:0043231//intracellular membrane-bounded organelle	-	-
ncbi_112706236	2	6.47698e-96	1.55498e-92	AHL17	PREDICTED: AT-hook motif nuclear-localized protein 17-like [Arachis duranensis]	-	-	-	-	-	-	-
ncbi_36489241	1	1.05046e-95	2.4431e-92	rpl2-A	ribosomal protein L2 (chloroplast) [Arachis hypogaea]	Genetic Information Processing	Translation	ko03010//Ribosome	K02886	GO:0009536//plastid;GO:0044391//ribosomal subunit	GO:0003723//RNA binding;GO:0003824//catalytic activity;GO:0005198//structural molecule activity	GO:0010467//gene expression
ncbi_112723218	2	1.62189e-95	3.65781e-92	DRR49A	PREDICTED: pathogenesis-related protein 2-like [Arachis ipaensis]	-	-	-	-	-	-	-
ncbi_36489218	1	4.52042e-89	9.89493e-86	ccsA	cytochrome c heme attachment protein (chloroplast) [Arachis hypogaea]	-	-	-	-	GO:0031224//intrinsic component of membrane;GO:0034357//photosynthetic membrane	GO:0046906//tetrapyrrole binding	GO:0043623//cellular protein complex assembly
ncbi_112715058	4	5.24726e-89	1.11578e-85	GAPC2	PREDICTED: glyceraldehyde-3-phosphate dehydrogenase GAPC2, cytosolic-like [Arachis ipaensis]	Metabolism;Metabolism;Metabolism;Metabolism;Metabolism;Metabolism	Global and overview maps;Global and overview maps;Global and overview maps;Global and overview maps;Carbohydrate metabolism;Energy metabolism	ko01100//Metabolic pathways;ko01110//Biosynthesis of secondary metabolites;ko01200//Carbon metabolism;ko01230//Biosynthesis of amino acids;ko00010//Glycolysis / Gluconeogenesis;ko00710//Carbon fixation in photosynthetic organisms	K00134;K00134;K00134;K00134;K00134;K00134	-	GO:0000166//nucleotide binding;GO:0016903//oxidoreductase activity, acting on the aldehyde or oxo group of donors	GO:0044710//single-organism metabolic process
ncbi_114927080	3	4.7438e-88	9.80703e-85	TIC214	hypothetical chloroplast RF19 (chloroplast) [Arachis hypogaea]	-	-	-	-	-	-	-
ncbi_36489126	1	9.89808e-88	1.99096e-84	atpE	ATP synthase CF1 epsilon subunit (chloroplast) [Arachis hypogaea]	Metabolism;Metabolism;Metabolism	Global and overview maps;Energy metabolism;Energy metabolism	ko01100//Metabolic pathways;ko00190//Oxidative phosphorylation;ko00195//Photosynthesis	K02114;K02114;K02114	GO:0033178//proton-transporting two-sector ATPase complex, catalytic domain;GO:0044434//chloroplast part	GO:0015078//hydrogen ion transmembrane transporter activity;GO:0019829//cation-transporting ATPase activity	GO:0006754//ATP biosynthetic process;GO:0006818//hydrogen transport
ncbi_36489219	3	1.02779e-87	2.01296e-84	ndhD	NADH-plastoquinone oxidoreductase subunit 4 (chloroplast) [Arachis hypogaea]	Metabolism;Metabolism	Global and overview maps;Energy metabolism	ko01100//Metabolic pathways;ko00190//Oxidative phosphorylation	K05575;K05575	GO:0031224//intrinsic component of membrane;GO:0044434//chloroplast part	GO:0016651//oxidoreductase activity, acting on NAD(P)H;GO:0048037//cofactor binding	GO:0022904//respiratory electron transport chain
ncbi_112716706	5	5.38565e-87	1.02775e-83	RBCS	PREDICTED: ribulose bisphosphate carboxylase small chain 1, chloroplastic-like [Arachis duranensis]	Metabolism;Metabolism;Metabolism;Metabolism	Global and overview maps;Global and overview maps;Energy metabolism;Carbohydrate metabolism	ko01100//Metabolic pathways;ko01200//Carbon metabolism;ko00710//Carbon fixation in photosynthetic organisms;ko00630//Glyoxylate and dicarboxylate metabolism	K01602;K01602;K01602;K01602	GO:0009536//plastid	GO:0016831//carboxy-lyase activity	GO:0043094//cellular metabolic compound salvage;GO:0044710//single-organism metabolic process
ncbi_112736623	2	6.94965e-85	1.29305e-81	HSC-2	PREDICTED: heat shock cognate 70 kDa protein 2 [Arachis duranensis]	Genetic Information Processing;Cellular Processes;Genetic Information Processing	Folding, sorting and degradation;Transport and catabolism;Transcription	ko04141//Protein processing in endoplasmic reticulum;ko04144//Endocytosis;ko03040//Spliceosome	K03283;K03283;K03283	-	-	-
ncbi_112738368	4	1.3053e-84	2.36941e-81	HSP26-A	PREDICTED: probable glutathione S-transferase [Arachis ipaensis]	Metabolism	Metabolism of other amino acids	ko00480//Glutathione metabolism	K00799	-	GO:0003824//catalytic activity	-
ncbi_112794410	4	1.35048e-83	2.39305e-80	RPL10	PREDICTED: 60S ribosomal protein L10 [Glycine max]	Genetic Information Processing	Translation	ko03010//Ribosome	K02866	-	-	-
ncbi_36489162	1	2.89832e-83	5.01638e-80	atpA	ATP synthase CF1 alpha subunit (chloroplast) [Arachis hypogaea]	Metabolism;Metabolism;Metabolism	Global and overview maps;Energy metabolism;Energy metabolism	ko01100//Metabolic pathways;ko00190//Oxidative phosphorylation;ko00195//Photosynthesis	K02111;K02111;K02111	-	-	-
ncbi_112723126	2	3.87988e-83	6.56264e-80	DRR49A	PREDICTED: pathogenesis-related protein 2-like [Arachis ipaensis]	-	-	-	-	-	-	-
ncbi_112716705	5	3.39797e-82	5.61978e-79	RBCS	PREDICTED: ribulose bisphosphate carboxylase small chain 1, chloroplastic-like [Arachis duranensis]	Metabolism;Metabolism;Metabolism;Metabolism	Global and overview maps;Global and overview maps;Energy metabolism;Carbohydrate metabolism	ko01100//Metabolic pathways;ko01200//Carbon metabolism;ko00710//Carbon fixation in photosynthetic organisms;ko00630//Glyoxylate and dicarboxylate metabolism	K01602;K01602;K01602;K01602	GO:0009536//plastid	GO:0016831//carboxy-lyase activity	GO:0043094//cellular metabolic compound salvage;GO:0044710//single-organism metabolic process
ncbi_112744836	4	9.28466e-80	1.50218e-76	BAG5	PREDICTED: ABC transporter F family member 4-like [Arachis ipaensis]	-	-	-	-	-	-	-
ncbi_112733648	5	3.56376e-78	5.64318e-75	RCA	PREDICTED: ribulose bisphosphate carboxylase/oxygenase activase, chloroplastic [Arachis ipaensis]	-	-	-	-	-	-	-
ncbi_112788935	2	8.66084e-78	1.34286e-74	MHB1	PREDICTED: non-symbiotic hemoglobin 1 [Arachis duranensis]	-	-	-	-	-	GO:0043169//cation binding;GO:0046906//tetrapyrrole binding	GO:0015669//gas transport
ncbi_36489183	1	2.18675e-77	3.32136e-74	rpl33	ribosomal protein L33 (chloroplast) [Arachis hypogaea]	Genetic Information Processing	Translation	ko03010//Ribosome	K02913	GO:0009536//plastid;GO:0030529//intracellular ribonucleoprotein complex	-	GO:0010467//gene expression
ncbi_112792338	5	3.22169e-77	4.79542e-74	CAB3	PREDICTED: chlorophyll a-b binding protein of LHCII type 1-like [Arachis duranensis]	Metabolism;Metabolism	Global and overview maps;Energy metabolism	ko01100//Metabolic pathways;ko00196//Photosynthesis - antenna proteins	K08912;K08912	-	-	-
ncbi_36489215	3	1.04713e-76	1.52807e-73	ndhF	NADH-plastoquinone oxidoreductase subunit 5 (chloroplast) [Arachis hypogaea]	Metabolism;Metabolism	Global and overview maps;Energy metabolism	ko01100//Metabolic pathways;ko00190//Oxidative phosphorylation	K05577;K05577	GO:0009536//plastid;GO:0031224//intrinsic component of membrane	GO:0003824//catalytic activity;GO:0048037//cofactor binding	GO:0022904//respiratory electron transport chain
ncbi_112783400	5	1.39016e-75	1.98964e-72	RBCS	PREDICTED: ribulose bisphosphate carboxylase small chain 1, chloroplastic-like [Arachis duranensis]	Metabolism;Metabolism;Metabolism;Metabolism	Global and overview maps;Global and overview maps;Energy metabolism;Carbohydrate metabolism	ko01100//Metabolic pathways;ko01200//Carbon metabolism;ko00710//Carbon fixation in photosynthetic organisms;ko00630//Glyoxylate and dicarboxylate metabolism	K01602;K01602;K01602;K01602	GO:0009536//plastid	GO:0016831//carboxy-lyase activity	GO:0043094//cellular metabolic compound salvage;GO:0044710//single-organism metabolic process
ncbi_112783179	5	1.99995e-75	2.80839e-72	RBCS	PREDICTED: ribulose bisphosphate carboxylase small chain 1, chloroplastic-like [Arachis ipaensis]	Metabolism;Metabolism;Metabolism;Metabolism	Global and overview maps;Global and overview maps;Energy metabolism;Carbohydrate metabolism	ko01100//Metabolic pathways;ko01200//Carbon metabolism;ko00710//Carbon fixation in photosynthetic organisms;ko00630//Glyoxylate and dicarboxylate metabolism	K01602;K01602;K01602;K01602	GO:0009536//plastid	GO:0016831//carboxy-lyase activity	GO:0043094//cellular metabolic compound salvage;GO:0044710//single-organism metabolic process
ncbi_36489194	3	3.52049e-75	4.85201e-72	rps11	ribosomal protein S11 (chloroplast) [Arachis hypogaea]	Genetic Information Processing	Translation	ko03010//Ribosome	K02948	GO:0009536//plastid;GO:0030529//intracellular ribonucleoprotein complex	GO:0003723//RNA binding;GO:0005198//structural molecule activity	GO:0010467//gene expression
ncbi_112790549	4	1.73367e-74	2.34594e-71	HSP26-A	PREDICTED: probable glutathione S-transferase [Arachis ipaensis]	Metabolism	Metabolism of other amino acids	ko00480//Glutathione metabolism	K00799	-	GO:0003824//catalytic activity	-
ncbi_114927086	3	3.08498e-73	4.09994e-70	clpP	clp protease proteolytic subunit (chloroplast) [Arachis hypogaea]	-	-	-	-	GO:0009532//plastid stroma	GO:0070011//peptidase activity, acting on L-amino acid peptides	GO:0019538//protein metabolic process
ncbi_112723214	2	5.6491e-73	7.37594e-70	DRR49A	PREDICTED: pathogenesis-related protein 2-like [Arachis ipaensis]	-	-	-	-	-	-	-
ncbi_112791597	5	1.05137e-72	1.34909e-69	RCA	PREDICTED: ribulose bisphosphate carboxylase/oxygenase activase, chloroplastic [Arachis duranensis]	-	-	-	-	-	-	-
ncbi_112715063	2	1.70462e-72	2.15025e-69	--	PREDICTED: uncharacterized protein LOC107468936 [Arachis duranensis]	-	-	-	-	-	-	-
ncbi_112796386	2	1.01412e-71	1.25791e-68	LLR18B	PREDICTED: ABA-responsive protein ABR17-like [Arachis duranensis]	-	-	-	-	-	-	-
ncbi_36489157	3	1.09343e-70	1.33406e-67	rpoC2	RNA polymerase beta' subunit (chloroplast) [Arachis hypogaea]	Metabolism;Metabolism;Metabolism;Genetic Information Processing	Global and overview maps;Nucleotide metabolism;Nucleotide metabolism;Transcription	ko01100//Metabolic pathways;ko00230//Purine metabolism;ko00240//Pyrimidine metabolism;ko03020//RNA polymerase	K03046;K03046;K03046;K03046	GO:0009536//plastid	GO:0034062//RNA polymerase activity	GO:0034645//cellular macromolecule biosynthetic process
ncbi_112741690	2	2.84726e-70	3.41782e-67	LLR18B	PREDICTED: ABA-responsive protein ABR17-like [Arachis ipaensis]	-	-	-	-	-	-	-
ncbi_112802917	4	7.49879e-69	8.85857e-66	HSP83A	PREDICTED: heat shock protein 83 isoform X1 [Arachis ipaensis]	Organismal Systems;Genetic Information Processing	Environmental adaptation;Folding, sorting and degradation	ko04626//Plant-pathogen interaction;ko04141//Protein processing in endoplasmic reticulum	K04079;K04079	-	-	-
ncbi_36489193	3	1.6768e-68	1.94991e-65	rpoA	RNA polymerase alpha subunit (chloroplast) [Arachis hypogaea]	Metabolism;Metabolism;Metabolism;Genetic Information Processing	Global and overview maps;Nucleotide metabolism;Nucleotide metabolism;Transcription	ko01100//Metabolic pathways;ko00230//Purine metabolism;ko00240//Pyrimidine metabolism;ko03020//RNA polymerase	K03040;K03040;K03040;K03040	GO:0009536//plastid	GO:0005515//protein binding;GO:0034062//RNA polymerase activity	GO:0034645//cellular macromolecule biosynthetic process
ncbi_112743640	1	3.88802e-68	4.45172e-65	CAX3	PREDICTED: vacuolar cation/proton exchanger 3-like [Arachis duranensis]	-	-	-	-	GO:0031224//intrinsic component of membrane	GO:0015368//calcium:cation antiporter activity	GO:0006816//calcium ion transport;GO:0044763//single-organism cellular process
ncbi_36489168	1	4.13262e-68	4.59054e-65	accD	beta-carboxyltransferase 2 [Arachis hypogaea]	Metabolism;Metabolism;Metabolism;Metabolism;Metabolism;Metabolism;Metabolism	Global and overview maps;Global and overview maps;Global and overview maps;Carbohydrate metabolism;Global and overview maps;Lipid metabolism;Carbohydrate metabolism	ko01100//Metabolic pathways;ko01110//Biosynthesis of secondary metabolites;ko01200//Carbon metabolism;ko00620//Pyruvate metabolism;ko01212//Fatty acid metabolism;ko00061//Fatty acid biosynthesis;ko00640//Propanoate metabolism	K01963;K01963;K01963;K01963;K01963;K01963;K01963	GO:0009532//plastid stroma	GO:0016421//CoA carboxylase activity;GO:0032550//purine ribonucleoside binding;GO:0046914//transition metal ion binding	GO:0006631//fatty acid metabolic process;GO:0015937//coenzyme A biosynthetic process
ncbi_112723236	2	4.12612e-68	4.59054e-65	DRR49A	PREDICTED: pathogenesis-related protein 2-like [Arachis ipaensis]	-	-	-	-	-	-	-
ncbi_112723127	2	8.3228e-67	9.10906e-64	DRR49A	PREDICTED: pathogenesis-related protein 2-like [Arachis ipaensis]	-	-	-	-	-	-	-
ncbi_112755742	2	9.75658e-66	1.05235e-62	PARB	PREDICTED: glutathione S-transferase APIC-like isoform X1 [Arachis ipaensis]	Metabolism	Metabolism of other amino acids	ko00480//Glutathione metabolism	K00799	-	-	-
ncbi_112784034	2	4.24967e-65	4.51825e-62	LSU2	protein RESPONSE TO LOW SULFUR 2-like [Cajanus cajan]	-	-	-	-	-	-	-
ncbi_112765995	5	1.19348e-64	1.25103e-61	PETE	PREDICTED: plastocyanin-like [Arachis duranensis]	Metabolism	Energy metabolism	ko00195//Photosynthesis	K02638	-	-	-
ncbi_36489131	1	9.21936e-63	9.52974e-60	ndhJ	NADH-plastoquinone oxidoreductase subunit J (chloroplast) [Arachis hypogaea]	Metabolism;Metabolism	Global and overview maps;Energy metabolism	ko01100//Metabolic pathways;ko00190//Oxidative phosphorylation	K05581;K05581	GO:0044434//chloroplast part	GO:0048037//cofactor binding;GO:0050136//NADH dehydrogenase (quinone) activity	GO:0006091//generation of precursor metabolites and energy;GO:0044710//single-organism metabolic process
ncbi_112723221	2	1.42238e-62	1.45012e-59	DRR49A	PREDICTED: pathogenesis-related protein 2-like [Arachis ipaensis]	-	-	-	-	-	-	-
ncbi_36489222	3	2.34478e-62	2.35821e-59	ndhG	NADH-plastoquinone oxidoreductase subunit 6 (chloroplast) [Arachis hypogaea]	Metabolism;Metabolism	Global and overview maps;Energy metabolism	ko01100//Metabolic pathways;ko00190//Oxidative phosphorylation	K05578;K05578	GO:0031224//intrinsic component of membrane;GO:0044434//chloroplast part	GO:0048037//cofactor binding;GO:0050136//NADH dehydrogenase (quinone) activity	GO:0044710//single-organism metabolic process
ncbi_112787536	2	7.56406e-62	7.50597e-59	HSP70	PREDICTED: heat shock cognate 70 kDa protein 2 [Arachis duranensis]	Genetic Information Processing;Cellular Processes;Genetic Information Processing	Folding, sorting and degradation;Transport and catabolism;Transcription	ko04141//Protein processing in endoplasmic reticulum;ko04144//Endocytosis;ko03040//Spliceosome	K03283;K03283;K03283	-	-	-
ncbi_112734545	5	2.41653e-61	2.36642e-58	CAB3	PREDICTED: chlorophyll a-b binding protein of LHCII type 1-like [Arachis ipaensis]	Metabolism;Metabolism	Global and overview maps;Energy metabolism	ko01100//Metabolic pathways;ko00196//Photosynthesis - antenna proteins	K08912;K08912	-	-	-
ncbi_112723224	2	2.42681e-60	2.34562e-57	DRR49A	PREDICTED: pathogenesis-related protein 2-like [Arachis ipaensis]	-	-	-	-	-	-	-
ncbi_112715772	2	6.3743e-60	6.08206e-57	LSU2	protein RESPONSE TO LOW SULFUR 2-like [Cajanus cajan]	-	-	-	-	-	-	-
ncbi_36489224	1	2.77881e-59	2.61785e-56	ndhA	NADH-plastoquinone oxidoreductase subunit 1 (chloroplast) [Arachis hypogaea]	Metabolism;Metabolism	Global and overview maps;Energy metabolism	ko01100//Metabolic pathways;ko00190//Oxidative phosphorylation	K05572;K05572	GO:0031224//intrinsic component of membrane;GO:0044434//chloroplast part	GO:0016651//oxidoreductase activity, acting on NAD(P)H;GO:0048037//cofactor binding	GO:0006091//generation of precursor metabolites and energy;GO:0044710//single-organism metabolic process
ncbi_112697009	4	3.08067e-59	2.86594e-56	At3g03980	PREDICTED: short-chain type dehydrogenase/reductase-like [Arachis duranensis]	Metabolism;Metabolism;Metabolism;Metabolism;Metabolism	Global and overview maps;Global and overview maps;Lipid metabolism;Lipid metabolism;Metabolism of cofactors and vitamins	ko01100//Metabolic pathways;ko01212//Fatty acid metabolism;ko00061//Fatty acid biosynthesis;ko01040//Biosynthesis of unsaturated fatty acids;ko00780//Biotin metabolism	K00059;K00059;K00059;K00059;K00059	-	-	-
ncbi_36489121	1	3.23366e-59	2.97114e-56	psbA	PSII 32 kDa protein (chloroplast) [Corynocarpus laevigatus]	Metabolism;Metabolism	Global and overview maps;Energy metabolism	ko01100//Metabolic pathways;ko00195//Photosynthesis	K02703;K02703	GO:0009521//photosystem;GO:0031224//intrinsic component of membrane;GO:0031976//plastid thylakoid;GO:0044434//chloroplast part	GO:0009055//electron carrier activity;GO:0016491//oxidoreductase activity;GO:0046906//tetrapyrrole binding;GO:0046914//transition metal ion binding	GO:0006464//cellular protein modification process;GO:0006950//response to stress;GO:0009767//photosynthetic electron transport chain;GO:0032774//RNA biosynthetic process;GO:0043623//cellular protein complex assembly
ncbi_112719857	4	1.23187e-58	1.11806e-55	RPL10	PREDICTED: 60S ribosomal protein L10 [Glycine max]	Genetic Information Processing	Translation	ko03010//Ribosome	K02866	-	-	-
ncbi_36489138	1	2.5778e-58	2.31145e-55	psaA	photosystem I P700 apoprotein A1 (chloroplast) [Arachis hypogaea]	Metabolism;Metabolism	Global and overview maps;Energy metabolism	ko01100//Metabolic pathways;ko00195//Photosynthesis	K02689;K02689	GO:0009521//photosystem;GO:0031224//intrinsic component of membrane;GO:0044434//chloroplast part	GO:0003824//catalytic activity;GO:0043169//cation binding;GO:0046906//tetrapyrrole binding;GO:0051536//iron-sulfur cluster binding	GO:0006464//cellular protein modification process;GO:0044710//single-organism metabolic process
ncbi_112796886	4	2.71757e-58	2.40777e-55	HSP26-A	PREDICTED: probable glutathione S-transferase [Arachis ipaensis]	Metabolism	Metabolism of other amino acids	ko00480//Glutathione metabolism	K00799	-	GO:0003824//catalytic activity	-
ncbi_112701750	5	4.84952e-58	4.24613e-55	CAB215	PREDICTED: chlorophyll a-b binding protein 215, chloroplastic [Arachis duranensis]	Metabolism;Metabolism	Global and overview maps;Energy metabolism	ko01100//Metabolic pathways;ko00196//Photosynthesis - antenna proteins	K08913;K08913	GO:0009521//photosystem;GO:0031224//intrinsic component of membrane	GO:0043169//cation binding;GO:0046906//tetrapyrrole binding	GO:0006091//generation of precursor metabolites and energy;GO:0006464//cellular protein modification process
ncbi_112710809	2	5.5936e-58	4.84068e-55	HSP17.3-B	PREDICTED: 17.3 kDa class I heat shock protein-like [Arachis duranensis]	Genetic Information Processing	Folding, sorting and degradation	ko04141//Protein processing in endoplasmic reticulum	K13993	-	-	-
ncbi_112764072	2	9.88875e-58	8.45931e-55	ADH1	PREDICTED: alcohol dehydrogenase 1 [Arachis duranensis]	Metabolism;Metabolism;Metabolism;Metabolism;Metabolism;Metabolism	Global and overview maps;Global and overview maps;Carbohydrate metabolism;Lipid metabolism;Lipid metabolism;Amino acid metabolism	ko01100//Metabolic pathways;ko01110//Biosynthesis of secondary metabolites;ko00010//Glycolysis / Gluconeogenesis;ko00071//Fatty acid degradation;ko00592//alpha-Linolenic acid metabolism;ko00350//Tyrosine metabolism	K18857;K18857;K18857;K18857;K18857;K18857	-	GO:0003824//catalytic activity;GO:0046914//transition metal ion binding	GO:0044710//single-organism metabolic process
ncbi_112714787	2	3.29254e-57	2.78459e-54	CAD1	PREDICTED: probable cinnamyl alcohol dehydrogenase 1 [Arachis duranensis]	Metabolism;Metabolism;Metabolism	Global and overview maps;Global and overview maps;Biosynthesis of other secondary metabolites	ko01100//Metabolic pathways;ko01110//Biosynthesis of secondary metabolites;ko00940//Phenylpropanoid biosynthesis	K00083;K00083;K00083	-	-	-
ncbi_112792125	5	7.86953e-56	6.5807e-53	SEND33	PREDICTED: ferredoxin [Arachis duranensis]	Metabolism	Energy metabolism	ko00195//Photosynthesis	K02639	-	GO:0043169//cation binding;GO:0051536//iron-sulfur cluster binding	GO:0006091//generation of precursor metabolites and energy
ncbi_112736735	4	8.09503e-55	6.69405e-52	At2g30620	PREDICTED: histone H1-like, partial [Arachis ipaensis]	-	-	-	-	-	-	-
ncbi_112775315	4	8.80603e-55	7.20198e-52	BZIP53	PREDICTED: bZIP transcription factor 53-like [Arachis duranensis]	-	-	-	-	-	GO:0003677//DNA binding	GO:0010468//regulation of gene expression
ncbi_112789142	5	1.5895e-54	1.28584e-51	FBA2	PREDICTED: fructose-bisphosphate aldolase 1, chloroplastic [Arachis duranensis]	Metabolism;Metabolism;Metabolism;Metabolism;Metabolism;Metabolism;Metabolism;Metabolism	Global and overview maps;Global and overview maps;Global and overview maps;Global and overview maps;Carbohydrate metabolism;Energy metabolism;Carbohydrate metabolism;Carbohydrate metabolism	ko01100//Metabolic pathways;ko01110//Biosynthesis of secondary metabolites;ko01200//Carbon metabolism;ko01230//Biosynthesis of amino acids;ko00010//Glycolysis / Gluconeogenesis;ko00710//Carbon fixation in photosynthetic organisms;ko00051//Fructose and mannose metabolism;ko00030//Pentose phosphate pathway	K01623;K01623;K01623;K01623;K01623;K01623;K01623;K01623	-	GO:0016832//aldehyde-lyase activity	GO:0006090//pyruvate metabolic process
ncbi_112767125	5	2.08275e-54	1.66674e-51	CAB215	PREDICTED: chlorophyll a-b binding protein 215, chloroplastic [Arachis duranensis]	Metabolism;Metabolism	Global and overview maps;Energy metabolism	ko01100//Metabolic pathways;ko00196//Photosynthesis - antenna proteins	K08913;K08913	GO:0009521//photosystem;GO:0031224//intrinsic component of membrane	GO:0043169//cation binding;GO:0046906//tetrapyrrole binding	GO:0006091//generation of precursor metabolites and energy;GO:0006464//cellular protein modification process
ncbi_112801293	2	4.44045e-54	3.5157e-51	OPR2	PREDICTED: 12-oxophytodienoate reductase 2-like isoform X2 [Arachis duranensis]	Metabolism;Metabolism;Metabolism	Global and overview maps;Global and overview maps;Lipid metabolism	ko01100//Metabolic pathways;ko01110//Biosynthesis of secondary metabolites;ko00592//alpha-Linolenic acid metabolism	K05894;K05894;K05894	-	GO:0003824//catalytic activity;GO:0032553//ribonucleotide binding	GO:0044710//single-organism metabolic process
ncbi_112797021	1	1.37233e-53	1.0751e-50	CAX3	PREDICTED: vacuolar cation/proton exchanger 3-like [Arachis duranensis]	-	-	-	-	GO:0031224//intrinsic component of membrane	GO:0015368//calcium:cation antiporter activity	GO:0006816//calcium ion transport;GO:0044763//single-organism cellular process
ncbi_112734296	5	3.48208e-53	2.69948e-50	SEND33	PREDICTED: ferredoxin [Arachis duranensis]	Metabolism	Energy metabolism	ko00195//Photosynthesis	K02639	-	GO:0043169//cation binding;GO:0051536//iron-sulfur cluster binding	GO:0006091//generation of precursor metabolites and energy
ncbi_114924625	3	5.00872e-53	3.84298e-50	--	PREDICTED: uncharacterized protein LOC109131543 [Camelina sativa]	-	-	-	-	GO:0043231//intracellular membrane-bounded organelle	-	-
ncbi_112771718	5	3.88847e-52	2.95302e-49	CAB13	PREDICTED: chlorophyll a-b binding protein 13, chloroplastic [Arachis ipaensis]	Metabolism;Metabolism	Global and overview maps;Energy metabolism	ko01100//Metabolic pathways;ko00196//Photosynthesis - antenna proteins	K08914;K08914	GO:0009521//photosystem;GO:0031224//intrinsic component of membrane	GO:0043169//cation binding;GO:0046906//tetrapyrrole binding	GO:0006091//generation of precursor metabolites and energy;GO:0006464//cellular protein modification process
ncbi_112776401	2	7.27083e-52	5.4659e-49	-	-	-	-	-	-	-	-	-
ncbi_112752023	5	8.65069e-51	6.43819e-48	CAB6A	PREDICTED: chlorophyll a-b binding protein 6A, chloroplastic [Arachis duranensis]	Metabolism	Energy metabolism	ko00196//Photosynthesis - antenna proteins	K08907	-	-	-
ncbi_112698437	1	1.34168e-50	9.88645e-48	XTH23	PREDICTED: probable xyloglucan endotransglucosylase/hydrolase protein 23 [Arachis ipaensis]	Environmental Information Processing	Signal transduction	ko04075//Plant hormone signal transduction	K14504	GO:0005576//extracellular region;GO:0030312//external encapsulating structure	GO:0016758//transferase activity, transferring hexosyl groups;GO:0016787//hydrolase activity	GO:0044042//glucan metabolic process;GO:0045229//external encapsulating structure organization
ncbi_36489155	3	2.38708e-50	1.74173e-47	rpoB	RNA polymerase beta subunit (chloroplast) [Arachis hypogaea]	Metabolism;Metabolism;Metabolism;Genetic Information Processing	Global and overview maps;Nucleotide metabolism;Nucleotide metabolism;Transcription	ko01100//Metabolic pathways;ko00230//Purine metabolism;ko00240//Pyrimidine metabolism;ko03020//RNA polymerase	K03043;K03043;K03043;K03043	-	-	-
ncbi_112737851	2	2.57415e-50	1.85998e-47	At4g27270	PREDICTED: probable NAD(P)H dehydrogenase (quinone) FQR1-like 1 [Arachis ipaensis]	Metabolism;Metabolism	Global and overview maps;Metabolism of cofactors and vitamins	ko01110//Biosynthesis of secondary metabolites;ko00130//Ubiquinone and other terpenoid-quinone biosynthesis	K03809;K03809	-	GO:0003824//catalytic activity	GO:0006355//regulation of transcription, DNA-templated;GO:0044710//single-organism metabolic process
ncbi_112737737	4	8.25293e-50	5.90593e-47	At2g30620	PREDICTED: histone H1-like, partial [Arachis ipaensis]	-	-	-	-	-	-	-
ncbi_112713082	2	1.15969e-49	8.21987e-47	-	-	-	-	-	-	-	-	-
ncbi_112803074	5	2.13429e-49	1.49851e-46	CAB6A	PREDICTED: chlorophyll a-b binding protein 6A, chloroplastic [Arachis duranensis]	Metabolism	Energy metabolism	ko00196//Photosynthesis - antenna proteins	K08907	-	-	-
ncbi_112803007	5	3.5984e-49	2.50287e-46	CAB3	PREDICTED: chlorophyll a-b binding protein of LHCII type 1 [Arachis duranensis]	Metabolism;Metabolism	Global and overview maps;Energy metabolism	ko01100//Metabolic pathways;ko00196//Photosynthesis - antenna proteins	K08912;K08912	-	-	-
ncbi_112796167	4	1.47896e-48	1.01916e-45	PDF2.1	PREDICTED: defensin Ec-AMP-D2-like [Arachis duranensis]	-	-	-	-	-	-	-
ncbi_112797970	2	1.84959e-48	1.26288e-45	At3g02360	PREDICTED: 6-phosphogluconate dehydrogenase, decarboxylating 3 [Arachis duranensis]	Metabolism;Metabolism;Metabolism;Metabolism;Metabolism	Global and overview maps;Global and overview maps;Global and overview maps;Metabolism of other amino acids;Carbohydrate metabolism	ko01100//Metabolic pathways;ko01110//Biosynthesis of secondary metabolites;ko01200//Carbon metabolism;ko00480//Glutathione metabolism;ko00030//Pentose phosphate pathway	K00033;K00033;K00033;K00033;K00033	-	GO:0000166//nucleotide binding;GO:0016614//oxidoreductase activity, acting on CH-OH group of donors;GO:0048037//cofactor binding	GO:0006739//NADP metabolic process
ncbi_112697048	5	6.21263e-48	4.20335e-45	GAPA	PREDICTED: glyceraldehyde-3-phosphate dehydrogenase A, chloroplastic [Arachis ipaensis]	Metabolism;Metabolism;Metabolism	Global and overview maps;Global and overview maps;Energy metabolism	ko01100//Metabolic pathways;ko01200//Carbon metabolism;ko00710//Carbon fixation in photosynthetic organisms	K05298;K05298;K05298	-	GO:0000166//nucleotide binding;GO:0016903//oxidoreductase activity, acting on the aldehyde or oxo group of donors	GO:0044710//single-organism metabolic process
ncbi_36489220	1	9.72142e-48	6.51808e-45	psaC	photosystem I subunit VII (chloroplast) [Castanopsis concinna]	Metabolism;Metabolism	Global and overview maps;Energy metabolism	ko01100//Metabolic pathways;ko00195//Photosynthesis	K02691;K02691	GO:0009521//photosystem;GO:0044434//chloroplast part	GO:0003824//catalytic activity;GO:0043169//cation binding;GO:0051536//iron-sulfur cluster binding	GO:0009767//photosynthetic electron transport chain
ncbi_112703541	2	1.14959e-47	7.63905e-45	PR10-1	PREDICTED: pathogenesis-related protein 2-like [Arachis duranensis]	-	-	-	-	-	-	-
ncbi_112764191	2	5.77845e-47	3.8058e-44	HSP18.5-C	PREDICTED: 17.3 kDa class I heat shock protein-like [Arachis ipaensis]	Genetic Information Processing	Folding, sorting and degradation	ko04141//Protein processing in endoplasmic reticulum	K13993	-	-	-
ncbi_112751942	5	6.8066e-47	4.44364e-44	CAB3	PREDICTED: chlorophyll a-b binding protein of LHCII type 1 [Arachis duranensis]	Metabolism;Metabolism	Global and overview maps;Energy metabolism	ko01100//Metabolic pathways;ko00196//Photosynthesis - antenna proteins	K08912;K08912	-	-	-
ncbi_112802215	2	7.78393e-47	5.03749e-44	LBD41	PREDICTED: LOB domain-containing protein 41-like [Arachis duranensis]	-	-	-	-	-	-	-
ncbi_112751856	4	6.11469e-46	3.9231e-43	HSP83A	PREDICTED: heat shock protein 83 isoform X2 [Arachis ipaensis]	Organismal Systems;Genetic Information Processing	Environmental adaptation;Folding, sorting and degradation	ko04626//Plant-pathogen interaction;ko04141//Protein processing in endoplasmic reticulum	K04079;K04079	-	-	-
ncbi_112719985	2	2.11008e-45	1.34223e-42	AS2	PREDICTED: asparagine synthetase [glutamine-hydrolyzing] 2 [Arachis ipaensis]	Metabolism;Metabolism;Metabolism	Global and overview maps;Global and overview maps;Amino acid metabolism	ko01100//Metabolic pathways;ko01110//Biosynthesis of secondary metabolites;ko00250//Alanine, aspartate and glutamate metabolism	K01953;K01953;K01953	-	-	-
ncbi_112736707	4	1.20563e-44	7.60405e-42	At1g07440	PREDICTED: tropinone reductase homolog At5g06060-like [Arachis ipaensis]	Metabolism;Metabolism;Metabolism	Global and overview maps;Global and overview maps;Biosynthesis of other secondary metabolites	ko01100//Metabolic pathways;ko01110//Biosynthesis of secondary metabolites;ko00960//Tropane, piperidine and pyridine alkaloid biosynthesis	K08081;K08081;K08081	-	-	-
ncbi_112751127	2	1.27228e-43	7.95701e-41	LBD41	PREDICTED: LOB domain-containing protein 41-like isoform X1 [Arachis ipaensis]	-	-	-	-	-	-	-
ncbi_112789979	4	1.58441e-43	9.82649e-41	At4g27270	PREDICTED: probable NAD(P)H dehydrogenase (quinone) FQR1-like 1 [Arachis duranensis]	Metabolism;Metabolism	Global and overview maps;Metabolism of cofactors and vitamins	ko01110//Biosynthesis of secondary metabolites;ko00130//Ubiquinone and other terpenoid-quinone biosynthesis	K03809;K03809	-	-	-
ncbi_112696940	4	8.36491e-43	5.14504e-40	--	PREDICTED: protein SRC1-like [Arachis duranensis]	-	-	-	-	-	-	-
ncbi_112736810	2	1.47033e-42	8.96952e-40	EP3	PREDICTED: endochitinase EP3-like [Arachis ipaensis]	Metabolism;Metabolism	Global and overview maps;Carbohydrate metabolism	ko01100//Metabolic pathways;ko00520//Amino sugar and nucleotide sugar metabolism	K01183;K01183	-	-	-
ncbi_112703414	5	4.17151e-42	2.52407e-39	PSBR	PREDICTED: photosystem II 10 kDa polypeptide, chloroplastic [Arachis duranensis]	Metabolism;Metabolism	Global and overview maps;Energy metabolism	ko01100//Metabolic pathways;ko00195//Photosynthesis	K03541;K03541	-	-	-
ncbi_112750192	5	4.33097e-42	2.59942e-39	LHCB4.1	PREDICTED: chlorophyll a-b binding protein CP29.2, chloroplastic-like [Arachis duranensis]	Metabolism;Metabolism	Global and overview maps;Energy metabolism	ko01100//Metabolic pathways;ko00196//Photosynthesis - antenna proteins	K08915;K08915	GO:0009521//photosystem;GO:0031224//intrinsic component of membrane;GO:0031976//plastid thylakoid;GO:0044434//chloroplast part	GO:0043169//cation binding;GO:0046906//tetrapyrrole binding	GO:0006091//generation of precursor metabolites and energy;GO:0006464//cellular protein modification process;GO:0009642//response to light intensity;GO:0034285//response to disaccharide;GO:0043269//regulation of ion transport
ncbi_112735433	5	7.56e-42	4.50116e-39	PSBQ2	PREDICTED: oxygen-evolving enhancer protein 3-2, chloroplastic [Arachis duranensis]	Metabolism;Metabolism	Global and overview maps;Energy metabolism	ko01100//Metabolic pathways;ko00195//Photosynthesis	K08901;K08901	-	-	-
ncbi_112703113	4	9.47642e-42	5.59741e-39	ERD14	PREDICTED: phosphoprotein ECPP44-like [Arachis duranensis]	-	-	-	-	-	-	-
ncbi_112765072	4	1.03856e-41	6.0861e-39	HSP17.9-D	PREDICTED: 17.9 kDa class II heat shock protein-like [Arachis duranensis]	Genetic Information Processing	Folding, sorting and degradation	ko04141//Protein processing in endoplasmic reticulum	K13993	-	-	-
ncbi_112726720	5	1.05934e-41	6.15943e-39	PSBQ2	PREDICTED: oxygen-evolving enhancer protein 3-2, chloroplastic [Arachis ipaensis]	Metabolism;Metabolism	Global and overview maps;Energy metabolism	ko01100//Metabolic pathways;ko00195//Photosynthesis	K08901;K08901	GO:0005576//extracellular region;GO:0009532//plastid stroma;GO:0031978//plastid thylakoid lumen;GO:0044434//chloroplast part	-	GO:0006873//cellular ion homeostasis;GO:0030001//metal ion transport;GO:0043094//cellular metabolic compound salvage
ncbi_112767195	1	1.43835e-41	8.29825e-39	--	PREDICTED: protein STIG1-like [Arachis duranensis]	-	-	-	-	-	-	-
ncbi_112754934	5	1.46582e-41	8.39168e-39	GAPA	PREDICTED: glyceraldehyde-3-phosphate dehydrogenase A, chloroplastic [Arachis ipaensis]	Metabolism;Metabolism;Metabolism	Global and overview maps;Global and overview maps;Energy metabolism	ko01100//Metabolic pathways;ko01200//Carbon metabolism;ko00710//Carbon fixation in photosynthetic organisms	K05298;K05298;K05298	-	GO:0000166//nucleotide binding;GO:0016903//oxidoreductase activity, acting on the aldehyde or oxo group of donors	GO:0044710//single-organism metabolic process
ncbi_112702455	2	5.5144e-41	3.13285e-38	HSP18.2	PREDICTED: 18.2 kDa class I heat shock protein-like [Arachis duranensis]	Genetic Information Processing	Folding, sorting and degradation	ko04141//Protein processing in endoplasmic reticulum	K13993	-	-	-
ncbi_112711567	4	5.97789e-41	3.37044e-38	ATX1	PREDICTED: copper transport protein ATX1-like [Arachis duranensis]	-	-	-	-	-	-	-
ncbi_112765161	2	8.37285e-41	4.68527e-38	HSP18.2	PREDICTED: 18.2 kDa class I heat shock protein-like [Arachis ipaensis]	Genetic Information Processing	Folding, sorting and degradation	ko04141//Protein processing in endoplasmic reticulum	K13993	-	-	-
ncbi_112701901	5	3.77621e-40	2.09732e-37	PSBO	PREDICTED: oxygen-evolving enhancer protein 1, chloroplastic-like [Arachis duranensis]	Metabolism;Metabolism	Global and overview maps;Energy metabolism	ko01100//Metabolic pathways;ko00195//Photosynthesis	K02716;K02716	-	-	-
ncbi_36489161	1	4.99574e-40	2.75409e-37	atpF	ATP synthase CF0 subunit I (chloroplast) [Arachis hypogaea]	Metabolism;Metabolism;Metabolism	Global and overview maps;Energy metabolism;Energy metabolism	ko01100//Metabolic pathways;ko00190//Oxidative phosphorylation;ko00195//Photosynthesis	K02109;K02109;K02109	GO:0031224//intrinsic component of membrane;GO:0033177//proton-transporting two-sector ATPase complex, proton-transporting domain;GO:0044434//chloroplast part	GO:0015077//monovalent inorganic cation transmembrane transporter activity;GO:0019829//cation-transporting ATPase activity	GO:0006754//ATP biosynthetic process;GO:0006818//hydrogen transport
ncbi_112702679	1	1.01095e-39	5.53225e-37	EXPA10	PREDICTED: expansin-A10-like [Arachis duranensis]	-	-	-	-	GO:0030312//external encapsulating structure	-	GO:0071555//cell wall organization
ncbi_112732765	4	1.55826e-39	8.4651e-37	GPX6	PREDICTED: probable phospholipid hydroperoxide glutathione peroxidase [Arachis ipaensis]	Metabolism;Metabolism	Metabolism of other amino acids;Lipid metabolism	ko00480//Glutathione metabolism;ko00590//Arachidonic acid metabolism	K00432;K00432	-	GO:0004601//peroxidase activity	GO:0006950//response to stress;GO:0044710//single-organism metabolic process
ncbi_112772315	5	1.87356e-39	1.01042e-36	PSAO	PREDICTED: photosystem I subunit O [Arachis ipaensis]	Metabolism	Energy metabolism	ko00195//Photosynthesis	K14332	GO:0009521//photosystem;GO:0009536//plastid	-	GO:0000097//sulfur amino acid biosynthetic process;GO:0006873//cellular ion homeostasis;GO:0006996//organelle organization;GO:0009765//photosynthesis, light harvesting;GO:0016072//rRNA metabolic process;GO:0030001//metal ion transport;GO:0031399//regulation of protein modification process;GO:0043623//cellular protein complex assembly
ncbi_112771801	5	2.56652e-39	1.37418e-36	PSBR	PREDICTED: photosystem II 10 kDa polypeptide, chloroplastic [Arachis ipaensis]	Metabolism;Metabolism	Global and overview maps;Energy metabolism	ko01100//Metabolic pathways;ko00195//Photosynthesis	K03541;K03541	-	-	-
ncbi_112706333	4	1.65908e-38	8.81969e-36	ME1	PREDICTED: NADP-dependent malic enzyme [Arachis duranensis]	Metabolism;Metabolism;Metabolism;Metabolism	Global and overview maps;Global and overview maps;Carbohydrate metabolism;Energy metabolism	ko01100//Metabolic pathways;ko01200//Carbon metabolism;ko00620//Pyruvate metabolism;ko00710//Carbon fixation in photosynthetic organisms	K00029;K00029;K00029;K00029	-	-	-
ncbi_112703190	2	2.00588e-38	1.05876e-35	UGT85A24	PREDICTED: 7-deoxyloganetin glucosyltransferase-like [Arachis duranensis]	Metabolism;Metabolism	Global and overview maps;Global and overview maps	ko01100//Metabolic pathways;ko01110//Biosynthesis of secondary metabolites	K21374;K21374	-	GO:0016757//transferase activity, transferring glycosyl groups	-
ncbi_112794127	1	2.64273e-38	1.38509e-35	CYP79D4	PREDICTED: isoleucine N-monooxygenase 2-like [Arachis duranensis]	Metabolism;Metabolism;Metabolism;Metabolism	Global and overview maps;Global and overview maps;Metabolism of other amino acids;Biosynthesis of other secondary metabolites	ko01110//Biosynthesis of secondary metabolites;ko01210//2-Oxocarboxylic acid metabolism;ko00460//Cyanoamino acid metabolism;ko00966//Glucosinolate biosynthesis	K12153;K12153;K12153;K12153	-	GO:0016491//oxidoreductase activity;GO:0046906//tetrapyrrole binding	GO:0044710//single-organism metabolic process
ncbi_112784378	2	2.67025e-38	1.38972e-35	GRXC9	PREDICTED: glutaredoxin-C9 [Arachis ipaensis]	-	-	-	-	-	GO:0015036//disulfide oxidoreductase activity	GO:0019725//cellular homeostasis;GO:0044710//single-organism metabolic process
ncbi_112756986	4	3.54725e-38	1.83334e-35	METK1	PREDICTED: S-adenosylmethionine synthase 1 [Arachis duranensis]	Metabolism;Metabolism;Metabolism;Metabolism	Global and overview maps;Global and overview maps;Global and overview maps;Amino acid metabolism	ko01100//Metabolic pathways;ko01110//Biosynthesis of secondary metabolites;ko01230//Biosynthesis of amino acids;ko00270//Cysteine and methionine metabolism	K00789;K00789;K00789;K00789	-	GO:0016765//transferase activity, transferring alkyl or aryl (other than methyl) groups;GO:0032550//purine ribonucleoside binding;GO:0043169//cation binding	GO:0009108//coenzyme biosynthetic process
ncbi_112726769	2	9.42119e-38	4.8356e-35	SDR1	PREDICTED: (+)-neomenthol dehydrogenase-like [Arachis ipaensis]	Metabolism;Metabolism	Global and overview maps;Metabolism of terpenoids and polyketides	ko01110//Biosynthesis of secondary metabolites;ko00902//Monoterpenoid biosynthesis	K15095;K15095	-	GO:0003824//catalytic activity	GO:0044710//single-organism metabolic process
ncbi_112706343	2	1.54578e-37	7.87967e-35	HSP17.9-D	PREDICTED: 17.9 kDa class II heat shock protein-like [Arachis duranensis]	Genetic Information Processing	Folding, sorting and degradation	ko04141//Protein processing in endoplasmic reticulum	K13993	-	-	-
ncbi_112710539	4	1.99975e-37	1.00667e-34	BZIP53	PREDICTED: bZIP transcription factor 53-like [Arachis duranensis]	-	-	-	-	-	GO:0003677//DNA binding	GO:0010468//regulation of gene expression
ncbi_112775957	2	2.00186e-37	1.00667e-34	FDX3	PREDICTED: ferredoxin, root R-B2-like [Arachis duranensis]	Metabolism	Energy metabolism	ko00195//Photosynthesis	K02639	-	-	-
ncbi_112751653	5	2.2687e-37	1.13319e-34	LHCB5	PREDICTED: chlorophyll a-b binding protein CP26, chloroplastic [Arachis duranensis]	Metabolism;Metabolism	Global and overview maps;Energy metabolism	ko01100//Metabolic pathways;ko00196//Photosynthesis - antenna proteins	K08916;K08916	GO:0009521//photosystem;GO:0031224//intrinsic component of membrane	GO:0043169//cation binding;GO:0046906//tetrapyrrole binding	GO:0006091//generation of precursor metabolites and energy;GO:0006464//cellular protein modification process
ncbi_112749881	1	2.85071e-37	1.41441e-34	STP13	PREDICTED: sugar transport protein 13 [Arachis ipaensis]	-	-	-	-	GO:0005911//cell-cell junction;GO:0031224//intrinsic component of membrane	GO:0005356//hydrogen:glucose symporter activity	GO:0006865//amino acid transport;GO:0008645//hexose transport;GO:0044763//single-organism cellular process
ncbi_112727978	5	4.13396e-37	2.03752e-34	LHCB4.1	PREDICTED: chlorophyll a-b binding protein CP29.2, chloroplastic-like [Arachis ipaensis]	Metabolism;Metabolism	Global and overview maps;Energy metabolism	ko01100//Metabolic pathways;ko00196//Photosynthesis - antenna proteins	K08915;K08915	GO:0009521//photosystem;GO:0031224//intrinsic component of membrane;GO:0031976//plastid thylakoid;GO:0044434//chloroplast part	GO:0043169//cation binding;GO:0046906//tetrapyrrole binding	GO:0006091//generation of precursor metabolites and energy;GO:0006464//cellular protein modification process;GO:0009642//response to light intensity;GO:0034285//response to disaccharide;GO:0043269//regulation of ion transport
ncbi_112720204	5	1.0694e-36	5.23613e-34	PSBO	PREDICTED: oxygen-evolving enhancer protein 1, chloroplastic [Arachis ipaensis]	Metabolism;Metabolism	Global and overview maps;Energy metabolism	ko01100//Metabolic pathways;ko00195//Photosynthesis	K02716;K02716	GO:0009521//photosystem;GO:0019867//outer membrane;GO:0031224//intrinsic component of membrane	-	GO:0042548//regulation of photosynthesis, light reaction
ncbi_112732696	4	1.32168e-36	6.42906e-34	At5g41330	PREDICTED: BTB/POZ domain-containing protein At5g41330 [Arachis ipaensis]	-	-	-	-	-	-	-
ncbi_112712149	2	1.41558e-36	6.84113e-34	FDX3	PREDICTED: ferredoxin, root R-B2-like [Arachis duranensis]	Metabolism	Energy metabolism	ko00195//Photosynthesis	K02639	-	-	-
ncbi_36489158	3	1.99179e-36	9.56366e-34	rps2	ribosomal protein S2 (chloroplast) [Arachis hypogaea]	Genetic Information Processing	Translation	ko03010//Ribosome	K02967	GO:0009536//plastid;GO:0044391//ribosomal subunit	-	GO:0010467//gene expression
ncbi_112736099	2	2.14322e-36	1.02248e-33	-	-	-	-	-	-	-	-	-
ncbi_112733528	4	7.12125e-36	3.37574e-33	HSP17.3-B	PREDICTED: 17.3 kDa class I heat shock protein-like [Arachis ipaensis]	Genetic Information Processing	Folding, sorting and degradation	ko04141//Protein processing in endoplasmic reticulum	K13993	-	-	-
ncbi_112740243	2	1.01883e-35	4.79905e-33	--	PREDICTED: stigma-specific STIG1-like protein 1 [Arachis duranensis]	-	-	-	-	-	-	-
ncbi_112790583	5	3.08954e-35	1.44614e-32	PSBO	PREDICTED: oxygen-evolving enhancer protein 1, chloroplastic [Arachis duranensis]	Metabolism;Metabolism	Global and overview maps;Energy metabolism	ko01100//Metabolic pathways;ko00195//Photosynthesis	K02716;K02716	GO:0009521//photosystem;GO:0019867//outer membrane;GO:0031224//intrinsic component of membrane	-	GO:0042548//regulation of photosynthesis, light reaction
ncbi_36489159	3	3.57324e-35	1.66209e-32	atpI	ATP synthase CF0 subunit IV (chloroplast) [Arachis hypogaea]	Metabolism;Metabolism;Metabolism	Global and overview maps;Energy metabolism;Energy metabolism	ko01100//Metabolic pathways;ko00190//Oxidative phosphorylation;ko00195//Photosynthesis	K02108;K02108;K02108	GO:0031224//intrinsic component of membrane;GO:0033177//proton-transporting two-sector ATPase complex, proton-transporting domain;GO:0044434//chloroplast part	GO:0015077//monovalent inorganic cation transmembrane transporter activity;GO:0019829//cation-transporting ATPase activity	GO:0006754//ATP biosynthetic process;GO:0006818//hydrogen transport
ncbi_112705955	4	4.53157e-35	2.09477e-32	UBC10	Ubiquitin-conjugating enzyme E2 10, partial [Cajanus cajan]	-	-	-	-	-	-	-
ncbi_112698134	2	6.29168e-35	2.89044e-32	SlH4	histone H4 [Zea mays]	-	-	-	-	GO:0005911//cell-cell junction;GO:0009536//plastid;GO:0031090//organelle membrane;GO:0043232//intracellular non-membrane-bounded organelle	GO:0003676//nucleic acid binding;GO:0046983//protein dimerization activity	GO:0034728//nucleosome organization
ncbi_112696880	1	6.8975e-35	3.14932e-32	PER44	PREDICTED: peroxidase 44-like [Arachis duranensis]	Metabolism;Metabolism;Metabolism	Global and overview maps;Global and overview maps;Biosynthesis of other secondary metabolites	ko01100//Metabolic pathways;ko01110//Biosynthesis of secondary metabolites;ko00940//Phenylpropanoid biosynthesis	K00430;K00430;K00430	-	GO:0003824//catalytic activity;GO:0043169//cation binding;GO:0046906//tetrapyrrole binding	GO:0006950//response to stress;GO:0044710//single-organism metabolic process
ncbi_112744673	2	8.78276e-35	3.98566e-32	At3g02360	PREDICTED: 6-phosphogluconate dehydrogenase, decarboxylating 3 [Arachis ipaensis]	Metabolism;Metabolism;Metabolism;Metabolism;Metabolism	Global and overview maps;Global and overview maps;Global and overview maps;Metabolism of other amino acids;Carbohydrate metabolism	ko01100//Metabolic pathways;ko01110//Biosynthesis of secondary metabolites;ko01200//Carbon metabolism;ko00480//Glutathione metabolism;ko00030//Pentose phosphate pathway	K00033;K00033;K00033;K00033;K00033	-	GO:0000166//nucleotide binding;GO:0016614//oxidoreductase activity, acting on CH-OH group of donors;GO:0048037//cofactor binding	GO:0006739//NADP metabolic process
ncbi_112727308	2	8.88362e-35	4.007e-32	GSTL3	PREDICTED: glutathione S-transferase L3-like [Arachis ipaensis]	Metabolism	Metabolism of other amino acids	ko00480//Glutathione metabolism	K00799	-	GO:0003824//catalytic activity	-
ncbi_112711734	4	1.00403e-34	4.50145e-32	APS1	PREDICTED: ATP sulfurylase 1, chloroplastic [Arachis duranensis]	Metabolism;Metabolism;Metabolism;Metabolism;Metabolism	Global and overview maps;Nucleotide metabolism;Energy metabolism;Metabolism of other amino acids;Biosynthesis of other secondary metabolites	ko01100//Metabolic pathways;ko00230//Purine metabolism;ko00920//Sulfur metabolism;ko00450//Selenocompound metabolism;ko00261//Monobactam biosynthesis	K13811;K13811;K13811;K13811;K13811	-	-	-
ncbi_112789358	4	1.2246e-34	5.45747e-32	HSP22	PREDICTED: heat shock 22 kDa protein, mitochondrial isoform X1 [Arachis duranensis]	Genetic Information Processing	Folding, sorting and degradation	ko04141//Protein processing in endoplasmic reticulum	K13993	-	-	-
ncbi_112734095	1	1.47103e-34	6.51668e-32	RNS1	PREDICTED: extracellular ribonuclease LE-like [Arachis ipaensis]	-	-	-	-	-	GO:0016892//endoribonuclease activity, producing 3'-phosphomonoesters	GO:0090501//RNA phosphodiester bond hydrolysis
ncbi_112749489	4	2.10942e-34	9.28942e-32	TRX1	PREDICTED: thioredoxin H-type [Arachis ipaensis]	-	-	-	-	GO:0005576//extracellular region;GO:0044444//cytoplasmic part	GO:0015036//disulfide oxidoreductase activity;GO:0030234//enzyme regulator activity	GO:0009893//positive regulation of metabolic process;GO:0018904//ether metabolic process;GO:0019725//cellular homeostasis
ncbi_112754380	5	3.16535e-34	1.38575e-31	psbW	PREDICTED: photosystem II reaction center W protein, chloroplastic [Arachis ipaensis]	Metabolism;Metabolism	Global and overview maps;Energy metabolism	ko01100//Metabolic pathways;ko00195//Photosynthesis	K02721;K02721	-	-	-
ncbi_112795922	2	3.22512e-34	1.40366e-31	44654	PREDICTED: 5'-adenylylsulfate reductase 3, chloroplastic-like [Arachis duranensis]	Metabolism	Energy metabolism	ko00920//Sulfur metabolism	K05907	-	-	-
ncbi_112738336	4	3.92325e-34	1.69758e-31	CCR1	PREDICTED: cinnamoyl-CoA reductase 1-like [Arachis ipaensis]	-	-	-	-	-	GO:0048037//cofactor binding	-
ncbi_112702075	5	4.36563e-34	1.87808e-31	PSBP	PREDICTED: oxygen-evolving enhancer protein 2, chloroplastic-like [Arachis duranensis]	Metabolism;Metabolism	Global and overview maps;Energy metabolism	ko01100//Metabolic pathways;ko00195//Photosynthesis	K02717;K02717	-	-	-
ncbi_112776580	4	8.07405e-34	3.45347e-31	JMJ25	PREDICTED: lysine-specific demethylase JMJ25-like [Arachis ipaensis]	-	-	-	-	-	-	-
ncbi_112732505	2	1.10919e-33	4.71716e-31	MHB1	plastid division protein PDV2-like [Cajanus cajan]	-	-	-	-	-	GO:0005488//binding	-
ncbi_112743496	4	4.04842e-33	1.71193e-30	HSP26-A	PREDICTED: probable glutathione S-transferase [Arachis ipaensis]	Metabolism	Metabolism of other amino acids	ko00480//Glutathione metabolism	K00799	-	GO:0003824//catalytic activity	-
ncbi_112727268	4	4.18596e-33	1.76009e-30	ZAT11	PREDICTED: zinc finger protein ZAT11-like [Arachis ipaensis]	-	-	-	-	-	-	-
ncbi_112782233	2	7.66941e-33	3.20667e-30	GT-2	PREDICTED: trihelix transcription factor GT-2-like [Arachis ipaensis]	-	-	-	-	-	-	-
ncbi_112801730	5	9.78373e-33	4.06784e-30	LHCB5	PREDICTED: chlorophyll a-b binding protein CP26, chloroplastic [Arachis duranensis]	Metabolism;Metabolism	Global and overview maps;Energy metabolism	ko01100//Metabolic pathways;ko00196//Photosynthesis - antenna proteins	K08916;K08916	GO:0009521//photosystem;GO:0031224//intrinsic component of membrane	GO:0043169//cation binding;GO:0046906//tetrapyrrole binding	GO:0006091//generation of precursor metabolites and energy;GO:0006464//cellular protein modification process
ncbi_112696294	5	1.1191e-32	4.6271e-30	psbW	PREDICTED: photosystem II reaction center W protein, chloroplastic [Arachis duranensis]	Metabolism;Metabolism	Global and overview maps;Energy metabolism	ko01100//Metabolic pathways;ko00195//Photosynthesis	K02721;K02721	-	-	-
ncbi_112696254	4	1.79547e-32	7.38267e-30	CML8	PREDICTED: calmodulin-like [Arachis duranensis]	Organismal Systems;Environmental Information Processing;Environmental Information Processing	Environmental adaptation;Signal transduction;Signal transduction	ko04626//Plant-pathogen interaction;ko04016//MAPK signaling pathway - plant;ko04070//Phosphatidylinositol signaling system	K02183;K02183;K02183	-	GO:0016628//oxidoreductase activity, acting on the CH-CH group of donors, NAD or NADP as acceptor	GO:0044710//single-organism metabolic process
ncbi_112705978	2	2.10355e-32	8.60192e-30	ADH1	PREDICTED: alcohol dehydrogenase 1 [Arachis duranensis]	Metabolism;Metabolism;Metabolism;Metabolism;Metabolism;Metabolism	Global and overview maps;Global and overview maps;Carbohydrate metabolism;Lipid metabolism;Lipid metabolism;Amino acid metabolism	ko01100//Metabolic pathways;ko01110//Biosynthesis of secondary metabolites;ko00010//Glycolysis / Gluconeogenesis;ko00071//Fatty acid degradation;ko00592//alpha-Linolenic acid metabolism;ko00350//Tyrosine metabolism	K18857;K18857;K18857;K18857;K18857;K18857	-	GO:0003824//catalytic activity;GO:0046914//transition metal ion binding	GO:0044710//single-organism metabolic process
ncbi_112802461	2	3.73352e-32	1.51838e-29	EO	PREDICTED: 2-methylene-furan-3-one reductase-like [Arachis duranensis]	-	-	-	-	-	GO:0003824//catalytic activity	GO:0044710//single-organism metabolic process
ncbi_112707348	5	3.98442e-32	1.61161e-29	CAB13	PREDICTED: chlorophyll a-b binding protein 13, chloroplastic [Arachis ipaensis]	Metabolism;Metabolism	Global and overview maps;Energy metabolism	ko01100//Metabolic pathways;ko00196//Photosynthesis - antenna proteins	K08914;K08914	GO:0009521//photosystem;GO:0031224//intrinsic component of membrane	GO:0043169//cation binding;GO:0046906//tetrapyrrole binding	GO:0006091//generation of precursor metabolites and energy;GO:0006464//cellular protein modification process
ncbi_112714786	2	7.16373e-32	2.88191e-29	CAD1	PREDICTED: probable cinnamyl alcohol dehydrogenase 1 [Arachis duranensis]	Metabolism;Metabolism;Metabolism	Global and overview maps;Global and overview maps;Biosynthesis of other secondary metabolites	ko01100//Metabolic pathways;ko01110//Biosynthesis of secondary metabolites;ko00940//Phenylpropanoid biosynthesis	K00083;K00083;K00083	-	-	-
ncbi_112695329	2	9.86295e-32	3.94645e-29	AS	PREDICTED: hydroquinone glucosyltransferase-like [Arachis duranensis]	-	-	-	-	-	GO:0016757//transferase activity, transferring glycosyl groups	-
ncbi_112764252	5	1.17488e-31	4.6759e-29	PSBP	PREDICTED: oxygen-evolving enhancer protein 2, chloroplastic-like [Arachis ipaensis]	Metabolism;Metabolism	Global and overview maps;Energy metabolism	ko01100//Metabolic pathways;ko00195//Photosynthesis	K02717;K02717	-	-	-
ncbi_112750010	4	1.76776e-31	6.99809e-29	--	PREDICTED: histone H3.v1-like [Arachis ipaensis]	-	-	-	-	-	-	-
ncbi_112784458	2	2.15672e-31	8.49267e-29	--	PREDICTED: uncharacterized protein LOC107468936 [Arachis duranensis]	-	-	-	-	-	-	-
ncbi_36489171	1	2.25295e-31	8.82492e-29	cemA	chloroplast envelope membrane protein (chloroplast) [Arachis hypogaea]	-	-	-	-	GO:0009528//plastid inner membrane;GO:0031224//intrinsic component of membrane	GO:0015077//monovalent inorganic cation transmembrane transporter activity	GO:0015992//proton transport
ncbi_114927088	3	5.05396e-31	1.9693e-28	rpoC1	RNA polymerase beta (chloroplast) [Arachis hypogaea]	Metabolism;Metabolism;Metabolism;Genetic Information Processing	Global and overview maps;Nucleotide metabolism;Nucleotide metabolism;Transcription	ko01100//Metabolic pathways;ko00230//Purine metabolism;ko00240//Pyrimidine metabolism;ko03020//RNA polymerase	K03046;K03046;K03046;K03046	GO:0009536//plastid	GO:0034062//RNA polymerase activity	GO:0034645//cellular macromolecule biosynthetic process
ncbi_112765959	5	5.24933e-31	2.03477e-28	CAB8	PREDICTED: chlorophyll a-b binding protein 8, chloroplastic [Arachis duranensis]	Metabolism	Energy metabolism	ko00196//Photosynthesis - antenna proteins	K08909	-	-	-
ncbi_112743681	2	6.12056e-31	2.36019e-28	PDC1	PREDICTED: pyruvate decarboxylase 2 [Arachis duranensis]	Metabolism;Metabolism;Metabolism	Global and overview maps;Global and overview maps;Carbohydrate metabolism	ko01100//Metabolic pathways;ko01110//Biosynthesis of secondary metabolites;ko00010//Glycolysis / Gluconeogenesis	K01568;K01568;K01568	-	GO:0016830//carbon-carbon lyase activity;GO:0019842//vitamin binding	-
ncbi_112742534	2	1.11807e-30	4.28924e-28	GSTL3	PREDICTED: glutathione S-transferase L3-like [Arachis duranensis]	Metabolism	Metabolism of other amino acids	ko00480//Glutathione metabolism	K00799	-	GO:0003824//catalytic activity	-
ncbi_112726466	4	1.30483e-30	4.98003e-28	AS	PREDICTED: hydroquinone glucosyltransferase-like [Arachis ipaensis]	-	-	-	-	-	GO:0016757//transferase activity, transferring glycosyl groups	-
ncbi_112792425	2	3.75269e-30	1.42495e-27	AS2	PREDICTED: asparagine synthetase [glutamine-hydrolyzing] 2 [Arachis duranensis]	Metabolism;Metabolism;Metabolism	Global and overview maps;Global and overview maps;Amino acid metabolism	ko01100//Metabolic pathways;ko01110//Biosynthesis of secondary metabolites;ko00250//Alanine, aspartate and glutamate metabolism	K01953;K01953;K01953	-	-	-
ncbi_112769159	5	4.27515e-30	1.61509e-27	At1g56190	PREDICTED: phosphoglycerate kinase, chloroplastic [Arachis ipaensis]	Metabolism;Metabolism;Metabolism;Metabolism;Metabolism;Metabolism	Global and overview maps;Global and overview maps;Global and overview maps;Global and overview maps;Carbohydrate metabolism;Energy metabolism	ko01100//Metabolic pathways;ko01110//Biosynthesis of secondary metabolites;ko01200//Carbon metabolism;ko01230//Biosynthesis of amino acids;ko00010//Glycolysis / Gluconeogenesis;ko00710//Carbon fixation in photosynthetic organisms	K00927;K00927;K00927;K00927;K00927;K00927	-	GO:0016772//transferase activity, transferring phosphorus-containing groups;GO:0032550//purine ribonucleoside binding	GO:0006090//pyruvate metabolic process;GO:0006796//phosphate-containing compound metabolic process
ncbi_112696006	4	6.1083e-30	2.29598e-27	--	PREDICTED: uncharacterized protein LOC107495969 [Arachis duranensis]	-	-	-	-	-	-	-
ncbi_112765233	5	6.61574e-30	2.47422e-27	CAB8	PREDICTED: chlorophyll a-b binding protein 8, chloroplastic [Arachis duranensis]	Metabolism	Energy metabolism	ko00196//Photosynthesis - antenna proteins	K08909	-	-	-
ncbi_112736939	5	7.0661e-30	2.62944e-27	FBA1	PREDICTED: fructose-bisphosphate aldolase 1, chloroplastic-like [Arachis duranensis]	Metabolism;Metabolism;Metabolism;Metabolism;Metabolism;Metabolism;Metabolism;Metabolism	Global and overview maps;Global and overview maps;Global and overview maps;Global and overview maps;Carbohydrate metabolism;Energy metabolism;Carbohydrate metabolism;Carbohydrate metabolism	ko01100//Metabolic pathways;ko01110//Biosynthesis of secondary metabolites;ko01200//Carbon metabolism;ko01230//Biosynthesis of amino acids;ko00010//Glycolysis / Gluconeogenesis;ko00710//Carbon fixation in photosynthetic organisms;ko00051//Fructose and mannose metabolism;ko00030//Pentose phosphate pathway	K01623;K01623;K01623;K01623;K01623;K01623;K01623;K01623	-	GO:0016832//aldehyde-lyase activity	GO:0006090//pyruvate metabolic process
ncbi_112783667	2	9.5631e-30	3.54092e-27	GAPC2	PREDICTED: glyceraldehyde-3-phosphate dehydrogenase GAPC2, cytosolic-like [Arachis ipaensis]	Metabolism;Metabolism;Metabolism;Metabolism;Metabolism;Metabolism	Global and overview maps;Global and overview maps;Global and overview maps;Global and overview maps;Carbohydrate metabolism;Energy metabolism	ko01100//Metabolic pathways;ko01110//Biosynthesis of secondary metabolites;ko01200//Carbon metabolism;ko01230//Biosynthesis of amino acids;ko00010//Glycolysis / Gluconeogenesis;ko00710//Carbon fixation in photosynthetic organisms	K00134;K00134;K00134;K00134;K00134;K00134	-	GO:0000166//nucleotide binding;GO:0016903//oxidoreductase activity, acting on the aldehyde or oxo group of donors	GO:0044710//single-organism metabolic process
ncbi_112734317	2	1.3447e-29	4.95435e-27	ARPN	PREDICTED: basic blue protein [Arachis ipaensis]	-	-	-	-	-	-	-
ncbi_112796142	5	1.70417e-29	6.24784e-27	PSAF	PREDICTED: photosystem I reaction center subunit III, chloroplastic [Arachis duranensis]	Metabolism;Metabolism	Global and overview maps;Energy metabolism	ko01100//Metabolic pathways;ko00195//Photosynthesis	K02694;K02694	GO:0043234//protein complex	-	GO:0044237//cellular metabolic process
ncbi_112697054	1	1.99375e-29	7.27365e-27	CYP71A9	PREDICTED: cytochrome P450 71A9-like [Arachis duranensis]	-	-	-	-	GO:0031224//intrinsic component of membrane	GO:0016491//oxidoreductase activity;GO:0046906//tetrapyrrole binding;GO:0046914//transition metal ion binding	GO:0044710//single-organism metabolic process
ncbi_112712197	4	3.84734e-29	1.39675e-26	--	PREDICTED: uncharacterized protein LOC107467469 isoform X1 [Arachis duranensis]	-	-	-	-	-	-	-
ncbi_112790006	5	4.776e-29	1.72548e-26	CAB13	PREDICTED: chlorophyll a-b binding protein 13, chloroplastic [Arachis duranensis]	Metabolism;Metabolism	Global and overview maps;Energy metabolism	ko01100//Metabolic pathways;ko00196//Photosynthesis - antenna proteins	K08914;K08914	GO:0009521//photosystem;GO:0031224//intrinsic component of membrane	GO:0043169//cation binding;GO:0046906//tetrapyrrole binding	GO:0006091//generation of precursor metabolites and energy;GO:0006464//cellular protein modification process
ncbi_112710410	1	5.41405e-29	1.94655e-26	ABP20	PREDICTED: auxin-binding protein ABP20-like [Arachis duranensis]	-	-	-	-	-	-	GO:0044699//single-organism process
ncbi_112801259	1	7.94268e-29	2.84195e-26	STP13	PREDICTED: sugar transport protein 13 [Arachis ipaensis]	-	-	-	-	GO:0005911//cell-cell junction;GO:0031224//intrinsic component of membrane	GO:0005356//hydrogen:glucose symporter activity	GO:0006865//amino acid transport;GO:0008645//hexose transport;GO:0044763//single-organism cellular process
ncbi_112734748	5	1.00683e-28	3.5682e-26	CAB7	PREDICTED: chlorophyll a-b binding protein 7, chloroplastic [Arachis duranensis]	Metabolism	Energy metabolism	ko00196//Photosynthesis - antenna proteins	K08908	-	-	-
ncbi_112737880	5	1.00575e-28	3.5682e-26	CAB13	PREDICTED: chlorophyll a-b binding protein 13, chloroplastic [Arachis ipaensis]	Metabolism;Metabolism	Global and overview maps;Energy metabolism	ko01100//Metabolic pathways;ko00196//Photosynthesis - antenna proteins	K08914;K08914	GO:0009521//photosystem;GO:0031224//intrinsic component of membrane	GO:0043169//cation binding;GO:0046906//tetrapyrrole binding	GO:0006091//generation of precursor metabolites and energy;GO:0006464//cellular protein modification process
ncbi_112751612	2	1.12069e-28	3.95289e-26	LIGB	PREDICTED: extradiol ring-cleavage dioxygenase-like [Arachis ipaensis]	Metabolism	Biosynthesis of other secondary metabolites	ko00965//Betalain biosynthesis	K15777	-	GO:0005506//iron ion binding;GO:0016491//oxidoreductase activity	GO:0044710//single-organism metabolic process
ncbi_112790514	4	1.2192e-28	4.28008e-26	CCR1	PREDICTED: cinnamoyl-CoA reductase 1-like [Arachis duranensis]	-	-	-	-	-	-	-
ncbi_36489200	3	1.29101e-28	4.51089e-26	rps19	ribosomal protein S19 (chloroplast) [Arachis hypogaea]	Genetic Information Processing	Translation	ko03010//Ribosome	K02965	GO:0009536//plastid;GO:0044391//ribosomal subunit	GO:0003723//RNA binding;GO:0005198//structural molecule activity	GO:0010467//gene expression
ncbi_112708247	5	1.455e-28	5.06014e-26	lhcA-P4	PREDICTED: chlorophyll a-b binding protein P4, chloroplastic [Arachis duranensis]	Metabolism	Energy metabolism	ko00196//Photosynthesis - antenna proteins	K08910	GO:0009521//photosystem;GO:0031224//intrinsic component of membrane	GO:0043169//cation binding;GO:0046906//tetrapyrrole binding	GO:0006091//generation of precursor metabolites and energy;GO:0006464//cellular protein modification process
ncbi_36489198	3	1.9136e-28	6.62409e-26	rpl16	ribosomal protein L16 (chloroplast) [Arachis hypogaea]	Genetic Information Processing	Translation	ko03010//Ribosome	K02878	GO:0009536//plastid;GO:0030529//intracellular ribonucleoprotein complex	GO:0003723//RNA binding	GO:0010467//gene expression
ncbi_112720431	2	2.02812e-28	6.98801e-26	At5g66900	PREDICTED: probable disease resistance protein At5g66900 [Arachis ipaensis]	-	-	-	-	-	-	-
ncbi_112726483	4	2.5526e-28	8.75458e-26	WRKY30	PREDICTED: probable WRKY transcription factor 46 [Arachis ipaensis]	-	-	-	-	-	-	-
ncbi_112701890	4	3.31836e-28	1.13287e-25	At2g25060	PREDICTED: blue copper protein-like [Arachis duranensis]	-	-	-	-	-	-	-
ncbi_112764574	2	3.51092e-28	1.19314e-25	ME1	PREDICTED: NADP-dependent malic enzyme [Arachis ipaensis]	Metabolism;Metabolism;Metabolism;Metabolism	Global and overview maps;Global and overview maps;Carbohydrate metabolism;Energy metabolism	ko01100//Metabolic pathways;ko01200//Carbon metabolism;ko00620//Pyruvate metabolism;ko00710//Carbon fixation in photosynthetic organisms	K00029;K00029;K00029;K00029	-	-	-
ncbi_112723555	2	3.64816e-28	1.23414e-25	SlH4	histone H4 [Zea mays]	-	-	-	-	GO:0005911//cell-cell junction;GO:0009536//plastid;GO:0031090//organelle membrane;GO:0043232//intracellular non-membrane-bounded organelle	GO:0003676//nucleic acid binding;GO:0046983//protein dimerization activity	GO:0034728//nucleosome organization
ncbi_112723124	4	4.15158e-28	1.39809e-25	STH-2	PREDICTED: pathogenesis-related protein STH-2-like [Arachis ipaensis]	-	-	-	-	-	-	GO:0050896//response to stimulus
ncbi_112727609	1	4.22342e-28	1.41587e-25	CHLH	PREDICTED: magnesium-chelatase subunit ChlH, chloroplastic [Arachis ipaensis]	Metabolism;Metabolism;Metabolism	Global and overview maps;Global and overview maps;Metabolism of cofactors and vitamins	ko01100//Metabolic pathways;ko01110//Biosynthesis of secondary metabolites;ko00860//Porphyrin and chlorophyll metabolism	K03403;K03403;K03403	-	GO:0051003//ligase activity, forming nitrogen-metal bonds, forming coordination complexes	GO:0006779//porphyrin-containing compound biosynthetic process
ncbi_112784162	1	4.31486e-28	1.44004e-25	AATP1	PREDICTED: AAA-ATPase ASD, mitochondrial-like [Arachis ipaensis]	-	-	-	-	-	GO:0003824//catalytic activity;GO:0032550//purine ribonucleoside binding	-
ncbi_112790492	5	4.69298e-28	1.55924e-25	--	membrane family protein [Populus trichocarpa]	-	-	-	-	-	-	GO:0044237//cellular metabolic process
ncbi_112723186	2	4.92851e-28	1.63022e-25	WRKY48	PREDICTED: probable WRKY transcription factor 48 [Arachis duranensis]	-	-	-	-	-	-	-
ncbi_112797561	5	7.76562e-28	2.55729e-25	PSAL	PREDICTED: photosystem I reaction center subunit XI, chloroplastic [Arachis duranensis]	Metabolism;Metabolism	Global and overview maps;Energy metabolism	ko01100//Metabolic pathways;ko00195//Photosynthesis	K02699;K02699	GO:0009521//photosystem;GO:0009526//plastid envelope;GO:0031224//intrinsic component of membrane;GO:0031976//plastid thylakoid;GO:0044434//chloroplast part	-	GO:0006091//generation of precursor metabolites and energy;GO:0006873//cellular ion homeostasis;GO:0006996//organelle organization;GO:0030001//metal ion transport;GO:0043623//cellular protein complex assembly
ncbi_112777158	2	7.9109e-28	2.59366e-25	HSP17.3-B	PREDICTED: 17.3 kDa class I heat shock protein-like [Arachis ipaensis]	Genetic Information Processing	Folding, sorting and degradation	ko04141//Protein processing in endoplasmic reticulum	K13993	-	-	-
ncbi_36489214	1	8.74457e-28	2.85441e-25	TIC214	hypothetical chloroplast RF19 (chloroplast) [Arachis hypogaea]	-	-	-	-	GO:0043231//intracellular membrane-bounded organelle	-	-
ncbi_112736946	2	8.83126e-28	2.87012e-25	ADC2	PREDICTED: arginine decarboxylase [Arachis ipaensis]	Metabolism;Metabolism	Global and overview maps;Amino acid metabolism	ko01100//Metabolic pathways;ko00330//Arginine and proline metabolism	K01583;K01583	-	-	-
ncbi_112776600	2	9.56558e-28	3.09525e-25	CP12-2	PREDICTED: calvin cycle protein CP12-1, chloroplastic-like [Arachis ipaensis]	-	-	-	-	-	-	-
ncbi_112780087	5	1.05165e-27	3.38821e-25	psaD	PREDICTED: photosystem I reaction center subunit II, chloroplastic-like [Arachis ipaensis]	Metabolism;Metabolism	Global and overview maps;Energy metabolism	ko01100//Metabolic pathways;ko00195//Photosynthesis	K02692;K02692	GO:0009521//photosystem;GO:0043231//intracellular membrane-bounded organelle	-	GO:0044237//cellular metabolic process
ncbi_112731268	4	1.83984e-27	5.90208e-25	DBR	PREDICTED: 2-alkenal reductase (NADP(+)-dependent)-like [Arachis duranensis]	-	-	-	-	-	-	-
ncbi_112740830	4	1.85281e-27	5.91819e-25	CYS6	PREDICTED: cysteine proteinase inhibitor-like [Arachis ipaensis]	-	-	-	-	-	GO:0004857//enzyme inhibitor activity;GO:0016787//hydrolase activity	GO:0010466//negative regulation of peptidase activity
ncbi_112776915	5	1.90052e-27	6.04464e-25	PSAH2	PREDICTED: photosystem I reaction center subunit VI-2, chloroplastic-like [Arachis duranensis]	Metabolism;Metabolism	Global and overview maps;Energy metabolism	ko01100//Metabolic pathways;ko00195//Photosynthesis	K02695;K02695	-	-	-
ncbi_112754801	4	2.59436e-27	8.21355e-25	--	PREDICTED: protein SRC1-like [Arachis duranensis]	-	-	-	-	-	-	-
ncbi_112764744	5	2.60453e-27	8.21355e-25	PSBO	PREDICTED: oxygen-evolving enhancer protein 1, chloroplastic-like [Arachis ipaensis]	Metabolism;Metabolism	Global and overview maps;Energy metabolism	ko01100//Metabolic pathways;ko00195//Photosynthesis	K02716;K02716	-	-	-
ncbi_112782547	4	3.18043e-27	9.98736e-25	GSTF9	PREDICTED: glutathione S-transferase F9-like [Arachis ipaensis]	Metabolism	Metabolism of other amino acids	ko00480//Glutathione metabolism	K00799	-	-	-
ncbi_112764306	2	3.49405e-27	1.09261e-24	--	PREDICTED: SKP1-like protein 1A [Eucalyptus grandis]	-	-	-	-	-	-	-
ncbi_112737387	4	3.93183e-27	1.22436e-24	TPPA	PREDICTED: trehalose-phosphate phosphatase A-like [Arachis ipaensis]	Metabolism;Metabolism	Global and overview maps;Carbohydrate metabolism	ko01100//Metabolic pathways;ko00500//Starch and sucrose metabolism	K01087;K01087	-	GO:0019203//carbohydrate phosphatase activity	GO:0005991//trehalose metabolic process;GO:0006796//phosphate-containing compound metabolic process;GO:0050896//response to stimulus
ncbi_112764215	4	4.46965e-27	1.38604e-24	ALDH3H1	PREDICTED: aldehyde dehydrogenase family 3 member H1-like [Arachis ipaensis]	Metabolism;Metabolism;Metabolism;Metabolism;Metabolism;Metabolism;Metabolism;Metabolism;Metabolism;Metabolism;Metabolism;Metabolism;Metabolism	Global and overview maps;Global and overview maps;Carbohydrate metabolism;Carbohydrate metabolism;Lipid metabolism;Lipid metabolism;Amino acid metabolism;Amino acid metabolism;Carbohydrate metabolism;Amino acid metabolism;Metabolism of other amino acids;Amino acid metabolism;Amino acid metabolism	ko01100//Metabolic pathways;ko01110//Biosynthesis of secondary metabolites;ko00010//Glycolysis / Gluconeogenesis;ko00620//Pyruvate metabolism;ko00561//Glycerolipid metabolism;ko00071//Fatty acid degradation;ko00330//Arginine and proline metabolism;ko00280//Valine, leucine and isoleucine degradation;ko00053//Ascorbate and aldarate metabolism;ko00380//Tryptophan metabolism;ko00410//beta-Alanine met…	K00128;K00128;K00128;K00128;K00128;K00128;K00128;K00128;K00128;K00128;K00128;K00128;K00128	GO:0005911//cell-cell junction;GO:0043231//intracellular membrane-bounded organelle	GO:0016620//oxidoreductase activity, acting on the aldehyde or oxo group of donors, NAD or NADP as acceptor	GO:0044237//cellular metabolic process;GO:0044710//single-organism metabolic process;GO:0050896//response to stimulus
ncbi_112716197	2	6.73468e-27	2.07976e-24	GGCT2;2	Cation transport regulator-like protein 2 [Glycine soja]	Metabolism;Metabolism	Global and overview maps;Metabolism of other amino acids	ko01100//Metabolic pathways;ko00480//Glutathione metabolism	K22596;K22596	-	-	-
ncbi_112783003	2	8.04351e-27	2.47368e-24	GGCT2;1	Cation transport regulator-like protein 2 [Glycine soja]	Metabolism;Metabolism	Global and overview maps;Metabolism of other amino acids	ko01100//Metabolic pathways;ko00480//Glutathione metabolism	K22596;K22596	-	-	-
ncbi_112703564	4	1.14018e-26	3.49205e-24	STH-2	PREDICTED: pathogenesis-related protein STH-2-like [Arachis ipaensis]	-	-	-	-	-	-	GO:0050896//response to stimulus
ncbi_112712297	4	1.18734e-26	3.62159e-24	ZAT5	PREDICTED: zinc finger protein ZAT11-like [Arachis duranensis]	-	-	-	-	-	-	-
ncbi_112780138	2	1.3641e-26	4.14375e-24	CINV2	PREDICTED: probable alkaline/neutral invertase D [Arachis ipaensis]	-	-	-	-	-	GO:0004564//beta-fructofuranosidase activity	-
ncbi_112764166	4	1.44889e-26	4.38342e-24	ERD14	PREDICTED: phosphoprotein ECPP44-like [Arachis ipaensis]	-	-	-	-	-	-	-
ncbi_112790909	4	1.67477e-26	5.04629e-24	GPX6	PREDICTED: probable phospholipid hydroperoxide glutathione peroxidase [Arachis duranensis]	Metabolism;Metabolism	Metabolism of other amino acids;Lipid metabolism	ko00480//Glutathione metabolism;ko00590//Arachidonic acid metabolism	K00432;K00432	GO:0005576//extracellular region;GO:0009536//plastid;GO:0016020//membrane	GO:0004601//peroxidase activity	GO:0006325//chromatin organization;GO:0006950//response to stress;GO:0009404//toxin metabolic process;GO:0048511//rhythmic process
ncbi_112696194	2	1.74791e-26	5.24541e-24	BG	PREDICTED: basic 7S globulin-like [Arachis duranensis]	-	-	-	-	-	-	GO:0019538//protein metabolic process
ncbi_112787272	4	2.60935e-26	7.79913e-24	At5g59910	PREDICTED: histone H2B-like [Arachis duranensis]	-	-	-	-	GO:0043231//intracellular membrane-bounded organelle;GO:0043232//intracellular non-membrane-bounded organelle	GO:0003676//nucleic acid binding;GO:0046983//protein dimerization activity	-
ncbi_112792081	5	3.55797e-26	1.05919e-23	CPN20	PREDICTED: 20 kDa chaperonin, chloroplastic-like [Arachis duranensis]	-	-	-	-	GO:0005576//extracellular region;GO:0009526//plastid envelope;GO:0009532//plastid stroma;GO:0044434//chloroplast part	GO:0032550//purine ribonucleoside binding;GO:0046914//transition metal ion binding	GO:0000097//sulfur amino acid biosynthetic process;GO:0003006//developmental process involved in reproduction;GO:0006006//glucose metabolic process;GO:0006090//pyruvate metabolic process;GO:0006970//response to osmotic stress;GO:0009657//plastid organization;GO:0044267//cellular protein metabolic process;GO:2000379//positive regulation of reactive oxygen species metabolic process
ncbi_112742145	4	4.46382e-26	1.32357e-23	ZAT11	PREDICTED: zinc finger protein ZAT11-like [Arachis duranensis]	-	-	-	-	-	-	-
ncbi_112771644	5	4.96976e-26	1.46774e-23	GLO1	PREDICTED: peroxisomal (S)-2-hydroxy-acid oxidase GLO1 isoform X1 [Arachis ipaensis]	Metabolism;Metabolism;Metabolism;Cellular Processes;Metabolism	Global and overview maps;Global and overview maps;Global and overview maps;Transport and catabolism;Carbohydrate metabolism	ko01100//Metabolic pathways;ko01110//Biosynthesis of secondary metabolites;ko01200//Carbon metabolism;ko04146//Peroxisome;ko00630//Glyoxylate and dicarboxylate metabolism	K11517;K11517;K11517;K11517;K11517	-	GO:0003824//catalytic activity;GO:0032553//ribonucleotide binding	GO:0044710//single-organism metabolic process
ncbi_112714612	4	5.64371e-26	1.66019e-23	TSJT1	PREDICTED: stem-specific protein TSJT1-like [Arachis duranensis]	-	-	-	-	-	-	-
ncbi_112744254	5	7.65965e-26	2.24434e-23	PSAL	PREDICTED: photosystem I reaction center subunit XI, chloroplastic [Arachis ipaensis]	Metabolism;Metabolism	Global and overview maps;Energy metabolism	ko01100//Metabolic pathways;ko00195//Photosynthesis	K02699;K02699	GO:0009521//photosystem;GO:0009526//plastid envelope;GO:0031224//intrinsic component of membrane;GO:0031976//plastid thylakoid;GO:0044434//chloroplast part	-	GO:0006091//generation of precursor metabolites and energy;GO:0006873//cellular ion homeostasis;GO:0006996//organelle organization;GO:0030001//metal ion transport;GO:0043623//cellular protein complex assembly
ncbi_112737456	2	8.74909e-26	2.5535e-23	aifm2	PREDICTED: apoptosis-inducing factor homolog A-like [Arachis ipaensis]	-	-	-	-	-	-	-
ncbi_112764410	4	1.12244e-25	3.26314e-23	UGT85A24	PREDICTED: 7-deoxyloganetin glucosyltransferase-like [Arachis ipaensis]	Metabolism;Metabolism	Global and overview maps;Global and overview maps	ko01100//Metabolic pathways;ko01110//Biosynthesis of secondary metabolites	K21374;K21374	-	GO:0016757//transferase activity, transferring glycosyl groups	-
ncbi_112758422	2	1.26455e-25	3.66198e-23	AS	PREDICTED: hydroquinone glucosyltransferase [Arachis ipaensis]	-	-	-	-	-	GO:0016757//transferase activity, transferring glycosyl groups	-
ncbi_112702410	5	1.55712e-25	4.47425e-23	PSAEB	PREDICTED: photosystem I reaction center subunit IV B, chloroplastic-like [Arachis ipaensis]	Metabolism;Metabolism	Global and overview maps;Energy metabolism	ko01100//Metabolic pathways;ko00195//Photosynthesis	K02693;K02693	-	-	-
ncbi_112707918	5	1.55532e-25	4.47425e-23	AZI1	PREDICTED: 14 kDa proline-rich protein DC2.15-like [Arachis duranensis]	-	-	-	-	-	-	-
ncbi_112782895	2	1.56308e-25	4.47425e-23	CCOMT	PREDICTED: caffeoyl-CoA O-methyltransferase [Arachis duranensis]	Metabolism;Metabolism;Metabolism;Metabolism;Metabolism;Metabolism	Global and overview maps;Global and overview maps;Biosynthesis of other secondary metabolites;Biosynthesis of other secondary metabolites;Amino acid metabolism;Biosynthesis of other secondary metabolites	ko01100//Metabolic pathways;ko01110//Biosynthesis of secondary metabolites;ko00940//Phenylpropanoid biosynthesis;ko00941//Flavonoid biosynthesis;ko00360//Phenylalanine metabolism;ko00945//Stilbenoid, diarylheptanoid and gingerol biosynthesis	K00588;K00588;K00588;K00588;K00588;K00588	-	GO:0008171//O-methyltransferase activity;GO:0043169//cation binding	GO:0000097//sulfur amino acid biosynthetic process;GO:0006575//cellular modified amino acid metabolic process;GO:0006950//response to stress;GO:0009699//phenylpropanoid biosynthetic process;GO:0009891//positive regulation of biosynthetic process
ncbi_112787256	4	2.51719e-25	7.17776e-23	HIS2B	PREDICTED: probable histone H2B.1 [Arachis duranensis]	-	-	-	-	GO:0043231//intracellular membrane-bounded organelle;GO:0043232//intracellular non-membrane-bounded organelle	GO:0003676//nucleic acid binding;GO:0046983//protein dimerization activity	-
ncbi_112754270	4	3.94289e-25	1.12002e-22	VQ22	PREDICTED: VQ motif-containing protein 22-like [Arachis ipaensis]	-	-	-	-	-	-	-
ncbi_112706053	4	4.16774e-25	1.17939e-22	ALDH3H1	PREDICTED: aldehyde dehydrogenase family 3 member H1-like [Arachis duranensis]	Metabolism;Metabolism;Metabolism;Metabolism;Metabolism;Metabolism;Metabolism;Metabolism;Metabolism;Metabolism;Metabolism;Metabolism;Metabolism	Global and overview maps;Global and overview maps;Carbohydrate metabolism;Carbohydrate metabolism;Lipid metabolism;Lipid metabolism;Amino acid metabolism;Amino acid metabolism;Carbohydrate metabolism;Amino acid metabolism;Metabolism of other amino acids;Amino acid metabolism;Amino acid metabolism	ko01100//Metabolic pathways;ko01110//Biosynthesis of secondary metabolites;ko00010//Glycolysis / Gluconeogenesis;ko00620//Pyruvate metabolism;ko00561//Glycerolipid metabolism;ko00071//Fatty acid degradation;ko00330//Arginine and proline metabolism;ko00280//Valine, leucine and isoleucine degradation;ko00053//Ascorbate and aldarate metabolism;ko00380//Tryptophan metabolism;ko00410//beta-Alanine met…	K00128;K00128;K00128;K00128;K00128;K00128;K00128;K00128;K00128;K00128;K00128;K00128;K00128	GO:0005911//cell-cell junction;GO:0043231//intracellular membrane-bounded organelle	GO:0016620//oxidoreductase activity, acting on the aldehyde or oxo group of donors, NAD or NADP as acceptor	GO:0044237//cellular metabolic process;GO:0044710//single-organism metabolic process;GO:0050896//response to stimulus
ncbi_112714873	5	4.61348e-25	1.30058e-22	CAP10A	PREDICTED: chlorophyll a-b binding protein CP24 10A, chloroplastic [Arachis duranensis]	Metabolism;Metabolism	Global and overview maps;Energy metabolism	ko01100//Metabolic pathways;ko00196//Photosynthesis - antenna proteins	K08917;K08917	-	-	-
ncbi_112702847	4	4.95471e-25	1.39151e-22	ALDC	PREDICTED: fructose-bisphosphate aldolase, cytoplasmic isozyme [Arachis duranensis]	Metabolism;Metabolism;Metabolism;Metabolism;Metabolism;Metabolism;Metabolism;Metabolism	Global and overview maps;Global and overview maps;Global and overview maps;Global and overview maps;Carbohydrate metabolism;Energy metabolism;Carbohydrate metabolism;Carbohydrate metabolism	ko01100//Metabolic pathways;ko01110//Biosynthesis of secondary metabolites;ko01200//Carbon metabolism;ko01230//Biosynthesis of amino acids;ko00010//Glycolysis / Gluconeogenesis;ko00710//Carbon fixation in photosynthetic organisms;ko00051//Fructose and mannose metabolism;ko00030//Pentose phosphate pathway	K01623;K01623;K01623;K01623;K01623;K01623;K01623;K01623	-	-	-
ncbi_112709894	5	5.89501e-25	1.64936e-22	PSAH2	PREDICTED: photosystem I reaction center subunit VI-2, chloroplastic-like [Arachis duranensis]	Metabolism;Metabolism	Global and overview maps;Energy metabolism	ko01100//Metabolic pathways;ko00195//Photosynthesis	K02695;K02695	-	-	-
ncbi_112751408	4	9.66249e-25	2.69334e-22	RFS5	PREDICTED: LOW QUALITY PROTEIN: galactinol--sucrose galactosyltransferase [Arachis ipaensis]	Metabolism	Carbohydrate metabolism	ko00052//Galactose metabolism	K06617	-	-	-
ncbi_112741237	2	1.02617e-24	2.8497e-22	WRKY6	PREDICTED: probable WRKY transcription factor 31 [Arachis ipaensis]	-	-	-	-	-	-	-
ncbi_112727801	4	1.03637e-24	2.86732e-22	AKR4C9	PREDICTED: aldo-keto reductase family 4 member C9-like [Arachis duranensis]	-	-	-	-	-	GO:0003824//catalytic activity	GO:0044710//single-organism metabolic process
ncbi_112754371	2	1.18649e-24	3.2705e-22	At2g30620	PREDICTED: histone H1-like [Arachis ipaensis]	-	-	-	-	-	-	-
ncbi_112719830	2	1.25485e-24	3.44616e-22	NHL6	PREDICTED: protein YLS9 [Arachis ipaensis]	-	-	-	-	-	-	-
ncbi_112702482	5	1.44579e-24	3.95593e-22	RCA1	PREDICTED: ribulose bisphosphate carboxylase/oxygenase activase, chloroplastic-like [Arachis ipaensis]	-	-	-	-	-	-	-
ncbi_112720541	2	1.53247e-24	4.17776e-22	UGT84B1	PREDICTED: UDP-glycosyltransferase 84B2-like [Arachis duranensis]	-	-	-	-	-	GO:0016757//transferase activity, transferring glycosyl groups	-
ncbi_112795670	2	1.77606e-24	4.82415e-22	CHS	PREDICTED: stilbene synthase 3-like [Arachis duranensis]	Metabolism;Metabolism;Organismal Systems;Metabolism	Global and overview maps;Global and overview maps;Environmental adaptation;Biosynthesis of other secondary metabolites	ko01100//Metabolic pathways;ko01110//Biosynthesis of secondary metabolites;ko04712//Circadian rhythm - plant;ko00941//Flavonoid biosynthesis	K00660;K00660;K00660;K00660	-	-	-
ncbi_112723695	4	1.85574e-24	5.02224e-22	OPR3	PREDICTED: 12-oxophytodienoate reductase 3 [Arachis ipaensis]	Metabolism;Metabolism;Metabolism	Global and overview maps;Global and overview maps;Lipid metabolism	ko01100//Metabolic pathways;ko01110//Biosynthesis of secondary metabolites;ko00592//alpha-Linolenic acid metabolism	K05894;K05894;K05894	-	GO:0016628//oxidoreductase activity, acting on the CH-CH group of donors, NAD or NADP as acceptor;GO:0032553//ribonucleotide binding	GO:0044710//single-organism metabolic process
ncbi_112726629	5	2.26838e-24	6.11672e-22	CAB7	PREDICTED: chlorophyll a-b binding protein 7, chloroplastic [Arachis duranensis]	Metabolism	Energy metabolism	ko00196//Photosynthesis - antenna proteins	K08908	-	-	-
ncbi_112741437	5	2.36689e-24	6.35932e-22	PSAF	PREDICTED: photosystem I reaction center subunit III, chloroplastic-like [Arachis ipaensis]	Metabolism;Metabolism	Global and overview maps;Energy metabolism	ko01100//Metabolic pathways;ko00195//Photosynthesis	K02694;K02694	GO:0043234//protein complex	-	GO:0044237//cellular metabolic process
ncbi_112749846	4	2.38588e-24	6.38729e-22	OPR2	PREDICTED: 12-oxophytodienoate reductase 2 [Glycine max]	Metabolism;Metabolism;Metabolism	Global and overview maps;Global and overview maps;Lipid metabolism	ko01100//Metabolic pathways;ko01110//Biosynthesis of secondary metabolites;ko00592//alpha-Linolenic acid metabolism	K05894;K05894;K05894	-	GO:0003824//catalytic activity;GO:0032553//ribonucleotide binding	GO:0044710//single-organism metabolic process
ncbi_112714985	4	4.43169e-24	1.18217e-21	GSTF9	PREDICTED: glutathione S-transferase F9-like [Arachis duranensis]	Metabolism	Metabolism of other amino acids	ko00480//Glutathione metabolism	K00799	-	-	-
ncbi_112789135	4	4.91285e-24	1.30527e-21	ADC2	PREDICTED: arginine decarboxylase [Arachis duranensis]	Metabolism;Metabolism	Global and overview maps;Amino acid metabolism	ko01100//Metabolic pathways;ko00330//Arginine and proline metabolism	K01583;K01583	-	-	-
ncbi_112782355	5	4.92826e-24	1.30527e-21	CAP10A	PREDICTED: chlorophyll a-b binding protein CP24 10A, chloroplastic [Arachis duranensis]	Metabolism;Metabolism	Global and overview maps;Energy metabolism	ko01100//Metabolic pathways;ko00196//Photosynthesis - antenna proteins	K08917;K08917	-	-	-
ncbi_112795938	2	6.18565e-24	1.63248e-21	--	PREDICTED: stigma-specific STIG1-like protein 1 [Arachis duranensis]	-	-	-	-	-	-	-
ncbi_112776572	2	6.51085e-24	1.71224e-21	DBR	PREDICTED: 2-alkenal reductase (NADP(+)-dependent)-like [Arachis duranensis]	-	-	-	-	-	-	-
ncbi_112759125	2	7.77165e-24	2.03661e-21	PCUBI4-1	PREDICTED: polyubiquitin [Arachis ipaensis]	-	-	-	-	-	-	-
ncbi_112754333	4	8.17212e-24	2.13404e-21	RH3	PREDICTED: histone H3.3 isoform X1 [Daucus carota subsp. sativus] [Daucus carota]	-	-	-	-	GO:0043231//intracellular membrane-bounded organelle;GO:0043232//intracellular non-membrane-bounded organelle	GO:0003676//nucleic acid binding;GO:0046983//protein dimerization activity	GO:0006006//glucose metabolic process;GO:0006886//intracellular protein transport;GO:0034728//nucleosome organization
ncbi_112711805	5	8.76686e-24	2.28135e-21	psaD	PREDICTED: photosystem I reaction center subunit II, chloroplastic-like [Arachis duranensis]	Metabolism;Metabolism	Global and overview maps;Energy metabolism	ko01100//Metabolic pathways;ko00195//Photosynthesis	K02692;K02692	GO:0009521//photosystem;GO:0043231//intracellular membrane-bounded organelle	-	GO:0044237//cellular metabolic process
ncbi_112698071	2	8.90069e-24	2.3081e-21	--	PREDICTED: stigma-specific STIG1-like protein 1 [Arachis duranensis]	-	-	-	-	-	-	-
ncbi_112742516	2	1.04446e-23	2.69906e-21	GSTL3	PREDICTED: glutathione S-transferase L3-like [Arachis duranensis]	Metabolism	Metabolism of other amino acids	ko00480//Glutathione metabolism	K00799	-	-	-
ncbi_112702286	2	1.04838e-23	2.69982e-21	--	PREDICTED: abscisic acid and environmental stress-inducible protein-like [Arachis duranensis]	-	-	-	-	-	-	-
ncbi_112802373	2	1.48398e-23	3.8084e-21	GS1	PREDICTED: glutamine synthetase nodule isozyme [Arachis ipaensis]	Metabolism;Metabolism;Metabolism;Metabolism;Metabolism;Metabolism	Global and overview maps;Global and overview maps;Carbohydrate metabolism;Amino acid metabolism;Energy metabolism;Amino acid metabolism	ko01100//Metabolic pathways;ko01230//Biosynthesis of amino acids;ko00630//Glyoxylate and dicarboxylate metabolism;ko00250//Alanine, aspartate and glutamate metabolism;ko00910//Nitrogen metabolism;ko00220//Arginine biosynthesis	K01915;K01915;K01915;K01915;K01915;K01915	-	GO:0016211//ammonia ligase activity;GO:0032550//purine ribonucleoside binding	GO:0006541//glutamine metabolic process
ncbi_112798269	5	1.51593e-23	3.87703e-21	PSAK	PREDICTED: photosystem I reaction center subunit psaK, chloroplastic [Arachis duranensis]	Metabolism;Metabolism	Global and overview maps;Energy metabolism	ko01100//Metabolic pathways;ko00195//Photosynthesis	K02698;K02698	-	-	-
ncbi_112752065	5	1.73773e-23	4.42907e-21	--	PREDICTED: repetitive proline-rich cell wall protein 2-like [Arachis ipaensis]	-	-	-	-	-	-	-
ncbi_112802430	4	2.03424e-23	5.1671e-21	BAM1	PREDICTED: beta-amylase 1, chloroplastic [Arachis ipaensis]	Metabolism	Carbohydrate metabolism	ko00500//Starch and sucrose metabolism	K01177	-	GO:0016160//amylase activity	GO:0044238//primary metabolic process
ncbi_112776201	4	2.23742e-23	5.66388e-21	UBQ10	PREDICTED: LOW QUALITY PROTEIN: polyubiquitin-like [Cucumis sativus]	-	-	-	-	-	-	-
ncbi_112726419	5	2.41621e-23	6.09572e-21	CURT1A	PREDICTED: protein CURVATURE THYLAKOID 1A, chloroplastic [Arachis ipaensis]	-	-	-	-	-	-	-
ncbi_112737355	5	2.69233e-23	6.76938e-21	PSBT	PREDICTED: photosystem II 5 kDa protein, chloroplastic-like [Arachis ipaensis]	-	-	-	-	-	-	-
ncbi_112797528	2	2.92167e-23	7.32129e-21	WRKY22	PREDICTED: WRKY transcription factor 22 [Arachis duranensis]	Organismal Systems;Environmental Information Processing	Environmental adaptation;Signal transduction	ko04626//Plant-pathogen interaction;ko04016//MAPK signaling pathway - plant	K13425;K13425	-	GO:0003677//DNA binding	GO:0010467//gene expression;GO:0050789//regulation of biological process
ncbi_112702425	5	3.03471e-23	7.57904e-21	TRG-31	PREDICTED: probable aquaporin PIP-type 7a [Arachis duranensis]	-	-	-	-	-	-	-
ncbi_112700730	2	3.0471e-23	7.58452e-21	TIL	PREDICTED: temperature-induced lipocalin-1-like [Arachis ipaensis]	-	-	-	-	-	-	GO:0051234//establishment of localization
ncbi_112702298	5	3.06317e-23	7.5991e-21	PETE	PREDICTED: plastocyanin [Arachis duranensis]	Metabolism	Energy metabolism	ko00195//Photosynthesis	K02638	-	-	-
ncbi_112703455	5	4.04312e-23	9.99684e-21	GLO1	PREDICTED: peroxisomal (S)-2-hydroxy-acid oxidase GLO1 isoform X1 [Arachis duranensis]	Metabolism;Metabolism;Metabolism;Cellular Processes;Metabolism	Global and overview maps;Global and overview maps;Global and overview maps;Transport and catabolism;Carbohydrate metabolism	ko01100//Metabolic pathways;ko01110//Biosynthesis of secondary metabolites;ko01200//Carbon metabolism;ko04146//Peroxisome;ko00630//Glyoxylate and dicarboxylate metabolism	K11517;K11517;K11517;K11517;K11517	-	GO:0003824//catalytic activity;GO:0032553//ribonucleotide binding	GO:0044710//single-organism metabolic process
ncbi_112699189	1	4.45316e-23	1.09742e-20	TET8	PREDICTED: tetraspanin-8-like [Arachis ipaensis]	-	-	-	-	-	-	-
ncbi_112788899	2	4.7473e-23	1.16605e-20	EP3	PREDICTED: endochitinase EP3 [Arachis duranensis]	Metabolism;Metabolism	Global and overview maps;Carbohydrate metabolism	ko01100//Metabolic pathways;ko00520//Amino sugar and nucleotide sugar metabolism	K01183;K01183	-	-	-
ncbi_112697312	2	4.86945e-23	1.19212e-20	--	PREDICTED: uncharacterized protein LOC107494972 [Arachis duranensis]	-	-	-	-	-	-	-
ncbi_112720457	5	4.91537e-23	1.19941e-20	PSAK	PREDICTED: photosystem I reaction center subunit psaK, chloroplastic [Arachis ipaensis]	Metabolism;Metabolism	Global and overview maps;Energy metabolism	ko01100//Metabolic pathways;ko00195//Photosynthesis	K02698;K02698	-	-	-
ncbi_112695789	4	5.16497e-23	1.2562e-20	ARG2	PREDICTED: indole-3-acetic acid-induced protein ARG2-like [Arachis duranensis]	-	-	-	-	-	-	-
ncbi_112705950	2	5.37437e-23	1.30287e-20	WRKY6	PREDICTED: WRKY transcription factor 6 isoform X1 [Arachis duranensis]	-	-	-	-	-	-	-
ncbi_112738386	2	5.55504e-23	1.3423e-20	SS	PREDICTED: sucrose synthase-like [Arachis ipaensis]	Metabolism;Metabolism	Global and overview maps;Carbohydrate metabolism	ko01100//Metabolic pathways;ko00500//Starch and sucrose metabolism	K00695;K00695	-	-	-
ncbi_112795935	2	5.90746e-23	1.42284e-20	WRKY6	PREDICTED: probable WRKY transcription factor 31 [Arachis ipaensis]	-	-	-	-	-	-	-
ncbi_112775619	4	7.48925e-23	1.798e-20	--	PREDICTED: uncharacterized protein LOC107618464 isoform X1 [Arachis ipaensis]	-	-	-	-	-	-	-
ncbi_112733852	4	1.00908e-22	2.41478e-20	--	PREDICTED: lysine-rich arabinogalactan protein 19-like [Vigna angularis]	-	-	-	-	-	-	-
ncbi_114926180	4	1.04045e-22	2.48187e-20	YRPS3	ribosomal protein S3 (mitochondrion) [Ladeania lanceolata]	Genetic Information Processing	Translation	ko03010//Ribosome	K02982	GO:0009536//plastid;GO:0044391//ribosomal subunit	GO:0003723//RNA binding;GO:0005198//structural molecule activity	GO:0010467//gene expression
ncbi_112752164	2	1.10168e-22	2.61952e-20	SAUR36	PREDICTED: auxin-responsive protein SAUR36 [Arachis duranensis]	Environmental Information Processing	Signal transduction	ko04075//Plant hormone signal transduction	K14488	-	-	-
ncbi_112703524	2	1.45171e-22	3.44082e-20	RHM1	PREDICTED: trifunctional UDP-glucose 4,6-dehydratase/UDP-4-keto-6-deoxy-D-glucose 3,5-epimerase/UDP-4-keto-L-rhamnose-reductase RHM1 [Arachis ipaensis]	Metabolism	Carbohydrate metabolism	ko00520//Amino sugar and nucleotide sugar metabolism	K12450	-	GO:0016836//hydro-lyase activity;GO:0048037//cofactor binding	GO:0009117//nucleotide metabolic process
ncbi_112756060	2	1.8469e-22	4.3636e-20	CML35	PREDICTED: probable calcium-binding protein CML36 [Arachis ipaensis]	Organismal Systems	Environmental adaptation	ko04626//Plant-pathogen interaction	K13448	-	-	-
ncbi_112741226	2	1.97586e-22	4.65352e-20	44654	PREDICTED: 5'-adenylylsulfate reductase 3, chloroplastic-like [Arachis ipaensis]	Metabolism	Energy metabolism	ko00920//Sulfur metabolism	K05907	-	-	-
ncbi_112775745	4	2.32574e-22	5.46027e-20	ASR1	PREDICTED: TATA-binding protein-associated factor 2N-like [Arachis ipaensis]	-	-	-	-	-	-	-
ncbi_36489135	1	2.82491e-22	6.61136e-20	rps4	ribosomal protein S4 (chloroplast) [Arachis hypogaea]	Genetic Information Processing	Translation	ko03010//Ribosome	K02986	GO:0009536//plastid;GO:0044391//ribosomal subunit	GO:0003723//RNA binding;GO:0005198//structural molecule activity	GO:0010467//gene expression
ncbi_112728514	2	3.03964e-22	7.09161e-20	APIC	PREDICTED: glutathione S-transferase APIC-like isoform X1 [Arachis ipaensis]	Metabolism	Metabolism of other amino acids	ko00480//Glutathione metabolism	K00799	-	-	-
ncbi_112796799	2	3.29966e-22	7.67419e-20	ACG12	PREDICTED: glucose-6-phosphate 1-dehydrogenase, cytoplasmic isoform [Arachis duranensis]	Metabolism;Metabolism;Metabolism;Metabolism;Metabolism	Global and overview maps;Global and overview maps;Global and overview maps;Metabolism of other amino acids;Carbohydrate metabolism	ko01100//Metabolic pathways;ko01110//Biosynthesis of secondary metabolites;ko01200//Carbon metabolism;ko00480//Glutathione metabolism;ko00030//Pentose phosphate pathway	K00036;K00036;K00036;K00036;K00036	-	GO:0000166//nucleotide binding;GO:0003824//catalytic activity	GO:0019318//hexose metabolic process
ncbi_112709382	2	3.59756e-22	8.34096e-20	UPTG2	PREDICTED: alpha-1,4-glucan-protein synthase [UDP-forming] 2 [Arachis duranensis]	Metabolism	Carbohydrate metabolism	ko00520//Amino sugar and nucleotide sugar metabolism	K13379	-	-	-
ncbi_114926092	4	4.13234e-22	9.55109e-20	--	PREDICTED: uncharacterized protein LOC107624236 [Arachis ipaensis]	-	-	-	-	-	-	-
ncbi_112738311	5	5.46145e-22	1.2584e-19	--	membrane family protein [Populus trichocarpa]	-	-	-	-	-	-	GO:0044237//cellular metabolic process
ncbi_112726806	2	5.52815e-22	1.26984e-19	--	BON1-associated-like protein [Medicago truncatula]	-	-	-	-	-	-	-
ncbi_112764966	2	6.47976e-22	1.48385e-19	CYP73A14	PREDICTED: trans-cinnamate 4-monooxygenase [Arachis ipaensis]	Metabolism;Metabolism;Metabolism;Metabolism;Metabolism;Metabolism;Metabolism	Global and overview maps;Global and overview maps;Biosynthesis of other secondary metabolites;Metabolism of cofactors and vitamins;Biosynthesis of other secondary metabolites;Amino acid metabolism;Biosynthesis of other secondary metabolites	ko01100//Metabolic pathways;ko01110//Biosynthesis of secondary metabolites;ko00940//Phenylpropanoid biosynthesis;ko00130//Ubiquinone and other terpenoid-quinone biosynthesis;ko00941//Flavonoid biosynthesis;ko00360//Phenylalanine metabolism;ko00945//Stilbenoid, diarylheptanoid and gingerol biosynthesis	K00487;K00487;K00487;K00487;K00487;K00487;K00487	-	GO:0016709//oxidoreductase activity, acting on paired donors, with incorporation or reduction of molecular oxygen, NAD(P)H as one donor, and incorporation of one atom of oxygen;GO:0046906//tetrapyrrole binding;GO:0046914//transition metal ion binding	GO:0044710//single-organism metabolic process
ncbi_112772236	4	6.73232e-22	1.53695e-19	--	PREDICTED: cysteine-rich and transmembrane domain-containing protein B-like isoform X1 [Arachis duranensis]	-	-	-	-	-	-	-
ncbi_112766006	5	7.3082e-22	1.66332e-19	RCA1	PREDICTED: ribulose bisphosphate carboxylase/oxygenase activase, chloroplastic-like [Arachis ipaensis]	-	-	-	-	-	-	-
ncbi_112802891	2	7.42898e-22	1.68565e-19	--	PREDICTED: protein SRC2 homolog [Arachis duranensis]	-	-	-	-	-	-	-
ncbi_112765980	2	7.47264e-22	1.69041e-19	--	PREDICTED: abscisic acid and environmental stress-inducible protein-like [Arachis duranensis]	-	-	-	-	-	-	-
ncbi_112743474	1	7.52581e-22	1.69728e-19	IPCS1	PREDICTED: phosphatidylinositol:ceramide inositolphosphotransferase 1-like [Arachis ipaensis]	-	-	-	-	-	-	-
ncbi_112791435	2	8.85224e-22	1.99039e-19	PPO	PREDICTED: polyphenol oxidase A1, chloroplastic-like [Arachis duranensis]	Metabolism;Metabolism;Metabolism;Metabolism	Global and overview maps;Global and overview maps;Amino acid metabolism;Biosynthesis of other secondary metabolites	ko01100//Metabolic pathways;ko01110//Biosynthesis of secondary metabolites;ko00350//Tyrosine metabolism;ko00950//Isoquinoline alkaloid biosynthesis	K00422;K00422;K00422;K00422	-	-	-
ncbi_114925999	4	9.47041e-22	2.12297e-19	-	-	-	-	-	-	-	-	-
ncbi_112701153	4	9.59447e-22	2.14432e-19	--	stress induced protein [Medicago truncatula]	-	-	-	-	-	-	-
ncbi_112801767	2	1.30127e-21	2.89958e-19	LIGB	PREDICTED: extradiol ring-cleavage dioxygenase-like [Arachis duranensis]	Metabolism	Biosynthesis of other secondary metabolites	ko00965//Betalain biosynthesis	K15777	-	GO:0005506//iron ion binding;GO:0016491//oxidoreductase activity	GO:0044710//single-organism metabolic process
ncbi_112723292	4	1.41402e-21	3.1414e-19	At2g25060	PREDICTED: blue copper protein-like [Arachis ipaensis]	-	-	-	-	-	-	-
ncbi_112695681	4	1.8673e-21	4.13606e-19	METK1	PREDICTED: S-adenosylmethionine synthase 1 [Arachis duranensis]	Metabolism;Metabolism;Metabolism;Metabolism	Global and overview maps;Global and overview maps;Global and overview maps;Amino acid metabolism	ko01100//Metabolic pathways;ko01110//Biosynthesis of secondary metabolites;ko01230//Biosynthesis of amino acids;ko00270//Cysteine and methionine metabolism	K00789;K00789;K00789;K00789	-	GO:0016765//transferase activity, transferring alkyl or aryl (other than methyl) groups;GO:0032550//purine ribonucleoside binding;GO:0043169//cation binding	GO:0009108//coenzyme biosynthetic process
ncbi_112722610	2	1.89827e-21	4.19219e-19	UPTG2	PREDICTED: alpha-1,4-glucan-protein synthase [UDP-forming] 2 [Arachis ipaensis]	Metabolism	Carbohydrate metabolism	ko00520//Amino sugar and nucleotide sugar metabolism	K13379	-	-	-
ncbi_112734249	5	2.36746e-21	5.21288e-19	CPN20	PREDICTED: 20 kDa chaperonin, chloroplastic-like [Arachis ipaensis]	-	-	-	-	GO:0005576//extracellular region;GO:0009526//plastid envelope;GO:0009532//plastid stroma;GO:0044434//chloroplast part	GO:0032550//purine ribonucleoside binding;GO:0046914//transition metal ion binding	GO:0000097//sulfur amino acid biosynthetic process;GO:0003006//developmental process involved in reproduction;GO:0006006//glucose metabolic process;GO:0006090//pyruvate metabolic process;GO:0006970//response to osmotic stress;GO:0009657//plastid organization;GO:0044267//cellular protein metabolic process;GO:2000379//positive regulation of reactive oxygen species metabolic process
ncbi_112770940	2	2.43559e-21	5.34708e-19	SAP3	PREDICTED: zinc finger A20 and AN1 domain-containing stress-associated protein 3-like [Arachis ipaensis]	-	-	-	-	-	GO:0046872//metal ion binding	-
ncbi_112695967	2	2.61509e-21	5.72427e-19	CML35	PREDICTED: probable calcium-binding protein CML35 [Arachis duranensis]	Organismal Systems	Environmental adaptation	ko04626//Plant-pathogen interaction	K13448	-	-	-
ncbi_112764773	5	3.22586e-21	7.0405e-19	petM	Cytochrome b6-f complex subunit 7 [Cajanus cajan]	-	-	-	-	-	-	-
ncbi_112727223	4	3.33868e-21	7.26543e-19	HIS2B	PREDICTED: probable histone H2B.3 [Arachis duranensis]	-	-	-	-	GO:0043231//intracellular membrane-bounded organelle;GO:0043232//intracellular non-membrane-bounded organelle	GO:0003676//nucleic acid binding;GO:0046983//protein dimerization activity	-
ncbi_112737476	4	3.40705e-21	7.39261e-19	DNAJ1	PREDICTED: dnaJ protein homolog [Arachis ipaensis]	Genetic Information Processing	Folding, sorting and degradation	ko04141//Protein processing in endoplasmic reticulum	K09503	-	GO:0005515//protein binding;GO:0043169//cation binding	GO:0006950//response to stress;GO:0044267//cellular protein metabolic process
ncbi_112712560	2	3.59714e-21	7.78238e-19	CINV2	PREDICTED: probable alkaline/neutral invertase D [Arachis duranensis]	-	-	-	-	-	GO:0004564//beta-fructofuranosidase activity	-
ncbi_112703131	2	4.31916e-21	9.31738e-19	WRKY48	PREDICTED: probable WRKY transcription factor 48 [Arachis duranensis]	-	-	-	-	-	-	-
ncbi_112792494	2	4.76851e-21	1.0257e-18	--	PREDICTED: uncharacterized protein LOC107482047 isoform X1 [Arachis duranensis]	-	-	-	-	-	-	-
ncbi_112765969	4	5.42299e-21	1.16311e-18	--	PREDICTED: cold and drought-regulated protein CORA-like [Arachis ipaensis]	-	-	-	-	-	-	-
ncbi_112705822	2	5.71544e-21	1.22232e-18	44654	PREDICTED: 5'-adenylylsulfate reductase 3, chloroplastic [Arachis ipaensis]	Metabolism	Energy metabolism	ko00920//Sulfur metabolism	K05907	-	GO:0016667//oxidoreductase activity, acting on a sulfur group of donors	GO:0006790//sulfur compound metabolic process;GO:0019725//cellular homeostasis;GO:0044710//single-organism metabolic process
ncbi_112730690	2	5.78941e-21	1.23459e-18	--	PREDICTED: early nodulin-75-like [Arachis ipaensis]	-	-	-	-	-	-	-
ncbi_112697501	4	5.81104e-21	1.23566e-18	BHLH35	PREDICTED: transcription factor bHLH35-like [Arachis duranensis]	-	-	-	-	-	-	-
ncbi_112697036	5	5.86982e-21	1.2446e-18	RPS16-1	PREDICTED: 30S ribosomal protein S16-like [Arachis duranensis]	Genetic Information Processing	Translation	ko03010//Ribosome	K02959	-	-	-
ncbi_112733412	5	6.29634e-21	1.33125e-18	CURT1A	PREDICTED: protein CURVATURE THYLAKOID 1A, chloroplastic [Arachis duranensis]	-	-	-	-	-	-	-
ncbi_112744441	4	7.55632e-21	1.59312e-18	HIRL2	PREDICTED: hypersensitive-induced response protein 2-like [Arachis ipaensis]	-	-	-	-	-	-	-
ncbi_112784081	5	1.03051e-20	2.16652e-18	PSBY	PREDICTED: photosystem II core complex proteins psbY, chloroplastic [Arachis ipaensis]	Metabolism;Metabolism	Global and overview maps;Energy metabolism	ko01100//Metabolic pathways;ko00195//Photosynthesis	K02723;K02723	GO:0009521//photosystem;GO:0009534//chloroplast thylakoid;GO:0031224//intrinsic component of membrane	GO:0046914//transition metal ion binding	GO:0000097//sulfur amino acid biosynthetic process;GO:0006091//generation of precursor metabolites and energy;GO:0006996//organelle organization;GO:0031399//regulation of protein modification process;GO:0043623//cellular protein complex assembly
ncbi_112715024	4	1.17072e-20	2.45436e-18	At1g67480	PREDICTED: F-box/kelch-repeat protein At1g67480-like [Arachis duranensis]	-	-	-	-	-	-	-
ncbi_112735873	4	1.22433e-20	2.55953e-18	SDR1	PREDICTED: (+)-neomenthol dehydrogenase-like [Arachis duranensis]	Metabolism;Metabolism	Global and overview maps;Metabolism of terpenoids and polyketides	ko01110//Biosynthesis of secondary metabolites;ko00902//Monoterpenoid biosynthesis	K15095;K15095	-	GO:0003824//catalytic activity	GO:0044710//single-organism metabolic process
ncbi_112752073	5	1.25476e-20	2.6085e-18	PSAG	PREDICTED: photosystem I reaction center subunit V, chloroplastic [Arachis ipaensis]	Metabolism;Metabolism	Global and overview maps;Energy metabolism	ko01100//Metabolic pathways;ko00195//Photosynthesis	K08905;K08905	GO:0009522//photosystem I;GO:0009526//plastid envelope;GO:0031224//intrinsic component of membrane;GO:0031976//plastid thylakoid;GO:0044434//chloroplast part	GO:0046906//tetrapyrrole binding	GO:0000097//sulfur amino acid biosynthetic process;GO:0006740//NADPH regeneration;GO:0006873//cellular ion homeostasis;GO:0009767//photosynthetic electron transport chain;GO:0030001//metal ion transport;GO:0031647//regulation of protein stability;GO:0042548//regulation of photosynthesis, light reaction
ncbi_112766847	5	1.25361e-20	2.6085e-18	PSAEB	PREDICTED: photosystem I reaction center subunit IV B, chloroplastic-like [Arachis ipaensis]	Metabolism;Metabolism	Global and overview maps;Energy metabolism	ko01100//Metabolic pathways;ko00195//Photosynthesis	K02693;K02693	-	-	-
ncbi_112734564	2	1.38596e-20	2.87323e-18	--	stress up-regulated Nod 19 protein [Medicago truncatula]	-	-	-	-	-	-	-
ncbi_112791612	2	1.40411e-20	2.90277e-18	At1g66480	plastid movement impaired protein [Medicago truncatula]	-	-	-	-	-	-	-
ncbi_112706905	2	1.43123e-20	2.95064e-18	SAP3	PREDICTED: zinc finger A20 and AN1 domain-containing stress-associated protein 3-like [Arachis duranensis]	-	-	-	-	-	GO:0046872//metal ion binding	-
ncbi_112696304	4	1.50256e-20	3.08912e-18	At2g30620	PREDICTED: histone H1-like [Arachis ipaensis]	-	-	-	-	-	-	-
ncbi_112697325	2	1.57884e-20	3.23575e-18	LECRKS2	PREDICTED: receptor like protein kinase S.2 [Arachis duranensis]	-	-	-	-	-	-	-
ncbi_112715608	2	1.58257e-20	3.23575e-18	CCOMT	PREDICTED: caffeoyl-CoA O-methyltransferase [Arachis duranensis]	Metabolism;Metabolism;Metabolism;Metabolism;Metabolism;Metabolism	Global and overview maps;Global and overview maps;Biosynthesis of other secondary metabolites;Biosynthesis of other secondary metabolites;Amino acid metabolism;Biosynthesis of other secondary metabolites	ko01100//Metabolic pathways;ko01110//Biosynthesis of secondary metabolites;ko00940//Phenylpropanoid biosynthesis;ko00941//Flavonoid biosynthesis;ko00360//Phenylalanine metabolism;ko00945//Stilbenoid, diarylheptanoid and gingerol biosynthesis	K00588;K00588;K00588;K00588;K00588;K00588	-	GO:0008171//O-methyltransferase activity;GO:0043169//cation binding	GO:0000097//sulfur amino acid biosynthetic process;GO:0006575//cellular modified amino acid metabolic process;GO:0006950//response to stress;GO:0009699//phenylpropanoid biosynthetic process;GO:0009891//positive regulation of biosynthetic process
ncbi_112791941	1	2.02854e-20	4.13621e-18	RNS1	PREDICTED: extracellular ribonuclease LE-like [Arachis ipaensis]	-	-	-	-	-	GO:0016892//endoribonuclease activity, producing 3'-phosphomonoesters	GO:0090501//RNA phosphodiester bond hydrolysis
ncbi_112720041	4	2.27202e-20	4.62002e-18	SR45A	PREDICTED: serine/arginine-rich splicing factor SR45a-like [Arachis duranensis]	-	-	-	-	-	-	-
ncbi_112696356	2	2.41283e-20	4.89297e-18	RH3	PREDICTED: histone H3.3 isoform X1 [Daucus carota subsp. sativus] [Daucus carota]	-	-	-	-	GO:0043231//intracellular membrane-bounded organelle;GO:0043232//intracellular non-membrane-bounded organelle	GO:0003676//nucleic acid binding;GO:0046983//protein dimerization activity	GO:0006006//glucose metabolic process;GO:0006886//intracellular protein transport;GO:0034728//nucleosome organization
ncbi_112736608	4	2.5719e-20	5.20139e-18	HIS2B	PREDICTED: probable histone H2B.1 [Arachis duranensis]	-	-	-	-	GO:0043231//intracellular membrane-bounded organelle;GO:0043232//intracellular non-membrane-bounded organelle	GO:0003676//nucleic acid binding;GO:0046983//protein dimerization activity	-
ncbi_112785268	1	2.70372e-20	5.45316e-18	CYP707A4	PREDICTED: abscisic acid 8'-hydroxylase 4 [Arachis ipaensis]	Metabolism	Metabolism of terpenoids and polyketides	ko00906//Carotenoid biosynthesis	K09843	GO:0031224//intrinsic component of membrane	GO:0016709//oxidoreductase activity, acting on paired donors, with incorporation or reduction of molecular oxygen, NAD(P)H as one donor, and incorporation of one atom of oxygen;GO:0046906//tetrapyrrole binding;GO:0046914//transition metal ion binding	GO:0009687//abscisic acid metabolic process;GO:0050896//response to stimulus
ncbi_112696253	4	2.76944e-20	5.57062e-18	CHMP1A	PREDICTED: ESCRT-related protein CHMP1B [Arachis duranensis]	Cellular Processes	Transport and catabolism	ko04144//Endocytosis	K12197	-	-	-
ncbi_112741037	5	3.23041e-20	6.48032e-18	SEND33	PREDICTED: ferredoxin-1, chloroplastic-like [Arachis ipaensis]	Metabolism	Energy metabolism	ko00195//Photosynthesis	K02639	-	GO:0043169//cation binding;GO:0051536//iron-sulfur cluster binding	GO:0006091//generation of precursor metabolites and energy
ncbi_112779881	1	3.53618e-20	7.07463e-18	ILL5	PREDICTED: IAA-amino acid hydrolase ILR1-like 4 [Arachis ipaensis]	-	-	-	-	-	-	-
ncbi_112790604	4	3.56927e-20	7.12169e-18	SS	PREDICTED: sucrose synthase-like [Arachis duranensis]	Metabolism;Metabolism	Global and overview maps;Carbohydrate metabolism	ko01100//Metabolic pathways;ko00500//Starch and sucrose metabolism	K00695;K00695	-	-	-
ncbi_112784742	4	3.84304e-20	7.64744e-18	TSJT1	PREDICTED: stem-specific protein TSJT1-like [Arachis ipaensis]	-	-	-	-	-	-	-
ncbi_112775877	5	3.98738e-20	7.91352e-18	CYP20-3	PREDICTED: peptidyl-prolyl cis-trans isomerase, chloroplastic-like [Arachis ipaensis]	-	-	-	-	-	-	-
ncbi_112791028	2	4.08175e-20	8.07925e-18	TSN1	PREDICTED: staphylococcal nuclease domain-containing protein 1 [Arachis ipaensis]	-	-	-	-	-	-	GO:0016458//gene silencing
ncbi_112749766	2	4.31624e-20	8.52073e-18	CYTC-2	PREDICTED: cytochrome c [Arachis ipaensis]	-	-	-	-	GO:0043231//intracellular membrane-bounded organelle;GO:0044425//membrane part	GO:0043169//cation binding;GO:0046906//tetrapyrrole binding	GO:0044710//single-organism metabolic process
ncbi_112766640	2	4.41025e-20	8.68329e-18	--	PREDICTED: uncharacterized protein LOC107606301 [Arachis ipaensis]	-	-	-	-	-	-	-
ncbi_112701934	1	5.36509e-20	1.05354e-17	--	DUF4408 domain protein [Medicago truncatula]	-	-	-	-	-	-	-
ncbi_112751135	4	6.38755e-20	1.25102e-17	--	PREDICTED: uncharacterized protein LOC107644317 [Arachis ipaensis]	-	-	-	-	-	-	-
ncbi_112789435	5	9.07751e-20	1.77319e-17	PSBT	PREDICTED: photosystem II 5 kDa protein, chloroplastic-like [Arachis duranensis]	-	-	-	-	-	-	-
ncbi_112800571	4	1.22512e-19	2.38686e-17	--	PREDICTED: cysteine-rich and transmembrane domain-containing protein A [Pyrus x bretschneideri]	-	-	-	-	-	-	-
ncbi_112719628	2	1.29514e-19	2.5167e-17	ACG12	PREDICTED: glucose-6-phosphate 1-dehydrogenase, cytoplasmic isoform [Arachis duranensis]	Metabolism;Metabolism;Metabolism;Metabolism;Metabolism	Global and overview maps;Global and overview maps;Global and overview maps;Metabolism of other amino acids;Carbohydrate metabolism	ko01100//Metabolic pathways;ko01110//Biosynthesis of secondary metabolites;ko01200//Carbon metabolism;ko00480//Glutathione metabolism;ko00030//Pentose phosphate pathway	K00036;K00036;K00036;K00036;K00036	-	GO:0000166//nucleotide binding;GO:0003824//catalytic activity	GO:0019318//hexose metabolic process
ncbi_112801628	2	1.32036e-19	2.55903e-17	MPSR1	PREDICTED: E3 ubiquitin-protein ligase RING1-like [Arachis duranensis]	-	-	-	-	-	-	-
ncbi_112720615	4	1.38967e-19	2.68636e-17	--	PREDICTED: cysteine-rich and transmembrane domain-containing protein A [Pyrus x bretschneideri]	-	-	-	-	-	-	-
ncbi_112712232	2	1.88482e-19	3.63409e-17	JMJ25	PREDICTED: lysine-specific demethylase JMJ25-like [Arachis duranensis]	-	-	-	-	-	-	-
ncbi_112755043	2	1.93921e-19	3.7293e-17	NAC087	PREDICTED: NAC domain-containing protein 83-like [Arachis ipaensis]	-	-	-	-	-	-	-
ncbi_36489225	3	2.00776e-19	3.85118e-17	ndhH	NADH-plastoquinone oxidoreductase subunit 7 (chloroplast) [Arachis hypogaea]	Metabolism;Metabolism	Global and overview maps;Energy metabolism	ko01100//Metabolic pathways;ko00190//Oxidative phosphorylation	K05579;K05579	GO:0044434//chloroplast part	GO:0000166//nucleotide binding;GO:0016651//oxidoreductase activity, acting on NAD(P)H;GO:0048037//cofactor binding	GO:0006091//generation of precursor metabolites and energy;GO:0044710//single-organism metabolic process
ncbi_112751830	4	2.34484e-19	4.48618e-17	--	PREDICTED: protein SRC2 homolog [Arachis ipaensis]	-	-	-	-	-	-	-
ncbi_112705625	4	2.42728e-19	4.63199e-17	RH3	PREDICTED: histone H3.3 isoform X1 [Daucus carota subsp. sativus] [Daucus carota]	-	-	-	-	GO:0043231//intracellular membrane-bounded organelle;GO:0043232//intracellular non-membrane-bounded organelle	GO:0003676//nucleic acid binding;GO:0046983//protein dimerization activity	GO:0006006//glucose metabolic process;GO:0006886//intracellular protein transport;GO:0034728//nucleosome organization
ncbi_112732310	1	2.46616e-19	4.69415e-17	INT2	PREDICTED: probable inositol transporter 2 [Arachis ipaensis]	-	-	-	-	GO:0031224//intrinsic component of membrane	GO:0022857//transmembrane transporter activity	GO:0044763//single-organism cellular process;GO:0051234//establishment of localization
ncbi_112733954	2	2.63332e-19	4.99955e-17	UBQ10	ubiquitin-like protein [Phaseolus vulgaris]	-	-	-	-	-	-	-
ncbi_112803288	2	2.79405e-19	5.29121e-17	--	PREDICTED: probable non-specific lipid-transfer protein AKCS9 [Arachis duranensis]	-	-	-	-	-	-	-
ncbi_112770798	5	4.40759e-19	8.32565e-17	CPN60B2	PREDICTED: ruBisCO large subunit-binding protein subunit beta, chloroplastic-like [Arachis ipaensis]	Genetic Information Processing	Folding, sorting and degradation	ko03018//RNA degradation	K04077	GO:0044424//intracellular part	GO:0032550//purine ribonucleoside binding	GO:0006457//protein folding
ncbi_112796004	2	4.9066e-19	9.24478e-17	CYS5	PREDICTED: cysteine proteinase inhibitor 1-like [Arachis duranensis]	-	-	-	-	-	GO:0004857//enzyme inhibitor activity	GO:0010466//negative regulation of peptidase activity
ncbi_112711270	4	5.28089e-19	9.92487e-17	AtMg00040	PREDICTED: ATP synthase subunit 9, mitochondrial [Arachis ipaensis]	Metabolism;Metabolism	Global and overview maps;Energy metabolism	ko01100//Metabolic pathways;ko00190//Oxidative phosphorylation	K02128;K02128	GO:0031090//organelle membrane;GO:0031224//intrinsic component of membrane;GO:0033177//proton-transporting two-sector ATPase complex, proton-transporting domain	GO:0015077//monovalent inorganic cation transmembrane transporter activity;GO:0032550//purine ribonucleoside binding	GO:0006754//ATP biosynthetic process;GO:0015988//energy coupled proton transmembrane transport, against electrochemical gradient
ncbi_112755835	4	5.48278e-19	1.02784e-16	--	PREDICTED: universal stress protein A-like protein isoform X1 [Arachis duranensis]	-	-	-	-	GO:0016020//membrane;GO:0043231//intracellular membrane-bounded organelle	GO:0003824//catalytic activity	GO:0010033//response to organic substance
ncbi_36489187	1	6.66879e-19	1.24703e-16	petD	cytochrome b6/f complex subunit IV (chloroplast) [Arachis hypogaea]	Metabolism;Metabolism	Global and overview maps;Energy metabolism	ko01100//Metabolic pathways;ko00195//Photosynthesis	K02637;K02637	GO:0031224//intrinsic component of membrane;GO:0034357//photosynthetic membrane;GO:0044434//chloroplast part	GO:0003824//catalytic activity;GO:0009055//electron carrier activity	GO:0022900//electron transport chain
ncbi_112720337	2	8.03819e-19	1.49933e-16	ephA	PREDICTED: bifunctional epoxide hydrolase 2 [Arachis ipaensis]	-	-	-	-	-	-	-
ncbi_112727197	5	1.00717e-18	1.87394e-16	PSAEB	PREDICTED: photosystem I reaction center subunit IV, chloroplastic [Arachis ipaensis]	Metabolism;Metabolism	Global and overview maps;Energy metabolism	ko01100//Metabolic pathways;ko00195//Photosynthesis	K02693;K02693	-	-	-
ncbi_112750899	2	1.17819e-18	2.18667e-16	GS1	PREDICTED: glutamine synthetase nodule isozyme [Arachis ipaensis]	Metabolism;Metabolism;Metabolism;Metabolism;Metabolism;Metabolism	Global and overview maps;Global and overview maps;Carbohydrate metabolism;Amino acid metabolism;Energy metabolism;Amino acid metabolism	ko01100//Metabolic pathways;ko01230//Biosynthesis of amino acids;ko00630//Glyoxylate and dicarboxylate metabolism;ko00250//Alanine, aspartate and glutamate metabolism;ko00910//Nitrogen metabolism;ko00220//Arginine biosynthesis	K01915;K01915;K01915;K01915;K01915;K01915	-	GO:0016211//ammonia ligase activity;GO:0032550//purine ribonucleoside binding	GO:0006541//glutamine metabolic process
ncbi_112702454	4	1.28641e-18	2.38158e-16	HSP18.5-C	PREDICTED: 17.3 kDa class I heat shock protein-like [Arachis ipaensis]	Genetic Information Processing	Folding, sorting and degradation	ko04141//Protein processing in endoplasmic reticulum	K13993	-	-	-
ncbi_112727101	2	1.85044e-18	3.4173e-16	--	PREDICTED: uncharacterized protein LOC107625005 [Arachis ipaensis]	-	-	-	-	-	-	-
ncbi_112791829	4	1.90606e-18	3.51131e-16	UBQ10	ubiquitin-like protein [Phaseolus vulgaris]	-	-	-	-	-	-	-
ncbi_112768965	2	2.20032e-18	4.04338e-16	MYB4	PREDICTED: myb-related protein Myb4-like [Arachis ipaensis]	Organismal Systems	Environmental adaptation	ko04626//Plant-pathogen interaction	K09422	-	-	-
ncbi_112734862	2	2.29538e-18	4.20767e-16	--	PREDICTED: stress-associated endoplasmic reticulum protein 2 [Arachis duranensis]	-	-	-	-	-	-	-
ncbi_112715068	5	2.35983e-18	4.31518e-16	RPL12	PREDICTED: 50S ribosomal protein L12, chloroplastic-like [Arachis duranensis]	Genetic Information Processing	Translation	ko03010//Ribosome	K02935	GO:0030529//intracellular ribonucleoprotein complex	-	GO:0010467//gene expression
ncbi_112767130	4	2.37182e-18	4.32648e-16	UBC10	Ubiquitin-conjugating enzyme E2 10, partial [Cajanus cajan]	-	-	-	-	-	-	-
ncbi_112750083	4	2.90563e-18	5.28726e-16	UGT74B1	PREDICTED: UDP-glycosyltransferase 74B1-like [Arachis ipaensis]	Metabolism;Metabolism;Metabolism;Metabolism	Global and overview maps;Global and overview maps;Amino acid metabolism;Biosynthesis of other secondary metabolites	ko01110//Biosynthesis of secondary metabolites;ko01210//2-Oxocarboxylic acid metabolism;ko00380//Tryptophan metabolism;ko00966//Glucosinolate biosynthesis	K11820;K11820;K11820;K11820	-	GO:0035251//UDP-glucosyltransferase activity	GO:0009617//response to bacterium;GO:0009683//indoleacetic acid metabolic process;GO:0019758//glycosinolate biosynthetic process;GO:0048588//developmental cell growth
ncbi_112748327	4	2.92734e-18	5.31377e-16	AKR4C9	PREDICTED: aldo-keto reductase family 4 member C9-like [Arachis duranensis]	-	-	-	-	-	GO:0003824//catalytic activity	GO:0044710//single-organism metabolic process
ncbi_112804199	1	2.97112e-18	5.38011e-16	At4g24780	PREDICTED: probable pectate lyase 18 [Arachis duranensis]	Metabolism	Carbohydrate metabolism	ko00040//Pentose and glucuronate interconversions	K01728	-	GO:0016837//carbon-oxygen lyase activity, acting on polysaccharides;GO:0043169//cation binding	GO:0000272//polysaccharide catabolic process
ncbi_112710643	5	3.69131e-18	6.66801e-16	CYP20-3	PREDICTED: peptidyl-prolyl cis-trans isomerase, chloroplastic-like [Arachis duranensis]	-	-	-	-	-	-	-
ncbi_112764075	4	4.52777e-18	8.15919e-16	COR2	PREDICTED: NAD(P)H-dependent 6'-deoxychalcone synthase-like [Arachis ipaensis]	-	-	-	-	-	-	-
ncbi_112706046	5	4.56842e-18	8.21256e-16	HEMB	PREDICTED: delta-aminolevulinic acid dehydratase, chloroplastic [Arachis duranensis]	Metabolism;Metabolism;Metabolism	Global and overview maps;Global and overview maps;Metabolism of cofactors and vitamins	ko01100//Metabolic pathways;ko01110//Biosynthesis of secondary metabolites;ko00860//Porphyrin and chlorophyll metabolism	K01698;K01698;K01698	-	GO:0016836//hydro-lyase activity;GO:0043169//cation binding	GO:0006778//porphyrin-containing compound metabolic process;GO:0018130//heterocycle biosynthetic process
ncbi_112723648	5	5.11391e-18	9.17102e-16	RPS16-1	PREDICTED: 30S ribosomal protein S16-like [Arachis duranensis]	Genetic Information Processing	Translation	ko03010//Ribosome	K02959	-	-	-
ncbi_112802451	5	5.97676e-18	1.06927e-15	BCA1	PREDICTED: carbonic anhydrase, chloroplastic-like isoform X1 [Arachis duranensis]	Metabolism	Energy metabolism	ko00910//Nitrogen metabolism	K01673	-	-	-
ncbi_112696004	4	6.09879e-18	1.08848e-15	ZOG1	PREDICTED: zeatin O-glucosyltransferase-like [Arachis duranensis]	Metabolism	Metabolism of terpenoids and polyketides	ko00908//Zeatin biosynthesis	K13495	-	-	-
ncbi_112792003	2	6.17245e-18	1.09899e-15	PCR2	fw2.2, partial [Arachis stenosperma]	-	-	-	-	-	-	-
ncbi_114924131	2	6.37158e-18	1.13174e-15	PMAT1	PREDICTED: phenolic glucoside malonyltransferase 1-like [Arachis duranensis]	-	-	-	-	-	GO:0016746//transferase activity, transferring acyl groups	-
ncbi_112722187	1	8.33282e-18	1.47658e-15	At4g24780	PREDICTED: probable pectate lyase 18 [Arachis ipaensis]	Metabolism	Carbohydrate metabolism	ko00040//Pentose and glucuronate interconversions	K01728	-	GO:0016837//carbon-oxygen lyase activity, acting on polysaccharides;GO:0043169//cation binding	GO:0000272//polysaccharide catabolic process
ncbi_112728175	2	9.06908e-18	1.60322e-15	At2g45070	PREDICTED: protein transport protein Sec61 subunit beta-like [Arachis duranensis]	Genetic Information Processing;Cellular Processes;Genetic Information Processing	Folding, sorting and degradation;Transport and catabolism;Folding, sorting and degradation	ko04141//Protein processing in endoplasmic reticulum;ko04145//Phagosome;ko03060//Protein export	K09481;K09481;K09481	-	-	-
ncbi_112696791	4	9.19463e-18	1.62157e-15	CAMBP25	PREDICTED: calmodulin-binding protein 25 [Arachis duranensis]	-	-	-	-	-	-	-
ncbi_112797235	4	1.06195e-17	1.86843e-15	HMGB2	PREDICTED: HMG1/2-like protein isoform X1 [Arachis duranensis]	Genetic Information Processing	Replication and repair	ko03410//Base excision repair	K10802	-	-	-
ncbi_112750815	5	1.08253e-17	1.90015e-15	BCA1	PREDICTED: carbonic anhydrase, chloroplastic-like isoform X1 [Arachis ipaensis]	Metabolism	Energy metabolism	ko00910//Nitrogen metabolism	K01673	-	-	-
ncbi_112715187	2	1.11111e-17	1.94572e-15	PLAT2	PLAT-plant-stress protein [Medicago truncatula]	-	-	-	-	-	-	-
ncbi_112797983	2	1.17559e-17	2.05381e-15	POX1	PREDICTED: proline dehydrogenase 2, mitochondrial-like [Arachis duranensis]	Metabolism;Metabolism;Metabolism	Global and overview maps;Global and overview maps;Amino acid metabolism	ko01100//Metabolic pathways;ko01110//Biosynthesis of secondary metabolites;ko00330//Arginine and proline metabolism	K00318;K00318;K00318	-	GO:0003824//catalytic activity	GO:0006560//proline metabolic process
ncbi_112792601	4	1.31804e-17	2.29728e-15	--	PREDICTED: stress-associated endoplasmic reticulum protein 2 [Arachis duranensis]	-	-	-	-	-	-	-
ncbi_112801291	4	1.43377e-17	2.49314e-15	OPR2	PREDICTED: 12-oxophytodienoate reductase 2 [Glycine max]	Metabolism;Metabolism;Metabolism	Global and overview maps;Global and overview maps;Lipid metabolism	ko01100//Metabolic pathways;ko01110//Biosynthesis of secondary metabolites;ko00592//alpha-Linolenic acid metabolism	K05894;K05894;K05894	-	GO:0003824//catalytic activity;GO:0032553//ribonucleotide binding	GO:0044710//single-organism metabolic process
ncbi_112758105	4	1.49606e-17	2.5954e-15	RBOHB	PREDICTED: respiratory burst oxidase homolog protein B [Arachis ipaensis]	Organismal Systems;Environmental Information Processing	Environmental adaptation;Signal transduction	ko04626//Plant-pathogen interaction;ko04016//MAPK signaling pathway - plant	K13447;K13447	GO:0031224//intrinsic component of membrane	GO:0046872//metal ion binding;GO:0050664//oxidoreductase activity, acting on NAD(P)H, oxygen as acceptor	GO:0044710//single-organism metabolic process
ncbi_112706612	2	1.80634e-17	3.12639e-15	DDB_G0270580	PREDICTED: histidine protein methyltransferase 1 homolog [Arachis ipaensis]	-	-	-	-	-	-	-
ncbi_112777604	4	2.03684e-17	3.51716e-15	LOX3.1	PREDICTED: linoleate 13S-lipoxygenase 3-1, chloroplastic-like [Arachis ipaensis]	Metabolism;Metabolism;Metabolism;Metabolism	Global and overview maps;Global and overview maps;Lipid metabolism;Lipid metabolism	ko01100//Metabolic pathways;ko01110//Biosynthesis of secondary metabolites;ko00592//alpha-Linolenic acid metabolism;ko00591//Linoleic acid metabolism	K00454;K00454;K00454;K00454	-	GO:0016701//oxidoreductase activity, acting on single donors with incorporation of molecular oxygen;GO:0043169//cation binding	GO:0006633//fatty acid biosynthetic process
ncbi_112782630	2	2.38251e-17	4.10453e-15	CAD1	PREDICTED: probable cinnamyl alcohol dehydrogenase 1 [Arachis ipaensis]	Metabolism;Metabolism;Metabolism	Global and overview maps;Global and overview maps;Biosynthesis of other secondary metabolites	ko01100//Metabolic pathways;ko01110//Biosynthesis of secondary metabolites;ko00940//Phenylpropanoid biosynthesis	K00083;K00083;K00083	-	-	-
ncbi_112741024	4	2.54967e-17	4.38236e-15	SlH4	histone H4 [Zea mays]	-	-	-	-	GO:0005911//cell-cell junction;GO:0009536//plastid;GO:0031090//organelle membrane;GO:0043232//intracellular non-membrane-bounded organelle	GO:0003676//nucleic acid binding;GO:0046983//protein dimerization activity	GO:0034728//nucleosome organization
ncbi_112737946	4	2.86388e-17	4.9111e-15	--	PREDICTED: uncharacterized protein LOC107634307 [Arachis ipaensis]	-	-	-	-	-	-	-
ncbi_112737294	1	3.00544e-17	5.142e-15	PAP27	PREDICTED: probable inactive purple acid phosphatase 27 [Arachis ipaensis]	-	-	-	-	-	GO:0003824//catalytic activity;GO:0043169//cation binding	GO:0006796//phosphate-containing compound metabolic process
ncbi_112785565	2	3.24818e-17	5.54456e-15	MES1	PREDICTED: salicylic acid-binding protein 2-like [Arachis duranensis]	-	-	-	-	-	-	-
ncbi_112771418	4	3.39752e-17	5.7862e-15	DDB_G0270580	PREDICTED: histidine protein methyltransferase 1 homolog [Arachis ipaensis]	-	-	-	-	-	-	-
ncbi_112716691	4	3.73936e-17	6.35384e-15	AOC	PREDICTED: allene oxide cyclase 3, chloroplastic-like [Arachis duranensis]	Metabolism;Metabolism;Metabolism	Global and overview maps;Global and overview maps;Lipid metabolism	ko01100//Metabolic pathways;ko01110//Biosynthesis of secondary metabolites;ko00592//alpha-Linolenic acid metabolism	K10525;K10525;K10525	GO:0009536//plastid	GO:0009975//cyclase activity	-
ncbi_112784870	2	3.89978e-17	6.61133e-15	ADT6	PREDICTED: arogenate dehydratase/prephenate dehydratase 6, chloroplastic-like [Arachis duranensis]	Metabolism;Metabolism;Metabolism;Metabolism	Global and overview maps;Global and overview maps;Global and overview maps;Amino acid metabolism	ko01100//Metabolic pathways;ko01110//Biosynthesis of secondary metabolites;ko01230//Biosynthesis of amino acids;ko00400//Phenylalanine, tyrosine and tryptophan biosynthesis	K05359;K05359;K05359;K05359	-	GO:0031406//carboxylic acid binding	GO:0006558//L-phenylalanine metabolic process
ncbi_112776959	5	4.33745e-17	7.3366e-15	psaD	PREDICTED: photosystem I reaction center subunit II, chloroplastic-like [Arachis duranensis]	Metabolism;Metabolism	Global and overview maps;Energy metabolism	ko01100//Metabolic pathways;ko00195//Photosynthesis	K02692;K02692	GO:0009521//photosystem;GO:0043231//intracellular membrane-bounded organelle	-	GO:0044237//cellular metabolic process
ncbi_112802393	1	4.36402e-17	7.3648e-15	--	PREDICTED: caffeoylshikimate esterase [Arachis duranensis]	Metabolism;Metabolism	Global and overview maps;Lipid metabolism	ko01100//Metabolic pathways;ko00561//Glycerolipid metabolism	K01054;K01054	-	-	-
ncbi_112783096	2	4.7253e-17	7.95646e-15	TPS4	PREDICTED: (3S,6E)-nerolidol synthase 1-like isoform X1 [Arachis ipaensis]	Metabolism;Metabolism	Global and overview maps;Metabolism of terpenoids and polyketides	ko01100//Metabolic pathways;ko00909//Sesquiterpenoid and triterpenoid biosynthesis	K14175;K14175	-	GO:0016829//lyase activity	-
ncbi_112703831	4	4.75532e-17	7.98894e-15	LEA5	PREDICTED: late embryogenesis abundant protein Lea5-like isoform X1 [Arachis duranensis]	-	-	-	-	-	-	-
ncbi_112765509	2	4.80738e-17	8.05821e-15	DHAPS-1	PREDICTED: phospho-2-dehydro-3-deoxyheptonate aldolase 1, chloroplastic-like [Arachis ipaensis]	Metabolism;Metabolism;Metabolism;Metabolism	Global and overview maps;Global and overview maps;Global and overview maps;Amino acid metabolism	ko01100//Metabolic pathways;ko01110//Biosynthesis of secondary metabolites;ko01230//Biosynthesis of amino acids;ko00400//Phenylalanine, tyrosine and tryptophan biosynthesis	K01626;K01626;K01626;K01626	-	GO:0003824//catalytic activity	GO:0008652//cellular amino acid biosynthetic process
ncbi_112696587	4	4.94396e-17	8.26853e-15	OPR3	PREDICTED: 12-oxophytodienoate reductase 3 [Arachis duranensis]	Metabolism;Metabolism;Metabolism	Global and overview maps;Global and overview maps;Lipid metabolism	ko01100//Metabolic pathways;ko01110//Biosynthesis of secondary metabolites;ko00592//alpha-Linolenic acid metabolism	K05894;K05894;K05894	-	GO:0016628//oxidoreductase activity, acting on the CH-CH group of donors, NAD or NADP as acceptor;GO:0032553//ribonucleotide binding	GO:0044710//single-organism metabolic process
ncbi_112711358	2	5.20635e-17	8.67306e-15	CYP89A9	PREDICTED: cytochrome P450 89A2-like [Arachis duranensis]	-	-	-	-	-	GO:0016491//oxidoreductase activity;GO:0046906//tetrapyrrole binding;GO:0046914//transition metal ion binding	GO:0044710//single-organism metabolic process
ncbi_112754670	5	5.20915e-17	8.67306e-15	CRD1	PREDICTED: magnesium-protoporphyrin IX monomethyl ester [oxidative] cyclase, chloroplastic [Arachis ipaensis]	Metabolism;Metabolism;Metabolism	Global and overview maps;Global and overview maps;Metabolism of cofactors and vitamins	ko01100//Metabolic pathways;ko01110//Biosynthesis of secondary metabolites;ko00860//Porphyrin and chlorophyll metabolism	K04035;K04035;K04035	-	GO:0016709//oxidoreductase activity, acting on paired donors, with incorporation or reduction of molecular oxygen, NAD(P)H as one donor, and incorporation of one atom of oxygen;GO:0043169//cation binding	GO:0006779//porphyrin-containing compound biosynthetic process;GO:0044710//single-organism metabolic process
ncbi_112716604	1	5.48006e-17	9.10375e-15	NHL3	PREDICTED: NDR1/HIN1-Like protein 3-like [Arachis duranensis]	-	-	-	-	-	-	-
ncbi_112752042	1	5.88057e-17	9.74733e-15	SUC1	PREDICTED: sucrose transport protein SUC8-like [Arachis ipaensis]	-	-	-	-	-	-	-
ncbi_112789334	2	6.22089e-17	1.02885e-14	GGACT	AIG2-like protein [Corchorus olitorius]	-	-	-	-	-	GO:0016740//transferase activity	-
ncbi_112742041	4	6.55558e-17	1.0818e-14	HIS2B	PREDICTED: probable histone H2B.3 [Arachis duranensis]	-	-	-	-	GO:0043231//intracellular membrane-bounded organelle;GO:0043232//intracellular non-membrane-bounded organelle	GO:0003676//nucleic acid binding;GO:0046983//protein dimerization activity	-
ncbi_112702321	4	6.68274e-17	1.10035e-14	ERD15	PREDICTED: protein EARLY RESPONSIVE TO DEHYDRATION 15-like [Arachis ipaensis]	-	-	-	-	-	-	-
ncbi_112772680	5	8.57832e-17	1.40934e-14	petC	PREDICTED: cytochrome b6-f complex iron-sulfur subunit, chloroplastic-like [Arachis ipaensis]	Metabolism;Metabolism	Global and overview maps;Energy metabolism	ko01100//Metabolic pathways;ko00195//Photosynthesis	K02636;K02636	GO:0031224//intrinsic component of membrane;GO:0034357//photosynthetic membrane	GO:0009055//electron carrier activity;GO:0043169//cation binding;GO:0051536//iron-sulfur cluster binding;GO:0052880//oxidoreductase activity, acting on diphenols and related substances as donors, with copper protein as acceptor	GO:0015992//proton transport;GO:0044237//cellular metabolic process;GO:0044710//single-organism metabolic process
ncbi_112696553	2	9.80001e-17	1.60403e-14	HIPP05	PREDICTED: heterogeneous nuclear ribonucleoprotein A/B-like [Arachis duranensis]	-	-	-	-	-	-	-
ncbi_112715156	2	9.80645e-17	1.60403e-14	DHAPS-1	PREDICTED: phospho-2-dehydro-3-deoxyheptonate aldolase 1, chloroplastic-like [Arachis ipaensis]	Metabolism;Metabolism;Metabolism;Metabolism	Global and overview maps;Global and overview maps;Global and overview maps;Amino acid metabolism	ko01100//Metabolic pathways;ko01110//Biosynthesis of secondary metabolites;ko01230//Biosynthesis of amino acids;ko00400//Phenylalanine, tyrosine and tryptophan biosynthesis	K01626;K01626;K01626;K01626	-	GO:0003824//catalytic activity	GO:0008652//cellular amino acid biosynthetic process
ncbi_112712443	4	1.12761e-16	1.84038e-14	ASR1	PREDICTED: keratin, type I cytoskeletal 10-like [Arachis duranensis]	-	-	-	-	-	-	-
ncbi_112707058	5	1.22883e-16	2.00119e-14	petC	PREDICTED: cytochrome b6-f complex iron-sulfur subunit, chloroplastic-like [Arachis duranensis]	Metabolism;Metabolism	Global and overview maps;Energy metabolism	ko01100//Metabolic pathways;ko00195//Photosynthesis	K02636;K02636	GO:0031224//intrinsic component of membrane;GO:0034357//photosynthetic membrane	GO:0009055//electron carrier activity;GO:0043169//cation binding;GO:0051536//iron-sulfur cluster binding;GO:0052880//oxidoreductase activity, acting on diphenols and related substances as donors, with copper protein as acceptor	GO:0015992//proton transport;GO:0044237//cellular metabolic process;GO:0044710//single-organism metabolic process
ncbi_112750281	4	1.30119e-16	2.11441e-14	SPCC1442.07c	PREDICTED: uncharacterized protein LOC107643669 isoform X1 [Arachis ipaensis]	-	-	-	-	-	-	-
ncbi_112699881	2	1.41634e-16	2.2965e-14	HSP70	PREDICTED: heat shock 70 kDa protein [Arachis duranensis]	Genetic Information Processing;Cellular Processes;Genetic Information Processing	Folding, sorting and degradation;Transport and catabolism;Transcription	ko04141//Protein processing in endoplasmic reticulum;ko04144//Endocytosis;ko03040//Spliceosome	K03283;K03283;K03283	GO:0009536//plastid;GO:0016020//membrane;GO:0030312//external encapsulating structure	GO:0032550//purine ribonucleoside binding	GO:0000302//response to reactive oxygen species;GO:0009408//response to heat;GO:0009642//response to light intensity;GO:0033554//cellular response to stress;GO:0044267//cellular protein metabolic process
ncbi_112741990	4	1.70613e-16	2.76038e-14	ADF2	PREDICTED: actin-depolymerizing factor 2 [Arachis duranensis]	-	-	-	-	GO:0005856//cytoskeleton	-	GO:0008154//actin polymerization or depolymerization
ncbi_112803249	1	1.7427e-16	2.81343e-14	--	-	-	-	-	-	-	-	-
ncbi_112732900	5	1.80099e-16	2.90123e-14	ACL1.1	PREDICTED: acyl carrier protein 4, chloroplastic-like [Arachis ipaensis]	-	-	-	-	-	-	-
ncbi_112720338	4	1.97965e-16	3.18215e-14	GLOX1	PREDICTED: WSC domain-containing protein ARB_07867-like [Arachis ipaensis]	-	-	-	-	-	-	-
ncbi_112801377	4	2.0605e-16	3.30497e-14	CYTC-2	PREDICTED: cytochrome c [Arachis duranensis]	-	-	-	-	GO:0043231//intracellular membrane-bounded organelle;GO:0044425//membrane part	GO:0043169//cation binding;GO:0046906//tetrapyrrole binding	GO:0044710//single-organism metabolic process
ncbi_112715576	1	2.06504e-16	3.30513e-14	CYP707A4	PREDICTED: abscisic acid 8'-hydroxylase 4 [Arachis duranensis]	Metabolism	Metabolism of terpenoids and polyketides	ko00906//Carotenoid biosynthesis	K09843	-	GO:0016491//oxidoreductase activity;GO:0046906//tetrapyrrole binding;GO:0046914//transition metal ion binding	GO:0044710//single-organism metabolic process
ncbi_112755219	4	2.10865e-16	3.36768e-14	--	PREDICTED: uncharacterized protein LOC107648497 [Arachis ipaensis]	-	-	-	-	-	-	-
ncbi_112790983	5	2.21985e-16	3.5377e-14	ACL1	PREDICTED: acyl carrier protein 1, chloroplastic-like [Arachis duranensis]	-	-	-	-	-	-	-
ncbi_112736176	5	2.49541e-16	3.96835e-14	lhcA-P4	PREDICTED: chlorophyll a-b binding protein P4, chloroplastic [Arachis ipaensis]	Metabolism	Energy metabolism	ko00196//Photosynthesis - antenna proteins	K08910	GO:0009521//photosystem;GO:0031224//intrinsic component of membrane	GO:0043169//cation binding;GO:0046906//tetrapyrrole binding	GO:0006091//generation of precursor metabolites and energy;GO:0006464//cellular protein modification process
ncbi_112722398	4	2.52563e-16	4.00783e-14	--	PREDICTED: uncharacterized protein LOC107632678 [Arachis ipaensis]	-	-	-	-	-	-	-
ncbi_112736098	2	2.55709e-16	4.04913e-14	-	-	-	-	-	-	-	-	-
ncbi_112702732	2	2.64829e-16	4.18463e-14	WRKY24	PREDICTED: probable WRKY transcription factor 33 [Arachis duranensis]	Organismal Systems;Environmental Information Processing	Environmental adaptation;Signal transduction	ko04626//Plant-pathogen interaction;ko04016//MAPK signaling pathway - plant	K13424;K13424	-	GO:0003677//DNA binding	GO:0010468//regulation of gene expression
ncbi_114925670	3	2.76625e-16	4.36176e-14	ndhH	NADH-plastoquinone oxidoreductase subunit 7 (chloroplast) [Arachis hypogaea]	Metabolism;Metabolism	Global and overview maps;Energy metabolism	ko01100//Metabolic pathways;ko00190//Oxidative phosphorylation	K05579;K05579	GO:0044434//chloroplast part	GO:0000166//nucleotide binding;GO:0016651//oxidoreductase activity, acting on NAD(P)H;GO:0048037//cofactor binding	GO:0006091//generation of precursor metabolites and energy;GO:0044710//single-organism metabolic process
ncbi_112723200	4	2.83396e-16	4.45909e-14	INVC	PREDICTED: alkaline/neutral invertase A, mitochondrial-like [Arachis ipaensis]	-	-	-	-	GO:0043231//intracellular membrane-bounded organelle	GO:0004564//beta-fructofuranosidase activity	GO:0009692//ethylene metabolic process;GO:0009845//seed germination;GO:0048506//regulation of timing of meristematic phase transition
ncbi_112772893	2	2.99349e-16	4.70016e-14	--	PREDICTED: cysteine-rich and transmembrane domain-containing protein A-like isoform X2 [Glycine max]	-	-	-	-	-	-	-
ncbi_112696997	2	3.23997e-16	5.07645e-14	--	methyltransferase-like protein [Medicago truncatula]	-	-	-	-	-	-	-
ncbi_112758024	4	3.34574e-16	5.23116e-14	--	plant/F25P12-18 protein [Medicago truncatula]	-	-	-	-	-	-	-
ncbi_112703165	4	3.41462e-16	5.32767e-14	CP1	PREDICTED: calmodulin [Arachis duranensis]	Organismal Systems;Environmental Information Processing;Environmental Information Processing	Environmental adaptation;Signal transduction;Signal transduction	ko04626//Plant-pathogen interaction;ko04016//MAPK signaling pathway - plant;ko04070//Phosphatidylinositol signaling system	K02183;K02183;K02183	GO:0044444//cytoplasmic part	-	-
ncbi_112727243	2	3.45717e-16	5.38277e-14	ADF2	PREDICTED: actin-depolymerizing factor 2 [Arachis duranensis]	-	-	-	-	GO:0005856//cytoskeleton	-	GO:0008154//actin polymerization or depolymerization
ncbi_112702925	5	3.50149e-16	5.44039e-14	At1g56190	PREDICTED: phosphoglycerate kinase, chloroplastic [Arachis duranensis]	Metabolism;Metabolism;Metabolism;Metabolism;Metabolism;Metabolism	Global and overview maps;Global and overview maps;Global and overview maps;Global and overview maps;Carbohydrate metabolism;Energy metabolism	ko01100//Metabolic pathways;ko01110//Biosynthesis of secondary metabolites;ko01200//Carbon metabolism;ko01230//Biosynthesis of amino acids;ko00010//Glycolysis / Gluconeogenesis;ko00710//Carbon fixation in photosynthetic organisms	K00927;K00927;K00927;K00927;K00927;K00927	-	GO:0016772//transferase activity, transferring phosphorus-containing groups;GO:0032550//purine ribonucleoside binding	GO:0006090//pyruvate metabolic process;GO:0006796//phosphate-containing compound metabolic process
ncbi_112795792	2	3.69905e-16	5.73537e-14	GEK1	PREDICTED: D-aminoacyl-tRNA deacylase [Arachis duranensis]	-	-	-	-	GO:0043231//intracellular membrane-bounded organelle;GO:0044444//cytoplasmic part	GO:0043169//cation binding;GO:0052689//carboxylic ester hydrolase activity	GO:0000302//response to reactive oxygen species;GO:0009642//response to light intensity
ncbi_112756413	5	3.8231e-16	5.90313e-14	RPS17	PREDICTED: 30S ribosomal protein S17, chloroplastic-like [Arachis ipaensis]	Genetic Information Processing	Translation	ko03010//Ribosome	K02961	GO:0000314//organellar small ribosomal subunit;GO:0009526//plastid envelope;GO:0009532//plastid stroma;GO:0031976//plastid thylakoid	GO:0003723//RNA binding;GO:0005198//structural molecule activity	GO:0006412//translation
ncbi_112786928	1	3.81519e-16	5.90313e-14	-	-	-	-	-	-	-	-	-
ncbi_112720145	4	3.96976e-16	6.11689e-14	SAT1	PREDICTED: serine acetyltransferase 1, chloroplastic [Arachis duranensis]	Metabolism;Metabolism;Metabolism;Metabolism;Metabolism;Metabolism	Global and overview maps;Global and overview maps;Global and overview maps;Global and overview maps;Amino acid metabolism;Energy metabolism	ko01100//Metabolic pathways;ko01110//Biosynthesis of secondary metabolites;ko01200//Carbon metabolism;ko01230//Biosynthesis of amino acids;ko00270//Cysteine and methionine metabolism;ko00920//Sulfur metabolism	K00640;K00640;K00640;K00640;K00640;K00640	GO:0044424//intracellular part	GO:0016412//serine O-acyltransferase activity	GO:0006563//L-serine metabolic process
ncbi_112697503	5	4.39574e-16	6.75926e-14	AZI1	PREDICTED: 14 kDa proline-rich protein DC2.15-like [Arachis duranensis]	-	-	-	-	-	-	-
ncbi_112736299	5	4.72743e-16	7.25431e-14	TUFA	PREDICTED: elongation factor Tu, chloroplastic [Arachis ipaensis]	Organismal Systems	Environmental adaptation	ko04626//Plant-pathogen interaction	K02358	-	-	-
ncbi_112797722	4	4.90025e-16	7.48863e-14	--	PREDICTED: glycine-rich protein A3-like [Arachis duranensis]	-	-	-	-	-	-	-
ncbi_112779761	1	4.89719e-16	7.48863e-14	ABP20	PREDICTED: auxin-binding protein ABP20-like [Arachis ipaensis]	-	-	-	-	-	GO:0046872//metal ion binding	GO:0044699//single-organism process
ncbi_112751516	2	5.12259e-16	7.81237e-14	KTI2	PREDICTED: 21 kDa seed protein-like [Arachis ipaensis]	-	-	-	-	-	-	-
ncbi_112702947	1	5.28598e-16	8.04507e-14	MTP10	PREDICTED: metal tolerance protein 9 [Arachis duranensis]	-	-	-	-	-	-	-
ncbi_112789529	4	5.65546e-16	8.58984e-14	aifm2	PREDICTED: apoptosis-inducing factor homolog A-like [Arachis duranensis]	-	-	-	-	-	-	-
ncbi_112777569	5	5.89804e-16	8.94003e-14	HPR-A	PREDICTED: glycerate dehydrogenase [Arachis ipaensis]	Metabolism;Metabolism;Metabolism;Metabolism;Metabolism	Global and overview maps;Global and overview maps;Global and overview maps;Carbohydrate metabolism;Amino acid metabolism	ko01100//Metabolic pathways;ko01110//Biosynthesis of secondary metabolites;ko01200//Carbon metabolism;ko00630//Glyoxylate and dicarboxylate metabolism;ko00260//Glycine, serine and threonine metabolism	K15893;K15893;K15893;K15893;K15893	-	-	-
ncbi_112716404	2	7.30583e-16	1.10514e-13	MPT2	PREDICTED: mitochondrial phosphate carrier protein 2, mitochondrial-like [Arachis duranensis]	-	-	-	-	GO:0009536//plastid;GO:0019866//organelle inner membrane;GO:0031224//intrinsic component of membrane	-	GO:0006006//glucose metabolic process;GO:0006739//NADP metabolic process;GO:0006970//response to osmotic stress;GO:0051234//establishment of localization
ncbi_112750990	4	7.73577e-16	1.1678e-13	PFE	PREDICTED: ferritin-2, chloroplastic-like [Arachis duranensis]	-	-	-	-	-	GO:0003824//catalytic activity;GO:0005506//iron ion binding	GO:0000041//transition metal ion transport;GO:0044710//single-organism metabolic process;GO:0046916//cellular transition metal ion homeostasis
ncbi_112705922	2	8.33995e-16	1.25646e-13	GLT1	PREDICTED: LOW QUALITY PROTEIN: glutamate synthase [NADH], amyloplastic [Arachis duranensis]	Metabolism;Metabolism;Metabolism;Metabolism;Metabolism	Global and overview maps;Global and overview maps;Global and overview maps;Amino acid metabolism;Energy metabolism	ko01100//Metabolic pathways;ko01110//Biosynthesis of secondary metabolites;ko01230//Biosynthesis of amino acids;ko00250//Alanine, aspartate and glutamate metabolism;ko00910//Nitrogen metabolism	K00264;K00264;K00264;K00264;K00264	-	-	-
ncbi_112736889	4	8.68445e-16	1.30572e-13	RBG7	PREDICTED: glycine-rich RNA-binding protein GRP1A-like [Arachis duranensis]	-	-	-	-	-	-	-
ncbi_112712479	4	8.91223e-16	1.33727e-13	At1g74320	PREDICTED: probable choline kinase 1 [Arachis duranensis]	Metabolism;Metabolism	Global and overview maps;Lipid metabolism	ko01100//Metabolic pathways;ko00564//Glycerophospholipid metabolism	K14156;K14156	-	GO:0016740//transferase activity	GO:0006650//glycerophospholipid metabolic process
ncbi_112734779	5	9.88208e-16	1.47981e-13	--	CBL-interacting serine/threonine-protein kinase 3 [Glycine soja]	-	-	-	-	-	-	-
ncbi_112797733	4	1.05952e-15	1.58341e-13	HIRL2	PREDICTED: hypersensitive-induced response protein 2-like [Arachis ipaensis]	-	-	-	-	-	-	-
ncbi_112776652	2	1.07102e-15	1.59738e-13	ATX1	PREDICTED: copper transport protein ATX1-like [Arachis duranensis]	-	-	-	-	-	-	-
ncbi_112701888	4	1.24232e-15	1.84917e-13	At1g50590	PREDICTED: pirin-like protein [Arachis duranensis]	-	-	-	-	-	-	-
ncbi_112783693	5	1.45035e-15	2.1545e-13	RPL12	PREDICTED: 50S ribosomal protein L12, chloroplastic-like [Arachis ipaensis]	Genetic Information Processing	Translation	ko03010//Ribosome	K02935	GO:0030529//intracellular ribonucleoprotein complex	-	GO:0010467//gene expression
ncbi_112754653	2	1.49092e-15	2.21037e-13	CAMBP25	PREDICTED: calmodulin-binding protein 25-like [Arachis ipaensis]	-	-	-	-	-	-	-
ncbi_112733348	5	1.65793e-15	2.45307e-13	--	PREDICTED: classical arabinogalactan protein 1-like [Arachis ipaensis]	-	-	-	-	-	-	-
ncbi_112792622	4	1.84927e-15	2.73076e-13	FKBP65	PREDICTED: peptidyl-prolyl cis-trans isomerase FKBP62-like [Arachis duranensis]	-	-	-	-	-	GO:0003824//catalytic activity	-
ncbi_112741111	2	1.90417e-15	2.80626e-13	--	PREDICTED: uncharacterized protein LOC107638539 [Arachis ipaensis]	-	-	-	-	-	-	-
ncbi_112721725	2	2.03038e-15	2.98635e-13	--	DUF1442 family protein [Medicago truncatula]	-	-	-	-	-	-	-
ncbi_112723073	2	2.15645e-15	3.16551e-13	FPF1	PREDICTED: flowering-promoting factor 1-like protein 3 [Arachis duranensis]	-	-	-	-	-	-	-
ncbi_112707244	4	2.24745e-15	3.2926e-13	GOS2	PREDICTED: protein translation factor SUI1 homolog 1 [Arachis duranensis]	Genetic Information Processing	Translation	ko03013//RNA transport	K03113	-	-	-
ncbi_112751124	4	2.38407e-15	3.4859e-13	--	PREDICTED: uncharacterized protein LOC107644308 [Arachis ipaensis]	-	-	-	-	-	-	-
ncbi_112695253	5	2.44604e-15	3.56949e-13	CURT1B	PREDICTED: protein CURVATURE THYLAKOID 1B, chloroplastic-like [Arachis ipaensis]	-	-	-	-	-	-	-
ncbi_112775971	4	2.47587e-15	3.60596e-13	CIPK25	PREDICTED: CBL-interacting serine/threonine-protein kinase 5-like [Arachis ipaensis]	-	-	-	-	-	-	-
ncbi_112737066	4	2.51332e-15	3.65334e-13	--	PREDICTED: E3 ubiquitin-protein ligase RNF4-like [Arachis ipaensis]	-	-	-	-	-	-	-
ncbi_112795584	5	2.58699e-15	3.75197e-13	RPL11	PREDICTED: 50S ribosomal protein L11, chloroplastic [Arachis duranensis]	Genetic Information Processing	Translation	ko03010//Ribosome	K02867	GO:0030529//intracellular ribonucleoprotein complex	-	GO:0010467//gene expression
ncbi_112741229	5	2.59125e-15	3.75197e-13	GDCST	PREDICTED: aminomethyltransferase, mitochondrial [Arachis ipaensis]	Metabolism;Metabolism;Metabolism;Metabolism;Metabolism;Metabolism	Global and overview maps;Global and overview maps;Global and overview maps;Carbohydrate metabolism;Amino acid metabolism;Metabolism of cofactors and vitamins	ko01100//Metabolic pathways;ko01110//Biosynthesis of secondary metabolites;ko01200//Carbon metabolism;ko00630//Glyoxylate and dicarboxylate metabolism;ko00260//Glycine, serine and threonine metabolism;ko00670//One carbon pool by folate	K00605;K00605;K00605;K00605;K00605;K00605	-	-	-
ncbi_112715093	5	2.68137e-15	3.87491e-13	PSBY	PREDICTED: photosystem II core complex proteins psbY, chloroplastic [Arachis ipaensis]	Metabolism;Metabolism	Global and overview maps;Energy metabolism	ko01100//Metabolic pathways;ko00195//Photosynthesis	K02723;K02723	GO:0009521//photosystem;GO:0009534//chloroplast thylakoid;GO:0031224//intrinsic component of membrane	GO:0046914//transition metal ion binding	GO:0000097//sulfur amino acid biosynthetic process;GO:0006091//generation of precursor metabolites and energy;GO:0006996//organelle organization;GO:0031399//regulation of protein modification process;GO:0043623//cellular protein complex assembly
ncbi_112722456	4	2.68672e-15	3.87513e-13	HIR1	PREDICTED: hypersensitive-induced response protein 1-like [Arachis ipaensis]	-	-	-	-	GO:0005911//cell-cell junction;GO:0031090//organelle membrane;GO:0043231//intracellular membrane-bounded organelle	GO:0019901//protein kinase binding	-
ncbi_112733707	4	2.83518e-15	4.08135e-13	SlH4	histone H4 [Zea mays]	-	-	-	-	GO:0005911//cell-cell junction;GO:0009536//plastid;GO:0031090//organelle membrane;GO:0043232//intracellular non-membrane-bounded organelle	GO:0003676//nucleic acid binding;GO:0046983//protein dimerization activity	GO:0034728//nucleosome organization
ncbi_112802162	2	2.89912e-15	4.16533e-13	MBF1C	PREDICTED: multiprotein-bridging factor 1c-like [Arachis ipaensis]	-	-	-	-	-	GO:0003677//DNA binding	-
ncbi_112697019	2	2.98358e-15	4.27842e-13	NAC087	PREDICTED: NAC domain-containing protein 100-like [Arachis duranensis]	-	-	-	-	-	-	-
ncbi_112749095	4	3.37543e-15	4.83102e-13	--	PAR1 protein [Medicago truncatula]	-	-	-	-	-	-	-
ncbi_112800768	4	3.46694e-15	4.95247e-13	TRX1	PREDICTED: thioredoxin H-type [Arachis duranensis]	-	-	-	-	GO:0005576//extracellular region;GO:0044444//cytoplasmic part	GO:0015036//disulfide oxidoreductase activity;GO:0030234//enzyme regulator activity	GO:0009893//positive regulation of metabolic process;GO:0018904//ether metabolic process;GO:0019725//cellular homeostasis
ncbi_112802205	4	3.58291e-15	5.10832e-13	--	PREDICTED: uncharacterized protein LOC107490420 [Arachis duranensis]	-	-	-	-	-	-	-
ncbi_112795603	4	3.63029e-15	5.16598e-13	--	PREDICTED: B2 protein [Arachis duranensis]	-	-	-	-	-	-	-
ncbi_112766289	5	3.70212e-15	5.25814e-13	PETE	PREDICTED: plastocyanin [Arachis ipaensis]	Metabolism	Energy metabolism	ko00195//Photosynthesis	K02638	-	-	-
ncbi_114927090	1	3.73612e-15	5.29632e-13	ycf3	hypothetical chloroplast RF34 (chloroplast) [Arachis hypogaea]	-	-	-	-	GO:0034357//photosynthetic membrane;GO:0044434//chloroplast part	-	GO:0044237//cellular metabolic process
ncbi_112775378	5	4.58256e-15	6.48388e-13	TKL-2	PREDICTED: transketolase, chloroplastic [Arachis ipaensis]	Metabolism;Metabolism;Metabolism;Metabolism;Metabolism;Metabolism	Global and overview maps;Global and overview maps;Global and overview maps;Global and overview maps;Energy metabolism;Carbohydrate metabolism	ko01100//Metabolic pathways;ko01110//Biosynthesis of secondary metabolites;ko01200//Carbon metabolism;ko01230//Biosynthesis of amino acids;ko00710//Carbon fixation in photosynthetic organisms;ko00030//Pentose phosphate pathway	K00615;K00615;K00615;K00615;K00615;K00615	-	GO:0016744//transferase activity, transferring aldehyde or ketonic groups	-
ncbi_112764656	4	4.77992e-15	6.7503e-13	ALDC	PREDICTED: fructose-bisphosphate aldolase, cytoplasmic isozyme [Arachis ipaensis]	Metabolism;Metabolism;Metabolism;Metabolism;Metabolism;Metabolism;Metabolism;Metabolism	Global and overview maps;Global and overview maps;Global and overview maps;Global and overview maps;Carbohydrate metabolism;Energy metabolism;Carbohydrate metabolism;Carbohydrate metabolism	ko01100//Metabolic pathways;ko01110//Biosynthesis of secondary metabolites;ko01200//Carbon metabolism;ko01230//Biosynthesis of amino acids;ko00010//Glycolysis / Gluconeogenesis;ko00710//Carbon fixation in photosynthetic organisms;ko00051//Fructose and mannose metabolism;ko00030//Pentose phosphate pathway	K01623;K01623;K01623;K01623;K01623;K01623;K01623;K01623	-	-	-
ncbi_112790038	2	4.81615e-15	6.78859e-13	At5g55050	PREDICTED: GDSL esterase/lipase At5g55050-like [Arachis duranensis]	-	-	-	-	-	GO:0016787//hydrolase activity	-
ncbi_112710433	5	5.35158e-15	7.52903e-13	psaD	PREDICTED: photosystem I reaction center subunit II, chloroplastic-like [Arachis duranensis]	Metabolism;Metabolism	Global and overview maps;Energy metabolism	ko01100//Metabolic pathways;ko00195//Photosynthesis	K02692;K02692	GO:0009521//photosystem;GO:0043231//intracellular membrane-bounded organelle	-	GO:0044237//cellular metabolic process
ncbi_112755044	4	5.54195e-15	7.78216e-13	GDPD1	PREDICTED: glycerophosphodiester phosphodiesterase GDPD1, chloroplastic-like [Arachis ipaensis]	-	-	-	-	-	GO:0042578//phosphoric ester hydrolase activity	-
ncbi_112764426	4	5.65834e-15	7.93063e-13	RH3	PREDICTED: histone H3.3 isoform X1 [Daucus carota subsp. sativus] [Daucus carota]	-	-	-	-	GO:0043231//intracellular membrane-bounded organelle;GO:0043232//intracellular non-membrane-bounded organelle	GO:0003676//nucleic acid binding;GO:0046983//protein dimerization activity	GO:0006006//glucose metabolic process;GO:0006886//intracellular protein transport;GO:0034728//nucleosome organization
ncbi_36489156	3	5.98943e-15	8.3789e-13	rpoC1	RNA polymerase beta (chloroplast) [Arachis hypogaea]	Metabolism;Metabolism;Metabolism;Genetic Information Processing	Global and overview maps;Nucleotide metabolism;Nucleotide metabolism;Transcription	ko01100//Metabolic pathways;ko00230//Purine metabolism;ko00240//Pyrimidine metabolism;ko03020//RNA polymerase	K03046;K03046;K03046;K03046	GO:0009536//plastid	GO:0034062//RNA polymerase activity	GO:0034645//cellular macromolecule biosynthetic process
ncbi_112695782	5	6.68064e-15	9.32833e-13	RPS17	PREDICTED: 30S ribosomal protein S17, chloroplastic-like [Arachis duranensis]	Genetic Information Processing	Translation	ko03010//Ribosome	K02961	GO:0000314//organellar small ribosomal subunit;GO:0009526//plastid envelope;GO:0009532//plastid stroma;GO:0031976//plastid thylakoid	GO:0003723//RNA binding;GO:0005198//structural molecule activity	GO:0006412//translation
ncbi_112764500	4	6.86134e-15	9.5627e-13	TRX1	PREDICTED: thioredoxin H-type [Arachis duranensis]	-	-	-	-	GO:0005576//extracellular region;GO:0044444//cytoplasmic part	GO:0015036//disulfide oxidoreductase activity;GO:0030234//enzyme regulator activity	GO:0009893//positive regulation of metabolic process;GO:0018904//ether metabolic process;GO:0019725//cellular homeostasis
ncbi_112706354	2	6.95171e-15	9.67054e-13	--	PREDICTED: uncharacterized protein LOC107461244 [Arachis duranensis]	-	-	-	-	-	-	-
ncbi_112741236	2	7.59575e-15	1.05468e-12	APA1	PREDICTED: aspartic proteinase A1 isoform X1 [Arachis ipaensis]	-	-	-	-	-	GO:0016787//hydrolase activity	GO:0019538//protein metabolic process
ncbi_112706991	2	7.62563e-15	1.05685e-12	-	-	-	-	-	-	-	-	-
ncbi_112728522	4	7.96051e-15	1.10121e-12	--	PREDICTED: universal stress protein A-like protein isoform X1 [Arachis duranensis]	-	-	-	-	GO:0016020//membrane;GO:0043231//intracellular membrane-bounded organelle	GO:0003824//catalytic activity	GO:0010033//response to organic substance
ncbi_112784991	2	8.05345e-15	1.112e-12	MPT2	PREDICTED: mitochondrial phosphate carrier protein 2, mitochondrial-like [Arachis ipaensis]	-	-	-	-	GO:0009536//plastid;GO:0019866//organelle inner membrane;GO:0031224//intrinsic component of membrane	-	GO:0006006//glucose metabolic process;GO:0006739//NADP metabolic process;GO:0006970//response to osmotic stress;GO:0051234//establishment of localization
ncbi_112697317	1	8.16596e-15	1.12545e-12	XTH23	PREDICTED: probable xyloglucan endotransglucosylase/hydrolase protein 23 [Arachis duranensis]	-	-	-	-	GO:0005576//extracellular region;GO:0030312//external encapsulating structure	GO:0016758//transferase activity, transferring hexosyl groups;GO:0016787//hydrolase activity	GO:0044042//glucan metabolic process;GO:0045229//external encapsulating structure organization
ncbi_112789555	4	9.61049e-15	1.32209e-12	DNAJ1	PREDICTED: dnaJ protein homolog [Arachis ipaensis]	Genetic Information Processing	Folding, sorting and degradation	ko04141//Protein processing in endoplasmic reticulum	K09503	-	GO:0005515//protein binding;GO:0043169//cation binding	GO:0006950//response to stress;GO:0044267//cellular protein metabolic process
ncbi_112696143	4	1.02109e-14	1.40209e-12	DIR21	PREDICTED: dirigent protein 21-like [Arachis ipaensis]	-	-	-	-	-	-	-
ncbi_112767376	1	1.03555e-14	1.41933e-12	--	DUF4408 domain protein [Medicago truncatula]	-	-	-	-	-	-	-
ncbi_112765178	4	1.09734e-14	1.50126e-12	RAP2-4	PREDICTED: ethylene-responsive transcription factor RAP2-13 [Arachis ipaensis]	-	-	-	-	-	-	-
ncbi_112745427	5	1.22708e-14	1.67567e-12	CHLH	PREDICTED: magnesium-chelatase subunit ChlH, chloroplastic [Arachis ipaensis]	Metabolism;Metabolism;Metabolism	Global and overview maps;Global and overview maps;Metabolism of cofactors and vitamins	ko01100//Metabolic pathways;ko01110//Biosynthesis of secondary metabolites;ko00860//Porphyrin and chlorophyll metabolism	K03403;K03403;K03403	-	GO:0051003//ligase activity, forming nitrogen-metal bonds, forming coordination complexes	GO:0006779//porphyrin-containing compound biosynthetic process
ncbi_112769105	4	1.24046e-14	1.69084e-12	At3g21360	PREDICTED: clavaminate synthase-like protein At3g21360 [Arachis ipaensis]	-	-	-	-	-	-	-
ncbi_112700672	4	1.35531e-14	1.84401e-12	TIL	PREDICTED: temperature-induced lipocalin-1-like [Arachis duranensis]	-	-	-	-	-	-	GO:0051234//establishment of localization
ncbi_112801640	2	1.42156e-14	1.93063e-12	UGD4	PREDICTED: UDP-glucose 6-dehydrogenase 4-like [Arachis duranensis]	Metabolism;Metabolism;Metabolism;Metabolism	Global and overview maps;Carbohydrate metabolism;Carbohydrate metabolism;Carbohydrate metabolism	ko01100//Metabolic pathways;ko00520//Amino sugar and nucleotide sugar metabolism;ko00040//Pentose and glucuronate interconversions;ko00053//Ascorbate and aldarate metabolism	K00012;K00012;K00012;K00012	-	GO:0000166//nucleotide binding;GO:0016614//oxidoreductase activity, acting on CH-OH group of donors	GO:0044710//single-organism metabolic process
ncbi_112748670	2	1.52444e-14	2.06658e-12	HSF24	PREDICTED: heat shock factor protein HSF24 [Arachis ipaensis]	-	-	-	-	GO:0043231//intracellular membrane-bounded organelle	-	GO:0006351//transcription, DNA-templated;GO:0006950//response to stress;GO:0009628//response to abiotic stimulus;GO:0010033//response to organic substance;GO:0010468//regulation of gene expression;GO:0044763//single-organism cellular process;GO:0050794//regulation of cellular process;GO:0051716//cellular response to stimulus
ncbi_112696276	2	1.5629e-14	2.11486e-12	SS	PREDICTED: sucrose synthase [Arachis duranensis]	Metabolism;Metabolism	Global and overview maps;Carbohydrate metabolism	ko01100//Metabolic pathways;ko00500//Starch and sucrose metabolism	K00695;K00695	-	GO:0035251//UDP-glucosyltransferase activity	GO:0008152//metabolic process;GO:0044403//symbiosis, encompassing mutualism through parasitism
ncbi_112769109	3	1.58537e-14	2.14137e-12	ALIS3	PREDICTED: ALA-interacting subunit 3-like [Arachis duranensis]	-	-	-	-	-	-	-
ncbi_112727831	4	1.6172e-14	2.18041e-12	--	plant/T7H20-70 protein [Medicago truncatula]	-	-	-	-	-	-	-
ncbi_112751769	4	1.69121e-14	2.27607e-12	At2g45070	PREDICTED: protein transport protein Sec61 subunit beta-like [Arachis duranensis]	Genetic Information Processing;Cellular Processes;Genetic Information Processing	Folding, sorting and degradation;Transport and catabolism;Folding, sorting and degradation	ko04141//Protein processing in endoplasmic reticulum;ko04145//Phagosome;ko03060//Protein export	K09481;K09481;K09481	-	-	-
ncbi_112702171	1	1.83929e-14	2.4709e-12	NHL13	PREDICTED: protein YLS9 [Arachis duranensis]	-	-	-	-	-	-	-
ncbi_112756325	2	1.93346e-14	2.59271e-12	BG	PREDICTED: basic 7S globulin 2-like [Arachis ipaensis]	-	-	-	-	-	-	GO:0019538//protein metabolic process
ncbi_112719862	2	2.00834e-14	2.68829e-12	UBC8	PREDICTED: ubiquitin-conjugating enzyme E2-17 kDa-like [Cicer arietinum]	Genetic Information Processing;Genetic Information Processing	Folding, sorting and degradation;Folding, sorting and degradation	ko04141//Protein processing in endoplasmic reticulum;ko04120//Ubiquitin mediated proteolysis	K06689;K06689	-	GO:0003824//catalytic activity	-
ncbi_112803096	1	2.03965e-14	2.72529e-12	SUC1	PREDICTED: sucrose transport protein SUC8-like [Arachis ipaensis]	-	-	-	-	-	-	-
ncbi_112786104	2	2.07076e-14	2.76191e-12	ISPG	PREDICTED: 4-hydroxy-3-methylbut-2-en-1-yl diphosphate synthase (ferredoxin), chloroplastic-like [Arachis ipaensis]	Metabolism;Metabolism;Metabolism	Global and overview maps;Global and overview maps;Metabolism of terpenoids and polyketides	ko01100//Metabolic pathways;ko01110//Biosynthesis of secondary metabolites;ko00900//Terpenoid backbone biosynthesis	K03526;K03526;K03526	-	GO:0052592//oxidoreductase activity, acting on CH or CH2 groups, with an iron-sulfur protein as acceptor	GO:0006721//terpenoid metabolic process
ncbi_112802073	2	2.24653e-14	2.99098e-12	HXK1	PREDICTED: hexokinase-1-like [Arachis duranensis]	Metabolism;Metabolism;Metabolism;Metabolism;Metabolism;Metabolism;Metabolism;Metabolism	Global and overview maps;Global and overview maps;Global and overview maps;Carbohydrate metabolism;Carbohydrate metabolism;Carbohydrate metabolism;Carbohydrate metabolism;Carbohydrate metabolism	ko01100//Metabolic pathways;ko01110//Biosynthesis of secondary metabolites;ko01200//Carbon metabolism;ko00500//Starch and sucrose metabolism;ko00010//Glycolysis / Gluconeogenesis;ko00520//Amino sugar and nucleotide sugar metabolism;ko00051//Fructose and mannose metabolism;ko00052//Galactose metabolism	K00844;K00844;K00844;K00844;K00844;K00844;K00844;K00844	-	-	-
ncbi_112727307	2	2.2628e-14	3.00726e-12	GSTL3	PREDICTED: glutathione S-transferase L3-like [Arachis ipaensis]	Metabolism	Metabolism of other amino acids	ko00480//Glutathione metabolism	K00799	-	-	-
ncbi_112702707	5	2.33415e-14	3.09656e-12	At3g55800	PREDICTED: sedoheptulose-1,7-bisphosphatase, chloroplastic [Arachis duranensis]	Metabolism;Metabolism;Metabolism	Global and overview maps;Global and overview maps;Energy metabolism	ko01100//Metabolic pathways;ko01200//Carbon metabolism;ko00710//Carbon fixation in photosynthetic organisms	K01100;K01100;K01100	GO:0005576//extracellular region;GO:0009526//plastid envelope;GO:0009532//plastid stroma	GO:0043169//cation binding;GO:0050308//sugar-phosphatase activity	GO:0000097//sulfur amino acid biosynthetic process;GO:0005982//starch metabolic process;GO:0005985//sucrose metabolic process;GO:0006090//pyruvate metabolic process;GO:0006605//protein targeting;GO:0006739//NADP metabolic process;GO:0006996//organelle organization;GO:0009620//response to fungus;GO:0009696//salicylic acid metabolic process;GO:0009755//hormone-mediated signaling pathway;GO:0009767/…
ncbi_112790071	5	2.56972e-14	3.40301e-12	HEBP2	PREDICTED: heme-binding protein 2 [Arachis duranensis]	-	-	-	-	-	-	-
ncbi_112765872	4	2.83278e-14	3.74471e-12	MIMI_L728	plant/T31B5-30 protein [Medicago truncatula]	-	-	-	-	-	-	-
ncbi_112771132	4	2.89877e-14	3.82515e-12	GOS2	PREDICTED: protein translation factor SUI1 homolog 1 [Arachis duranensis]	Genetic Information Processing	Translation	ko03013//RNA transport	K03113	-	-	-
ncbi_112744862	2	3.14979e-14	4.14903e-12	fabG	PREDICTED: 3-oxoacyl-[acyl-carrier-protein] reductase FabG-like [Arachis duranensis]	-	-	-	-	-	-	-
ncbi_112785753	2	3.27422e-14	4.30532e-12	SABP2	PREDICTED: salicylic acid-binding protein 2-like isoform X1 [Arachis duranensis]	-	-	-	-	-	-	-
ncbi_112751514	2	3.75041e-14	4.92277e-12	KTI2	PREDICTED: 21 kDa seed protein-like [Arachis ipaensis]	-	-	-	-	-	-	-
ncbi_112697146	2	3.78009e-14	4.95299e-12	GDPD1	PREDICTED: glycerophosphodiester phosphodiesterase GDPD1, chloroplastic-like [Arachis ipaensis]	-	-	-	-	-	GO:0042578//phosphoric ester hydrolase activity	-
ncbi_112755906	2	3.99123e-14	5.22044e-12	GRXC6	PREDICTED: glutaredoxin-C6-like [Arachis ipaensis]	-	-	-	-	-	-	-
ncbi_112744204	2	4.03601e-14	5.26976e-12	WRKY22	PREDICTED: WRKY transcription factor 22-like [Arachis ipaensis]	Organismal Systems;Environmental Information Processing	Environmental adaptation;Signal transduction	ko04626//Plant-pathogen interaction;ko04016//MAPK signaling pathway - plant	K13425;K13425	-	-	-
ncbi_112712194	5	4.29122e-14	5.59316e-12	HPR-A	PREDICTED: glycerate dehydrogenase [Arachis duranensis]	Metabolism;Metabolism;Metabolism;Metabolism;Metabolism	Global and overview maps;Global and overview maps;Global and overview maps;Carbohydrate metabolism;Amino acid metabolism	ko01100//Metabolic pathways;ko01110//Biosynthesis of secondary metabolites;ko01200//Carbon metabolism;ko00630//Glyoxylate and dicarboxylate metabolism;ko00260//Glycine, serine and threonine metabolism	K15893;K15893;K15893;K15893;K15893	-	-	-
ncbi_112751008	2	4.31648e-14	5.61625e-12	PYL4	PREDICTED: abscisic acid receptor PYL4-like [Arachis duranensis]	Environmental Information Processing;Environmental Information Processing	Signal transduction;Signal transduction	ko04075//Plant hormone signal transduction;ko04016//MAPK signaling pathway - plant	K14496;K14496	-	-	-
ncbi_112710879	2	4.63485e-14	6.01997e-12	At3g05170	PREDICTED: phosphoglycerate mutase-like protein AT74 [Arachis duranensis]	-	-	-	-	-	-	-
ncbi_112709792	2	4.79099e-14	6.21192e-12	--	PREDICTED: metallothiol transferase FosB-like [Arachis duranensis]	-	-	-	-	-	GO:0003824//catalytic activity	-
ncbi_112714793	4	4.90752e-14	6.35195e-12	GGP5	PREDICTED: gamma-glutamyl peptidase 5-like [Arachis duranensis]	-	-	-	-	-	-	-
ncbi_112802569	2	5.18086e-14	6.6941e-12	UGT74B1	PREDICTED: UDP-glycosyltransferase 74B1-like [Arachis duranensis]	Metabolism;Metabolism;Metabolism;Metabolism	Global and overview maps;Global and overview maps;Amino acid metabolism;Biosynthesis of other secondary metabolites	ko01110//Biosynthesis of secondary metabolites;ko01210//2-Oxocarboxylic acid metabolism;ko00380//Tryptophan metabolism;ko00966//Glucosinolate biosynthesis	K11820;K11820;K11820;K11820	-	GO:0016757//transferase activity, transferring glycosyl groups	-
ncbi_112777056	2	6.61526e-14	8.53266e-12	PP2B15	PREDICTED: F-box protein PP2-B15-like [Arachis ipaensis]	-	-	-	-	-	-	-
ncbi_112710411	5	6.64153e-14	8.55172e-12	GLP1	PREDICTED: germin-like protein subfamily 3 member 1 [Arachis duranensis]	-	-	-	-	GO:0005576//extracellular region	GO:0046914//transition metal ion binding	GO:0006873//cellular ion homeostasis;GO:0009886//post-embryonic morphogenesis;GO:0030001//metal ion transport
ncbi_112716608	1	6.68121e-14	8.58795e-12	NHL10	PREDICTED: protein YLS9-like [Arachis duranensis]	-	-	-	-	-	-	-
ncbi_112711903	2	6.90907e-14	8.86553e-12	--	PREDICTED: probable beta-D-xylosidase 5 isoform X2 [Prunus mume]	-	-	-	-	-	-	-
ncbi_112741028	4	7.25823e-14	9.29753e-12	TCP11	T-complex protein 11-like protein 1 [Glycine soja]	-	-	-	-	-	-	-
ncbi_112792235	4	7.61434e-14	9.73694e-12	At1g22280	PREDICTED: probable protein phosphatase 2C 9 isoform X1 [Arachis ipaensis]	-	-	-	-	-	-	-
ncbi_112782631	2	8.33474e-14	1.06399e-11	CAD1	PREDICTED: probable cinnamyl alcohol dehydrogenase 1 [Arachis ipaensis]	Metabolism;Metabolism;Metabolism	Global and overview maps;Global and overview maps;Biosynthesis of other secondary metabolites	ko01100//Metabolic pathways;ko01110//Biosynthesis of secondary metabolites;ko00940//Phenylpropanoid biosynthesis	K00083;K00083;K00083	-	-	-
ncbi_112791581	2	8.48022e-14	1.08071e-11	WAKL20	PREDICTED: wall-associated receptor kinase-like 20 [Arachis duranensis]	-	-	-	-	-	GO:0001871//pattern binding;GO:0004672//protein kinase activity;GO:0032550//purine ribonucleoside binding	GO:0006464//cellular protein modification process;GO:0006796//phosphate-containing compound metabolic process
ncbi_112707569	2	8.57714e-14	1.09119e-11	N8DT-2	PREDICTED: naringenin 8-dimethylallyltransferase 2, chloroplastic-like [Arachis duranensis]	Metabolism;Metabolism;Metabolism	Global and overview maps;Global and overview maps;Metabolism of cofactors and vitamins	ko01100//Metabolic pathways;ko01110//Biosynthesis of secondary metabolites;ko00130//Ubiquinone and other terpenoid-quinone biosynthesis	K09833;K09833;K09833	-	-	-
ncbi_112797972	5	8.70407e-14	1.10545e-11	OHP1	PREDICTED: high-light-induced protein, chloroplastic-like isoform X1 [Arachis duranensis]	-	-	-	-	-	-	-
ncbi_112754907	2	9.42882e-14	1.19545e-11	NAC087	PREDICTED: NAC domain-containing protein 100-like [Arachis ipaensis]	-	-	-	-	-	-	-
ncbi_112785262	2	9.86144e-14	1.24818e-11	--	PREDICTED: uncharacterized protein LOC107624287 [Arachis ipaensis]	-	-	-	-	-	-	-
ncbi_112726807	2	1.02131e-13	1.29049e-11	ASK8	PREDICTED: shaggy-related protein kinase theta-like [Arachis duranensis]	-	-	-	-	GO:0043231//intracellular membrane-bounded organelle;GO:0044444//cytoplasmic part	GO:0004672//protein kinase activity;GO:0032550//purine ribonucleoside binding	GO:0006468//protein phosphorylation;GO:0009725//response to hormone
ncbi_112743899	2	1.11892e-13	1.41143e-11	BETVIII	PREDICTED: calcium-binding allergen Bet v 3-like [Arachis ipaensis]	Organismal Systems	Environmental adaptation	ko04626//Plant-pathogen interaction	K13448	-	-	-
ncbi_112777608	5	1.12683e-13	1.41901e-11	RPL34	PREDICTED: 50S ribosomal protein L34, chloroplastic-like [Arachis ipaensis]	Genetic Information Processing	Translation	ko03010//Ribosome	K02914	GO:0009536//plastid;GO:0030529//intracellular ribonucleoprotein complex	GO:0003723//RNA binding;GO:0005198//structural molecule activity	GO:0010467//gene expression
ncbi_112795826	5	1.14244e-13	1.43623e-11	GS2	PREDICTED: glutamine synthetase leaf isozyme, chloroplastic [Arachis duranensis]	Metabolism;Metabolism;Metabolism;Metabolism;Metabolism;Metabolism	Global and overview maps;Global and overview maps;Carbohydrate metabolism;Amino acid metabolism;Energy metabolism;Amino acid metabolism	ko01100//Metabolic pathways;ko01230//Biosynthesis of amino acids;ko00630//Glyoxylate and dicarboxylate metabolism;ko00250//Alanine, aspartate and glutamate metabolism;ko00910//Nitrogen metabolism;ko00220//Arginine biosynthesis	K01915;K01915;K01915;K01915;K01915;K01915	-	-	-
ncbi_112727137	5	1.26031e-13	1.58175e-11	PSB28	PREDICTED: photosystem II reaction center PSB28 protein, chloroplastic [Arachis duranensis]	Metabolism;Metabolism	Global and overview maps;Energy metabolism	ko01100//Metabolic pathways;ko00195//Photosynthesis	K08903;K08903	-	-	-
ncbi_112706216	2	1.26456e-13	1.58441e-11	CG5412	PREDICTED: UPF0483 protein AGAP003155-like [Arachis duranensis]	-	-	-	-	-	-	GO:0001101//response to acid chemical;GO:0006812//cation transport;GO:0009692//ethylene metabolic process;GO:0009694//jasmonic acid metabolic process;GO:0051707//response to other organism
ncbi_112727799	2	1.28475e-13	1.607e-11	AKR4C9	PREDICTED: aldo-keto reductase family 4 member C9-like [Arachis ipaensis]	-	-	-	-	-	GO:0003824//catalytic activity	GO:0044710//single-organism metabolic process
ncbi_112750836	4	1.28858e-13	1.60908e-11	BAM1	PREDICTED: beta-amylase 1, chloroplastic [Arachis ipaensis]	Metabolism	Carbohydrate metabolism	ko00500//Starch and sucrose metabolism	K01177	-	GO:0016160//amylase activity	GO:0044238//primary metabolic process
ncbi_112705801	5	1.31109e-13	1.63445e-11	petM	Cytochrome b6-f complex subunit 7 [Cajanus cajan]	-	-	-	-	-	-	-
ncbi_112697592	4	1.47002e-13	1.82951e-11	COR2	PREDICTED: NAD(P)H-dependent 6'-deoxychalcone synthase-like [Arachis duranensis]	-	-	-	-	-	-	-
ncbi_112741035	5	1.49653e-13	1.8594e-11	PSB28	PREDICTED: photosystem II reaction center PSB28 protein, chloroplastic [Arachis duranensis]	Metabolism;Metabolism	Global and overview maps;Energy metabolism	ko01100//Metabolic pathways;ko00195//Photosynthesis	K08903;K08903	-	-	-
ncbi_112736562	4	1.53718e-13	1.90671e-11	MPK3	PREDICTED: mitogen-activated protein kinase 3 [Arachis ipaensis]	Organismal Systems;Environmental Information Processing	Environmental adaptation;Signal transduction	ko04626//Plant-pathogen interaction;ko04016//MAPK signaling pathway - plant	K20536;K20536	GO:0043231//intracellular membrane-bounded organelle	GO:0004702//receptor signaling protein serine/threonine kinase activity;GO:0032550//purine ribonucleoside binding	GO:0000187//activation of MAPK activity;GO:0006091//generation of precursor metabolites and energy;GO:0006605//protein targeting;GO:0009411//response to UV;GO:0009617//response to bacterium;GO:0009620//response to fungus;GO:0009696//salicylic acid metabolic process;GO:0009700//indole phytoalexin biosynthetic process;GO:0009755//hormone-mediated signaling pathway;GO:0009863//salicylic acid mediate…
ncbi_112789141	5	1.63844e-13	2.02894e-11	FBA1	PREDICTED: fructose-bisphosphate aldolase 1, chloroplastic-like [Arachis duranensis]	Metabolism;Metabolism;Metabolism;Metabolism;Metabolism;Metabolism;Metabolism;Metabolism	Global and overview maps;Global and overview maps;Global and overview maps;Global and overview maps;Carbohydrate metabolism;Energy metabolism;Carbohydrate metabolism;Carbohydrate metabolism	ko01100//Metabolic pathways;ko01110//Biosynthesis of secondary metabolites;ko01200//Carbon metabolism;ko01230//Biosynthesis of amino acids;ko00010//Glycolysis / Gluconeogenesis;ko00710//Carbon fixation in photosynthetic organisms;ko00051//Fructose and mannose metabolism;ko00030//Pentose phosphate pathway	K01623;K01623;K01623;K01623;K01623;K01623;K01623;K01623	-	GO:0016832//aldehyde-lyase activity	GO:0006090//pyruvate metabolic process
ncbi_112783666	4	1.64343e-13	2.03174e-11	SRP	PREDICTED: stress-related protein [Arachis ipaensis]	-	-	-	-	GO:0043231//intracellular membrane-bounded organelle	-	GO:0010243//response to organonitrogen compound;GO:0034645//cellular macromolecule biosynthetic process;GO:0046942//carboxylic acid transport
ncbi_112697601	4	1.65335e-13	2.03723e-11	OPR1	PREDICTED: 12-oxophytodienoate reductase 1-like [Arachis duranensis]	Metabolism;Metabolism;Metabolism	Global and overview maps;Global and overview maps;Lipid metabolism	ko01100//Metabolic pathways;ko01110//Biosynthesis of secondary metabolites;ko00592//alpha-Linolenic acid metabolism	K05894;K05894;K05894	-	GO:0003824//catalytic activity;GO:0032553//ribonucleotide binding	GO:0044710//single-organism metabolic process
ncbi_112711897	2	1.65121e-13	2.03723e-11	--	PREDICTED: cysteine-rich and transmembrane domain-containing protein A [Arachis duranensis]	-	-	-	-	-	-	-
ncbi_112740964	2	1.72187e-13	2.11815e-11	CYS6	PREDICTED: cysteine proteinase inhibitor-like [Arachis duranensis]	-	-	-	-	-	-	-
ncbi_112790515	4	1.77457e-13	2.17938e-11	CCR1	PREDICTED: cinnamoyl-CoA reductase 1-like [Arachis ipaensis]	-	-	-	-	-	-	-
ncbi_112695228	2	1.93003e-13	2.3664e-11	LOX3.1	PREDICTED: linoleate 13S-lipoxygenase 3-1, chloroplastic-like [Arachis duranensis]	Metabolism;Metabolism;Metabolism;Metabolism	Global and overview maps;Global and overview maps;Lipid metabolism;Lipid metabolism	ko01100//Metabolic pathways;ko01110//Biosynthesis of secondary metabolites;ko00592//alpha-Linolenic acid metabolism;ko00591//Linoleic acid metabolism	K00454;K00454;K00454;K00454	-	GO:0016701//oxidoreductase activity, acting on single donors with incorporation of molecular oxygen;GO:0043169//cation binding	GO:0006633//fatty acid biosynthetic process
ncbi_112741622	5	2.04575e-13	2.50416e-11	PSAE1	PREDICTED: photosystem I reaction center subunit IV, chloroplastic [Arachis ipaensis]	Metabolism;Metabolism	Global and overview maps;Energy metabolism	ko01100//Metabolic pathways;ko00195//Photosynthesis	K02693;K02693	-	-	-
ncbi_112695536	2	2.35933e-13	2.88327e-11	RBOHB	PREDICTED: respiratory burst oxidase homolog protein B [Arachis duranensis]	Organismal Systems;Environmental Information Processing	Environmental adaptation;Signal transduction	ko04626//Plant-pathogen interaction;ko04016//MAPK signaling pathway - plant	K13447;K13447	GO:0031224//intrinsic component of membrane	GO:0046872//metal ion binding;GO:0050664//oxidoreductase activity, acting on NAD(P)H, oxygen as acceptor	GO:0044710//single-organism metabolic process
ncbi_112789729	5	2.41927e-13	2.95166e-11	petC	PREDICTED: cytochrome b6-f complex iron-sulfur subunit, chloroplastic-like [Arachis duranensis]	Metabolism;Metabolism	Global and overview maps;Energy metabolism	ko01100//Metabolic pathways;ko00195//Photosynthesis	K02636;K02636	GO:0031224//intrinsic component of membrane;GO:0034357//photosynthetic membrane	GO:0009055//electron carrier activity;GO:0043169//cation binding;GO:0051536//iron-sulfur cluster binding;GO:0052880//oxidoreductase activity, acting on diphenols and related substances as donors, with copper protein as acceptor	GO:0015992//proton transport;GO:0044237//cellular metabolic process;GO:0044710//single-organism metabolic process
ncbi_112758346	4	2.46812e-13	3.00634e-11	DIR21	PREDICTED: dirigent protein 21-like [Arachis ipaensis]	-	-	-	-	-	-	-
ncbi_114924393	4	2.48584e-13	3.02297e-11	-	-	-	-	-	-	-	-	-
ncbi_112795837	2	2.6795e-13	3.25317e-11	Cmbl	PREDICTED: endo-1,3;1,4-beta-D-glucanase-like [Arachis duranensis]	-	-	-	-	-	GO:0016787//hydrolase activity	-
ncbi_112791863	4	2.71292e-13	3.28837e-11	SR45A	PREDICTED: serine/arginine-rich splicing factor SR45a-like [Arachis duranensis]	-	-	-	-	-	-	-
ncbi_112696796	5	2.82764e-13	3.42186e-11	PSRP5	PREDICTED: 50S ribosomal protein 5, chloroplastic [Arachis duranensis]	-	-	-	-	GO:0009536//plastid	-	-
ncbi_112754149	2	3.20105e-13	3.86745e-11	HIPP05	PREDICTED: heterogeneous nuclear ribonucleoprotein A/B-like [Arachis ipaensis]	-	-	-	-	-	-	-
ncbi_112775874	4	3.20788e-13	3.86942e-11	At2g02240	PREDICTED: F-box protein At2g02240-like [Arachis ipaensis]	-	-	-	-	-	-	-
ncbi_112766024	5	3.32591e-13	4.0053e-11	At3g55800	PREDICTED: sedoheptulose-1,7-bisphosphatase, chloroplastic [Arachis ipaensis]	Metabolism;Metabolism;Metabolism	Global and overview maps;Global and overview maps;Energy metabolism	ko01100//Metabolic pathways;ko01200//Carbon metabolism;ko00710//Carbon fixation in photosynthetic organisms	K01100;K01100;K01100	GO:0005576//extracellular region;GO:0009526//plastid envelope;GO:0009532//plastid stroma	GO:0043169//cation binding;GO:0050308//sugar-phosphatase activity	GO:0000097//sulfur amino acid biosynthetic process;GO:0005982//starch metabolic process;GO:0005985//sucrose metabolic process;GO:0006090//pyruvate metabolic process;GO:0006605//protein targeting;GO:0006739//NADP metabolic process;GO:0006996//organelle organization;GO:0009620//response to fungus;GO:0009696//salicylic acid metabolic process;GO:0009755//hormone-mediated signaling pathway;GO:0009767/…
ncbi_112802732	2	3.4315e-13	4.12578e-11	NQR	PREDICTED: NADPH:quinone oxidoreductase [Arachis duranensis]	-	-	-	-	-	-	GO:0044710//single-organism metabolic process
ncbi_112765218	4	3.46869e-13	4.16377e-11	CYTB5-E	PREDICTED: cytochrome b5 isoform E [Arachis duranensis]	-	-	-	-	-	GO:0043169//cation binding	-
ncbi_112744316	4	3.52488e-13	4.22441e-11	CC-1	PREDICTED: cytochrome c [Arachis duranensis]	-	-	-	-	-	-	-
ncbi_112741305	2	3.56702e-13	4.26803e-11	At4g17280	PREDICTED: cytochrome b561 and DOMON domain-containing protein At5g47530-like [Arachis ipaensis]	-	-	-	-	GO:0031224//intrinsic component of membrane	-	GO:0044710//single-organism metabolic process
ncbi_112759059	2	3.78599e-13	4.52277e-11	CML8	PREDICTED: calmodulin-like [Arachis duranensis]	Organismal Systems;Environmental Information Processing;Environmental Information Processing	Environmental adaptation;Signal transduction;Signal transduction	ko04626//Plant-pathogen interaction;ko04016//MAPK signaling pathway - plant;ko04070//Phosphatidylinositol signaling system	K02183;K02183;K02183	-	GO:0016628//oxidoreductase activity, acting on the CH-CH group of donors, NAD or NADP as acceptor	GO:0044710//single-organism metabolic process
ncbi_112696804	5	3.81551e-13	4.55072e-11	CRD1	PREDICTED: magnesium-protoporphyrin IX monomethyl ester [oxidative] cyclase, chloroplastic [Arachis duranensis]	Metabolism;Metabolism;Metabolism	Global and overview maps;Global and overview maps;Metabolism of cofactors and vitamins	ko01100//Metabolic pathways;ko01110//Biosynthesis of secondary metabolites;ko00860//Porphyrin and chlorophyll metabolism	K04035;K04035;K04035	-	GO:0016709//oxidoreductase activity, acting on paired donors, with incorporation or reduction of molecular oxygen, NAD(P)H as one donor, and incorporation of one atom of oxygen;GO:0043169//cation binding	GO:0006779//porphyrin-containing compound biosynthetic process;GO:0044710//single-organism metabolic process
ncbi_112795452	5	3.86179e-13	4.59856e-11	At4g17560	PREDICTED: 50S ribosomal protein L19-2, chloroplastic-like [Arachis duranensis]	Genetic Information Processing	Translation	ko03010//Ribosome	K02884	GO:0005622//intracellular	-	-
ncbi_112775695	4	4.35501e-13	5.17759e-11	PCKR1	PREDICTED: peptidyl-prolyl cis-trans isomerase [Arachis ipaensis]	-	-	-	-	-	-	-
ncbi_112754103	4	4.51879e-13	5.36374e-11	CDC48	PREDICTED: cell division cycle protein 48 homolog [Arachis duranensis]	Genetic Information Processing	Folding, sorting and degradation	ko04141//Protein processing in endoplasmic reticulum	K13525	-	-	-
ncbi_112736609	4	4.83482e-13	5.72972e-11	At5g59910	PREDICTED: histone H2B-like [Arachis duranensis]	-	-	-	-	GO:0043231//intracellular membrane-bounded organelle;GO:0043232//intracellular non-membrane-bounded organelle	GO:0003676//nucleic acid binding;GO:0046983//protein dimerization activity	-
ncbi_112749694	2	4.9632e-13	5.87252e-11	RBOHF	PREDICTED: respiratory burst oxidase homolog protein A-like [Arachis ipaensis]	Organismal Systems;Environmental Information Processing	Environmental adaptation;Signal transduction	ko04626//Plant-pathogen interaction;ko04016//MAPK signaling pathway - plant	K13447;K13447	-	-	-
ncbi_112748464	4	5.37865e-13	6.35398e-11	CYP81E8	PREDICTED: cytochrome P450 81E8-like [Arachis duranensis]	Metabolism;Metabolism	Global and overview maps;Biosynthesis of other secondary metabolites	ko01110//Biosynthesis of secondary metabolites;ko00943//Isoflavonoid biosynthesis	K13260;K13260	GO:0031224//intrinsic component of membrane	GO:0016491//oxidoreductase activity;GO:0046906//tetrapyrrole binding;GO:0046914//transition metal ion binding	GO:0044710//single-organism metabolic process
ncbi_112744339	2	6.51492e-13	7.6841e-11	--	PREDICTED: uncharacterized protein LOC107635215 isoform X2 [Arachis ipaensis]	-	-	-	-	-	-	-
ncbi_112712350	5	6.52918e-13	7.68873e-11	TKL-1	PREDICTED: transketolase, chloroplastic [Arachis duranensis]	Metabolism;Metabolism;Metabolism;Metabolism;Metabolism;Metabolism	Global and overview maps;Global and overview maps;Global and overview maps;Global and overview maps;Energy metabolism;Carbohydrate metabolism	ko01100//Metabolic pathways;ko01110//Biosynthesis of secondary metabolites;ko01200//Carbon metabolism;ko01230//Biosynthesis of amino acids;ko00710//Carbon fixation in photosynthetic organisms;ko00030//Pentose phosphate pathway	K00615;K00615;K00615;K00615;K00615;K00615	-	GO:0016744//transferase activity, transferring aldehyde or ketonic groups	-
ncbi_112702227	4	6.75654e-13	7.9439e-11	--	Ubiquitin fusion degradation protein 1 like [Glycine soja]	-	-	-	-	-	GO:0016891//endoribonuclease activity, producing 5'-phosphomonoesters	GO:0010467//gene expression;GO:0019941//modification-dependent protein catabolic process;GO:0090501//RNA phosphodiester bond hydrolysis
ncbi_112802216	4	6.77836e-13	7.95698e-11	--	PREDICTED: uncharacterized protein LOC107490413 [Arachis duranensis]	-	-	-	-	-	-	-
ncbi_112800673	2	7.36337e-13	8.6301e-11	-	-	-	-	-	-	-	-	-
ncbi_112736403	4	7.45949e-13	8.72901e-11	ADT6	PREDICTED: arogenate dehydratase/prephenate dehydratase 6, chloroplastic-like [Arachis ipaensis]	Metabolism;Metabolism;Metabolism;Metabolism	Global and overview maps;Global and overview maps;Global and overview maps;Amino acid metabolism	ko01100//Metabolic pathways;ko01110//Biosynthesis of secondary metabolites;ko01230//Biosynthesis of amino acids;ko00400//Phenylalanine, tyrosine and tryptophan biosynthesis	K05359;K05359;K05359;K05359	-	GO:0031406//carboxylic acid binding	GO:0006558//L-phenylalanine metabolic process
ncbi_112733825	2	7.77257e-13	9.0811e-11	Os07g0190000	PREDICTED: probable 1-deoxy-D-xylulose-5-phosphate synthase 2, chloroplastic [Arachis ipaensis]	Metabolism;Metabolism;Metabolism;Metabolism	Global and overview maps;Global and overview maps;Metabolism of terpenoids and polyketides;Metabolism of cofactors and vitamins	ko01100//Metabolic pathways;ko01110//Biosynthesis of secondary metabolites;ko00900//Terpenoid backbone biosynthesis;ko00730//Thiamine metabolism	K01662;K01662;K01662;K01662	-	-	-
ncbi_112734556	2	8.12283e-13	9.47545e-11	WRKY28	PREDICTED: probable WRKY transcription factor 71 [Arachis ipaensis]	-	-	-	-	-	-	-
ncbi_112721136	4	8.17954e-13	9.50713e-11	UGT84B1	PREDICTED: UDP-glycosyltransferase 84B2-like [Arachis ipaensis]	-	-	-	-	-	GO:0016757//transferase activity, transferring glycosyl groups	-
ncbi_112736389	4	8.18832e-13	9.50713e-11	CYP94C1	PREDICTED: cytochrome P450 94C1 [Arachis ipaensis]	-	-	-	-	-	GO:0016491//oxidoreductase activity;GO:0046906//tetrapyrrole binding;GO:0046914//transition metal ion binding	GO:0044710//single-organism metabolic process
ncbi_112769368	1	8.18422e-13	9.50713e-11	CYP72A68	PREDICTED: cytochrome P450 72A15-like [Arachis ipaensis]	-	-	-	-	-	-	-
ncbi_112697258	2	8.29051e-13	9.6108e-11	SDH2-2	PREDICTED: succinate dehydrogenase [ubiquinone] iron-sulfur subunit 2, mitochondrial-like [Arachis duranensis]	Metabolism;Metabolism;Metabolism;Metabolism;Metabolism	Global and overview maps;Global and overview maps;Global and overview maps;Energy metabolism;Carbohydrate metabolism	ko01100//Metabolic pathways;ko01110//Biosynthesis of secondary metabolites;ko01200//Carbon metabolism;ko00190//Oxidative phosphorylation;ko00020//Citrate cycle (TCA cycle)	K00235;K00235;K00235;K00235;K00235	GO:0019866//organelle inner membrane	GO:0000104//succinate dehydrogenase activity;GO:0043169//cation binding;GO:0051536//iron-sulfur cluster binding	GO:0006101//citrate metabolic process
ncbi_112707710	4	8.60248e-13	9.95693e-11	SAP5	PREDICTED: zinc finger A20 and AN1 domain-containing stress-associated protein 5 [Arachis ipaensis]	-	-	-	-	-	GO:0046914//transition metal ion binding	-
ncbi_112727869	2	8.75588e-13	1.01187e-10	--	PAR1 protein [Medicago truncatula]	-	-	-	-	-	-	-
ncbi_112736123	2	9.2299e-13	1.065e-10	ASK8	PREDICTED: shaggy-related protein kinase theta-like [Arachis duranensis]	-	-	-	-	GO:0043231//intracellular membrane-bounded organelle;GO:0044444//cytoplasmic part	GO:0004672//protein kinase activity;GO:0032550//purine ribonucleoside binding	GO:0006468//protein phosphorylation;GO:0009725//response to hormone
ncbi_112750380	4	1.01106e-12	1.16482e-10	MPSR1	PREDICTED: E3 ubiquitin-protein ligase RING1-like [Arachis ipaensis]	-	-	-	-	-	-	-
ncbi_112751965	4	1.03438e-12	1.18984e-10	NUDT2	PREDICTED: nudix hydrolase 2-like [Arachis duranensis]	-	-	-	-	-	GO:0003824//catalytic activity	-
ncbi_112720320	4	1.07605e-12	1.23586e-10	SAMT	PREDICTED: salicylate carboxymethyltransferase-like [Arachis duranensis]	-	-	-	-	-	GO:0016741//transferase activity, transferring one-carbon groups	GO:0008152//metabolic process
ncbi_112714573	5	1.0918e-12	1.25202e-10	rps5	PREDICTED: 30S ribosomal protein S5, chloroplastic [Arachis duranensis]	Genetic Information Processing	Translation	ko03010//Ribosome	K02988	GO:0009532//plastid stroma;GO:0031976//plastid thylakoid;GO:0044391//ribosomal subunit;GO:0044434//chloroplast part	GO:0003723//RNA binding;GO:0005198//structural molecule activity	GO:0006605//protein targeting;GO:0009617//response to bacterium;GO:0010467//gene expression
ncbi_112733770	4	1.09466e-12	1.25337e-10	AS	PREDICTED: hydroquinone glucosyltransferase-like [Arachis duranensis]	-	-	-	-	-	GO:0016757//transferase activity, transferring glycosyl groups	-
ncbi_112766436	4	1.10723e-12	1.26581e-10	HSC80	PREDICTED: heat shock cognate protein 80 [Arachis duranensis]	Organismal Systems;Genetic Information Processing	Environmental adaptation;Folding, sorting and degradation	ko04626//Plant-pathogen interaction;ko04141//Protein processing in endoplasmic reticulum	K04079;K04079	-	GO:0005515//protein binding	GO:0044267//cellular protein metabolic process;GO:0050896//response to stimulus
ncbi_112702963	4	1.11791e-12	1.27606e-10	INVC	PREDICTED: alkaline/neutral invertase A, mitochondrial-like [Arachis duranensis]	-	-	-	-	GO:0043231//intracellular membrane-bounded organelle	GO:0004564//beta-fructofuranosidase activity	GO:0009692//ethylene metabolic process;GO:0009845//seed germination;GO:0048506//regulation of timing of meristematic phase transition
ncbi_112803121	5	1.1622e-12	1.32458e-10	--	PREDICTED: repetitive proline-rich cell wall protein 2-like [Arachis duranensis]	-	-	-	-	-	-	-
ncbi_112707789	2	1.21204e-12	1.37928e-10	--	PREDICTED: guanine nucleotide-binding protein subunit gamma 2-like isoform X1 [Arachis duranensis]	-	-	-	-	-	-	-
ncbi_112795927	5	1.22989e-12	1.39746e-10	GDCST	PREDICTED: aminomethyltransferase, mitochondrial [Arachis duranensis]	Metabolism;Metabolism;Metabolism;Metabolism;Metabolism;Metabolism	Global and overview maps;Global and overview maps;Global and overview maps;Carbohydrate metabolism;Amino acid metabolism;Metabolism of cofactors and vitamins	ko01100//Metabolic pathways;ko01110//Biosynthesis of secondary metabolites;ko01200//Carbon metabolism;ko00630//Glyoxylate and dicarboxylate metabolism;ko00260//Glycine, serine and threonine metabolism;ko00670//One carbon pool by folate	K00605;K00605;K00605;K00605;K00605;K00605	-	-	-
ncbi_112716741	5	1.28725e-12	1.4604e-10	ATP1	Pterin_4a domain-containing protein [Cephalotus follicularis]	Metabolism;Metabolism	Global and overview maps;Metabolism of cofactors and vitamins	ko01100//Metabolic pathways;ko00790//Folate biosynthesis	K01724;K01724	GO:0009536//plastid	GO:0016836//hydro-lyase activity	GO:0006091//generation of precursor metabolites and energy;GO:0006351//transcription, DNA-templated;GO:0008652//cellular amino acid biosynthetic process;GO:0009108//coenzyme biosynthetic process;GO:0009658//chloroplast organization;GO:0009668//plastid membrane organization;GO:0016072//rRNA metabolic process;GO:0031399//regulation of protein modification process;GO:0043623//cellular protein comple…
ncbi_112755817	4	1.34819e-12	1.52721e-10	COR2	PREDICTED: NAD(P)H-dependent 6'-deoxychalcone synthase-like [Arachis ipaensis]	-	-	-	-	-	-	-
ncbi_112703444	4	1.39608e-12	1.57665e-10	PARC	PREDICTED: probable glutathione S-transferase [Arachis duranensis]	Metabolism	Metabolism of other amino acids	ko00480//Glutathione metabolism	K00799	-	GO:0016765//transferase activity, transferring alkyl or aryl (other than methyl) groups	-
ncbi_112736271	4	1.39427e-12	1.57665e-10	FKBP65	PREDICTED: peptidyl-prolyl cis-trans isomerase FKBP62-like isoform X1 [Arachis ipaensis]	-	-	-	-	-	-	-
ncbi_112719747	2	1.41664e-12	1.59746e-10	GEK1	PREDICTED: D-aminoacyl-tRNA deacylase [Arachis ipaensis]	-	-	-	-	GO:0043231//intracellular membrane-bounded organelle;GO:0044444//cytoplasmic part	GO:0043169//cation binding;GO:0052689//carboxylic ester hydrolase activity	GO:0000302//response to reactive oxygen species;GO:0009642//response to light intensity
ncbi_112740947	2	1.49831e-12	1.68699e-10	CHS	PREDICTED: stilbene synthase 3-like [Arachis ipaensis]	Metabolism;Metabolism;Organismal Systems;Metabolism	Global and overview maps;Global and overview maps;Environmental adaptation;Biosynthesis of other secondary metabolites	ko01100//Metabolic pathways;ko01110//Biosynthesis of secondary metabolites;ko04712//Circadian rhythm - plant;ko00941//Flavonoid biosynthesis	K00660;K00660;K00660;K00660	-	-	-
ncbi_112784219	4	1.5214e-12	1.7104e-10	--	PREDICTED: glycine-rich protein A3-like isoform X1 [Arachis ipaensis]	-	-	-	-	-	-	-
ncbi_112795723	2	1.67322e-12	1.87824e-10	TCP11	T-complex protein 11-like protein 1 [Glycine soja]	-	-	-	-	-	-	-
ncbi_112791497	2	1.75988e-12	1.97256e-10	HSP17.5-E	PREDICTED: 17.3 kDa class I heat shock protein [Arachis duranensis]	Genetic Information Processing	Folding, sorting and degradation	ko04141//Protein processing in endoplasmic reticulum	K13993	-	-	-
ncbi_112782764	5	1.7911e-12	2.00452e-10	RPL18	PREDICTED: 50S ribosomal protein L18, chloroplastic-like [Arachis ipaensis]	Genetic Information Processing	Translation	ko03010//Ribosome	K02881	-	-	-
ncbi_112712079	2	1.81955e-12	2.03331e-10	VQ8	PREDICTED: VQ motif-containing protein 8, chloroplastic [Arachis duranensis]	Environmental Information Processing	Signal transduction	ko04016//MAPK signaling pathway - plant	K20725	-	-	-
ncbi_112702169	4	1.83907e-12	2.05204e-10	EIN3	PREDICTED: protein ETHYLENE INSENSITIVE 3 [Arachis duranensis]	Environmental Information Processing;Environmental Information Processing	Signal transduction;Signal transduction	ko04075//Plant hormone signal transduction;ko04016//MAPK signaling pathway - plant	K14514;K14514	GO:0043231//intracellular membrane-bounded organelle	-	GO:0010468//regulation of gene expression
ncbi_112780016	2	2.05264e-12	2.28691e-10	FBA3	PREDICTED: probable fructose-bisphosphate aldolase 3, chloroplastic [Arachis ipaensis]	Metabolism;Metabolism;Metabolism;Metabolism;Metabolism;Metabolism;Metabolism;Metabolism	Global and overview maps;Global and overview maps;Global and overview maps;Global and overview maps;Carbohydrate metabolism;Energy metabolism;Carbohydrate metabolism;Carbohydrate metabolism	ko01100//Metabolic pathways;ko01110//Biosynthesis of secondary metabolites;ko01200//Carbon metabolism;ko01230//Biosynthesis of amino acids;ko00010//Glycolysis / Gluconeogenesis;ko00710//Carbon fixation in photosynthetic organisms;ko00051//Fructose and mannose metabolism;ko00030//Pentose phosphate pathway	K01623;K01623;K01623;K01623;K01623;K01623;K01623;K01623	GO:0009532//plastid stroma;GO:0031976//plastid thylakoid;GO:0044434//chloroplast part	GO:0016832//aldehyde-lyase activity	GO:0006006//glucose metabolic process;GO:0006090//pyruvate metabolic process;GO:0006739//NADP metabolic process;GO:0006970//response to osmotic stress
ncbi_112782390	2	2.16321e-12	2.40649e-10	DHAPS-1	PREDICTED: phospho-2-dehydro-3-deoxyheptonate aldolase 1, chloroplastic-like [Arachis ipaensis]	Metabolism;Metabolism;Metabolism;Metabolism	Global and overview maps;Global and overview maps;Global and overview maps;Amino acid metabolism	ko01100//Metabolic pathways;ko01110//Biosynthesis of secondary metabolites;ko01230//Biosynthesis of amino acids;ko00400//Phenylalanine, tyrosine and tryptophan biosynthesis	K01626;K01626;K01626;K01626	-	GO:0003824//catalytic activity	GO:0008652//cellular amino acid biosynthetic process
ncbi_36489196	3	2.28649e-12	2.53985e-10	rps8	ribosomal protein S8 (chloroplast) [Arachis hypogaea]	Genetic Information Processing	Translation	ko03010//Ribosome	K02994	GO:0009536//plastid;GO:0030529//intracellular ribonucleoprotein complex	GO:0003723//RNA binding;GO:0005198//structural molecule activity	GO:0010467//gene expression
ncbi_112714498	4	2.45395e-12	2.7218e-10	PDC1	PREDICTED: pyruvate decarboxylase 1 [Arachis ipaensis]	Metabolism;Metabolism;Metabolism	Global and overview maps;Global and overview maps;Carbohydrate metabolism	ko01100//Metabolic pathways;ko01110//Biosynthesis of secondary metabolites;ko00010//Glycolysis / Gluconeogenesis	K01568;K01568;K01568	-	GO:0016831//carboxy-lyase activity;GO:0019842//vitamin binding;GO:0046872//metal ion binding	-
ncbi_112771235	4	2.48216e-12	2.74899e-10	MtrDRAFT_AC149210g4v1	PREDICTED: histone H2A [Arachis ipaensis]	-	-	-	-	GO:0043231//intracellular membrane-bounded organelle;GO:0043232//intracellular non-membrane-bounded organelle	GO:0003676//nucleic acid binding;GO:0046983//protein dimerization activity	-
ncbi_112750094	5	2.49925e-12	2.7638e-10	RPS31	PREDICTED: 30S ribosomal protein S31, chloroplastic [Arachis duranensis]	-	-	-	-	GO:0009536//plastid	-	-
ncbi_112707416	2	2.5032e-12	2.76407e-10	PPI1	PREDICTED: proton pump-interactor 1-like [Arachis duranensis]	-	-	-	-	GO:0016020//membrane	-	GO:0043269//regulation of ion transport
ncbi_112765536	4	2.54818e-12	2.80956e-10	SKP2A	PREDICTED: F-box protein SKP2A-like [Arachis ipaensis]	Genetic Information Processing	Folding, sorting and degradation	ko04120//Ubiquitin mediated proteolysis	K03875	-	-	-
ncbi_112696503	2	2.59184e-12	2.85347e-10	PCUBI4-1	PREDICTED: polyubiquitin [Arachis ipaensis]	-	-	-	-	-	-	-
ncbi_112783284	4	2.71408e-12	2.98364e-10	EIF-5A2	PREDICTED: eukaryotic translation initiation factor 5A-2 [Arachis duranensis]	-	-	-	-	-	GO:0008135//translation factor activity, RNA binding;GO:0043021//ribonucleoprotein complex binding	GO:0006448//regulation of translational elongation;GO:0006449//regulation of translational termination
ncbi_112696113	5	2.86435e-12	3.14419e-10	rpl22	PREDICTED: 50S ribosomal protein L22, chloroplastic-like [Arachis ipaensis]	Genetic Information Processing	Translation	ko03010//Ribosome	K02890	GO:0005840//ribosome;GO:0009536//plastid	-	-
ncbi_36489223	3	2.90943e-12	3.18898e-10	ndhI	NADH-plastoquinone oxidoreductase subunit I (chloroplast) [Arachis hypogaea]	Metabolism;Metabolism	Global and overview maps;Energy metabolism	ko01100//Metabolic pathways;ko00190//Oxidative phosphorylation	K05580;K05580	GO:0044434//chloroplast part	GO:0043169//cation binding;GO:0048037//cofactor binding;GO:0050136//NADH dehydrogenase (quinone) activity;GO:0051536//iron-sulfur cluster binding	GO:0006091//generation of precursor metabolites and energy;GO:0044710//single-organism metabolic process
ncbi_112741941	4	3.02788e-12	3.31393e-10	SlH4	histone H4 [Zea mays]	-	-	-	-	GO:0005911//cell-cell junction;GO:0009536//plastid;GO:0031090//organelle membrane;GO:0043232//intracellular non-membrane-bounded organelle	GO:0003676//nucleic acid binding;GO:0046983//protein dimerization activity	GO:0034728//nucleosome organization
ncbi_112744261	4	3.15304e-12	3.44584e-10	IPI1	PREDICTED: isopentenyl-diphosphate Delta-isomerase I [Arachis ipaensis]	Metabolism;Metabolism;Metabolism	Global and overview maps;Global and overview maps;Metabolism of terpenoids and polyketides	ko01100//Metabolic pathways;ko01110//Biosynthesis of secondary metabolites;ko00900//Terpenoid backbone biosynthesis	K01823;K01823;K01823	-	GO:0003824//catalytic activity	GO:0006720//isoprenoid metabolic process
ncbi_112741641	4	3.16219e-12	3.45078e-10	ACLB-1	PREDICTED: ATP-citrate synthase beta chain protein 1 [Arachis ipaensis]	Metabolism;Metabolism;Metabolism	Global and overview maps;Global and overview maps;Carbohydrate metabolism	ko01100//Metabolic pathways;ko01110//Biosynthesis of secondary metabolites;ko00020//Citrate cycle (TCA cycle)	K01648;K01648;K01648	-	GO:0004774//succinate-CoA ligase activity;GO:0046912//transferase activity, transferring acyl groups, acyl groups converted into alkyl on transfer	GO:0005975//carbohydrate metabolic process
ncbi_112765177	2	3.21448e-12	3.5027e-10	SCL1	PREDICTED: scarecrow-like protein 1 [Arachis ipaensis]	-	-	-	-	-	-	-
ncbi_112801138	2	3.24281e-12	3.52841e-10	ACLA-1	PREDICTED: ATP-citrate synthase alpha chain protein 1 [Arachis duranensis]	Metabolism;Metabolism;Metabolism	Global and overview maps;Global and overview maps;Carbohydrate metabolism	ko01100//Metabolic pathways;ko01110//Biosynthesis of secondary metabolites;ko00020//Citrate cycle (TCA cycle)	K01648;K01648;K01648	-	-	-
ncbi_112775130	1	3.30575e-12	3.59164e-10	clpP	clp protease proteolytic subunit (chloroplast) [Arachis hypogaea]	-	-	-	-	GO:0009532//plastid stroma	GO:0070011//peptidase activity, acting on L-amino acid peptides	GO:0019538//protein metabolic process
ncbi_112754890	2	3.33963e-12	3.62316e-10	At3g03980	PREDICTED: short-chain type dehydrogenase/reductase-like [Arachis ipaensis]	Metabolism;Metabolism;Metabolism;Metabolism;Metabolism	Global and overview maps;Global and overview maps;Lipid metabolism;Lipid metabolism;Metabolism of cofactors and vitamins	ko01100//Metabolic pathways;ko01212//Fatty acid metabolism;ko00061//Fatty acid biosynthesis;ko01040//Biosynthesis of unsaturated fatty acids;ko00780//Biotin metabolism	K00059;K00059;K00059;K00059;K00059	-	-	-
ncbi_112795729	5	3.5011e-12	3.7892e-10	SEND33	PREDICTED: ferredoxin-like [Arachis duranensis]	Metabolism	Energy metabolism	ko00195//Photosynthesis	K02639	-	GO:0043169//cation binding;GO:0051536//iron-sulfur cluster binding	GO:0006091//generation of precursor metabolites and energy
ncbi_112702519	2	3.50287e-12	3.7892e-10	At1g66480	plastid movement impaired protein [Medicago truncatula]	-	-	-	-	-	-	-
ncbi_112766450	2	3.54925e-12	3.83381e-10	At1g66480	plastid movement impaired protein [Medicago truncatula]	-	-	-	-	-	-	-
ncbi_112734913	2	3.60248e-12	3.88566e-10	PIX13	PREDICTED: probable serine/threonine-protein kinase NAK [Arachis ipaensis]	-	-	-	-	GO:0016020//membrane	GO:0004713//protein tyrosine kinase activity;GO:0032550//purine ribonucleoside binding	GO:0006468//protein phosphorylation;GO:0007165//signal transduction;GO:0009267//cellular response to starvation;GO:0009620//response to fungus;GO:0009696//salicylic acid metabolic process;GO:0009814//defense response, incompatible interaction;GO:0010243//response to organonitrogen compound
ncbi_112803148	2	3.75464e-12	4.04392e-10	rnf170	PREDICTED: E3 ubiquitin-protein ligase RNF170 [Arachis duranensis]	-	-	-	-	-	-	-
ncbi_112766943	4	3.93168e-12	4.22849e-10	WDR26	PREDICTED: uncharacterized WD repeat-containing protein C343.04c [Arachis ipaensis]	-	-	-	-	-	-	GO:0003006//developmental process involved in reproduction;GO:0006342//chromatin silencing;GO:0007059//chromosome segregation;GO:0009606//tropism;GO:0009653//anatomical structure morphogenesis;GO:0018205//peptidyl-lysine modification;GO:0022402//cell cycle process;GO:0032412//regulation of ion transmembrane transporter activity;GO:0033043//regulation of organelle organization;GO:0042743//hydrogen…
ncbi_112776352	4	4.24997e-12	4.56421e-10	ZAT5	PREDICTED: zinc finger protein ZAT11-like [Arachis ipaensis]	-	-	-	-	-	-	-
ncbi_112706063	5	4.591e-12	4.92335e-10	PSBS	PREDICTED: photosystem II 22 kDa protein, chloroplastic [Arachis ipaensis]	Metabolism;Metabolism	Global and overview maps;Energy metabolism	ko01100//Metabolic pathways;ko00195//Photosynthesis	K03542;K03542	GO:0009503//thylakoid light-harvesting complex;GO:0009521//photosystem;GO:0031224//intrinsic component of membrane	GO:0019840//isoprenoid binding;GO:0046906//tetrapyrrole binding	GO:0000097//sulfur amino acid biosynthetic process;GO:0005982//starch metabolic process;GO:0009668//plastid membrane organization;GO:0009886//post-embryonic morphogenesis;GO:0009893//positive regulation of metabolic process;GO:0016072//rRNA metabolic process;GO:0043623//cellular protein complex assembly;GO:1990066//energy quenching
ncbi_112734195	4	4.72224e-12	5.0568e-10	GPX2	PREDICTED: probable glutathione peroxidase 2 [Arachis ipaensis]	Metabolism;Metabolism	Metabolism of other amino acids;Lipid metabolism	ko00480//Glutathione metabolism;ko00590//Arachidonic acid metabolism	K00432;K00432	GO:0031984//organelle subcompartment;GO:0043231//intracellular membrane-bounded organelle	GO:0004601//peroxidase activity	GO:0000302//response to reactive oxygen species;GO:0009404//toxin metabolic process;GO:0009414//response to water deprivation;GO:0009755//hormone-mediated signaling pathway
ncbi_112741329	4	5.06924e-12	5.42059e-10	--	PREDICTED: nascent polypeptide-associated complex subunit alpha, muscle-specific form-like [Arachis ipaensis]	-	-	-	-	-	-	-
ncbi_112789461	4	5.55778e-12	5.93447e-10	TPPA	PREDICTED: trehalose-phosphate phosphatase A-like [Arachis ipaensis]	Metabolism;Metabolism	Global and overview maps;Carbohydrate metabolism	ko01100//Metabolic pathways;ko00500//Starch and sucrose metabolism	K01087;K01087	-	-	-
ncbi_112719779	5	5.94411e-12	6.33789e-10	At4g17560	PREDICTED: 50S ribosomal protein L19-1, chloroplastic-like isoform X1 [Arachis ipaensis]	Genetic Information Processing	Translation	ko03010//Ribosome	K02884	GO:0005622//intracellular	-	-
ncbi_112772467	2	6.0235e-12	6.41334e-10	--	PREDICTED: cysteine-rich and transmembrane domain-containing protein A-like [Arachis ipaensis]	-	-	-	-	-	-	-
ncbi_112716363	2	6.1829e-12	6.57366e-10	HIRL2	PREDICTED: hypersensitive-induced response protein 2 [Arachis duranensis]	-	-	-	-	-	-	-
ncbi_112706601	4	6.58904e-12	6.99547e-10	FRK2	PREDICTED: fructokinase-2 [Arachis duranensis]	Metabolism;Metabolism;Metabolism;Metabolism	Global and overview maps;Carbohydrate metabolism;Carbohydrate metabolism;Carbohydrate metabolism	ko01100//Metabolic pathways;ko00500//Starch and sucrose metabolism;ko00520//Amino sugar and nucleotide sugar metabolism;ko00051//Fructose and mannose metabolism	K00847;K00847;K00847;K00847	-	GO:0016772//transferase activity, transferring phosphorus-containing groups	GO:0016310//phosphorylation;GO:0019321//pentose metabolic process
ncbi_112803125	5	6.70562e-12	7.1091e-10	PSAG	PREDICTED: photosystem I reaction center subunit V, chloroplastic [Arachis duranensis]	Metabolism;Metabolism	Global and overview maps;Energy metabolism	ko01100//Metabolic pathways;ko00195//Photosynthesis	K08905;K08905	-	GO:0046906//tetrapyrrole binding	GO:0044237//cellular metabolic process
ncbi_112758632	4	7.09052e-12	7.50647e-10	HAK5	PREDICTED: potassium transporter 5-like [Arachis duranensis]	-	-	-	-	-	-	-
ncbi_112717378	4	7.16671e-12	7.56909e-10	SAG20	wound-induced protein 1-like protein [Phaseolus vulgaris]	-	-	-	-	-	-	-
ncbi_112772908	5	7.17001e-12	7.56909e-10	AZI1	PREDICTED: 14 kDa proline-rich protein DC2.15-like [Arachis ipaensis]	-	-	-	-	-	-	-
ncbi_112701786	4	7.298e-12	7.69329e-10	HSC80	PREDICTED: heat shock cognate protein 80 [Arachis duranensis]	Organismal Systems;Genetic Information Processing	Environmental adaptation;Folding, sorting and degradation	ko04626//Plant-pathogen interaction;ko04141//Protein processing in endoplasmic reticulum	K04079;K04079	-	GO:0005515//protein binding	GO:0044267//cellular protein metabolic process;GO:0050896//response to stimulus
ncbi_112722513	5	7.67334e-12	8.07752e-10	RPE	PREDICTED: ribulose-phosphate 3-epimerase, chloroplastic [Arachis duranensis]	Metabolism;Metabolism;Metabolism;Metabolism;Metabolism;Metabolism;Metabolism	Global and overview maps;Global and overview maps;Global and overview maps;Global and overview maps;Carbohydrate metabolism;Energy metabolism;Carbohydrate metabolism	ko01100//Metabolic pathways;ko01110//Biosynthesis of secondary metabolites;ko01200//Carbon metabolism;ko01230//Biosynthesis of amino acids;ko00040//Pentose and glucuronate interconversions;ko00710//Carbon fixation in photosynthetic organisms;ko00030//Pentose phosphate pathway	K01783;K01783;K01783;K01783;K01783;K01783;K01783	-	-	-
ncbi_112795776	4	7.85621e-12	8.25834e-10	BAM9	PREDICTED: inactive beta-amylase 9 [Arachis duranensis]	-	-	-	-	GO:0044424//intracellular part	GO:0016160//amylase activity	GO:0044238//primary metabolic process
ncbi_112783133	2	8.32008e-12	8.73362e-10	PCO2	PREDICTED: plant cysteine oxidase 2-like [Arachis ipaensis]	Metabolism;Metabolism	Global and overview maps;Metabolism of other amino acids	ko01100//Metabolic pathways;ko00430//Taurine and hypotaurine metabolism	K10712;K10712	-	GO:0016491//oxidoreductase activity	GO:0044710//single-organism metabolic process
ncbi_112782792	1	8.6438e-12	9.06065e-10	HMA5	PREDICTED: probable copper-transporting ATPase HMA5 [Arachis ipaensis]	Environmental Information Processing	Signal transduction	ko04016//MAPK signaling pathway - plant	K17686	GO:0031224//intrinsic component of membrane	GO:0032550//purine ribonucleoside binding;GO:0043682//copper-transporting ATPase activity;GO:0046914//transition metal ion binding	GO:0010038//response to metal ion;GO:0035434//copper ion transmembrane transport;GO:0061687//detoxification of inorganic compound
ncbi_112726283	2	8.69164e-12	9.09798e-10	UBC5	PREDICTED: ubiquitin-conjugating enzyme E2 4-like [Arachis duranensis]	Genetic Information Processing	Folding, sorting and degradation	ko04120//Ubiquitin mediated proteolysis	K10576	-	GO:0003824//catalytic activity	-
ncbi_112702582	2	8.72018e-12	9.11504e-10	IDH1	PREDICTED: isocitrate dehydrogenase [NADP] [Arachis duranensis]	Metabolism;Metabolism;Metabolism;Metabolism;Metabolism;Cellular Processes;Metabolism;Metabolism	Global and overview maps;Global and overview maps;Global and overview maps;Global and overview maps;Metabolism of other amino acids;Transport and catabolism;Global and overview maps;Carbohydrate metabolism	ko01100//Metabolic pathways;ko01110//Biosynthesis of secondary metabolites;ko01200//Carbon metabolism;ko01230//Biosynthesis of amino acids;ko00480//Glutathione metabolism;ko04146//Peroxisome;ko01210//2-Oxocarboxylic acid metabolism;ko00020//Citrate cycle (TCA cycle)	K00031;K00031;K00031;K00031;K00031;K00031;K00031;K00031	GO:0005576//extracellular region;GO:0005911//cell-cell junction;GO:0009532//plastid stroma;GO:0016020//membrane	GO:0000166//nucleotide binding;GO:0004448//isocitrate dehydrogenase activity;GO:0046914//transition metal ion binding	GO:0006006//glucose metabolic process;GO:0006090//pyruvate metabolic process;GO:0006101//citrate metabolic process;GO:0006970//response to osmotic stress;GO:0006996//organelle organization;GO:0009617//response to bacterium;GO:0019941//modification-dependent protein catabolic process;GO:0032879//regulation of localization;GO:0035966//response to topologically incorrect protein;GO:0042044//fluid tr…
ncbi_112790886	5	8.87912e-12	9.26816e-10	PIP1-3	PREDICTED: aquaporin PIP1-3 [Arachis duranensis]	-	-	-	-	GO:0031224//intrinsic component of membrane	-	GO:0051234//establishment of localization
ncbi_112785231	5	8.90661e-12	9.28383e-10	SODCP	PREDICTED: superoxide dismutase [Cu-Zn], chloroplastic [Arachis duranensis]	Cellular Processes	Transport and catabolism	ko04146//Peroxisome	K04565	-	-	-
ncbi_112743956	2	9.15244e-12	9.52673e-10	N	PREDICTED: TMV resistance protein N-like [Arachis ipaensis]	-	-	-	-	-	-	-
ncbi_112708211	4	9.1716e-12	9.53334e-10	EIF-5A2	PREDICTED: eukaryotic translation initiation factor 5A-2 [Arachis duranensis]	-	-	-	-	-	GO:0008135//translation factor activity, RNA binding;GO:0043021//ribonucleoprotein complex binding	GO:0006448//regulation of translational elongation;GO:0006449//regulation of translational termination
ncbi_112766222	2	9.3598e-12	9.71539e-10	PBL2	PREDICTED: protein kinase 2B, chloroplastic-like isoform X1 [Arachis ipaensis]	-	-	-	-	-	GO:0004672//protein kinase activity;GO:0032550//purine ribonucleoside binding	GO:0006464//cellular protein modification process;GO:0006796//phosphate-containing compound metabolic process
ncbi_112790991	4	9.41774e-12	9.76192e-10	SAT3	PREDICTED: serine acetyltransferase 1, chloroplastic [Arachis duranensis]	Metabolism;Metabolism;Metabolism;Metabolism;Metabolism;Metabolism	Global and overview maps;Global and overview maps;Global and overview maps;Global and overview maps;Amino acid metabolism;Energy metabolism	ko01100//Metabolic pathways;ko01110//Biosynthesis of secondary metabolites;ko01200//Carbon metabolism;ko01230//Biosynthesis of amino acids;ko00270//Cysteine and methionine metabolism;ko00920//Sulfur metabolism	K00640;K00640;K00640;K00640;K00640;K00640	-	GO:0016412//serine O-acyltransferase activity	GO:0006563//L-serine metabolic process
ncbi_112790572	1	9.59674e-12	9.93363e-10	INT2	PREDICTED: probable inositol transporter 2 [Arachis duranensis]	-	-	-	-	GO:0031224//intrinsic component of membrane	GO:0022857//transmembrane transporter activity	GO:0044763//single-organism cellular process;GO:0051234//establishment of localization
ncbi_112765128	4	9.68554e-12	1.00116e-09	SlH4	histone H4 [Zea mays]	-	-	-	-	GO:0005911//cell-cell junction;GO:0009536//plastid;GO:0031090//organelle membrane;GO:0043232//intracellular non-membrane-bounded organelle	GO:0003676//nucleic acid binding;GO:0046983//protein dimerization activity	GO:0034728//nucleosome organization
ncbi_112736825	4	9.76637e-12	1.00812e-09	JGB	PREDICTED: mitochondrial division protein 1-like [Arachis ipaensis]	-	-	-	-	-	-	-
ncbi_112791916	2	9.85963e-12	1.01633e-09	--	PREDICTED: probable cyclin-dependent serine/threonine-protein kinase DDB_G0292550 [Arachis duranensis]	-	-	-	-	-	-	-
ncbi_112734383	5	9.91932e-12	1.02107e-09	RPL29	PREDICTED: 50S ribosomal protein L29, chloroplastic [Arachis ipaensis]	Genetic Information Processing	Translation	ko03010//Ribosome	K02904	GO:0009526//plastid envelope;GO:0009532//plastid stroma;GO:0030529//intracellular ribonucleoprotein complex	-	GO:0006355//regulation of transcription, DNA-templated
ncbi_112744691	2	1.02125e-11	1.0498e-09	POX2	PREDICTED: proline dehydrogenase 2, mitochondrial-like [Arachis ipaensis]	Metabolism;Metabolism;Metabolism	Global and overview maps;Global and overview maps;Amino acid metabolism	ko01100//Metabolic pathways;ko01110//Biosynthesis of secondary metabolites;ko00330//Arginine and proline metabolism	K00318;K00318;K00318	-	GO:0003824//catalytic activity	GO:0006560//proline metabolic process
ncbi_112734090	2	1.06978e-11	1.09817e-09	--	RING/FYVE/PHD zinc finger protein [Medicago truncatula]	-	-	-	-	-	-	-
ncbi_112734009	4	1.09627e-11	1.12381e-09	N	PREDICTED: toll/interleukin-1 receptor-like protein [Arachis ipaensis]	-	-	-	-	-	-	-
ncbi_112751790	5	1.12019e-11	1.14676e-09	RPL6	PREDICTED: 50S ribosomal protein L6, chloroplastic-like [Arachis duranensis]	Genetic Information Processing	Translation	ko03010//Ribosome	K02933	-	-	-
ncbi_112777462	4	1.13911e-11	1.16452e-09	--	PREDICTED: metallothiol transferase FosB-like [Arachis ipaensis]	-	-	-	-	-	GO:0003824//catalytic activity	-
ncbi_112733814	5	1.15826e-11	1.18219e-09	SHM1	PREDICTED: serine hydroxymethyltransferase, mitochondrial [Arachis ipaensis]	Metabolism;Metabolism;Metabolism;Metabolism;Metabolism;Metabolism;Metabolism;Metabolism	Global and overview maps;Global and overview maps;Global and overview maps;Global and overview maps;Carbohydrate metabolism;Amino acid metabolism;Metabolism of other amino acids;Metabolism of cofactors and vitamins	ko01100//Metabolic pathways;ko01110//Biosynthesis of secondary metabolites;ko01200//Carbon metabolism;ko01230//Biosynthesis of amino acids;ko00630//Glyoxylate and dicarboxylate metabolism;ko00260//Glycine, serine and threonine metabolism;ko00460//Cyanoamino acid metabolism;ko00670//One carbon pool by folate	K00600;K00600;K00600;K00600;K00600;K00600;K00600;K00600	-	-	-
ncbi_112751213	4	1.15957e-11	1.18219e-09	--	PREDICTED: dynein light chain 1, cytoplasmic-like [Arachis duranensis]	-	-	-	-	GO:0043231//intracellular membrane-bounded organelle	GO:0005088//Ras guanyl-nucleotide exchange factor activity	GO:0000904//cell morphogenesis involved in differentiation;GO:0007017//microtubule-based process
ncbi_112728343	1	1.17024e-11	1.19144e-09	CYP76B6	PREDICTED: geraniol 8-hydroxylase-like [Arachis ipaensis]	-	-	-	-	-	-	-
ncbi_112735558	4	1.18659e-11	1.20643e-09	DJA6	PREDICTED: dnaJ protein homolog 1-like [Arachis duranensis]	Genetic Information Processing	Folding, sorting and degradation	ko04141//Protein processing in endoplasmic reticulum	K09503	-	GO:0005515//protein binding;GO:0043169//cation binding	GO:0006950//response to stress;GO:0044267//cellular protein metabolic process
ncbi_114924477	3	1.19321e-11	1.21151e-09	-	-	-	-	-	-	-	-	-
ncbi_112736957	1	1.27146e-11	1.2892e-09	SAUR50	PREDICTED: auxin-induced protein X15-like [Arachis ipaensis]	Environmental Information Processing	Signal transduction	ko04075//Plant hormone signal transduction	K14488	-	-	-
ncbi_112734343	4	1.3012e-11	1.31756e-09	RGLG5	PREDICTED: E3 ubiquitin-protein ligase RGLG2-like isoform X1 [Arachis duranensis]	-	-	-	-	-	GO:0003824//catalytic activity;GO:0046914//transition metal ion binding	GO:0006952//defense response;GO:0007165//signal transduction;GO:0009696//salicylic acid metabolic process
ncbi_112727968	5	1.32657e-11	1.34142e-09	RPS31	PREDICTED: 30S ribosomal protein S31, chloroplastic [Arachis ipaensis]	-	-	-	-	GO:0044435//plastid part	-	-
ncbi_112716675	4	1.3703e-11	1.38376e-09	ARB_01444	PREDICTED: probable endo-1,3(4)-beta-glucanase ARB_01444 [Arachis ipaensis]	-	-	-	-	-	-	-
ncbi_112792364	2	1.40707e-11	1.41897e-09	At1g30760	PREDICTED: reticuline oxidase-like protein [Arachis duranensis]	Metabolism;Metabolism;Metabolism	Global and overview maps;Global and overview maps;Biosynthesis of other secondary metabolites	ko01100//Metabolic pathways;ko01110//Biosynthesis of secondary metabolites;ko00940//Phenylpropanoid biosynthesis	K22395;K22395;K22395	-	GO:0000166//nucleotide binding;GO:0016616//oxidoreductase activity, acting on the CH-OH group of donors, NAD or NADP as acceptor	GO:0044710//single-organism metabolic process
ncbi_112727575	2	1.51642e-11	1.52717e-09	fabG	PREDICTED: 3-oxoacyl-[acyl-carrier-protein] reductase FabG-like [Arachis ipaensis]	-	-	-	-	-	-	-
ncbi_112697687	1	1.5523e-11	1.5612e-09	At4g32940	PREDICTED: vacuolar-processing enzyme [Arachis duranensis]	-	-	-	-	-	-	GO:0019538//protein metabolic process
ncbi_112796055	4	1.56978e-11	1.57664e-09	--	heavy metal transport/detoxification superfamily protein [Medicago truncatula]	-	-	-	-	-	GO:0043169//cation binding	-
ncbi_112801954	2	1.62523e-11	1.63013e-09	RH14	PREDICTED: DEAD-box ATP-dependent RNA helicase 46 isoform X1 [Arachis duranensis]	Genetic Information Processing	Transcription	ko03040//Spliceosome	K12823	-	-	-
ncbi_112775334	2	1.66087e-11	1.66364e-09	HSP70	PREDICTED: heat shock 70 kDa protein-like [Arachis ipaensis]	Genetic Information Processing;Cellular Processes;Genetic Information Processing	Folding, sorting and degradation;Transport and catabolism;Transcription	ko04141//Protein processing in endoplasmic reticulum;ko04144//Endocytosis;ko03040//Spliceosome	K03283;K03283;K03283	-	GO:0016628//oxidoreductase activity, acting on the CH-CH group of donors, NAD or NADP as acceptor;GO:0032550//purine ribonucleoside binding	GO:0044710//single-organism metabolic process
ncbi_112696732	5	1.69548e-11	1.69603e-09	--	Photosystem II PsbX [Corchorus capsularis]	-	-	-	-	-	-	GO:0044237//cellular metabolic process
ncbi_112755157	2	1.7525e-11	1.75071e-09	SDH2-2	PREDICTED: succinate dehydrogenase [ubiquinone] iron-sulfur subunit 2, mitochondrial-like [Arachis duranensis]	Metabolism;Metabolism;Metabolism;Metabolism;Metabolism	Global and overview maps;Global and overview maps;Global and overview maps;Energy metabolism;Carbohydrate metabolism	ko01100//Metabolic pathways;ko01110//Biosynthesis of secondary metabolites;ko01200//Carbon metabolism;ko00190//Oxidative phosphorylation;ko00020//Citrate cycle (TCA cycle)	K00235;K00235;K00235;K00235;K00235	GO:0019866//organelle inner membrane	GO:0000104//succinate dehydrogenase activity;GO:0043169//cation binding;GO:0051536//iron-sulfur cluster binding	GO:0006101//citrate metabolic process
ncbi_112792485	4	1.77858e-11	1.77416e-09	CODM	PREDICTED: codeine O-demethylase-like [Arachis duranensis]	-	-	-	-	-	-	-
ncbi_112775751	4	1.78073e-11	1.77416e-09	MGL	PREDICTED: methionine gamma-lyase-like [Arachis ipaensis]	Metabolism;Metabolism	Amino acid metabolism;Metabolism of other amino acids	ko00270//Cysteine and methionine metabolism;ko00450//Selenocompound metabolism	K01761;K01761	GO:0044444//cytoplasmic part	GO:0016846//carbon-sulfur lyase activity;GO:0043168//anion binding	GO:0009087//methionine catabolic process;GO:0051260//protein homooligomerization
ncbi_112715874	2	1.79212e-11	1.78311e-09	GT-2	PREDICTED: trihelix transcription factor GT-2-like [Arachis duranensis]	-	-	-	-	-	-	-
ncbi_112792328	2	1.81428e-11	1.80275e-09	PGIP1	PREDICTED: polygalacturonase inhibitor 2-like [Arachis duranensis]	-	-	-	-	-	-	-
ncbi_112710020	5	1.90252e-11	1.88288e-09	CP29B	PREDICTED: 29 kDa ribonucleoprotein, chloroplastic [Arachis ipaensis]	-	-	-	-	-	-	-
ncbi_112741136	5	1.89774e-11	1.88288e-09	GS2	PREDICTED: glutamine synthetase leaf isozyme, chloroplastic [Arachis duranensis]	Metabolism;Metabolism;Metabolism;Metabolism;Metabolism;Metabolism	Global and overview maps;Global and overview maps;Carbohydrate metabolism;Amino acid metabolism;Energy metabolism;Amino acid metabolism	ko01100//Metabolic pathways;ko01230//Biosynthesis of amino acids;ko00630//Glyoxylate and dicarboxylate metabolism;ko00250//Alanine, aspartate and glutamate metabolism;ko00910//Nitrogen metabolism;ko00220//Arginine biosynthesis	K01915;K01915;K01915;K01915;K01915;K01915	-	-	-
ncbi_112749469	2	1.90044e-11	1.88288e-09	--	PREDICTED: uncharacterized protein LOC107642901 [Arachis ipaensis]	-	-	-	-	-	-	-
ncbi_112796010	2	1.98918e-11	1.96604e-09	At4g17280	PREDICTED: cytochrome b561 and DOMON domain-containing protein At4g17280-like [Arachis duranensis]	-	-	-	-	GO:0031224//intrinsic component of membrane	-	GO:0044710//single-organism metabolic process
ncbi_112764253	5	2.04457e-11	2.0181e-09	PSBP	PREDICTED: oxygen-evolving enhancer protein 2, chloroplastic-like [Arachis ipaensis]	Metabolism;Metabolism	Global and overview maps;Energy metabolism	ko01100//Metabolic pathways;ko00195//Photosynthesis	K02717;K02717	-	-	-
ncbi_112752092	2	2.08299e-11	2.0533e-09	rnf170	PREDICTED: E3 ubiquitin-protein ligase RNF170 [Arachis ipaensis]	-	-	-	-	-	-	-
ncbi_112771229	2	2.12837e-11	2.09526e-09	RHM1	PREDICTED: trifunctional UDP-glucose 4,6-dehydratase/UDP-4-keto-6-deoxy-D-glucose 3,5-epimerase/UDP-4-keto-L-rhamnose-reductase RHM1 [Arachis ipaensis]	Metabolism	Carbohydrate metabolism	ko00520//Amino sugar and nucleotide sugar metabolism	K12450	-	GO:0016836//hydro-lyase activity;GO:0048037//cofactor binding	GO:0009117//nucleotide metabolic process
ncbi_112795806	4	2.28748e-11	2.24893e-09	--	PREDICTED: uncharacterized protein LOC107638539 [Arachis ipaensis]	-	-	-	-	-	-	-
ncbi_112732372	4	2.29835e-11	2.25662e-09	PECT1	PREDICTED: ethanolamine-phosphate cytidylyltransferase-like [Arachis ipaensis]	Metabolism;Metabolism;Metabolism	Global and overview maps;Lipid metabolism;Metabolism of other amino acids	ko01100//Metabolic pathways;ko00564//Glycerophospholipid metabolism;ko00440//Phosphonate and phosphinate metabolism	K00967;K00967;K00967	-	GO:0016772//transferase activity, transferring phosphorus-containing groups	GO:0008152//metabolic process
ncbi_112802051	2	2.32224e-11	2.27708e-09	PFK3	PREDICTED: ATP-dependent 6-phosphofructokinase 3-like [Arachis duranensis]	Metabolism;Metabolism;Metabolism;Metabolism;Metabolism;Genetic Information Processing;Metabolism;Metabolism;Metabolism	Global and overview maps;Global and overview maps;Global and overview maps;Global and overview maps;Carbohydrate metabolism;Folding, sorting and degradation;Carbohydrate metabolism;Carbohydrate metabolism;Carbohydrate metabolism	ko01100//Metabolic pathways;ko01110//Biosynthesis of secondary metabolites;ko01200//Carbon metabolism;ko01230//Biosynthesis of amino acids;ko00010//Glycolysis / Gluconeogenesis;ko03018//RNA degradation;ko00051//Fructose and mannose metabolism;ko00052//Galactose metabolism;ko00030//Pentose phosphate pathway	K00850;K00850;K00850;K00850;K00850;K00850;K00850;K00850;K00850	-	GO:0016772//transferase activity, transferring phosphorus-containing groups;GO:0032550//purine ribonucleoside binding	GO:0006090//pyruvate metabolic process;GO:0016310//phosphorylation
ncbi_112771125	4	2.34549e-11	2.29685e-09	RAN1	PREDICTED: GTP-binding nuclear protein Ran-3 [Arachis duranensis]	Genetic Information Processing;Genetic Information Processing	Translation;Translation	ko03013//RNA transport;ko03008//Ribosome biogenesis in eukaryotes	K07936;K07936	GO:0005911//cell-cell junction;GO:0043231//intracellular membrane-bounded organelle;GO:0044444//cytoplasmic part	GO:0032550//purine ribonucleoside binding	GO:0006405//RNA export from nucleus;GO:0006886//intracellular protein transport
ncbi_112702123	2	2.37528e-11	2.32296e-09	At2g26850	PREDICTED: F-box protein At2g26850-like [Arachis duranensis]	-	-	-	-	-	-	-
ncbi_112786211	2	2.44944e-11	2.39235e-09	REV	PREDICTED: homeobox-leucine zipper protein REVOLUTA-like [Arachis ipaensis]	-	-	-	-	GO:0043231//intracellular membrane-bounded organelle	GO:0005488//binding	-
ncbi_112791521	4	2.6163e-11	2.54863e-09	H3-7	PREDICTED: histone H3.2 [Musa acuminata subsp. malaccensis] [Musa acuminata]	-	-	-	-	GO:0043231//intracellular membrane-bounded organelle;GO:0043232//intracellular non-membrane-bounded organelle	GO:0003676//nucleic acid binding;GO:0046983//protein dimerization activity	-
ncbi_112792325	2	2.61481e-11	2.54863e-09	PGIP1	PREDICTED: polygalacturonase inhibitor 2-like [Arachis duranensis]	-	-	-	-	-	-	-
ncbi_112702889	2	2.70159e-11	2.62591e-09	DRR49A	PREDICTED: pathogenesis-related protein 2-like [Arachis ipaensis]	-	-	-	-	-	-	-
ncbi_112762476	1	2.70269e-11	2.62591e-09	HEMB	PREDICTED: delta-aminolevulinic acid dehydratase, chloroplastic [Arachis duranensis]	Metabolism;Metabolism;Metabolism	Global and overview maps;Global and overview maps;Metabolism of cofactors and vitamins	ko01100//Metabolic pathways;ko01110//Biosynthesis of secondary metabolites;ko00860//Porphyrin and chlorophyll metabolism	K01698;K01698;K01698	-	GO:0016836//hydro-lyase activity;GO:0043169//cation binding	GO:0006778//porphyrin-containing compound metabolic process;GO:0018130//heterocycle biosynthetic process
ncbi_112711395	4	2.79808e-11	2.71505e-09	GR1	PREDICTED: glutathione reductase, cytosolic-like [Arachis duranensis]	Metabolism	Metabolism of other amino acids	ko00480//Glutathione metabolism	K00383	-	GO:0000166//nucleotide binding;GO:0016651//oxidoreductase activity, acting on NAD(P)H;GO:0016723//oxidoreductase activity, oxidizing metal ions, NAD or NADP as acceptor;GO:0046914//transition metal ion binding	GO:0006790//sulfur compound metabolic process;GO:0019725//cellular homeostasis;GO:0044710//single-organism metabolic process;GO:0061687//detoxification of inorganic compound
ncbi_112695221	2	2.98056e-11	2.88835e-09	RAP2-2	PREDICTED: ethylene-responsive transcription factor RAP2-12 [Arachis duranensis]	-	-	-	-	-	-	-
ncbi_112741086	4	3.18217e-11	3.07971e-09	BAM9	PREDICTED: inactive beta-amylase 9 [Arachis ipaensis]	-	-	-	-	GO:0044424//intracellular part	GO:0016160//amylase activity	GO:0044238//primary metabolic process
ncbi_112707128	4	3.53972e-11	3.4213e-09	At1g09600	PREDICTED: probable serine/threonine-protein kinase At1g54610 [Arachis duranensis]	-	-	-	-	-	GO:0004672//protein kinase activity	GO:0006796//phosphate-containing compound metabolic process
ncbi_112696520	2	3.62738e-11	3.50148e-09	RIPK	PREDICTED: serine/threonine-protein kinase At5g01020-like [Arachis duranensis]	-	-	-	-	-	-	-
ncbi_112772207	4	3.69195e-11	3.5592e-09	FRK2	PREDICTED: fructokinase-2 [Arachis ipaensis]	Metabolism;Metabolism;Metabolism;Metabolism	Global and overview maps;Carbohydrate metabolism;Carbohydrate metabolism;Carbohydrate metabolism	ko01100//Metabolic pathways;ko00500//Starch and sucrose metabolism;ko00520//Amino sugar and nucleotide sugar metabolism;ko00051//Fructose and mannose metabolism	K00847;K00847;K00847;K00847	-	GO:0016772//transferase activity, transferring phosphorus-containing groups	GO:0016310//phosphorylation;GO:0019321//pentose metabolic process
ncbi_112733414	4	3.7849e-11	3.64408e-09	--	PREDICTED: dystrophin [Gossypium raimondii]	-	-	-	-	-	-	-
ncbi_112696005	2	3.85168e-11	3.70358e-09	TFIIB1	PREDICTED: transcription initiation factor IIB [Arachis ipaensis]	Genetic Information Processing	Transcription	ko03022//Basal transcription factors	K03124	-	GO:0008134//transcription factor binding;GO:0046914//transition metal ion binding	GO:0006412//translation;GO:0010468//regulation of gene expression;GO:0032774//RNA biosynthetic process
ncbi_112721368	2	4.25245e-11	4.08367e-09	--	PREDICTED: lipid transfer-like protein VAS [Arachis ipaensis]	-	-	-	-	-	-	-
ncbi_112782844	5	4.33686e-11	4.15937e-09	ATP1	Pterin_4a domain-containing protein [Cephalotus follicularis]	Metabolism;Metabolism	Global and overview maps;Metabolism of cofactors and vitamins	ko01100//Metabolic pathways;ko00790//Folate biosynthesis	K01724;K01724	GO:0009536//plastid	GO:0016836//hydro-lyase activity	GO:0006091//generation of precursor metabolites and energy;GO:0006351//transcription, DNA-templated;GO:0008652//cellular amino acid biosynthetic process;GO:0009108//coenzyme biosynthetic process;GO:0009658//chloroplast organization;GO:0009668//plastid membrane organization;GO:0016072//rRNA metabolic process;GO:0031399//regulation of protein modification process;GO:0043623//cellular protein comple…
ncbi_112802518	5	4.40277e-11	4.21172e-09	--	PREDICTED: uncharacterized protein LOC107491413 [Arachis duranensis]	-	-	-	-	-	-	-
ncbi_112722504	1	4.4018e-11	4.21172e-09	CHLP	PREDICTED: geranylgeranyl diphosphate reductase, chloroplastic [Arachis ipaensis]	Metabolism;Metabolism;Metabolism;Metabolism	Global and overview maps;Global and overview maps;Metabolism of terpenoids and polyketides;Metabolism of cofactors and vitamins	ko01100//Metabolic pathways;ko01110//Biosynthesis of secondary metabolites;ko00900//Terpenoid backbone biosynthesis;ko00860//Porphyrin and chlorophyll metabolism	K10960;K10960;K10960;K10960	-	GO:0016627//oxidoreductase activity, acting on the CH-CH group of donors	GO:0006779//porphyrin-containing compound biosynthetic process;GO:0044710//single-organism metabolic process
ncbi_112710101	5	4.4278e-11	4.23023e-09	RPE	PREDICTED: ribulose-phosphate 3-epimerase, chloroplastic [Arachis duranensis]	Metabolism;Metabolism;Metabolism;Metabolism;Metabolism;Metabolism;Metabolism	Global and overview maps;Global and overview maps;Global and overview maps;Global and overview maps;Carbohydrate metabolism;Energy metabolism;Carbohydrate metabolism	ko01100//Metabolic pathways;ko01110//Biosynthesis of secondary metabolites;ko01200//Carbon metabolism;ko01230//Biosynthesis of amino acids;ko00040//Pentose and glucuronate interconversions;ko00710//Carbon fixation in photosynthetic organisms;ko00030//Pentose phosphate pathway	K01783;K01783;K01783;K01783;K01783;K01783;K01783	-	-	-
ncbi_112696973	2	4.43781e-11	4.23436e-09	--	PREDICTED: DNA ligase 1-like [Arachis duranensis]	-	-	-	-	-	-	-
ncbi_112714426	4	4.72845e-11	4.50589e-09	CEP14	PREDICTED: uncharacterized protein LOC107468101 [Arachis duranensis]	-	-	-	-	-	-	-
ncbi_112772547	4	4.80823e-11	4.57606e-09	AS	PREDICTED: hydroquinone glucosyltransferase-like [Arachis ipaensis]	-	-	-	-	-	-	-
ncbi_112712088	5	4.91919e-11	4.67568e-09	RPL15	PREDICTED: 50S ribosomal protein L15, chloroplastic-like [Arachis ipaensis]	Genetic Information Processing	Translation	ko03010//Ribosome	K02876	-	-	-
ncbi_112755922	1	5.21463e-11	4.95017e-09	GDCSP	PREDICTED: glycine dehydrogenase (decarboxylating), mitochondrial [Arachis ipaensis]	Metabolism;Metabolism;Metabolism;Metabolism;Metabolism	Global and overview maps;Global and overview maps;Global and overview maps;Carbohydrate metabolism;Amino acid metabolism	ko01100//Metabolic pathways;ko01110//Biosynthesis of secondary metabolites;ko01200//Carbon metabolism;ko00630//Glyoxylate and dicarboxylate metabolism;ko00260//Glycine, serine and threonine metabolism	K00281;K00281;K00281;K00281;K00281	-	GO:0016642//oxidoreductase activity, acting on the CH-NH2 group of donors, disulfide as acceptor;GO:0043168//anion binding	GO:0006544//glycine metabolic process
ncbi_112710975	2	5.3603e-11	5.08197e-09	AKR1	PREDICTED: probable aldo-keto reductase 1 [Arachis duranensis]	-	-	-	-	-	-	-
ncbi_112784839	1	5.59947e-11	5.30197e-09	GDU1	PREDICTED: protein GLUTAMINE DUMPER 5 [Arachis ipaensis]	-	-	-	-	-	-	-
ncbi_112791966	2	5.66624e-11	5.35838e-09	--	PREDICTED: uncharacterized protein LOC107481193 [Arachis duranensis]	-	-	-	-	-	-	-
ncbi_112719684	4	5.73385e-11	5.41543e-09	AN3	PREDICTED: naringenin,2-oxoglutarate 3-dioxygenase [Arachis ipaensis]	Metabolism;Metabolism;Metabolism	Global and overview maps;Global and overview maps;Biosynthesis of other secondary metabolites	ko01100//Metabolic pathways;ko01110//Biosynthesis of secondary metabolites;ko00941//Flavonoid biosynthesis	K00475;K00475;K00475	-	GO:0016706//oxidoreductase activity, acting on paired donors, with incorporation or reduction of molecular oxygen, 2-oxoglutarate as one donor, and incorporation of one atom each of oxygen into both donors;GO:0043169//cation binding	GO:0044710//single-organism metabolic process
ncbi_112787680	4	5.76619e-11	5.43907e-09	AC97	PREDICTED: actin [Arachis duranensis]	-	-	-	-	-	GO:0032550//purine ribonucleoside binding	-
ncbi_112789965	4	5.8087e-11	5.47223e-09	At1g51060	PREDICTED: probable histone H2A.1 [Arachis duranensis]	-	-	-	-	GO:0043231//intracellular membrane-bounded organelle;GO:0043232//intracellular non-membrane-bounded organelle	GO:0003676//nucleic acid binding;GO:0046983//protein dimerization activity	-
ncbi_112697297	4	5.92428e-11	5.57407e-09	WRKY33	PREDICTED: probable WRKY transcription factor 33 [Arachis duranensis]	Organismal Systems;Environmental Information Processing	Environmental adaptation;Signal transduction	ko04626//Plant-pathogen interaction;ko04016//MAPK signaling pathway - plant	K13424;K13424	-	-	-
ncbi_112767335	4	5.94897e-11	5.59023e-09	GAD1	PREDICTED: glutamate decarboxylase 4-like [Arachis ipaensis]	Metabolism;Metabolism;Metabolism;Metabolism;Metabolism;Metabolism	Global and overview maps;Global and overview maps;Metabolism of other amino acids;Amino acid metabolism;Carbohydrate metabolism;Metabolism of other amino acids	ko01100//Metabolic pathways;ko01110//Biosynthesis of secondary metabolites;ko00410//beta-Alanine metabolism;ko00250//Alanine, aspartate and glutamate metabolism;ko00650//Butanoate metabolism;ko00430//Taurine and hypotaurine metabolism	K01580;K01580;K01580;K01580;K01580;K01580	-	GO:0016831//carboxy-lyase activity;GO:0043168//anion binding	GO:0009064//glutamine family amino acid metabolic process
ncbi_112708162	5	5.98197e-11	5.61415e-09	--	PREDICTED: calcium-binding protein CML37-like [Arachis duranensis]	Organismal Systems	Environmental adaptation	ko04626//Plant-pathogen interaction	K13448	-	-	-
ncbi_112755619	4	5.99438e-11	5.61871e-09	ZOG1	PREDICTED: zeatin O-glucosyltransferase-like [Arachis ipaensis]	Metabolism	Metabolism of terpenoids and polyketides	ko00908//Zeatin biosynthesis	K13495	-	-	-
ncbi_112706148	4	6.03236e-11	5.6472e-09	ACC1	PREDICTED: acetyl-CoA carboxylase 1-like [Arachis duranensis]	Metabolism;Metabolism;Metabolism;Metabolism;Metabolism;Metabolism	Global and overview maps;Global and overview maps;Carbohydrate metabolism;Global and overview maps;Lipid metabolism;Carbohydrate metabolism	ko01100//Metabolic pathways;ko01110//Biosynthesis of secondary metabolites;ko00620//Pyruvate metabolism;ko01212//Fatty acid metabolism;ko00061//Fatty acid biosynthesis;ko00640//Propanoate metabolism	K11262;K11262;K11262;K11262;K11262;K11262	-	-	-
ncbi_112712691	2	6.31702e-11	5.90626e-09	PCKR1	PREDICTED: peptidyl-prolyl cis-trans isomerase [Arachis duranensis]	-	-	-	-	-	GO:0016859//cis-trans isomerase activity	GO:0044267//cellular protein metabolic process
ncbi_112796379	2	6.43044e-11	6.00476e-09	AN3	PREDICTED: naringenin,2-oxoglutarate 3-dioxygenase [Arachis duranensis]	Metabolism;Metabolism;Metabolism	Global and overview maps;Global and overview maps;Biosynthesis of other secondary metabolites	ko01100//Metabolic pathways;ko01110//Biosynthesis of secondary metabolites;ko00941//Flavonoid biosynthesis	K00475;K00475;K00475	-	GO:0016706//oxidoreductase activity, acting on paired donors, with incorporation or reduction of molecular oxygen, 2-oxoglutarate as one donor, and incorporation of one atom each of oxygen into both donors;GO:0043169//cation binding	GO:0044710//single-organism metabolic process
ncbi_112788913	4	6.56001e-11	6.11808e-09	JGB	PREDICTED: mitochondrial division protein 1-like [Arachis duranensis]	-	-	-	-	-	-	-
ncbi_112749644	1	6.72689e-11	6.26586e-09	tlp	PREDICTED: protein P21-like [Arachis ipaensis]	-	-	-	-	-	-	-
ncbi_112783455	4	6.91797e-11	6.43579e-09	HMGB2	PREDICTED: HMG1/2-like protein isoform X1 [Arachis ipaensis]	Genetic Information Processing	Replication and repair	ko03410//Base excision repair	K10802	-	-	-
ncbi_112790440	5	6.94471e-11	6.44666e-09	TUFA	PREDICTED: elongation factor Tu, chloroplastic [Arachis duranensis]	Organismal Systems	Environmental adaptation	ko04626//Plant-pathogen interaction	K02358	-	-	-
ncbi_112711331	1	6.94698e-11	6.44666e-09	RPL5	ribosomal protein subunit L5 (mitochondrion) [Glycine max]	-	-	-	-	GO:0000315//organellar large ribosomal subunit;GO:0009536//plastid	GO:0005198//structural molecule activity	GO:0010467//gene expression
ncbi_112723650	2	7.0929e-11	6.57388e-09	IQM4	PREDICTED: IQ domain-containing protein IQM1-like [Arachis ipaensis]	-	-	-	-	-	-	-
ncbi_112773169	4	7.1847e-11	6.65068e-09	CIGR1	PREDICTED: chitin-inducible gibberellin-responsive protein 1-like [Arachis ipaensis]	-	-	-	-	-	-	GO:0010468//regulation of gene expression
ncbi_112785394	5	7.19857e-11	6.65523e-09	--	PREDICTED: RNA-binding protein 12-like [Arachis ipaensis]	-	-	-	-	-	-	-
ncbi_112797616	2	7.31517e-11	6.75465e-09	CC-1	PREDICTED: cytochrome c [Arachis duranensis]	-	-	-	-	-	-	-
ncbi_112695571	2	7.68668e-11	7.08012e-09	--	PREDICTED: bromodomain adjacent to zinc finger domain protein 1A-like [Lupinus angustifolius]	-	-	-	-	-	-	-
ncbi_112727249	4	7.685e-11	7.08012e-09	SlH4	histone H4 [Zea mays]	-	-	-	-	GO:0005911//cell-cell junction;GO:0009536//plastid;GO:0031090//organelle membrane;GO:0043232//intracellular non-membrane-bounded organelle	GO:0003676//nucleic acid binding;GO:0046983//protein dimerization activity	GO:0034728//nucleosome organization
ncbi_112737085	4	7.87099e-11	7.24092e-09	Os04g0620700	PREDICTED: nucleolin 1-like isoform X2 [Arachis ipaensis]	-	-	-	-	-	-	-
ncbi_112764704	2	7.92089e-11	7.27783e-09	IDH1	PREDICTED: isocitrate dehydrogenase [NADP] [Arachis duranensis]	Metabolism;Metabolism;Metabolism;Metabolism;Metabolism;Cellular Processes;Metabolism;Metabolism	Global and overview maps;Global and overview maps;Global and overview maps;Global and overview maps;Metabolism of other amino acids;Transport and catabolism;Global and overview maps;Carbohydrate metabolism	ko01100//Metabolic pathways;ko01110//Biosynthesis of secondary metabolites;ko01200//Carbon metabolism;ko01230//Biosynthesis of amino acids;ko00480//Glutathione metabolism;ko04146//Peroxisome;ko01210//2-Oxocarboxylic acid metabolism;ko00020//Citrate cycle (TCA cycle)	K00031;K00031;K00031;K00031;K00031;K00031;K00031;K00031	GO:0005576//extracellular region;GO:0005911//cell-cell junction;GO:0009532//plastid stroma;GO:0016020//membrane	GO:0000166//nucleotide binding;GO:0004448//isocitrate dehydrogenase activity;GO:0046914//transition metal ion binding	GO:0006006//glucose metabolic process;GO:0006090//pyruvate metabolic process;GO:0006101//citrate metabolic process;GO:0006970//response to osmotic stress;GO:0006996//organelle organization;GO:0009617//response to bacterium;GO:0019941//modification-dependent protein catabolic process;GO:0032879//regulation of localization;GO:0035966//response to topologically incorrect protein;GO:0042044//fluid tr…
ncbi_112802800	2	8.64535e-11	7.93368e-09	At1g06620	PREDICTED: 1-aminocyclopropane-1-carboxylate oxidase homolog 1-like [Arachis duranensis]	-	-	-	-	-	-	-
ncbi_112702186	2	8.83934e-11	8.10171e-09	HMG1	PREDICTED: 3-hydroxy-3-methylglutaryl-coenzyme A reductase 1 [Arachis ipaensis]	Metabolism;Metabolism;Metabolism	Global and overview maps;Global and overview maps;Metabolism of terpenoids and polyketides	ko01100//Metabolic pathways;ko01110//Biosynthesis of secondary metabolites;ko00900//Terpenoid backbone biosynthesis	K00021;K00021;K00021	GO:0031090//organelle membrane;GO:0031224//intrinsic component of membrane;GO:0043231//intracellular membrane-bounded organelle	GO:0000166//nucleotide binding;GO:0016614//oxidoreductase activity, acting on CH-OH group of donors;GO:0048037//cofactor binding	GO:0006720//isoprenoid metabolic process;GO:0006732//coenzyme metabolic process
ncbi_112765761	2	8.92965e-11	8.17442e-09	--	phage capsid scaffolding protein (GPO) serine peptidase [Medicago truncatula]	-	-	-	-	-	-	-
ncbi_112801317	4	8.99508e-11	8.2242e-09	--	PREDICTED: uncharacterized protein LOC107488481 [Arachis duranensis]	-	-	-	-	-	-	-
ncbi_112806020	4	9.67585e-11	8.83578e-09	MED37D	PREDICTED: probable mediator of RNA polymerase II transcription subunit 37c [Arachis duranensis]	Genetic Information Processing;Cellular Processes;Genetic Information Processing	Folding, sorting and degradation;Transport and catabolism;Transcription	ko04141//Protein processing in endoplasmic reticulum;ko04144//Endocytosis;ko03040//Spliceosome	K03283;K03283;K03283	-	GO:0032550//purine ribonucleoside binding	-
ncbi_112738407	5	9.78155e-11	8.92135e-09	RPL18	PREDICTED: 50S ribosomal protein L18, chloroplastic-like [Arachis ipaensis]	Genetic Information Processing	Translation	ko03010//Ribosome	K02881	-	-	-
ncbi_112710566	2	9.898e-11	9.01651e-09	WRKY23	PREDICTED: probable WRKY transcription factor 23 [Arachis ipaensis]	-	-	-	-	-	-	-
ncbi_112726690	2	1.17779e-10	1.07159e-08	RAP2-2	PREDICTED: ethylene-responsive transcription factor RAP2-12-like [Arachis ipaensis]	-	-	-	-	-	-	GO:0010467//gene expression;GO:0034645//cellular macromolecule biosynthetic process
ncbi_112728057	4	1.28201e-10	1.16499e-08	PFE	PREDICTED: ferritin-2, chloroplastic-like [Arachis ipaensis]	-	-	-	-	-	-	-
ncbi_112720106	4	1.29031e-10	1.1711e-08	HSC80	PREDICTED: heat shock cognate protein 80-like [Arachis ipaensis]	Organismal Systems;Genetic Information Processing	Environmental adaptation;Folding, sorting and degradation	ko04626//Plant-pathogen interaction;ko04141//Protein processing in endoplasmic reticulum	K04079;K04079	-	GO:0005515//protein binding	GO:0044267//cellular protein metabolic process;GO:0050896//response to stimulus
ncbi_112794779	1	1.2987e-10	1.17728e-08	--	DUF868 family protein [Medicago truncatula]	-	-	-	-	-	-	-
ncbi_112697654	2	1.30044e-10	1.17742e-08	HSF30	PREDICTED: heat stress transcription factor A-2 [Arachis duranensis]	-	-	-	-	GO:0044424//intracellular part	-	GO:0006355//regulation of transcription, DNA-templated;GO:0009408//response to heat
ncbi_112764375	5	1.33395e-10	1.20629e-08	GAPB	PREDICTED: glyceraldehyde-3-phosphate dehydrogenase B, chloroplastic [Arachis duranensis]	Metabolism;Metabolism;Metabolism	Global and overview maps;Global and overview maps;Energy metabolism	ko01100//Metabolic pathways;ko01200//Carbon metabolism;ko00710//Carbon fixation in photosynthetic organisms	K05298;K05298;K05298	-	GO:0000166//nucleotide binding;GO:0004672//protein kinase activity;GO:0016903//oxidoreductase activity, acting on the aldehyde or oxo group of donors;GO:0032550//purine ribonucleoside binding	GO:0006396//RNA processing;GO:0006464//cellular protein modification process;GO:0019318//hexose metabolic process
ncbi_112790494	4	1.35579e-10	1.22456e-08	VPS2.1	PREDICTED: vacuolar protein sorting-associated protein 2 homolog 1-like [Arachis duranensis]	Cellular Processes	Transport and catabolism	ko04144//Endocytosis	K12191	-	-	-
ncbi_112791577	1	1.36337e-10	1.22991e-08	AAP7	PREDICTED: probable amino acid permease 7 [Arachis duranensis]	-	-	-	-	GO:0031224//intrinsic component of membrane	-	-
ncbi_112764187	2	1.42112e-10	1.28045e-08	BZIP11	PREDICTED: bZIP transcription factor 53-like [Arachis ipaensis]	-	-	-	-	-	-	-
ncbi_112772304	5	1.42335e-10	1.28091e-08	RPL24	PREDICTED: 50S ribosomal protein L24, chloroplastic [Arachis ipaensis]	Genetic Information Processing	Translation	ko03010//Ribosome	K02895	GO:0009526//plastid envelope;GO:0009532//plastid stroma;GO:0030529//intracellular ribonucleoprotein complex	GO:0003723//RNA binding;GO:0005198//structural molecule activity	GO:0006090//pyruvate metabolic process;GO:0006412//translation
ncbi_112801049	4	1.46725e-10	1.31882e-08	UGT74B1	PREDICTED: UDP-glycosyltransferase 74B1-like [Arachis duranensis]	Metabolism;Metabolism;Metabolism;Metabolism	Global and overview maps;Global and overview maps;Amino acid metabolism;Biosynthesis of other secondary metabolites	ko01110//Biosynthesis of secondary metabolites;ko01210//2-Oxocarboxylic acid metabolism;ko00380//Tryptophan metabolism;ko00966//Glucosinolate biosynthesis	K11820;K11820;K11820;K11820	-	GO:0035251//UDP-glucosyltransferase activity	GO:0009617//response to bacterium;GO:0009683//indoleacetic acid metabolic process;GO:0019758//glycosinolate biosynthetic process;GO:0048588//developmental cell growth
ncbi_112697735	2	1.4966e-10	1.34358e-08	--	PREDICTED: uncharacterized protein LOC107495875 [Arachis duranensis]	-	-	-	-	-	-	-
ncbi_112695592	2	1.54715e-10	1.38729e-08	--	plant/F25P12-18 protein [Medicago truncatula]	-	-	-	-	-	-	-
ncbi_112695575	2	1.5579e-10	1.39524e-08	dnajb6	PREDICTED: dnaJ homolog subfamily B member 6 [Arachis duranensis]	-	-	-	-	-	-	-
ncbi_112788971	2	1.58171e-10	1.41487e-08	GB1	PREDICTED: guanine nucleotide-binding protein subunit beta-1-like [Arachis duranensis]	-	-	-	-	-	-	-
ncbi_112765158	2	1.65175e-10	1.47575e-08	RHN1	PREDICTED: ras-related protein RHN1 [Arachis ipaensis]	Cellular Processes;Cellular Processes	Transport and catabolism;Transport and catabolism	ko04144//Endocytosis;ko04145//Phagosome	K07889;K07889	GO:0044464//cell part	GO:0032550//purine ribonucleoside binding	GO:0008104//protein localization;GO:0035556//intracellular signal transduction
ncbi_112733555	4	1.65385e-10	1.47586e-08	H3-7	PREDICTED: histone H3.2 [Musa acuminata subsp. malaccensis] [Musa acuminata]	-	-	-	-	GO:0043231//intracellular membrane-bounded organelle;GO:0043232//intracellular non-membrane-bounded organelle	GO:0003676//nucleic acid binding;GO:0046983//protein dimerization activity	-
ncbi_112716520	2	1.66153e-10	1.47993e-08	UGT74G1	PREDICTED: UDP-glycosyltransferase 74G1-like [Arachis ipaensis]	-	-	-	-	-	GO:0016757//transferase activity, transferring glycosyl groups	-
ncbi_112750092	2	1.66239e-10	1.47993e-08	5MMP	PREDICTED: metalloendoproteinase 1-like [Arachis ipaensis]	-	-	-	-	-	-	-
ncbi_112706831	1	1.68227e-10	1.49405e-08	XTH31	PREDICTED: xyloglucan endotransglucosylase/hydrolase protein 31-like [Arachis duranensis]	-	-	-	-	GO:0005576//extracellular region;GO:0030312//external encapsulating structure	GO:0016758//transferase activity, transferring hexosyl groups;GO:0016787//hydrolase activity	GO:0044042//glucan metabolic process;GO:0045229//external encapsulating structure organization
ncbi_112737603	5	1.68049e-10	1.49405e-08	petC	PREDICTED: cytochrome b6-f complex iron-sulfur subunit, chloroplastic-like [Arachis ipaensis]	Metabolism;Metabolism	Global and overview maps;Energy metabolism	ko01100//Metabolic pathways;ko00195//Photosynthesis	K02636;K02636	GO:0031224//intrinsic component of membrane;GO:0034357//photosynthetic membrane	GO:0009055//electron carrier activity;GO:0043169//cation binding;GO:0051536//iron-sulfur cluster binding;GO:0052880//oxidoreductase activity, acting on diphenols and related substances as donors, with copper protein as acceptor	GO:0015992//proton transport;GO:0044237//cellular metabolic process;GO:0044710//single-organism metabolic process
ncbi_112744095	5	1.84144e-10	1.63346e-08	rd1	Rubredoxin-1 [Glycine soja]	-	-	-	-	-	-	-
ncbi_112797433	2	1.8658e-10	1.6531e-08	FAR1	PREDICTED: protein FAR1-RELATED SEQUENCE 5-like [Arachis ipaensis]	-	-	-	-	-	-	-
ncbi_112698930	4	1.95414e-10	1.72931e-08	TPS11	PREDICTED: probable alpha,alpha-trehalose-phosphate synthase [UDP-forming] 11 [Arachis duranensis]	Metabolism;Metabolism	Global and overview maps;Carbohydrate metabolism	ko01100//Metabolic pathways;ko00500//Starch and sucrose metabolism	K16055;K16055	-	-	-
ncbi_112766610	2	1.9688e-10	1.74022e-08	HMG1	PREDICTED: 3-hydroxy-3-methylglutaryl-coenzyme A reductase 1 [Arachis ipaensis]	Metabolism;Metabolism;Metabolism	Global and overview maps;Global and overview maps;Metabolism of terpenoids and polyketides	ko01100//Metabolic pathways;ko01110//Biosynthesis of secondary metabolites;ko00900//Terpenoid backbone biosynthesis	K00021;K00021;K00021	GO:0031090//organelle membrane;GO:0031224//intrinsic component of membrane;GO:0043231//intracellular membrane-bounded organelle	GO:0000166//nucleotide binding;GO:0016614//oxidoreductase activity, acting on CH-OH group of donors;GO:0048037//cofactor binding	GO:0006720//isoprenoid metabolic process;GO:0006732//coenzyme metabolic process
ncbi_112782421	4	1.97479e-10	1.74344e-08	At1g67480	PREDICTED: F-box/kelch-repeat protein At1g67480-like [Arachis ipaensis]	-	-	-	-	-	-	-
ncbi_112773233	4	1.98449e-10	1.74992e-08	MYB102	PREDICTED: transcription factor MYB39-like [Arachis ipaensis]	Organismal Systems	Environmental adaptation	ko04626//Plant-pathogen interaction	K09422	-	-	-
ncbi_112795719	4	1.9966e-10	1.75852e-08	SlH4	histone H4 [Zea mays]	-	-	-	-	GO:0005911//cell-cell junction;GO:0009536//plastid;GO:0031090//organelle membrane;GO:0043232//intracellular non-membrane-bounded organelle	GO:0003676//nucleic acid binding;GO:0046983//protein dimerization activity	GO:0034728//nucleosome organization
ncbi_112699270	1	2.07074e-10	1.82167e-08	GAE1	PREDICTED: UDP-glucuronate 4-epimerase 1 [Arachis duranensis]	Metabolism;Metabolism	Global and overview maps;Carbohydrate metabolism	ko01100//Metabolic pathways;ko00520//Amino sugar and nucleotide sugar metabolism	K08679;K08679	GO:0000139//Golgi membrane;GO:0031224//intrinsic component of membrane;GO:0031984//organelle subcompartment	GO:0016857//racemase and epimerase activity, acting on carbohydrates and derivatives;GO:0048037//cofactor binding	GO:0044238//primary metabolic process
ncbi_112695626	4	2.21887e-10	1.94967e-08	LTI6A	PREDICTED: hydrophobic protein LTI6A-like [Arachis duranensis]	-	-	-	-	-	-	-
ncbi_112794793	2	2.24474e-10	1.97007e-08	NHL6	PREDICTED: protein YLS9 [Arachis duranensis]	-	-	-	-	-	-	-
ncbi_112744548	4	2.32058e-10	2.03424e-08	UGD1	PREDICTED: UDP-glucose 6-dehydrogenase 1 [Arachis ipaensis]	Metabolism;Metabolism;Metabolism;Metabolism	Global and overview maps;Carbohydrate metabolism;Carbohydrate metabolism;Carbohydrate metabolism	ko01100//Metabolic pathways;ko00520//Amino sugar and nucleotide sugar metabolism;ko00040//Pentose and glucuronate interconversions;ko00053//Ascorbate and aldarate metabolism	K00012;K00012;K00012;K00012	-	GO:0000166//nucleotide binding;GO:0016614//oxidoreductase activity, acting on CH-OH group of donors	GO:0009226//nucleotide-sugar biosynthetic process
ncbi_112734165	2	2.35156e-10	2.05897e-08	PCR2	PREDICTED: protein PLANT CADMIUM RESISTANCE 2-like [Arachis ipaensis]	-	-	-	-	-	-	-
ncbi_112701834	5	2.35452e-10	2.05914e-08	RPS10	PREDICTED: 30S ribosomal protein S10, chloroplastic [Arachis duranensis]	Genetic Information Processing	Translation	ko03010//Ribosome	K02946	-	-	-
ncbi_112779495	4	2.48515e-10	2.17083e-08	SGT1	PREDICTED: protein SGT1 homolog A-like [Arachis ipaensis]	Organismal Systems	Environmental adaptation	ko04626//Plant-pathogen interaction	K12795	-	-	-
ncbi_112775260	2	2.61684e-10	2.28319e-08	CYP89A9	PREDICTED: cytochrome P450 89A2-like [Arachis ipaensis]	-	-	-	-	-	GO:0016491//oxidoreductase activity;GO:0046906//tetrapyrrole binding;GO:0046914//transition metal ion binding	GO:0044710//single-organism metabolic process
ncbi_112728647	2	2.63263e-10	2.29428e-08	TPS4	PREDICTED: (3S,6E)-nerolidol synthase 1-like [Arachis ipaensis]	Metabolism;Metabolism	Global and overview maps;Metabolism of terpenoids and polyketides	ko01100//Metabolic pathways;ko00909//Sesquiterpenoid and triterpenoid biosynthesis	K14175;K14175	-	-	-
ncbi_112776495	2	2.67999e-10	2.33281e-08	ABCB11	PREDICTED: ABC transporter B family member 11-like [Arachis ipaensis]	Environmental Information Processing	Membrane transport	ko02010//ABC transporters	K05658	GO:0031224//intrinsic component of membrane	GO:0015405//P-P-bond-hydrolysis-driven transmembrane transporter activity;GO:0017111//nucleoside-triphosphatase activity;GO:0032550//purine ribonucleoside binding	GO:0044763//single-organism cellular process;GO:0051234//establishment of localization
ncbi_112783303	2	2.7902e-10	2.42591e-08	BZIP9	PREDICTED: basic leucine zipper 9 [Arachis ipaensis]	-	-	-	-	-	-	-
ncbi_112754872	2	2.82323e-10	2.44891e-08	--	methyltransferase-like protein [Medicago truncatula]	-	-	-	-	-	-	-
ncbi_112762460	4	2.8209e-10	2.44891e-08	Os09g0520200	PREDICTED: probable 1-acylglycerol-3-phosphate O-acyltransferase [Arachis ipaensis]	-	-	-	-	-	GO:0003824//catalytic activity	-
ncbi_112715819	2	2.84039e-10	2.46092e-08	PER52	PREDICTED: peroxidase P7 [Arachis duranensis]	Metabolism;Metabolism;Metabolism	Global and overview maps;Global and overview maps;Biosynthesis of other secondary metabolites	ko01100//Metabolic pathways;ko01110//Biosynthesis of secondary metabolites;ko00940//Phenylpropanoid biosynthesis	K00430;K00430;K00430	-	-	-
ncbi_112791375	4	2.87944e-10	2.49185e-08	PVA42	PREDICTED: vesicle-associated protein 4-2-like [Arachis duranensis]	-	-	-	-	-	-	-
ncbi_112791637	2	2.91875e-10	2.52293e-08	SlH4	histone H4 [Zea mays]	-	-	-	-	GO:0005911//cell-cell junction;GO:0009536//plastid;GO:0031090//organelle membrane;GO:0043232//intracellular non-membrane-bounded organelle	GO:0003676//nucleic acid binding;GO:0046983//protein dimerization activity	GO:0034728//nucleosome organization
ncbi_112786706	4	2.97978e-10	2.57271e-08	-	-	-	-	-	-	-	-	-
ncbi_112792501	2	3.12441e-10	2.69445e-08	OBE3	PREDICTED: protein OBERON 3 [Arachis duranensis]	-	-	-	-	-	-	-
ncbi_112791349	2	3.17741e-10	2.73698e-08	--	PREDICTED: early nodulin-75-like [Arachis duranensis]	-	-	-	-	-	-	-
ncbi_112800531	2	3.41257e-10	2.93615e-08	GH3.1	PREDICTED: probable indole-3-acetic acid-amido synthetase GH3.1 [Arachis duranensis]	Environmental Information Processing	Signal transduction	ko04075//Plant hormone signal transduction	K14487	-	-	-
ncbi_112710784	2	3.55527e-10	3.0554e-08	PP2B15	PREDICTED: F-box protein PP2-B15-like [Arachis duranensis]	-	-	-	-	-	-	-
ncbi_112758901	4	3.6202e-10	3.10761e-08	HSP70	PREDICTED: probable mediator of RNA polymerase II transcription subunit 37c [Arachis ipaensis]	Genetic Information Processing;Cellular Processes;Genetic Information Processing	Folding, sorting and degradation;Transport and catabolism;Transcription	ko04141//Protein processing in endoplasmic reticulum;ko04144//Endocytosis;ko03040//Spliceosome	K03283;K03283;K03283	-	GO:0032550//purine ribonucleoside binding	-
ncbi_112801546	2	3.69688e-10	3.16977e-08	PNC1	PREDICTED: peroxisomal adenine nucleotide carrier 1 [Arachis duranensis]	-	-	-	-	GO:0031224//intrinsic component of membrane	-	-
ncbi_112723371	4	3.72043e-10	3.18629e-08	--	stress induced protein [Medicago truncatula]	-	-	-	-	-	-	-
ncbi_112766617	2	3.87608e-10	3.31579e-08	--	PREDICTED: uncharacterized protein LOC107459194 [Arachis duranensis]	-	-	-	-	-	-	-
ncbi_112736471	1	3.89295e-10	3.32639e-08	CPN60A1	PREDICTED: ruBisCO large subunit-binding protein subunit alpha [Arachis ipaensis]	-	-	-	-	GO:0044424//intracellular part	GO:0032550//purine ribonucleoside binding	GO:0006457//protein folding
ncbi_112708040	2	3.92996e-10	3.35417e-08	--	PREDICTED: probable WRKY transcription factor 46 isoform X1 [Arachis duranensis]	-	-	-	-	-	-	-
ncbi_112696467	2	4.10729e-10	3.5015e-08	GSTL3	PREDICTED: glutathione S-transferase L3-like [Arachis duranensis]	Metabolism	Metabolism of other amino acids	ko00480//Glutathione metabolism	K00799	-	-	-
ncbi_112758153	2	4.14237e-10	3.52737e-08	-	-	-	-	-	-	-	-	-
ncbi_112695442	5	4.27646e-10	3.63739e-08	RPI3	PREDICTED: probable ribose-5-phosphate isomerase 3, chloroplastic [Arachis duranensis]	Metabolism;Metabolism;Metabolism;Metabolism;Metabolism;Metabolism	Global and overview maps;Global and overview maps;Global and overview maps;Global and overview maps;Energy metabolism;Carbohydrate metabolism	ko01100//Metabolic pathways;ko01110//Biosynthesis of secondary metabolites;ko01200//Carbon metabolism;ko01230//Biosynthesis of amino acids;ko00710//Carbon fixation in photosynthetic organisms;ko00030//Pentose phosphate pathway	K01807;K01807;K01807;K01807;K01807;K01807	GO:0009526//plastid envelope;GO:0009532//plastid stroma;GO:0044434//chloroplast part	GO:0016861//intramolecular oxidoreductase activity, interconverting aldoses and ketoses	GO:0000097//sulfur amino acid biosynthetic process;GO:0006090//pyruvate metabolic process;GO:0006091//generation of precursor metabolites and energy;GO:0006544//glycine metabolic process;GO:0006568//tryptophan metabolic process;GO:0006605//protein targeting;GO:0006633//fatty acid biosynthetic process;GO:0006732//coenzyme metabolic process;GO:0006753//nucleoside phosphate metabolic process;GO:0009…
ncbi_112770874	4	4.29781e-10	3.65137e-08	--	plant/T7A14-6 protein [Medicago truncatula]	-	-	-	-	-	-	-
ncbi_112784331	4	4.33684e-10	3.68033e-08	At5g39570	latex abundant protein 1 [Populus tomentosa]	-	-	-	-	-	-	-
ncbi_112714601	2	4.39366e-10	3.7243e-08	TSJT1	PREDICTED: stem-specific protein TSJT1-like [Arachis duranensis]	-	-	-	-	-	-	-
ncbi_112743658	2	4.49124e-10	3.80268e-08	FAD7	PREDICTED: omega-3 fatty acid desaturase, chloroplastic-like [Arachis ipaensis]	-	-	-	-	-	GO:0016705//oxidoreductase activity, acting on paired donors, with incorporation or reduction of molecular oxygen	GO:0044710//single-organism metabolic process
ncbi_112711608	4	4.61058e-10	3.89929e-08	SGT1	PREDICTED: protein SGT1 homolog B-like [Arachis duranensis]	Organismal Systems	Environmental adaptation	ko04626//Plant-pathogen interaction	K12795	-	-	-
ncbi_112736433	5	4.62196e-10	3.90448e-08	RPL9	PREDICTED: 50S ribosomal protein L9, chloroplastic [Arachis ipaensis]	Genetic Information Processing	Translation	ko03010//Ribosome	K02939	GO:0009526//plastid envelope;GO:0009532//plastid stroma;GO:0030529//intracellular ribonucleoprotein complex	GO:0003723//RNA binding;GO:0005198//structural molecule activity	GO:0006090//pyruvate metabolic process;GO:0010467//gene expression
ncbi_112737386	2	4.74545e-10	4.00426e-08	BAG7	PREDICTED: BAG family molecular chaperone regulator 7 isoform X1 [Arachis ipaensis]	-	-	-	-	-	-	-
ncbi_112710187	5	4.85413e-10	4.09132e-08	CHLP	PREDICTED: geranylgeranyl diphosphate reductase, chloroplastic [Arachis duranensis]	Metabolism;Metabolism;Metabolism;Metabolism	Global and overview maps;Global and overview maps;Metabolism of terpenoids and polyketides;Metabolism of cofactors and vitamins	ko01100//Metabolic pathways;ko01110//Biosynthesis of secondary metabolites;ko00900//Terpenoid backbone biosynthesis;ko00860//Porphyrin and chlorophyll metabolism	K10960;K10960;K10960;K10960	-	GO:0016627//oxidoreductase activity, acting on the CH-CH group of donors	GO:0006779//porphyrin-containing compound biosynthetic process;GO:0044710//single-organism metabolic process
ncbi_112715927	5	4.95107e-10	4.16831e-08	ndhO	PREDICTED: NAD(P)H-quinone oxidoreductase subunit O, chloroplastic [Arachis duranensis]	-	-	-	-	GO:0009507//chloroplast	-	GO:0044237//cellular metabolic process;GO:0044699//single-organism process
ncbi_112723038	2	5.0944e-10	4.28413e-08	POPTRDRAFT_820933	PREDICTED: CASP-like protein 1D2 [Arachis ipaensis]	-	-	-	-	-	-	-
ncbi_112797843	4	5.12376e-10	4.30395e-08	UGD1	PREDICTED: UDP-glucose 6-dehydrogenase 1 [Arachis ipaensis]	Metabolism;Metabolism;Metabolism;Metabolism	Global and overview maps;Carbohydrate metabolism;Carbohydrate metabolism;Carbohydrate metabolism	ko01100//Metabolic pathways;ko00520//Amino sugar and nucleotide sugar metabolism;ko00040//Pentose and glucuronate interconversions;ko00053//Ascorbate and aldarate metabolism	K00012;K00012;K00012;K00012	-	GO:0000166//nucleotide binding;GO:0016614//oxidoreductase activity, acting on CH-OH group of donors	GO:0009226//nucleotide-sugar biosynthetic process
ncbi_112790504	2	5.31672e-10	4.46101e-08	CHS	PREDICTED: stilbene synthase 3-like [Arachis ipaensis]	Metabolism;Metabolism;Organismal Systems;Metabolism	Global and overview maps;Global and overview maps;Environmental adaptation;Biosynthesis of other secondary metabolites	ko01100//Metabolic pathways;ko01110//Biosynthesis of secondary metabolites;ko04712//Circadian rhythm - plant;ko00941//Flavonoid biosynthesis	K00660;K00660;K00660;K00660	-	-	-
ncbi_112800588	4	5.44099e-10	4.56014e-08	HSF24	PREDICTED: heat shock factor protein HSF24 [Arachis duranensis]	-	-	-	-	GO:0043231//intracellular membrane-bounded organelle	-	GO:0006351//transcription, DNA-templated;GO:0006950//response to stress;GO:0009628//response to abiotic stimulus;GO:0010033//response to organic substance;GO:0010468//regulation of gene expression;GO:0044763//single-organism cellular process;GO:0050794//regulation of cellular process;GO:0051716//cellular response to stimulus
ncbi_112715668	4	5.62604e-10	4.70993e-08	SAUR32	PREDICTED: auxin-responsive protein SAUR32 [Arachis duranensis]	Environmental Information Processing	Signal transduction	ko04075//Plant hormone signal transduction	K14488	-	-	-
ncbi_112737894	5	5.6912e-10	4.75913e-08	PORA	PREDICTED: protochlorophyllide reductase, chloroplastic [Arachis ipaensis]	Metabolism;Metabolism;Metabolism	Global and overview maps;Global and overview maps;Metabolism of cofactors and vitamins	ko01100//Metabolic pathways;ko01110//Biosynthesis of secondary metabolites;ko00860//Porphyrin and chlorophyll metabolism	K00218;K00218;K00218	-	-	-
ncbi_112709741	4	5.77585e-10	4.82449e-08	CIPK25	PREDICTED: CBL-interacting serine/threonine-protein kinase 5-like [Arachis duranensis]	-	-	-	-	-	-	-
ncbi_112697663	1	5.99044e-10	4.99812e-08	GDCSP	PREDICTED: glycine dehydrogenase (decarboxylating), mitochondrial [Arachis duranensis]	Metabolism;Metabolism;Metabolism;Metabolism;Metabolism	Global and overview maps;Global and overview maps;Global and overview maps;Carbohydrate metabolism;Amino acid metabolism	ko01100//Metabolic pathways;ko01110//Biosynthesis of secondary metabolites;ko01200//Carbon metabolism;ko00630//Glyoxylate and dicarboxylate metabolism;ko00260//Glycine, serine and threonine metabolism	K00281;K00281;K00281;K00281;K00281	-	GO:0016642//oxidoreductase activity, acting on the CH-NH2 group of donors, disulfide as acceptor;GO:0043168//anion binding	GO:0006544//glycine metabolic process
ncbi_112798175	4	6.24455e-10	5.2043e-08	Os03g0815200	PREDICTED: probable methylenetetrahydrofolate reductase [Arachis ipaensis]	Metabolism;Metabolism;Metabolism	Global and overview maps;Global and overview maps;Metabolism of cofactors and vitamins	ko01100//Metabolic pathways;ko01200//Carbon metabolism;ko00670//One carbon pool by folate	K00297;K00297;K00297	-	-	-
ncbi_112728059	2	6.88508e-10	5.73171e-08	PYL4	PREDICTED: abscisic acid receptor PYL4-like [Arachis ipaensis]	Environmental Information Processing;Environmental Information Processing	Signal transduction;Signal transduction	ko04075//Plant hormone signal transduction;ko04016//MAPK signaling pathway - plant	K14496;K14496	-	-	-
ncbi_112702548	4	6.94854e-10	5.77808e-08	HSP15.7	PREDICTED: 15.7 kDa heat shock protein, peroxisomal [Arachis duranensis]	Genetic Information Processing	Folding, sorting and degradation	ko04141//Protein processing in endoplasmic reticulum	K13993	GO:0044439//peroxisomal part	-	GO:0000302//response to reactive oxygen species;GO:0009642//response to light intensity;GO:0044267//cellular protein metabolic process
ncbi_112764302	4	7.03991e-10	5.84752e-08	--	SKP1-like protein 4 [Morus notabilis]	-	-	-	-	-	-	-
ncbi_112733040	4	7.07325e-10	5.86867e-08	NAC081	PREDICTED: protein ATAF2 [Arachis ipaensis]	-	-	-	-	-	-	GO:0010467//gene expression;GO:0034645//cellular macromolecule biosynthetic process
ncbi_112722374	2	7.20749e-10	5.97338e-08	UBC4	PREDICTED: ubiquitin-conjugating enzyme E2-23 kDa-like isoform X1 [Arachis duranensis]	Genetic Information Processing	Folding, sorting and degradation	ko04120//Ubiquitin mediated proteolysis	K10576	-	GO:0003824//catalytic activity	-
ncbi_112803711	2	7.33827e-10	6.06153e-08	--	DUF1442 family protein [Medicago truncatula]	-	-	-	-	-	-	-
ncbi_112719673	2	7.33057e-10	6.06153e-08	ATJ11	PREDICTED: chaperone protein dnaJ 11, chloroplastic [Arachis ipaensis]	-	-	-	-	-	-	-
ncbi_112736519	2	7.33037e-10	6.06153e-08	ISPG	PREDICTED: 4-hydroxy-3-methylbut-2-en-1-yl diphosphate synthase (ferredoxin), chloroplastic-like [Arachis ipaensis]	Metabolism;Metabolism;Metabolism	Global and overview maps;Global and overview maps;Metabolism of terpenoids and polyketides	ko01100//Metabolic pathways;ko01110//Biosynthesis of secondary metabolites;ko00900//Terpenoid backbone biosynthesis	K03526;K03526;K03526	-	GO:0052592//oxidoreductase activity, acting on CH or CH2 groups, with an iron-sulfur protein as acceptor	GO:0006721//terpenoid metabolic process
ncbi_112716835	2	7.44691e-10	6.14445e-08	PCO2	PREDICTED: plant cysteine oxidase 2-like [Arachis duranensis]	Metabolism;Metabolism	Global and overview maps;Metabolism of other amino acids	ko01100//Metabolic pathways;ko00430//Taurine and hypotaurine metabolism	K10712;K10712	-	GO:0016491//oxidoreductase activity	GO:0044710//single-organism metabolic process
ncbi_112703192	1	7.56047e-10	6.23124e-08	EXO	PREDICTED: protein EXORDIUM-like [Arachis duranensis]	-	-	-	-	-	-	-
ncbi_112785707	5	7.69464e-10	6.3348e-08	CPN60A1	PREDICTED: ruBisCO large subunit-binding protein subunit alpha [Arachis duranensis]	-	-	-	-	GO:0044424//intracellular part	GO:0032550//purine ribonucleoside binding	GO:0006457//protein folding
ncbi_112784455	2	7.81447e-10	6.42635e-08	SD18	PREDICTED: receptor-like serine/threonine-protein kinase SD1-8 [Arachis ipaensis]	-	-	-	-	-	-	-
ncbi_112743560	5	7.89961e-10	6.48919e-08	--	PREDICTED: uncharacterized protein LOC107639521 [Arachis ipaensis]	-	-	-	-	-	GO:0005515//protein binding	GO:0009893//positive regulation of metabolic process;GO:0044763//single-organism cellular process;GO:0044767//single-organism developmental process
ncbi_112770812	5	8.01034e-10	6.57289e-08	3PCR	PREDICTED: protochlorophyllide reductase, chloroplastic [Arachis ipaensis]	Metabolism;Metabolism;Metabolism	Global and overview maps;Global and overview maps;Metabolism of cofactors and vitamins	ko01100//Metabolic pathways;ko01110//Biosynthesis of secondary metabolites;ko00860//Porphyrin and chlorophyll metabolism	K00218;K00218;K00218	-	-	-
ncbi_112750255	2	8.23845e-10	6.75263e-08	UGD4	PREDICTED: UDP-glucose 6-dehydrogenase 4-like [Arachis duranensis]	Metabolism;Metabolism;Metabolism;Metabolism	Global and overview maps;Carbohydrate metabolism;Carbohydrate metabolism;Carbohydrate metabolism	ko01100//Metabolic pathways;ko00520//Amino sugar and nucleotide sugar metabolism;ko00040//Pentose and glucuronate interconversions;ko00053//Ascorbate and aldarate metabolism	K00012;K00012;K00012;K00012	-	GO:0000166//nucleotide binding;GO:0016614//oxidoreductase activity, acting on CH-OH group of donors	GO:0044710//single-organism metabolic process
ncbi_36489191	1	8.27346e-10	6.77386e-08	psbH	photosystem II phosphoprotein (chloroplast) [Arachis hypogaea]	Metabolism;Metabolism	Global and overview maps;Energy metabolism	ko01100//Metabolic pathways;ko00195//Photosynthesis	K02709;K02709	GO:0009521//photosystem;GO:0031224//intrinsic component of membrane;GO:0044434//chloroplast part	GO:0043168//anion binding	GO:0031647//regulation of protein stability;GO:0044237//cellular metabolic process
ncbi_112736384	4	8.32277e-10	6.80674e-08	FDX3	PREDICTED: ferredoxin, root R-B1-like [Arachis ipaensis]	Metabolism	Energy metabolism	ko00195//Photosynthesis	K02639	-	GO:0043169//cation binding;GO:0051536//iron-sulfur cluster binding	GO:0006091//generation of precursor metabolites and energy
ncbi_112706985	4	8.37279e-10	6.84013e-08	--	plant/T7A14-6 protein [Medicago truncatula]	-	-	-	-	-	-	-
ncbi_112702514	2	8.5087e-10	6.94354e-08	RLCK176	PREDICTED: serine/threonine-protein kinase BIK1-like [Arachis duranensis]	-	-	-	-	-	GO:0004672//protein kinase activity;GO:0032550//purine ribonucleoside binding	GO:0006464//cellular protein modification process;GO:0006796//phosphate-containing compound metabolic process
ncbi_112726615	5	8.87948e-10	7.23819e-08	CSP41B	PREDICTED: chloroplast stem-loop binding protein of 41 kDa b, chloroplastic [Arachis ipaensis]	-	-	-	-	-	-	-
ncbi_112772169	2	9.10898e-10	7.41714e-08	At4g24290	PREDICTED: MACPF domain-containing protein At4g24290-like [Arachis ipaensis]	-	-	-	-	-	-	-
ncbi_112792164	4	9.15527e-10	7.44668e-08	RGLG5	PREDICTED: E3 ubiquitin-protein ligase RGLG2-like isoform X1 [Arachis duranensis]	-	-	-	-	-	GO:0003824//catalytic activity;GO:0046914//transition metal ion binding	GO:0006952//defense response;GO:0007165//signal transduction;GO:0009696//salicylic acid metabolic process
ncbi_112707868	4	9.33351e-10	7.58337e-08	RAN1	PREDICTED: GTP-binding nuclear protein Ran-3-like [Arachis duranensis]	Genetic Information Processing;Genetic Information Processing	Translation;Translation	ko03013//RNA transport;ko03008//Ribosome biogenesis in eukaryotes	K07936;K07936	-	-	-
ncbi_112783629	4	9.39303e-10	7.62341e-08	Os03g0815200	PREDICTED: probable methylenetetrahydrofolate reductase [Arachis ipaensis]	Metabolism;Metabolism;Metabolism	Global and overview maps;Global and overview maps;Metabolism of cofactors and vitamins	ko01100//Metabolic pathways;ko01200//Carbon metabolism;ko00670//One carbon pool by folate	K00297;K00297;K00297	-	-	-
ncbi_112799785	2	9.45016e-10	7.66142e-08	UGT84B1	PREDICTED: UDP-glycosyltransferase 84B2-like [Arachis duranensis]	-	-	-	-	-	GO:0016757//transferase activity, transferring glycosyl groups	-
ncbi_112764459	2	9.52905e-10	7.71697e-08	WRKY24	PREDICTED: LOW QUALITY PROTEIN: probable WRKY transcription factor 33 [Arachis ipaensis]	Organismal Systems;Environmental Information Processing	Environmental adaptation;Signal transduction	ko04626//Plant-pathogen interaction;ko04016//MAPK signaling pathway - plant	K13424;K13424	-	GO:0003677//DNA binding	GO:0010468//regulation of gene expression
ncbi_112758937	2	9.54456e-10	7.72113e-08	ZAT11	PREDICTED: zinc finger protein ZAT11-like [Arachis ipaensis]	-	-	-	-	-	-	-
ncbi_112696372	5	9.68918e-10	7.82961e-08	LQY1	PREDICTED: protein disulfide-isomerase LQY1, chloroplastic isoform X2 [Arachis duranensis]	-	-	-	-	-	GO:0003824//catalytic activity;GO:0005515//protein binding	-
ncbi_112801843	2	9.93911e-10	8.02287e-08	--	PREDICTED: miraculin-like [Arachis ipaensis]	-	-	-	-	-	-	-
ncbi_112754605	1	1.06134e-09	8.55788e-08	NHL10	PREDICTED: NDR1/HIN1-Like protein 3-like [Arachis ipaensis]	-	-	-	-	-	-	-
ncbi_112749043	2	1.08015e-09	8.70013e-08	IDD1	PREDICTED: LOW QUALITY PROTEIN: protein indeterminate-domain 2-like [Arachis duranensis]	-	-	-	-	-	GO:0043169//cation binding	-
ncbi_112751456	4	1.08235e-09	8.70842e-08	EIF5	PREDICTED: eukaryotic translation initiation factor 5-like [Arachis ipaensis]	Genetic Information Processing	Translation	ko03013//RNA transport	K03262	-	-	-
ncbi_112736435	5	1.11032e-09	8.92377e-08	SODCP	PREDICTED: superoxide dismutase [Cu-Zn], chloroplastic [Arachis ipaensis]	Cellular Processes	Transport and catabolism	ko04146//Peroxisome	K04565	GO:0005576//extracellular region;GO:0009532//plastid stroma	GO:0003824//catalytic activity;GO:0043169//cation binding	GO:0006801//superoxide metabolic process;GO:0006950//response to stress;GO:0009404//toxin metabolic process
ncbi_112709701	2	1.12619e-09	9.04157e-08	CLPB1	PREDICTED: chaperone protein ClpB1 [Arachis duranensis]	-	-	-	-	-	GO:0032550//purine ribonucleoside binding	GO:0043170//macromolecule metabolic process
ncbi_112716299	4	1.16295e-09	9.32666e-08	At5g07960	PREDICTED: protein Asterix [Arachis duranensis]	-	-	-	-	-	-	-
ncbi_112792004	4	1.16668e-09	9.34647e-08	At2g30620	PREDICTED: histone H1-like [Arachis duranensis]	-	-	-	-	-	-	-
ncbi_112789029	2	1.2361e-09	9.89197e-08	--	PREDICTED: E3 ubiquitin-protein ligase RNF4-like [Arachis duranensis]	-	-	-	-	-	-	-
ncbi_112727782	2	1.25267e-09	1.00138e-07	ARF9	PREDICTED: auxin response factor 9-like [Arachis ipaensis]	Environmental Information Processing	Signal transduction	ko04075//Plant hormone signal transduction	K14486	GO:0043231//intracellular membrane-bounded organelle	GO:0005515//protein binding	GO:0009755//hormone-mediated signaling pathway;GO:0010468//regulation of gene expression;GO:0034645//cellular macromolecule biosynthetic process
ncbi_112738315	2	1.27033e-09	1.01441e-07	VPS2.1	PREDICTED: vacuolar protein sorting-associated protein 2 homolog 1-like [Arachis duranensis]	Cellular Processes	Transport and catabolism	ko04144//Endocytosis	K12191	-	-	-
ncbi_112723559	4	1.30741e-09	1.0429e-07	SlH4	histone H4 [Zea mays]	-	-	-	-	GO:0005911//cell-cell junction;GO:0009536//plastid;GO:0031090//organelle membrane;GO:0043232//intracellular non-membrane-bounded organelle	GO:0003676//nucleic acid binding;GO:0046983//protein dimerization activity	GO:0034728//nucleosome organization
ncbi_112707447	4	1.32781e-09	1.05804e-07	SAMS	PREDICTED: S-adenosylmethionine synthase [Arachis duranensis]	Metabolism;Metabolism;Metabolism;Metabolism	Global and overview maps;Global and overview maps;Global and overview maps;Amino acid metabolism	ko01100//Metabolic pathways;ko01110//Biosynthesis of secondary metabolites;ko01230//Biosynthesis of amino acids;ko00270//Cysteine and methionine metabolism	K00789;K00789;K00789;K00789	-	-	-
ncbi_112797320	2	1.33373e-09	1.06162e-07	N	PREDICTED: TMV resistance protein N-like [Arachis ipaensis]	-	-	-	-	-	-	-
ncbi_112708198	4	1.364e-09	1.08455e-07	SNAP33	PREDICTED: SNAP25 homologous protein SNAP33-like [Arachis duranensis]	-	-	-	-	-	-	-
ncbi_112789364	2	1.39449e-09	1.10761e-07	HSR4	PREDICTED: protein HYPER-SENSITIVITY-RELATED 4-like [Arachis duranensis]	-	-	-	-	-	GO:0003824//catalytic activity;GO:0032550//purine ribonucleoside binding	-
ncbi_112733164	2	1.45096e-09	1.15124e-07	CBP	PREDICTED: citrate-binding protein-like [Arachis ipaensis]	-	-	-	-	-	GO:0003824//catalytic activity	-
ncbi_112707389	2	1.48968e-09	1.1807e-07	CBSX5	PREDICTED: CBS domain-containing protein CBSX5-like [Arachis duranensis]	-	-	-	-	-	-	-
ncbi_112776973	4	1.50291e-09	1.18992e-07	HRS1	Two-component response regulator ARR2 [Cajanus cajan]	-	-	-	-	-	-	-
ncbi_112741105	1	1.52136e-09	1.20325e-07	At5g18840	PREDICTED: sugar transporter ERD6-like 16 [Arachis ipaensis]	-	-	-	-	GO:0031224//intrinsic component of membrane	GO:0022857//transmembrane transporter activity	GO:0044763//single-organism cellular process;GO:0051234//establishment of localization
ncbi_112714384	5	1.5711e-09	1.24127e-07	RPL18	PREDICTED: 50S ribosomal protein L18, chloroplastic-like [Arachis duranensis]	Genetic Information Processing	Translation	ko03010//Ribosome	K02881	-	-	-
ncbi_112784003	2	1.69054e-09	1.33422e-07	TSJT1	PREDICTED: stem-specific protein TSJT1-like [Arachis duranensis]	-	-	-	-	-	-	-
ncbi_112791719	2	1.71105e-09	1.34897e-07	Os07g0190000	PREDICTED: LOW QUALITY PROTEIN: probable 1-deoxy-D-xylulose-5-phosphate synthase 2, chloroplastic [Arachis duranensis]	Metabolism;Metabolism;Metabolism;Metabolism	Global and overview maps;Global and overview maps;Metabolism of terpenoids and polyketides;Metabolism of cofactors and vitamins	ko01100//Metabolic pathways;ko01110//Biosynthesis of secondary metabolites;ko00900//Terpenoid backbone biosynthesis;ko00730//Thiamine metabolism	K01662;K01662;K01662;K01662	-	-	-
ncbi_112736457	4	1.73503e-09	1.36643e-07	ABCF1	PREDICTED: ABC transporter F family member 1-like [Arachis ipaensis]	-	-	-	-	-	-	-
ncbi_112706113	5	1.7578e-09	1.3829e-07	RPS13	PREDICTED: 30S ribosomal protein S13, chloroplastic [Arachis duranensis]	Genetic Information Processing	Translation	ko03010//Ribosome	K02952	-	-	-
ncbi_112790709	2	1.80782e-09	1.42076e-07	PECT1	PREDICTED: ethanolamine-phosphate cytidylyltransferase-like [Arachis duranensis]	Metabolism;Metabolism;Metabolism	Global and overview maps;Lipid metabolism;Metabolism of other amino acids	ko01100//Metabolic pathways;ko00564//Glycerophospholipid metabolism;ko00440//Phosphonate and phosphinate metabolism	K00967;K00967;K00967	-	GO:0016772//transferase activity, transferring phosphorus-containing groups	GO:0008152//metabolic process
ncbi_112703459	1	1.82652e-09	1.43393e-07	CPN60B2	PREDICTED: LOW QUALITY PROTEIN: ruBisCO large subunit-binding protein subunit beta, chloroplastic-like [Arachis duranensis]	Genetic Information Processing	Folding, sorting and degradation	ko03018//RNA degradation	K04077	GO:0044424//intracellular part	GO:0032550//purine ribonucleoside binding	GO:0006457//protein folding
ncbi_112795552	4	1.91178e-09	1.49928e-07	CYS6	PREDICTED: cysteine proteinase inhibitor-like [Arachis duranensis]	-	-	-	-	-	GO:0004857//enzyme inhibitor activity;GO:0016787//hydrolase activity	GO:0010466//negative regulation of peptidase activity
ncbi_112758204	2	1.92714e-09	1.50974e-07	--	PREDICTED: uncharacterized protein LOC107645315 isoform X1 [Arachis ipaensis]	-	-	-	-	-	-	-
ncbi_112740751	2	1.93427e-09	1.51374e-07	SS	PREDICTED: sucrose synthase [Arachis ipaensis]	Metabolism;Metabolism	Global and overview maps;Carbohydrate metabolism	ko01100//Metabolic pathways;ko00500//Starch and sucrose metabolism	K00695;K00695	-	GO:0035251//UDP-glucosyltransferase activity	GO:0008152//metabolic process;GO:0044403//symbiosis, encompassing mutualism through parasitism
ncbi_112698117	2	2.05516e-09	1.60665e-07	SlH4	histone H4 [Zea mays]	-	-	-	-	GO:0005911//cell-cell junction;GO:0009536//plastid;GO:0031090//organelle membrane;GO:0043232//intracellular non-membrane-bounded organelle	GO:0003676//nucleic acid binding;GO:0046983//protein dimerization activity	GO:0034728//nucleosome organization
ncbi_112736565	4	2.0679e-09	1.61491e-07	APX1	PREDICTED: L-ascorbate peroxidase, cytosolic [Arachis duranensis]	Metabolism;Metabolism	Metabolism of other amino acids;Carbohydrate metabolism	ko00480//Glutathione metabolism;ko00053//Ascorbate and aldarate metabolism	K00434;K00434	-	GO:0004601//peroxidase activity;GO:0043169//cation binding;GO:0046906//tetrapyrrole binding	GO:0006950//response to stress;GO:0044710//single-organism metabolic process
ncbi_112791873	2	2.17791e-09	1.69905e-07	N	PREDICTED: toll/interleukin-1 receptor-like protein [Arachis duranensis]	-	-	-	-	-	-	-
ncbi_112712202	4	2.19689e-09	1.71206e-07	MO2	PREDICTED: FAD-dependent urate hydroxylase-like [Arachis duranensis]	-	-	-	-	-	-	-
ncbi_112732729	5	2.20233e-09	1.7145e-07	PIP1-3	PREDICTED: aquaporin PIP1-3 [Arachis ipaensis]	-	-	-	-	-	-	-
ncbi_112723489	1	2.23536e-09	1.7384e-07	TET8	PREDICTED: tetraspanin-8-like [Arachis ipaensis]	-	-	-	-	-	-	-
ncbi_112787728	4	2.27752e-09	1.76933e-07	PLL5	PREDICTED: probable protein phosphatase 2C 4 [Arachis ipaensis]	-	-	-	-	-	-	-
ncbi_112788986	4	2.29868e-09	1.78391e-07	RBG7	PREDICTED: glycine-rich RNA-binding protein GRP1A-like [Arachis duranensis]	-	-	-	-	-	-	-
ncbi_112712714	5	2.30623e-09	1.78791e-07	RPL34	PREDICTED: 50S ribosomal protein L34, chloroplastic-like [Arachis ipaensis]	Genetic Information Processing	Translation	ko03010//Ribosome	K02914	GO:0009536//plastid;GO:0030529//intracellular ribonucleoprotein complex	GO:0003723//RNA binding;GO:0005198//structural molecule activity	GO:0010467//gene expression
ncbi_112750744	5	2.32763e-09	1.80262e-07	--	PREDICTED: uncharacterized protein LOC107643983 [Arachis ipaensis]	-	-	-	-	-	-	-
ncbi_112698834	4	2.3451e-09	1.81285e-07	DGK7	PREDICTED: diacylglycerol kinase 7 [Arachis ipaensis]	Metabolism;Metabolism;Metabolism;Metabolism;Environmental Information Processing	Global and overview maps;Global and overview maps;Lipid metabolism;Lipid metabolism;Signal transduction	ko01100//Metabolic pathways;ko01110//Biosynthesis of secondary metabolites;ko00564//Glycerophospholipid metabolism;ko00561//Glycerolipid metabolism;ko04070//Phosphatidylinositol signaling system	K00901;K00901;K00901;K00901;K00901	-	GO:0016301//kinase activity;GO:0032550//purine ribonucleoside binding	GO:0006796//phosphate-containing compound metabolic process;GO:0007186//G-protein coupled receptor signaling pathway
ncbi_112764663	2	2.34571e-09	1.81285e-07	At1g50590	PREDICTED: pirin-like protein [Arachis ipaensis]	-	-	-	-	-	-	-
ncbi_112797578	2	2.37791e-09	1.83582e-07	GFPT2	PREDICTED: glutamine--fructose-6-phosphate aminotransferase [isomerizing] 2 [Arachis duranensis]	Metabolism;Metabolism;Metabolism	Global and overview maps;Carbohydrate metabolism;Amino acid metabolism	ko01100//Metabolic pathways;ko00520//Amino sugar and nucleotide sugar metabolism;ko00250//Alanine, aspartate and glutamate metabolism	K00820;K00820;K00820	-	GO:0005488//binding;GO:0016769//transferase activity, transferring nitrogenous groups	GO:0044238//primary metabolic process;GO:0044711//single-organism biosynthetic process
ncbi_112749693	2	2.42086e-09	1.86705e-07	At5g41590	PREDICTED: protein LURP-one-related 8-like [Arachis ipaensis]	-	-	-	-	-	-	-
ncbi_112744190	5	2.43221e-09	1.87386e-07	RPL5	PREDICTED: 50S ribosomal protein L5, chloroplastic [Arachis duranensis]	Genetic Information Processing	Translation	ko03010//Ribosome	K02931	GO:0005840//ribosome;GO:0009526//plastid envelope;GO:0009532//plastid stroma	GO:0003723//RNA binding;GO:0005198//structural molecule activity	GO:0000097//sulfur amino acid biosynthetic process;GO:0006090//pyruvate metabolic process;GO:0010467//gene expression
ncbi_112715416	4	2.43906e-09	1.87719e-07	HSPRO2	PREDICTED: nematode resistance protein-like HSPRO2 [Arachis duranensis]	-	-	-	-	-	-	-
ncbi_112706102	2	2.45263e-09	1.88569e-07	At1g77710	PREDICTED: ubiquitin-fold modifier 1 [Arachis ipaensis]	-	-	-	-	-	-	-
ncbi_112701672	5	2.57734e-09	1.97953e-07	TPRP-F1	PREDICTED: 36.4 kDa proline-rich protein [Arachis duranensis]	-	-	-	-	-	-	-
ncbi_112697053	5	2.58533e-09	1.98362e-07	--	DUF761 domain protein [Medicago truncatula]	-	-	-	-	-	-	-
ncbi_112709774	2	2.63391e-09	2.01881e-07	TPR1	PREDICTED: topless-related protein 1 isoform X1 [Arachis duranensis]	-	-	-	-	-	-	-
ncbi_112755830	4	2.71694e-09	2.0803e-07	OPR1	PREDICTED: 12-oxophytodienoate reductase 1-like [Arachis ipaensis]	Metabolism;Metabolism;Metabolism	Global and overview maps;Global and overview maps;Lipid metabolism	ko01100//Metabolic pathways;ko01110//Biosynthesis of secondary metabolites;ko00592//alpha-Linolenic acid metabolism	K05894;K05894;K05894	-	GO:0003824//catalytic activity;GO:0032553//ribonucleotide binding	GO:0044710//single-organism metabolic process
ncbi_112726266	2	2.73425e-09	2.09141e-07	4CLL5	PREDICTED: 4-coumarate--CoA ligase-like 5 [Arachis ipaensis]	Metabolism;Metabolism;Metabolism	Global and overview maps;Global and overview maps;Lipid metabolism	ko01100//Metabolic pathways;ko01110//Biosynthesis of secondary metabolites;ko00592//alpha-Linolenic acid metabolism	K10526;K10526;K10526	GO:0042579//microbody	GO:0003824//catalytic activity;GO:0032550//purine ribonucleoside binding	GO:0001101//response to acid chemical;GO:0009694//jasmonic acid metabolic process;GO:0010243//response to organonitrogen compound;GO:0051707//response to other organism
ncbi_112710674	4	2.87298e-09	2.19526e-07	-	-	-	-	-	-	-	-	-
ncbi_112712100	2	2.937e-09	2.24188e-07	--	PREDICTED: uncharacterized protein LOC107467511 [Arachis duranensis]	-	-	-	-	-	-	-
ncbi_112716661	2	2.95579e-09	2.25391e-07	POX2	PREDICTED: proline dehydrogenase 2, mitochondrial-like [Arachis duranensis]	Metabolism;Metabolism;Metabolism	Global and overview maps;Global and overview maps;Amino acid metabolism	ko01100//Metabolic pathways;ko01110//Biosynthesis of secondary metabolites;ko00330//Arginine and proline metabolism	K00318;K00318;K00318	-	GO:0003824//catalytic activity	GO:0006560//proline metabolic process
ncbi_112720350	4	2.95884e-09	2.25393e-07	--	PREDICTED: uncharacterized protein LOC107625522 [Arachis ipaensis]	-	-	-	-	-	-	-
ncbi_112710667	4	3.08781e-09	2.34977e-07	At2g40860/At2g40870	PREDICTED: protein kinase and PP2C-like domain-containing protein isoform X1 [Arachis duranensis]	-	-	-	-	-	GO:0004672//protein kinase activity;GO:0016791//phosphatase activity;GO:0032550//purine ribonucleoside binding;GO:0043169//cation binding	GO:0006464//cellular protein modification process;GO:0006796//phosphate-containing compound metabolic process
ncbi_112748183	4	3.28001e-09	2.49093e-07	ARF9	PREDICTED: auxin response factor 9-like [Arachis duranensis]	Environmental Information Processing	Signal transduction	ko04075//Plant hormone signal transduction	K14486	GO:0043231//intracellular membrane-bounded organelle	GO:0005515//protein binding	GO:0009755//hormone-mediated signaling pathway;GO:0010468//regulation of gene expression;GO:0034645//cellular macromolecule biosynthetic process
ncbi_112703215	2	3.27879e-09	2.49093e-07	--	phage capsid scaffolding protein (GPO) serine peptidase [Medicago truncatula]	-	-	-	-	-	-	-
ncbi_112695751	2	3.30412e-09	2.50668e-07	--	PREDICTED: E3 ubiquitin-protein ligase MARCH8 [Arachis duranensis]	-	-	-	-	-	-	-
ncbi_112734943	2	3.3172e-09	2.51405e-07	BZIP53	PREDICTED: bZIP transcription factor 53-like [Arachis ipaensis]	-	-	-	-	-	GO:0003677//DNA binding	GO:0010468//regulation of gene expression
ncbi_112733912	5	3.35731e-09	2.54186e-07	EO	PREDICTED: 2-methylene-furan-3-one reductase [Arachis duranensis]	-	-	-	-	-	GO:0003824//catalytic activity;GO:0046914//transition metal ion binding	GO:0044710//single-organism metabolic process
ncbi_112796037	4	3.40956e-09	2.57879e-07	--	PREDICTED: nascent polypeptide-associated complex subunit alpha, muscle-specific form-like [Arachis ipaensis]	-	-	-	-	-	-	-
ncbi_112736613	4	3.47142e-09	2.62291e-07	MtrDRAFT_AC149210g4v1	PREDICTED: histone H2A-like [Arachis ipaensis]	-	-	-	-	GO:0043231//intracellular membrane-bounded organelle;GO:0043232//intracellular non-membrane-bounded organelle	GO:0003676//nucleic acid binding;GO:0046983//protein dimerization activity	-
ncbi_112737793	4	3.48922e-09	2.63369e-07	UBQ10	PREDICTED: LOW QUALITY PROTEIN: polyubiquitin-like [Cucumis sativus]	-	-	-	-	-	-	-
ncbi_112703606	4	3.57454e-09	2.69536e-07	--	phosphatase 2C (PP2C)-like protein [Corchorus capsularis]	-	-	-	-	-	-	-
ncbi_112712595	5	3.63752e-09	2.74007e-07	PIP2-2	PREDICTED: aquaporin PIP2-2 [Arachis duranensis]	-	-	-	-	-	-	-
ncbi_112736955	2	3.68624e-09	2.77396e-07	ARG7	PREDICTED: indole-3-acetic acid-induced protein ARG7-like [Arachis ipaensis]	Environmental Information Processing	Signal transduction	ko04075//Plant hormone signal transduction	K14488	-	-	-
ncbi_112719846	5	3.70651e-09	2.7864e-07	ycf54	PREDICTED: uncharacterized protein LOC107637093 [Arachis ipaensis]	-	-	-	-	-	-	-
ncbi_112777525	5	3.7992e-09	2.85319e-07	--	mammalian STARD2 lipid-binding START domain protein [Medicago truncatula]	-	-	-	-	-	-	-
ncbi_112712357	4	3.98629e-09	2.99068e-07	HD16	PREDICTED: serine/threonine-protein kinase VRK1 [Glycine max]	-	-	-	-	-	GO:0004672//protein kinase activity;GO:0032550//purine ribonucleoside binding	GO:0006464//cellular protein modification process;GO:0006796//phosphate-containing compound metabolic process
ncbi_112705728	5	3.99776e-09	2.99626e-07	GAPB	PREDICTED: glyceraldehyde-3-phosphate dehydrogenase B, chloroplastic [Arachis duranensis]	Metabolism;Metabolism;Metabolism	Global and overview maps;Global and overview maps;Energy metabolism	ko01100//Metabolic pathways;ko01200//Carbon metabolism;ko00710//Carbon fixation in photosynthetic organisms	K05298;K05298;K05298	-	GO:0000166//nucleotide binding;GO:0004672//protein kinase activity;GO:0016903//oxidoreductase activity, acting on the aldehyde or oxo group of donors;GO:0032550//purine ribonucleoside binding	GO:0006396//RNA processing;GO:0006464//cellular protein modification process;GO:0019318//hexose metabolic process
ncbi_112734167	4	4.01021e-09	3.00257e-07	At2g30620	PREDICTED: histone H1 [Arachis ipaensis]	-	-	-	-	-	-	-
ncbi_112756007	1	4.02311e-09	3.00921e-07	TLP1	PREDICTED: thaumatin-like protein 1 [Arachis ipaensis]	-	-	-	-	-	-	-
ncbi_112783114	4	4.05429e-09	3.02949e-07	AATP1	PREDICTED: AAA-ATPase ASD, mitochondrial-like [Arachis ipaensis]	-	-	-	-	-	GO:0003824//catalytic activity;GO:0032550//purine ribonucleoside binding	-
ncbi_112710031	1	4.10565e-09	3.06479e-07	ILL5	PREDICTED: IAA-amino acid hydrolase ILR1-like 4 [Arachis duranensis]	-	-	-	-	-	-	-
ncbi_112752033	5	4.18846e-09	3.12346e-07	RPL27	PREDICTED: 50S ribosomal protein L27, chloroplastic-like [Arachis ipaensis]	Genetic Information Processing	Translation	ko03010//Ribosome	K02899	GO:0030529//intracellular ribonucleoprotein complex	-	GO:0010467//gene expression
ncbi_112755200	4	4.24695e-09	3.16392e-07	WRKY33	PREDICTED: probable WRKY transcription factor 33 [Arachis ipaensis]	Organismal Systems;Environmental Information Processing	Environmental adaptation;Signal transduction	ko04626//Plant-pathogen interaction;ko04016//MAPK signaling pathway - plant	K13424;K13424	-	-	-
ncbi_112755727	5	4.28447e-09	3.18867e-07	AZI1	PREDICTED: 14 kDa proline-rich protein DC2.15-like [Arachis ipaensis]	-	-	-	-	-	-	-
ncbi_112715880	5	4.49364e-09	3.341e-07	PSAN	PREDICTED: photosystem I reaction center subunit N, chloroplastic [Arachis ipaensis]	Metabolism;Metabolism	Global and overview maps;Energy metabolism	ko01100//Metabolic pathways;ko00195//Photosynthesis	K02701;K02701	-	-	-
ncbi_114926186	4	4.59701e-09	3.41445e-07	ND1	PREDICTED: NADH-ubiquinone oxidoreductase chain 1 [Arachis ipaensis]	Metabolism;Metabolism	Global and overview maps;Energy metabolism	ko01100//Metabolic pathways;ko00190//Oxidative phosphorylation	K03878;K03878	GO:0019866//organelle inner membrane;GO:0031224//intrinsic component of membrane;GO:0043231//intracellular membrane-bounded organelle	GO:0050136//NADH dehydrogenase (quinone) activity	GO:0044710//single-organism metabolic process
ncbi_112802041	4	4.60844e-09	3.41953e-07	VPS32.1	PREDICTED: vacuolar protein sorting-associated protein 32 homolog 2 [Arachis duranensis]	Cellular Processes	Transport and catabolism	ko04144//Endocytosis	K12194	-	-	-
ncbi_112741282	4	4.80828e-09	3.56426e-07	RAP74	PREDICTED: transcription initiation factor IIF subunit alpha-like isoform X4 [Arachis duranensis]	Genetic Information Processing	Transcription	ko03022//Basal transcription factors	K03138	-	-	-
ncbi_112750681	4	5.05794e-09	3.7456e-07	UGT74B1	PREDICTED: UDP-glycosyltransferase 74B1-like [Arachis ipaensis]	Metabolism;Metabolism;Metabolism;Metabolism	Global and overview maps;Global and overview maps;Amino acid metabolism;Biosynthesis of other secondary metabolites	ko01110//Biosynthesis of secondary metabolites;ko01210//2-Oxocarboxylic acid metabolism;ko00380//Tryptophan metabolism;ko00966//Glucosinolate biosynthesis	K11820;K11820;K11820;K11820	-	GO:0016757//transferase activity, transferring glycosyl groups	-
ncbi_112784254	2	5.19917e-09	3.84636e-07	GGP5	PREDICTED: gamma-glutamyl peptidase 5-like [Arachis ipaensis]	-	-	-	-	-	-	-
ncbi_112730423	2	5.26467e-09	3.89094e-07	4CLL5	PREDICTED: 4-coumarate--CoA ligase-like 5 [Arachis ipaensis]	Metabolism;Metabolism;Metabolism	Global and overview maps;Global and overview maps;Lipid metabolism	ko01100//Metabolic pathways;ko01110//Biosynthesis of secondary metabolites;ko00592//alpha-Linolenic acid metabolism	K10526;K10526;K10526	GO:0042579//microbody	GO:0003824//catalytic activity;GO:0032550//purine ribonucleoside binding	GO:0001101//response to acid chemical;GO:0009694//jasmonic acid metabolic process;GO:0010243//response to organonitrogen compound;GO:0051707//response to other organism
ncbi_112695538	4	5.38687e-09	3.97731e-07	RALF	PREDICTED: rapid alkalinization factor [Arachis duranensis]	-	-	-	-	GO:0005576//extracellular region;GO:0005911//cell-cell junction	GO:0005102//receptor binding	GO:0006575//cellular modified amino acid metabolic process;GO:0006595//polyamine metabolic process;GO:0006725//cellular aromatic compound metabolic process;GO:0019932//second-messenger-mediated signaling;GO:0048588//developmental cell growth
ncbi_112790517	4	5.4467e-09	4.01749e-07	CCR1	PREDICTED: cinnamoyl-CoA reductase 1-like [Arachis ipaensis]	-	-	-	-	-	GO:0048037//cofactor binding	-
ncbi_112715463	2	5.48167e-09	4.03928e-07	IQD14	PREDICTED: protein IQ-DOMAIN 14 isoform X1 [Arachis duranensis]	-	-	-	-	-	-	-
ncbi_112792707	2	5.74299e-09	4.22766e-07	At4g18596	PREDICTED: olee1-like protein [Arachis duranensis]	-	-	-	-	-	-	-
ncbi_112797579	1	5.81892e-09	4.27932e-07	--	PREDICTED: uncharacterized protein LOC107485958 [Arachis duranensis]	-	-	-	-	GO:0031224//intrinsic component of membrane	-	-
ncbi_112727214	4	5.88009e-09	4.32004e-07	SlH4	histone H4 [Zea mays]	-	-	-	-	GO:0005911//cell-cell junction;GO:0009536//plastid;GO:0031090//organelle membrane;GO:0043232//intracellular non-membrane-bounded organelle	GO:0003676//nucleic acid binding;GO:0046983//protein dimerization activity	GO:0034728//nucleosome organization
ncbi_112737857	4	5.91604e-09	4.34217e-07	UGT89B1	PREDICTED: UDP-glycosyltransferase 89B1-like [Arachis ipaensis]	-	-	-	-	-	GO:0016757//transferase activity, transferring glycosyl groups	-
ncbi_112741415	4	6.08897e-09	4.46468e-07	VAMP725	PREDICTED: vesicle-associated membrane protein 721-like [Arachis duranensis]	-	-	-	-	GO:0031224//intrinsic component of membrane	-	GO:0006810//transport
ncbi_112744436	5	6.32336e-09	4.63198e-07	RPS17	PREDICTED: 30S ribosomal protein S17, chloroplastic [Arachis ipaensis]	Genetic Information Processing	Translation	ko03010//Ribosome	K02961	GO:0000314//organellar small ribosomal subunit;GO:0009526//plastid envelope;GO:0009532//plastid stroma;GO:0031976//plastid thylakoid	GO:0003723//RNA binding;GO:0005198//structural molecule activity	GO:0006412//translation
ncbi_112755559	4	6.44727e-09	4.71811e-07	--	PREDICTED: early nodulin-93-like [Arachis ipaensis]	-	-	-	-	-	-	GO:0009725//response to hormone
ncbi_112738182	2	6.50202e-09	4.7535e-07	--	PREDICTED: uncharacterized protein LOC107478784 [Arachis duranensis]	-	-	-	-	-	-	-
ncbi_112797269	2	6.55875e-09	4.79027e-07	BETVIII	PREDICTED: calcium-binding allergen Bet v 3-like [Arachis duranensis]	Organismal Systems	Environmental adaptation	ko04626//Plant-pathogen interaction	K13448	-	-	-
ncbi_112782767	5	6.59005e-09	4.80841e-07	RPL18	PREDICTED: 50S ribosomal protein L18, chloroplastic-like [Arachis ipaensis]	Genetic Information Processing	Translation	ko03010//Ribosome	K02881	-	-	-
ncbi_112782467	2	6.6389e-09	4.83931e-07	CBSX5	PREDICTED: CBS domain-containing protein CBSX5-like [Arachis ipaensis]	-	-	-	-	-	-	-
ncbi_112777503	2	6.66202e-09	4.85141e-07	NAC016	PREDICTED: NAC domain-containing protein 17-like [Arachis ipaensis]	-	-	-	-	GO:0043231//intracellular membrane-bounded organelle	-	GO:0010468//regulation of gene expression;GO:0034645//cellular macromolecule biosynthetic process
ncbi_112736923	4	6.69284e-09	4.86909e-07	--	PREDICTED: nuclear polyadenylated RNA-binding protein 3-like [Arachis ipaensis]	-	-	-	-	-	-	-
ncbi_112764077	2	6.93473e-09	5.04014e-07	COR2	PREDICTED: NAD(P)H-dependent 6'-deoxychalcone synthase-like [Arachis ipaensis]	-	-	-	-	-	-	-
ncbi_112727712	2	7.03723e-09	5.10964e-07	VAMP721	PREDICTED: vesicle-associated membrane protein 722 [Arachis duranensis]	-	-	-	-	GO:0031224//intrinsic component of membrane	-	GO:0006810//transport
ncbi_112790881	2	7.0691e-09	5.12779e-07	At5g41330	PREDICTED: BTB/POZ domain-containing protein At5g41330 [Arachis duranensis]	-	-	-	-	-	-	-
ncbi_112787320	4	7.08351e-09	5.12824e-07	MtrDRAFT_AC149210g4v1	PREDICTED: histone H2A-like [Arachis duranensis]	-	-	-	-	GO:0043231//intracellular membrane-bounded organelle;GO:0043232//intracellular non-membrane-bounded organelle	GO:0003676//nucleic acid binding;GO:0046983//protein dimerization activity	-
ncbi_112714779	4	7.08118e-09	5.12824e-07	GTE7	PREDICTED: transcription factor GTE7-like [Arachis ipaensis]	-	-	-	-	-	-	-
ncbi_112736144	2	7.14045e-09	5.16444e-07	--	PREDICTED: BON1-associated protein 2-like [Glycine max]	-	-	-	-	-	-	-
ncbi_112738117	2	7.18306e-09	5.18518e-07	-	-	-	-	-	-	-	-	-
ncbi_112776340	4	7.17695e-09	5.18518e-07	HSP17.4B	PREDICTED: 17.4 kDa class III heat shock protein-like [Arachis ipaensis]	Genetic Information Processing	Folding, sorting and degradation	ko04141//Protein processing in endoplasmic reticulum	K13993	GO:0044424//intracellular part	-	GO:0044267//cellular protein metabolic process;GO:0050896//response to stimulus
ncbi_112772132	2	7.22795e-09	5.21253e-07	BHLH130	PREDICTED: transcription factor bHLH130-like [Arachis ipaensis]	-	-	-	-	-	-	-
ncbi_112712526	1	7.32637e-09	5.27839e-07	SUC2	PREDICTED: sucrose transport protein-like [Arachis duranensis]	-	-	-	-	GO:0031224//intrinsic component of membrane	GO:0015154//disaccharide transmembrane transporter activity	GO:0015766//disaccharide transport;GO:0044763//single-organism cellular process
ncbi_112703573	2	7.57292e-09	5.45075e-07	BEH4	PREDICTED: BES1/BZR1 homolog protein 4-like isoform X1 [Arachis duranensis]	-	-	-	-	-	-	-
ncbi_112776695	5	7.63935e-09	5.49325e-07	RPL13	PREDICTED: 50S ribosomal protein L13 [Arachis ipaensis]	Genetic Information Processing	Translation	ko03010//Ribosome	K02871	-	-	-
ncbi_112734328	2	7.74199e-09	5.56168e-07	CAT1	PREDICTED: cationic amino acid transporter 1 isoform X1 [Arachis ipaensis]	-	-	-	-	GO:0031224//intrinsic component of membrane	GO:0046943//carboxylic acid transmembrane transporter activity	-
ncbi_112757951	2	7.89058e-09	5.66296e-07	CATHB2	PREDICTED: cathepsin B-like [Arachis ipaensis]	-	-	-	-	-	GO:0070011//peptidase activity, acting on L-amino acid peptides	GO:0019222//regulation of metabolic process;GO:0019538//protein metabolic process
ncbi_112711549	2	7.91347e-09	5.67391e-07	At3g57810	PREDICTED: OTU domain-containing protein At3g57810-like [Cicer arietinum]	-	-	-	-	-	-	-
ncbi_112716429	4	8.20752e-09	5.87908e-07	At5g39570	latex abundant protein 1 [Populus trichocarpa]	-	-	-	-	-	-	-
ncbi_112706192	4	8.24494e-09	5.9002e-07	GRF2	PREDICTED: 14-3-3-like protein [Arachis duranensis]	-	-	-	-	-	-	-
ncbi_112744437	2	8.29991e-09	5.93383e-07	TRX2	PREDICTED: thioredoxin H2 [Arachis ipaensis]	-	-	-	-	GO:0016020//membrane;GO:0043231//intracellular membrane-bounded organelle;GO:0044444//cytoplasmic part	GO:0016667//oxidoreductase activity, acting on a sulfur group of donors	GO:0006790//sulfur compound metabolic process;GO:0006997//nucleus organization;GO:0048285//organelle fission
ncbi_112791648	2	8.45919e-09	6.04191e-07	NUDT17	PREDICTED: nudix hydrolase 18, mitochondrial-like [Arachis duranensis]	-	-	-	-	-	GO:0003824//catalytic activity	-
ncbi_112797683	4	8.63482e-09	6.16144e-07	RABD2A	PREDICTED: ras-related protein RABD2a-like isoform X1 [Arachis duranensis]	-	-	-	-	GO:0000139//Golgi membrane	GO:0032550//purine ribonucleoside binding	GO:0008104//protein localization;GO:0016482//cytoplasmic transport;GO:0035556//intracellular signal transduction
ncbi_112732208	2	9.04617e-09	6.44877e-07	At5g48380	PREDICTED: probably inactive leucine-rich repeat receptor-like protein kinase At5g48380 [Arachis duranensis]	-	-	-	-	-	-	-
ncbi_112791787	4	9.17856e-09	6.53689e-07	ARF	ADP-ribosylation factor, partial [Salvia miltiorrhiza]	Cellular Processes	Transport and catabolism	ko04144//Endocytosis	K07937	GO:0044464//cell part	GO:0032550//purine ribonucleoside binding	GO:0035556//intracellular signal transduction
ncbi_112795813	2	9.232e-09	6.56866e-07	MSRB5	PREDICTED: peptide methionine sulfoxide reductase B5-like [Arachis duranensis]	-	-	-	-	-	GO:0016671//oxidoreductase activity, acting on a sulfur group of donors, disulfide as acceptor	GO:0044267//cellular protein metabolic process;GO:0044710//single-organism metabolic process
ncbi_112784514	4	9.30184e-09	6.61204e-07	--	dishevelled/Egl-10/leckstrin domain protein [Medicago truncatula]	-	-	-	-	-	-	GO:0044763//single-organism cellular process;GO:0050794//regulation of cellular process
ncbi_112770990	2	9.33561e-09	6.62971e-07	At1g78860	PREDICTED: epidermis-specific secreted glycoprotein EP1-like [Arachis ipaensis]	-	-	-	-	-	-	-
ncbi_112743487	5	9.78818e-09	6.94447e-07	FBP	PREDICTED: fructose-1,6-bisphosphatase, chloroplastic [Arachis ipaensis]	Metabolism;Metabolism;Metabolism;Metabolism;Metabolism;Metabolism;Metabolism	Global and overview maps;Global and overview maps;Global and overview maps;Carbohydrate metabolism;Energy metabolism;Carbohydrate metabolism;Carbohydrate metabolism	ko01100//Metabolic pathways;ko01110//Biosynthesis of secondary metabolites;ko01200//Carbon metabolism;ko00010//Glycolysis / Gluconeogenesis;ko00710//Carbon fixation in photosynthetic organisms;ko00051//Fructose and mannose metabolism;ko00030//Pentose phosphate pathway	K03841;K03841;K03841;K03841;K03841;K03841;K03841	GO:0009536//plastid	GO:0043169//cation binding;GO:0050308//sugar-phosphatase activity	GO:0006796//phosphate-containing compound metabolic process;GO:0015977//carbon fixation
ncbi_112772036	2	9.87841e-09	7.00181e-07	PPI1	PREDICTED: proton pump-interactor 1-like [Arachis ipaensis]	-	-	-	-	GO:0016020//membrane	-	GO:0043269//regulation of ion transport
ncbi_112702154	4	9.89161e-09	7.00451e-07	CAL1	PREDICTED: calmodulin-7-like [Raphanus sativus]	Organismal Systems;Environmental Information Processing;Environmental Information Processing	Environmental adaptation;Signal transduction;Signal transduction	ko04626//Plant-pathogen interaction;ko04016//MAPK signaling pathway - plant;ko04070//Phosphatidylinositol signaling system	K02183;K02183;K02183	-	GO:0043169//cation binding	-
ncbi_112758572	5	9.90286e-09	7.0058e-07	CURT1B	PREDICTED: protein CURVATURE THYLAKOID 1B, chloroplastic-like [Arachis ipaensis]	-	-	-	-	-	-	-
ncbi_112791937	4	1.00173e-08	7.08003e-07	--	RING/FYVE/PHD zinc finger protein [Medicago truncatula]	-	-	-	-	-	-	-
ncbi_112755899	2	1.05208e-08	7.42888e-07	HSF30	heat shock transcription factor A-2 [Arachis hypogaea subsp. hypogaea] [Arachis hypogaea]	-	-	-	-	GO:0044424//intracellular part	-	GO:0006355//regulation of transcription, DNA-templated;GO:0009408//response to heat
ncbi_112791604	4	1.0822e-08	7.63429e-07	TRP3	PREDICTED: telomere repeat-binding protein 3-like isoform X1 [Arachis duranensis]	-	-	-	-	-	-	-
ncbi_112749513	4	1.09087e-08	7.68812e-07	RH3	PREDICTED: histone H3.3 isoform X1 [Daucus carota subsp. sativus] [Daucus carota]	-	-	-	-	GO:0043231//intracellular membrane-bounded organelle;GO:0043232//intracellular non-membrane-bounded organelle	GO:0003676//nucleic acid binding;GO:0046983//protein dimerization activity	GO:0006006//glucose metabolic process;GO:0006886//intracellular protein transport;GO:0034728//nucleosome organization
ncbi_112702150	4	1.09515e-08	7.71105e-07	PBL2	PREDICTED: protein kinase 2B, chloroplastic-like isoform X1 [Arachis duranensis]	-	-	-	-	-	GO:0004672//protein kinase activity;GO:0032550//purine ribonucleoside binding	GO:0006464//cellular protein modification process;GO:0006796//phosphate-containing compound metabolic process
ncbi_112702429	4	1.09646e-08	7.71292e-07	At3g50280	PREDICTED: uncharacterized acetyltransferase At3g50280-like [Arachis duranensis]	-	-	-	-	-	GO:0016746//transferase activity, transferring acyl groups	-
ncbi_112801494	1	1.10575e-08	7.77094e-07	tlp	PREDICTED: protein P21-like [Arachis duranensis]	-	-	-	-	-	-	-
ncbi_112695287	4	1.15626e-08	8.11828e-07	KIC	PREDICTED: calcium-binding protein KIC [Arachis duranensis]	-	-	-	-	-	-	-
ncbi_112744477	4	1.22677e-08	8.6052e-07	--	PREDICTED: O-acyltransferase WSD1-like [Arachis ipaensis]	-	-	-	-	-	GO:0016740//transferase activity	GO:0008610//lipid biosynthetic process
ncbi_112701835	4	1.24612e-08	8.73273e-07	SAT3	PREDICTED: serine acetyltransferase 1, chloroplastic [Arachis ipaensis]	Metabolism;Metabolism;Metabolism;Metabolism;Metabolism;Metabolism	Global and overview maps;Global and overview maps;Global and overview maps;Global and overview maps;Amino acid metabolism;Energy metabolism	ko01100//Metabolic pathways;ko01110//Biosynthesis of secondary metabolites;ko01200//Carbon metabolism;ko01230//Biosynthesis of amino acids;ko00270//Cysteine and methionine metabolism;ko00920//Sulfur metabolism	K00640;K00640;K00640;K00640;K00640;K00640	-	GO:0016412//serine O-acyltransferase activity	GO:0006563//L-serine metabolic process
ncbi_112751422	4	1.26155e-08	8.83249e-07	AIM32	PREDICTED: altered inheritance of mitochondria protein 32-like [Arachis ipaensis]	-	-	-	-	-	-	-
ncbi_112696411	5	1.27097e-08	8.89011e-07	CDSP32	PREDICTED: thioredoxin-like protein CDSP32, chloroplastic [Arachis duranensis]	-	-	-	-	-	GO:0015036//disulfide oxidoreductase activity	GO:0019725//cellular homeostasis;GO:0044710//single-organism metabolic process
ncbi_112723684	5	1.27686e-08	8.92293e-07	--	Photosystem II PsbX [Corchorus capsularis]	-	-	-	-	-	-	GO:0044237//cellular metabolic process
ncbi_112784611	5	1.35299e-08	9.44608e-07	PSAN	PREDICTED: photosystem I reaction center subunit N, chloroplastic [Arachis ipaensis]	Metabolism;Metabolism	Global and overview maps;Energy metabolism	ko01100//Metabolic pathways;ko00195//Photosynthesis	K02701;K02701	-	-	-
ncbi_112764263	2	1.37197e-08	9.56959e-07	ACC1	PREDICTED: acetyl-CoA carboxylase 1-like [Arachis ipaensis]	Metabolism;Metabolism;Metabolism;Metabolism;Metabolism;Metabolism	Global and overview maps;Global and overview maps;Carbohydrate metabolism;Global and overview maps;Lipid metabolism;Carbohydrate metabolism	ko01100//Metabolic pathways;ko01110//Biosynthesis of secondary metabolites;ko00620//Pyruvate metabolism;ko01212//Fatty acid metabolism;ko00061//Fatty acid biosynthesis;ko00640//Propanoate metabolism	K11262;K11262;K11262;K11262;K11262;K11262	-	-	-
ncbi_112797463	2	1.39694e-08	9.73465e-07	--	phosphatidylinositol N-acetyglucosaminlytransferase subunit P-like protein [Medicago truncatula]	-	-	-	-	-	-	-
ncbi_112726523	2	1.42307e-08	9.90747e-07	MYB111	PREDICTED: myb-related protein 308-like [Arachis ipaensis]	Organismal Systems	Environmental adaptation	ko04626//Plant-pathogen interaction	K09422	-	-	-
ncbi_112740755	5	1.42914e-08	9.94044e-07	PRXQ	PREDICTED: peroxiredoxin Q, chloroplastic-like [Arachis duranensis]	-	-	-	-	-	GO:0003824//catalytic activity;GO:0016209//antioxidant activity	GO:0044710//single-organism metabolic process
ncbi_112714773	4	1.43837e-08	9.99529e-07	-	-	-	-	-	-	-	-	-
