# Supplementary material for: scRNA-seq Reveals the Mechanism of Fatty Acid Desaturase 2 Mutation to Repress Leaf Growth in Peanut (Arachis hypogaea L.)
Source: Cells. 2023 Sep 19;12(18):2305. doi: 10.3390/cells12182305 (PMC10527976; doi:10.3390/cells12182305)
Supplement: Supplementary file 1 [file cells-12-02305-s001.zip › Table S2 All identified genes.xlsx]

## Sheet: Sheet1
Gene_ID	Gene_name	Cluster 0	Cluster 1	Cluster 2	Cluster 3	Cluster 4	Cluster 5	Cluster 6	Cluster 7	Cluster 8	Cluster 9	Cluster 10	Cluster 11		Description	KEGG_A_class	KEGG_B_class	Pathway	K_ID	GO Component	GO Function	GO Process
ncbi_36489121	ncbi_36489121	5.31472	22.1206	3.96942	9.19313	15.5288	9.49699	4.53101	17.7046	5.6736	7.59135	15.2559	9.403	125.783	PSII 32 kDa protein (chloroplast) [Corynocarpus laevigatus]	Metabolism;Metabolism	Global and overview maps;Energy metabolism	ko01100//Metabolic pathways;ko00195//Photosynthesis	K02703;K02703	GO:0009521//photosystem;GO:0031224//intrinsic component of membrane;GO:0031976//plastid thylakoid;GO:0044434//chloroplast part	GO:0009055//electron carrier activity;GO:0016491//oxidoreductase activity;GO:0046906//tetrapyrrole binding;GO:0046914//transition metal ion binding	GO:0006464//cellular protein modification process;GO:0006950//response to stress;GO:0009767//photosynthetic electron transport chain;GO:0032774//RNA biosynthetic process;GO:0043623//cellular protein complex assembly
ncbi_36489123	ncbi_36489123	17.9409	82.8459	21.881	66.4293	117.61	38.5243	28.5204	49.3474	15.3029	35.4581	115.147	55.8445	644.852	maturase K (chloroplast) [Arachis hypogaea]	-	-	-	-	GO:0043231//intracellular membrane-bounded organelle	-	-
ncbi_36489124	ncbi_36489124	23.6467	111.727	25.3661	80.2779	149.298	46.4984	38.4903	104.459	22.2256	34.5905	150.455	53.4367	840.472	ribulose 1,5-bisphosphate carboxylase/oxygenase large subunit (chloroplast) [Arachis hypogaea]	Metabolism;Metabolism;Metabolism;Metabolism	Global and overview maps;Global and overview maps;Energy metabolism;Carbohydrate metabolism	ko01100//Metabolic pathways;ko01200//Carbon metabolism;ko00710//Carbon fixation in photosynthetic organisms;ko00630//Glyoxylate and dicarboxylate metabolism	K01601;K01601;K01601;K01601	GO:0009536//plastid	GO:0016491//oxidoreductase activity;GO:0016831//carboxy-lyase activity;GO:0046872//metal ion binding	GO:0015977//carbon fixation;GO:0043094//cellular metabolic compound salvage
ncbi_36489125	ncbi_36489125	0.127241	0.536401	0.10367	0.244586	0.413028	0.216459	0.123339	0.306062	0.0585452	0.325746	0.391779	0.105238	2.95209	ATP synthase CF1 beta subunit (chloroplast) [Arachis hypogaea]	Metabolism;Metabolism;Metabolism	Global and overview maps;Energy metabolism;Energy metabolism	ko01100//Metabolic pathways;ko00190//Oxidative phosphorylation;ko00195//Photosynthesis	K02112;K02112;K02112	GO:0033178//proton-transporting two-sector ATPase complex, catalytic domain;GO:0044434//chloroplast part	GO:0019829//cation-transporting ATPase activity;GO:0032550//purine ribonucleoside binding	GO:0006754//ATP biosynthetic process;GO:0015988//energy coupled proton transmembrane transport, against electrochemical gradient
ncbi_36489126	ncbi_36489126	3.52207	14.0098	3.27061	7.83582	12.1793	6.43245	3.61078	10.5465	2.25831	5.10551	11.5548	6.98256	87.3084	ATP synthase CF1 epsilon subunit (chloroplast) [Arachis hypogaea]	Metabolism;Metabolism;Metabolism	Global and overview maps;Energy metabolism;Energy metabolism	ko01100//Metabolic pathways;ko00190//Oxidative phosphorylation;ko00195//Photosynthesis	K02114;K02114;K02114	GO:0033178//proton-transporting two-sector ATPase complex, catalytic domain;GO:0044434//chloroplast part	GO:0015078//hydrogen ion transmembrane transporter activity;GO:0019829//cation-transporting ATPase activity	GO:0006754//ATP biosynthetic process;GO:0006818//hydrogen transport
ncbi_36489131	ncbi_36489131	1.84405	8.72198	1.76125	5.36522	8.66828	3.5739	2.82983	5.57135	1.40128	3.27945	6.52182	4.22492	53.7633	NADH-plastoquinone oxidoreductase subunit J (chloroplast) [Arachis hypogaea]	Metabolism;Metabolism	Global and overview maps;Energy metabolism	ko01100//Metabolic pathways;ko00190//Oxidative phosphorylation	K05581;K05581	GO:0044434//chloroplast part	GO:0048037//cofactor binding;GO:0050136//NADH dehydrogenase (quinone) activity	GO:0006091//generation of precursor metabolites and energy;GO:0044710//single-organism metabolic process
ncbi_36489135	ncbi_36489135	0.634483	2.674	0.53697	1.59528	2.45974	1.09547	0.755603	2.14503	0.516001	1.06856	2.08264	1.48249	17.0463	ribosomal protein S4 (chloroplast) [Arachis hypogaea]	Genetic Information Processing	Translation	ko03010//Ribosome	K02986	GO:0009536//plastid;GO:0044391//ribosomal subunit	GO:0003723//RNA binding;GO:0005198//structural molecule activity	GO:0010467//gene expression
ncbi_36489137	ncbi_36489137	0.11861	0.585344	0.0580754	0.132455	0.291156	0.348149	0.095445	0.360058	0.0663893	0.256152	0.267254	0.162281	2.74137	hypothetical chloroplast RF34 (chloroplast) [Arachis hypogaea]	-	-	-	-	GO:0034357//photosynthetic membrane;GO:0044434//chloroplast part	-	GO:0044237//cellular metabolic process
ncbi_36489138	ncbi_36489138	2.84619	11.8421	2.4615	5.67121	10.0173	4.8137	2.61096	10.0151	2.60215	3.81333	9.19185	5.08354	70.969	photosystem I P700 apoprotein A1 (chloroplast) [Arachis hypogaea]	Metabolism;Metabolism	Global and overview maps;Energy metabolism	ko01100//Metabolic pathways;ko00195//Photosynthesis	K02689;K02689	GO:0009521//photosystem;GO:0031224//intrinsic component of membrane;GO:0044434//chloroplast part	GO:0003824//catalytic activity;GO:0043169//cation binding;GO:0046906//tetrapyrrole binding;GO:0051536//iron-sulfur cluster binding	GO:0006464//cellular protein modification process;GO:0044710//single-organism metabolic process
ncbi_36489139	ncbi_36489139	10.5999	51.9942	8.80935	23.3135	41.2303	19.5175	11.5362	49.1771	9.71609	16.9382	45.7186	21.5105	310.061	photosystem I P700 apoprotein A2 (chloroplast) [Arachis hypogaea]	Metabolism;Metabolism	Global and overview maps;Energy metabolism	ko01100//Metabolic pathways;ko00195//Photosynthesis	K02690;K02690	-	-	-
ncbi_36489140	ncbi_36489140	0.401016	1.82843	0.163053	0.434163	0.709463	0.527893	0.181652	1.66457	0.184616	0.508713	0.489925	0.562707	7.6562	ribosomal protein S14 (chloroplast) [Arachis hypogaea]	Genetic Information Processing	Translation	ko03010//Ribosome	K02954	GO:0009536//plastid;GO:0030529//intracellular ribonucleoprotein complex	GO:0003723//RNA binding;GO:0005198//structural molecule activity	GO:0010467//gene expression
ncbi_36489143	ncbi_36489143	3.42398	14.3854	2.96637	8.04403	13.8263	5.59673	4.01303	13.4527	3.6171	4.82593	15.5749	5.78724	95.5137	PsbZ (chloroplast) [Arachis hypogaea]	Metabolism;Metabolism	Global and overview maps;Energy metabolism	ko01100//Metabolic pathways;ko00195//Photosynthesis	K02724;K02724	GO:0009523//photosystem II;GO:0031224//intrinsic component of membrane;GO:0044434//chloroplast part	-	GO:0042548//regulation of photosynthesis, light reaction
ncbi_36489145	ncbi_36489145	0.00268546	0.0186412	0	0.00900028	0.02279	0.0022822	0.0106275	0.0173455	0	0	0.0130363	0	0.0964084	photosystem II 44 kDa protein [Glycine max]	Metabolism;Metabolism	Global and overview maps;Energy metabolism	ko01100//Metabolic pathways;ko00195//Photosynthesis	K02705;K02705	GO:0009521//photosystem;GO:0031224//intrinsic component of membrane;GO:0044434//chloroplast part	GO:0009055//electron carrier activity;GO:0043169//cation binding;GO:0046906//tetrapyrrole binding	GO:0006464//cellular protein modification process;GO:0009767//photosynthetic electron transport chain
ncbi_36489146	ncbi_36489146	0.00799728	0.027416	0.0064733	0.00384823	0.010774	0.00315778	0.00417625	0	0	0.0183296	0.0112573	0.0258893	0.119319	photosystem II protein D2 [Glycine max]	Metabolism;Metabolism	Global and overview maps;Energy metabolism	ko01100//Metabolic pathways;ko00195//Photosynthesis	K02706;K02706	GO:0009521//photosystem;GO:0031224//intrinsic component of membrane;GO:0044434//chloroplast part	GO:0003824//catalytic activity;GO:0009055//electron carrier activity;GO:0043169//cation binding;GO:0046906//tetrapyrrole binding	GO:0006464//cellular protein modification process;GO:0009767//photosynthetic electron transport chain
ncbi_36489155	ncbi_36489155	15.0788	87.9132	6.3809	21.5009	37.2358	36.3359	10.9961	48.4032	8.17814	34.1543	32.9926	34.9532	374.123	RNA polymerase beta subunit (chloroplast) [Arachis hypogaea]	Metabolism;Metabolism;Metabolism;Genetic Information Processing	Global and overview maps;Nucleotide metabolism;Nucleotide metabolism;Transcription	ko01100//Metabolic pathways;ko00230//Purine metabolism;ko00240//Pyrimidine metabolism;ko03020//RNA polymerase	K03043;K03043;K03043;K03043	-	-	-
ncbi_36489156	ncbi_36489156	2.26861	12.7295	0.73523	2.30657	3.97919	5.21721	1.29902	9.92707	1.58356	4.87072	4.2648	4.38667	53.5682	RNA polymerase beta (chloroplast) [Arachis hypogaea]	Metabolism;Metabolism;Metabolism;Genetic Information Processing	Global and overview maps;Nucleotide metabolism;Nucleotide metabolism;Transcription	ko01100//Metabolic pathways;ko00230//Purine metabolism;ko00240//Pyrimidine metabolism;ko03020//RNA polymerase	K03046;K03046;K03046;K03046	GO:0009536//plastid	GO:0034062//RNA polymerase activity	GO:0034645//cellular macromolecule biosynthetic process
ncbi_36489157	ncbi_36489157	156.328	766.374	64.5041	183.473	301.007	339.073	99.6889	439.135	76.6435	299.847	281.732	273.077	3280.88	RNA polymerase beta' subunit (chloroplast) [Arachis hypogaea]	Metabolism;Metabolism;Metabolism;Genetic Information Processing	Global and overview maps;Nucleotide metabolism;Nucleotide metabolism;Transcription	ko01100//Metabolic pathways;ko00230//Purine metabolism;ko00240//Pyrimidine metabolism;ko03020//RNA polymerase	K03046;K03046;K03046;K03046	GO:0009536//plastid	GO:0034062//RNA polymerase activity	GO:0034645//cellular macromolecule biosynthetic process
ncbi_36489158	ncbi_36489158	3.32542	17.5267	1.78469	4.69572	9.51085	6.73333	2.44836	10.1775	2.19395	6.30923	8.29034	6.67919	79.6753	ribosomal protein S2 (chloroplast) [Arachis hypogaea]	Genetic Information Processing	Translation	ko03010//Ribosome	K02967	GO:0009536//plastid;GO:0044391//ribosomal subunit	-	GO:0010467//gene expression
ncbi_36489159	ncbi_36489159	2.02846	9.59733	1.4815	3.85991	6.60604	4.12838	1.9664	6.0917	1.3843	3.7786	5.36953	4.51267	50.8048	ATP synthase CF0 subunit IV (chloroplast) [Arachis hypogaea]	Metabolism;Metabolism;Metabolism	Global and overview maps;Energy metabolism;Energy metabolism	ko01100//Metabolic pathways;ko00190//Oxidative phosphorylation;ko00195//Photosynthesis	K02108;K02108;K02108	GO:0031224//intrinsic component of membrane;GO:0033177//proton-transporting two-sector ATPase complex, proton-transporting domain;GO:0044434//chloroplast part	GO:0015077//monovalent inorganic cation transmembrane transporter activity;GO:0019829//cation-transporting ATPase activity	GO:0006754//ATP biosynthetic process;GO:0006818//hydrogen transport
ncbi_36489160	ncbi_36489160	22.6331	104.224	11.3689	33.7816	55.4727	40.2226	17.4008	89.5596	13.3392	33.2821	64.0227	32.7192	518.027	ATP synthase subunit c, chloroplastic [Ananas comosus]	Metabolism;Metabolism;Metabolism	Global and overview maps;Energy metabolism;Energy metabolism	ko01100//Metabolic pathways;ko00190//Oxidative phosphorylation;ko00195//Photosynthesis	K02110;K02110;K02110	GO:0031224//intrinsic component of membrane;GO:0033177//proton-transporting two-sector ATPase complex, proton-transporting domain;GO:0044434//chloroplast part	GO:0005488//binding;GO:0015077//monovalent inorganic cation transmembrane transporter activity	GO:0006754//ATP biosynthetic process;GO:0015988//energy coupled proton transmembrane transport, against electrochemical gradient
ncbi_36489161	ncbi_36489161	2.00868	9.40956	1.1791	2.8703	5.41493	3.56466	1.52039	7.70425	1.63489	3.48693	6.84982	3.21147	48.855	ATP synthase CF0 subunit I (chloroplast) [Arachis hypogaea]	Metabolism;Metabolism;Metabolism	Global and overview maps;Energy metabolism;Energy metabolism	ko01100//Metabolic pathways;ko00190//Oxidative phosphorylation;ko00195//Photosynthesis	K02109;K02109;K02109	GO:0031224//intrinsic component of membrane;GO:0033177//proton-transporting two-sector ATPase complex, proton-transporting domain;GO:0044434//chloroplast part	GO:0015077//monovalent inorganic cation transmembrane transporter activity;GO:0019829//cation-transporting ATPase activity	GO:0006754//ATP biosynthetic process;GO:0006818//hydrogen transport
ncbi_36489162	ncbi_36489162	5.58367	26.4397	3.83567	9.616	18.2184	10.6012	4.94862	20.6259	4.46167	8.85194	18.6905	10.1038	141.977	ATP synthase CF1 alpha subunit (chloroplast) [Arachis hypogaea]	Metabolism;Metabolism;Metabolism	Global and overview maps;Energy metabolism;Energy metabolism	ko01100//Metabolic pathways;ko00190//Oxidative phosphorylation;ko00195//Photosynthesis	K02111;K02111;K02111	-	-	-
ncbi_36489166	ncbi_36489166	1.51343	5.75263	2.41445	7.22658	11.7438	2.77188	3.35413	5.20666	1.66396	2.04164	10.9865	4.30934	58.985	photosystem II protein K (chloroplast) [Arachis hypogaea]	Metabolism;Metabolism	Global and overview maps;Energy metabolism	ko01100//Metabolic pathways;ko00195//Photosynthesis	K02712;K02712	GO:0009523//photosystem II;GO:0044434//chloroplast part	-	GO:0044237//cellular metabolic process
ncbi_36489168	ncbi_36489168	2.19246	10.0072	2.02528	5.87925	10.2924	3.94186	2.98616	7.65272	1.94729	4.02065	9.00094	5.59015	65.5364	beta-carboxyltransferase 2 [Arachis hypogaea]	Metabolism;Metabolism;Metabolism;Metabolism;Metabolism;Metabolism;Metabolism	Global and overview maps;Global and overview maps;Global and overview maps;Carbohydrate metabolism;Global and overview maps;Lipid metabolism;Carbohydrate metabolism	ko01100//Metabolic pathways;ko01110//Biosynthesis of secondary metabolites;ko01200//Carbon metabolism;ko00620//Pyruvate metabolism;ko01212//Fatty acid metabolism;ko00061//Fatty acid biosynthesis;ko00640//Propanoate metabolism	K01963;K01963;K01963;K01963;K01963;K01963;K01963	GO:0009532//plastid stroma	GO:0016421//CoA carboxylase activity;GO:0032550//purine ribonucleoside binding;GO:0046914//transition metal ion binding	GO:0006631//fatty acid metabolic process;GO:0015937//coenzyme A biosynthetic process
ncbi_36489170	ncbi_36489170	23.458	116.763	12.3165	37.4017	60.9395	44.5923	18.3307	90.1807	15.2029	37.5161	62.662	38.9917	558.355	photosystem I assembly protein ycf4 (chloroplast) [Arachis hypogaea]	-	-	-	-	GO:0009521//photosystem;GO:0031224//intrinsic component of membrane;GO:0044434//chloroplast part	-	GO:0044237//cellular metabolic process
ncbi_36489171	ncbi_36489171	1.44473	6.13626	0.869829	2.1691	4.01096	2.12074	0.988491	4.72222	0.928605	2.28303	4.25515	2.19735	32.1265	chloroplast envelope membrane protein (chloroplast) [Arachis hypogaea]	-	-	-	-	GO:0009528//plastid inner membrane;GO:0031224//intrinsic component of membrane	GO:0015077//monovalent inorganic cation transmembrane transporter activity	GO:0015992//proton transport
ncbi_36489172	ncbi_36489172	4.98092	22.7345	3.37195	7.93894	15.189	8.22334	3.69914	18.6856	3.568	7.07666	17.5351	7.77249	120.776	cytochrome f (chloroplast) [Arachis hypogaea]	Metabolism;Metabolism	Global and overview maps;Energy metabolism	ko01100//Metabolic pathways;ko00195//Photosynthesis	K02634;K02634	GO:0016021//integral component of membrane;GO:0034357//photosynthetic membrane;GO:0043231//intracellular membrane-bounded organelle	GO:0043169//cation binding;GO:0046906//tetrapyrrole binding	GO:0044237//cellular metabolic process;GO:0044710//single-organism metabolic process
ncbi_36489173	ncbi_36489173	0.00217124	0.00154093	0.0014083	0.00179741	0.0037878	0.0056088	0	0	0	0	0	0	0.0163145	photosystem II protein J (chloroplast) [Sedum sarmentosum]	Metabolism;Metabolism	Global and overview maps;Energy metabolism	ko01100//Metabolic pathways;ko00195//Photosynthesis	K02711;K02711	GO:0009523//photosystem II;GO:0031224//intrinsic component of membrane;GO:0044434//chloroplast part	-	GO:0044237//cellular metabolic process
ncbi_36489174	ncbi_36489174	0	0.00144098	0	0	0	0	0.00153716	0	0	0	0	0	0.00297814	photosystem II protein L (chloroplast) [Litsea glutinosa]	Metabolism;Metabolism	Global and overview maps;Energy metabolism	ko01100//Metabolic pathways;ko00195//Photosynthesis	K02713;K02713	GO:0009523//photosystem II;GO:0031224//intrinsic component of membrane;GO:0044434//chloroplast part	GO:0043169//cation binding;GO:0046906//tetrapyrrole binding	GO:0022900//electron transport chain
ncbi_36489175	ncbi_36489175	0.00397192	0.00602861	0	0.00155547	0.00389524	0	0	0	0	0	0	0	0.0154512	photosystem II protein VI (chloroplast) [Glycosmis pentaphylla]	Metabolism;Metabolism	Global and overview maps;Energy metabolism	ko01100//Metabolic pathways;ko00195//Photosynthesis	K02708;K02708	GO:0009523//photosystem II;GO:0031224//intrinsic component of membrane;GO:0044434//chloroplast part	GO:0043169//cation binding;GO:0046906//tetrapyrrole binding	GO:0022900//electron transport chain
ncbi_36489176	ncbi_36489176	0.344515	1.46194	0.21887	0.41803	0.752859	0.366304	0.236804	1.73156	0.219759	0.340258	0.755263	0.519205	7.36537	photosystem II cytochrome b559 alpha subunit (chloroplast) [Arachis hypogaea]	Metabolism;Metabolism	Global and overview maps;Energy metabolism	ko01100//Metabolic pathways;ko00195//Photosynthesis	K02707;K02707	GO:0009523//photosystem II;GO:0031224//intrinsic component of membrane;GO:0031976//plastid thylakoid;GO:0044434//chloroplast part	GO:0043169//cation binding;GO:0046906//tetrapyrrole binding	GO:0009765//photosynthesis, light harvesting;GO:0022900//electron transport chain;GO:0032774//RNA biosynthetic process
ncbi_36489182	ncbi_36489182	0.530821	2.7619	0.194936	0.615513	0.879272	1.2314	0.323689	2.17961	0.410088	0.901223	0.938027	0.968783	11.9353	photosystem I subunit IX (chloroplast) [Apios americana]	Metabolism;Metabolism	Global and overview maps;Energy metabolism	ko01100//Metabolic pathways;ko00195//Photosynthesis	K02697;K02697	GO:0009521//photosystem;GO:0031224//intrinsic component of membrane;GO:0044434//chloroplast part	-	GO:0044237//cellular metabolic process
ncbi_36489183	ncbi_36489183	2.9264	15.6092	1.68558	6.23918	9.86764	7.81062	3.34055	13.5255	1.80522	6.59308	11.0516	6.88136	87.3359	ribosomal protein L33 (chloroplast) [Arachis hypogaea]	Genetic Information Processing	Translation	ko03010//Ribosome	K02913	GO:0009536//plastid;GO:0030529//intracellular ribonucleoprotein complex	-	GO:0010467//gene expression
ncbi_36489184	ncbi_36489184	40.8915	208.059	18.7096	56.9736	90.716	90.6404	29.9227	157.064	22.6439	69.3767	92.1733	71.1474	948.318	ribosomal protein S18 (chloroplast) [Arachis hypogaea]	Genetic Information Processing	Translation	ko03010//Ribosome	K02963	GO:0009532//plastid stroma;GO:0030529//intracellular ribonucleoprotein complex	GO:0003723//RNA binding;GO:0005198//structural molecule activity	GO:0010467//gene expression
ncbi_36489185	ncbi_36489185	2.85828	14.4389	0.884889	2.10695	3.75638	5.78488	1.18071	8.94998	1.22138	4.66906	3.83748	3.73152	53.4204	ribosomal protein L20 (chloroplast) [Arachis hypogaea]	Genetic Information Processing	Translation	ko03010//Ribosome	K02887	GO:0009536//plastid;GO:0030529//intracellular ribonucleoprotein complex	GO:0003723//RNA binding;GO:0005198//structural molecule activity	GO:0010467//gene expression
ncbi_36489239	ncbi_36489239	0.0219899	0.127208	0.0101334	0.0401425	0.0387156	0.0320894	0.0141934	0.130656	0.00604249	0.0151917	0.0294149	0.0781131	0.543891	-	-	-	-	-	-	-	-
ncbi_36489120	ncbi_36489120	0.00170753	0.034451	0	0.00211593	0.010661	0.000990297	0.00565602	0.0170048	0	0.0178424	0	0.0538286	0.144258	clp protease proteolytic subunit (chloroplast) [Arachis hypogaea]	-	-	-	-	GO:0009532//plastid stroma	GO:0070011//peptidase activity, acting on L-amino acid peptides	GO:0019538//protein metabolic process
ncbi_36489188	ncbi_36489188	6.49538	27.9722	4.47078	11.3571	21.1516	10.3805	5.16539	23.7632	4.47658	9.28626	19.1614	12.3413	156.022	PsbB (chloroplast) [Arachis hypogaea]	Metabolism;Metabolism	Global and overview maps;Energy metabolism	ko01100//Metabolic pathways;ko00195//Photosynthesis	K02704;K02704	GO:0043231//intracellular membrane-bounded organelle	-	-
ncbi_36489189	ncbi_36489189	0.000663524	0.0105649	0	0.00438454	0.00397729	0	0	0	0	0	0	0	0.0195903	photosystem II protein T (chloroplast) [Arachis hypogaea]	Metabolism;Metabolism	Global and overview maps;Energy metabolism	ko01100//Metabolic pathways;ko00195//Photosynthesis	K02718;K02718	GO:0009523//photosystem II;GO:0031224//intrinsic component of membrane;GO:0044434//chloroplast part	-	GO:0044237//cellular metabolic process
ncbi_36489191	ncbi_36489191	0.229945	1.02222	0.239843	0.463422	0.953742	0.38637	0.238124	0.89842	0.178958	0.26639	0.921119	0.425474	6.22403	photosystem II phosphoprotein (chloroplast) [Arachis hypogaea]	Metabolism;Metabolism	Global and overview maps;Energy metabolism	ko01100//Metabolic pathways;ko00195//Photosynthesis	K02709;K02709	GO:0009521//photosystem;GO:0031224//intrinsic component of membrane;GO:0044434//chloroplast part	GO:0043168//anion binding	GO:0031647//regulation of protein stability;GO:0044237//cellular metabolic process
ncbi_36489192	ncbi_36489192	12.2854	58.7737	11.8344	32.1899	62.6083	22.6592	15.3354	55.7186	12.3164	21.3457	64.7636	29.1459	398.977	cytochrome b6 (chloroplast) [Arachis hypogaea]	Metabolism;Metabolism	Global and overview maps;Energy metabolism	ko01100//Metabolic pathways;ko00195//Photosynthesis	K02635;K02635	GO:0031224//intrinsic component of membrane;GO:0044434//chloroplast part	GO:0003824//catalytic activity;GO:0009055//electron carrier activity;GO:0043169//cation binding;GO:0046906//tetrapyrrole binding	GO:0022900//electron transport chain
ncbi_36489187	ncbi_36489187	0.817381	3.26016	0.596642	1.3382	2.73665	1.25446	0.705335	2.71323	0.688014	0.927268	2.26868	1.23744	18.5435	cytochrome b6/f complex subunit IV (chloroplast) [Arachis hypogaea]	Metabolism;Metabolism	Global and overview maps;Energy metabolism	ko01100//Metabolic pathways;ko00195//Photosynthesis	K02637;K02637	GO:0031224//intrinsic component of membrane;GO:0034357//photosynthetic membrane;GO:0044434//chloroplast part	GO:0003824//catalytic activity;GO:0009055//electron carrier activity	GO:0022900//electron transport chain
ncbi_36489193	ncbi_36489193	21.3883	103.218	8.0847	28.6661	47.2573	41.9836	14.3564	80.315	12.2784	34.3362	46.8242	37.2477	475.956	RNA polymerase alpha subunit (chloroplast) [Arachis hypogaea]	Metabolism;Metabolism;Metabolism;Genetic Information Processing	Global and overview maps;Nucleotide metabolism;Nucleotide metabolism;Transcription	ko01100//Metabolic pathways;ko00230//Purine metabolism;ko00240//Pyrimidine metabolism;ko03020//RNA polymerase	K03040;K03040;K03040;K03040	GO:0009536//plastid	GO:0005515//protein binding;GO:0034062//RNA polymerase activity	GO:0034645//cellular macromolecule biosynthetic process
ncbi_36489194	ncbi_36489194	32.7022	180.021	11.4499	40.5774	67.2044	72.0629	22.5914	139.012	17.9951	58.44	69.0783	56.3389	767.474	ribosomal protein S11 (chloroplast) [Arachis hypogaea]	Genetic Information Processing	Translation	ko03010//Ribosome	K02948	GO:0009536//plastid;GO:0030529//intracellular ribonucleoprotein complex	GO:0003723//RNA binding;GO:0005198//structural molecule activity	GO:0010467//gene expression
ncbi_36489195	ncbi_36489195	0	0.00141704	0	0	0	0	0	0	0	0	0	0	0.00141704	ribosomal protein L36 (chloroplast) [Goodyera schlechtendaliana]	Genetic Information Processing	Translation	ko03010//Ribosome	K02919	GO:0009526//plastid envelope;GO:0009532//plastid stroma;GO:0030529//intracellular ribonucleoprotein complex	GO:0005198//structural molecule activity	GO:0010467//gene expression;GO:0032774//RNA biosynthetic process
ncbi_36489196	ncbi_36489196	1.23527	5.48315	0.424164	1.03815	1.96131	1.88795	0.49588	4.40481	0.482743	1.63848	2.02346	1.88497	22.9603	ribosomal protein S8 (chloroplast) [Arachis hypogaea]	Genetic Information Processing	Translation	ko03010//Ribosome	K02994	GO:0009536//plastid;GO:0030529//intracellular ribonucleoprotein complex	GO:0003723//RNA binding;GO:0005198//structural molecule activity	GO:0010467//gene expression
ncbi_36489197	ncbi_36489197	0.174719	0.722497	0.0798099	0.206584	0.418895	0.279751	0.092382	0.459945	0.158548	0.214719	0.366851	0.216419	3.39112	ribosomal protein L14 (chloroplast) [Arachis hypogaea]	Genetic Information Processing	Translation	ko03010//Ribosome	K02874	GO:0009536//plastid;GO:0044391//ribosomal subunit	GO:0003723//RNA binding;GO:0005198//structural molecule activity	GO:0010467//gene expression
ncbi_36489198	ncbi_36489198	1.90122	9.8183	0.914816	2.67977	4.9313	4.12261	1.41068	6.92755	1.19768	3.34928	4.62499	3.35514	45.2333	ribosomal protein L16 (chloroplast) [Arachis hypogaea]	Genetic Information Processing	Translation	ko03010//Ribosome	K02878	GO:0009536//plastid;GO:0030529//intracellular ribonucleoprotein complex	GO:0003723//RNA binding	GO:0010467//gene expression
ncbi_36489199	ncbi_36489199	22.6386	117.723	11.9055	32.4203	57.0288	47.1775	16.2479	92.1229	13.1152	37.5197	56.953	38.3367	543.189	ribosomal protein S3 (chloroplast) [Arachis hypogaea]	Genetic Information Processing	Translation	ko03010//Ribosome	K02982	GO:0009536//plastid;GO:0044391//ribosomal subunit	GO:0003723//RNA binding;GO:0005198//structural molecule activity	GO:0010467//gene expression
ncbi_36489200	ncbi_36489200	4.9098	23.8128	1.65959	4.3367	7.7175	9.35348	2.27428	18.2634	2.19617	6.69005	8.31943	6.25833	95.7915	ribosomal protein S19 (chloroplast) [Arachis hypogaea]	Genetic Information Processing	Translation	ko03010//Ribosome	K02965	GO:0009536//plastid;GO:0044391//ribosomal subunit	GO:0003723//RNA binding;GO:0005198//structural molecule activity	GO:0010467//gene expression
ncbi_36489201	ncbi_36489201	0.00312305	0.0287823	0	0.000890676	0	0.00817856	0	0.0161145	0	0	0	0	0.0570891	ribosomal protein L2 (chloroplast) [Arachis hypogaea]	Genetic Information Processing	Translation	ko03010//Ribosome	K02886	GO:0009536//plastid;GO:0044391//ribosomal subunit	GO:0003723//RNA binding;GO:0003824//catalytic activity;GO:0005198//structural molecule activity	GO:0010467//gene expression
ncbi_36489202	ncbi_36489202	0	0.00152223	0	0	0	0	0	0	0	0	0	0	0.00152223	ribosomal protein L23 (chloroplast) [Arachis hypogaea]	Genetic Information Processing	Translation	ko03010//Ribosome	K02892	GO:0009536//plastid;GO:0030529//intracellular ribonucleoprotein complex	GO:0003723//RNA binding;GO:0005198//structural molecule activity	GO:0010467//gene expression
ncbi_36489204	ncbi_36489204	0.000596168	0	0	0	0	0	0.00111592	0	0	0	0	0	0.00171208	hypothetical chloroplast RF21 (chloroplast) [Arachis hypogaea]	-	-	-	-	GO:0009532//plastid stroma	GO:0032550//purine ribonucleoside binding	-
ncbi_36489214	ncbi_36489214	0.552576	2.78899	0.410548	1.91123	2.82028	1.45019	0.9576	1.70026	0.472858	1.23572	2.33036	2.02146	18.6521	hypothetical chloroplast RF19 (chloroplast) [Arachis hypogaea]	-	-	-	-	GO:0043231//intracellular membrane-bounded organelle	-	-
ncbi_36489215	ncbi_36489215	8.97469	47.3564	4.93442	14.7695	23.4239	19.4698	7.05916	24.762	4.43005	15.3838	22.8672	18.4499	211.881	NADH-plastoquinone oxidoreductase subunit 5 (chloroplast) [Arachis hypogaea]	Metabolism;Metabolism	Global and overview maps;Energy metabolism	ko01100//Metabolic pathways;ko00190//Oxidative phosphorylation	K05577;K05577	GO:0009536//plastid;GO:0031224//intrinsic component of membrane	GO:0003824//catalytic activity;GO:0048037//cofactor binding	GO:0022904//respiratory electron transport chain
ncbi_36489218	ncbi_36489218	0.917846	3.38131	1.60576	6.85397	9.69976	1.91731	2.72589	2.18181	1.09215	2.44225	6.79358	4.61202	44.2237	cytochrome c heme attachment protein (chloroplast) [Arachis hypogaea]	-	-	-	-	GO:0031224//intrinsic component of membrane;GO:0034357//photosynthetic membrane	GO:0046906//tetrapyrrole binding	GO:0043623//cellular protein complex assembly
ncbi_36489219	ncbi_36489219	6.40601	33.6637	3.65126	9.94366	18.3833	13.2442	4.73901	23.3479	3.87076	9.55085	19.8259	11.5278	158.154	NADH-plastoquinone oxidoreductase subunit 4 (chloroplast) [Arachis hypogaea]	Metabolism;Metabolism	Global and overview maps;Energy metabolism	ko01100//Metabolic pathways;ko00190//Oxidative phosphorylation	K05575;K05575	GO:0031224//intrinsic component of membrane;GO:0044434//chloroplast part	GO:0016651//oxidoreductase activity, acting on NAD(P)H;GO:0048037//cofactor binding	GO:0022904//respiratory electron transport chain
ncbi_36489220	ncbi_36489220	1.32598	5.99699	0.723276	2.03754	3.85587	2.37001	1.07659	4.99823	0.713918	1.92865	4.70482	2.18187	31.9137	photosystem I subunit VII (chloroplast) [Castanopsis concinna]	Metabolism;Metabolism	Global and overview maps;Energy metabolism	ko01100//Metabolic pathways;ko00195//Photosynthesis	K02691;K02691	GO:0009521//photosystem;GO:0044434//chloroplast part	GO:0003824//catalytic activity;GO:0043169//cation binding;GO:0051536//iron-sulfur cluster binding	GO:0009767//photosynthetic electron transport chain
ncbi_36489221	ncbi_36489221	0.984024	4.41769	1.43463	4.85816	8.69795	1.97179	2.1665	4.73777	1.34857	1.98392	9.57952	3.27989	45.4604	NADH-plastoquinone oxidoreductase subunit 4L (chloroplast) [Arachis hypogaea]	Metabolism;Metabolism	Global and overview maps;Energy metabolism	ko01100//Metabolic pathways;ko00190//Oxidative phosphorylation	K05576;K05576	GO:0031224//intrinsic component of membrane;GO:0044434//chloroplast part	GO:0016651//oxidoreductase activity, acting on NAD(P)H;GO:0048037//cofactor binding	GO:0022904//respiratory electron transport chain
ncbi_36489222	ncbi_36489222	15.2579	83.3614	5.91172	16.8674	28.2303	31.9734	8.78982	55.8376	7.36313	25.527	33.4139	21.4269	333.96	NADH-plastoquinone oxidoreductase subunit 6 (chloroplast) [Arachis hypogaea]	Metabolism;Metabolism	Global and overview maps;Energy metabolism	ko01100//Metabolic pathways;ko00190//Oxidative phosphorylation	K05578;K05578	GO:0031224//intrinsic component of membrane;GO:0044434//chloroplast part	GO:0048037//cofactor binding;GO:0050136//NADH dehydrogenase (quinone) activity	GO:0044710//single-organism metabolic process
ncbi_36489223	ncbi_36489223	0.695541	3.40351	0.444303	1.08106	1.85322	1.39378	0.512751	2.37585	0.528623	1.20267	1.85482	1.16429	16.5104	NADH-plastoquinone oxidoreductase subunit I (chloroplast) [Arachis hypogaea]	Metabolism;Metabolism	Global and overview maps;Energy metabolism	ko01100//Metabolic pathways;ko00190//Oxidative phosphorylation	K05580;K05580	GO:0044434//chloroplast part	GO:0043169//cation binding;GO:0048037//cofactor binding;GO:0050136//NADH dehydrogenase (quinone) activity;GO:0051536//iron-sulfur cluster binding	GO:0006091//generation of precursor metabolites and energy;GO:0044710//single-organism metabolic process
ncbi_36489224	ncbi_36489224	3.14693	15.0141	2.37421	5.3854	10.0828	6.49867	2.45127	12.1899	2.21446	5.19316	10.2551	5.80614	80.6122	NADH-plastoquinone oxidoreductase subunit 1 (chloroplast) [Arachis hypogaea]	Metabolism;Metabolism	Global and overview maps;Energy metabolism	ko01100//Metabolic pathways;ko00190//Oxidative phosphorylation	K05572;K05572	GO:0031224//intrinsic component of membrane;GO:0044434//chloroplast part	GO:0016651//oxidoreductase activity, acting on NAD(P)H;GO:0048037//cofactor binding	GO:0006091//generation of precursor metabolites and energy;GO:0044710//single-organism metabolic process
ncbi_36489225	ncbi_36489225	1.82576	9.26825	0.791921	2.23448	4.31869	3.61261	1.15673	7.21332	1.35405	3.22966	4.18576	3.25729	42.4485	NADH-plastoquinone oxidoreductase subunit 7 (chloroplast) [Arachis hypogaea]	Metabolism;Metabolism	Global and overview maps;Energy metabolism	ko01100//Metabolic pathways;ko00190//Oxidative phosphorylation	K05579;K05579	GO:0044434//chloroplast part	GO:0000166//nucleotide binding;GO:0016651//oxidoreductase activity, acting on NAD(P)H;GO:0048037//cofactor binding	GO:0006091//generation of precursor metabolites and energy;GO:0044710//single-organism metabolic process
ncbi_36489226	ncbi_36489226	0.380534	2.25398	0.13323	0.428292	0.934773	0.908459	0.257894	1.53919	0.356561	0.647914	0.838059	0.670471	9.34936	ribosomal protein S15 (chloroplast) [Arachis hypogaea]	Genetic Information Processing	Translation	ko03010//Ribosome	K02956	GO:0009536//plastid;GO:0030529//intracellular ribonucleoprotein complex	-	GO:0010467//gene expression
ncbi_36489241	ncbi_36489241	3.17041	15.8116	2.23439	7.56375	12.7507	6.16646	3.81798	14.4477	2.73368	5.41447	13.7118	6.04132	93.8642	ribosomal protein L2 (chloroplast) [Arachis hypogaea]	Genetic Information Processing	Translation	ko03010//Ribosome	K02886	GO:0009536//plastid;GO:0044391//ribosomal subunit	GO:0003723//RNA binding;GO:0003824//catalytic activity;GO:0005198//structural molecule activity	GO:0010467//gene expression
ncbi_112783183	ncbi_112783183	0.0104342	0.00135579	0	0	0	0.00219012	0	0	0	0	0	0	0.0139801	PREDICTED: RNA polymerase II C-terminal domain phosphatase-like 4 isoform X1 [Arachis ipaensis]	-	-	-	-	-	-	-
ncbi_112783296	ncbi_112783296	0.00219407	0.00296362	0	0	0	0	0	0	0	0.0271397	0	0	0.0322974	-	-	-	-	-	-	-	-
ncbi_112783486	ncbi_112783486	0.00220834	0.00237113	0	0	0	0	0.00114093	0	0	0	0	0	0.0057204	PREDICTED: uncharacterized protein LOC107475704 [Arachis duranensis]	-	-	-	-	-	-	-
ncbi_112783561	ncbi_112783561	0.000649714	0	0	0	0	0	0	0	0	0	0	0	0.000649714	PREDICTED: 3-ketodihydrosphingosine reductase [Arachis duranensis]	-	-	-	-	-	GO:0003824//catalytic activity	GO:0044710//single-organism metabolic process
ncbi_112783623	ncbi_112783623	0.0996365	0.101793	0.0532313	0.040736	0.041378	0.131089	0.0354958	0.0778336	0.0980415	0.176234	0.0193657	0.101277	0.97611	PREDICTED: CDPK-related kinase 5-like [Arachis duranensis]	-	-	-	-	-	-	-
ncbi_112783702	ncbi_112783702	0.103411	0.0648833	0.0909871	0.0925785	0.134271	0.131466	0.11665	0.0659101	0.18672	0.131135	0.091278	0.118883	1.32817	PREDICTED: phosphoglycerate mutase-like protein 4 isoform X1 [Arachis duranensis]	Metabolism;Metabolism;Metabolism;Metabolism;Metabolism;Metabolism	Global and overview maps;Global and overview maps;Global and overview maps;Global and overview maps;Carbohydrate metabolism;Amino acid metabolism	ko01100//Metabolic pathways;ko01110//Biosynthesis of secondary metabolites;ko01200//Carbon metabolism;ko01230//Biosynthesis of amino acids;ko00010//Glycolysis / Gluconeogenesis;ko00260//Glycine, serine and threonine metabolism	K15634;K15634;K15634;K15634;K15634;K15634	-	-	-
ncbi_112783915	ncbi_112783915	0.0681935	0.0593049	0.0385857	0.0185386	0.0264723	0.0632311	0.0107575	0.0793755	0.0354275	0.0450792	0.0220702	0.0274838	0.49452	PREDICTED: mitogen-activated protein kinase kinase kinase YODA-like [Arachis duranensis]	-	-	-	-	-	GO:0016301//kinase activity	GO:0016310//phosphorylation
ncbi_112784006	ncbi_112784006	0.158733	0.096556	0.0788951	0.126283	0.122737	0.144696	0.102522	0.0206128	0.128683	0.228384	0.0571392	0.087328	1.35257	PREDICTED: 50S ribosomal protein L25 [Arachis duranensis]	Genetic Information Processing	Translation	ko03010//Ribosome	K02897	GO:0030529//intracellular ribonucleoprotein complex;GO:0043231//intracellular membrane-bounded organelle	-	GO:0010467//gene expression
ncbi_112710751	ncbi_112710751	0.00059772	0	0	0	0	0	0	0	0.0074316	0	0	0	0.00802932	PREDICTED: LOB domain-containing protein 36-like [Arachis duranensis]	-	-	-	-	-	-	-
ncbi_112695116	ncbi_112695116	0	0	0.0026965	0	0	0	0	0	0	0	0	0	0.0026965	PREDICTED: LOB domain-containing protein 36-like [Arachis duranensis]	-	-	-	-	-	-	-
ncbi_112710788	ncbi_112710788	0	0.00132628	0	0.00189881	0.00286963	0	0	0	0	0	0	0	0.00609472	PREDICTED: probable disease resistance protein At5g66900 [Arachis duranensis]	-	-	-	-	-	-	-
ncbi_112784078	ncbi_112784078	0.0335475	0.0306093	0.0308128	0.0346556	0.0406575	0.0507446	0.0711998	0.0408074	0.00511731	0.0417632	0.0144495	0.0643422	0.458707	PREDICTED: LOB domain-containing protein 6-like [Arachis ipaensis]	-	-	-	-	-	-	-
ncbi_112786129	ncbi_112786129	0.00105833	0.00232639	0.00486925	0.00795939	0.00400895	0.00112767	0.0145611	0	0	0	0	0	0.0359111	PREDICTED: LOB domain-containing protein 36-like [Arachis duranensis]	-	-	-	-	-	-	-
ncbi_112784165	ncbi_112784165	0.0234603	0.0459108	0.00414875	0.00889518	0.018401	0.0170024	0.00905645	0.0216921	0.029307	0.0196813	0.0245756	0	0.222131	PREDICTED: uncharacterized protein LOC107476626 [Arachis duranensis]	-	-	-	-	-	-	-
ncbi_112784263	ncbi_112784263	0.038052	0.0311333	0.0266967	0.0107357	0.00360003	0.0348037	0.00662515	0.00876609	0.162254	0.0690151	0.0707646	0.00673924	0.469186	PREDICTED: probable disease resistance protein At5g66900 [Arachis duranensis]	-	-	-	-	-	-	-
ncbi_112784344	ncbi_112784344	0.298986	0.222581	0.214407	0.178335	0.252919	0.257326	0.134361	0.323153	0.282104	0.296046	0.130073	0.216736	2.80703	PREDICTED: serine/threonine-protein kinase SRK2I [Arachis ipaensis]	Environmental Information Processing;Environmental Information Processing	Signal transduction;Signal transduction	ko04075//Plant hormone signal transduction;ko04016//MAPK signaling pathway - plant	K14498;K14498	GO:0043231//intracellular membrane-bounded organelle;GO:0044444//cytoplasmic part	GO:0004674//protein serine/threonine kinase activity;GO:0019902//phosphatase binding;GO:0032550//purine ribonucleoside binding	GO:0001101//response to acid chemical;GO:0005984//disaccharide metabolic process;GO:0006464//cellular protein modification process;GO:0006633//fatty acid biosynthetic process;GO:0006641//triglyceride metabolic process;GO:0006796//phosphate-containing compound metabolic process;GO:0006970//response to osmotic stress;GO:0009617//response to bacterium;GO:0009755//hormone-mediated signaling pathway;G…
ncbi_112784424	ncbi_112784424	0.339807	0.312652	0.0792653	0.0901494	0.0713422	0.274837	0.0820402	0.203186	0.23205	0.268329	0.173792	0.0998692	2.22732	PREDICTED: protein FAR1-RELATED SEQUENCE 5-like isoform X1 [Arachis ipaensis]	-	-	-	-	-	-	-
ncbi_112784525	ncbi_112784525	0.000852222	0	0	0	0	0	0	0	0	0.0149301	0	0	0.0157823	PREDICTED: LOW QUALITY PROTEIN: 1-phosphatidylinositol-3-phosphate 5-kinase FAB1B-like [Arachis duranensis]	-	-	-	-	-	-	-
ncbi_112784917	ncbi_112784917	0.121869	0.105204	0.0725939	0.042955	0.0476125	0.0948299	0.0409976	0.106828	0.0432113	0.0651566	0.0663181	0.0729139	0.88049	PREDICTED: deoxyhypusine hydroxylase-like [Arachis ipaensis]	-	-	-	-	-	GO:0004497//monooxygenase activity;GO:0043169//cation binding	GO:0018205//peptidyl-lysine modification;GO:0044710//single-organism metabolic process
ncbi_112784783	ncbi_112784783	0.0819246	0.0920435	0.0197292	0.0062284	0.0103337	0.0685968	0.00953309	0.0936112	0.211216	0.0771692	0.0915712	0.00688113	0.768838	PREDICTED: probable disease resistance protein At5g66900 isoform X1 [Arachis duranensis]	-	-	-	-	-	-	-
ncbi_112784997	ncbi_112784997	0.119739	0.0830693	0.0258992	0.00710601	0.0187987	0.107177	0.00782014	0.0716789	0.234178	0.158796	0.052447	0.025722	0.912431	PREDICTED: probable disease resistance protein At5g66900 [Arachis duranensis]	-	-	-	-	-	-	-
ncbi_112785138	ncbi_112785138	0.423802	0.302737	0.0920095	0.0332336	0.0753432	0.309809	0.031646	0.206031	0.350723	0.185847	0.230305	0.0272375	2.26872	PREDICTED: probable disease resistance protein At5g66900 [Arachis duranensis]	-	-	-	-	-	-	-
ncbi_112785228	ncbi_112785228	0.00543406	0.00296889	0	0	0	0	0.00148183	0	0	0	0	0	0.00988478	PREDICTED: L-ascorbate oxidase homolog [Arachis duranensis]	-	-	-	-	-	-	-
ncbi_112785362	ncbi_112785362	0.000678505	0	0	0	0	0	0.000965946	0	0.00674334	0	0	0	0.00838779	PREDICTED: L-ascorbate oxidase homolog [Arachis duranensis]	-	-	-	-	-	GO:0016682//oxidoreductase activity, acting on diphenols and related substances as donors, oxygen as acceptor	GO:0044710//single-organism metabolic process
ncbi_112785439	ncbi_112785439	0.231329	0.168822	0.137256	0.107644	0.0967443	0.209331	0.0875735	0.194041	0.205268	0.180337	0.141758	0.149272	1.90938	PREDICTED: autophagy-related protein 101 [Arachis duranensis]	Cellular Processes	Transport and catabolism	ko04136//Autophagy - other eukaryotes	K19730	-	-	-
ncbi_112785565	ncbi_112785565	0.044796	0.0384986	0.030739	0.00889156	0.0216574	0.00476335	0.00375249	0.0612555	0.306322	0.0579271	0	0	0.578603	PREDICTED: salicylic acid-binding protein 2-like [Arachis duranensis]	-	-	-	-	-	-	-
ncbi_112785753	ncbi_112785753	0.82757	0.621768	0.226407	0.0867793	0.175348	0.324853	0.0553288	0.522074	0.747782	0.451534	0.298345	0.126401	4.46419	PREDICTED: salicylic acid-binding protein 2-like isoform X1 [Arachis duranensis]	-	-	-	-	-	-	-
ncbi_112785965	ncbi_112785965	0.226555	0.158357	0.203759	0.327989	0.206541	0.2937	0.286392	0.2058	0.113773	0.223315	0.236648	0.489389	2.97222	PREDICTED: la-related protein 1-like [Arachis ipaensis]	-	-	-	-	-	-	-
ncbi_112786043	ncbi_112786043	0.00999615	0.00863677	0.0145361	0.00777742	0.00976839	0.0107132	0.00559749	0.0163234	0.004117	0	0.0462449	0	0.133711	PREDICTED: WSC domain-containing protein ARB_07867-like [Arachis duranensis]	-	-	-	-	-	-	-
ncbi_112786130	ncbi_112786130	0.119451	0.0735842	0.23083	0.182987	0.173181	0.131115	0.214498	0.073481	0.113463	0.0511156	0.214875	0.220189	1.79877	PREDICTED: uncharacterized protein LOC107495502 isoform X1 [Arachis duranensis]	-	-	-	-	-	-	-
ncbi_112787055	ncbi_112787055	0.0655432	0.0660206	0.0251587	0.0246186	0.0186561	0.0625855	0.0327377	0.0862216	0.0918905	0.0603457	0.019806	0.0529683	0.606553	Molybdenum cofactor sulfurase [Glycine soja]	-	-	-	-	-	-	-
ncbi_112787213	ncbi_112787213	0.0136015	0.0172383	0.0256645	0.0479276	0.032756	0.0355257	0.058736	0	0.0206957	0.0310807	0.012414	0.0441276	0.339768	-	-	-	-	-	-	-	-
ncbi_112787372	ncbi_112787372	0.00490039	0.0104494	0.00131424	0.00361744	0.00394818	0.0114032	0.00280081	0	0.00455821	0	0	0	0.0429918	PREDICTED: protease 2 isoform X1 [Arachis duranensis]	-	-	-	-	-	-	-
ncbi_112787637	ncbi_112787637	0.000484289	0	0	0	0.00469414	0	0	0	0	0	0	0	0.00517843	PREDICTED: GDSL esterase/lipase At2g23540 [Arachis ipaensis]	-	-	-	-	-	GO:0016787//hydrolase activity	-
ncbi_112787796	ncbi_112787796	0.0419739	0.0368804	0.0272581	0.0338838	0.0164134	0.0165425	0.0212529	0.0228746	0.00454129	0.094504	0.0180846	0.0455231	0.379733	Molybdenum cofactor sulfurase [Glycine soja]	-	-	-	-	-	-	-
ncbi_112787954	ncbi_112787954	0.0914332	0.0814935	0.043102	0.0359	0.0438908	0.0646413	0.0157354	0.0255773	0.0936925	0.0760871	0.0419789	0.0566413	0.670173	PREDICTED: pentatricopeptide repeat-containing protein At4g01400, mitochondrial-like [Arachis duranensis]	-	-	-	-	-	-	-
ncbi_112788273	ncbi_112788273	0.00529744	0.0104704	0.00314798	0.00166359	0	0.0120343	0.00163693	0.0194285	0.0406938	0.00755506	0	0.0081969	0.110125	PREDICTED: LOW QUALITY PROTEIN: extra-large guanine nucleotide-binding protein 1-like [Arachis duranensis]	-	-	-	-	-	-	-
ncbi_112788429	ncbi_112788429	0.00406268	0.00168456	0.000788154	0	0	0	0	0	0	0.00563882	0	0	0.0121742	-	-	-	-	-	-	-	-
ncbi_112788692	ncbi_112788692	0.0110346	0.0124395	0.00694021	0.00532563	0.00676844	0.0091893	0.00810542	0.0195214	0.040232	0	0	0	0.119557	DUF1162 family protein [Medicago truncatula]	-	-	-	-	-	-	-
ncbi_112788834	ncbi_112788834	0.0345881	0.0334226	0.0165744	0.00570978	0.0142306	0.0224544	0.00820755	0.0980457	0.079485	0.0044083	0	0.00902525	0.326152	PREDICTED: wall-associated receptor kinase-like 14 [Arachis duranensis]	-	-	-	-	-	-	-
ncbi_112788847	ncbi_112788847	0.125898	0.0724963	0.213736	0.306899	0.216866	0.174195	0.302609	0.0238101	0.062635	0.286077	0.101438	0.452324	2.33898	PREDICTED: thioredoxin-like protein HCF164, chloroplastic [Arachis duranensis]	-	-	-	-	GO:0031976//plastid thylakoid;GO:0044434//chloroplast part;GO:0044436//thylakoid part	GO:0015036//disulfide oxidoreductase activity	GO:0017004//cytochrome complex assembly;GO:0019725//cellular homeostasis;GO:0019758//glycosinolate biosynthetic process
ncbi_112788859	ncbi_112788859	0.00925406	0.00509534	0.00837584	0.00367883	0	0.0120379	0.00839382	0	0.00889021	0.0119574	0.0326341	0	0.100317	bromodomain associated protein [Medicago truncatula]	Genetic Information Processing	Transcription	ko03022//Basal transcription factors	K14649	-	-	-
ncbi_112788900	ncbi_112788900	0.012954	0.00400531	0.00502084	0.00111009	0.00367536	0.017669	0.00378241	0	0.0281394	0	0	0.00447277	0.0808292	PREDICTED: BTB/POZ domain-containing protein At5g66560-like [Arachis duranensis]	-	-	-	-	-	-	-
ncbi_112788934	ncbi_112788934	0	0.00309994	0	0	0	0	0	0	0	0	0	0	0.00309994	PREDICTED: cold-regulated 413 plasma membrane protein 2 [Arachis duranensis]	-	-	-	-	GO:0031090//organelle membrane;GO:0031224//intrinsic component of membrane	-	-
ncbi_112788915	ncbi_112788915	0.541564	0.440981	0.16966	0.0877732	0.109452	0.4754	0.116348	0.272662	0.413326	0.55431	0.146505	0.213034	3.54102	PREDICTED: E3 ubiquitin-protein ligase RNF185-like [Arachis duranensis]	Genetic Information Processing	Folding, sorting and degradation	ko04141//Protein processing in endoplasmic reticulum	K10666	-	GO:0043169//cation binding	-
ncbi_112788942	ncbi_112788942	0.133621	0.107796	0.0784406	0.0577493	0.0947586	0.0894292	0.061373	0.0691751	0.116633	0.105437	0.142063	0.0961331	1.15261	PREDICTED: probable vacuolar amino acid transporter YPQ2 [Arachis duranensis]	-	-	-	-	-	-	-
ncbi_112788955	ncbi_112788955	0.0121598	0.00899014	0.00130589	0.00550043	0.00305908	0.00356727	0.0011456	0.0419499	0.0140952	0.0272074	0	0.0357509	0.154732	PREDICTED: elongation of fatty acids protein 3-like [Arachis ipaensis]	-	-	-	-	-	-	-
ncbi_112788966	ncbi_112788966	0.301674	0.218751	0.161455	0.122874	0.168333	0.29012	0.132915	0.169856	0.378009	0.211982	0.103362	0.10834	2.36767	PREDICTED: cysteine-rich and transmembrane domain-containing protein A-like [Arachis ipaensis]	-	-	-	-	-	-	-
ncbi_112788976	ncbi_112788976	0.00584311	0.00367875	0.00178036	0.00294042	0.00316948	0.0081494	0	0.0335025	0	0	0	0	0.0590641	PREDICTED: lysM domain receptor-like kinase 4 [Arachis duranensis]	-	-	-	-	-	GO:0016301//kinase activity	GO:0006468//protein phosphorylation
ncbi_112788984	ncbi_112788984	0.347157	0.261898	0.124944	0.0488672	0.076709	0.216358	0.0478669	0.341805	0.234289	0.205099	0.110815	0.0501975	2.06601	PREDICTED: V-type proton ATPase subunit H-like [Arachis duranensis]	Metabolism;Metabolism;Cellular Processes	Global and overview maps;Energy metabolism;Transport and catabolism	ko01100//Metabolic pathways;ko00190//Oxidative phosphorylation;ko04145//Phagosome	K02144;K02144;K02144	GO:0005773//vacuole;GO:0009536//plastid;GO:0031090//organelle membrane	GO:0015078//hydrogen ion transmembrane transporter activity;GO:0046906//tetrapyrrole binding	GO:0006464//cellular protein modification process;GO:0006605//protein targeting;GO:0006970//response to osmotic stress;GO:0006996//organelle organization;GO:0015988//energy coupled proton transmembrane transport, against electrochemical gradient;GO:0016192//vesicle-mediated transport;GO:0032989//cellular component morphogenesis;GO:0040007//growth;GO:0070838//divalent metal ion transport
ncbi_112789005	ncbi_112789005	0.0164518	0.0108332	0.0208902	0.026552	0.020689	0.0219113	0.0249435	0.018526	0.0159327	0.018811	0.0171489	0	0.21269	PREDICTED: protein DA1-related 1-like [Arachis duranensis]	-	-	-	-	-	-	-
ncbi_112789013	ncbi_112789013	0.0294429	0.0325484	0.0302691	0.0414426	0.0238827	0.0278819	0.0330734	0.0350845	0.0871515	0.0765942	0.0602276	0	0.477599	PREDICTED: BEL1-like homeodomain protein 4 [Arachis duranensis]	-	-	-	-	-	-	-
ncbi_112789025	ncbi_112789025	0	0	0.0011554	0	0	0	0	0	0	0	0	0	0.0011554	PREDICTED: pectinesterase-like [Arachis ipaensis]	Metabolism;Metabolism	Global and overview maps;Carbohydrate metabolism	ko01100//Metabolic pathways;ko00040//Pentose and glucuronate interconversions	K01051;K01051	-	GO:0016788//hydrolase activity, acting on ester bonds	GO:0008152//metabolic process
ncbi_112789033	ncbi_112789033	0.000463753	0.00148824	0	0	0.00490128	0.00113535	0	0	0.0149307	0	0	0	0.0229194	PREDICTED: BTB/POZ domain-containing protein At3g50780-like [Arachis ipaensis]	-	-	-	-	-	-	-
ncbi_112789046	ncbi_112789046	0.0037363	0.00524863	0.0141986	0.0148743	0.0187175	0.00218104	0.0221099	0	0	0.0209437	0.0126617	0	0.114672	PREDICTED: protein NUCLEAR FUSION DEFECTIVE 4-like [Arachis duranensis]	-	-	-	-	-	-	-
ncbi_112789063	ncbi_112789063	0.0163636	0.00903843	0.0369704	0.0610533	0.0154684	0.0166617	0.0408815	0	0.024167	0.0142848	0.055132	0.0442969	0.334318	PREDICTED: photosystem II D1 precursor processing protein PSB27-H2, chloroplastic-like isoform X1 [Arachis duranensis]	-	-	-	-	-	-	-
ncbi_112789049	ncbi_112789049	0.0202162	0.00682154	0.0285161	0.0639776	0.0394261	0.0119825	0.0421619	0.0360654	0.0112051	0.0783418	0.0376881	0.0321829	0.408585	PREDICTED: imidazoleglycerol-phosphate dehydratase [Arachis duranensis]	Metabolism;Metabolism;Metabolism;Metabolism	Global and overview maps;Global and overview maps;Global and overview maps;Amino acid metabolism	ko01100//Metabolic pathways;ko01110//Biosynthesis of secondary metabolites;ko01230//Biosynthesis of amino acids;ko00340//Histidine metabolism	K01693;K01693;K01693;K01693	-	-	-
ncbi_112789107	ncbi_112789107	0.225096	0.148483	0.209323	0.291797	0.23949	0.232858	0.249946	0.0844699	0.177215	0.204255	0.0789169	0.37633	2.51818	PREDICTED: DNA-directed RNA polymerases II and IV subunit 5A-like [Arachis duranensis]	Metabolism;Metabolism;Metabolism;Genetic Information Processing	Global and overview maps;Nucleotide metabolism;Nucleotide metabolism;Transcription	ko01100//Metabolic pathways;ko00230//Purine metabolism;ko00240//Pyrimidine metabolism;ko03020//RNA polymerase	K03013;K03013;K03013;K03013	GO:0043231//intracellular membrane-bounded organelle	GO:0034062//RNA polymerase activity	GO:0034645//cellular macromolecule biosynthetic process
ncbi_112789124	ncbi_112789124	0.00825917	0.00463587	0.00187087	0.0079208	0.00300194	0	0.00344783	0.0138159	0.0314028	0	0.0345178	0	0.108873	PREDICTED: transmembrane protein 220 [Populus euphratica]	-	-	-	-	-	-	-
ncbi_112789085	ncbi_112789085	0.029103	0.0320006	0.0065351	0.0157462	0.0109368	0.0371312	0.0077436	0.0326663	0.0195819	0	0.032934	0	0.224379	PREDICTED: histone-lysine N-methyltransferase SUVR5-like isoform X1 [Arachis duranensis]	-	-	-	-	-	-	-
ncbi_112789143	ncbi_112789143	0.00393169	0.00565403	0.00912269	0.0103388	0	0.00919102	0.00359539	0	0.00871503	0.00882488	0	0.0205636	0.0799371	PREDICTED: barwin-like [Arachis duranensis]	-	-	-	-	-	GO:0016787//hydrolase activity	GO:0050832//defense response to fungus;GO:0090304//nucleic acid metabolic process
ncbi_112789154	ncbi_112789154	0.00556804	0.00471878	0	0.00126916	0.00401321	0.00935598	0	0	0.00593922	0	0	0	0.0308644	PREDICTED: uncharacterized protein LOC107485717 [Arachis duranensis]	-	-	-	-	-	-	-
ncbi_112789172	ncbi_112789172	0.00201775	0.00456957	0.00374947	0.0112537	0.00345669	0	0.00986789	0	0.0195398	0	0	0	0.0544549	PREDICTED: STS14 protein-like [Arachis duranensis]	-	-	-	-	-	-	-
ncbi_112789179	ncbi_112789179	0.697655	0.523329	0.815783	0.485506	0.583526	0.821927	0.381605	0.498186	0.653678	0.326839	0.747438	0.454217	6.98969	DUF4228 domain protein [Medicago truncatula]	-	-	-	-	-	-	-
ncbi_112789201	ncbi_112789201	0.0159984	0.00753947	0.0248175	0.0296472	0.0209568	0.00884696	0.0181791	0	0.0163743	0	0.0543875	0.0389433	0.235691	PREDICTED: CASP-like protein ARALYDRAFT_485429 [Arachis duranensis]	-	-	-	-	-	-	-
ncbi_112789208	ncbi_112789208	0.0304617	0.0417578	0.0135637	0.00941167	0.00562699	0.0177295	0.00536546	0.0314872	0.0319203	0	0.0234375	0	0.210762	PPR containing plant-like protein [Medicago truncatula]	-	-	-	-	-	-	-
ncbi_112789286	ncbi_112789286	0.000255762	0.00092563	0	0	0	0	0	0	0.00544147	0	0	0	0.00662286	PREDICTED: epoxide hydrolase 3 [Arachis duranensis]	-	-	-	-	-	GO:0003824//catalytic activity	-
ncbi_112789277	ncbi_112789277	0.0447049	0.0362376	0.047809	0.0408636	0.0412085	0.0352712	0.0407581	0.0172269	0.033434	0.0543714	0.0258328	0.00708424	0.424802	PREDICTED: sugar transporter ERD6-like 6 isoform X1 [Arachis duranensis]	-	-	-	-	GO:0031224//intrinsic component of membrane	GO:0022857//transmembrane transporter activity	GO:0044763//single-organism cellular process;GO:0051234//establishment of localization
ncbi_112704573	ncbi_112704573	0.0013531	0.00317488	0.00160017	0	0	0.00168185	0.00196978	0	0	0	0	0	0.00977978	PREDICTED: late embryogenesis abundant protein 76-like [Arachis duranensis]	-	-	-	-	-	-	-
ncbi_112789298	ncbi_112789298	0.255172	0.151318	0.685238	0.569234	0.491608	0.295362	0.638373	0.116063	0.21696	0.229168	0.468989	0.351663	4.46915	PREDICTED: pheophytinase, chloroplastic [Arachis duranensis]	-	-	-	-	-	-	-
ncbi_112789307	ncbi_112789307	0.144563	0.110572	0.0627632	0.0555509	0.0551367	0.130092	0.0732359	0.174138	0.0938216	0.20638	0.0699007	0.0833504	1.2595	PREDICTED: suppressor of mec-8 and unc-52 protein homolog 1 [Arachis duranensis]	-	-	-	-	-	-	-
ncbi_112789330	ncbi_112789330	0.0609906	0.0431423	0.0219532	0.0152249	0.0177361	0.0548487	0.0254669	0.0258431	0.0503043	0.0643597	0	0.016851	0.396721	PREDICTED: S-adenosyl-L-methionine-dependent tRNA 4-demethylwyosine synthase-like [Arachis ipaensis]	-	-	-	-	-	-	-
ncbi_112789344	ncbi_112789344	1.7298	1.39846	1.07632	0.42427	0.817413	0.957588	0.185466	1.62263	1.48019	0.770862	1.12687	0.634647	12.2245	PREDICTED: uncharacterized protein LOC107476156 [Arachis duranensis]	-	-	-	-	-	-	-
ncbi_112789353	ncbi_112789353	0.00125205	0	0	0	0	0.00117817	0	0	0	0	0	0	0.00243023	PREDICTED: phosphatidylinositol/phosphatidylcholine transfer protein SFH12-like [Arachis ipaensis]	-	-	-	-	GO:0044464//cell part	-	GO:0051234//establishment of localization
ncbi_112789364	ncbi_112789364	0.203586	0.161183	0.027567	0.0122149	0.016059	0.107534	0.0114206	0.0977613	0.203061	0.270705	0.0193657	0.0176023	1.14806	PREDICTED: protein HYPER-SENSITIVITY-RELATED 4-like [Arachis duranensis]	-	-	-	-	-	GO:0003824//catalytic activity;GO:0032550//purine ribonucleoside binding	-
ncbi_112789373	ncbi_112789373	0.0455359	0.0508367	0.0229109	0.0423	0.0499806	0.0678965	0.0336123	0.0359284	0.0766847	0.0369825	0	0.0262451	0.488914	PREDICTED: pentatricopeptide repeat-containing protein At1g73400, mitochondrial-like [Arachis duranensis]	-	-	-	-	-	-	-
ncbi_112789382	ncbi_112789382	0.101768	0.080408	0.067295	0.0545024	0.0606163	0.102854	0.0591246	0.067334	0.0850353	0.0962508	0.0246565	0.0676286	0.867473	PREDICTED: biogenesis of lysosome-related organelles complex 1 subunit 2 [Arachis duranensis]	-	-	-	-	GO:0031082//BLOC complex;GO:0043231//intracellular membrane-bounded organelle	-	GO:0009409//response to cold
ncbi_112789394	ncbi_112789394	0.00771444	0.00787406	0.00514365	0.00812012	0.00510987	0.00323713	0.00277008	0	0.00400433	0	0	0.0108074	0.0547811	PREDICTED: folate transporter 1, chloroplastic isoform X1 [Arachis duranensis]	-	-	-	-	-	-	-
ncbi_112789419	ncbi_112789419	0.00139365	0	0	0	0	0	0	0	0	0	0	0	0.00139365	PREDICTED: pectinesterase-like [Arachis ipaensis]	Metabolism;Metabolism	Global and overview maps;Carbohydrate metabolism	ko01100//Metabolic pathways;ko00040//Pentose and glucuronate interconversions	K01051;K01051	-	GO:0016788//hydrolase activity, acting on ester bonds	GO:0008152//metabolic process
ncbi_112789426	ncbi_112789426	0.0015768	0	0.00117934	0	0	0.00130787	0	0	0	0	0	0	0.00406401	PREDICTED: peroxidase 72 [Arachis duranensis]	Metabolism;Metabolism;Metabolism	Global and overview maps;Global and overview maps;Biosynthesis of other secondary metabolites	ko01100//Metabolic pathways;ko01110//Biosynthesis of secondary metabolites;ko00940//Phenylpropanoid biosynthesis	K00430;K00430;K00430	-	GO:0003824//catalytic activity;GO:0043169//cation binding;GO:0046906//tetrapyrrole binding	GO:0006950//response to stress;GO:0044710//single-organism metabolic process
ncbi_112789434	ncbi_112789434	0.117989	0.0824402	0.160203	0.286815	0.208399	0.171188	0.317025	0.0697411	0.0689577	0.153367	0.143133	0.274111	2.05337	PREDICTED: 60S ribosomal protein L7-2 isoform X1 [Arachis ipaensis]	Genetic Information Processing	Translation	ko03010//Ribosome	K02937	-	-	-
ncbi_112789445	ncbi_112789445	0.0818038	0.0833749	0.0478577	0.0377544	0.046672	0.100725	0.0309127	0.177665	0.128904	0.085884	0.0493522	0.055719	0.926624	uncharacterized LOC100780403 precursor [Glycine max]	-	-	-	-	-	-	-
ncbi_112789456	ncbi_112789456	0.000714938	0	0	0	0	0	0	0	0	0	0	0	0.000714938	uncharacterized LOC100780403 precursor [Glycine max]	-	-	-	-	-	-	-
ncbi_112789462	ncbi_112789462	0.898037	0.809949	0.417353	0.171444	0.287708	0.853384	0.113808	1.17055	1.5866	1.50972	3.6406	0.186085	11.6452	PREDICTED: WSC domain-containing protein ARB_07867-like [Arachis duranensis]	-	-	-	-	-	-	-
ncbi_112789471	ncbi_112789471	0.00391088	0.00372398	0.00808316	0.00449475	0.0207483	0.0183877	0.0100272	0	0	0	0	0	0.069376	PREDICTED: UPF0261 protein SACE_5696 isoform X2 [Arachis ipaensis]	-	-	-	-	-	-	-
ncbi_112789478	ncbi_112789478	1.05263	0.884333	0.735724	0.214207	0.538331	0.716632	0.140251	1.17599	0.801066	0.40253	0.684027	0.422946	7.76867	PREDICTED: bifunctional epoxide hydrolase 2 [Arachis duranensis]	-	-	-	-	-	-	-
ncbi_112710898	ncbi_112710898	0	0	0	0	0	0.0025076	0	0	0	0	0	0	0.0025076	PREDICTED: probable methyltransferase PMT27 [Arachis ipaensis]	-	-	-	-	GO:0016020//membrane	-	-
ncbi_112789487	ncbi_112789487	0.00208288	0.00136185	0	0	0	0	0	0	0.00519115	0	0	0	0.00863587	PREDICTED: protein SHI RELATED SEQUENCE 1-like [Arachis ipaensis]	-	-	-	-	-	-	-
ncbi_112789499	ncbi_112789499	0.0913519	0.0759166	0.0445793	0.031442	0.0214602	0.0748278	0.0363133	0.0168292	0.0883386	0.0772271	0.0480273	0.0391211	0.645434	PREDICTED: protein MICRORCHIDIA 1-like [Arachis duranensis]	-	-	-	-	-	-	-
ncbi_112789507	ncbi_112789507	0.00327121	0.00116221	0.00578522	0	0	0	0.00217949	0	0.00502317	0	0	0	0.0174213	PREDICTED: beta-galactosidase 3-like [Arachis duranensis]	-	-	-	-	GO:0005576//extracellular region	GO:0005488//binding;GO:0015925//galactosidase activity	GO:0006575//cellular modified amino acid metabolic process;GO:0006595//polyamine metabolic process;GO:0006725//cellular aromatic compound metabolic process;GO:0042546//cell wall biogenesis;GO:0044238//primary metabolic process;GO:0048509//regulation of meristem development;GO:0071555//cell wall organization
ncbi_112789516	ncbi_112789516	0.0434314	0.0268839	0.01139	0.023677	0.024598	0.0789225	0.0281131	0.0206877	0.0725034	0.0632405	0.0220054	0.0567853	0.472238	PREDICTED: DNA-directed RNA polymerase I subunit 1-like [Arachis ipaensis]	Metabolism;Metabolism;Metabolism;Genetic Information Processing	Global and overview maps;Nucleotide metabolism;Nucleotide metabolism;Transcription	ko01100//Metabolic pathways;ko00230//Purine metabolism;ko00240//Pyrimidine metabolism;ko03020//RNA polymerase	K02999;K02999;K02999;K02999	GO:0005911//cell-cell junction;GO:0043231//intracellular membrane-bounded organelle	GO:0034062//RNA polymerase activity;GO:0046914//transition metal ion binding	GO:0006405//RNA export from nucleus;GO:0006886//intracellular protein transport;GO:0032774//RNA biosynthetic process;GO:0034645//cellular macromolecule biosynthetic process
ncbi_112789525	ncbi_112789525	0.0128374	0.00980508	0.00929233	0.0164875	0.0224123	0.0183151	0.014633	0.016285	0.0426601	0.0127767	0.00918871	0	0.184693	PPR containing plant-like protein [Medicago truncatula]	-	-	-	-	-	-	-
ncbi_112789577	ncbi_112789577	0.00123137	0	0	0	0	0	0	0	0	0	0.0195272	0.00447277	0.0252313	PREDICTED: protein STRICTOSIDINE SYNTHASE-LIKE 7-like [Arachis duranensis]	-	-	-	-	-	-	-
ncbi_112789595	ncbi_112789595	0.0537044	0.0320075	0.0192454	0.0262156	0.0126077	0.0345018	0.0142764	0.0169795	0.0422938	0.0527351	0	0.0179538	0.322521	PREDICTED: transcription termination factor MTERF2, chloroplastic [Lupinus angustifolius]	-	-	-	-	GO:0043231//intracellular membrane-bounded organelle;GO:0044444//cytoplasmic part	-	-
ncbi_112789607	ncbi_112789607	0.082312	0.0586152	0.0547194	0.0146501	0.0375767	0.0571791	0.00600762	0.0793419	0.0692813	0.028719	0.0560083	0.0524401	0.596851	PREDICTED: salicylate carboxymethyltransferase-like [Arachis duranensis]	-	-	-	-	-	GO:0016741//transferase activity, transferring one-carbon groups	GO:0008152//metabolic process
ncbi_112710912	ncbi_112710912	0	0	0	0	0	0	0	0	0	0	0	0.0160456	0.0160456	PREDICTED: serine carboxypeptidase-like 40 [Arachis duranensis]	-	-	-	-	-	GO:0008233//peptidase activity	-
ncbi_112789616	ncbi_112789616	0.000882818	0	0.00960267	0	0	0	0	0	0.0099645	0	0	0.0348849	0.0553349	PREDICTED: aldehyde dehydrogenase family 3 member F1 [Arachis duranensis]	Metabolism;Metabolism;Metabolism;Metabolism;Metabolism;Metabolism;Metabolism;Metabolism;Metabolism;Metabolism;Metabolism;Metabolism;Metabolism	Global and overview maps;Global and overview maps;Carbohydrate metabolism;Carbohydrate metabolism;Lipid metabolism;Lipid metabolism;Amino acid metabolism;Amino acid metabolism;Carbohydrate metabolism;Amino acid metabolism;Metabolism of other amino acids;Amino acid metabolism;Amino acid metabolism	ko01100//Metabolic pathways;ko01110//Biosynthesis of secondary metabolites;ko00010//Glycolysis / Gluconeogenesis;ko00620//Pyruvate metabolism;ko00561//Glycerolipid metabolism;ko00071//Fatty acid degradation;ko00330//Arginine and proline metabolism;ko00280//Valine, leucine and isoleucine degradation;ko00053//Ascorbate and aldarate metabolism;ko00380//Tryptophan metabolism;ko00410//beta-Alanine met…	K00128;K00128;K00128;K00128;K00128;K00128;K00128;K00128;K00128;K00128;K00128;K00128;K00128	-	GO:0016903//oxidoreductase activity, acting on the aldehyde or oxo group of donors	GO:0044237//cellular metabolic process;GO:0044710//single-organism metabolic process
ncbi_112789626	ncbi_112789626	0.0216374	0.016586	0.031386	0.0468217	0.0295539	0.0314089	0.0316018	0.0225577	0.00895033	0.0425955	0.0179718	0.0722596	0.373331	Microspherule protein 1 [Cajanus cajan]	-	-	-	-	-	-	-
ncbi_112789643	ncbi_112789643	0.0158311	0.0170847	0	0	0.003942	0.0159558	0.00176156	0.00985683	0.00829204	0.00445743	0	0	0.0771815	PREDICTED: E3 ubiquitin-protein ligase RGLG2-like [Arachis duranensis]	-	-	-	-	-	-	-
ncbi_112789651	ncbi_112789651	0.0153054	0.0185874	0.0151624	0.0189668	0.00396893	0.00359763	0.0143644	0	0.00871503	0.0277673	0	0.0985421	0.224978	PREDICTED: leucine-rich repeat receptor-like protein kinase PEPR1 [Arachis duranensis]	-	-	-	-	-	-	GO:0006796//phosphate-containing compound metabolic process
ncbi_112789657	ncbi_112789657	0.154906	0.158036	0.0525613	0.0105483	0.028283	0.0343258	0.00377867	0.699651	0.198167	0.0623197	0.0129193	0.0357509	1.45125	PREDICTED: cytochrome P450 84A1-like [Arachis duranensis]	Metabolism;Metabolism;Metabolism	Global and overview maps;Global and overview maps;Biosynthesis of other secondary metabolites	ko01100//Metabolic pathways;ko01110//Biosynthesis of secondary metabolites;ko00940//Phenylpropanoid biosynthesis	K09755;K09755;K09755	-	GO:0016491//oxidoreductase activity;GO:0046906//tetrapyrrole binding;GO:0046914//transition metal ion binding	GO:0044710//single-organism metabolic process
ncbi_112789664	ncbi_112789664	0.0439258	0.0393949	0.0257845	0.0118554	0.0138451	0.063339	0.0195785	0.0311695	0.0344078	0.0441864	0.0326704	0.0117889	0.371946	PREDICTED: transmembrane and coiled-coil domain-containing protein 4-like [Arachis duranensis]	-	-	-	-	-	-	-
ncbi_112789681	ncbi_112789681	0.111416	0.136469	0.0325956	0.0274861	0.0270096	0.0907559	0.0283754	0.0965224	0.0657483	0.166609	0.0546314	0.0349925	0.872611	PREDICTED: nucleolin-like [Arachis duranensis]	-	-	-	-	-	-	-
ncbi_112789687	ncbi_112789687	0.000547494	0.00156467	0	0	0	0	0.00127426	0	0	0	0	0	0.00338643	PREDICTED: kinesin-like protein NACK1 [Arachis duranensis]	-	-	-	-	-	-	-
ncbi_112789693	ncbi_112789693	0.016462	0.00944947	0.0100712	0.0129295	0.00575841	0.00892247	0.00887718	0	0	0.00954647	0	0	0.0820167	PREDICTED: protein FAR1-RELATED SEQUENCE 9-like [Arachis duranensis]	-	-	-	-	-	GO:0046914//transition metal ion binding	-
ncbi_112789707	ncbi_112789707	0.0227289	0.0118913	0.00970367	0	0.00847642	0.0215635	0.00682477	0.0379668	0.0176385	0.0342809	0	0	0.171075	PREDICTED: L-ascorbate oxidase homolog [Arachis duranensis]	Metabolism;Metabolism	Global and overview maps;Carbohydrate metabolism	ko01100//Metabolic pathways;ko00053//Ascorbate and aldarate metabolism	K00423;K00423	-	GO:0003824//catalytic activity	GO:0044710//single-organism metabolic process
ncbi_112789711	ncbi_112789711	0.204121	0.143136	0.157221	0.174212	0.156079	0.197865	0.211765	0.0634999	0.197162	0.341422	0.060483	0.251746	2.15871	PREDICTED: histone deacetylase 19 [Arachis duranensis]	-	-	-	-	GO:0043231//intracellular membrane-bounded organelle	GO:0017136//NAD-dependent histone deacetylase activity	GO:0006355//regulation of transcription, DNA-templated;GO:0007275//multicellular organism development;GO:0009292//genetic transfer;GO:0009611//response to wounding;GO:0016575//histone deacetylation
ncbi_112789726	ncbi_112789726	0.0177486	0.0124857	0.00388316	0.0197406	0.0165404	0.0323227	0.0131904	0.0183328	0.034891	0.0556348	0	0.00641377	0.231184	PREDICTED: nuclear pore complex protein NUP214 [Arachis duranensis]	Genetic Information Processing	Translation	ko03013//RNA transport	K14317	-	-	-
ncbi_112789742	ncbi_112789742	0.118155	0.106715	0.0255766	0.0218237	0.0114601	0.0746221	0.0191893	0.108936	0.0845791	0.0593943	0.0301642	0.0357509	0.696366	PREDICTED: E3 ubiquitin-protein ligase CIP8-like [Arachis ipaensis]	-	-	-	-	-	-	-
ncbi_112789751	ncbi_112789751	0.0986199	0.0593349	0.0451562	0.0409451	0.064337	0.052255	0.0557339	0.13074	0.0942123	0.115963	0.0549724	0.0131816	0.825451	-	-	-	-	-	-	-	-
ncbi_112789757	ncbi_112789757	0.0321614	0.023833	0.0159636	0.0141147	0.0137612	0.0359127	0.0103234	0	0.0105429	0.0949364	0.0325632	0.0202702	0.304383	PREDICTED: U3 small nucleolar RNA-associated protein 21 homolog [Arachis duranensis]	Genetic Information Processing	Translation	ko03008//Ribosome biogenesis in eukaryotes	K14554	-	-	-
ncbi_112789763	ncbi_112789763	0.000275306	0	0	0	0.00320989	0	0.0011795	0	0	0	0	0	0.0046647	PREDICTED: microtubule-associated protein TORTIFOLIA1-like [Arachis duranensis]	-	-	-	-	-	-	-
ncbi_112789773	ncbi_112789773	0.107369	0.0960565	0.0310445	0.0479762	0.0363932	0.11021	0.0477578	0.112932	0.0712754	0.0999377	0.0834004	0.0290267	0.87338	PREDICTED: mediator of RNA polymerase II transcription subunit 13 [Arachis duranensis]	-	-	-	-	GO:0043234//protein complex	-	GO:0006355//regulation of transcription, DNA-templated
ncbi_112789789	ncbi_112789789	0.0389532	0.0414488	0.0208583	0.0456931	0.0488855	0.0471657	0.049297	0.0173022	0.0331805	0.0548485	0.0256995	0.0274254	0.450758	PREDICTED: elongation factor P [Arachis duranensis]	-	-	-	-	-	-	GO:0044249//cellular biosynthetic process;GO:1901576//organic substance biosynthetic process
ncbi_112710927	ncbi_112710927	0.0203862	0.00815739	0.00204964	0.0038627	0.00302357	0.0228949	0.00557792	0	0	0.00573691	0	0	0.0716893	Serine/threonine-protein phosphatase 7 long form like [Glycine soja]	-	-	-	-	-	-	-
ncbi_112789808	ncbi_112789808	0.190864	0.112747	0.140643	0.110833	0.0914938	0.142484	0.12194	0.231061	0.151644	0.131804	0.269645	0.102863	1.79802	pollen protein Ole E I-like protein [Medicago truncatula]	-	-	-	-	-	-	-
ncbi_112789801	ncbi_112789801	0.024105	0.0188769	0.0402336	0.0553802	0.0370618	0.0426319	0.0587611	0	0.0499204	0.0652373	0.0447392	0.0436192	0.480567	PREDICTED: tryptophan synthase beta chain 2, chloroplastic [Arachis duranensis]	Metabolism;Metabolism;Metabolism;Metabolism;Metabolism	Global and overview maps;Global and overview maps;Global and overview maps;Amino acid metabolism;Amino acid metabolism	ko01100//Metabolic pathways;ko01110//Biosynthesis of secondary metabolites;ko01230//Biosynthesis of amino acids;ko00260//Glycine, serine and threonine metabolism;ko00400//Phenylalanine, tyrosine and tryptophan biosynthesis	K01696;K01696;K01696;K01696;K01696	-	GO:0016836//hydro-lyase activity	GO:0006586//indolalkylamine metabolic process
ncbi_114925736	ncbi_114925736	0.0235266	0.0268413	0.00975015	0.0318162	0.00603815	0.0264531	0.0279618	0.00314496	0.0196487	0.0217936	0	0.0145347	0.211509	-	-	-	-	-	-	-	-
ncbi_112789822	ncbi_112789822	0.0122568	0.0143744	0.0112283	0.0135145	0.0100612	0.00492171	0.00932333	0	0.0236777	0.0230497	0	0.00511635	0.127524	PREDICTED: uncharacterized protein LOC107458130 [Arachis duranensis]	-	-	-	-	-	-	-
ncbi_112789815	ncbi_112789815	0.0481935	0.0493332	0.0197814	0.00723345	0.00837748	0.0274759	0.00955078	0.104602	0.0974171	0.0616489	0.0817837	0	0.515397	PREDICTED: probable folate-biopterin transporter 4 [Arachis duranensis]	-	-	-	-	GO:0031224//intrinsic component of membrane	-	GO:0009696//salicylic acid metabolic process;GO:0009814//defense response, incompatible interaction
ncbi_112789835	ncbi_112789835	0.0524601	0.0275245	0.0306717	0.0158964	0.0239405	0.0409216	0.0146444	0.0404311	0.0605736	0.038434	0.0118748	0.0261174	0.38349	PREDICTED: vacuolar protein sorting-associated protein 22 homolog 1 [Arachis duranensis]	Cellular Processes	Transport and catabolism	ko04144//Endocytosis	K12188	GO:0043231//intracellular membrane-bounded organelle	-	GO:0008104//protein localization;GO:0051234//establishment of localization
ncbi_112789827	ncbi_112789827	0.0805333	0.04988	0.141412	0.0851581	0.105086	0.0686189	0.0777972	0.0799992	0.129274	0.114085	0.0130363	0.101364	1.04624	PREDICTED: fatty acid desaturase 4, chloroplastic [Arachis duranensis]	-	-	-	-	-	-	-
ncbi_112789844	ncbi_112789844	0.0234137	0.026774	0.0168574	0.0018746	0.00995632	0.00634862	0.00386955	0.0484518	0.0497146	0.00514141	0.0521893	0	0.244591	PREDICTED: purple acid phosphatase 18-like [Arachis duranensis]	-	-	-	-	-	GO:0003824//catalytic activity;GO:0043169//cation binding	GO:0006796//phosphate-containing compound metabolic process
ncbi_112789873	ncbi_112789873	0.0276973	0.0318132	0.0136227	0.00752294	0.0106131	0.018321	0.00578032	0.0396963	0.0436223	0.0734515	0	0.0463684	0.318509	PREDICTED: ataxin-2 homolog isoform X1 [Glycine max]	-	-	-	-	-	-	-
ncbi_112789882	ncbi_112789882	0.0987405	0.066632	0.129287	0.141473	0.104764	0.0897143	0.12117	0.118593	0.163452	0.114482	0.0165283	0.094305	1.25914	PREDICTED: uncharacterized protein LOC107480372 isoform X2 [Arachis duranensis]	-	-	-	-	-	-	-
ncbi_112710934	ncbi_112710934	0.0301732	0.0224176	0.00856939	0.0135475	0.0331541	0.0471644	0.0111008	0.0194255	0.0285678	0.0808076	0.0255044	0.020408	0.34084	Nucleolar pre-ribosomal-associated protein 1 [Glycine soja]	-	-	-	-	-	-	-
ncbi_112789904	ncbi_112789904	0.0420632	0.0243849	0.03334	0.0513464	0.0362973	0.0541954	0.0476179	0	0.063321	0.0402634	0.0181812	0.0230024	0.434013	PREDICTED: CAP-Gly domain-containing linker protein 1-like [Arachis duranensis]	-	-	-	-	-	-	-
ncbi_112789910	ncbi_112789910	0.0528521	0.0442545	0.0865693	0.0407508	0.0995009	0.0557531	0.0645595	0.0648403	0.110101	0.0523408	0.0472807	0.0782981	0.797101	PREDICTED: dipeptidyl peptidase family member 6-like [Arachis duranensis]	-	-	-	-	GO:0009536//plastid	GO:0070011//peptidase activity, acting on L-amino acid peptides	GO:0006498//N-terminal protein lipidation
ncbi_112789916	ncbi_112789916	0.0205511	0.024652	0	0.00572114	0.00864885	0.00593948	0.00721167	0.00571741	0.049978	0.00874482	0.023234	0	0.160398	PREDICTED: dipeptidyl-peptidase 5 [Lupinus angustifolius]	-	-	-	-	GO:0009536//plastid	GO:0070011//peptidase activity, acting on L-amino acid peptides	GO:0006498//N-terminal protein lipidation
ncbi_112789940	ncbi_112789940	0.0674608	0.0550451	0.0450232	0.0352238	0.0487743	0.0776684	0.0407391	0.132344	0.0332501	0.0293378	0.0275797	0.0357701	0.628216	PREDICTED: heat shock 70 kDa protein 16 [Arachis duranensis]	-	-	-	-	-	-	-
ncbi_112789956	ncbi_112789956	0.0249569	0.0212795	0.0198597	0.0272029	0.0165533	0.0125273	0.0159295	0.0266953	0.0835796	0.0245343	0.0271794	0	0.300298	PREDICTED: transcription factor IIIA-like [Arachis duranensis]	-	-	-	-	-	-	-
ncbi_112789975	ncbi_112789975	0.0284286	0.0386333	0.0166947	0.0137513	0.0249298	0.0328244	0.0290643	0.0082689	0.0242892	0.0357037	0	0.00417759	0.256766	PREDICTED: mimitin, mitochondrial-like isoform X1 [Glycine max]	-	-	-	-	-	-	-
ncbi_112789985	ncbi_112789985	0.00588664	0.00361289	0.00646588	0.00632659	0	0.00151862	0.00916129	0	0	0.00496618	0	0.0183305	0.0562686	PREDICTED: ATP synthase gamma chain, chloroplastic-like [Arachis duranensis]	Metabolism;Metabolism;Metabolism	Global and overview maps;Energy metabolism;Energy metabolism	ko01100//Metabolic pathways;ko00190//Oxidative phosphorylation;ko00195//Photosynthesis	K02115;K02115;K02115	GO:0009526//plastid envelope;GO:0031976//plastid thylakoid;GO:0033178//proton-transporting two-sector ATPase complex, catalytic domain;GO:0044434//chloroplast part	GO:0015078//hydrogen ion transmembrane transporter activity;GO:0019829//cation-transporting ATPase activity	GO:0000097//sulfur amino acid biosynthetic process;GO:0005982//starch metabolic process;GO:0006090//pyruvate metabolic process;GO:0006355//regulation of transcription, DNA-templated;GO:0006544//glycine metabolic process;GO:0006633//fatty acid biosynthetic process;GO:0006732//coenzyme metabolic process;GO:0006754//ATP biosynthetic process;GO:0006779//porphyrin-containing compound biosynthetic proc…
ncbi_112789996	ncbi_112789996	0.00295144	0.00408728	0.00621116	0	0	0	0.00112658	0	0.00388874	0	0	0	0.0182652	PREDICTED: probable serine/threonine-protein kinase DDB_G0282963 [Arachis duranensis]	-	-	-	-	-	-	-
ncbi_112789998	ncbi_112789998	0.0463095	0.0532638	0.0154975	0.0158642	0.00682431	0.0493148	0.00935436	0.100957	0.0381786	0.058888	0.0795085	0.00476211	0.478723	PREDICTED: protein disulfide-isomerase 5-2 [Arachis duranensis]	Genetic Information Processing	Folding, sorting and degradation	ko04141//Protein processing in endoplasmic reticulum	K09580	-	-	-
ncbi_112790007	ncbi_112790007	0.0195493	0.0170022	0.00479981	0.00146332	0	0.011701	0.0017806	0.0411347	0.0151184	0.0181965	0	0	0.130746	PREDICTED: transcription factor MYB76-like [Arachis duranensis]	Organismal Systems	Environmental adaptation	ko04626//Plant-pathogen interaction	K09422	-	-	-
ncbi_112710941	ncbi_112710941	0.0561258	0.0236113	0.0157547	0.0105016	0.0126628	0.073353	0.0062794	0	0.0252245	0.0233213	0.0717528	0.0734762	0.392063	PREDICTED: transcription factor MYB86-like [Arachis duranensis]	Organismal Systems	Environmental adaptation	ko04626//Plant-pathogen interaction	K09422	-	-	-
ncbi_112790016	ncbi_112790016	0.155619	0.229593	0.0612823	0.0468915	0.107543	0.306068	0.0429896	0.19641	0.331206	0.474574	0.253697	0.201219	2.40709	PREDICTED: bromodomain testis-specific protein-like [Arachis duranensis]	-	-	-	-	-	-	-
ncbi_112790024	ncbi_112790024	0.0511488	0.0415014	0.0370375	0.0758709	0.0378918	0.0577544	0.0490909	0.0114378	0.0300267	0.0736676	0.0426894	0.0425865	0.550704	PREDICTED: probable tetraacyldisaccharide 4'-kinase, mitochondrial isoform X1 [Arachis duranensis]	Metabolism	Global and overview maps	ko01100//Metabolic pathways	K00912	-	GO:0016301//kinase activity	GO:0008654//phospholipid biosynthetic process
ncbi_112790038	ncbi_112790038	0.225474	0.205341	0.110811	0.0334172	0.0320277	0.116667	0.02558	0.369087	0.87576	0.0743543	0.111987	0.00872618	2.18923	PREDICTED: GDSL esterase/lipase At5g55050-like [Arachis duranensis]	-	-	-	-	-	GO:0016787//hydrolase activity	-
ncbi_112790050	ncbi_112790050	0.49494	0.369503	0.412486	0.398103	0.320833	0.489735	0.537301	0.482798	0.391774	0.458583	0.308798	0.711383	5.37624	PREDICTED: DNA-directed RNA polymerases II, IV and V subunit 12-like [Arachis duranensis]	Metabolism;Metabolism;Metabolism;Genetic Information Processing	Global and overview maps;Nucleotide metabolism;Nucleotide metabolism;Transcription	ko01100//Metabolic pathways;ko00230//Purine metabolism;ko00240//Pyrimidine metabolism;ko03020//RNA polymerase	K03009;K03009;K03009;K03009	GO:0044451//nucleoplasm part;GO:0055029//nuclear DNA-directed RNA polymerase complex	GO:0003676//nucleic acid binding;GO:0003899//DNA-directed RNA polymerase activity;GO:0043169//cation binding	GO:0006351//transcription, DNA-templated;GO:0008380//RNA splicing
ncbi_112790046	ncbi_112790046	0.0503201	0.0288817	0.0568795	0.0195936	0.0433864	0.0231819	0.0547047	0.0629727	0.0606285	0.0656269	0.0162275	0.076831	0.559234	DUF971 family protein [Medicago truncatula]	-	-	-	-	-	-	-
ncbi_112790074	ncbi_112790074	0.299618	0.193303	0.204917	0.340693	0.193698	0.187263	0.314672	0.282731	0.249364	0.284491	0.0422151	0.439864	3.03283	PREDICTED: small heat shock protein, chloroplastic-like [Arachis duranensis]	Genetic Information Processing	Folding, sorting and degradation	ko04141//Protein processing in endoplasmic reticulum	K13993	-	-	-
ncbi_112790059	ncbi_112790059	0.0831458	0.067854	0.0677742	0.0481093	0.0305188	0.0642014	0.0551484	0.0623282	0.0617186	0.0166055	0.0596105	0.00673924	0.623754	zinc finger protein [Medicago truncatula]	-	-	-	-	-	GO:0043169//cation binding	-
ncbi_112790089	ncbi_112790089	0.0186281	0.01951	0.0114284	0.0112437	0.0194539	0.0261886	0.007271	0.0413126	0.0136808	0.0219635	0	0	0.190681	PREDICTED: rab3 GTPase-activating protein catalytic subunit-like isoform X2 [Arachis ipaensis]	-	-	-	-	-	-	-
ncbi_112710955	ncbi_112710955	0.01002	0.00624594	0.00238413	0.0045483	0	0.00298721	0.00127848	0	0.080324	0.0317058	0	0.0215442	0.161038	PREDICTED: glycine-rich cell wall structural protein-like [Arachis duranensis]	-	-	-	-	-	-	-
ncbi_112710960	ncbi_112710960	0.00150425	0.00618618	0.00207501	0.0026761	0	0.00117817	0.0026525	0.0253127	0.0178107	0	0	0	0.0593957	PREDICTED: pentatricopeptide repeat-containing protein At5g15280 [Arachis duranensis]	-	-	-	-	-	-	-
ncbi_112790099	ncbi_112790099	0.205404	0.152668	0.167962	0.230986	0.177234	0.163388	0.181634	0.0471155	0.347411	0.176767	0.14438	0.178818	2.17377	PREDICTED: GDP-L-galactose phosphorylase 1-like [Arachis duranensis]	Metabolism;Metabolism;Metabolism	Global and overview maps;Global and overview maps;Carbohydrate metabolism	ko01100//Metabolic pathways;ko01110//Biosynthesis of secondary metabolites;ko00053//Ascorbate and aldarate metabolism	K14190;K14190;K14190	-	GO:0004645//phosphorylase activity	-
ncbi_112790106	ncbi_112790106	0.216438	0.131932	0.259674	0.3218	0.211157	0.183285	0.330491	0.271386	0.223843	0.257899	0.153025	0.39619	2.95712	PREDICTED: protein CHAPERONE-LIKE PROTEIN OF POR1, chloroplastic-like [Arachis duranensis]	-	-	-	-	GO:0009528//plastid inner membrane	-	GO:0003006//developmental process involved in reproduction;GO:0008652//cellular amino acid biosynthetic process;GO:0009657//plastid organization;GO:0034660//ncRNA metabolic process
ncbi_112761988	ncbi_112761988	0.00344768	0.00263676	0.0062274	0.00441592	0.00652892	0.00259822	0.00295204	0.0119658	0.0188822	0.0251802	0.0206924	0	0.105528	DUF4408 domain protein [Medicago truncatula]	-	-	-	-	-	-	-
ncbi_112790113	ncbi_112790113	0.0775502	0.0644171	0.0384543	0.0372186	0.0394312	0.0898163	0.0470429	0.0781127	0.0666138	0.0677865	0	0.0308298	0.637273	PREDICTED: pentatricopeptide repeat-containing protein At2g27800, mitochondrial-like [Arachis duranensis]	-	-	-	-	-	-	-
ncbi_112790120	ncbi_112790120	0.147466	0.120802	0.0868228	0.107109	0.108597	0.171481	0.0996611	0.119147	0.160052	0.363963	0.0869923	0.128659	1.70075	PREDICTED: nuclear pore complex protein NUP107 isoform X1 [Arachis duranensis]	Genetic Information Processing	Translation	ko03013//RNA transport	K14301	-	-	GO:0051234//establishment of localization
ncbi_112790130	ncbi_112790130	0.112874	0.113174	0.0816676	0.0776362	0.0535215	0.0942951	0.117872	0.124729	0.104962	0.0936251	0.116067	0.07949	1.16991	PREDICTED: cell differentiation protein RCD1 homolog [Arachis duranensis]	Genetic Information Processing	Folding, sorting and degradation	ko03018//RNA degradation	K12606	-	-	-
ncbi_112790139	ncbi_112790139	0.00825591	0.00277445	0.00170331	0.00245353	0	0.00143402	0.0013474	0.00720438	0.0331213	0	0	0	0.0582943	PREDICTED: naringenin 8-dimethylallyltransferase 2, chloroplastic-like [Arachis duranensis]	Metabolism;Metabolism;Metabolism	Global and overview maps;Global and overview maps;Metabolism of cofactors and vitamins	ko01100//Metabolic pathways;ko01110//Biosynthesis of secondary metabolites;ko00130//Ubiquinone and other terpenoid-quinone biosynthesis	K09833;K09833;K09833	-	-	-
ncbi_112790155	ncbi_112790155	0.143155	0.152969	0.0283066	0.0212144	0.0284375	0.0709633	0.0357462	0.156349	0.0760663	0.0600467	0.0228014	0.0834228	0.879479	PREDICTED: alpha-1,3-mannosyl-glycoprotein 2-beta-N-acetylglucosaminyltransferase [Arachis duranensis]	Metabolism;Metabolism	Global and overview maps;Glycan biosynthesis and metabolism	ko01100//Metabolic pathways;ko00510//N-Glycan biosynthesis	K00726;K00726	GO:0031090//organelle membrane;GO:0031224//intrinsic component of membrane;GO:0031984//organelle subcompartment;GO:0043231//intracellular membrane-bounded organelle	GO:0008375//acetylglucosaminyltransferase activity;GO:0043169//cation binding	GO:0000097//sulfur amino acid biosynthetic process;GO:0006486//protein glycosylation;GO:0006970//response to osmotic stress;GO:0009311//oligosaccharide metabolic process
ncbi_114925883	ncbi_114925883	0.00128594	0	0	0.00310993	0.0076694	0.00603116	0.00146114	0	0	0	0	0	0.0195576	PREDICTED: probable phospholipid-transporting ATPase 8 [Arachis duranensis]	-	-	-	-	-	-	-
ncbi_112790186	ncbi_112790186	0.00550489	0.00223327	0.00408942	0	0.00343625	0.0110777	0.00101516	0	0	0	0	0	0.0273567	PREDICTED: uncharacterized protein LOC107469405 [Arachis duranensis]	-	-	-	-	-	-	-
ncbi_112790196	ncbi_112790196	0.1006	0.0608861	0.190035	0.258614	0.14775	0.0953377	0.192722	0.127048	0.0693837	0.0856756	0.0329886	0.201799	1.56284	PREDICTED: uncharacterized protein LOC107469712 isoform X1 [Arachis duranensis]	-	-	-	-	-	-	-
ncbi_112790220	ncbi_112790220	0.00438017	0.00108366	0.0106634	0.0157909	0.00306653	0.00147355	0.00794135	0	0.00538399	0	0	0.00469851	0.0544821	PREDICTED: protein LYK5-like [Arachis ipaensis]	-	-	-	-	-	-	-
ncbi_112710990	ncbi_112710990	0.000608005	0.00138935	0	0	0	0	0	0	0	0	0	0	0.00199735	PREDICTED: naringenin 8-dimethylallyltransferase 2, chloroplastic-like isoform X1 [Arachis ipaensis]	Metabolism;Metabolism;Metabolism	Global and overview maps;Global and overview maps;Metabolism of cofactors and vitamins	ko01100//Metabolic pathways;ko01110//Biosynthesis of secondary metabolites;ko00130//Ubiquinone and other terpenoid-quinone biosynthesis	K09833;K09833;K09833	-	-	-
ncbi_112790249	ncbi_112790249	0.031629	0.0297262	0.0283682	0.0260124	0.039067	0.0329163	0.037242	0.0301306	0.0112501	0.0274144	0.0486365	0.0546805	0.397073	PREDICTED: 1,4-alpha-glucan-branching enzyme 3, chloroplastic/amyloplastic isoform X1 [Arachis duranensis]	Metabolism;Metabolism;Metabolism	Global and overview maps;Global and overview maps;Carbohydrate metabolism	ko01100//Metabolic pathways;ko01110//Biosynthesis of secondary metabolites;ko00500//Starch and sucrose metabolism	K00700;K00700;K00700	-	-	-
ncbi_112710997	ncbi_112710997	0.00283173	0.00292759	0.0014716	0.00387402	0.00364697	0.00463665	0.00573285	0	0.0153596	0.0156521	0	0.0146107	0.0707438	PREDICTED: 1,4-alpha-glucan-branching enzyme 3, chloroplastic/amyloplastic isoform X1 [Arachis duranensis]	Metabolism;Metabolism;Metabolism	Global and overview maps;Global and overview maps;Carbohydrate metabolism	ko01100//Metabolic pathways;ko01110//Biosynthesis of secondary metabolites;ko00500//Starch and sucrose metabolism	K00700;K00700;K00700	-	-	-
ncbi_112790266	ncbi_112790266	0.136022	0.100054	0.155097	0.134712	0.121095	0.154883	0.157743	0.135652	0.130032	0.104315	0.146126	0.191559	1.66729	PREDICTED: protein PALE CRESS, chloroplastic-like isoform X1 [Arachis duranensis]	-	-	-	-	GO:0009536//plastid	-	GO:0006397//mRNA processing;GO:0009657//plastid organization;GO:0009887//organ morphogenesis;GO:0010468//regulation of gene expression;GO:0034645//cellular macromolecule biosynthetic process
ncbi_112790281	ncbi_112790281	0.37904	0.224315	0.586574	0.457416	0.494631	0.345543	0.591507	0.291385	0.317698	0.278094	0.411556	0.404485	4.78224	PREDICTED: proline synthase co-transcribed bacterial homolog protein-like [Arachis ipaensis]	-	-	-	-	-	-	-
ncbi_112790290	ncbi_112790290	0.10098	0.0618876	0.0539857	0.051736	0.0404021	0.086168	0.0384882	0.0279928	0.0358084	0.0512658	0.0359635	0.0558141	0.640492	PREDICTED: zinc finger CCCH domain-containing protein 18 [Arachis duranensis]	-	-	-	-	-	GO:0003676//nucleic acid binding;GO:0043169//cation binding	-
ncbi_112790298	ncbi_112790298	0.161455	0.14756	0.0898803	0.0345748	0.0916976	0.108619	0.0247795	0.246873	0.111334	0.0204841	0.172866	0.0244479	1.23457	PREDICTED: protein ASPARTIC PROTEASE IN GUARD CELL 2-like [Arachis duranensis]	-	-	-	-	-	-	-
ncbi_112790310	ncbi_112790310	0.0195035	0.0177737	0.0113796	0.00212176	0.00418906	0.0197167	0.00349588	0.00594566	0.0134193	0.00971672	0.0462009	0	0.153463	extracellular ligand-gated ion channel protein [Medicago truncatula]	-	-	-	-	-	-	-
ncbi_112790324	ncbi_112790324	0.303374	0.191382	0.128285	0.0881705	0.0877134	0.218026	0.11257	0.131333	0.232288	0.313393	0.0929695	0.117372	2.01688	PREDICTED: protein transport protein SEC13 homolog B-like [Arachis duranensis]	Genetic Information Processing;Genetic Information Processing	Folding, sorting and degradation;Translation	ko04141//Protein processing in endoplasmic reticulum;ko03013//RNA transport	K14004;K14004	-	-	-
ncbi_112790337	ncbi_112790337	0.0913036	0.0794177	0.0281721	0.0142561	0.0145617	0.0637573	0.0130842	0.0764747	0.0344432	0.126588	0.0397899	0.0238605	0.605708	PREDICTED: protein GrpE-like [Arachis duranensis]	-	-	-	-	-	-	-
ncbi_112790344	ncbi_112790344	0.0449885	0.0309465	0.0471709	0.0374361	0.0358943	0.0503073	0.0794716	0.0192915	0.00472294	0.0269292	0.012414	0.0639732	0.453546	PREDICTED: uncharacterized protein LOC107468146 [Arachis duranensis]	-	-	-	-	-	-	-
ncbi_112790350	ncbi_112790350	0.0554545	0.038548	0.0592286	0.0620908	0.0782681	0.072417	0.0725637	0.00386937	0.0596535	0.132573	0.00870397	0.0602581	0.703629	PREDICTED: 65-kDa microtubule-associated protein 1-like [Arachis duranensis]	-	-	-	-	-	GO:0015631//tubulin binding	GO:0022402//cell cycle process
ncbi_112790358	ncbi_112790358	0.00197583	0	0.00158035	0	0	0	0	0	0.0122979	0.00556289	0	0	0.0214169	PREDICTED: indole-3-acetate O-methyltransferase 1-like [Arachis duranensis]	-	-	-	-	-	-	-
ncbi_112790363	ncbi_112790363	0.106584	0.0705992	0.0439618	0.0286337	0.021158	0.106382	0.015093	0.0529464	0.0460529	0.0886586	0.0546184	0.00849769	0.643185	LBP/BPI/CETP family, carboxy-terminal domain protein [Medicago truncatula]	-	-	-	-	-	GO:0005488//binding	-
ncbi_112790375	ncbi_112790375	0.0681806	0.0381246	0.0372606	0.0236323	0.0255711	0.0543204	0.0424231	0.016932	0.0286666	0.0364266	0	0.0931063	0.464644	PREDICTED: cell division protein FtsZ homolog 1, chloroplastic-like [Arachis ipaensis]	-	-	-	-	GO:0032991//macromolecular complex;GO:0044424//intracellular part	GO:0017111//nucleoside-triphosphatase activity;GO:0032550//purine ribonucleoside binding	GO:0043623//cellular protein complex assembly;GO:0044763//single-organism cellular process
ncbi_112790372	ncbi_112790372	0.0431773	0.0351085	0.0593578	0.0294371	0.0143032	0.0348846	0.0335988	0.0376327	0.0315105	0.120691	0.0394231	0.0233194	0.502444	PREDICTED: transcription initiation factor TFIID subunit 6-like [Arachis duranensis]	Genetic Information Processing	Transcription	ko03022//Basal transcription factors	K03131	GO:0043231//intracellular membrane-bounded organelle	GO:0046983//protein dimerization activity	GO:0006355//regulation of transcription, DNA-templated;GO:0006412//translation
ncbi_112790379	ncbi_112790379	0.328743	0.205339	0.144379	0.107964	0.125235	0.206067	0.0954454	0.17634	0.44447	0.267941	0.216457	0.147781	2.46616	PREDICTED: syntaxin-52-like [Arachis duranensis]	Genetic Information Processing	Folding, sorting and degradation	ko04130//SNARE interactions in vesicular transport	K08503	-	-	-
ncbi_112790389	ncbi_112790389	0.0900319	0.0638191	0.0560895	0.0572843	0.0489922	0.0609978	0.049119	0.0156596	0.0749962	0.150401	0.0647101	0.0471559	0.779257	PREDICTED: FBD-associated F-box protein At4g10400-like [Arachis ipaensis]	-	-	-	-	-	-	-
ncbi_112790403	ncbi_112790403	0.18894	0.12877	0.250382	0.228473	0.175598	0.228877	0.209182	0.226257	0.250141	0.223402	0.171001	0.272961	2.55399	PREDICTED: uncharacterized protein LOC107622172 isoform X1 [Arachis ipaensis]	-	-	-	-	-	-	-
ncbi_112790417	ncbi_112790417	0.0116105	0.00403995	0.00151189	0.00138397	0	0.00669214	0	0.0178866	0.00371309	0	0	0	0.0468382	PREDICTED: probable long-chain-alcohol O-fatty-acyltransferase 5 [Arachis ipaensis]	-	-	-	-	-	GO:0016740//transferase activity	-
ncbi_112790423	ncbi_112790423	0.152075	0.177593	0.0647363	0.0615255	0.0876756	0.210932	0.0545898	0.115219	0.162041	0.0942475	0.0544062	0.0578539	1.29289	PREDICTED: protein ENHANCED DOWNY MILDEW 2-like isoform X1 [Arachis duranensis]	-	-	-	-	-	-	-
ncbi_112790454	ncbi_112790454	0.00291499	0.00105472	0	0	0	0	0	0	0.003872	0	0	0	0.00784171	PREDICTED: aspartic proteinase nepenthesin-2-like [Arachis duranensis]	-	-	-	-	-	-	-
ncbi_112711014	ncbi_112711014	0.000706689	0	0.00151127	0	0	0	0	0	0	0	0	0	0.00221796	PREDICTED: aspartic proteinase nepenthesin-1-like [Arachis duranensis]	-	-	-	-	-	-	-
ncbi_112790462	ncbi_112790462	0.0598415	0.0461807	0.0724964	0.0798177	0.0771006	0.091421	0.0543014	0.0191967	0.0826335	0.0616905	0.0332627	1.02101	1.69896	PREDICTED: probable pectate lyase 1 [Arachis duranensis]	Metabolism	Carbohydrate metabolism	ko00040//Pentose and glucuronate interconversions	K01728	-	-	-
ncbi_112790471	ncbi_112790471	0.155708	0.102133	0.258534	0.253542	0.203157	0.140805	0.342156	0.15786	0.186863	0.102324	0.237609	0.207518	2.34821	PREDICTED: inosine triphosphate pyrophosphatase [Arachis duranensis]	Metabolism;Metabolism	Global and overview maps;Nucleotide metabolism	ko01100//Metabolic pathways;ko00230//Purine metabolism	K01519;K01519	-	-	-
ncbi_112790483	ncbi_112790483	0.00636089	0.00296046	0.00141206	0.00585093	0.0104521	0.00631331	0.00183166	0	0	0	0.0227541	0	0.0579354	PREDICTED: pentatricopeptide repeat-containing protein At4g33990-like [Arachis duranensis]	-	-	-	-	-	-	-
ncbi_112790490	ncbi_112790490	0.0238549	0.018271	0.0373357	0.0608132	0.0448446	0.0165922	0.0587941	0.01439	0.0335167	0.0304658	0.0410434	0.0535957	0.433517	PREDICTED: pentatricopeptide repeat-containing protein At5g46680 [Malus domestica]	-	-	-	-	-	-	-
ncbi_112790504	ncbi_112790504	3.60395	2.79266	1.88088	0.555917	1.11724	2.02458	0.367992	3.71454	2.20601	1.27917	1.28438	1.10821	21.9355	PREDICTED: stilbene synthase 3-like [Arachis ipaensis]	Metabolism;Metabolism;Organismal Systems;Metabolism	Global and overview maps;Global and overview maps;Environmental adaptation;Biosynthesis of other secondary metabolites	ko01100//Metabolic pathways;ko01110//Biosynthesis of secondary metabolites;ko04712//Circadian rhythm - plant;ko00941//Flavonoid biosynthesis	K00660;K00660;K00660;K00660	-	-	-
ncbi_112790512	ncbi_112790512	0.000851811	0.0027205	0	0	0	0.00803553	0.00123696	0	0	0	0	0	0.0128448	PREDICTED: pentatricopeptide repeat-containing protein At3g49710-like [Arachis duranensis]	-	-	-	-	-	-	-
ncbi_112790525	ncbi_112790525	0.0111536	0.0097317	0.00165087	0	0.00504534	0.00226499	0	0	0	0	0	0	0.0298465	PREDICTED: uncharacterized protein LOC107462545 isoform X1 [Arachis duranensis]	-	-	-	-	-	-	-
ncbi_112790551	ncbi_112790551	0.00734285	0.00561053	0.00329494	0	0	0.00131967	0	0	0.0156026	0	0	0	0.0331706	PREDICTED: cytochrome P450 87A3-like [Arachis ipaensis]	-	-	-	-	-	-	-
ncbi_112790565	ncbi_112790565	0.699896	0.488614	0.738898	0.414304	0.474539	0.580706	0.587104	0.454535	0.521933	0.635468	0.685013	0.88108	7.16209	PREDICTED: proteasome subunit alpha type-6 [Arachis duranensis]	Genetic Information Processing	Folding, sorting and degradation	ko03050//Proteasome	K02730	GO:0043231//intracellular membrane-bounded organelle;GO:0043234//protein complex	GO:0004175//endopeptidase activity	GO:0019941//modification-dependent protein catabolic process
ncbi_112790571	ncbi_112790571	0.00152026	0	0	0	0	0	0	0	0	0	0	0	0.00152026	PREDICTED: sodium/hydrogen exchanger 4 isoform X1 [Arachis duranensis]	-	-	-	-	GO:0031090//organelle membrane;GO:0031224//intrinsic component of membrane	GO:0005451//monovalent cation:proton antiporter activity;GO:0046873//metal ion transmembrane transporter activity	GO:0006814//sodium ion transport;GO:0006970//response to osmotic stress;GO:0015992//proton transport;GO:0044763//single-organism cellular process;GO:0055065//metal ion homeostasis;GO:0055067//monovalent inorganic cation homeostasis
ncbi_112790583	ncbi_112790583	5.10892	2.92212	15.9038	14.2693	12.3877	6.19377	18.0742	3.73451	5.08726	4.32382	10.1111	10.3958	108.512	PREDICTED: oxygen-evolving enhancer protein 1, chloroplastic [Arachis duranensis]	Metabolism;Metabolism	Global and overview maps;Energy metabolism	ko01100//Metabolic pathways;ko00195//Photosynthesis	K02716;K02716	GO:0009521//photosystem;GO:0019867//outer membrane;GO:0031224//intrinsic component of membrane	-	GO:0042548//regulation of photosynthesis, light reaction
ncbi_112790587	ncbi_112790587	0.100105	0.0781138	0.0610766	0.0618791	0.0565438	0.0706283	0.0538945	0.192358	0.00716973	0.150653	0.0954062	0.098811	1.02664	PREDICTED: glycerophosphodiester phosphodiesterase GDPDL4 [Arachis duranensis]	-	-	-	-	-	GO:0008081//phosphoric diester hydrolase activity	-
ncbi_114924379	ncbi_114924379	0.00138334	0.00135492	0	0	0	0.00174592	0	0	0	0.0235995	0	0	0.0280837	-	-	-	-	-	-	-	-
ncbi_112790595	ncbi_112790595	0.0206307	0.00684522	0.00417766	0.00718332	0.0140435	0.0163986	0.00637341	0.0179177	0	0.0175255	0	0.0135022	0.124598	PREDICTED: pentatricopeptide repeat-containing protein At2g33680 [Arachis duranensis]	-	-	-	-	-	-	-
ncbi_112790609	ncbi_112790609	0.251882	0.172568	0.152612	0.0855259	0.0970275	0.231999	0.0982772	0.179079	0.275803	0.159861	0.140054	0.0871873	1.93188	PREDICTED: beta-(1,2)-xylosyltransferase [Arachis duranensis]	Metabolism	Global and overview maps	ko01100//Metabolic pathways	K03714	GO:0000139//Golgi membrane;GO:0031224//intrinsic component of membrane;GO:0031985//Golgi cisterna	GO:0035252//UDP-xylosyltransferase activity	GO:0006486//protein glycosylation;GO:0006498//N-terminal protein lipidation;GO:0065002//intracellular protein transmembrane transport
ncbi_112790618	ncbi_112790618	0.110208	0.0868647	0.052459	0.0431667	0.0446993	0.0426637	0.0275088	0.128757	0.0960549	0.0440174	0.118738	0.0783932	0.873531	Ankyrin repeat-containing protein [Glycine soja]	-	-	-	-	-	-	-
ncbi_112790646	ncbi_112790646	2.90647	1.9161	3.98948	5.42037	3.64144	3.33596	5.88132	1.8108	2.28079	3.37575	3.14944	4.58326	42.2912	PREDICTED: 40S ribosomal protein S8 [Arachis duranensis]	Genetic Information Processing	Translation	ko03010//Ribosome	K02995	-	-	-
ncbi_112790698	ncbi_112790698	0.0462086	0.0250303	0.0534449	0.0607221	0.0670682	0.0435719	0.0716494	0.00308404	0.0635442	0.0339205	0.0579072	0.0916713	0.617823	PREDICTED: probable cytokinin riboside 5'-monophosphate phosphoribohydrolase LOGL5 [Arachis duranensis]	-	-	-	-	-	-	-
ncbi_112711043	ncbi_112711043	0.00835111	0.0100933	0.00533974	0.00259931	0.00338694	0.00122274	0.00528066	0.022684	0.011165	0.0157627	0	0.00486877	0.0907543	PREDICTED: disease resistance protein RPM1-like [Arachis duranensis]	Organismal Systems	Environmental adaptation	ko04626//Plant-pathogen interaction	K13457	-	-	-
ncbi_112790728	ncbi_112790728	0.110418	0.0779314	0.11207	0.113204	0.0999775	0.0946496	0.122825	0.0680371	0.0198481	0.0541913	0.0717919	0.141361	1.08631	PREDICTED: mitochondrial import inner membrane translocase subunit TIM22-2-like [Arachis ipaensis]	-	-	-	-	GO:0031224//intrinsic component of membrane	-	-
ncbi_112790657	ncbi_112790657	0.010294	0.00563095	0.0105399	0.00561168	0	0.0221794	0.00287724	0.0148291	0.0232379	0.00643402	0	0.0972577	0.198892	PREDICTED: kinesin-like protein KIN12B [Arachis duranensis]	-	-	-	-	GO:0015630//microtubule cytoskeleton;GO:0043234//protein complex;GO:0044430//cytoskeletal part	GO:0005488//binding	-
ncbi_112790690	ncbi_112790690	0.200885	0.137084	0.198727	0.244788	0.214708	0.191338	0.304687	0.162994	0.161793	0.117425	0.129821	0.244495	2.30874	calcium-dependent lipid-binding (CaLB domain) family protein [Medicago truncatula]	-	-	-	-	-	-	-
ncbi_112790652	ncbi_112790652	0.00834272	0.00167398	0.00528535	0.0151539	0.0020986	0.0157938	0.00365631	0	0.0368726	0.0408652	0.010453	0	0.140196	PREDICTED: protein TORNADO 1 [Arachis duranensis]	-	-	-	-	-	-	-
ncbi_112790666	ncbi_112790666	0.144227	0.142892	0.0450783	0.032258	0.0619806	0.193762	0.0192296	0.0514759	0.140321	0.111733	0.0278008	0.0571814	1.02794	PREDICTED: heterogeneous nuclear ribonucleoprotein 1 isoform X1 [Arachis duranensis]	Genetic Information Processing	Translation	ko03015//mRNA surveillance pathway	K14411	-	-	-
ncbi_112790714	ncbi_112790714	0.0066342	0.0111899	0.00524071	0.00235934	0.01079	0.00226591	0.00272355	0	0	0	0	0	0.0412037	PREDICTED: probable serine/threonine-protein kinase WNK11 [Arachis duranensis]	-	-	-	-	-	-	-
ncbi_112790707	ncbi_112790707	0.0173619	0.0193349	0.0360474	0.0041055	0.0205885	0.0195569	0.00720597	0	0.0226986	0.015851	0.0330607	0.0314567	0.227268	PREDICTED: probable serine/threonine-protein kinase WNK11 [Arachis duranensis]	-	-	-	-	-	-	-
ncbi_112788926	ncbi_112788926	0.000821731	0.00325596	0.00146056	0.00116736	0	0.00118252	0	0	0.00754249	0	0.0183235	0	0.0337541	PREDICTED: probable serine/threonine-protein kinase WNK11 [Arachis duranensis]	-	-	-	-	-	-	-
ncbi_112790755	ncbi_112790755	0.016961	0.0176239	0.00968847	0.00210144	0.0117398	0.00965104	0.00502954	0	0.0167789	0	0	0.00849769	0.0980718	PREDICTED: FRIGIDA-like protein 2 [Arachis duranensis]	-	-	-	-	-	-	-
ncbi_112790762	ncbi_112790762	0.00549451	0.004999	0.00187132	0	0.00308785	0.00315841	0.00130045	0	0	0	0	0	0.0199115	-	-	-	-	-	-	-	-
ncbi_112790787	ncbi_112790787	0.146349	0.106413	0.371785	0.323588	0.251918	0.153469	0.309295	0.0337722	0.0941866	0.120153	0.305759	0.165507	2.3822	PREDICTED: ribulose bisphosphate carboxylase/oxygenase activase, chloroplastic [Arachis duranensis]	-	-	-	-	-	-	-
ncbi_112790773	ncbi_112790773	0.183604	0.149776	0.0577913	0.0431121	0.0695692	0.168697	0.0221079	0.240919	0.159432	0.137509	0.11385	0.112221	1.45859	PREDICTED: vacuolar cation/proton exchanger 3-like [Arachis duranensis]	-	-	-	-	-	-	-
ncbi_112790801	ncbi_112790801	0.0463039	0.0248501	0.0333391	0.0205805	0.0157282	0.0444088	0.0374774	0.0234435	0.0762394	0.0356738	0.0221748	0.017246	0.397465	PREDICTED: probable WRKY transcription factor 20 [Arachis duranensis]	-	-	-	-	-	GO:0003677//DNA binding	GO:0010468//regulation of gene expression
ncbi_112790810	ncbi_112790810	0.157184	0.104212	0.0586318	0.0125803	0.0187459	0.0575444	0.0141964	0.124664	0.224106	0.143389	0.0117629	0.0263144	0.95333	scarecrow-like protein 21 [Cajanus cajan]	-	-	-	-	-	-	GO:0010468//regulation of gene expression
ncbi_112789710	ncbi_112789710	0.025714	0.0166697	0.0250221	0.0103805	0.0270012	0.012492	0.00534619	0.0175829	0.0437128	0.00835051	0.0166904	0.0147371	0.223699	PREDICTED: zinc finger CCCH domain-containing protein 18-like [Arachis duranensis]	-	-	-	-	-	GO:0003676//nucleic acid binding	-
ncbi_112790833	ncbi_112790833	0.00805746	0.00900065	0.0162965	0.0125487	0.00915251	0.00744422	0.0210212	0	0.0233885	0.0163408	0.0172675	0	0.140518	PREDICTED: protein spotted leaf 11 [Arachis duranensis]	-	-	-	-	-	-	-
ncbi_112790829	ncbi_112790829	0.0122497	0.0133497	0.010892	0.00678865	0.00397101	0.00647016	0.00205977	0	0.00934343	0	0.0137797	0	0.0789042	PREDICTED: ABC transporter C family member 3-like [Arachis duranensis]	Environmental Information Processing	Membrane transport	ko02010//ABC transporters	K05666	-	-	-
ncbi_112711074	ncbi_112711074	0.0163971	0.0094007	0.00620294	0.00233029	0.010774	0.0198352	0	0	0.0337652	0.0735014	0	0	0.172207	PREDICTED: uncharacterized protein LOC107475313 [Arachis duranensis]	-	-	-	-	-	-	-
ncbi_112790436	ncbi_112790436	0.000318108	0	0.00497265	0.0053758	0	0.00143402	0.00173803	0	0	0	0	0	0.0138386	-	-	-	-	-	-	-	-
ncbi_112790845	ncbi_112790845	0.0921055	0.109337	0.0465807	0.0395727	0.0313744	0.113334	0.0228136	0.172015	0.171451	0.133605	0.130299	0.161703	1.22419	PREDICTED: bromodomain testis-specific protein-like [Arachis duranensis]	-	-	-	-	-	-	-
ncbi_112711079	ncbi_112711079	0	0	0	0	0	0	0	0.0185912	0	0	0	0	0.0185912	PREDICTED: cytochrome P450 87A3-like [Arachis ipaensis]	-	-	-	-	-	-	-
ncbi_112790852	ncbi_112790852	0.023438	0.0248875	0.0187965	0.011935	0.00781336	0.0177042	0.0234643	0.0337894	0.0162695	0.0503306	0.0403882	0.0346509	0.303467	PREDICTED: nucleolin [Lupinus angustifolius]	-	-	-	-	-	-	-
ncbi_112790880	ncbi_112790880	0.00803784	0.00524515	0.00207796	0.00344106	0.00397101	0.00319177	0.00189175	0.0198715	0.0183844	0	0	0	0.0661124	PREDICTED: rRNA-processing protein EFG1-like [Arachis duranensis]	-	-	-	-	-	-	-
ncbi_112790891	ncbi_112790891	0.00278212	0	0	0	0	0	0	0	0	0	0	0	0.00278212	PREDICTED: serine/threonine-protein phosphatase 7 long form homolog [Arachis ipaensis]	-	-	-	-	-	-	-
ncbi_112790896	ncbi_112790896	0	0.00126642	0	0	0	0	0	0	0	0	0	0	0.00126642	PREDICTED: rRNA-processing protein EFG1-like [Arachis duranensis]	-	-	-	-	-	-	-
ncbi_112790906	ncbi_112790906	0.0238104	0.0162305	0.0652041	0.0179576	0.0572071	0.0174549	0.0046126	0.0514676	0.0128644	0.0296016	0.110328	0	0.406739	PREDICTED: cytochrome P450 71D10-like [Arachis ipaensis]	Metabolism	Global and overview maps	ko01100//Metabolic pathways	K00512	-	GO:0016491//oxidoreductase activity;GO:0046906//tetrapyrrole binding;GO:0046914//transition metal ion binding	GO:0044710//single-organism metabolic process
ncbi_112790914	ncbi_112790914	0.121218	0.0599803	0.335502	0.297296	0.281134	0.126368	0.32464	0.0459594	0.169085	0.126273	0.326176	0.294689	2.50832	PREDICTED: cytochrome P450 71D9-like [Arachis duranensis]	-	-	-	-	-	GO:0016491//oxidoreductase activity;GO:0046906//tetrapyrrole binding;GO:0046914//transition metal ion binding	GO:0044710//single-organism metabolic process
ncbi_112711101	ncbi_112711101	0	0.00159943	0.00271151	0	0	0	0	0	0	0.0288297	0	0	0.0331407	PREDICTED: cytochrome P450 71D11-like [Arachis ipaensis]	Metabolism	Global and overview maps	ko01100//Metabolic pathways	K00512	-	GO:0016491//oxidoreductase activity;GO:0046906//tetrapyrrole binding;GO:0046914//transition metal ion binding	GO:0044710//single-organism metabolic process
ncbi_112790929	ncbi_112790929	0.0743957	0.0677867	0.0896854	0.0515146	0.107318	0.0607251	0.0318653	0.0671109	0.096029	0.0824198	0.140596	0	0.869446	DUF1262 family protein [Medicago truncatula]	-	-	-	-	-	-	-
ncbi_112790921	ncbi_112790921	0.0404731	0.0264266	0.0174562	0.016207	0.0182831	0.0516911	0.0120629	0.0187294	0.0364986	0.038621	0.028284	0.029804	0.334537	DUF1262 family protein [Medicago truncatula]	-	-	-	-	-	-	-
ncbi_112790939	ncbi_112790939	0.000939965	0	0.000995853	0	0.00372063	0.00117419	0.00162717	0.0081473	0	0	0.0134434	0	0.0300485	DUF1262 family protein [Medicago truncatula]	-	-	-	-	-	-	-
ncbi_112790963	ncbi_112790963	0.139964	0.0883075	0.219741	0.277852	0.223895	0.106106	0.313758	0.0852768	0.185318	0.0973267	0.185995	0.226778	2.15032	membrane protein [Medicago truncatula]	-	-	-	-	-	-	-
ncbi_112790991	ncbi_112790991	4.33472	2.90233	2.36591	1.10959	1.74251	3.54431	0.760348	2.69938	3.59644	2.99659	2.1756	1.41893	29.6467	PREDICTED: serine acetyltransferase 1, chloroplastic [Arachis duranensis]	Metabolism;Metabolism;Metabolism;Metabolism;Metabolism;Metabolism	Global and overview maps;Global and overview maps;Global and overview maps;Global and overview maps;Amino acid metabolism;Energy metabolism	ko01100//Metabolic pathways;ko01110//Biosynthesis of secondary metabolites;ko01200//Carbon metabolism;ko01230//Biosynthesis of amino acids;ko00270//Cysteine and methionine metabolism;ko00920//Sulfur metabolism	K00640;K00640;K00640;K00640;K00640;K00640	-	GO:0016412//serine O-acyltransferase activity	GO:0006563//L-serine metabolic process
ncbi_112790996	ncbi_112790996	0.0291796	0.0253537	0.0491179	0.0463427	0.041423	0.0444156	0.0442357	0.0234617	0.0302621	0.0183374	0.0517648	0.0208837	0.424778	-	-	-	-	-	-	-	-
ncbi_112791009	ncbi_112791009	0.132189	0.120989	0.0179178	0.0187248	0.0361804	0.098138	0.015547	0.0735002	0.112337	0.0677934	0.0383133	0.0467198	0.77835	PREDICTED: uncharacterized protein LOC107462443 [Arachis duranensis]	-	-	-	-	-	-	-
ncbi_112791021	ncbi_112791021	0.11057	0.0892549	0.0529433	0.0466547	0.0489463	0.0978257	0.043576	0.0681066	0.0603003	0.0817626	0.0640457	0.0834838	0.84747	DNA-dependent metalloprotease WSS1 isoform X1 [Cajanus cajan]	-	-	-	-	-	-	-
ncbi_112791022	ncbi_112791022	0.0811161	0.0626655	0.0544809	0.0488524	0.0461737	0.0566539	0.0337333	0.0877433	0.181771	0.06778	0.0710457	0.0368505	0.828866	PREDICTED: zinc transporter 11 [Arachis duranensis]	-	-	-	-	-	-	-
ncbi_112791030	ncbi_112791030	0.0907396	0.0685834	0.0687339	0.0536552	0.0471853	0.116666	0.033195	0.0570829	0.0702203	0.123039	0.0602737	0.14475	0.934125	PREDICTED: mitochondrial import inner membrane translocase subunit TIM50 [Arachis duranensis]	-	-	-	-	GO:0019866//organelle inner membrane;GO:0031224//intrinsic component of membrane;GO:0043231//intracellular membrane-bounded organelle;GO:0043234//protein complex	-	GO:0000338//protein deneddylation;GO:0006221//pyrimidine nucleotide biosynthetic process;GO:0006605//protein targeting;GO:0009639//response to red or far red light;GO:0043094//cellular metabolic compound salvage
ncbi_112791040	ncbi_112791040	0.0430874	0.0419303	0.036087	0.0302929	0.0301123	0.0470843	0.0228681	0.0388611	0.0445298	0.037553	0.0147164	0.0721443	0.459267	PREDICTED: RNA-binding protein 48 [Arachis ipaensis]	-	-	-	-	-	GO:0097159//organic cyclic compound binding	-
ncbi_112791054	ncbi_112791054	0.10762	0.0711685	0.133083	0.214829	0.184934	0.216084	0.242118	0.0616606	0.158009	0.267496	0.146516	0.157866	1.96138	PREDICTED: nucleolin-like isoform X2 [Glycine max]	-	-	-	-	-	-	-
ncbi_112791060	ncbi_112791060	0.0122255	0.0118518	0.00465929	0.020672	0.0310076	0.0425242	0.0156737	0.0180933	0.041062	0.0597995	0	0.0781625	0.335731	PREDICTED: uncharacterized PE-PGRS family protein PE_PGRS54 [Arachis duranensis]	Genetic Information Processing	Translation	ko03015//mRNA surveillance pathway	K14398	-	-	-
ncbi_112790465	ncbi_112790465	0.0397082	0.0225379	0.0535661	0.0172049	0.0204075	0.0374381	0.0116849	0	0.0456747	0.0419598	0.0518317	1.06319	1.4052	PREDICTED: classical arabinogalactan protein 4-like [Arachis duranensis]	-	-	-	-	-	-	-
ncbi_112791069	ncbi_112791069	0	0	0	0.000742353	0.00380881	0	0	0	0	0.00461106	0	0	0.00916222	PREDICTED: 4-coumarate--CoA ligase-like 1 [Arachis ipaensis]	Metabolism;Metabolism;Metabolism;Metabolism;Metabolism	Global and overview maps;Global and overview maps;Biosynthesis of other secondary metabolites;Metabolism of cofactors and vitamins;Amino acid metabolism	ko01100//Metabolic pathways;ko01110//Biosynthesis of secondary metabolites;ko00940//Phenylpropanoid biosynthesis;ko00130//Ubiquinone and other terpenoid-quinone biosynthesis;ko00360//Phenylalanine metabolism	K01904;K01904;K01904;K01904;K01904	GO:0044424//intracellular part	GO:0015645//fatty acid ligase activity;GO:0032550//purine ribonucleoside binding	GO:0006631//fatty acid metabolic process;GO:0010208//pollen wall assembly;GO:0019438//aromatic compound biosynthetic process;GO:0035337//fatty-acyl-CoA metabolic process
ncbi_112791077	ncbi_112791077	0.131511	0.119963	0.0892017	0.206537	0.156925	0.306172	0.247849	0.137815	0.136755	0.247333	0.13139	0.509882	2.42133	PREDICTED: fasciclin-like arabinogalactan protein 1 [Arachis duranensis]	-	-	-	-	-	-	-
ncbi_112791085	ncbi_112791085	0.0239568	0.0204489	0.00527094	0	0	0.0161857	0.0038388	0.0156768	0.0159631	0	0	0.00447277	0.105814	PREDICTED: nudix hydrolase 10-like [Arachis ipaensis]	-	-	-	-	-	-	-
ncbi_112791093	ncbi_112791093	0.0109547	0.0151728	0.00204282	0.00342258	0.00595116	0.0183129	0.00168648	0.0215907	0.0173672	0.0709668	0	0.0431361	0.210604	PREDICTED: cell division cycle 20.2, cofactor of APC complex-like [Arachis duranensis]	Genetic Information Processing	Folding, sorting and degradation	ko04120//Ubiquitin mediated proteolysis	K03363	-	-	-
ncbi_112791103	ncbi_112791103	0.000445752	0	0.00208663	0.00141749	0	0	0	0	0.00435503	0	0.0131646	0	0.0214695	-	-	-	-	-	-	-	-
ncbi_112791108	ncbi_112791108	0.00668827	0.00624824	0.00319358	0.000793316	0.00678312	0.012987	0	0.00375961	0.0675284	0.0888272	0.0160125	0	0.212821	PREDICTED: fasciclin-like arabinogalactan protein 1 [Arachis duranensis]	-	-	-	-	-	-	-
ncbi_112791112	ncbi_112791112	0.00435208	0.00110386	0.0103956	0	0	0.00345131	0.0059663	0	0	0.0169571	0.0280335	0	0.0702598	PREDICTED: NAD-dependent protein deacetylase SRT1 [Arachis duranensis]	-	-	-	-	-	-	-
ncbi_112791136	ncbi_112791136	0.000607201	0	0	0	0	0	0	0	0	0	0	0	0.000607201	PREDICTED: ent-copalyl diphosphate synthase, chloroplastic-like [Arachis ipaensis]	Metabolism;Metabolism;Metabolism	Global and overview maps;Global and overview maps;Metabolism of terpenoids and polyketides	ko01100//Metabolic pathways;ko01110//Biosynthesis of secondary metabolites;ko00904//Diterpenoid biosynthesis	K04120;K04120;K04120	GO:0009536//plastid	GO:0016829//lyase activity;GO:0016853//isomerase activity	GO:0008152//metabolic process;GO:0044763//single-organism cellular process
ncbi_112791164	ncbi_112791164	0.00613074	0.00458716	0.00497658	0.00164328	0	0.00616465	0	0	0.0160394	0	0	0	0.0395418	PREDICTED: ent-copalyl diphosphate synthase, chloroplastic-like [Arachis ipaensis]	Metabolism;Metabolism;Metabolism	Global and overview maps;Global and overview maps;Metabolism of terpenoids and polyketides	ko01100//Metabolic pathways;ko01110//Biosynthesis of secondary metabolites;ko00904//Diterpenoid biosynthesis	K04120;K04120;K04120	GO:0009536//plastid	GO:0016829//lyase activity;GO:0016853//isomerase activity	GO:0008152//metabolic process;GO:0044763//single-organism cellular process
ncbi_112791155	ncbi_112791155	0.0307972	0.0282487	0.0206391	0.0274406	0.033062	0.0354993	0.0309346	0.0393194	0.0146463	0.0267034	0.067172	0.0392544	0.393717	PREDICTED: poly(A)-specific ribonuclease PARN [Arachis duranensis]	Genetic Information Processing	Folding, sorting and degradation	ko03018//RNA degradation	K01148	-	-	-
ncbi_112791168	ncbi_112791168	0.0121635	0.0128269	0	0	0.00335534	0.00106995	0.00262008	0.0409122	0	0.0238844	0.0147164	0	0.111549	PREDICTED: cellulose synthase-like protein E1 isoform X1 [Arachis duranensis]	-	-	-	-	GO:0031224//intrinsic component of membrane	GO:0016759//cellulose synthase activity	GO:0030243//cellulose metabolic process
ncbi_112791179	ncbi_112791179	0.0139193	0.0110994	0.0119547	0.00352249	0.00914357	0.00470671	0	0.0862458	0.048139	0	0	0.00599336	0.194724	PREDICTED: cellulose synthase-like protein E1 [Arachis duranensis]	-	-	-	-	GO:0031224//intrinsic component of membrane	GO:0016759//cellulose synthase activity	GO:0030243//cellulose metabolic process
ncbi_112791187	ncbi_112791187	0.483515	0.478522	0.20237	0.077711	0.152973	0.45681	0.0555976	0.246295	0.348588	0.351174	0.254746	0.13332	3.24162	PREDICTED: WEB family protein At5g55860-like [Arachis duranensis]	-	-	-	-	-	-	-
ncbi_112791196	ncbi_112791196	0.230483	0.193954	0.0328176	0.00756507	0.0404491	0.278494	0.0127405	0.167234	0.188129	0.226352	0.0550453	0.164246	1.59751	PREDICTED: altered inheritance of mitochondria protein 32-like [Arachis duranensis]	-	-	-	-	-	-	-
ncbi_112791203	ncbi_112791203	0.292446	0.236691	0.192453	0.105257	0.119216	0.300959	0.0711073	0.18468	0.36905	0.237758	0.250385	0.036632	2.39664	PREDICTED: SEC14 cytosolic factor [Arachis duranensis]	-	-	-	-	-	-	-
ncbi_112791220	ncbi_112791220	0.0144666	0.0144842	0.0122147	0.00545264	0.0303312	0.0148812	0.00750823	0.0531916	0.0745136	0.0381325	0.0311757	0.00939669	0.305749	PREDICTED: transmembrane protein 245-like [Lupinus angustifolius]	-	-	-	-	-	-	-
ncbi_112791228	ncbi_112791228	0.00193303	0.0032169	0	0	0	0	0.00102491	0	0	0	0	0	0.00617484	PREDICTED: E3 ubiquitin-protein ligase At4g11680-like isoform X1 [Glycine max]	-	-	-	-	-	-	-
ncbi_112791237	ncbi_112791237	0.296745	0.20456	0.408666	0.469528	0.376141	0.243536	0.516169	0.13176	0.22296	0.238431	0.191678	0.512163	3.81233	PREDICTED: SKP1-like protein 11 isoform X1 [Arachis duranensis]	Genetic Information Processing;Genetic Information Processing	Folding, sorting and degradation;Folding, sorting and degradation	ko04141//Protein processing in endoplasmic reticulum;ko04120//Ubiquitin mediated proteolysis	K03094;K03094	-	-	-
ncbi_112790617	ncbi_112790617	0	0	0	0.000812222	0	0	0	0	0	0	0	0	0.000812222	PREDICTED: uncharacterized protein LOC107472785 [Arachis duranensis]	-	-	-	-	-	-	-
ncbi_112791320	ncbi_112791320	0.0938242	0.0896862	0.0259533	0.0276948	0.0323698	0.110128	0.0148416	0.077061	0.0680985	0.174677	0.0344651	0.010372	0.759171	PREDICTED: formin-binding protein 4 isoform X1 [Arachis ipaensis]	-	-	-	-	-	-	-
ncbi_112791366	ncbi_112791366	0.750477	0.483636	0.920378	0.913329	0.776355	0.691929	1.03377	0.515525	0.566484	0.680116	0.661296	0.745641	8.73893	PREDICTED: uncharacterized protein LOC107459673 [Arachis duranensis]	-	-	-	-	-	-	-
ncbi_112791373	ncbi_112791373	1.14438	1.02801	0.633878	0.906338	0.815687	1.99601	0.897422	1.04069	1.45186	1.86229	0.646605	2.40355	14.8267	PREDICTED: heat shock cognate protein 80-like [Arachis duranensis]	Organismal Systems;Genetic Information Processing	Environmental adaptation;Folding, sorting and degradation	ko04626//Plant-pathogen interaction;ko04141//Protein processing in endoplasmic reticulum	K04079;K04079	-	GO:0005515//protein binding	GO:0044267//cellular protein metabolic process;GO:0050896//response to stimulus
ncbi_112791382	ncbi_112791382	0.296521	0.179712	0.601152	0.564549	0.468047	0.26629	0.61219	0.202301	0.218037	0.254755	0.528672	0.424642	4.61687	PREDICTED: peptidyl-prolyl cis-trans isomerase FKBP16-1, chloroplastic [Arachis ipaensis]	-	-	-	-	-	GO:0016853//isomerase activity	-
ncbi_112791390	ncbi_112791390	0.0719618	0.070329	0.0359982	0.0279931	0.0181635	0.0780689	0.0098529	0.0971298	0.0963799	0.0680748	0.017144	0	0.591096	PREDICTED: protein transport protein SFT2-like [Arachis ipaensis]	-	-	-	-	GO:0031224//intrinsic component of membrane	-	GO:0006810//transport
ncbi_112791402	ncbi_112791402	0.00891417	0.00829546	0.00426142	0.00462022	0.00876127	0.00894255	0.00545494	0	0	0	0.0171332	0	0.0663832	PREDICTED: probable LRR receptor-like serine/threonine-protein kinase At4g26540 [Arachis duranensis]	-	-	-	-	GO:0031224//intrinsic component of membrane	GO:0004672//protein kinase activity;GO:0032550//purine ribonucleoside binding	GO:0006464//cellular protein modification process;GO:0006796//phosphate-containing compound metabolic process
ncbi_112791410	ncbi_112791410	0.000499563	0	0.00162906	0	0	0	0	0	0	0	0	0	0.00212862	PREDICTED: kinesin KP1-like [Arachis duranensis]	-	-	-	-	GO:0005875//microtubule associated complex;GO:0043231//intracellular membrane-bounded organelle	GO:0003774//motor activity;GO:0015631//tubulin binding;GO:0032550//purine ribonucleoside binding	GO:0007017//microtubule-based process;GO:0045333//cellular respiration
ncbi_112791420	ncbi_112791420	0.249308	0.203552	0.117073	0.0829823	0.0853347	0.246364	0.0788528	0.197709	0.476272	0.302856	0.164267	0.237795	2.44237	PREDICTED: uridine kinase-like protein 3 [Arachis duranensis]	Metabolism;Metabolism	Global and overview maps;Nucleotide metabolism	ko01100//Metabolic pathways;ko00240//Pyrimidine metabolism	K00876;K00876	-	GO:0019206//nucleoside kinase activity;GO:0032550//purine ribonucleoside binding	GO:0006222//UMP biosynthetic process;GO:0006241//CTP biosynthetic process
ncbi_112791433	ncbi_112791433	0.002516	0	0.00188016	0.00139004	0.00383006	0	0	0.0212756	0	0	0	0	0.0308919	PREDICTED: protein YLS9 [Arachis duranensis]	-	-	-	-	-	-	-
ncbi_112791439	ncbi_112791439	0.069773	0.0522307	0.0526746	0.029668	0.0340269	0.0993497	0.0253826	0.0212756	0.0727652	0.043049	0.090401	0.0825028	0.673099	PREDICTED: pentatricopeptide repeat-containing protein At2g17670 [Arachis duranensis]	-	-	-	-	-	-	-
ncbi_114924386	ncbi_114924386	0.000415699	0	0	0	0	0	0	0	0	0	0	0	0.000415699	PREDICTED: uncharacterized protein LOC107619103 [Arachis ipaensis]	-	-	-	-	-	-	-
ncbi_112791449	ncbi_112791449	0.0407755	0.0320001	0.0519581	0.034498	0.0422944	0.0287052	0.0513738	0.0372502	0.035508	0.0377281	0.018468	0.04847	0.459029	PREDICTED: calpain-15 isoform X1 [Glycine max]	-	-	-	-	-	-	-
ncbi_112791461	ncbi_112791461	0.00023629	0	0	0	0	0	0	0	0.018149	0	0	0	0.0183853	PREDICTED: 25S rRNA (uridine-N(3))-methyltransferase-like [Arachis duranensis]	-	-	-	-	-	-	-
ncbi_112791477	ncbi_112791477	0.018597	0.0105507	0.0406154	0.0125811	0.0256918	0.0211614	0.0120698	0.00546475	0.0255817	0	0.0774789	0	0.249793	PREDICTED: LOW QUALITY PROTEIN: BTB/POZ domain-containing protein At1g55760-like [Arachis ipaensis]	-	-	-	-	-	-	-
ncbi_112791506	ncbi_112791506	0.373797	0.244376	0.348326	0.383096	0.339313	0.356553	0.344726	0.288068	0.414283	0.362936	0.318875	0.375949	4.1503	PREDICTED: RNA-binding protein pno1 [Arachis ipaensis]	-	-	-	-	-	-	-
ncbi_112791492	ncbi_112791492	0.219352	0.144571	0.0826667	0.0399252	0.0529243	0.131387	0.0368309	0.178342	0.150428	0.190486	0.116473	0.186844	1.53023	PREDICTED: DNA damage-inducible protein 1 [Arachis duranensis]	-	-	-	-	-	-	-
ncbi_112791516	ncbi_112791516	0.125691	0.100444	0.0811643	0.0577521	0.0676875	0.096261	0.0419816	0.105944	0.142014	0.154037	0.0189732	0.114913	1.10686	PREDICTED: enhancer of mRNA-decapping protein 4-like isoform X2 [Arachis duranensis]	Genetic Information Processing	Folding, sorting and degradation	ko03018//RNA degradation	K12616	-	-	-
ncbi_112791542	ncbi_112791542	0.0388618	0.0347106	0.0287849	0.0302307	0.0433218	0.0379932	0.0186176	0.0314275	0.0620266	0.0390233	0.0553844	0.00498194	0.425364	PREDICTED: chaperone protein dnaJ 11, chloroplastic [Arachis ipaensis]	-	-	-	-	-	-	-
ncbi_112791526	ncbi_112791526	0.0119858	0.0143965	0.00349739	0.0023663	0.00490128	0.00955846	0	0.0250913	0	0.0160727	0.0142951	0	0.102165	PREDICTED: enhancer of mRNA-decapping protein 4-like isoform X1 [Arachis duranensis]	Genetic Information Processing	Folding, sorting and degradation	ko03018//RNA degradation	K12616	-	-	-
ncbi_112791533	ncbi_112791533	0.53568	0.389472	1.06975	0.649953	0.887718	0.608008	0.539845	0.329906	0.741724	0.498556	0.887066	0.55615	7.69383	PREDICTED: chaperone protein dnaJ 11, chloroplastic [Arachis duranensis]	-	-	-	-	-	-	-
ncbi_112791236	ncbi_112791236	0	0	0	0	0	0	0	0	0	0.00934244	0	0	0.00934244	PREDICTED: P24 oleosin isoform B [Arachis duranensis]	-	-	-	-	-	-	-
ncbi_112791550	ncbi_112791550	0.0318719	0.0358583	0.0200039	0.0134408	0.00996056	0.020564	0.0123169	0.0460591	0.0322598	0.0100037	0.0320322	0.0380865	0.302458	PREDICTED: vacuolar cation/proton exchanger 3 isoform X1 [Arachis duranensis]	-	-	-	-	-	-	-
ncbi_112791577	ncbi_112791577	0.392958	0.386143	0.360237	0.206362	0.396762	0.389653	0.137877	0.479816	0.286214	0.371227	1.1801	0.134335	4.72168	PREDICTED: probable amino acid permease 7 [Arachis duranensis]	-	-	-	-	GO:0031224//intrinsic component of membrane	-	-
ncbi_112792737	ncbi_112792737	0	0	0	0	0.0045998	0	0	0	0	0	0	0	0.0045998	-	-	-	-	-	-	-	-
ncbi_112791584	ncbi_112791584	0.000819049	0	0	0	0	0	0	0	0	0	0	0	0.000819049	PREDICTED: probable amino acid permease 7 [Arachis duranensis]	-	-	-	-	-	-	-
ncbi_112791602	ncbi_112791602	0.179443	0.159966	0.0944514	0.0619215	0.0821814	0.167895	0.0494018	0.265772	0.157002	0.053943	0.201337	0.0304713	1.50379	PREDICTED: probable amino acid permease 7 [Arachis ipaensis]	-	-	-	-	-	-	-
ncbi_112791609	ncbi_112791609	0.00285463	0.00143516	0	0	0	0.0103562	0	0	0	0	0	0	0.014646	PREDICTED: myb-related protein 315 [Arachis duranensis]	Organismal Systems	Environmental adaptation	ko04626//Plant-pathogen interaction	K09422	-	-	-
ncbi_112791594	ncbi_112791594	0.17601	0.141387	0.0832149	0.0553036	0.10082	0.168385	0.0564288	0.0692405	0.171615	0.170088	0.0844867	0.0990787	1.37606	PREDICTED: proteasome activator subunit 4 [Arachis ipaensis]	Genetic Information Processing	Folding, sorting and degradation	ko03050//Proteasome	K06699	-	-	-
ncbi_112791623	ncbi_112791623	1.19963	0.912668	0.522353	0.322559	0.435279	1.12142	0.346414	0.773358	0.884109	0.757995	0.517504	0.636158	8.42945	PREDICTED: 1-aminocyclopropane-1-carboxylate oxidase homolog 4-like [Arachis duranensis]	-	-	-	-	-	-	-
ncbi_112791631	ncbi_112791631	0.0294174	0.0242059	0.0564192	0.015997	0.0270551	0.0293813	0.0184301	0	0	0	0.120325	0.623353	0.944583	PREDICTED: uncharacterized protein LOC107496699 [Arachis duranensis]	-	-	-	-	-	-	-
ncbi_112791646	ncbi_112791646	0.066598	0.0488528	0.0472301	0.0191509	0.0314133	0.050436	0.0336998	0.0245988	0.035264	0.0226945	0	0.0813317	0.46127	PREDICTED: THO complex subunit 3 [Arachis duranensis]	Genetic Information Processing;Genetic Information Processing	Transcription;Translation	ko03040//Spliceosome;ko03013//RNA transport	K12880;K12880	GO:0031461//cullin-RING ubiquitin ligase complex	-	GO:0016458//gene silencing
ncbi_112795640	ncbi_112795640	0.00120963	0.00161198	0	0.00370185	0	0	0.00358893	0	0.00756956	0	0	0	0.017682	PREDICTED: uncharacterized protein LOC107496351 [Arachis duranensis]	-	-	-	-	GO:0009507//chloroplast;GO:0016020//membrane	-	-
ncbi_112791725	ncbi_112791725	0.0875194	0.100717	0.0348108	0.0202203	0.0415414	0.0606009	0.0119315	0.0477312	0.0327964	0.0832942	0.0546539	0.0647572	0.640574	PREDICTED: TMV resistance protein N-like [Arachis duranensis]	-	-	-	-	-	-	-
ncbi_112791655	ncbi_112791655	0.162797	0.132328	0.0943909	0.0677375	0.0689023	0.144935	0.0760195	0.10174	0.100606	0.0704626	0.127393	0.038149	1.18546	translocation protein Sec62 [Medicago truncatula]	Genetic Information Processing;Genetic Information Processing	Folding, sorting and degradation;Folding, sorting and degradation	ko04141//Protein processing in endoplasmic reticulum;ko03060//Protein export	K12275;K12275	GO:0031224//intrinsic component of membrane	GO:0022892//substrate-specific transporter activity	GO:0008104//protein localization
ncbi_112791664	ncbi_112791664	0.087945	0.0605822	0.0852516	0.101928	0.0815466	0.0849761	0.0699396	0.0327933	0.0794567	0.0366015	0.0501658	0.0794465	0.850633	PREDICTED: nuclear transcription factor Y subunit A-1 isoform X1 [Arachis duranensis]	-	-	-	-	-	-	-
ncbi_112791677	ncbi_112791677	0.0390092	0.0330444	0.0400118	0.0493328	0.0546998	0.0562415	0.0668921	0.0319681	0.030694	0.0546347	0.0686422	0.0818824	0.607053	PREDICTED: ycf20-like protein [Gossypium arboreum]	-	-	-	-	-	-	GO:1990066//energy quenching
ncbi_112791690	ncbi_112791690	0.14894	0.108378	0.118771	0.0780557	0.0863623	0.108212	0.0916591	0.0417948	0.105828	0.10602	0.077463	0.102001	1.17349	PREDICTED: heterogeneous nuclear ribonucleoprotein F [Arachis duranensis]	-	-	-	-	GO:0032991//macromolecular complex;GO:0044423//virion part	GO:0097159//organic cyclic compound binding	-
ncbi_112796374	ncbi_112796374	0.00280093	0.00185803	0.0076912	0.00254409	0	0	0	0	0.0153685	0	0.0257003	0	0.0559631	Bifunctional inhibitor/lipid-transfer protein/seed storage 2S albumin superfamily protein [Arabidopsis thaliana]	-	-	-	-	-	-	-
ncbi_112791699	ncbi_112791699	0.00148822	0	0	0.00127789	0	0	0	0	0	0	0	0	0.00276611	-	-	-	-	-	-	-	-
ncbi_112791710	ncbi_112791710	2.97526	2.11301	3.92638	1.32161	2.84231	2.13662	0.684383	2.72015	3.00783	1.55881	3.56269	1.88301	28.7321	chaperonin-like RbcX protein 2, chloroplastic [Cajanus cajan]	-	-	-	-	-	GO:0005515//protein binding	GO:0006457//protein folding
ncbi_112791717	ncbi_112791717	0.0791681	0.0735801	0.0257476	0.0219341	0.0324056	0.0602441	0.01579	0.130096	0.0818229	0.0393386	0	0.0290695	0.589197	PREDICTED: armadillo repeat-containing protein 8-like [Arachis ipaensis]	-	-	-	-	-	-	-
ncbi_112791739	ncbi_112791739	0.00679622	0.00490568	0.00612775	0.00540448	0.00865445	0.00810626	0.00615169	0.0240829	0.0100596	0	0.0216367	0.0237613	0.125687	PREDICTED: neutral ceramidase-like [Arachis duranensis]	Metabolism;Metabolism	Global and overview maps;Lipid metabolism	ko01100//Metabolic pathways;ko00600//Sphingolipid metabolism	K12349;K12349	-	-	-
ncbi_112791749	ncbi_112791749	0.00635626	0.00715576	0	0	0	0	0.00112016	0	0	0	0	0	0.0146322	PREDICTED: uncharacterized protein LOC107495566 [Arachis duranensis]	-	-	-	-	-	-	-
ncbi_112791771	ncbi_112791771	0	0.00139754	0	0.00102163	0	0	0	0	0	0	0	0	0.00241918	-	-	-	-	-	-	-	-
ncbi_112791777	ncbi_112791777	0.0126296	0.0130727	0.0129829	0.0244634	0.031365	0.0147264	0.0154821	0.0138504	0.0048961	0	0.0389075	0.0108074	0.193184	-	-	-	-	-	-	-	-
ncbi_112791786	ncbi_112791786	0.0151584	0.00922075	0.0213863	0.0254002	0.0260601	0.0169769	0.0257131	0.053724	0.0485748	0	0	0.0337677	0.275982	-	-	-	-	-	-	-	-
ncbi_112791795	ncbi_112791795	0.0060672	0.00206309	0.0120764	0.00788545	0.00212577	0.0173408	0.0138968	0	0	0.0155637	0.0135553	0.0115468	0.102121	-	-	-	-	-	-	-	-
ncbi_112792101	ncbi_112792101	0.0195034	0.0131096	0.0214515	0.0181964	0.0195354	0.0254624	0.016273	0.0313349	0.0389803	0.0254239	0.0557274	0.028087	0.313085	PREDICTED: pentatricopeptide repeat-containing protein At4g14190, chloroplastic [Arachis duranensis]	-	-	-	-	-	-	-
ncbi_112798425	ncbi_112798425	0.00693046	0.00599737	0.00659647	0.00443094	0.00338694	0.00806854	0.00546594	0	0	0.00632895	0.016609	0.0108074	0.074622	PREDICTED: probable sugar phosphate/phosphate translocator At3g11320 [Arachis duranensis]	-	-	-	-	-	-	-
ncbi_112791802	ncbi_112791802	0.19237	0.151925	0.117819	0.0565586	0.0817887	0.18863	0.0293729	0.0303167	0.198464	0.262269	0.0456577	0.0708696	1.42604	PREDICTED: proliferating cell nuclear antigen-like [Arachis duranensis]	Genetic Information Processing;Genetic Information Processing;Genetic Information Processing;Genetic Information Processing	Replication and repair;Replication and repair;Replication and repair;Replication and repair	ko03420//Nucleotide excision repair;ko03030//DNA replication;ko03430//Mismatch repair;ko03410//Base excision repair	K04802;K04802;K04802;K04802	-	-	-
ncbi_112791816	ncbi_112791816	0.00689858	0.00488635	0.0104567	0.0052146	0.00270518	0.00793283	0.0132518	0.0177683	0.0336183	0	0.0180846	0	0.120817	PREDICTED: mitochondrial uncoupling protein 2 [Arachis duranensis]	-	-	-	-	GO:0031090//organelle membrane;GO:0031224//intrinsic component of membrane	-	GO:1902582//single-organism intracellular transport
ncbi_112791806	ncbi_112791806	0.00453201	0.00802443	0.00550854	0.00779412	0.0103161	0.00727977	0.0113304	0	0.00455075	0	0	0.00861042	0.0679465	PREDICTED: IRK-interacting protein [Arachis duranensis]	-	-	-	-	-	-	GO:0003006//developmental process involved in reproduction;GO:0009416//response to light stimulus;GO:0009630//gravitropism;GO:0048509//regulation of meristem development
ncbi_112799877	ncbi_112799877	0	0.00128318	0	0	0	0.00119096	0	0	0	0	0	0	0.00247414	-	-	-	-	-	-	-	-
ncbi_112791825	ncbi_112791825	0.8439	0.630595	0.523947	0.138522	0.270364	0.433631	0.0900987	0.780548	0.633728	0.341188	0.397175	0.149346	5.23304	Maternal effect embryo arrest 59 [Theobroma cacao]	-	-	-	-	-	-	-
ncbi_112791835	ncbi_112791835	0.0521932	0.025427	0.061305	0.0768663	0.0810821	0.0273101	0.0972197	0.0168987	0.0621162	0.0119249	0.0288769	0.052178	0.593398	PREDICTED: serpin-ZX-like [Arachis duranensis]	-	-	-	-	-	-	-
ncbi_112791842	ncbi_112791842	0.0053172	0.00392897	0.00426179	0	0	0.00230458	0.00258239	0.0874056	0.0124771	0	0	0	0.118278	PREDICTED: polyvinylalcohol dehydrogenase-like [Arachis duranensis]	-	-	-	-	-	-	-
ncbi_112791851	ncbi_112791851	0.0415151	0.0343424	0.0212542	0.0215452	0.021174	0.0601965	0.0234969	0.0524642	0.051028	0.019533	0.0333029	0.0376415	0.417494	PREDICTED: DExH-box ATP-dependent RNA helicase DExH11 isoform X1 [Arachis duranensis]	Genetic Information Processing	Folding, sorting and degradation	ko03018//RNA degradation	K12599	-	-	-
ncbi_112792179	ncbi_112792179	0.029513	0.0204873	0.0173776	0.0266629	0.00952994	0.0230819	0.0263901	0.00667104	0.0351493	0.0678662	0.018578	0	0.281307	PREDICTED: protein NRT1/ PTR FAMILY 5.4-like [Arachis duranensis]	-	-	-	-	-	-	-
ncbi_112791863	ncbi_112791863	1.22533	1.37951	0.220884	0.163529	0.169461	1.71405	0.206192	0.873474	1.51013	1.87881	0.626666	0.309107	10.2771	PREDICTED: serine/arginine-rich splicing factor SR45a-like [Arachis duranensis]	-	-	-	-	-	-	-
ncbi_112791879	ncbi_112791879	0.0987596	0.0583429	0.0582045	0.0407755	0.0791733	0.074732	0.0401529	0.0909285	0.190853	0.0892662	0.0458381	0.0822615	0.949288	PREDICTED: alpha-glucan phosphorylase, H isozyme [Arachis duranensis]	Metabolism;Metabolism;Metabolism	Global and overview maps;Global and overview maps;Carbohydrate metabolism	ko01100//Metabolic pathways;ko01110//Biosynthesis of secondary metabolites;ko00500//Starch and sucrose metabolism	K00688;K00688;K00688	-	-	-
ncbi_112791893	ncbi_112791893	0.150547	0.13087	0.0414286	0.0134949	0.0251927	0.0669419	0.00229989	0.228231	0.167981	0.103978	0.0546657	0.0680259	1.05366	PREDICTED: calmodulin-binding receptor-like cytoplasmic kinase 2 [Arachis duranensis]	-	-	-	-	-	-	-
ncbi_112791903	ncbi_112791903	0.0175733	0.012042	0.015114	0.0325369	0.0139085	0.0327652	0.0186275	0.0213247	0.0422735	0.025279	0	0.0113202	0.242765	PREDICTED: UPF0503 protein At3g09070, chloroplastic-like [Arachis ipaensis]	-	-	-	-	-	-	-
ncbi_112791910	ncbi_112791910	0.0700239	0.0422483	0.0269914	0.0250226	0.0282453	0.0607493	0.0244214	0.13176	0.0967105	0.0291235	0.0128484	0.0680286	0.616173	PREDICTED: uncharacterized protein LOC107473167 isoform X1 [Arachis duranensis]	-	-	-	-	-	-	-
ncbi_112791918	ncbi_112791918	1.43187	1.26041	0.911701	0.289096	0.745744	1.22003	0.202129	1.93349	1.63114	1.09739	3.06369	0.391351	14.178	PREDICTED: protein NRT1/ PTR FAMILY 8.1-like [Arachis duranensis]	-	-	-	-	-	-	-
ncbi_112791940	ncbi_112791940	0.117524	0.0861738	0.025848	0.0104226	0.0204984	0.070613	0.00732097	0.0680181	0.0726483	0.0862558	0.0735615	0.0429996	0.681884	PREDICTED: mediator of RNA polymerase II transcription subunit 4-like [Arachis duranensis]	-	-	-	-	GO:0043234//protein complex	-	GO:0006355//regulation of transcription, DNA-templated
ncbi_112791970	ncbi_112791970	0.29716	0.268847	0.15918	0.120185	0.111247	0.233238	0.18498	0.194912	0.295204	0.278488	0.123651	0.209655	2.47675	PREDICTED: uncharacterized protein LOC107493710 [Arachis duranensis]	-	-	-	-	-	-	-
ncbi_112791978	ncbi_112791978	0.000819352	0	0.00147101	0	0	0	0	0.0146488	0	0	0	0	0.0169391	PREDICTED: laccase-4-like isoform X2 [Arachis ipaensis]	-	-	-	-	-	-	-
ncbi_112791988	ncbi_112791988	0.0371267	0.0488807	0.0251365	0.0252543	0.0234405	0.0438154	0.0223322	0.0103284	0.0595782	0.0240371	0.0160812	0.00449721	0.340509	PREDICTED: transcription factor DIVARICATA-like [Arachis duranensis]	-	-	-	-	-	-	-
ncbi_112791998	ncbi_112791998	0.133381	0.108199	0.0863312	0.0334009	0.0289192	0.0865811	0.0344989	0.0693921	0.0741804	0.119254	0.0519584	0.195932	1.02203	PREDICTED: beta-glucosidase BoGH3B-like [Arachis duranensis]	Metabolism;Metabolism;Metabolism;Metabolism;Metabolism	Global and overview maps;Global and overview maps;Biosynthesis of other secondary metabolites;Carbohydrate metabolism;Metabolism of other amino acids	ko01100//Metabolic pathways;ko01110//Biosynthesis of secondary metabolites;ko00940//Phenylpropanoid biosynthesis;ko00500//Starch and sucrose metabolism;ko00460//Cyanoamino acid metabolism	K05349;K05349;K05349;K05349;K05349	-	-	-
ncbi_112792013	ncbi_112792013	0.00212692	0	0	0	0	0	0.00105504	0	0.0139285	0	0	0	0.0171105	PREDICTED: sericin 1-like [Arachis duranensis]	-	-	-	-	-	-	-
ncbi_112792024	ncbi_112792024	0.156265	0.104247	0.108393	0.109782	0.129172	0.196797	0.132828	0.0596694	0.0623847	0.148915	0.0863095	0.142781	1.43755	PREDICTED: phosphomethylpyrimidine synthase, chloroplastic isoform X1 [Arachis duranensis]	Metabolism;Metabolism	Global and overview maps;Metabolism of cofactors and vitamins	ko01100//Metabolic pathways;ko00730//Thiamine metabolism	K03147;K03147	-	-	-
ncbi_112792050	ncbi_112792050	0.856592	0.520378	2.16067	2.15254	2.10198	0.843776	2.53045	0.689229	0.911421	0.68457	1.46	2.13034	17.042	PREDICTED: uncharacterized protein LOC107493202 [Arachis duranensis]	-	-	-	-	-	-	-
ncbi_112792057	ncbi_112792057	0.0025075	0.00121935	0	0	0	0.00194412	0	0	0.0100596	0	0	0.0298272	0.0455577	PREDICTED: cytochrome P450 86A1-like [Arachis duranensis]	Metabolism;Metabolism	Lipid metabolism;Lipid metabolism	ko00071//Fatty acid degradation;ko00073//Cutin, suberine and wax biosynthesis	K15401;K15401	-	-	-
ncbi_112792066	ncbi_112792066	0.0381718	0.0212725	0.134464	0.118846	0.0869332	0.0478412	0.0951501	0.00464545	0.0578406	0	0.0268798	0.0396235	0.671668	PREDICTED: sodium-dependent phosphate transport protein 1, chloroplastic-like [Arachis duranensis]	-	-	-	-	-	-	-
ncbi_112792074	ncbi_112792074	0.0420465	0.0224259	0.013435	0.00212488	0.011758	0.0360996	0.00474332	0.0194396	0.0496263	0.112921	0.0527029	0	0.367323	C2H2-like zinc finger protein [Medicago truncatula]	-	-	-	-	-	-	-
ncbi_112792092	ncbi_112792092	0.038045	0.0276826	0.0531904	0.0359895	0.0439331	0.0262788	0.0553786	0.00953885	0.0623443	0.0258775	0.0193857	0.0181496	0.415794	-	-	-	-	-	-	-	-
ncbi_112792096	ncbi_112792096	0.54546	0.499652	0.26163	0.163018	0.316707	0.52879	0.134039	0.511838	0.59608	0.830656	0.769826	0.201389	5.35909	Tetratricopeptide repeat-like superfamily protein [Theobroma cacao]	-	-	-	-	-	-	-
ncbi_112792105	ncbi_112792105	0.0194657	0.0162429	0.00771196	0.00634154	0	0.00239552	0.00713682	0	0	0.00556289	0	0.00641377	0.071271	PREDICTED: pentatricopeptide repeat-containing protein At4g20740 [Arachis duranensis]	-	-	-	-	-	-	-
ncbi_112800374	ncbi_112800374	0	0	0	0	0	0	0	0	0.00290033	0	0	0	0.00290033	-	-	-	-	-	-	-	-
ncbi_112792126	ncbi_112792126	0.374403	0.292006	0.425921	0.338468	0.333632	0.303437	0.426798	0.275439	0.316469	0.349319	0.198482	0.364131	3.99851	PREDICTED: pleckstrin homology domain-containing protein 1 [Arachis duranensis]	-	-	-	-	-	-	-
ncbi_112792134	ncbi_112792134	0.0356157	0.0434975	0.00865714	0.00239855	0.0131406	0.0187135	0.00354102	0.0126245	0.120911	0	0	0.0310741	0.290174	PREDICTED: villin-1 [Arachis duranensis]	-	-	-	-	-	-	-
ncbi_112792156	ncbi_112792156	0.204454	0.169594	0.0372939	0.0199575	0.0363844	0.180459	0.0143552	0.172348	0.153242	0.170315	0.137479	0.0512978	1.34718	PREDICTED: non-specific phospholipase C1 [Arachis duranensis]	Metabolism;Metabolism;Metabolism;Metabolism;Metabolism	Global and overview maps;Global and overview maps;Lipid metabolism;Carbohydrate metabolism;Lipid metabolism	ko01100//Metabolic pathways;ko01110//Biosynthesis of secondary metabolites;ko00564//Glycerophospholipid metabolism;ko00562//Inositol phosphate metabolism;ko00565//Ether lipid metabolism	K01114;K01114;K01114;K01114;K01114	-	GO:0016787//hydrolase activity	-
ncbi_112792173	ncbi_112792173	0.0398993	0.0311731	0.0235389	0.00573299	0.0135173	0.046225	0.0119683	0.0177683	0.0128392	0.0349503	0.0409136	0	0.278526	PREDICTED: RING finger protein 141 [Arachis duranensis]	-	-	-	-	-	GO:0043169//cation binding	-
ncbi_112792182	ncbi_112792182	0	0	0	0	0	0	0.00121022	0	0	0	0	0	0.00121022	PREDICTED: 3-oxo-Delta(4,5)-steroid 5-beta-reductase [Arachis duranensis]	-	-	-	-	-	-	-
ncbi_112792190	ncbi_112792190	0.241605	0.170178	0.192498	0.10855	0.139055	0.196567	0.149369	0.107514	0.29485	0.206959	0.150076	0.240278	2.1975	PREDICTED: nudC domain-containing protein 2 [Arachis duranensis]	-	-	-	-	-	-	-
ncbi_112792217	ncbi_112792217	0.180478	0.173312	0.0709536	0.0498831	0.0433882	0.17027	0.0574187	0.119771	0.104096	0.143274	0.0316309	0.0897	1.23418	PREDICTED: SMR domain-containing protein At5g58720 isoform X1 [Arachis duranensis]	-	-	-	-	-	-	-
ncbi_112792240	ncbi_112792240	0.24923	0.223965	0.186267	0.144973	0.210891	0.173285	0.172677	0.290172	0.424396	0.252565	0.184784	0.327929	2.84113	PREDICTED: peptidyl-prolyl cis-trans isomerase CYP19-4 [Arachis ipaensis]	-	-	-	-	GO:0005770//late endosome;GO:0005794//Golgi apparatus	GO:0016859//cis-trans isomerase activity;GO:0033218//amide binding	GO:0006605//protein targeting;GO:0044267//cellular protein metabolic process
ncbi_112792247	ncbi_112792247	0.0569978	0.0497355	0.0753657	0.0214525	0.0763002	0.0693881	0.013776	0.0729907	0.183456	0.13166	0.169637	0.0739444	0.994703	PREDICTED: O-glucosyltransferase rumi homolog [Arachis duranensis]	-	-	-	-	-	-	-
ncbi_112792254	ncbi_112792254	0	0	0	0	0	0.00515598	0	0	0	0	0	0	0.00515598	Serine/Threonine-kinase CCR4-like protein [Medicago truncatula]	-	-	-	-	-	GO:0016301//kinase activity	GO:0044763//single-organism cellular process;GO:0050794//regulation of cellular process;GO:0051716//cellular response to stimulus
ncbi_112792303	ncbi_112792303	0.00725719	0.00441566	0.0107954	0.00998545	0.00924475	0.0109425	0.00854981	0	0	0	0.0114746	0.0328533	0.105519	PREDICTED: protein SMAX1-LIKE 6 [Arachis ipaensis]	-	-	-	-	-	-	-
ncbi_112794165	ncbi_112794165	0.0019901	0	0	0	0	0	0	0	0	0	0	0	0.0019901	PREDICTED: zinc finger CCCH domain-containing protein 66 [Arachis duranensis]	-	-	-	-	-	-	-
ncbi_112792310	ncbi_112792310	0	0	0.000708192	0	0	0	0	0	0	0	0	0	0.000708192	PREDICTED: myb-like protein X [Arachis duranensis]	-	-	-	-	-	-	-
ncbi_112792318	ncbi_112792318	0.00110254	0.00303172	0.00586847	0.00394091	0	0	0.00692948	0	0	0.00435015	0	0	0.0252233	PREDICTED: omega-3 fatty acid desaturase, endoplasmic reticulum-like [Arachis duranensis]	-	-	-	-	-	-	-
ncbi_112792327	ncbi_112792327	0.00318012	0.00515116	0	0.00311695	0	0	0	0	0.00547067	0	0	0	0.0169189	PREDICTED: U-box domain-containing protein 44-like [Arachis duranensis]	-	-	-	-	-	-	-
ncbi_112792337	ncbi_112792337	0.000607201	0	0	0	0	0.00373836	0	0	0	0	0	0	0.00434556	jacalin-related lectin 3-like [Cajanus cajan]	-	-	-	-	-	-	-
ncbi_112792357	ncbi_112792357	0.0093748	0.00734886	0.00237121	0.000606149	0.00301271	0.00587722	0.00337839	0.0201754	0.0124004	0.0245072	0	0	0.0890523	PREDICTED: leukocyte receptor cluster member 1 homolog [Arachis duranensis]	-	-	-	-	-	-	-
ncbi_112792354	ncbi_112792354	0.0470496	0.0223451	0.036579	0.0163723	0.0332995	0.0177055	0.0229893	0.0575567	0.0229597	0.0141172	0.00621836	0	0.297192	PREDICTED: glycerophosphodiester phosphodiesterase GDPD1, chloroplastic-like [Arachis duranensis]	Metabolism	Lipid metabolism	ko00564//Glycerophospholipid metabolism	K18696	-	GO:0042578//phosphoric ester hydrolase activity	-
ncbi_112792367	ncbi_112792367	0.0160777	0.00514839	0.0389816	0.0212966	0.0295149	0.0153126	0.0294844	0.0220081	0.0136413	0	0.0313542	0	0.22282	PREDICTED: internal alternative NAD(P)H-ubiquinone oxidoreductase A1, mitochondrial-like [Arachis duranensis]	-	-	-	-	-	-	-
ncbi_112792407	ncbi_112792407	0.0086942	0.00939119	0.00442559	0.00175351	0.0106538	0.0131648	0	0	0.0184722	0.0397156	0.0235896	0	0.12986	Chromodomain-helicase-DNA-binding protein 4 [Glycine soja]	-	-	-	-	-	-	-
ncbi_112792434	ncbi_112792434	0.0563164	0.0443723	0.0429339	0.0246561	0.019575	0.0570006	0.0121213	0.0111742	0.205196	0.0299657	0.0533154	0.0978566	0.654484	PREDICTED: protein PMR5-like [Arachis ipaensis]	-	-	-	-	-	-	-
ncbi_112792425	ncbi_112792425	1.64848	1.10685	0.63638	0.241377	0.4945	1.72219	0.195612	1.13114	2.77681	1.59199	0.708574	0.41644	12.6703	PREDICTED: asparagine synthetase [glutamine-hydrolyzing] 2 [Arachis duranensis]	Metabolism;Metabolism;Metabolism	Global and overview maps;Global and overview maps;Amino acid metabolism	ko01100//Metabolic pathways;ko01110//Biosynthesis of secondary metabolites;ko00250//Alanine, aspartate and glutamate metabolism	K01953;K01953;K01953	-	-	-
ncbi_112802817	ncbi_112802817	0.0307408	0.0272511	0.0126044	0.0192625	0.0180049	0.0324644	0.0183981	0.00352607	0.0520877	0.00413212	0.0156446	0.0117889	0.245906	-	-	-	-	-	-	-	-
ncbi_112792444	ncbi_112792444	0	0.000546133	0.0031378	0.0013218	0.00506225	0.00383076	0	0	0	0	0	0	0.0138987	PREDICTED: potassium transporter 1 [Arachis ipaensis]	-	-	-	-	GO:0031224//intrinsic component of membrane	GO:0046873//metal ion transmembrane transporter activity	GO:0030001//metal ion transport;GO:0034220//ion transmembrane transport
ncbi_112792452	ncbi_112792452	0.0208867	0.0109436	0.00690992	0.00113704	0.00341759	0.0201226	0	0	0.0283593	0	0	0.138504	0.23028	AUX/IAA protein [Corchorus olitorius]	-	-	-	-	-	-	-
ncbi_112792460	ncbi_112792460	0.155044	0.115725	0.279776	0.251696	0.254312	0.181635	0.225747	0.135743	0.0804218	0.153039	0.215991	0.219462	2.26859	PREDICTED: 6-phosphofructo-2-kinase/fructose-2,6-bisphosphatase-like isoform X1 [Arachis duranensis]	Metabolism	Carbohydrate metabolism	ko00051//Fructose and mannose metabolism	K01103	-	-	-
ncbi_112792502	ncbi_112792502	0.00767581	0.00308781	0.00469563	0.0028767	0.00778819	0.00804689	0.00228815	0	0	0.0103786	0	0	0.0468378	PREDICTED: zinc transporter 6, chloroplastic-like [Arachis duranensis]	-	-	-	-	GO:0031224//intrinsic component of membrane;GO:0044434//chloroplast part	GO:0022890//inorganic cation transmembrane transporter activity	GO:0006829//zinc II ion transport;GO:0044763//single-organism cellular process
ncbi_112792511	ncbi_112792511	0.000329636	0	0	0.00120255	0	0	0	0	0	0	0	0	0.00153219	PREDICTED: probable N-acetyltransferase HLS1-like [Arachis duranensis]	-	-	-	-	-	-	-
ncbi_112792520	ncbi_112792520	0.134202	0.11398	0.0970234	0.0903282	0.105751	0.0836292	0.10602	0.0460045	0.132731	0.125379	0.0989217	0.06901	1.20298	PREDICTED: SAGA-associated factor 11 homolog [Arachis duranensis]	-	-	-	-	-	-	-
ncbi_112792546	ncbi_112792546	0.0507064	0.044529	0.0664058	0.0902594	0.0677736	0.0601397	0.121468	0.0501496	0.0957549	0.0136552	0.0634746	0.11392	0.838236	PREDICTED: probable phytol kinase 3, chloroplastic [Arachis duranensis]	Metabolism	Metabolism of terpenoids and polyketides	ko00900//Terpenoid backbone biosynthesis	K15892	-	-	-
ncbi_112792555	ncbi_112792555	0.122177	0.167865	0.0277864	0.0221535	0.0284109	0.06471	0.0162058	0.198574	0.0912737	0.0952178	0.0705311	0.0581332	0.963039	-	-	-	-	-	-	-	-
ncbi_112792567	ncbi_112792567	0.0151859	0.00882957	0.0156666	0.0304913	0.0248136	0.00891942	0.0194806	0	0.00443203	0.00492003	0	0	0.132739	PREDICTED: pentatricopeptide repeat-containing protein At3g09060 [Arachis duranensis]	-	-	-	-	-	-	-
ncbi_112792603	ncbi_112792603	0.00383682	0.00365765	0	0.00199224	0	0	0.0025985	0	0.00419839	0	0	0	0.0162836	PREDICTED: myosin-11-like [Vigna radiata var. radiata] [Vigna radiata]	-	-	-	-	-	-	-
ncbi_112792609	ncbi_112792609	0.0129066	0.0118307	0.00626474	0.00414893	0.00446141	0.0162491	0.00193306	0.0169424	0	0.0147845	0	0	0.0895214	PREDICTED: probable protein S-acyltransferase 14 [Arachis duranensis]	-	-	-	-	GO:0031224//intrinsic component of membrane	GO:0016409//palmitoyltransferase activity;GO:0046914//transition metal ion binding	-
ncbi_112792618	ncbi_112792618	0.347178	0.22416	0.264563	0.176996	0.139452	0.354252	0.168737	0.080569	0.414722	0.300178	0.161853	0.0156248	2.64829	PREDICTED: pentatricopeptide repeat-containing protein At2g30100, chloroplastic [Arachis duranensis]	-	-	-	-	-	-	-
ncbi_112792627	ncbi_112792627	0.00366351	0.00467959	0.00590166	0.00638062	0.0148238	0.00572024	0.00457176	0	0	0.00496618	0	0	0.0507073	PREDICTED: ethylene-overproduction protein 1 [Arachis duranensis]	-	-	-	-	-	-	-
ncbi_112792647	ncbi_112792647	0.0358186	0.0219784	0.0122736	0.00187175	0.00356604	0.0319015	0.00775453	0.0377754	0.0148054	0.0416833	0.0134097	0	0.222838	PREDICTED: inactive receptor-like serine/threonine-protein kinase At2g40270 [Arachis duranensis]	-	-	-	-	GO:0031224//intrinsic component of membrane	GO:0016772//transferase activity, transferring phosphorus-containing groups;GO:0032550//purine ribonucleoside binding	GO:0006464//cellular protein modification process;GO:0006796//phosphate-containing compound metabolic process
ncbi_112792636	ncbi_112792636	0.0595964	0.0563529	0.034548	0.0148111	0.0274846	0.0403492	0.00589253	0.110018	0.106142	0.0762487	0.0668182	0.0248068	0.623068	PREDICTED: vacuolar amino acid transporter 1-like [Arachis duranensis]	-	-	-	-	-	-	-
ncbi_112792655	ncbi_112792655	0.02083	0.00895725	0.0302596	0.00863456	0.0301915	0.013734	0.00583895	0	0.268798	0	0.00978145	0	0.397025	PREDICTED: asparagine synthetase [glutamine-hydrolyzing] 2-like [Arachis duranensis]	Metabolism;Metabolism;Metabolism	Global and overview maps;Global and overview maps;Amino acid metabolism	ko01100//Metabolic pathways;ko01110//Biosynthesis of secondary metabolites;ko00250//Alanine, aspartate and glutamate metabolism	K01953;K01953;K01953	-	GO:0016884//carbon-nitrogen ligase activity, with glutamine as amido-N-donor;GO:0032550//purine ribonucleoside binding	GO:0006529//asparagine biosynthetic process;GO:0009064//glutamine family amino acid metabolic process;GO:0009642//response to light intensity
ncbi_112792663	ncbi_112792663	0.0208617	0.0144838	0.0226874	0.0140284	0.0196541	0.01862	0.0103412	0.0102901	0.0342564	0.0304918	0	0.0364292	0.232144	glutaredoxin (GRX) family protein [Medicago truncatula]	-	-	-	-	-	-	GO:0044699//single-organism process
ncbi_112792688	ncbi_112792688	0.0416828	0.0352326	0.0731257	0.0682747	0.0575134	0.028933	0.073575	0.0258903	0.0433038	0.0505306	0.0328332	0.023924	0.554819	PREDICTED: LRR repeats and ubiquitin-like domain-containing protein At2g30105 [Arachis duranensis]	-	-	-	-	-	-	-
ncbi_112792679	ncbi_112792679	0.754446	0.510028	0.276416	0.170573	0.241992	0.63717	0.154029	0.394423	0.521188	0.550703	0.322208	0.184916	4.71809	PREDICTED: ubiquitin-activating enzyme E1 1 [Arachis ipaensis]	Genetic Information Processing	Folding, sorting and degradation	ko04120//Ubiquitin mediated proteolysis	K03178	-	GO:0016877//ligase activity, forming carbon-sulfur bonds;GO:0032550//purine ribonucleoside binding	GO:0036211//protein modification process
ncbi_112792699	ncbi_112792699	0.0696518	0.0566738	0.0193627	0.0139105	0.0115039	0.0946407	0.00631218	0.0448031	0.0848389	0.0492548	0	0	0.450952	PREDICTED: rab3 GTPase-activating protein catalytic subunit-like [Arachis duranensis]	-	-	-	-	-	-	-
ncbi_112792713	ncbi_112792713	0.152456	0.16724	0.0941377	0.0578305	0.0700028	0.155578	0.0481212	0.108027	0.220321	0.18003	0.0928376	0.128973	1.47556	-	-	-	-	-	-	-	-
ncbi_112795348	ncbi_112795348	0.000679508	0.00104902	0	0	0.00280359	0	0	0	0	0	0	0	0.00453211	PREDICTED: eukaryotic translation initiation factor 4B3-like, partial [Arachis duranensis]	-	-	-	-	-	-	-
ncbi_112792725	ncbi_112792725	0.0138074	0.00821734	0.0339702	0.0566572	0.0428172	0.0134566	0.0393779	0.0150366	0.0155313	0.0172553	0.0202661	0.0526817	0.329075	PREDICTED: DExH-box ATP-dependent RNA helicase DExH11 isoform X1 [Arachis duranensis]	Genetic Information Processing	Folding, sorting and degradation	ko03018//RNA degradation	K12599	-	-	-
ncbi_112792734	ncbi_112792734	0.00255129	0.0082194	0	0	0	0.00173035	0	0	0.00834408	0	0.0232628	0	0.044108	PREDICTED: protein LIGHT-DEPENDENT SHORT HYPOCOTYLS 6 [Arachis ipaensis]	-	-	-	-	-	-	-
ncbi_112792746	ncbi_112792746	0.035549	0.0381497	0.00911951	0.0197743	0.0176917	0.0253942	0.0143581	0	0.0605395	0.0367753	0	0.021867	0.279218	PREDICTED: group II intron-encoded protein LtrA [Arachis duranensis]	-	-	-	-	GO:0043231//intracellular membrane-bounded organelle	GO:0003676//nucleic acid binding;GO:0034061//DNA polymerase activity	GO:0003006//developmental process involved in reproduction;GO:0006260//DNA replication;GO:0006396//RNA processing;GO:0009791//post-embryonic development
ncbi_112792771	ncbi_112792771	0.2309	0.16808	0.565343	0.573559	0.485174	0.307394	0.633066	0.249546	0.411328	0.274989	0.489066	0.380354	4.7688	PREDICTED: gamma-interferon-inducible lysosomal thiol reductase [Arachis duranensis]	-	-	-	-	-	-	-
ncbi_112795514	ncbi_112795514	0.000445752	0.00128706	0.00121898	0	0	0	0	0	0.00689383	0	0	0	0.00984562	PREDICTED: spermidine coumaroyl-CoA acyltransferase-like [Arachis duranensis]	-	-	-	-	-	-	-
ncbi_112792774	ncbi_112792774	0.053994	0.0339782	0.0596806	0.0484772	0.0559559	0.0372879	0.0379421	0.0756644	0.0281391	0.074054	0.0608111	0.0196252	0.58561	PREDICTED: probable lipid phosphate phosphatase 4 isoform X1 [Arachis duranensis]	Metabolism;Metabolism;Metabolism	Global and overview maps;Lipid metabolism;Lipid metabolism	ko01110//Biosynthesis of secondary metabolites;ko00564//Glycerophospholipid metabolism;ko00561//Glycerolipid metabolism	K18693;K18693;K18693	-	-	-
ncbi_112792806	ncbi_112792806	0.00236934	0.00243653	0.00611997	0.0153423	0.0200303	0.00111815	0.0163999	0	0	0	0	0	0.0638165	PREDICTED: glucan endo-1,3-beta-glucosidase 9 [Arachis duranensis]	-	-	-	-	GO:0030312//external encapsulating structure;GO:0031225//anchored component of membrane	GO:0008422//beta-glucosidase activity	GO:0006950//response to stress;GO:0009755//hormone-mediated signaling pathway;GO:0044238//primary metabolic process;GO:0051301//cell division
ncbi_112792815	ncbi_112792815	0.13422	0.13902	0.0499197	0.0976457	0.0573974	0.087835	0.0697671	0.125254	0.0834549	0.143778	0.0316865	0.141594	1.16157	PREDICTED: transcription initiation factor TFIID subunit 15b-like isoform X1 [Glycine max]	-	-	-	-	-	-	-
ncbi_112792835	ncbi_112792835	0.00877202	0.00508622	0.00531608	0.000687831	0	0.00532779	0.00114795	0	0.0128008	0.00584211	0	0	0.0449808	PREDICTED: LOB domain-containing protein 12-like [Arachis duranensis]	-	-	-	-	-	-	GO:0009887//organ morphogenesis
ncbi_112792851	ncbi_112792851	0.0320958	0.0202812	0.0203032	0.0185678	0.0139435	0.0216912	0.0195399	0.0146179	0.0108433	0.0533179	0	0.00538164	0.230583	PREDICTED: transcription termination factor MTERF15, mitochondrial [Lupinus angustifolius]	-	-	-	-	-	-	-
ncbi_112792877	ncbi_112792877	0.934437	0.609864	1.03513	0.402141	0.734713	0.794442	0.26868	0.602082	1.30088	0.706225	0.89962	0.400527	8.68875	PREDICTED: cinnamoyl-CoA reductase 1 [Arachis duranensis]	-	-	-	-	-	GO:0048037//cofactor binding	-
ncbi_112804205	ncbi_112804205	0.00173337	0.00289153	0.00180117	0	0	0.00117668	0	0	0	0.0242742	0	0	0.031877	-	-	-	-	-	-	-	-
ncbi_112792893	ncbi_112792893	0.00683902	0.0044293	0.0104777	0.00866435	0.00525234	0.0162627	0.00887803	0.0156945	0	0	0.00747419	0	0.0839721	PREDICTED: UDP-glycosyltransferase 87A1-like [Arachis duranensis]	-	-	-	-	-	GO:0016757//transferase activity, transferring glycosyl groups	-
ncbi_112792925	ncbi_112792925	0.000600847	0.00145872	0	0.00124972	0	0	0	0	0	0	0.0141868	0.0244602	0.0419563	PREDICTED: UDP-glycosyltransferase 87A1-like [Arachis duranensis]	-	-	-	-	-	GO:0016740//transferase activity	-
ncbi_112792957	ncbi_112792957	0.00817471	0.00416744	0.0166818	0.00384573	0.00618992	0.010882	0.00452049	0	0.00915326	0	0	0.012912	0.0765273	-	-	-	-	-	-	-	-
ncbi_112792941	ncbi_112792941	0.242891	0.140926	0.310843	0.244907	0.209123	0.230972	0.263947	0.156203	0.194758	0.119113	0.180478	0.340663	2.63482	malonyl-CoA:ACP transacylase 1-3 [Arachis hypogaea]	Metabolism;Metabolism;Metabolism	Global and overview maps;Global and overview maps;Lipid metabolism	ko01100//Metabolic pathways;ko01212//Fatty acid metabolism;ko00061//Fatty acid biosynthesis	K00645;K00645;K00645	-	GO:0004312//fatty acid synthase activity	-
ncbi_112792979	ncbi_112792979	0.0649004	0.0520333	0.00652444	0.0100662	0.0136613	0.0383421	0.00563714	0.0977061	0.0474245	0.0628136	0.0220702	0	0.421179	PREDICTED: E3 ubiquitin-protein ligase MARCH1-like [Lupinus angustifolius]	-	-	-	-	-	-	-
ncbi_112792995	ncbi_112792995	0.177598	0.133227	0.0343447	0.0140489	0.0274234	0.125596	0.0122143	0.128353	0.113629	0.124509	0.0488631	0.0390258	0.978833	PREDICTED: bone sialoprotein 2 [Glycine max]	-	-	-	-	-	-	-
ncbi_112793027	ncbi_112793027	0.149937	0.0853402	0.340855	0.334328	0.235685	0.19543	0.391074	0.0952224	0.16137	0.116169	0.112329	0.299014	2.51675	PREDICTED: probable protein phosphatase 2C 26 isoform X1 [Arachis duranensis]	-	-	-	-	-	-	-
ncbi_112793011	ncbi_112793011	0.288575	0.178115	0.257733	0.122144	0.150816	0.457192	0.103336	0.171187	0.157211	0.287538	0.245751	0.136683	2.55628	PREDICTED: mitoferrin-like [Arachis duranensis]	-	-	-	-	GO:0031224//intrinsic component of membrane	-	GO:0044763//single-organism cellular process
ncbi_112793078	ncbi_112793078	0.583929	0.32628	1.75231	0.509091	1.08325	0.808249	0.248196	0.323895	0.556505	0.356319	1.05987	0.538577	8.14647	PREDICTED: probable calcium-binding protein CML44 [Arachis duranensis]	Organismal Systems	Environmental adaptation	ko04626//Plant-pathogen interaction	K13448	-	GO:0043169//cation binding	-
ncbi_112793110	ncbi_112793110	0.00873384	0.00690173	0.0129272	0.0221287	0.0117807	0.0112791	0.0203153	0	0.0043781	0	0	0.0381121	0.136557	PREDICTED: acylamino-acid-releasing enzyme-like isoform X1 [Arachis duranensis]	-	-	-	-	-	GO:0070011//peptidase activity, acting on L-amino acid peptides	GO:0019538//protein metabolic process
ncbi_112793152	ncbi_112793152	0.265373	0.146422	1.12525	0.973448	0.694581	0.257652	1.3456	0.11221	0.405371	0.259429	0.397244	0.822356	6.80493	PREDICTED: photosynthetic NDH subunit of subcomplex B 5, chloroplastic [Arachis duranensis]	-	-	-	-	GO:0044434//chloroplast part	-	GO:0006090//pyruvate metabolic process;GO:0006873//cellular ion homeostasis;GO:0009668//plastid membrane organization;GO:0030001//metal ion transport
ncbi_112793136	ncbi_112793136	0.280602	0.229453	0.0562926	0.0153448	0.055768	0.277963	0.025165	0.265858	0.277505	0.447218	0.217058	0.0671676	2.21539	PREDICTED: lysM domain receptor-like kinase 4 [Arachis duranensis]	-	-	-	-	-	GO:0016301//kinase activity	GO:0006796//phosphate-containing compound metabolic process
ncbi_112793168	ncbi_112793168	0.00567677	0.00162426	0.00241826	0	0.00460546	0.00725121	0.00124411	0	0.00460835	0	0	0	0.0274284	PREDICTED: cation/H(+) antiporter 24-like [Arachis duranensis]	-	-	-	-	-	-	GO:0015672//monovalent inorganic cation transport
ncbi_112793210	ncbi_112793210	0.0353377	0.0237269	0.0227863	0.0240156	0.0278522	0.0241482	0.0225193	0.0415369	0.0413849	0.0662609	0.0321579	0.113697	0.475424	PREDICTED: SWR1 complex subunit 6 [Arachis duranensis]	-	-	-	-	-	-	-
ncbi_112793266	ncbi_112793266	0.193864	0.137892	0.121363	0.0623188	0.1361	0.143506	0.0534629	0.0499803	0.315767	0.178477	0.0896225	0.0469647	1.52932	PREDICTED: exocyst complex component EXO70B1-like [Arachis duranensis]	-	-	-	-	GO:0044464//cell part	-	GO:0007165//signal transduction
ncbi_112793299	ncbi_112793299	0.0860831	0.06441	0.104485	0.105544	0.0881684	0.118925	0.119818	0.0200302	0.079874	0.0898491	0.060171	0.106495	1.04385	PREDICTED: DNA replication complex GINS protein PSF2-like [Arachis ipaensis]	-	-	-	-	-	-	GO:0006259//DNA metabolic process
ncbi_112793351	ncbi_112793351	0.172607	0.130913	0.0874182	0.0558265	0.104772	0.205416	0.0711826	0.0728731	0.131969	0.169754	0.0599892	0.116351	1.37907	PREDICTED: 28S ribosomal protein S29, mitochondrial [Arachis duranensis]	-	-	-	-	GO:0030529//intracellular ribonucleoprotein complex	-	GO:0006163//purine nucleotide metabolic process;GO:0006221//pyrimidine nucleotide biosynthetic process
ncbi_112793367	ncbi_112793367	0	0	0.00110403	0	0	0	0	0	0	0	0	0	0.00110403	PREDICTED: alanine--glyoxylate aminotransferase 2 homolog 3, mitochondrial-like [Arachis duranensis]	Metabolism;Metabolism;Metabolism;Metabolism;Metabolism;Metabolism	Global and overview maps;Global and overview maps;Amino acid metabolism;Amino acid metabolism;Amino acid metabolism;Amino acid metabolism	ko01100//Metabolic pathways;ko01110//Biosynthesis of secondary metabolites;ko00270//Cysteine and methionine metabolism;ko00260//Glycine, serine and threonine metabolism;ko00280//Valine, leucine and isoleucine degradation;ko00250//Alanine, aspartate and glutamate metabolism	K00827;K00827;K00827;K00827;K00827;K00827	-	GO:0016769//transferase activity, transferring nitrogenous groups;GO:0043168//anion binding	-
ncbi_112793383	ncbi_112793383	0.00331131	0	0.00563097	0.00677167	0.00742498	0.00202582	0.0105596	0	0.00796796	0.0339165	0	0	0.0776088	trypsin family protein [Medicago truncatula]	-	-	-	-	-	-	-
ncbi_112793426	ncbi_112793426	0.088784	0.0585704	0.106856	0.0849337	0.0745109	0.0509559	0.122709	0.0627203	0.0776435	0.0788851	0.0422442	0.114295	0.963108	PREDICTED: succinate dehydrogenase assembly factor 1, mitochondrial [Arachis ipaensis]	-	-	-	-	-	-	-
ncbi_112793410	ncbi_112793410	0	0	0.00170567	0.00139509	0	0	0	0	0	0	0	0	0.00310075	PREDICTED: spermidine coumaroyl-CoA acyltransferase-like [Arachis duranensis]	-	-	-	-	-	-	-
ncbi_112793442	ncbi_112793442	0.00665694	0.0010263	0.0152892	0.0053911	0	0.0038872	0.0062249	0	0.0167061	0	0	0.021524	0.0767058	PREDICTED: uncharacterized protein LOC107473719 [Arachis duranensis]	-	-	-	-	-	-	-
ncbi_112793474	ncbi_112793474	0.00124285	0	0.00154472	0.00332923	0	0.00890079	0	0	0	0	0	0	0.0150176	PREDICTED: pentatricopeptide repeat-containing protein At3g62890-like [Arachis duranensis]	-	-	-	-	-	-	-
ncbi_112793648	ncbi_112793648	0.0076321	0.00287934	0.00563398	0.0028872	0	0.00497332	0.00272026	0	0	0	0	0.00486877	0.031595	PREDICTED: uncharacterized protein LOC107462351 [Arachis duranensis]	-	-	-	-	-	-	-
ncbi_112698243	ncbi_112698243	0.000683201	0	0.00195126	0.00218637	0	0	0	0	0.00477009	0	0	0	0.00959092	-	-	-	-	-	-	-	-
ncbi_112793723	ncbi_112793723	0	0	0	0	0	0	0	0	0	0.00882488	0	0	0.00882488	PREDICTED: peroxidase P7-like [Arachis duranensis]	Metabolism;Metabolism;Metabolism	Global and overview maps;Global and overview maps;Biosynthesis of other secondary metabolites	ko01100//Metabolic pathways;ko01110//Biosynthesis of secondary metabolites;ko00940//Phenylpropanoid biosynthesis	K00430;K00430;K00430	-	GO:0003824//catalytic activity;GO:0043169//cation binding;GO:0046906//tetrapyrrole binding	GO:0006950//response to stress;GO:0044710//single-organism metabolic process
ncbi_112793695	ncbi_112793695	0.0859256	0.0625924	0.0204613	0.0261204	0.0181866	0.0607069	0.0216945	0.0504755	0.0674262	0.0453823	0.0453839	0.104178	0.608533	PREDICTED: U-box domain-containing protein 4 [Arachis duranensis]	-	-	-	-	-	-	-
ncbi_112793802	ncbi_112793802	0.0355631	0.00840456	0.0419981	0.0541306	0.0362509	0.0408785	0.0561298	0.00572449	0.0420729	0.00493101	0.0149216	0.0272752	0.368281	PREDICTED: phosphatidate cytidylyltransferase 4, chloroplastic-like [Arachis duranensis]	Metabolism;Metabolism;Metabolism;Environmental Information Processing	Global and overview maps;Global and overview maps;Lipid metabolism;Signal transduction	ko01100//Metabolic pathways;ko01110//Biosynthesis of secondary metabolites;ko00564//Glycerophospholipid metabolism;ko04070//Phosphatidylinositol signaling system	K00981;K00981;K00981;K00981	-	-	-
ncbi_112793833	ncbi_112793833	0.0410724	0.0291003	0.0105521	0.00737168	0.0146268	0.028123	0.0156822	0.00319281	0.0212063	0.012743	0	0.0367195	0.22039	PREDICTED: CBL-interacting serine/threonine-protein kinase 10-like [Arachis duranensis]	-	-	-	-	-	-	-
ncbi_112793849	ncbi_112793849	0.0560158	0.0374174	0.0189071	0.019307	0.00719747	0.0595753	0.0196972	0.00308404	0.132083	0.0389289	0.0423416	0.0778001	0.512355	Structure-specific endonuclease subunit SLX1 [Glycine soja]	-	-	-	-	-	-	-
ncbi_112793866	ncbi_112793866	0.0840544	0.0681063	0.0234831	0.0109457	0.00904227	0.0890583	0.00897163	0.0967275	0.0554331	0.0449656	0.0960145	0	0.586803	PREDICTED: CBL-interacting serine/threonine-protein kinase 11 [Arachis duranensis]	-	-	-	-	-	GO:0004672//protein kinase activity;GO:0005515//protein binding;GO:0032550//purine ribonucleoside binding	GO:0001101//response to acid chemical;GO:0006464//cellular protein modification process;GO:0006796//phosphate-containing compound metabolic process;GO:0006950//response to stress;GO:0009628//response to abiotic stimulus;GO:0009694//jasmonic acid metabolic process;GO:0009755//hormone-mediated signaling pathway;GO:0019932//second-messenger-mediated signaling;GO:0051707//response to other organism
ncbi_112793882	ncbi_112793882	0.00250745	0.00423857	0.00183972	0.00141302	0	0.00168423	0	0	0	0	0	0	0.011683	DUF641 family protein [Medicago truncatula]	-	-	-	-	-	-	-
ncbi_112699269	ncbi_112699269	0.0978646	0.0857433	0.109343	0.0449694	0.0673813	0.0992361	0.0240863	0.162905	0.150645	0.157892	0.0734272	0.0374245	1.11092	PREDICTED: transcription repressor OFP1 [Arachis duranensis]	-	-	-	-	-	-	-
ncbi_112793898	ncbi_112793898	0.149946	0.145458	0.0231946	0.011859	0.0341379	0.0962409	0.0257736	0.133484	0.068205	0.177007	0.0292246	0.0465276	0.941059	PREDICTED: probable serine/threonine-protein kinase WNK4 [Arachis duranensis]	-	-	-	-	GO:0043231//intracellular membrane-bounded organelle	GO:0004672//protein kinase activity;GO:0032550//purine ribonucleoside binding	GO:0006468//protein phosphorylation;GO:0007568//aging;GO:0009247//glycolipid biosynthetic process;GO:0009267//cellular response to starvation;GO:0009414//response to water deprivation
ncbi_112793934	ncbi_112793934	0.0205257	0.0140172	0.0177588	0.0159412	0.018188	0.0390218	0.00319597	0.0191834	0.054626	0.0287224	0.0122236	0.0269649	0.270369	PREDICTED: expansin-A8-like [Arachis ipaensis]	-	-	-	-	-	-	-
ncbi_112793950	ncbi_112793950	0.0822266	0.0504064	0.127919	0.0917328	0.0898035	0.0700451	0.113045	0.0962412	0.0807228	0.0565199	0.0391408	0.138853	1.03666	PREDICTED: trafficking protein particle complex subunit 4 [Arachis duranensis]	-	-	-	-	-	-	GO:0016482//cytoplasmic transport
ncbi_112793976	ncbi_112793976	0.0851367	0.0566587	0.075545	0.0707599	0.0762942	0.109098	0.0573925	0.125008	0.0436639	0.123471	0.0286796	0.0663887	0.918096	PREDICTED: nardilysin [Arachis duranensis]	-	-	-	-	-	-	-
ncbi_112794013	ncbi_112794013	0.0972354	0.0961148	0.0357596	0.0227371	0.0208391	0.0817821	0.0270686	0.0969119	0.141161	0.0667233	0.0434764	0.0749204	0.804729	PREDICTED: uncharacterized protein LOC107640744 isoform X1 [Arachis ipaensis]	-	-	-	-	-	-	-
ncbi_112794059	ncbi_112794059	0.0917954	0.0448802	0.0331128	0.0445807	0.0444488	0.0875935	0.0307276	0.0865629	0.140877	0.0926683	0.0496798	0.0100882	0.757015	PREDICTED: uncharacterized protein LOC107473941 isoform X1 [Arachis duranensis]	-	-	-	-	-	-	-
ncbi_112794095	ncbi_112794095	0.206297	0.12996	0.126301	0.0544395	0.0682395	0.153966	0.0489758	0.120828	0.154535	0.163229	0.0601772	0.0463306	1.33328	PREDICTED: transcription factor RF2b-like [Arachis duranensis]	-	-	-	-	-	-	-
ncbi_112794127	ncbi_112794127	1.35668	1.37404	1.19645	0.457296	0.862647	1.08572	0.226325	2.91583	1.05733	1.04433	4.39198	0.307818	16.2764	PREDICTED: isoleucine N-monooxygenase 2-like [Arachis duranensis]	Metabolism;Metabolism;Metabolism;Metabolism	Global and overview maps;Global and overview maps;Metabolism of other amino acids;Biosynthesis of other secondary metabolites	ko01110//Biosynthesis of secondary metabolites;ko01210//2-Oxocarboxylic acid metabolism;ko00460//Cyanoamino acid metabolism;ko00966//Glucosinolate biosynthesis	K12153;K12153;K12153;K12153	-	GO:0016491//oxidoreductase activity;GO:0046906//tetrapyrrole binding	GO:0044710//single-organism metabolic process
ncbi_112794143	ncbi_112794143	0.129911	0.116278	0.139498	0.0813095	0.145595	0.164234	0.0926809	0.0643956	0.0278324	0.135811	0.271298	0.109396	1.47824	-	-	-	-	-	-	-	-
ncbi_112794166	ncbi_112794166	0.390413	0.344615	0.0832599	0.0726689	0.0886776	0.415456	0.07438	0.221482	0.320493	0.300598	0.123894	0.160917	2.59685	PREDICTED: B3 domain-containing transcription repressor VAL1 [Arachis duranensis]	-	-	-	-	-	-	-
ncbi_112794199	ncbi_112794199	0.000367184	0	0	0	0	0	0	0	0	0	0	0	0.000367184	PREDICTED: uncharacterized protein LOC107474895 [Arachis duranensis]	-	-	-	-	-	-	-
ncbi_112794222	ncbi_112794222	0.233053	0.163632	0.214638	0.110246	0.239538	0.212182	0.0599295	0.118873	0.203427	0.110852	0.354405	0.0260415	2.04682	PREDICTED: probable glutathione S-transferase parA [Arachis duranensis]	Metabolism	Metabolism of other amino acids	ko00480//Glutathione metabolism	K00799	-	-	-
ncbi_112794230	ncbi_112794230	0.116245	0.0995921	0.0422367	0.0115561	0.023841	0.0868191	0.0142307	0.265662	0.0876936	0.117496	0.0555686	0.0205727	0.941514	PREDICTED: trans-cinnamate 4-monooxygenase [Arachis duranensis]	Metabolism;Metabolism;Metabolism;Metabolism;Metabolism;Metabolism;Metabolism	Global and overview maps;Global and overview maps;Biosynthesis of other secondary metabolites;Metabolism of cofactors and vitamins;Biosynthesis of other secondary metabolites;Amino acid metabolism;Biosynthesis of other secondary metabolites	ko01100//Metabolic pathways;ko01110//Biosynthesis of secondary metabolites;ko00940//Phenylpropanoid biosynthesis;ko00130//Ubiquinone and other terpenoid-quinone biosynthesis;ko00941//Flavonoid biosynthesis;ko00360//Phenylalanine metabolism;ko00945//Stilbenoid, diarylheptanoid and gingerol biosynthesis	K00487;K00487;K00487;K00487;K00487;K00487;K00487	-	GO:0016709//oxidoreductase activity, acting on paired donors, with incorporation or reduction of molecular oxygen, NAD(P)H as one donor, and incorporation of one atom of oxygen;GO:0046906//tetrapyrrole binding;GO:0046914//transition metal ion binding	GO:0044710//single-organism metabolic process
ncbi_112798992	ncbi_112798992	0.000653876	0	0	0	0	0	0	0	0	0	0	0	0.000653876	PREDICTED: uncharacterized protein LOC107482238 [Arachis duranensis]	-	-	-	-	-	-	-
ncbi_112794241	ncbi_112794241	0.0456455	0.0146167	0.106726	0.12005	0.130634	0.0654203	0.141707	0.0498076	0.0934695	0.0491689	0.093054	0.102277	1.01258	PREDICTED: DEAD-box ATP-dependent RNA helicase 20-like isoform X1 [Arachis ipaensis]	Genetic Information Processing	Transcription	ko03040//Spliceosome	K12823	-	-	-
ncbi_112794261	ncbi_112794261	0.000395989	0	0	0	0	0	0.00247296	0	0	0	0	0	0.00286895	PREDICTED: protein NETWORKED 4A [Arachis duranensis]	-	-	-	-	-	-	-
ncbi_112794271	ncbi_112794271	0.0458167	0.045049	0.0355713	0.0145825	0.0333878	0.0328394	0.0103045	0.0198077	0.0632702	0.0336492	0.0600544	0.0362594	0.430592	PREDICTED: uncharacterized protein LOC107635511 [Arachis ipaensis]	-	-	-	-	-	-	-
ncbi_112794281	ncbi_112794281	0.553732	0.361207	0.376612	0.292428	0.267897	0.502846	0.316338	0.434718	0.482153	0.729908	0.314616	0.635611	5.26807	PREDICTED: eukaryotic translation initiation factor 2 subunit beta-like [Arachis duranensis]	Genetic Information Processing	Translation	ko03013//RNA transport	K03238	-	-	-
ncbi_112794293	ncbi_112794293	0.0013673	0	0.00326722	0	0.00460541	0.000747337	0.00126834	0	0.0116544	0	0.0179373	0	0.0408473	PREDICTED: pathogenesis-related genes transcriptional activator PTI6-like [Arachis duranensis]	Organismal Systems	Environmental adaptation	ko04626//Plant-pathogen interaction	K13434	-	-	-
ncbi_112794320	ncbi_112794320	1.73701	1.30019	0.882973	0.500932	0.611646	1.23103	0.521461	1.32335	1.4371	1.00942	0.787735	0.637325	11.9802	PREDICTED: ubiquitin-conjugating enzyme E2-17 kDa-like [Cicer arietinum]	Genetic Information Processing;Genetic Information Processing	Folding, sorting and degradation;Folding, sorting and degradation	ko04141//Protein processing in endoplasmic reticulum;ko04120//Ubiquitin mediated proteolysis	K06689;K06689	-	GO:0003824//catalytic activity	-
ncbi_112794299	ncbi_112794299	1.40621	1.16468	0.618168	0.477971	0.528383	1.18112	0.583119	1.07529	1.11299	0.869451	0.614575	0.963528	10.5955	PREDICTED: ubiquitin-conjugating enzyme E2-17 kDa-like [Cicer arietinum]	Genetic Information Processing;Genetic Information Processing	Folding, sorting and degradation;Folding, sorting and degradation	ko04141//Protein processing in endoplasmic reticulum;ko04120//Ubiquitin mediated proteolysis	K06689;K06689	-	GO:0003824//catalytic activity	-
ncbi_112705006	ncbi_112705006	0.000450341	0	0	0	0	0.00104725	0	0	0	0	0	0	0.00149759	PREDICTED: glucan endo-1,3-beta-glucosidase 8-like [Arachis ipaensis]	-	-	-	-	-	-	-
ncbi_112794341	ncbi_112794341	0.000295306	0	0.00297225	0.000685467	0	0.00483495	0.00104005	0	0	0	0.0165942	0	0.0264223	PREDICTED: probable inactive receptor kinase At5g58300 [Arachis duranensis]	-	-	-	-	-	-	-
ncbi_112794364	ncbi_112794364	0.0078679	0.00242452	0.00101581	0.000993915	0	0.00152306	0.00210453	0	0.0111184	0.00512878	0	0	0.0321769	PREDICTED: root phototropism protein 2-like [Arachis duranensis]	-	-	-	-	-	-	GO:0009606//tropism;GO:0050794//regulation of cellular process
ncbi_112799150	ncbi_112799150	0.0046976	0.00885489	0.00669039	0.00435073	0.0121504	0.00926731	0.00685945	0.0332245	0	0	0.0109257	0.0253953	0.122416	PPR containing plant-like protein [Medicago truncatula]	-	-	-	-	-	-	-
ncbi_112794369	ncbi_112794369	0.017197	0.0182406	0.00153446	0.00155278	0.00397519	0.0128966	0.00137621	0	0.0430648	0.0374078	0.0294523	0	0.166698	PREDICTED: probable LRR receptor-like serine/threonine-protein kinase At1g06840 [Arachis duranensis]	-	-	-	-	GO:0031224//intrinsic component of membrane	GO:0004672//protein kinase activity;GO:0032550//purine ribonucleoside binding	GO:0006464//cellular protein modification process;GO:0006796//phosphate-containing compound metabolic process
ncbi_112794410	ncbi_112794410	23.2233	19.0302	6.5576	2.92967	4.89514	14.4969	2.28384	17.2621	21.7974	13.1193	8.27543	5.91951	139.79	PREDICTED: 60S ribosomal protein L10 [Glycine max]	Genetic Information Processing	Translation	ko03010//Ribosome	K02866	-	-	-
ncbi_112705809	ncbi_112705809	1.52663	1.69231	0.447618	0.231175	0.364309	1.78559	0.177439	0.763948	1.0552	1.28414	0.655545	0.321466	10.3054	PREDICTED: uncharacterized protein LOC107612502 [Arachis ipaensis]	-	-	-	-	-	-	-
ncbi_112794421	ncbi_112794421	0.12545	0.0894202	0.127681	0.0870939	0.0746134	0.097272	0.0621603	0.163559	0.120985	0.0819389	0.117301	0.0602543	1.20773	PREDICTED: metal tolerance protein 4 [Arachis duranensis]	-	-	-	-	GO:0031224//intrinsic component of membrane	GO:0015075//ion transmembrane transporter activity	GO:0006812//cation transport;GO:0044763//single-organism cellular process
ncbi_112794447	ncbi_112794447	1.72028	1.02727	1.21092	1.25101	1.22642	1.24483	1.35759	1.22821	1.43784	1.28475	0.884644	1.79566	15.6694	PREDICTED: cytochrome b-c1 complex subunit 8-like [Arachis duranensis]	-	-	-	-	-	-	-
ncbi_112707827	ncbi_112707827	0.03319	0.0278659	0.00682654	0	0	0.00613791	0.00251549	0.0286371	0.00405423	0.0391324	0.0134097	0.0357509	0.19752	PREDICTED: histone H2A.1-like [Arachis duranensis]	-	-	-	-	GO:0000785//chromatin;GO:0043231//intracellular membrane-bounded organelle	GO:0003676//nucleic acid binding;GO:0046983//protein dimerization activity	GO:0006325//chromatin organization;GO:0006970//response to osmotic stress;GO:0070838//divalent metal ion transport
ncbi_112794477	ncbi_112794477	0.00118491	0.00157275	0.00272055	0.00450003	0.00315755	0	0.0065072	0	0	0	0	0	0.019643	plant/F17O14-7 protein [Medicago truncatula]	-	-	-	-	-	-	-
ncbi_112794488	ncbi_112794488	0.0842781	0.0890521	0.0461372	0.0561815	0.0441738	0.0633578	0.0420734	0.060722	0.12173	0.0655109	0.0602692	0.0637654	0.797251	PREDICTED: cell wall protein RBR3-like [Glycine max]	-	-	-	-	-	-	-
ncbi_112794500	ncbi_112794500	0.000327637	0.000829825	0.000924205	0.000755582	0.00372797	0	0	0	0	0	0	0	0.00656522	bromodomain-containing protein 9-like [Cajanus cajan]	-	-	-	-	-	-	-
ncbi_112794512	ncbi_112794512	0.226742	0.133391	0.83571	0.862976	0.748339	0.257293	1.36638	0.0835342	0.330823	0.260486	0.623658	0.585896	6.31523	PREDICTED: NAD(P)H-quinone oxidoreductase subunit N, chloroplastic [Arachis duranensis]	-	-	-	-	GO:0009526//plastid envelope;GO:0043234//protein complex;GO:0044434//chloroplast part	GO:0016651//oxidoreductase activity, acting on NAD(P)H	GO:0005982//starch metabolic process;GO:0006739//NADP metabolic process;GO:0009451//RNA modification;GO:0009893//positive regulation of metabolic process;GO:0010257//NADH dehydrogenase complex assembly;GO:0016109//tetraterpenoid biosynthetic process;GO:0050832//defense response to fungus
ncbi_112794521	ncbi_112794521	0.0158621	0.0147848	0.00977395	0.0125772	0.0152024	0.0235633	0.0210479	0.0218117	0.0115726	0.00832094	0	0.0500114	0.204528	PREDICTED: pre-rRNA-processing protein TSR1 homolog [Arachis duranensis]	-	-	-	-	-	-	-
ncbi_112794548	ncbi_112794548	0.00143649	0.00143516	0.00126829	0.00214072	0	0	0.00489477	0	0	0	0	0	0.0111754	PREDICTED: uncharacterized protein LOC107474227 [Arachis duranensis]	-	-	-	-	-	-	-
ncbi_112794539	ncbi_112794539	0.494907	0.266355	1.41598	2.37409	1.28539	0.547366	2.03994	0.326808	0.495812	1.00788	0.672482	2.36289	13.2899	PREDICTED: uncharacterized protein LOC107474227 [Arachis duranensis]	-	-	-	-	-	-	-
ncbi_112794558	ncbi_112794558	0.216784	0.143217	0.268188	0.258259	0.198023	0.281603	0.319881	0.172845	0.222281	0.233578	0.166577	0.389219	2.87045	PREDICTED: bis(5'-adenosyl)-triphosphatase-like [Arachis duranensis]	Metabolism	Nucleotide metabolism	ko00230//Purine metabolism	K01522	-	-	-
ncbi_112794589	ncbi_112794589	0	0	0.00112724	0	0	0	0	0	0	0	0	0	0.00112724	PREDICTED: bis(5'-adenosyl)-triphosphatase-like isoform X1 [Arachis duranensis]	Metabolism	Nucleotide metabolism	ko00230//Purine metabolism	K01522	-	-	-
ncbi_112794531	ncbi_112794531	0.220841	0.181905	0.110401	0.124801	0.0724277	0.146891	0.0848865	0.250551	0.211361	0.236003	0.0765952	0.0802295	1.79689	PREDICTED: calcium uniporter protein 5, mitochondrial-like isoform X1 [Arachis ipaensis]	-	-	-	-	-	-	-
ncbi_112794608	ncbi_112794608	0.0380927	0.0315147	0.00744501	0.0127745	0	0.0321525	0.00489366	0.0211491	0.0183392	0.00650078	0.0164774	0.0312793	0.220619	PREDICTED: zinc finger protein VAR3, chloroplastic-like [Arachis duranensis]	-	-	-	-	-	-	-
ncbi_112794616	ncbi_112794616	0.0891946	0.0774935	0.131194	0.118168	0.139103	0.105238	0.173872	0.155274	0.104078	0.0417744	0.0672375	0.142963	1.34559	PREDICTED: transmembrane protein 56-B isoform X1 [Arachis duranensis]	-	-	-	-	GO:0031224//intrinsic component of membrane	-	-
ncbi_112794636	ncbi_112794636	0.168743	0.101149	0.308231	0.234004	0.244844	0.182709	0.33644	0.107174	0.171387	0.169464	0.190951	0.234873	2.44997	PREDICTED: CBS domain-containing protein CBSX3, mitochondrial-like [Arachis duranensis]	-	-	-	-	-	GO:0017076//purine nucleotide binding;GO:0046914//transition metal ion binding	GO:0006090//pyruvate metabolic process;GO:0006970//response to osmotic stress;GO:0006996//organelle organization;GO:0010038//response to metal ion;GO:0019725//cellular homeostasis;GO:0042044//fluid transport
ncbi_112794646	ncbi_112794646	0.0021503	0.00161564	0	0	0	0	0	0	0	0	0	0	0.00376594	PREDICTED: F-box/kelch-repeat protein At3g06240-like isoform X1 [Arachis duranensis]	-	-	-	-	-	-	-
ncbi_112794662	ncbi_112794662	0.0508484	0.0279279	0.0327534	0.0103508	0.00350481	0.0320214	0.02142	0.0370714	0.0465744	0.0353731	0	0.0421647	0.34001	PREDICTED: RNA-directed DNA methylation 4 [Arachis duranensis]	-	-	-	-	-	-	GO:0016458//gene silencing;GO:0044260//cellular macromolecule metabolic process;GO:0090304//nucleic acid metabolic process
ncbi_112794679	ncbi_112794679	0.0233965	0.0117164	0.0210608	0.0097564	0.0189103	0.0214537	0.0253021	0.0332922	0	0.00650078	0.0134434	0	0.184833	PREDICTED: pentatricopeptide repeat-containing protein At1g10910, chloroplastic [Arachis ipaensis]	-	-	-	-	GO:0009536//plastid	-	-
ncbi_112794687	ncbi_112794687	0.108092	0.0627385	0.0554802	0.0371586	0.0395503	0.0699515	0.020679	0.0332344	0.175259	0.062639	0.098629	0.0159238	0.779335	PREDICTED: probable 2-oxoglutarate/Fe(II)-dependent dioxygenase [Arachis duranensis]	-	-	-	-	-	-	-
ncbi_112794696	ncbi_112794696	0.320311	0.203255	0.304948	0.252114	0.245906	0.301256	0.302242	0.0704321	0.0976679	0.28104	0.176749	0.355158	2.91108	PREDICTED: protein TIC 40, chloroplastic [Arachis duranensis]	-	-	-	-	-	-	-
ncbi_112794708	ncbi_112794708	0.0100722	0.00710523	0.00334323	0.00366767	0.00394406	0.00723436	0.00366838	0	0	0	0	0	0.0390351	PREDICTED: pentatricopeptide repeat-containing protein At4g20770-like isoform X2 [Arachis ipaensis]	-	-	-	-	-	-	-
ncbi_112794773	ncbi_112794773	0.0259615	0.0162634	0.0436178	0.0533128	0.0485634	0.0262066	0.034621	0.00763563	0.0208116	0.0043719	0.0214344	0.0423728	0.345173	PREDICTED: WAT1-related protein At3g02690, chloroplastic-like isoform X1 [Arachis ipaensis]	-	-	-	-	-	-	-
ncbi_112794793	ncbi_112794793	0.128626	0.110604	0.0637475	0.00650452	0.0107977	0.0351238	0.005962	0.234069	0.361126	0.0606892	0.0142951	0.0507561	1.0823	PREDICTED: protein YLS9 [Arachis duranensis]	-	-	-	-	-	-	-
ncbi_112708774	ncbi_112708774	0.000990144	0.00199771	0.00168316	0	0.0030492	0	0	0	0	0	0.0125345	0	0.0202547	PREDICTED: alpha-amylase/subtilisin inhibitor-like [Arachis duranensis]	-	-	-	-	-	-	-
ncbi_112794800	ncbi_112794800	0.386942	0.281639	0.36912	0.102798	0.193664	0.367361	0.0787978	0.589532	0.55293	0.15668	0.418567	0.119028	3.61706	PREDICTED: miraculin-like [Arachis duranensis]	-	-	-	-	-	-	-
ncbi_112794806	ncbi_112794806	0.00785345	0.00820529	0.0034229	0.00311067	0.00580911	0.0088218	0.00684934	0	0	0.0379886	0.0181812	0	0.100242	PREDICTED: protein ROOT PRIMORDIUM DEFECTIVE 1-like [Arachis duranensis]	-	-	-	-	-	-	-
ncbi_112709539	ncbi_112709539	0.00357017	0	0	0	0	0.0120176	0	0	0.00511731	0	0	0.0532914	0.0739965	PREDICTED: uncharacterized protein LOC107475233 [Arachis duranensis]	-	-	-	-	-	-	-
ncbi_112794817	ncbi_112794817	0.00512905	0.0083604	0	0	0.00358977	0.00454582	0	0	0.0108829	0.0168206	0	0.0160624	0.0653909	PREDICTED: probable metal-nicotianamine transporter YSL7 [Arachis duranensis]	-	-	-	-	GO:0031224//intrinsic component of membrane	GO:0015197//peptide transporter activity	GO:0015833//peptide transport;GO:0044763//single-organism cellular process;GO:0046942//carboxylic acid transport
ncbi_112794835	ncbi_112794835	0.345451	0.275628	0.174653	0.232184	0.203243	0.273233	0.186237	0.246705	0.301738	0.372391	0.133113	0.355605	3.10018	-	-	-	-	-	-	-	-
ncbi_112794826	ncbi_112794826	0	0	0	0	0	0	0	0	0.0180206	0	0	0	0.0180206	NC domain-containing family protein [Populus trichocarpa]	-	-	-	-	-	GO:0016740//transferase activity	-
ncbi_112794842	ncbi_112794842	0.223118	0.180481	0.0944846	0.0607831	0.0697862	0.146657	0.0434252	0.242054	0.109556	0.15798	0.115397	0.0842301	1.52795	PREDICTED: uncharacterized protein LOC107495602 [Arachis duranensis]	-	-	-	-	-	-	-
ncbi_112794849	ncbi_112794849	0.027491	0.0237664	0.0988587	0.142472	0.0593218	0.0349084	0.159291	0.0462381	0.0270995	0.0281932	0.0284647	0.0949443	0.77105	PREDICTED: psbQ-like protein 3, chloroplastic [Arachis duranensis]	-	-	-	-	GO:0009507//chloroplast;GO:0009521//photosystem	-	GO:0044237//cellular metabolic process
ncbi_112794865	ncbi_112794865	0.00812435	0.00634592	0.0040508	0	0	0.0111511	0	0	0.0333661	0	0	0	0.0630383	PREDICTED: cysteine-rich receptor-like protein kinase 2 isoform X1 [Arachis duranensis]	-	-	-	-	-	GO:0004672//protein kinase activity;GO:0032550//purine ribonucleoside binding	GO:0006464//cellular protein modification process;GO:0006796//phosphate-containing compound metabolic process
ncbi_112794883	ncbi_112794883	0.15606	0.112181	0.0967551	0.0434352	0.0613617	0.0881886	0.0407795	0.109736	0.162938	0.0764347	0.0857601	0	1.03363	-	-	-	-	-	-	-	-
ncbi_112794856	ncbi_112794856	0.0199568	0.0069153	0.00680197	0.00460397	0	0.0121209	0.00113872	0	0.0145832	0	0	0	0.0661209	PREDICTED: cysteine-rich receptor-like protein kinase 3 [Arachis duranensis]	-	-	-	-	-	-	-
ncbi_112794904	ncbi_112794904	0.000477741	0	0	0	0	0	0	0	0	0	0	0	0.000477741	-	-	-	-	-	-	-	-
ncbi_112794909	ncbi_112794909	0.0222865	0.0174777	0.0380487	0.0799924	0.0465576	0.0157737	0.0735659	0.0397811	0.0164149	0.0354396	0.0223689	0.00611018	0.413817	PREDICTED: PLASMODESMATA CALLOSE-BINDING PROTEIN 5-like [Arachis duranensis]	-	-	-	-	-	-	-
ncbi_112800005	ncbi_112800005	0.0125322	0.0056357	0.0181287	0.0192946	0.00583153	0.00730985	0.0158825	0.0518412	0.0157068	0	0.019806	0	0.171969	peptidase [Medicago truncatula]	-	-	-	-	-	-	-
ncbi_112794917	ncbi_112794917	0.000672052	0.00150717	0.00192087	0	0	0	0.00125893	0	0.0507719	0.0104602	0	0	0.0665912	PREDICTED: LOW QUALITY PROTEIN: callose synthase 7 [Arachis duranensis]	-	-	-	-	-	GO:0035251//UDP-glucosyltransferase activity	GO:0006074//(1->3)-beta-D-glucan metabolic process
ncbi_112794941	ncbi_112794941	0.0272685	0.0257729	0.0190096	0.0158512	0.0081828	0.0127904	0.0337403	0	0	0.00593433	0	0.0279943	0.176544	Plant regulator RWP-RK [Corchorus olitorius]	-	-	-	-	-	-	-
ncbi_112794984	ncbi_112794984	0.00288735	0.00202912	0.00170018	0.00362865	0.00739743	0	0.000876435	0	0	0	0	0.0135022	0.0320213	PREDICTED: probable receptor-like protein kinase At2g42960 [Arachis duranensis]	-	-	-	-	-	GO:0004672//protein kinase activity;GO:0032550//purine ribonucleoside binding	GO:0006464//cellular protein modification process;GO:0006796//phosphate-containing compound metabolic process
ncbi_112794952	ncbi_112794952	0.0817898	0.0713053	0.0792295	0.0525065	0.0824028	0.0864707	0.0845186	0.128555	0.0771711	0.081047	0.0285768	0.0742282	0.927801	PREDICTED: serine-rich adhesin for platelets-like [Arachis ipaensis]	-	-	-	-	-	-	-
ncbi_112794968	ncbi_112794968	0.0463645	0.0249306	0.0381769	0.0615557	0.0308078	0.0785311	0.0380777	0.0312396	0.0602414	0.117241	0.0243361	0.0426257	0.594128	PREDICTED: DNA topoisomerase 6 subunit B-like [Arachis duranensis]	-	-	-	-	-	GO:0003676//nucleic acid binding;GO:0008094//DNA-dependent ATPase activity	GO:0006259//DNA metabolic process
ncbi_112795009	ncbi_112795009	0.197723	0.197454	0.0747063	0.0696981	0.090336	0.17466	0.0745396	0.12966	0.221967	0.262363	0.0216367	0.104395	1.61914	transcription termination factor family protein [Medicago truncatula]	-	-	-	-	GO:0043231//intracellular membrane-bounded organelle;GO:0044444//cytoplasmic part	-	-
ncbi_112794999	ncbi_112794999	0.00638361	0.00888782	0.00237977	0	0.00386534	0.0053991	0	0	0.00527259	0.0146086	0.0189732	0	0.0657701	PREDICTED: protein SPT2 homolog [Arachis duranensis]	-	-	-	-	-	-	-
ncbi_112795036	ncbi_112795036	0.0683465	0.0614322	0.0464548	0.0296491	0.0508093	0.0735564	0.0324824	0.0749577	0.0797734	0.0457135	0.034605	0.0752073	0.672988	ADP-ribosylation factor GTPase-activating protein AGD1 isoform X2 [Cajanus cajan]	-	-	-	-	-	-	-
ncbi_112795108	ncbi_112795108	0.00150623	0	0	0	0.00345827	0	0	0	0.00460835	0	0	0	0.00957286	PREDICTED: ribose-phosphate pyrophosphokinase 4 [Arachis duranensis]	-	-	-	-	GO:0005911//cell-cell junction;GO:0016020//membrane;GO:0044444//cytoplasmic part	GO:0016778//diphosphotransferase activity;GO:0032550//purine ribonucleoside binding;GO:0046872//metal ion binding	GO:0006221//pyrimidine nucleotide biosynthetic process;GO:0006779//porphyrin-containing compound biosynthetic process
ncbi_112795161	ncbi_112795161	0.00545361	0.00101603	0.00101414	0.00276271	0.0061612	0	0.00302335	0	0.00593922	0	0	0	0.0253703	PREDICTED: uncharacterized protein LOC107495347 isoform X1 [Arachis duranensis]	-	-	-	-	-	-	-
ncbi_112795219	ncbi_112795219	0.0323537	0.030254	0.00590958	0.00483169	0.0143194	0.0388411	0.00879403	0.00594566	0	0.0227017	0.0229565	0.0205727	0.20748	-	-	-	-	-	-	-	-
ncbi_112795124	ncbi_112795124	0.13109	0.105676	0.0403226	0.0206721	0.0398046	0.150965	0.0195473	0.116822	0.0656512	0.120288	0.0840023	0	0.89484	PREDICTED: protein MEI2-like 5 [Arachis duranensis]	-	-	-	-	-	-	-
ncbi_112795137	ncbi_112795137	0.25979	0.185362	0.20917	0.215256	0.256462	0.269215	0.217357	0.220985	0.145098	0.163946	0.17786	0.306643	2.62714	PREDICTED: mitogen-activated protein kinase 20-like isoform X1 [Arachis ipaensis]	-	-	-	-	-	GO:0004702//receptor signaling protein serine/threonine kinase activity;GO:0032550//purine ribonucleoside binding	GO:0006464//cellular protein modification process;GO:0006796//phosphate-containing compound metabolic process
ncbi_112795224	ncbi_112795224	0	0.0015376	0	0	0	0	0	0	0	0	0	0	0.0015376	PREDICTED: protodermal factor 1-like [Arachis ipaensis]	Metabolism;Metabolism;Metabolism;Genetic Information Processing	Global and overview maps;Nucleotide metabolism;Nucleotide metabolism;Transcription	ko01100//Metabolic pathways;ko00230//Purine metabolism;ko00240//Pyrimidine metabolism;ko03020//RNA polymerase	K03006;K03006;K03006;K03006	-	-	-
ncbi_112795262	ncbi_112795262	0.000556448	0.000599733	0.00403904	0	0	0	0.00290753	0	0	0	0	0	0.00810275	PREDICTED: probable galacturonosyltransferase 15 [Arachis ipaensis]	-	-	-	-	-	GO:0008194//UDP-glycosyltransferase activity	-
ncbi_112795303	ncbi_112795303	0.0832823	0.0575031	0.0481737	0.0618298	0.0419946	0.0822062	0.0467926	0.0825159	0.0748686	0.06984	0.0645675	0.0496792	0.763254	PREDICTED: zinc finger BED domain-containing protein RICESLEEPER 2-like [Arachis ipaensis]	-	-	-	-	-	-	-
ncbi_112795310	ncbi_112795310	0.0347368	0.0270183	0.0319066	0.0419959	0.0249354	0.0374257	0.0469819	0	0.0154281	0.0168659	0.0145111	0.119031	0.410837	PREDICTED: 50S ribosomal protein HLP, mitochondrial [Arachis duranensis]	Genetic Information Processing	Translation	ko03010//Ribosome	K02874	GO:0044391//ribosomal subunit	-	GO:0010467//gene expression
ncbi_112800525	ncbi_112800525	0.0265366	0.0304737	0.0109237	0.00463902	0.00429527	0.0316659	0.00492915	0.0109015	0.0154413	0.00904571	0	0.00612887	0.154981	PREDICTED: serine-rich adhesin for platelets-like isoform X1 [Arachis duranensis]	-	-	-	-	-	-	-
ncbi_112795329	ncbi_112795329	0.00369831	0.0069491	0.0189893	0.0285576	0.014386	0.00595846	0.0326663	0	0.0202678	0	0	0.014084	0.145557	PREDICTED: ATP-dependent DNA helicase PIF1-like [Arachis duranensis]	-	-	-	-	-	-	-
ncbi_112795333	ncbi_112795333	0.160788	0.122519	0.199087	0.288111	0.229079	0.206226	0.301474	0.091583	0.128821	0.148191	0.185715	0.174265	2.23586	PREDICTED: serine/threonine-protein phosphatase 5 isoform X1 [Arachis duranensis]	-	-	-	-	-	-	-
ncbi_112795355	ncbi_112795355	0.0562162	0.0607151	0.0329059	0.0367669	0.0396197	0.088279	0.0253807	0.0763746	0.104618	0.0217942	0.0178094	0.0874042	0.647884	PREDICTED: serine/threonine-protein phosphatase 7 long form homolog isoform X1 [Arachis duranensis]	-	-	-	-	-	-	-
ncbi_112795406	ncbi_112795406	0.316537	0.187557	0.348864	0.431211	0.292367	0.280956	0.440991	0.212766	0.120196	0.257574	0.241899	0.474388	3.60531	PREDICTED: glutamyl-tRNA(Gln) amidotransferase subunit A, chloroplastic/mitochondrial [Arachis ipaensis]	Metabolism;Genetic Information Processing	Global and overview maps;Translation	ko01100//Metabolic pathways;ko00970//Aminoacyl-tRNA biosynthesis	K02433;K02433	-	-	-
ncbi_112795424	ncbi_112795424	0.320811	0.271002	0.20741	0.169944	0.161569	0.240782	0.0872457	0.268682	0.378766	0.201677	0.273325	0.106687	2.6879	PREDICTED: LOW QUALITY PROTEIN: transcription elongation factor B polypeptide 3 [Arachis duranensis]	-	-	-	-	GO:0031224//intrinsic component of membrane	-	GO:0010468//regulation of gene expression
ncbi_112795415	ncbi_112795415	0.0568333	0.0435684	0.0155086	0.00401537	0.009053	0.0348298	0.0119524	0.0751509	0.0368507	0.0524042	0.0383986	0.0205727	0.399138	PREDICTED: citrate synthase, glyoxysomal-like [Arachis duranensis]	Metabolism;Metabolism;Metabolism;Metabolism;Metabolism;Metabolism;Metabolism	Global and overview maps;Global and overview maps;Global and overview maps;Global and overview maps;Carbohydrate metabolism;Global and overview maps;Carbohydrate metabolism	ko01100//Metabolic pathways;ko01110//Biosynthesis of secondary metabolites;ko01200//Carbon metabolism;ko01230//Biosynthesis of amino acids;ko00630//Glyoxylate and dicarboxylate metabolism;ko01210//2-Oxocarboxylic acid metabolism;ko00020//Citrate cycle (TCA cycle)	K01647;K01647;K01647;K01647;K01647;K01647;K01647	-	GO:0016746//transferase activity, transferring acyl groups	GO:0005975//carbohydrate metabolic process
ncbi_112712061	ncbi_112712061	0.000476502	0	0	0	0	0	0.00103	0	0	0	0	0	0.00150651	PREDICTED: zinc finger protein ZAT3-like [Arachis ipaensis]	-	-	-	-	-	-	-
ncbi_112795432	ncbi_112795432	0.0174543	0.0187398	0.0136966	0.00829684	0.0106801	0.00588357	0.0155739	0.0412936	0.0248183	0.0062026	0.013059	0.0359181	0.211617	PREDICTED: actin-related protein 2/3 complex subunit 1A-like [Arachis duranensis]	Cellular Processes	Transport and catabolism	ko04144//Endocytosis	K05757	GO:0005856//cytoskeleton	-	GO:0045010//actin nucleation
ncbi_112795452	ncbi_112795452	2.8385	1.59811	6.28825	5.47466	4.91203	2.6366	6.08947	2.05266	2.3654	2.16113	3.80112	4.79068	45.0086	PREDICTED: 50S ribosomal protein L19-2, chloroplastic-like [Arachis duranensis]	Genetic Information Processing	Translation	ko03010//Ribosome	K02884	GO:0005622//intracellular	-	-
ncbi_112795531	ncbi_112795531	0.18934	0.163809	0.0494737	0.0139921	0.0430091	0.0953677	0.0204522	0.251505	0.125765	0.285756	0.0483466	0.080458	1.36727	PREDICTED: probable sugar phosphate/phosphate translocator At1g06470 [Arachis duranensis]	-	-	-	-	-	-	-
ncbi_112795541	ncbi_112795541	0.225969	0.197931	0.036019	0.0133184	0.0466318	0.127936	0.0111756	0.211586	0.148138	0.263028	0.0416516	0.0571025	1.38049	PREDICTED: glucose-6-phosphate/phosphate translocator 1, chloroplastic-like [Arachis duranensis]	-	-	-	-	GO:0031224//intrinsic component of membrane	-	GO:0051234//establishment of localization
ncbi_112795545	ncbi_112795545	0.29577	0.243431	0.24928	0.193651	0.188806	0.223637	0.176312	0.138287	0.263135	0.304937	0.237157	0.152409	2.66681	PREDICTED: tryptophan synthase beta chain 1-like [Arachis duranensis]	Metabolism;Metabolism;Metabolism;Metabolism;Metabolism	Global and overview maps;Global and overview maps;Global and overview maps;Amino acid metabolism;Amino acid metabolism	ko01100//Metabolic pathways;ko01110//Biosynthesis of secondary metabolites;ko01230//Biosynthesis of amino acids;ko00260//Glycine, serine and threonine metabolism;ko00400//Phenylalanine, tyrosine and tryptophan biosynthesis	K01696;K01696;K01696;K01696;K01696	-	GO:0016836//hydro-lyase activity	GO:0006586//indolalkylamine metabolic process
ncbi_112795551	ncbi_112795551	0.0284794	0.0234918	0.0158415	0.01518	0.0263716	0.0208871	0.0198306	0.0107326	0.0192339	0.0141172	0	0.0264965	0.220662	PREDICTED: FHA domain-containing protein DDL [Arachis ipaensis]	-	-	-	-	-	-	-
ncbi_112795559	ncbi_112795559	0.087606	0.0755654	0.020293	0.0132444	0.0191792	0.0447008	0.00298947	0.130291	0.136455	0.031376	0.0130909	0.0139942	0.588785	PREDICTED: septum-promoting GTP-binding protein 1-like [Arachis duranensis]	-	-	-	-	-	-	-
ncbi_112795567	ncbi_112795567	0.638703	0.337339	2.42216	2.56782	1.78641	0.593362	3.07468	0.543653	0.619483	0.765103	1.36552	1.88643	16.6007	PREDICTED: protein LHCP TRANSLOCATION DEFECT [Arachis duranensis]	-	-	-	-	GO:0009526//plastid envelope;GO:0009532//plastid stroma;GO:0044434//chloroplast part	-	GO:0006090//pyruvate metabolic process;GO:0015031//protein transport;GO:0022607//cellular component assembly;GO:0046471//phosphatidylglycerol metabolic process
ncbi_112795574	ncbi_112795574	0.0126048	0.00559402	0.00681036	0.00133359	0	0.0040562	0.00655644	0.0209696	0.0127554	0.0150672	0	0	0.0857476	PREDICTED: SKP1-like protein 1B [Arachis duranensis]	Genetic Information Processing;Genetic Information Processing	Folding, sorting and degradation;Folding, sorting and degradation	ko04141//Protein processing in endoplasmic reticulum;ko04120//Ubiquitin mediated proteolysis	K03094;K03094	-	GO:0003824//catalytic activity	-
ncbi_112795583	ncbi_112795583	0.00625804	0.00411781	0.00501212	0.00782941	0.00737642	0.0048735	0.00811601	0	0.0100102	0.00643402	0	0	0.0600275	PREDICTED: uncharacterized protein LOC107477490 [Arachis duranensis]	-	-	-	-	-	-	-
ncbi_112795614	ncbi_112795614	0.135437	0.130243	0.0479282	0.0399786	0.0337508	0.153245	0.0328103	0.0572898	0.105392	0.177856	0.0699953	0.16963	1.15356	PREDICTED: DEAD-box ATP-dependent RNA helicase 28 [Arachis ipaensis]	-	-	-	-	-	GO:0003676//nucleic acid binding;GO:0032550//purine ribonucleoside binding;GO:0042623//ATPase activity, coupled	-
ncbi_112795623	ncbi_112795623	0.00157522	0.00290783	0	0.000949573	0	0.00112981	0.00321695	0	0	0	0	0	0.00977939	PREDICTED: microtubule-associated protein TORTIFOLIA1 [Arachis ipaensis]	-	-	-	-	-	-	-
ncbi_112795629	ncbi_112795629	0.00264238	0.00232649	0.00112347	0.000850044	0	0	0.00126433	0	0	0	0	0.00599336	0.0142001	PREDICTED: microtubule-associated protein TORTIFOLIA1 [Arachis ipaensis]	-	-	-	-	-	-	-
ncbi_112795637	ncbi_112795637	0.0169086	0.00986765	0.0177283	0.0254662	0.0430749	0.0194383	0.0333062	0.00780525	0	0.0143052	0.0145111	0.0259247	0.228336	PREDICTED: DNA polymerase I A, chloroplastic/mitochondrial [Arachis duranensis]	Metabolism;Metabolism;Genetic Information Processing;Genetic Information Processing;Genetic Information Processing;Metabolism;Genetic Information Processing	Global and overview maps;Nucleotide metabolism;Replication and repair;Replication and repair;Replication and repair;Nucleotide metabolism;Replication and repair	ko01100//Metabolic pathways;ko00230//Purine metabolism;ko03440//Homologous recombination;ko03420//Nucleotide excision repair;ko03030//DNA replication;ko00240//Pyrimidine metabolism;ko03410//Base excision repair	K02335;K02335;K02335;K02335;K02335;K02335;K02335	-	-	-
ncbi_112795646	ncbi_112795646	0.47117	0.277559	1.59958	1.79526	1.3664	0.535556	2.60297	0.328553	0.580523	0.622597	1.00552	1.23653	12.4222	PREDICTED: mitochondrial carnitine/acylcarnitine carrier-like protein isoform X2 [Arachis duranensis]	-	-	-	-	-	-	-
ncbi_112795656	ncbi_112795656	0.00177084	0.00256146	0.00816618	0.00785239	0.0177039	0.00406414	0.0139566	0	0	0.00512878	0	0.010073	0.0712773	PREDICTED: abscisic acid receptor PYR1-like isoform X1 [Arachis duranensis]	Environmental Information Processing;Environmental Information Processing	Signal transduction;Signal transduction	ko04075//Plant hormone signal transduction;ko04016//MAPK signaling pathway - plant	K14496;K14496	-	-	-
ncbi_112795679	ncbi_112795679	0	0	0	0	0	0	0	0	0.018149	0	0	0	0.018149	PREDICTED: glycine-rich cell wall structural protein 1.0-like isoform X3 [Lupinus angustifolius]	-	-	-	-	-	-	-
ncbi_112795685	ncbi_112795685	0.30393	0.177829	0.0762416	0.0320561	0.0689034	0.220655	0.0448525	0.149492	0.186964	0.232067	0.139446	0.113519	1.74596	PREDICTED: probable ADP-ribosylation factor GTPase-activating protein AGD8 [Arachis duranensis]	Cellular Processes	Transport and catabolism	ko04144//Endocytosis	K12493	-	GO:0043169//cation binding	-
ncbi_112795688	ncbi_112795688	0	0.00137679	0	0	0	0.00404475	0	0	0	0	0	0	0.00542155	PREDICTED: glycine-rich protein DOT1-like [Arachis duranensis]	-	-	-	-	-	-	-
ncbi_112795694	ncbi_112795694	0.132324	0.0809763	0.118777	0.109143	0.0773463	0.0958798	0.0753573	0.150202	0.082366	0.107017	0.109931	0.0809474	1.22027	PREDICTED: transcription factor MYC2-like [Arachis duranensis]	Environmental Information Processing;Environmental Information Processing	Signal transduction;Signal transduction	ko04075//Plant hormone signal transduction;ko04016//MAPK signaling pathway - plant	K13422;K13422	-	-	-
ncbi_112795698	ncbi_112795698	0.0703211	0.0618012	0.0166267	0.0122213	0.0129026	0.0746791	0.00168394	0.0520207	0.105951	0.0643036	0.0489592	0.0234896	0.54496	PREDICTED: protein HAIKU1-like [Arachis duranensis]	-	-	-	-	-	-	-
ncbi_112795705	ncbi_112795705	0.0720095	0.0405514	0.267004	0.198493	0.190765	0.0602246	0.273485	0.0562541	0.0811691	0.0720861	0.0496757	0.0681816	1.4299	PREDICTED: ACT domain-containing protein ACR4-like isoform X1 [Arachis duranensis]	-	-	-	-	-	-	-
ncbi_112795714	ncbi_112795714	0.0385939	0.0383048	0.0236242	0.0370786	0.0295671	0.0471014	0.0291768	0	0.0140652	0.0271813	0.056691	0.0304106	0.371795	PREDICTED: protein downstream neighbor of Son-like [Arachis ipaensis]	-	-	-	-	-	-	-
ncbi_112795754	ncbi_112795754	0.0125556	0.0242099	0.0260791	0.0194459	0.0184193	0.0186406	0.0187532	0.00723259	0.012516	0	0.0140432	0.0429036	0.214799	PREDICTED: cytosolic sulfotransferase 12-like [Arachis duranensis]	-	-	-	-	-	GO:0003824//catalytic activity	-
ncbi_112795764	ncbi_112795764	0.0616838	0.0331249	0.0503298	0.048468	0.0452625	0.0465099	0.0460374	0.0339897	0.0490804	0.0406084	0.0568864	0.057827	0.569808	PREDICTED: translin-associated protein X [Arachis ipaensis]	-	-	-	-	-	GO:0003677//DNA binding	-
ncbi_112795782	ncbi_112795782	0.00128996	0.00328806	0.00154646	0	0	0.00110219	0	0	0	0	0	0	0.00722668	PREDICTED: pentatricopeptide repeat-containing protein At5g06540 [Arachis duranensis]	-	-	-	-	-	-	-
ncbi_112795792	ncbi_112795792	0.371313	0.268312	0.120623	0.0695858	0.0813389	0.196378	0.10855	0.37114	0.371737	0.216503	0.0135259	0.0927965	2.2818	PREDICTED: D-aminoacyl-tRNA deacylase [Arachis duranensis]	-	-	-	-	GO:0043231//intracellular membrane-bounded organelle;GO:0044444//cytoplasmic part	GO:0043169//cation binding;GO:0052689//carboxylic ester hydrolase activity	GO:0000302//response to reactive oxygen species;GO:0009642//response to light intensity
ncbi_112717814	ncbi_112717814	0.000844038	0.00231274	0	0	0	0	0.00100297	0	0.0102483	0	0	0	0.0144081	PREDICTED: probable root meristem growth factor 8 [Ricinus communis]	-	-	-	-	-	-	-
ncbi_112795800	ncbi_112795800	0.355349	0.290396	0.199375	0.182971	0.160525	0.293379	0.15608	0.208266	0.32158	0.294721	0.179653	0.277191	2.91949	-	-	-	-	-	-	-	-
ncbi_112795811	ncbi_112795811	0.0602089	0.0473756	0.0160792	0.00764759	0.019699	0.0477602	0.00863992	0.0189472	0.0160133	0.0630639	0.069434	0	0.374869	PREDICTED: uncharacterized protein LOC107477231 [Arachis duranensis]	-	-	-	-	-	-	-
ncbi_112795835	ncbi_112795835	0.353934	0.307222	0.19463	0.0969102	0.0960195	0.299895	0.12618	0.266523	0.252353	0.301904	0.143274	0.126912	2.56576	PREDICTED: phosphatidylinositol 4-kinase gamma 5 [Arachis duranensis]	-	-	-	-	-	GO:0016772//transferase activity, transferring phosphorus-containing groups	GO:0006796//phosphate-containing compound metabolic process
ncbi_112795844	ncbi_112795844	0.0194697	0.0135938	0.00913684	0.0104445	0.013585	0.0292669	0.0094709	0.010964	0.0209376	0.0199275	0.0164629	0	0.17326	PREDICTED: methyltransferase-like protein 13 [Arachis duranensis]	-	-	-	-	-	-	-
ncbi_112795862	ncbi_112795862	0.000693879	0	0	0	0	0	0	0	0	0	0	0	0.000693879	PREDICTED: DNA-3-methyladenine glycosylase-like isoform X1 [Arachis duranensis]	Genetic Information Processing	Replication and repair	ko03410//Base excision repair	K01246	-	-	GO:0006281//DNA repair
ncbi_112795872	ncbi_112795872	0.036475	0.0124579	0.024101	0.0550146	0.0493408	0.0577461	0.048077	0.039195	0.00938831	0.0239678	0	0.0786848	0.434448	PREDICTED: DNA-directed RNA polymerase 1, mitochondrial [Arachis duranensis]	-	-	-	-	-	GO:0034062//RNA polymerase activity	GO:0034645//cellular macromolecule biosynthetic process
ncbi_112795896	ncbi_112795896	0.0952698	0.0662681	0.130437	0.0391215	0.103207	0.089958	0.0442028	0.0319963	0.140968	0.0202688	0.421188	0.0361909	1.21908	PREDICTED: sodium-coupled neutral amino acid transporter 1-like [Arachis duranensis]	-	-	-	-	-	-	-
ncbi_112795907	ncbi_112795907	0.0018994	0.0024632	0.00627829	0.00488829	0.00351951	0.00091722	0	0.0146024	0	0	0	0	0.0345683	AhpC/TSA antioxidant enzyme [Medicago truncatula]	-	-	-	-	-	-	-
ncbi_112795881	ncbi_112795881	0.00114812	0.00818381	0	0	0	0.00388353	0.00203869	0	0.00297134	0	0.029329	0	0.0475545	PPR containing plant-like protein [Medicago truncatula]	-	-	-	-	-	-	-
ncbi_112795912	ncbi_112795912	0.176515	0.123869	0.117899	0.178873	0.115595	0.164507	0.118655	0.0969909	0.176961	0.309537	0.110048	0.189805	1.87926	PREDICTED: transcription factor bHLH49 [Arachis duranensis]	-	-	-	-	-	-	-
ncbi_112795944	ncbi_112795944	0.00156193	0.00435598	0	0.00496736	0.0030345	0.00396956	0.000943881	0	0	0	0	0	0.0188332	PREDICTED: pentatricopeptide repeat-containing protein At4g38010 [Arachis duranensis]	-	-	-	-	-	-	-
ncbi_112720113	ncbi_112720113	0.00296662	0.00200017	0.0023916	0.00171225	0	0.00436792	0.00309022	0	0.00703821	0	0	0	0.023567	-	-	-	-	-	-	-	-
ncbi_112795986	ncbi_112795986	0.000488148	0	0	0.000796131	0	0	0	0	0	0	0	0	0.00128428	PREDICTED: probable carboxylesterase 18 [Arachis ipaensis]	-	-	-	-	-	-	-
ncbi_112795954	ncbi_112795954	0.020449	0.016802	0.0252131	0.0251154	0.0369387	0.0142558	0.0258537	0	0.0138438	0.0426497	0.0360479	0.0999522	0.357121	PREDICTED: protein PHYLLO, chloroplastic isoform X1 [Arachis duranensis]	Metabolism;Metabolism;Metabolism	Global and overview maps;Global and overview maps;Metabolism of cofactors and vitamins	ko01100//Metabolic pathways;ko01110//Biosynthesis of secondary metabolites;ko00130//Ubiquinone and other terpenoid-quinone biosynthesis	K14759;K14759;K14759	-	-	-
ncbi_112720865	ncbi_112720865	0.0277813	0.020907	0.0296575	0.0119347	0.0138383	0.0214177	0.013039	0.0252825	0.0477182	0.0160727	0	0	0.227649	-	-	-	-	-	-	-	-
ncbi_112721362	ncbi_112721362	0	0	0	0	0.00315097	0	0	0	0	0	0	0	0.00315097	PREDICTED: basic leucine zipper 43-like [Arachis duranensis]	-	-	-	-	-	-	-
ncbi_112795995	ncbi_112795995	0.0203279	0.0147009	0.0111355	0.00735939	0.00766839	0.0204958	0.0119535	0.00911811	0.00717191	0.00492003	0	0	0.114851	PREDICTED: ASC1-like protein [Arachis duranensis]	Metabolism;Metabolism	Global and overview maps;Lipid metabolism	ko01100//Metabolic pathways;ko00600//Sphingolipid metabolism	K04710;K04710	-	-	-
ncbi_112802271	ncbi_112802271	0.0106805	0.00733564	0.00558153	0.00263011	0.0102	0.0074462	0.00126849	0.00297698	0.0215187	0	0.0134434	0	0.0830816	PREDICTED: uridine-cytidine kinase C-like [Arachis duranensis]	Metabolism;Metabolism	Global and overview maps;Nucleotide metabolism	ko01100//Metabolic pathways;ko00240//Pyrimidine metabolism	K00876;K00876	-	-	-
ncbi_112796005	ncbi_112796005	1.86178	1.18762	3.36731	1.475	2.46147	1.97666	1.10939	1.38161	3.48546	1.27225	2.59494	1.40989	23.5834	PREDICTED: S-adenosylmethionine decarboxylase proenzyme-like [Arachis duranensis]	Metabolism;Metabolism;Metabolism	Global and overview maps;Amino acid metabolism;Amino acid metabolism	ko01100//Metabolic pathways;ko00270//Cysteine and methionine metabolism;ko00330//Arginine and proline metabolism	K01611;K01611;K01611	-	GO:0016830//carbon-carbon lyase activity	GO:0006596//polyamine biosynthetic process;GO:0044272//sulfur compound biosynthetic process
ncbi_114927502	ncbi_114927502	0.20009	0.176875	0.0975445	0.123709	0.0934626	0.276071	0.11513	0.107611	0.281186	0.279805	0.0901205	0.0849328	1.92654	-	-	-	-	-	-	-	-
ncbi_112796018	ncbi_112796018	0.000549131	0	0	0	0.0033405	0	0	0	0.00544147	0	0	0	0.0093311	PREDICTED: protein STRICTOSIDINE SYNTHASE-LIKE 10-like [Arachis duranensis]	-	-	-	-	-	-	-
ncbi_112796025	ncbi_112796025	0.346218	0.218243	0.436662	0.447411	0.368765	0.459989	0.632763	0.342664	0.446121	0.420432	0.351742	0.471868	4.94288	PREDICTED: cytochrome c1-2, heme protein, mitochondrial [Arachis duranensis]	Metabolism;Metabolism	Global and overview maps;Energy metabolism	ko01100//Metabolic pathways;ko00190//Oxidative phosphorylation	K00413;K00413	-	GO:0046906//tetrapyrrole binding	-
ncbi_112796034	ncbi_112796034	0.0438339	0.0457867	0.0102563	0.0116431	0.0100743	0.0272527	0.00392942	0.0538428	0.0318371	0.0330308	0.0433674	0	0.314854	PREDICTED: choline/ethanolaminephosphotransferase 1-like [Arachis duranensis]	Metabolism;Metabolism;Metabolism;Metabolism;Metabolism	Global and overview maps;Global and overview maps;Lipid metabolism;Lipid metabolism;Metabolism of other amino acids	ko01100//Metabolic pathways;ko01110//Biosynthesis of secondary metabolites;ko00564//Glycerophospholipid metabolism;ko00565//Ether lipid metabolism;ko00440//Phosphonate and phosphinate metabolism	K00993;K00993;K00993;K00993;K00993	-	GO:0016772//transferase activity, transferring phosphorus-containing groups	-
ncbi_112796047	ncbi_112796047	0.0673118	0.0646055	0.0155779	0.00598799	0.0238248	0.0371752	0.00230747	0	0.0437548	0.0270388	0.0183235	0.0311364	0.337044	PREDICTED: probable calcium-binding protein CML15 [Arachis ipaensis]	Organismal Systems	Environmental adaptation	ko04626//Plant-pathogen interaction	K13448	-	GO:0016628//oxidoreductase activity, acting on the CH-CH group of donors, NAD or NADP as acceptor	GO:0044710//single-organism metabolic process
ncbi_112796056	ncbi_112796056	0.0260959	0.027271	0.00755505	0.0229131	0.0171206	0.0162863	0.016413	0.0274868	0.050356	0.0137237	0	0.00671274	0.231934	phospholipid-transporting ATPase-like protein [Medicago truncatula]	-	-	-	-	-	-	-
ncbi_112802760	ncbi_112802760	0.0864975	0.0788523	0.031341	0.0515558	0.0397626	0.0585912	0.0415233	0.0837191	0.0494369	0.0958266	0.0243875	0.0623913	0.703885	PREDICTED: F-box/kelch-repeat protein At3g23880-like [Arachis duranensis]	-	-	-	-	-	-	-
ncbi_112796101	ncbi_112796101	0.00302677	0	0	0.00190888	0.00370057	0.00621777	0.00153611	0	0	0	0	0	0.0163901	PREDICTED: L10-interacting MYB domain-containing protein-like [Arachis duranensis]	-	-	-	-	-	-	-
ncbi_112796092	ncbi_112796092	0.0049344	0.00250977	0	0	0	0.00275803	0.00348738	0	0	0.0168507	0	0	0.0305403	PREDICTED: putative nuclease HARBI1 [Arachis ipaensis]	-	-	-	-	-	-	-
ncbi_112796076	ncbi_112796076	0.0047136	0.0100119	0.00960343	0.00110894	0	0.0190443	0.00278941	0	0.0126772	0	0	0	0.0599488	PREDICTED: pentatricopeptide repeat-containing protein At2g26790, mitochondrial, partial [Arachis duranensis]	-	-	-	-	-	-	-
ncbi_112796108	ncbi_112796108	0.123442	0.106876	0.0905308	0.0691702	0.112268	0.108578	0.049259	0.148953	0.24526	0.244885	0.360512	0.0157314	1.67547	PREDICTED: LOW QUALITY PROTEIN: isoprenylcysteine alpha-carbonyl methylesterase ICME-like [Arachis duranensis]	Metabolism	Metabolism of terpenoids and polyketides	ko00900//Terpenoid backbone biosynthesis	K15889	GO:0043231//intracellular membrane-bounded organelle;GO:0044425//membrane part	GO:0016787//hydrolase activity	-
ncbi_112796113	ncbi_112796113	0.00038279	0	0	0	0	0	0	0	0	0	0	0	0.00038279	Lipid transfer protein [Medicago truncatula]	-	-	-	-	-	-	-
ncbi_112796120	ncbi_112796120	0.0859043	0.0722062	0.0478371	0.0528722	0.0473727	0.0891165	0.0701451	0.110349	0.0898659	0.067894	0.0536468	0.0529485	0.840158	membrane fusion protein Use1 [Medicago truncatula]	Genetic Information Processing	Folding, sorting and degradation	ko04130//SNARE interactions in vesicular transport	K08507	-	-	-
ncbi_112796136	ncbi_112796136	0.0116005	0.0082705	0.00239543	0.000954454	0	0.010805	0.00649336	0	0.00460835	0	0	0.0304502	0.0755778	pentatricopeptide (PPR) repeat protein [Medicago truncatula]	-	-	-	-	-	-	GO:0006950//response to stress
ncbi_112796127	ncbi_112796127	0.0822566	0.0614115	0.0419673	0.0471925	0.0241817	0.0680048	0.0300034	0.0691243	0.0708435	0.105831	0.0251909	0.068582	0.694589	PREDICTED: histone-lysine N-methyltransferase family member SUVH9-like [Arachis duranensis]	Metabolism	Amino acid metabolism	ko00310//Lysine degradation	K11420	-	-	-
ncbi_112796147	ncbi_112796147	0.215998	0.152296	0.121274	0.0681879	0.109379	0.187606	0.0844203	0.204867	0.0931811	0.192057	0.0811411	0.145208	1.65562	PREDICTED: plant UBX domain-containing protein 7 isoform X1 [Arachis duranensis]	-	-	-	-	-	-	-
ncbi_112802906	ncbi_112802906	0	0	0	0	0	0	0	0	0	0.00461106	0	0	0.00461106	PREDICTED: uncharacterized protein LOC107484080 [Arachis duranensis]	-	-	-	-	-	-	-
ncbi_112796167	ncbi_112796167	1.1278	0.765305	1.37611	0.513902	0.769636	0.536886	0.279991	1.83984	7.53189	0.815741	1.22236	0.497662	17.2771	PREDICTED: defensin Ec-AMP-D2-like [Arachis duranensis]	-	-	-	-	-	-	-
ncbi_112802990	ncbi_112802990	0	0.00096675	0	0.00108657	0	0	0	0	0	0	0	0	0.00205332	PREDICTED: uncharacterized protein LOC107476889 [Arachis duranensis]	-	-	-	-	-	-	-
ncbi_112796173	ncbi_112796173	0.220259	0.13113	0.476168	0.536064	0.453271	0.180753	0.675941	0.111441	0.264037	0.13587	0.259209	0.329227	3.77337	PREDICTED: ycf3-interacting protein 1, chloroplastic isoform X1 [Arachis duranensis]	-	-	-	-	-	-	-
ncbi_112796185	ncbi_112796185	0.11614	0.0593337	0.0545399	0.0552121	0.041195	0.0570309	0.0384301	0.0433926	0.0761007	0.0705244	0.0306261	0.125845	0.76837	PREDICTED: transcription factor GTE1-like [Arachis duranensis]	-	-	-	-	-	-	-
ncbi_112796194	ncbi_112796194	0.00343669	0.00361046	0.00477074	0.00822745	0	0.0112557	0.00410156	0	0.00941245	0	0	0	0.0448151	protein abrupt [Cajanus cajan]	-	-	-	-	-	-	-
ncbi_112796202	ncbi_112796202	0.0810851	0.0430354	0.0322409	0.0207085	0.0285367	0.0724559	0.0385502	0.0412311	0.089971	0.0728303	0.0306064	0.00979593	0.561047	PREDICTED: actin-related protein 2/3 complex subunit 2A isoform X1 [Arachis duranensis]	Cellular Processes	Transport and catabolism	ko04144//Endocytosis	K05758	GO:0005856//cytoskeleton;GO:0043234//protein complex	-	GO:0000904//cell morphogenesis involved in differentiation;GO:0045010//actin nucleation
ncbi_112796210	ncbi_112796210	0.0410801	0.0342891	0.00803689	0.00254611	0.00618344	0.0176609	0.0042248	0.0153637	0.0585634	0.039177	0	0	0.227125	PREDICTED: F-box protein SKIP19-like [Glycine max]	-	-	-	-	-	-	-
ncbi_112796232	ncbi_112796232	0.0373259	0.0441083	0.0215035	0.015716	0.0265005	0.0478451	0.00919873	0.0574785	0.0489147	0.0284896	0.0135259	0.0167635	0.36737	PREDICTED: membrane-bound transcription factor site-2 protease homolog isoform X2 [Arachis duranensis]	Genetic Information Processing	Folding, sorting and degradation	ko04141//Protein processing in endoplasmic reticulum	K07765	-	GO:0016787//hydrolase activity	GO:0019538//protein metabolic process
ncbi_112796241	ncbi_112796241	0.589664	0.456294	0.346902	0.204614	0.308969	0.545323	0.174589	0.346242	0.714729	0.594231	0.293001	0.265786	4.84035	PREDICTED: CTP synthase-like [Arachis duranensis]	Metabolism;Metabolism	Global and overview maps;Nucleotide metabolism	ko01100//Metabolic pathways;ko00240//Pyrimidine metabolism	K01937;K01937	-	GO:0016879//ligase activity, forming carbon-nitrogen bonds;GO:0032550//purine ribonucleoside binding	GO:0006241//CTP biosynthetic process;GO:0009064//glutamine family amino acid metabolic process
ncbi_112796249	ncbi_112796249	0.130285	0.0777539	0.275714	0.318298	0.252292	0.133087	0.246948	0.0585723	0.116372	0.0745329	0.159365	0.193626	2.03685	PREDICTED: phototropin-2 [Arachis duranensis]	-	-	-	-	-	-	-
ncbi_112796267	ncbi_112796267	0.0484831	0.0328619	0.039729	0.0555818	0.0364986	0.0505083	0.0867918	0.0325993	0.113965	0.0680603	0.0353126	0.0735055	0.673897	plant/MCA23-20 protein [Medicago truncatula]	-	-	-	-	-	-	-
ncbi_112796276	ncbi_112796276	0.160655	0.120597	0.0872847	0.122754	0.0930994	0.15158	0.119552	0.129575	0.186569	0.264194	0.0488885	0.132501	1.61725	PREDICTED: U2 snRNP-associated SURP motif-containing protein-like [Arachis duranensis]	Genetic Information Processing	Transcription	ko03040//Spliceosome	K12842	-	GO:0003676//nucleic acid binding	GO:0010467//gene expression
ncbi_112796315	ncbi_112796315	0.0198375	0.0233984	0.0133699	0.0078082	0.00972424	0.0180271	0.0140364	0.016932	0.0228952	0.0512276	0	0	0.197256	PREDICTED: probable calcium-binding protein CML21 [Arachis duranensis]	Organismal Systems	Environmental adaptation	ko04626//Plant-pathogen interaction	K13448	GO:0044424//intracellular part	GO:0046872//metal ion binding	GO:0000904//cell morphogenesis involved in differentiation;GO:0009404//toxin metabolic process;GO:0009664//plant-type cell wall organization;GO:0009692//ethylene metabolic process;GO:0014070//response to organic cyclic compound;GO:0032412//regulation of ion transmembrane transporter activity
ncbi_112796284	ncbi_112796284	0.120717	0.072261	0.186466	0.14359	0.180025	0.090397	0.178854	0.0905575	0.139807	0.0751575	0.0838441	0.105131	1.46681	PREDICTED: probable calcium-binding protein CML21 [Arachis duranensis]	Organismal Systems	Environmental adaptation	ko04626//Plant-pathogen interaction	K13448	GO:0044424//intracellular part	GO:0046872//metal ion binding	GO:0000904//cell morphogenesis involved in differentiation;GO:0009404//toxin metabolic process;GO:0009664//plant-type cell wall organization;GO:0009692//ethylene metabolic process;GO:0014070//response to organic cyclic compound;GO:0032412//regulation of ion transmembrane transporter activity
ncbi_112796322	ncbi_112796322	0.00587038	0.0106576	0.00957843	0.0143935	0.00374275	0.00502742	0.0172163	0	0	0.0140067	0	0.00498194	0.0854751	receptor-like kinase [Medicago truncatula]	-	-	-	-	-	GO:0016772//transferase activity, transferring phosphorus-containing groups;GO:0032550//purine ribonucleoside binding	GO:0006464//cellular protein modification process;GO:0006796//phosphate-containing compound metabolic process
ncbi_112796328	ncbi_112796328	0.0043624	0.00758986	0	0.00254852	0	0.0055696	0.00575097	0	0.00703821	0	0	0	0.0328596	PREDICTED: protein DYAD [Arachis duranensis]	-	-	-	-	-	-	-
ncbi_112796338	ncbi_112796338	0.0270509	0.0248058	0.0347895	0.0348592	0.0245372	0.0497792	0.0290448	0.0393255	0.00442947	0.0638202	0.019276	0.0371715	0.388889	PREDICTED: peptidyl-prolyl cis-trans isomerase CYP71 isoform X1 [Arachis duranensis]	-	-	-	-	GO:0043231//intracellular membrane-bounded organelle	GO:0005515//protein binding;GO:0016859//cis-trans isomerase activity	GO:0000280//nuclear division;GO:0000338//protein deneddylation;GO:0000723//telomere maintenance;GO:0000904//cell morphogenesis involved in differentiation;GO:0006305//DNA alkylation;GO:0006310//DNA recombination;GO:0006355//regulation of transcription, DNA-templated;GO:0006405//RNA export from nucleus;GO:0006886//intracellular protein transport;GO:0007015//actin filament organization;GO:0009409//…
ncbi_112796340	ncbi_112796340	2.10204	1.53688	1.76273	2.66334	1.79098	2.66876	2.8309	1.7322	1.65236	2.61688	1.23125	3.2616	25.8499	PREDICTED: 60S acidic ribosomal protein P2A-like [Arachis duranensis]	Genetic Information Processing	Translation	ko03010//Ribosome	K02943	-	-	-
ncbi_112796349	ncbi_112796349	0.122508	0.118303	0.0499819	0.0437489	0.0265802	0.114702	0.0295043	0.0906695	0.0941223	0.141347	0.0487364	0.00599336	0.886196	PREDICTED: TSL-kinase interacting protein 1 [Arachis duranensis]	-	-	-	-	-	-	-
ncbi_112796363	ncbi_112796363	0.0391022	0.0284947	0.0174489	0.0122758	0.0192174	0.0482935	0.0143933	0.0352419	0.0369909	0.0186201	0.0508015	0.0943251	0.415205	PREDICTED: DNA-(apurinic or apyrimidinic site) lyase 2 isoform X1 [Arachis duranensis]	Genetic Information Processing	Replication and repair	ko03410//Base excision repair	K10772	-	GO:0004518//nuclease activity;GO:0046914//transition metal ion binding	GO:0006259//DNA metabolic process;GO:0009648//photoperiodism
ncbi_112796370	ncbi_112796370	0.0672491	0.0426479	0.0400048	0.0152532	0.0232024	0.0514308	0.0125318	0.0477511	0.148124	0.0670158	0.0447369	0	0.559948	PREDICTED: calcium-dependent protein kinase 28-like [Arachis duranensis]	Organismal Systems	Environmental adaptation	ko04626//Plant-pathogen interaction	K13412	-	GO:0004672//protein kinase activity;GO:0032550//purine ribonucleoside binding;GO:0046872//metal ion binding	GO:0006464//cellular protein modification process;GO:0006796//phosphate-containing compound metabolic process
ncbi_112796379	ncbi_112796379	0.38726	0.276298	0.11526	0.0454818	0.0649912	0.112657	0.0292997	0.539261	0.469397	0.182202	0.0181459	0.0848532	2.32511	PREDICTED: naringenin,2-oxoglutarate 3-dioxygenase [Arachis duranensis]	Metabolism;Metabolism;Metabolism	Global and overview maps;Global and overview maps;Biosynthesis of other secondary metabolites	ko01100//Metabolic pathways;ko01110//Biosynthesis of secondary metabolites;ko00941//Flavonoid biosynthesis	K00475;K00475;K00475	-	GO:0016706//oxidoreductase activity, acting on paired donors, with incorporation or reduction of molecular oxygen, 2-oxoglutarate as one donor, and incorporation of one atom each of oxygen into both donors;GO:0043169//cation binding	GO:0044710//single-organism metabolic process
ncbi_112796385	ncbi_112796385	0.000697038	0	0.000958692	0	0	0	0.00135637	0.00995359	0	0	0	0	0.0129657	PREDICTED: snakin-2-like [Arachis duranensis]	-	-	-	-	-	-	-
ncbi_112796395	ncbi_112796395	0.00168015	0.00397451	0	0	0	0	0	0	0.0134778	0	0	0	0.0191324	PREDICTED: probable leucine-rich repeat receptor-like protein kinase At5g49770 [Arachis duranensis]	-	-	-	-	GO:0031224//intrinsic component of membrane	GO:0004672//protein kinase activity;GO:0032550//purine ribonucleoside binding	GO:0006464//cellular protein modification process;GO:0006796//phosphate-containing compound metabolic process;GO:0044085//cellular component biogenesis;GO:0045491//xylan metabolic process
ncbi_112796406	ncbi_112796406	0.112942	0.107121	0.0443008	0.0503199	0.040013	0.0896794	0.0724188	0.138194	0.135118	0.175598	0.0907759	0.0862104	1.14269	PREDICTED: dual specificity tyrosine-phosphorylation-regulated kinase 1B [Arachis ipaensis]	-	-	-	-	-	-	-
ncbi_112796423	ncbi_112796423	0.00339604	0.00413279	0.00465221	0	0	0.00171223	0.00121799	0	0.00829204	0	0	0	0.0234033	PREDICTED: WPP domain-interacting protein 2 [Prunus mume]	-	-	-	-	-	-	-
ncbi_112796429	ncbi_112796429	0.00658428	0.00939717	0.0065177	0.0119262	0.00379923	0.00284797	0.00179775	0.0187294	0.0111244	0	0.00888569	0	0.0816099	PREDICTED: actin-related protein 8-like [Arachis duranensis]	-	-	-	-	GO:0043231//intracellular membrane-bounded organelle;GO:0043232//intracellular non-membrane-bounded organelle	GO:0005198//structural molecule activity;GO:0032550//purine ribonucleoside binding	GO:0044763//single-organism cellular process
ncbi_112796441	ncbi_112796441	0.0014412	0.00315613	0.000858972	0.00235844	0.00686618	0.00521208	0	0	0	0	0	0	0.019893	PREDICTED: LOW QUALITY PROTEIN: ABC transporter G family member 32-like [Arachis duranensis]	-	-	-	-	GO:0031224//intrinsic component of membrane	GO:0017111//nucleoside-triphosphatase activity;GO:0032550//purine ribonucleoside binding	GO:0007275//multicellular organism development;GO:0015893//drug transport
ncbi_112796437	ncbi_112796437	0.00351361	0.00284852	0	0	0	0.0185464	0.00316324	0	0.0154141	0.0176002	0	0	0.061086	PREDICTED: ABC transporter G family member 32 isoform X2 [Arachis duranensis]	-	-	-	-	GO:0016020//membrane	GO:0017111//nucleoside-triphosphatase activity	GO:0006810//transport;GO:0044699//single-organism process
ncbi_112796447	ncbi_112796447	0.166588	0.18742	0.075595	0.0566619	0.0926552	0.164047	0.0570427	0.205709	0.0863808	0.14937	0.0789561	0.0997975	1.42022	PREDICTED: RNA-binding protein 5 isoform X3 [Arachis duranensis]	-	-	-	-	-	-	-
ncbi_112796467	ncbi_112796467	0.0336715	0.0226484	0.032632	0.0249211	0.0203321	0.0523412	0.0178013	0.0148133	0.0449728	0.0612886	0.017886	0.0104861	0.353794	PREDICTED: phosphatidylinositol/phosphatidylcholine transfer protein SFH13-like [Arachis duranensis]	-	-	-	-	-	-	-
ncbi_112796478	ncbi_112796478	0.23154	0.203888	0.228317	0.260563	0.201538	0.187548	0.285799	0.252392	0.24892	0.160622	0.224792	0.131546	2.61746	calcium-binding EF-hand protein [Medicago truncatula]	-	-	-	-	GO:0044444//cytoplasmic part	-	-
ncbi_112803463	ncbi_112803463	0	0	0	0.00129604	0	0	0	0	0	0	0	0	0.00129604	PREDICTED: uncharacterized protein LOC107478226 [Arachis duranensis]	-	-	-	-	-	-	-
ncbi_112796487	ncbi_112796487	0.157543	0.129176	0.0391035	0.0317523	0.0461366	0.11792	0.0171148	0.0524371	0.195812	0.117076	0.102087	0.0285907	1.03475	PREDICTED: chaperone protein dnaJ 11, chloroplastic-like [Arachis duranensis]	-	-	-	-	-	-	-
ncbi_112796496	ncbi_112796496	0.0390008	0.0229823	0.0248428	0.0171915	0.0286507	0.0339916	0.0154911	0.0849134	0.029641	0.0608149	0.0506831	0.107407	0.515611	Armadillo [Corchorus capsularis]	-	-	-	-	-	-	-
ncbi_112796505	ncbi_112796505	0.163219	0.153378	0.050726	0.0103491	0.0155908	0.15143	0.0175233	0.170938	0.137867	0.0714714	0.144658	0.0186571	1.10581	-	-	-	-	-	-	-	-
ncbi_112796510	ncbi_112796510	0.0895108	0.0561604	0.274705	0.226401	0.373359	0.113579	0.247609	0.0564857	0.11054	0.0985874	0.203294	0.198283	2.04851	PREDICTED: ferredoxin--NADP reductase, leaf isozyme, chloroplastic-like [Arachis duranensis]	Metabolism;Metabolism	Global and overview maps;Energy metabolism	ko01100//Metabolic pathways;ko00195//Photosynthesis	K02641;K02641	-	GO:0003824//catalytic activity	GO:0044710//single-organism metabolic process
ncbi_112796523	ncbi_112796523	0.137144	0.105189	0.0618867	0.0833133	0.0453267	0.100874	0.0640703	0.124276	0.202027	0.147381	0.10922	0.0751649	1.25587	PREDICTED: cold shock domain-containing protein 3 [Arachis ipaensis]	-	-	-	-	-	-	-
ncbi_112796517	ncbi_112796517	0.00708056	0.00149032	0.0032661	0	0.00393584	0.0123827	0.00225998	0.0291107	0	0.00916703	0.0160743	0	0.0847675	PREDICTED: thaumatin-like protein 1b [Arachis duranensis]	-	-	-	-	-	-	-
ncbi_112796532	ncbi_112796532	0.00686519	0.00724168	0.00982761	0.00182853	0.0039134	0	0.00153843	0	0.166568	0	0.0130363	0	0.210819	PREDICTED: thaumatin-like protein 1b isoform X1 [Arachis ipaensis]	-	-	-	-	-	-	-
ncbi_112796539	ncbi_112796539	0.00246669	0.00496566	0.0124491	0.0100141	0.0141457	0.00942676	0.0100108	0.0113111	0.0129636	0	0.023234	0	0.110987	PREDICTED: calmodulin-lysine N-methyltransferase [Arachis duranensis]	Metabolism	Amino acid metabolism	ko00310//Lysine degradation	K18826	-	GO:0016741//transferase activity, transferring one-carbon groups	GO:0008152//metabolic process
ncbi_112796544	ncbi_112796544	0.00121454	0	0	0	0	0	0	0.00780525	0	0	0	0	0.00901979	PREDICTED: oligopeptide transporter 7-like isoform X1 [Arachis ipaensis]	-	-	-	-	-	-	-
ncbi_112796553	ncbi_112796553	0.0631679	0.100473	0.0432044	0.0375658	0.0297216	0.0691044	0.033665	0.06837	0.10305	0.103598	0.067753	0.00469851	0.724372	PREDICTED: chromatin modification-related protein MEAF6-like [Arachis duranensis]	-	-	-	-	-	-	-
ncbi_112796561	ncbi_112796561	0.00210419	0.00139116	0	0	0.00350807	0.00530661	0	0	0	0.0118931	0	0	0.0242031	PREDICTED: oligopeptide transporter 7-like [Arachis duranensis]	-	-	-	-	-	-	-
ncbi_112796565	ncbi_112796565	0	0	0	0.00186786	0	0.00318453	0	0	0	0	0	0	0.00505239	LRR and NB-ARC domain disease resistance protein [Medicago truncatula]	-	-	-	-	-	-	-
ncbi_114927539	ncbi_114927539	0.00075874	0	0	0	0	0	0	0	0	0	0	0	0.00075874	PREDICTED: myosin-4-like isoform X2 [Arachis ipaensis]	-	-	-	-	-	-	-
ncbi_112796570	ncbi_112796570	0.0357729	0.0152613	0.0555078	0.0671879	0.073052	0.0339135	0.085348	0.00572449	0.0421769	0.0564803	0.0617282	0.114967	0.64712	LRR and NB-ARC domain disease resistance protein [Medicago truncatula]	-	-	-	-	-	-	-
ncbi_112796585	ncbi_112796585	0.0360205	0.0313315	0.0454831	0.0290609	0.0272912	0.0362582	0.0374521	0.0378944	0.0153575	0.0354494	0.0119582	0.0710393	0.414596	-	-	-	-	-	-	-	-
ncbi_112796580	ncbi_112796580	0.00142107	0	0.000872134	0	0	0.000896226	0.000980235	0	0	0	0	0	0.00416967	LRR and NB-ARC domain disease resistance protein [Medicago truncatula]	-	-	-	-	-	-	-
ncbi_112803710	ncbi_112803710	0.00147666	0.000895695	0.000707244	0.00399054	0.00341914	0	0.00123792	0	0	0	0	0.011795	0.0235222	LRR and NB-ARC domain disease resistance protein [Medicago truncatula]	-	-	-	-	-	-	-
ncbi_112796598	ncbi_112796598	0.0403489	0.0320318	0.0556206	0.0141469	0.0477592	0.0226938	0.0307534	0.0140899	0.142971	0.0931995	0.0272056	0.0130086	0.533829	uncharacterized LOC100788419 [Glycine max]	-	-	-	-	-	GO:0016772//transferase activity, transferring phosphorus-containing groups	GO:0006486//protein glycosylation;GO:0006796//phosphate-containing compound metabolic process;GO:0009648//photoperiodism
ncbi_112796612	ncbi_112796612	0.131316	0.117403	0.00567855	0.00608711	0	0.108791	0.00349251	0.0559866	0.0608974	0.118842	0	0.0516518	0.660147	-	-	-	-	-	-	-	-
ncbi_112796619	ncbi_112796619	0.00145816	0.00143323	0	0.00216614	0	0.00136346	0.00518888	0	0.00995801	0	0	0	0.0215679	PREDICTED: thiosulfate sulfurtransferase 18-like [Arachis duranensis]	-	-	-	-	-	GO:0003824//catalytic activity	-
ncbi_112796625	ncbi_112796625	0.971706	0.722786	0.872584	0.770822	0.736094	0.952922	0.770963	0.45862	1.0288	1.0535	0.730231	1.02054	10.0896	PREDICTED: 26S proteasome non-ATPase regulatory subunit 4 homolog [Arachis duranensis]	Genetic Information Processing	Folding, sorting and degradation	ko03050//Proteasome	K03029	-	-	-
ncbi_112796640	ncbi_112796640	0.00809047	0.00601978	0.00575147	0.0098135	0.00712097	0.0176955	0.00352824	0.00878415	0.0221563	0.0095247	0	0.0452492	0.143734	PREDICTED: alpha-mannosidase-like [Arachis duranensis]	Metabolism	Glycan biosynthesis and metabolism	ko00511//Other glycan degradation	K01191	-	GO:0015923//mannosidase activity;GO:0046914//transition metal ion binding	GO:0019318//hexose metabolic process
ncbi_112796647	ncbi_112796647	0.000330347	0	0.00118009	0	0	0	0.00152647	0	0.00449259	0	0	0	0.0075295	PREDICTED: histidine kinase 1-like [Arachis ipaensis]	-	-	-	-	-	-	-
ncbi_112796654	ncbi_112796654	0.708663	0.425725	0.483755	0.254759	0.375494	0.54862	0.319219	0.491211	0.471772	0.548415	0.287594	0.454862	5.37009	PREDICTED: proteasome subunit alpha type-7 [Arachis duranensis]	Genetic Information Processing	Folding, sorting and degradation	ko03050//Proteasome	K02731	GO:0043231//intracellular membrane-bounded organelle;GO:0043234//protein complex	GO:0004175//endopeptidase activity	GO:0019941//modification-dependent protein catabolic process
ncbi_112796665	ncbi_112796665	0.350283	0.273415	0.503835	0.554503	0.476674	0.316274	0.624667	0.259041	0.366628	0.266661	0.391225	0.519035	4.90224	PREDICTED: uncharacterized protein LOC107476437 [Arachis duranensis]	-	-	-	-	-	-	-
ncbi_112796683	ncbi_112796683	0.0216116	0.0170656	0.0372713	0.0193454	0.0195865	0.0485939	0.0064851	0	0.0216725	0.0504825	0	0.865534	1.10765	PREDICTED: protein POLLENLESS 3-LIKE 2 [Arachis duranensis]	-	-	-	-	-	-	GO:0006305//DNA alkylation;GO:0007049//cell cycle;GO:0034968//histone lysine methylation;GO:0051052//regulation of DNA metabolic process
ncbi_112796674	ncbi_112796674	0.0256423	0.0369465	0.00901534	0.00516046	0.0226084	0.0340421	0.00798017	0.0619669	0.0349573	0.0580294	0	0.0110696	0.307418	PREDICTED: cell cycle checkpoint protein RAD17 [Arachis ipaensis]	-	-	-	-	-	GO:0032550//purine ribonucleoside binding	GO:0000280//nuclear division;GO:0006355//regulation of transcription, DNA-templated;GO:0006464//cellular protein modification process;GO:0033043//regulation of organelle organization;GO:0033554//cellular response to stress;GO:0044763//single-organism cellular process;GO:0051052//regulation of DNA metabolic process
ncbi_112796692	ncbi_112796692	0.399719	0.275041	0.308304	0.219159	0.232029	0.30024	0.191115	0.292144	0.329094	0.386825	0.189983	0.295072	3.41873	PREDICTED: rac-like GTP-binding protein RHO1 [Arachis duranensis]	Cellular Processes	Transport and catabolism	ko04145//Phagosome	K04392	GO:0044464//cell part	GO:0032550//purine ribonucleoside binding	GO:0035556//intracellular signal transduction
ncbi_112796728	ncbi_112796728	0.0259747	0.0141192	0.012215	0.00449856	0.0040937	0.0406614	0.00727574	0	0.0601386	0	0.0340776	0	0.203055	-	-	-	-	-	-	-	-
ncbi_112796707	ncbi_112796707	0.00349112	0.00292536	0	0.00549707	0.00370239	0.00569128	0	0.00694605	0.00692976	0.0154074	0	0.0162093	0.0667997	PREDICTED: protein RKD5 isoform X2 [Arachis ipaensis]	-	-	-	-	-	-	GO:0010467//gene expression;GO:0034645//cellular macromolecule biosynthetic process
ncbi_112796737	ncbi_112796737	0.000821731	0.00141893	0	0	0	0	0	0	0	0	0	0	0.00224066	PREDICTED: phospholipase D alpha 1-like [Arachis ipaensis]	Metabolism;Metabolism;Cellular Processes;Metabolism;Metabolism	Global and overview maps;Global and overview maps;Transport and catabolism;Lipid metabolism;Lipid metabolism	ko01100//Metabolic pathways;ko01110//Biosynthesis of secondary metabolites;ko04144//Endocytosis;ko00564//Glycerophospholipid metabolism;ko00565//Ether lipid metabolism	K01115;K01115;K01115;K01115;K01115	-	-	-
ncbi_112796744	ncbi_112796744	0.00108705	0	0	0	0	0.00392669	0	0	0.00549623	0	0	0	0.01051	PREDICTED: phospholipase D alpha 1-like [Arachis duranensis]	Metabolism;Metabolism;Cellular Processes;Metabolism;Metabolism	Global and overview maps;Global and overview maps;Transport and catabolism;Lipid metabolism;Lipid metabolism	ko01100//Metabolic pathways;ko01110//Biosynthesis of secondary metabolites;ko04144//Endocytosis;ko00564//Glycerophospholipid metabolism;ko00565//Ether lipid metabolism	K01115;K01115;K01115;K01115;K01115	-	-	-
ncbi_112796754	ncbi_112796754	0.0527368	0.0333733	0.0440983	0.0547282	0.032832	0.046566	0.0330667	0.0467584	0.0532756	0.0423071	0.042376	0.0860324	0.568151	-	-	-	-	-	-	-	-
ncbi_112796761	ncbi_112796761	0.0128571	0.00697397	0.0106577	0.0106948	0.0197725	0.0161612	0.00549351	0.00375961	0.0193265	0.00995719	0.0216367	0.0437718	0.181063	-	-	-	-	-	-	-	-
ncbi_112796770	ncbi_112796770	0.000723952	0	0	0	0	0	0	0	0	0	0	0	0.000723952	PREDICTED: phospholipase D alpha 2-like [Arachis duranensis]	Metabolism;Metabolism;Cellular Processes;Metabolism;Metabolism	Global and overview maps;Global and overview maps;Transport and catabolism;Lipid metabolism;Lipid metabolism	ko01100//Metabolic pathways;ko01110//Biosynthesis of secondary metabolites;ko04144//Endocytosis;ko00564//Glycerophospholipid metabolism;ko00565//Ether lipid metabolism	K01115;K01115;K01115;K01115;K01115	-	-	-
ncbi_112796774	ncbi_112796774	0.00984932	0.00455391	0.0338617	0.0241684	0.0198838	0.0185013	0.0173395	0	0	0.033718	0	0.0271239	0.189	PREDICTED: protein FAR1-RELATED SEQUENCE 5-like [Arachis ipaensis]	-	-	-	-	-	-	-
ncbi_112796776	ncbi_112796776	0.00599768	0.00130837	0.00377601	0.00168704	0	0	0.000912501	0	0	0	0	0	0.0136816	PREDICTED: phospholipase D alpha 1-like [Arachis duranensis]	Metabolism;Metabolism;Cellular Processes;Metabolism;Metabolism	Global and overview maps;Global and overview maps;Transport and catabolism;Lipid metabolism;Lipid metabolism	ko01100//Metabolic pathways;ko01110//Biosynthesis of secondary metabolites;ko04144//Endocytosis;ko00564//Glycerophospholipid metabolism;ko00565//Ether lipid metabolism	K01115;K01115;K01115;K01115;K01115	-	GO:0016787//hydrolase activity	GO:0008152//metabolic process
ncbi_112796784	ncbi_112796784	0.0115401	0.00584919	0.00474029	0.00326111	0.00315097	0.0136623	0.00206074	0	0	0.0805554	0.0190698	0	0.14389	-	-	-	-	-	-	-	-
ncbi_112796791	ncbi_112796791	0.00382499	0.00948423	0.0032773	0	0	0.00583436	0	0	0	0.0389063	0	0	0.0613272	PREDICTED: F-box protein At4g35930 [Arachis duranensis]	-	-	-	-	-	-	-
ncbi_112796799	ncbi_112796799	1.12697	0.909338	0.402127	0.128471	0.261494	0.484462	0.0701164	0.99801	1.61909	0.79488	0.338078	0.36163	7.49467	PREDICTED: glucose-6-phosphate 1-dehydrogenase, cytoplasmic isoform [Arachis duranensis]	Metabolism;Metabolism;Metabolism;Metabolism;Metabolism	Global and overview maps;Global and overview maps;Global and overview maps;Metabolism of other amino acids;Carbohydrate metabolism	ko01100//Metabolic pathways;ko01110//Biosynthesis of secondary metabolites;ko01200//Carbon metabolism;ko00480//Glutathione metabolism;ko00030//Pentose phosphate pathway	K00036;K00036;K00036;K00036;K00036	-	GO:0000166//nucleotide binding;GO:0003824//catalytic activity	GO:0019318//hexose metabolic process
ncbi_112796810	ncbi_112796810	0.00124221	0.00166057	0	0.00117706	0	0.00120125	0.00115577	0	0.0124627	0	0	0	0.0188996	PREDICTED: protein MID1-COMPLEMENTING ACTIVITY 1 [Arachis ipaensis]	-	-	-	-	-	-	-
ncbi_112796830	ncbi_112796830	2.44548	1.63805	2.28306	1.3342	1.70584	2.09585	1.23392	1.96139	2.69249	2.40195	1.80293	1.50347	23.0986	PREDICTED: SKP1-like protein 1B [Arachis duranensis]	Genetic Information Processing;Genetic Information Processing	Folding, sorting and degradation;Folding, sorting and degradation	ko04141//Protein processing in endoplasmic reticulum;ko04120//Ubiquitin mediated proteolysis	K03094;K03094	-	GO:0003824//catalytic activity	-
ncbi_112796838	ncbi_112796838	0.00297932	0.00144685	0.0012618	0	0	0	0	0	0.0112554	0.00762865	0	0	0.0245721	PREDICTED: protein FD-like [Arachis duranensis]	Environmental Information Processing	Signal transduction	ko04075//Plant hormone signal transduction	K14432	-	-	-
ncbi_112796847	ncbi_112796847	0.425209	0.34051	0.239446	0.13223	0.196419	0.434253	0.0755132	0.301942	0.562158	0.429397	0.324293	0.155997	3.61737	PREDICTED: la-related protein 1B-like [Arachis duranensis]	-	-	-	-	-	-	-
ncbi_112796854	ncbi_112796854	0.117761	0.0690407	0.284642	0.417259	0.267175	0.146703	0.441906	0.132206	0.161121	0.171404	0.141468	0.481693	2.83238	universal stress family protein [Medicago truncatula]	-	-	-	-	GO:0009532//plastid stroma	-	-
ncbi_112796861	ncbi_112796861	0.05286	0.0630822	0.0236905	0.0320108	0.0375792	0.065711	0.049477	0.0529671	0.0517003	0.149273	0.100827	0.0813363	0.760515	PREDICTED: pre-rRNA-processing protein ESF1 [Arachis duranensis]	-	-	-	-	-	-	-
ncbi_112796871	ncbi_112796871	0.316269	0.343165	0.159092	0.0752119	0.126159	0.250481	0.0416989	0.686163	0.748022	0.28049	0.581949	0.194375	3.80308	PREDICTED: aspartic proteinase-like protein 1 [Arachis duranensis]	-	-	-	-	-	GO:0005488//binding;GO:0016787//hydrolase activity	GO:0019538//protein metabolic process
ncbi_112796877	ncbi_112796877	0	0	0.00383092	0	0	0	0.00481985	0.00464545	0	0	0	0	0.0132962	PREDICTED: aspartic proteinase-like protein 1 [Arachis duranensis]	-	-	-	-	GO:0031224//intrinsic component of membrane	GO:0016787//hydrolase activity	GO:0019538//protein metabolic process
ncbi_112796893	ncbi_112796893	0.131373	0.108561	0.0805276	0.0367302	0.0668009	0.13849	0.0288396	0.118844	0.0645708	0.049106	0.133842	0.0964888	1.05417	PREDICTED: CSC1-like protein At4g35870 [Arachis ipaensis]	-	-	-	-	GO:0031224//intrinsic component of membrane	-	-
ncbi_112796930	ncbi_112796930	0.409579	0.320263	0.148589	0.120634	0.145939	0.245043	0.11765	0.393764	0.447761	0.253113	0.114243	0.133565	2.85014	PREDICTED: probable protein phosphatase 2C 46 [Arachis duranensis]	-	-	-	-	-	GO:0004721//phosphoprotein phosphatase activity;GO:0043169//cation binding	GO:0006464//cellular protein modification process
ncbi_112796899	ncbi_112796899	0.000719981	0	0	0	0	0.00238498	0	0	0	0	0	0	0.00310496	PREDICTED: probable serine/threonine-protein kinase DDB_G0267514 isoform X1 [Arachis duranensis]	-	-	-	-	-	GO:0004672//protein kinase activity	GO:0006468//protein phosphorylation;GO:0044699//single-organism process;GO:0050789//regulation of biological process
ncbi_112796936	ncbi_112796936	0.0229948	0.0158675	0.00408772	0.00263584	0.00314965	0.0100327	0.00211287	0.0231038	0.0166352	0.0154074	0	0	0.116027	PREDICTED: probable prolyl 4-hydroxylase 10 [Arachis duranensis]	Metabolism;Metabolism	Global and overview maps;Amino acid metabolism	ko01100//Metabolic pathways;ko00330//Arginine and proline metabolism	K00472;K00472	-	GO:0016705//oxidoreductase activity, acting on paired donors, with incorporation or reduction of molecular oxygen;GO:0019842//vitamin binding	GO:0044710//single-organism metabolic process
ncbi_112796955	ncbi_112796955	0.000421613	0	0.00147453	0	0	0	0	0	0	0	0	0	0.00189614	PREDICTED: uncharacterized protein At1g76070-like [Arachis duranensis]	-	-	-	-	-	-	-
ncbi_112796951	ncbi_112796951	0.00797618	0.00512905	0.000535242	0.00537691	0.00591824	0.00166009	0.00641628	0	0.0065879	0.0367706	0	0	0.0763705	PREDICTED: pentatricopeptide repeat-containing protein At3g46790, chloroplastic-like [Arachis duranensis]	-	-	-	-	-	-	-
ncbi_112796963	ncbi_112796963	0.0209562	0.0190473	0.0392339	0.0221473	0.0344571	0.0341693	0.0335913	0.0308784	0.0127314	0.0350919	0.0120158	0.0494373	0.343757	PREDICTED: CST complex subunit TEN1 [Lupinus angustifolius]	-	-	-	-	GO:0000783//nuclear telomere cap complex	GO:0004857//enzyme inhibitor activity;GO:0043566//structure-specific DNA binding	GO:0008156//negative regulation of DNA replication;GO:0044707//single-multicellular organism process;GO:0044767//single-organism developmental process;GO:0046474//glycerophospholipid biosynthetic process
ncbi_112726681	ncbi_112726681	0.000317668	0	0	0	0	0.00189466	0	0	0	0	0	0	0.00221233	PREDICTED: protein IQ-DOMAIN 31 [Arachis ipaensis]	-	-	-	-	-	-	-
ncbi_112727407	ncbi_112727407	0	0	0	0	0	0.0043507	0	0	0	0	0	0	0.0043507	PREDICTED: thiosulfate sulfurtransferase 16, chloroplastic-like [Arachis duranensis]	-	-	-	-	GO:0044424//intracellular part	-	-
ncbi_112796969	ncbi_112796969	0.0893643	0.078749	0.0302366	0.0318984	0.0162761	0.060635	0.0202437	0.0759286	0.0562863	0.108228	0.0320422	0.0160624	0.61595	PREDICTED: RINT1-like protein MAG2 [Arachis duranensis]	-	-	-	-	GO:0031312//extrinsic component of organelle membrane;GO:0044444//cytoplasmic part	-	GO:0006605//protein targeting;GO:0016192//vesicle-mediated transport;GO:0016482//cytoplasmic transport
ncbi_112796981	ncbi_112796981	0.0175286	0.0105396	0.0254404	0.0167262	0.009214	0.0098197	0.0340754	0	0.00470116	0.0238844	0.0190698	0	0.170999	PREDICTED: UPF0548 protein At2g17695-like [Arachis duranensis]	-	-	-	-	GO:0009526//plastid envelope	-	-
ncbi_112796994	ncbi_112796994	0.164801	0.0748702	0.364682	0.225443	0.236421	0.13901	0.416079	0.101464	0.0989868	0.112853	0.226793	0.119121	2.28053	PREDICTED: UPF0548 protein At2g17695-like [Arachis duranensis]	-	-	-	-	GO:0009526//plastid envelope	-	-
ncbi_112797007	ncbi_112797007	0.0293032	0.0267421	0.0395431	0.0193197	0.0224327	0.0245083	0.02255	0.00538089	0.184117	0	0.0640614	0.0378069	0.475765	PREDICTED: F-box protein At2g26160-like [Arachis duranensis]	-	-	-	-	-	-	-
ncbi_112797010	ncbi_112797010	0.0355643	0.0106097	0.0280039	0.0132858	0.0125242	0.0215296	0.00889631	0	0.00419839	0	0.0432818	0.387791	0.565685	PREDICTED: IST1-like protein isoform X2 [Arachis ipaensis]	Cellular Processes	Transport and catabolism	ko04144//Endocytosis	K19476	-	-	-
ncbi_112797018	ncbi_112797018	0.00119972	0	0.00527171	0.00129168	0	0	0	0	0	0	0	0	0.00776312	DUF241 domain protein [Medicago truncatula]	-	-	-	-	-	-	-
ncbi_112728133	ncbi_112728133	0	0.00154428	0	0	0	0	0	0	0	0	0	0	0.00154428	DUF241 domain protein [Medicago truncatula]	-	-	-	-	-	-	-
ncbi_114924072	ncbi_114924072	0	0	0	0	0	0	0	0	0	0.00801919	0	0	0.00801919	PREDICTED: endochitinase-like [Arachis duranensis]	Metabolism;Environmental Information Processing;Metabolism	Global and overview maps;Signal transduction;Carbohydrate metabolism	ko01100//Metabolic pathways;ko04016//MAPK signaling pathway - plant;ko00520//Amino sugar and nucleotide sugar metabolism	K20547;K20547;K20547	-	GO:0016787//hydrolase activity;GO:0097367//carbohydrate derivative binding	GO:0006026//aminoglycan catabolic process;GO:0044036//cell wall macromolecule metabolic process;GO:0044238//primary metabolic process
ncbi_112797025	ncbi_112797025	0.0271053	0.0273282	0.0237818	0.0367046	0.0260327	0.0338155	0.0380997	0.0246104	0.0711588	0.0137552	0.040419	0.0229706	0.385782	PREDICTED: UV radiation resistance associated protein isoform X1 [Arachis duranensis]	-	-	-	-	-	-	GO:0010506//regulation of autophagy
ncbi_112797055	ncbi_112797055	0.000484544	0	0	0	0	0	0	0	0	0	0	0	0.000484544	PREDICTED: endochitinase-like [Arachis duranensis]	Metabolism;Environmental Information Processing;Metabolism	Global and overview maps;Signal transduction;Carbohydrate metabolism	ko01100//Metabolic pathways;ko04016//MAPK signaling pathway - plant;ko00520//Amino sugar and nucleotide sugar metabolism	K20547;K20547;K20547	-	GO:0097367//carbohydrate derivative binding	GO:0006026//aminoglycan catabolic process;GO:0044036//cell wall macromolecule metabolic process;GO:0044238//primary metabolic process
ncbi_112797049	ncbi_112797049	0.024499	0.0212075	0.0402478	0.0191655	0.0271454	0.0118263	0.00566245	0.0999817	0.195575	0.0186478	0.0614285	0	0.525387	PREDICTED: endochitinase-like [Arachis ipaensis]	Metabolism;Environmental Information Processing;Metabolism	Global and overview maps;Signal transduction;Carbohydrate metabolism	ko01100//Metabolic pathways;ko04016//MAPK signaling pathway - plant;ko00520//Amino sugar and nucleotide sugar metabolism	K20547;K20547;K20547	-	GO:0016787//hydrolase activity;GO:0097367//carbohydrate derivative binding	GO:0006026//aminoglycan catabolic process;GO:0044036//cell wall macromolecule metabolic process;GO:0044238//primary metabolic process
ncbi_112797040	ncbi_112797040	0.000859116	0	0	0	0	0	0	0	0	0	0	0	0.000859116	PREDICTED: endochitinase-like [Arachis duranensis]	Metabolism;Environmental Information Processing;Metabolism	Global and overview maps;Signal transduction;Carbohydrate metabolism	ko01100//Metabolic pathways;ko04016//MAPK signaling pathway - plant;ko00520//Amino sugar and nucleotide sugar metabolism	K20547;K20547;K20547	-	GO:0016787//hydrolase activity;GO:0097367//carbohydrate derivative binding	GO:0006026//aminoglycan catabolic process;GO:0044036//cell wall macromolecule metabolic process;GO:0044238//primary metabolic process
ncbi_112797078	ncbi_112797078	0.0490011	0.0335342	0.032373	0.0302908	0.0422559	0.0443507	0.0351982	0.0200151	0.0613599	0.0842681	0.0313125	0.0100552	0.474015	PREDICTED: cytochrome c oxidase assembly protein COX19-like [Arachis duranensis]	-	-	-	-	-	-	-
ncbi_112797086	ncbi_112797086	0.00119825	0	0.00161062	0.00169982	0	0	0.00103352	0	0	0	0	0	0.00554221	-	-	-	-	-	-	-	-
ncbi_112797093	ncbi_112797093	0.0170173	0.0113344	0.0451447	0.0248147	0.0251305	0.0166735	0.0385196	0	0.0157148	0.0104602	0.0144273	0.0234042	0.242641	PREDICTED: protein STRICTOSIDINE SYNTHASE-LIKE 5-like [Arachis ipaensis]	-	-	-	-	-	-	-
ncbi_112797145	ncbi_112797145	0	0.00123704	0	0	0.0032291	0	0	0	0	0.00573691	0	0	0.0102031	PREDICTED: probable LRR receptor-like serine/threonine-protein kinase At3g47570 [Arachis duranensis]	-	-	-	-	-	GO:0016772//transferase activity, transferring phosphorus-containing groups	-
ncbi_112797109	ncbi_112797109	0.00372299	0.000594384	0.00644381	0.0181792	0.0138141	0.00624081	0.0101616	0	0.0134778	0	0	0	0.0726347	PREDICTED: probable acyl-activating enzyme 2 isoform X1 [Arachis duranensis]	-	-	-	-	-	-	-
ncbi_112797153	ncbi_112797153	0.00134827	0	0	0	0	0	0	0	0	0	0	0	0.00134827	PREDICTED: isocitrate dehydrogenase [NAD] regulatory subunit 1, mitochondrial-like isoform X1 [Arachis duranensis]	Metabolism;Metabolism;Metabolism;Metabolism;Metabolism;Metabolism	Global and overview maps;Global and overview maps;Global and overview maps;Global and overview maps;Global and overview maps;Carbohydrate metabolism	ko01100//Metabolic pathways;ko01110//Biosynthesis of secondary metabolites;ko01200//Carbon metabolism;ko01230//Biosynthesis of amino acids;ko01210//2-Oxocarboxylic acid metabolism;ko00020//Citrate cycle (TCA cycle)	K00030;K00030;K00030;K00030;K00030;K00030	-	GO:0000166//nucleotide binding;GO:0004448//isocitrate dehydrogenase activity	GO:0006101//citrate metabolic process
ncbi_112797143	ncbi_112797143	0.0267884	0.0193344	0.0419703	0.0136589	0.0245282	0.0291156	0.013459	0	0.0210638	0.0255976	0.0411229	0.733252	0.989891	PREDICTED: G2/mitotic-specific cyclin-2-like isoform X1 [Arachis duranensis]	-	-	-	-	GO:0043231//intracellular membrane-bounded organelle	GO:0019900//kinase binding	GO:0007049//cell cycle
ncbi_112797102	ncbi_112797102	0.0382596	0.0261391	0.000747846	0.00356547	0.0183583	0.0477466	0.00232199	0.0886793	0.0559899	0.0462988	0	0.00612887	0.334236	PREDICTED: protein SUPPRESSOR OF npr1-1, CONSTITUTIVE 1-like [Arachis ipaensis]	-	-	-	-	-	-	-
ncbi_112797138	ncbi_112797138	0.365707	0.238345	0.211105	0.134433	0.169688	0.284273	0.154361	0.271565	0.266301	0.406935	0.151593	0.320783	2.97509	PREDICTED: ubiquitin domain-containing protein DSK2b-like [Arachis duranensis]	Genetic Information Processing	Folding, sorting and degradation	ko04141//Protein processing in endoplasmic reticulum	K04523	-	-	-
ncbi_112805619	ncbi_112805619	0.00317671	0	0	0	0	0.00110146	0	0	0	0	0	0	0.00427817	PREDICTED: phosphoinositide phosphatase SAC7-like [Arachis duranensis]	Metabolism;Environmental Information Processing;Metabolism	Global and overview maps;Signal transduction;Carbohydrate metabolism	ko01100//Metabolic pathways;ko04070//Phosphatidylinositol signaling system;ko00562//Inositol phosphate metabolism	K21797;K21797;K21797	-	GO:0016791//phosphatase activity	GO:0006796//phosphate-containing compound metabolic process
ncbi_112797180	ncbi_112797180	0.00233751	0.00135492	0.00311571	0	0	0	0	0	0	0	0	0	0.00680814	PREDICTED: dehydrodolichyl diphosphate synthase 6-like [Arachis duranensis]	Metabolism;Metabolism	Global and overview maps;Metabolism of terpenoids and polyketides	ko01110//Biosynthesis of secondary metabolites;ko00900//Terpenoid backbone biosynthesis	K11778;K11778	-	-	-
ncbi_112797164	ncbi_112797164	0.389938	0.267341	0.139889	0.0937117	0.0950059	0.281003	0.0548965	0.278603	0.398263	0.185609	0.202867	0.124459	2.51159	PREDICTED: probable serine/threonine-protein kinase Cx32, chloroplastic [Arachis ipaensis]	-	-	-	-	-	GO:0004713//protein tyrosine kinase activity;GO:0032550//purine ribonucleoside binding	GO:0006468//protein phosphorylation
ncbi_112797189	ncbi_112797189	0.0141905	0.0110415	0.0139353	0.0201642	0.0167925	0.0160908	0.0269854	0.0174219	0.0352701	0.0929594	0	0.0139581	0.27881	PREDICTED: protein RKD5 isoform X1 [Arachis duranensis]	-	-	-	-	-	-	GO:0010467//gene expression;GO:0034645//cellular macromolecule biosynthetic process
ncbi_112797203	ncbi_112797203	0.232103	0.208335	0.0745615	0.0513629	0.0745409	0.162519	0.0740129	0.110009	0.171084	0.205782	0.132889	0.075733	1.57293	PREDICTED: heterogeneous nuclear ribonucleoprotein H2 isoform X1 [Arachis duranensis]	-	-	-	-	GO:0032991//macromolecular complex;GO:0044423//virion part	GO:0097159//organic cyclic compound binding	-
ncbi_112797216	ncbi_112797216	0.003235	0	0.000954487	0.00401373	0.00372981	0	0.00366254	0	0	0	0	0	0.0155956	PREDICTED: uncharacterized protein LOC107479070 [Arachis duranensis]	-	-	-	-	-	-	-
ncbi_112797224	ncbi_112797224	0.0951726	0.0726646	0.0419534	0.0310682	0.0436781	0.0702489	0.0302637	0.121324	0.133003	0.0801754	0.050932	0.0183884	0.788872	CHD5-like protein [Medicago truncatula]	-	-	-	-	-	-	GO:0045048//protein insertion into ER membrane
ncbi_112797235	ncbi_112797235	2.17526	1.51241	1.14175	0.605207	0.843895	1.40789	0.512758	1.6129	2.4086	6.43919	0.731118	1.0411	20.4321	PREDICTED: HMG1/2-like protein isoform X1 [Arachis duranensis]	Genetic Information Processing	Replication and repair	ko03410//Base excision repair	K10802	-	-	-
ncbi_112797251	ncbi_112797251	0.0440771	0.0386634	0.0189059	0.0190295	0.014833	0.045839	0.017639	0.0570577	0.148569	0.0679422	0.0697918	0	0.542348	PREDICTED: interferon-related developmental regulator 1-like [Malus domestica]	-	-	-	-	-	-	-
ncbi_112797247	ncbi_112797247	0.080869	0.0530444	0.0511434	0.0576884	0.0780073	0.0924021	0.0241678	0.0234701	0.116484	0.0902987	0.0954142	0.0310741	0.794063	Syntaxin-binding protein 5 [Glycine soja]	-	-	-	-	-	-	-
ncbi_112797279	ncbi_112797279	0.0180511	0.0149997	0.00588925	0.00237168	0	0.0107495	0.00284864	0	0	0.0801199	0.0369573	0	0.171987	PREDICTED: serpin-ZX-like [Arachis ipaensis]	-	-	-	-	-	-	-
ncbi_112797290	ncbi_112797290	0.00213547	0	0	0	0.00472941	0	0.00121245	0	0	0	0	0	0.00807733	DUF4378 domain protein [Medicago truncatula]	-	-	-	-	-	-	-
ncbi_112797312	ncbi_112797312	0.00573056	0.0110416	0.0244361	0.0155019	0.0148976	0.0210801	0.0278959	0.0209865	0.0163326	0.0152387	0	0.0177994	0.190941	PREDICTED: probable prefoldin subunit 4 [Nelumbo nucifera]	-	-	-	-	-	-	-
ncbi_112797360	ncbi_112797360	0.0103395	0.00577823	0.00181353	0.00521821	0.00400046	0.0165042	0.00340491	0.0200151	0.0191897	0.032545	0.0185045	0	0.137313	PREDICTED: probable kinetochore protein ndc80 [Arachis ipaensis]	-	-	-	-	-	-	GO:0022402//cell cycle process;GO:0044238//primary metabolic process;GO:0044260//cellular macromolecule metabolic process;GO:1902589//single-organism organelle organization
ncbi_112797377	ncbi_112797377	0	0.00223447	0.00123443	0	0	0	0.00388732	0	0	0	0.0103748	0	0.0177311	PREDICTED: glutamate receptor 3.6-like [Arachis duranensis]	-	-	-	-	GO:0031224//intrinsic component of membrane	GO:0005230//extracellular ligand-gated ion channel activity	GO:0007215//glutamate receptor signaling pathway;GO:0044765//single-organism transport
ncbi_112797394	ncbi_112797394	0.177393	0.153573	0.0578697	0.0193765	0.0461238	0.155308	0.0175782	0.259116	0.140659	0.218494	0.181572	0	1.42706	PREDICTED: serine/threonine-protein kinase/endoribonuclease IRE1a isoform X1 [Arachis duranensis]	Genetic Information Processing	Folding, sorting and degradation	ko04141//Protein processing in endoplasmic reticulum	K08852	-	-	-
ncbi_112797407	ncbi_112797407	0.160905	0.128118	0.0668888	0.0694093	0.0611041	0.118944	0.06619	0.083339	0.133206	0.133868	0.0736501	0.0524987	1.14812	PREDICTED: exosome complex exonuclease RRP44 homolog A [Arachis duranensis]	Genetic Information Processing	Folding, sorting and degradation	ko03018//RNA degradation	K12585	-	GO:0004518//nuclease activity	GO:0016070//RNA metabolic process
ncbi_112797415	ncbi_112797415	0.178955	0.14915	0.036679	0.023576	0.0238485	0.142285	0.010882	0.14796	0.25044	0.425323	0.0457298	0.0433103	1.47814	PREDICTED: MLO-like protein 10 [Arachis ipaensis]	-	-	-	-	GO:0031224//intrinsic component of membrane	-	GO:0006950//response to stress
ncbi_112797425	ncbi_112797425	0.0039166	0.0040095	0.00361282	0.00192048	0	0.00358058	0.00129729	0	0.00602345	0.0176332	0.0147628	0.0277274	0.0844841	PREDICTED: RING-H2 finger protein ATL8 [Arachis duranensis]	-	-	-	-	-	-	-
ncbi_112797434	ncbi_112797434	0.0157061	0.0103124	0.0168167	0.00675167	0.0314039	0.0153401	0.019698	0.00770109	0.0255612	0	0.0248034	0.038335	0.21243	CM0216.310.nc [Lotus japonicus]	-	-	-	-	GO:0044464//cell part	GO:0032550//purine ribonucleoside binding	GO:0035556//intracellular signal transduction
ncbi_112797439	ncbi_112797439	0.134663	0.122811	0.0567889	0.0451431	0.0554511	0.130358	0.0570966	0.0532683	0.101629	0.085241	0.0506451	0.122621	1.01572	PREDICTED: mucin-1-like isoform X1 [Arachis duranensis]	-	-	-	-	-	-	-
ncbi_112797462	ncbi_112797462	0.127563	0.0771038	0.0410661	0.0249479	0.0296133	0.0610339	0.028687	0.0440162	0.102158	0.0823959	0	0.0741075	0.692693	PREDICTED: mucin-1-like isoform X1 [Arachis duranensis]	-	-	-	-	-	-	-
ncbi_112797474	ncbi_112797474	0	0	0	0	0	0	0	0	0	0.0182495	0	0.0348849	0.0531344	PREDICTED: monosaccharide-sensing protein 2-like [Arachis duranensis]	-	-	-	-	GO:0016020//membrane	GO:0022857//transmembrane transporter activity	GO:0051234//establishment of localization
ncbi_112797482	ncbi_112797482	0	0	0	0	0	0.00113985	0	0	0	0	0	0	0.00113985	Transcription factor MYB1R1 [Glycine soja]	-	-	-	-	-	-	-
ncbi_112797487	ncbi_112797487	0.0349916	0.0206756	0.0556863	0.088989	0.0363103	0.0485474	0.0835618	0.021156	0.047888	0.137154	0.029088	0.0378708	0.641919	PREDICTED: actin-related protein 6-like [Arachis duranensis]	-	-	-	-	GO:0043232//intracellular non-membrane-bounded organelle	GO:0005198//structural molecule activity	GO:0006950//response to stress;GO:0009617//response to bacterium;GO:0009628//response to abiotic stimulus;GO:0009909//regulation of flower development;GO:0010468//regulation of gene expression;GO:0016568//chromatin modification;GO:0044763//single-organism cellular process
ncbi_112797495	ncbi_112797495	0.302218	0.220563	0.326534	0.307499	0.294375	0.293578	0.355516	0.229137	0.319823	0.356807	0.111648	0.273728	3.39143	PREDICTED: RNA polymerase I-specific transcription initiation factor RRN3-like [Arachis ipaensis]	-	-	-	-	-	-	-
ncbi_112797506	ncbi_112797506	0.193728	0.160056	0.115058	0.137445	0.125295	0.190235	0.100393	0.0558247	0.132317	0.294239	0.0539035	0.168177	1.72667	PREDICTED: exocyst complex component EXO70B1-like [Arachis duranensis]	-	-	-	-	-	-	-
ncbi_112797524	ncbi_112797524	0.0439452	0.0366294	0.0285223	0.0257406	0.0152031	0.0472734	0.0204677	0.0275808	0.0364279	0.00848226	0.0452546	0.0672267	0.402754	PREDICTED: trafficking protein particle complex subunit 11, partial [Arachis duranensis]	-	-	-	-	-	-	-
ncbi_112797535	ncbi_112797535	0.0737359	0.0563113	0.0445348	0.0441091	0.0238198	0.0661736	0.0710934	0.0526321	0.0683197	0.0479872	0.0219153	0.0629869	0.633619	PREDICTED: DNA-directed RNA polymerase III subunit RPC8 isoform X1 [Arachis duranensis]	Metabolism;Metabolism;Metabolism;Genetic Information Processing	Global and overview maps;Nucleotide metabolism;Nucleotide metabolism;Transcription	ko01100//Metabolic pathways;ko00230//Purine metabolism;ko00240//Pyrimidine metabolism;ko03020//RNA polymerase	K03022;K03022;K03022;K03022	-	-	-
ncbi_112797557	ncbi_112797557	0.536943	0.386955	0.107681	0.0560321	0.0821337	0.433396	0.0415237	0.470362	0.441123	0.385857	0.1952	0.131134	3.26834	PREDICTED: 3-hydroxy-3-methylglutaryl-coenzyme A reductase 3-like [Arachis duranensis]	Metabolism;Metabolism;Metabolism	Global and overview maps;Global and overview maps;Metabolism of terpenoids and polyketides	ko01100//Metabolic pathways;ko01110//Biosynthesis of secondary metabolites;ko00900//Terpenoid backbone biosynthesis	K00021;K00021;K00021	GO:0031090//organelle membrane;GO:0031224//intrinsic component of membrane;GO:0043231//intracellular membrane-bounded organelle	GO:0000166//nucleotide binding;GO:0016614//oxidoreductase activity, acting on CH-OH group of donors;GO:0048037//cofactor binding	GO:0006720//isoprenoid metabolic process;GO:0006732//coenzyme metabolic process
ncbi_112797567	ncbi_112797567	0.0837952	0.0768822	0.0425113	0.0368067	0.0307145	0.10796	0.0262712	0.0685228	0.102855	0.0718207	0.0458178	0.0410098	0.734967	PREDICTED: thioredoxin reductase NTRB-like [Arachis duranensis]	Metabolism	Metabolism of other amino acids	ko00450//Selenocompound metabolism	K00384	GO:0044424//intracellular part	GO:0000166//nucleotide binding;GO:0003824//catalytic activity	GO:0006801//superoxide metabolic process;GO:0044710//single-organism metabolic process
ncbi_112797576	ncbi_112797576	0.111618	0.0803392	0.0691918	0.0335286	0.0498575	0.0797253	0.0194781	0.0633149	0.148822	0.0883854	0	0	0.744261	PREDICTED: serine/threonine-protein phosphatase 7 [Arachis duranensis]	-	-	-	-	GO:0031981//nuclear lumen	GO:0004721//phosphoprotein phosphatase activity;GO:0043169//cation binding	GO:0006796//phosphate-containing compound metabolic process;GO:0006950//response to stress;GO:0030522//intracellular receptor signaling pathway
ncbi_112797590	ncbi_112797590	0.0235595	0.021294	0.0349211	0.0100461	0.0232768	0.00332125	0.0102883	0.0427598	0.0632087	0	0.067155	0	0.29983	PREDICTED: uncharacterized transporter YBR287W-like [Arachis ipaensis]	-	-	-	-	-	-	GO:0044763//single-organism cellular process
ncbi_112695119	ncbi_112695119	0.000864708	0	0.00193336	0.00164831	0	0	0	0	0	0	0	0	0.00444638	PREDICTED: diacylglycerol O-acyltransferase 2-like [Arachis duranensis]	Metabolism;Metabolism	Global and overview maps;Lipid metabolism	ko01100//Metabolic pathways;ko00561//Glycerolipid metabolism	K22848;K22848	-	GO:0016746//transferase activity, transferring acyl groups	-
ncbi_112797608	ncbi_112797608	0.190511	0.147499	0.111876	0.0695481	0.0952802	0.105978	0.0642163	0.200813	0.228582	0.16141	0.109197	0.158166	1.64308	PREDICTED: diacylglycerol O-acyltransferase 2-like [Arachis duranensis]	Metabolism;Metabolism	Global and overview maps;Lipid metabolism	ko01100//Metabolic pathways;ko00561//Glycerolipid metabolism	K22848;K22848	-	GO:0016746//transferase activity, transferring acyl groups	-
ncbi_112797618	ncbi_112797618	0.24504	0.156155	0.227773	0.304946	0.218639	0.292807	0.309953	0.14647	0.205099	0.247882	0.221421	0.421264	2.99745	PREDICTED: glutamic acid-rich protein-like [Arachis ipaensis]	-	-	-	-	-	-	GO:0009987//cellular process;GO:0071840//cellular component organization or biogenesis
ncbi_112797641	ncbi_112797641	0.0249419	0.0102752	0.0234063	0.029664	0.0180594	0.014573	0.0250008	0.0300625	0.0271793	0.0253762	0	0.0277069	0.256246	PREDICTED: subtilisin-like protease SBT3.5 isoform X1 [Arachis duranensis]	-	-	-	-	-	GO:0016787//hydrolase activity	GO:0019538//protein metabolic process
ncbi_112797632	ncbi_112797632	0.0439203	0.0335278	0.0324593	0.0233789	0.0179727	0.0460457	0.00706785	0.0291455	0.0466983	0.0723039	0.0126446	0.0335606	0.398725	PREDICTED: kinesin-like calmodulin-binding protein [Arachis duranensis]	-	-	-	-	-	-	-
ncbi_112797648	ncbi_112797648	0.00513473	0.00739674	0.00501288	0.00501308	0	0.00454865	0	0	0.0295713	0	0.0153308	0	0.0720082	PREDICTED: N-acylphosphatidylethanolamine synthase [Arachis duranensis]	Metabolism	Lipid metabolism	ko00564//Glycerophospholipid metabolism	K13511	GO:0031224//intrinsic component of membrane	GO:0016740//transferase activity	GO:0046471//phosphatidylglycerol metabolic process
ncbi_112797691	ncbi_112797691	0.0215612	0.0188374	0.0121676	0.00720229	0.0107846	0.00394977	0.00751844	0.00995001	0.0162392	0.0200608	0	0.00511635	0.133388	PREDICTED: N-acylphosphatidylethanolamine synthase [Arachis duranensis]	Metabolism	Lipid metabolism	ko00564//Glycerophospholipid metabolism	K13511	GO:0031224//intrinsic component of membrane	GO:0016740//transferase activity	GO:0046471//phosphatidylglycerol metabolic process
ncbi_112797661	ncbi_112797661	0.0127329	0.00508611	0.00173446	0.00494606	0.00760269	0.0110518	0.00244094	0	0	0.00643402	0.010278	0	0.062307	PREDICTED: probable apyrase 7 [Arachis duranensis]	-	-	-	-	GO:0016020//membrane	-	GO:0007275//multicellular organism development;GO:0048856//anatomical structure development
ncbi_112797676	ncbi_112797676	0.116267	0.0894723	0.0745351	0.0490684	0.0755203	0.141394	0.0475746	0.187853	0.0908486	0.245248	0.203795	0.031936	1.35351	PREDICTED: WAT1-related protein At4g19185-like [Arachis duranensis]	-	-	-	-	GO:0031224//intrinsic component of membrane	GO:0005215//transporter activity	GO:0044763//single-organism cellular process
ncbi_112797722	ncbi_112797722	7.90362	6.09159	4.21422	2.52337	3.86956	7.68773	2.0689	5.38446	8.96735	6.40977	4.93999	3.0885	63.1491	PREDICTED: glycine-rich protein A3-like [Arachis duranensis]	-	-	-	-	-	-	-
ncbi_112797701	ncbi_112797701	0.023388	0.0245461	0.0227488	0.000862571	0.00922883	0.00194412	0.0057783	0.0354192	0.0129648	0.0489001	0.014528	0.0154537	0.215763	PREDICTED: arabinosyltransferase XEG113-like [Arachis ipaensis]	Metabolism	Glycan biosynthesis and metabolism	ko00514//Other types of O-glycan biosynthesis	K20784	-	GO:0003824//catalytic activity	-
ncbi_112797726	ncbi_112797726	0.00449517	0.00583007	0.00154407	0.00234136	0.00394406	0.0132646	0.00694161	0	0	0.0157627	0.0160125	0	0.0701361	PREDICTED: pentatricopeptide repeat-containing protein At4g39530-like [Arachis duranensis]	-	-	-	-	-	-	-
ncbi_112797741	ncbi_112797741	0.0522117	0.0434002	0.0740466	0.10611	0.118394	0.131156	0.0999384	0.0652028	0.0647093	0.0643203	0.105716	0.0480091	0.973214	PREDICTED: abscisic acid 8'-hydroxylase 3-like [Arachis duranensis]	Metabolism	Metabolism of terpenoids and polyketides	ko00906//Carotenoid biosynthesis	K09843	-	GO:0016491//oxidoreductase activity;GO:0046906//tetrapyrrole binding;GO:0046914//transition metal ion binding	GO:0044710//single-organism metabolic process
ncbi_112797753	ncbi_112797753	0.144106	0.0987363	0.052512	0.0302246	0.0366754	0.124915	0.0390743	0.153016	0.0672513	0.254689	0.116815	0.240337	1.35835	PREDICTED: uncharacterized protein LOC107475509 [Arachis duranensis]	-	-	-	-	-	-	-
ncbi_112797777	ncbi_112797777	0.0426334	0.0391213	0.0442311	0.0166836	0.0137392	0.0624576	0.00470116	0.0574919	0.0882652	0.0145319	0.100543	0.0247957	0.509195	PREDICTED: uncharacterized protein LOC107624505 isoform X1 [Arachis ipaensis]	-	-	-	-	-	-	-
ncbi_112797792	ncbi_112797792	0.00215237	0.00302705	0	0	0.00624793	0.00883196	0	0	0	0	0	0	0.0202593	PREDICTED: long-chain-alcohol oxidase FAO4A isoform X1 [Arachis duranensis]	-	-	-	-	-	GO:0000166//nucleotide binding;GO:0016899//oxidoreductase activity, acting on the CH-OH group of donors, oxygen as acceptor	GO:0044710//single-organism metabolic process
ncbi_112797801	ncbi_112797801	0.0114021	0.0125835	0.0118917	0.019504	0	0.00598712	0.0239024	0	0.00570968	0.0062026	0.0181988	0.0451438	0.160526	PREDICTED: pentatricopeptide repeat-containing protein At1g77360, mitochondrial-like [Arachis duranensis]	-	-	-	-	-	-	-
ncbi_112797808	ncbi_112797808	0	0	0.000626095	0	0	0	0	0	0.0165841	0	0	0	0.0172102	NDR1/HIN1-like protein 12 [Cajanus cajan]	-	-	-	-	-	-	-
ncbi_112797817	ncbi_112797817	0.0318874	0.0218101	0.00923024	0.00949614	0.00675976	0.0182654	0.00913384	0.0183571	0	0.0319077	0	0	0.156848	PREDICTED: rop guanine nucleotide exchange factor 14-like [Arachis duranensis]	-	-	-	-	-	-	-
ncbi_112797855	ncbi_112797855	0.00554742	0.000614774	0.018958	0.00963969	0.00701385	0.00518616	0.00798558	0	0.0128817	0	0	0.00476211	0.0725893	PREDICTED: pectin acetylesterase 8-like [Arachis duranensis]	-	-	-	-	-	-	-
ncbi_112797832	ncbi_112797832	0.421095	0.33224	0.246039	0.138607	0.212872	0.363084	0.0829653	0.389538	0.733899	0.385608	0.444403	0.134237	3.88459	PREDICTED: pectin acetylesterase 8-like [Arachis ipaensis]	-	-	-	-	-	-	-
ncbi_112695608	ncbi_112695608	0.000414574	0.00102581	0	0.000938976	0.00684793	0	0	0	0	0	0	0	0.00922729	PREDICTED: aspartic proteinase CDR1 [Arachis ipaensis]	-	-	-	-	-	-	-
ncbi_112797885	ncbi_112797885	0.109535	0.100124	0.115609	0.114009	0.0599074	0.122058	0.0802604	0.136085	0.118684	0.0811873	0.180852	0.107858	1.32617	PREDICTED: spermidine-binding periplasmic protein SpuE [Arachis ipaensis]	-	-	-	-	GO:0044464//cell part	GO:0005488//binding	GO:0044765//single-organism transport
ncbi_112797904	ncbi_112797904	0.0517221	0.0416078	0.116246	0.115377	0.117166	0.0527126	0.133322	0.0206877	0.0843644	0	0.0878635	0.0737342	0.894804	-	-	-	-	-	-	-	-
ncbi_112797875	ncbi_112797875	0.0335407	0.0283377	0.117221	0.17161	0.136161	0.0626579	0.140515	0.0276232	0.0520204	0.0351266	0.0987936	0.113007	1.01661	PREDICTED: LRR receptor-like serine/threonine-protein kinase FEI 1 [Arachis duranensis]	-	-	-	-	GO:0031224//intrinsic component of membrane	GO:0004672//protein kinase activity;GO:0032550//purine ribonucleoside binding	GO:0006464//cellular protein modification process;GO:0006796//phosphate-containing compound metabolic process
ncbi_112797895	ncbi_112797895	0.000653876	0.00135149	0.00142897	0.00170628	0.00367357	0	0	0	0	0	0	0	0.00881419	zinc finger, C3HC4 type (RING finger) protein [Medicago truncatula]	-	-	-	-	-	-	-
ncbi_112797912	ncbi_112797912	0.008114	0.00307666	0.0159861	0.0421745	0.00776175	0.00389732	0.0247228	0.0106624	0.00443203	0.00461106	0.0496304	0.0423476	0.217417	PREDICTED: probable polyamine transporter At1g31830 [Arachis duranensis]	-	-	-	-	GO:0031224//intrinsic component of membrane	GO:0046943//carboxylic acid transmembrane transporter activity	-
ncbi_112797933	ncbi_112797933	0.0399267	0.0305013	0.0125598	0.00663696	0.0142863	0.0317102	0.00322685	0.0294467	0.0487218	0.0062026	0	0.0249502	0.248169	PREDICTED: tetratricopeptide repeat protein 7A [Arachis duranensis]	-	-	-	-	-	-	GO:0016129//phytosteroid biosynthetic process
ncbi_112797967	ncbi_112797967	0.117054	0.071115	0.165376	0.176087	0.123791	0.111011	0.205567	0.0890183	0.0678097	0.110848	0.0855347	0.141388	1.4646	PREDICTED: yrdC domain-containing protein, mitochondrial-like isoform X1 [Arachis duranensis]	-	-	-	-	-	-	-
ncbi_112797950	ncbi_112797950	0.0589713	0.0573936	0.0317491	0.0157478	0.0254352	0.0427389	0.015813	0.0490285	0.101747	0.029339	0.0315038	0.0131143	0.472582	PREDICTED: uncharacterized protein LOC107475327 isoform X1 [Arachis duranensis]	-	-	-	-	-	-	-
ncbi_112797986	ncbi_112797986	0.0341193	0.022759	0.0484696	0.0172708	0.0152652	0.0206485	0.00986879	0.0349114	0.291754	0.0606354	0.32729	0.00529872	0.888291	PREDICTED: mechanosensitive ion channel protein 10-like [Arachis duranensis]	-	-	-	-	-	-	GO:0044763//single-organism cellular process
ncbi_112798008	ncbi_112798008	0.0242969	0.0130552	0.0485784	0.0340182	0.0296021	0.0162321	0.0477176	0.0251555	0	0.0133501	0.0178094	0.0350174	0.304833	PREDICTED: cadmium-induced protein AS8 isoform X1 [Arachis duranensis]	-	-	-	-	-	-	-
ncbi_112797996	ncbi_112797996	0.344324	0.253554	0.126008	0.104261	0.0681123	0.269393	0.116999	0.272422	0.264689	0.22521	0.0886999	0.153422	2.28709	PREDICTED: MOB kinase activator-like 1B isoform X1 [Arachis ipaensis]	-	-	-	-	-	-	-
ncbi_112798030	ncbi_112798030	0.0021263	0.00893883	0.00133752	0.00442821	0	0	0	0	0	0.00524982	0.0127522	0	0.0348329	PREDICTED: isoflavone reductase homolog [Arachis duranensis]	Metabolism	Global and overview maps	ko01110//Biosynthesis of secondary metabolites	K21568	-	-	-
ncbi_112798048	ncbi_112798048	0.0320081	0.0342457	0.0214474	0.0039314	0.00608183	0.0112709	0.00267925	0.0270973	0.00834408	0.0193584	0	0	0.166464	PREDICTED: isoflavone reductase homolog [Arachis ipaensis]	Metabolism	Global and overview maps	ko01110//Biosynthesis of secondary metabolites	K21568	-	-	-
ncbi_112798037	ncbi_112798037	0.00588962	0.00250772	0.00130451	0.00892176	0	0	0.00243494	0	0.0108829	0.00864428	0	0.0186722	0.059258	PREDICTED: uncharacterized GTP-binding protein YjiA-like [Arachis duranensis]	-	-	-	-	-	-	-
ncbi_112798058	ncbi_112798058	0.0867621	0.0806097	0.0751141	0.140941	0.10349	0.161505	0.135833	0.04737	0.182864	0.22941	0.0314307	0.125425	1.40076	PREDICTED: DNA (cytosine-5)-methyltransferase CMT2 isoform X1 [Arachis ipaensis]	Metabolism;Metabolism	Global and overview maps;Amino acid metabolism	ko01100//Metabolic pathways;ko00270//Cysteine and methionine metabolism	K00558;K00558	-	-	-
ncbi_112798092	ncbi_112798092	0	0.00134298	0	0	0	0	0	0	0	0	0	0	0.00134298	PREDICTED: uncharacterized protein LOC107479118 [Arachis duranensis]	-	-	-	-	-	-	-
ncbi_112798116	ncbi_112798116	0.529136	0.296448	1.22274	1.17101	0.818454	0.52384	1.06625	0.369092	0.422275	0.289949	0.656251	0.722261	8.08771	PREDICTED: plastidal glycolate/glycerate translocator 1, chloroplastic-like [Arachis duranensis]	-	-	-	-	-	-	-
ncbi_114927613	ncbi_114927613	0.00125787	0	0	0.00624014	0.00370057	0	0.00252817	0	0	0	0	0	0.0137267	-	-	-	-	-	-	-	-
ncbi_112798103	ncbi_112798103	0.164483	0.132676	0.352318	0.542225	0.394891	0.268352	0.494925	0.027829	0.161958	0.117138	0.341208	0.299461	3.29746	PREDICTED: protein WEAK CHLOROPLAST MOVEMENT UNDER BLUE LIGHT 1-like [Arachis duranensis]	-	-	-	-	-	-	-
ncbi_112798124	ncbi_112798124	0.00161955	0	0.00133801	0	0	0.00247041	0	0	0.0248761	0	0.0140064	0	0.0443105	PREDICTED: protein TORNADO 2-like [Arachis duranensis]	-	-	-	-	GO:0031224//intrinsic component of membrane	-	-
ncbi_112798143	ncbi_112798143	0.00152778	0.00123991	0.00702957	0.00150883	0.00760814	0	0.00227987	0	0.012477	0	0	0	0.0336711	PREDICTED: protein FAR1-RELATED SEQUENCE 5-like [Arachis ipaensis]	-	-	-	-	-	-	-
ncbi_112798150	ncbi_112798150	0.00275285	0.0026216	0	0	0	0	0	0	0.00570968	0	0	0	0.0110841	PREDICTED: ABC transporter B family member 2-like isoform X1 [Arachis duranensis]	Environmental Information Processing	Membrane transport	ko02010//ABC transporters	K05658	-	-	-
ncbi_112798156	ncbi_112798156	0.000559839	0.00294162	0	0.00138754	0	0	0.000977071	0	0.00602345	0.00453431	0	0	0.0164238	PREDICTED: probable calcium-binding protein CML11 [Arachis duranensis]	Organismal Systems	Environmental adaptation	ko04626//Plant-pathogen interaction	K13448	-	GO:0043169//cation binding	-
ncbi_112798166	ncbi_112798166	0.184736	0.147051	0.128178	0.0957788	0.146339	0.1237	0.0907301	0.133896	0.0977571	0.113945	0.0789927	0.129868	1.47097	PREDICTED: syntaxin-22-like [Arachis duranensis]	Cellular Processes;Genetic Information Processing	Transport and catabolism;Folding, sorting and degradation	ko04145//Phagosome;ko04130//SNARE interactions in vesicular transport	K08488;K08488	-	-	-
ncbi_112798175	ncbi_112798175	1.35824	1.0852	0.585531	0.528205	0.420405	0.942575	0.450288	0.986751	1.19616	1.04343	0.504958	0.539889	9.64164	PREDICTED: probable methylenetetrahydrofolate reductase [Arachis ipaensis]	Metabolism;Metabolism;Metabolism	Global and overview maps;Global and overview maps;Metabolism of cofactors and vitamins	ko01100//Metabolic pathways;ko01200//Carbon metabolism;ko00670//One carbon pool by folate	K00297;K00297;K00297	-	-	-
ncbi_112798185	ncbi_112798185	0.0705185	0.0559548	0.0687134	0.0759936	0.0451361	0.0487196	0.0528795	0.0273388	0.0532494	0.0767067	0.0144273	0.087197	0.676835	PREDICTED: notchless protein homolog [Arachis duranensis]	-	-	-	-	-	-	-
ncbi_112798214	ncbi_112798214	0.0881165	0.0562101	0.103896	0.207075	0.124546	0.134366	0.19186	0.0471308	0.0566497	0.152797	0.0925663	0.321766	1.57698	deoxynucleoside kinase family [Phaseolus vulgaris]	-	-	-	-	GO:0043231//intracellular membrane-bounded organelle	GO:0019206//nucleoside kinase activity	GO:0009117//nucleotide metabolic process;GO:0009124//nucleoside monophosphate biosynthetic process
ncbi_112798232	ncbi_112798232	0.587276	0.667107	0.17616	0.19309	0.193457	0.455573	0.158633	0.728051	0.296083	0.501097	0.357228	0.306797	4.62055	PREDICTED: U1 small nuclear ribonucleoprotein 70 kDa-like [Arachis duranensis]	Genetic Information Processing	Transcription	ko03040//Spliceosome	K11093	-	-	-
ncbi_112798246	ncbi_112798246	0.0680147	0.0653197	0.137081	0.171135	0.0858245	0.136085	0.138512	0.0424048	0.0751923	0.114628	0.0368909	0.0699804	1.14107	PREDICTED: ankyrin repeat domain-containing protein EMB506, chloroplastic [Arachis duranensis]	-	-	-	-	-	-	-
ncbi_112798269	ncbi_112798269	2.29995	1.14674	7.74472	7.13917	6.40091	2.53399	10.2985	1.54663	2.60391	2.76798	5.37814	5.69684	55.5575	PREDICTED: photosystem I reaction center subunit psaK, chloroplastic [Arachis duranensis]	Metabolism;Metabolism	Global and overview maps;Energy metabolism	ko01100//Metabolic pathways;ko00195//Photosynthesis	K02698;K02698	-	-	-
ncbi_112798278	ncbi_112798278	0.0162834	0.0163297	0.0180033	0.020796	0.0144112	0.0360613	0.0145996	0	0.0196958	0.0534829	0.0166533	0.0287022	0.255019	PREDICTED: pentatricopeptide repeat-containing protein DOT4, chloroplastic-like [Arachis duranensis]	-	-	-	-	-	-	-
ncbi_112798289	ncbi_112798289	0.0510493	0.0367131	0.0680852	0.0674182	0.0586359	0.0538145	0.0658127	0.0918669	0.170145	0.011975	0.131287	0.0431497	0.849953	PREDICTED: cyclin-dependent kinase inhibitor 7 [Cicer arietinum]	-	-	-	-	-	-	-
ncbi_112798299	ncbi_112798299	0.159647	0.15128	0.0884418	0.0182714	0.0302957	0.129618	0.00917709	0.214619	0.302318	0.165545	0.219213	0.0273995	1.51582	PREDICTED: uncharacterized membrane protein At3g27390 [Arachis duranensis]	-	-	-	-	-	-	-
ncbi_112798307	ncbi_112798307	0.085707	0.055168	0.0428696	0.0507549	0.0487381	0.0759885	0.0645463	0.0283636	0.101017	0.0503311	0.111274	0.0274202	0.742178	PREDICTED: nucleolar complex protein 2 homolog isoform X1 [Arachis duranensis]	-	-	-	-	-	-	-
ncbi_112798347	ncbi_112798347	0	0	0	0	0	0	0	0	0	0.00584211	0	0	0.00584211	PREDICTED: B3 domain-containing protein Os01g0234100-like [Arachis duranensis]	-	-	-	-	-	-	GO:0010467//gene expression;GO:0034645//cellular macromolecule biosynthetic process
ncbi_114927475	ncbi_114927475	0	0	0.00110966	0	0	0	0.000848221	0	0	0	0	0	0.00195788	PREDICTED: B3 domain-containing protein Os01g0234100-like [Arachis duranensis]	-	-	-	-	-	-	GO:0010467//gene expression;GO:0034645//cellular macromolecule biosynthetic process
ncbi_112798363	ncbi_112798363	0.00876418	0.0129216	0.0196528	0.00818459	0.0193334	0.00722853	0.00522446	0.00953885	0.0400023	0	0.0567485	0	0.187599	PREDICTED: probable calcium-binding protein CML32 [Arachis duranensis]	Organismal Systems	Environmental adaptation	ko04626//Plant-pathogen interaction	K13448	-	-	-
ncbi_112798379	ncbi_112798379	0.133507	0.0771106	0.121559	0.13291	0.124702	0.123466	0.142102	0.141207	0.18755	0.0470261	0.179126	0.151986	1.56225	glucose-6-phosphate 1-epimerase-like protein [Medicago truncatula]	Metabolism;Metabolism;Metabolism	Global and overview maps;Global and overview maps;Carbohydrate metabolism	ko01100//Metabolic pathways;ko01110//Biosynthesis of secondary metabolites;ko00010//Glycolysis / Gluconeogenesis	K01792;K01792;K01792	-	GO:0003824//catalytic activity;GO:0005488//binding	GO:0044238//primary metabolic process
ncbi_112798466	ncbi_112798466	0.235294	0.228015	0.148008	0.0633282	0.133437	0.331296	0.063097	0.150583	0.325005	0.43298	0.187831	0.0502157	2.34909	PREDICTED: common plant regulatory factor 1-like isoform X1 [Arachis duranensis]	-	-	-	-	-	-	GO:0010467//gene expression;GO:0034645//cellular macromolecule biosynthetic process
ncbi_112798548	ncbi_112798548	0.266751	0.272842	0.0930593	0.076929	0.111774	0.294733	0.0930226	0.157171	0.397326	0.411835	0.12476	0.198629	2.49883	PREDICTED: uncharacterized protein LOC107479395 isoform X1 [Arachis duranensis]	-	-	-	-	-	-	-
ncbi_112696419	ncbi_112696419	0	0	0	0.00144293	0.00391138	0	0	0	0	0	0	0	0.00535431	PREDICTED: protein FAR1-RELATED SEQUENCE 6-like [Arachis ipaensis]	-	-	-	-	-	-	-
ncbi_112798584	ncbi_112798584	0.0510549	0.032714	0.0501934	0.0400516	0.0498765	0.0539198	0.0268758	0.060165	0.104818	0.0747213	0.130807	0.0229497	0.698147	PREDICTED: uncharacterized protein LOC107479485 [Arachis duranensis]	-	-	-	-	-	-	-
ncbi_112798600	ncbi_112798600	0.397232	0.245144	0.812578	0.737815	0.610537	0.455926	0.671327	0.22609	0.27545	0.282048	0.489942	0.522045	5.72614	PREDICTED: zeaxanthin epoxidase, chloroplastic-like [Arachis duranensis]	Metabolism;Metabolism;Metabolism	Global and overview maps;Global and overview maps;Metabolism of terpenoids and polyketides	ko01100//Metabolic pathways;ko01110//Biosynthesis of secondary metabolites;ko00906//Carotenoid biosynthesis	K09838;K09838;K09838	GO:0009536//plastid	GO:0016709//oxidoreductase activity, acting on paired donors, with incorporation or reduction of molecular oxygen, NAD(P)H as one donor, and incorporation of one atom of oxygen	GO:0009687//abscisic acid metabolic process
ncbi_112798616	ncbi_112798616	0.00734191	0.00287493	0.016075	0.00819939	0.00282879	0.00354865	0.0109535	0.0144727	0	0	0	0	0.0662949	PREDICTED: uncharacterized protein LOC107479892 [Arachis duranensis]	-	-	-	-	-	-	-
ncbi_112798632	ncbi_112798632	0.0146715	0.00967655	0.0392993	0.0226296	0.0346379	0.00661627	0.0107995	0	0.0531857	0.0460724	0.166351	0.0144448	0.418385	Lipase [Glycine soja]	-	-	-	-	-	GO:0003824//catalytic activity	-
ncbi_112798648	ncbi_112798648	0.0532166	0.0379389	0.0940551	0.0346118	0.0813531	0.0328893	0.0422397	0.147623	0.13209	0.0379834	0.16286	0.0110696	0.86793	Lipase [Glycine soja]	-	-	-	-	-	GO:0003824//catalytic activity	-
ncbi_112798664	ncbi_112798664	0.11953	0.0766804	0.0948838	0.0309302	0.0574061	0.0946541	0.0125426	0.0896492	0.103626	0.0750483	0.0312505	0.0452954	0.831497	PREDICTED: transcription factor HEC2-like [Arachis duranensis]	-	-	-	-	-	-	-
ncbi_112798680	ncbi_112798680	0.00388064	0.00268167	0.0133535	0.0101667	0.00776243	0.00618997	0.00285379	0	0	0.029436	0.0107779	0.0110974	0.0982001	PREDICTED: uncharacterized protein LOC107467231 [Arachis duranensis]	-	-	-	-	-	-	-
ncbi_112798716	ncbi_112798716	0.0226258	0.0297182	0.0425678	0.0148799	0.0296827	0.0144099	0.015155	0.00952919	0.0623574	0.0181701	0.0591512	0.046951	0.365198	PREDICTED: mitogen-activated protein kinase kinase kinase 1-like [Arachis duranensis]	-	-	-	-	-	-	-
ncbi_112798732	ncbi_112798732	0.00807794	0.010311	0.0138397	0.01588	0.0144171	0.0069871	0.0225634	0.0146643	0.030915	0	0.0268522	0	0.164508	PREDICTED: UDP-D-xylose:L-fucose alpha-1,3-D-xylosyltransferase MGP4-like [Arachis duranensis]	-	-	-	-	-	GO:0003824//catalytic activity	-
ncbi_112733474	ncbi_112733474	0.00573369	0.00159391	0.00251276	0.00488212	0.00751771	0.0081928	0.00546512	0	0.0154998	0	0	0	0.0513979	-	-	-	-	-	-	-	-
ncbi_112798934	ncbi_112798934	0.043403	0.0370813	0.0107743	0.00175722	0	0.010004	0.00225957	0.0569526	0.0264617	0.0159567	0.02777	0	0.23242	PREDICTED: PI-PLC X domain-containing protein At5g67130-like [Arachis duranensis]	-	-	-	-	-	GO:0016772//transferase activity, transferring phosphorus-containing groups;GO:0042578//phosphoric ester hydrolase activity	GO:0006796//phosphate-containing compound metabolic process;GO:0044238//primary metabolic process
ncbi_112798986	ncbi_112798986	0.00846071	0.00733072	0.0123421	0.00585915	0.0110165	0.00797031	0.0119708	0.0153979	0.0437342	0	0	0	0.124082	PREDICTED: probable serine/threonine-protein kinase At1g01540 [Arachis duranensis]	-	-	-	-	-	-	-
ncbi_112798950	ncbi_112798950	0.0259243	0.028667	0.00484358	0.00670991	0.0110049	0.015711	0.0053969	0.0200151	0.0218392	0	0	0.0439643	0.184076	PREDICTED: nicotinate phosphoribosyltransferase 2-like [Arachis duranensis]	Metabolism;Metabolism	Global and overview maps;Metabolism of cofactors and vitamins	ko01100//Metabolic pathways;ko00760//Nicotinate and nicotinamide metabolism	K00763;K00763	-	-	-
ncbi_112799008	ncbi_112799008	0.00258671	0.00279941	0	0	0	0	0	0	0.0112142	0	0	0	0.0166003	PREDICTED: caffeoyl-CoA O-methyltransferase 5-like [Arachis ipaensis]	Metabolism;Metabolism;Metabolism;Metabolism;Metabolism;Metabolism	Global and overview maps;Global and overview maps;Biosynthesis of other secondary metabolites;Biosynthesis of other secondary metabolites;Amino acid metabolism;Biosynthesis of other secondary metabolites	ko01100//Metabolic pathways;ko01110//Biosynthesis of secondary metabolites;ko00940//Phenylpropanoid biosynthesis;ko00941//Flavonoid biosynthesis;ko00360//Phenylalanine metabolism;ko00945//Stilbenoid, diarylheptanoid and gingerol biosynthesis	K00588;K00588;K00588;K00588;K00588;K00588	-	-	-
ncbi_112697590	ncbi_112697590	0.000317668	0	0	0	0	0	0	0	0	0	0	0	0.000317668	Sporozoite surface protein 2 [Cajanus cajan]	-	-	-	-	-	-	-
ncbi_112799024	ncbi_112799024	0.0241863	0.012735	0.0785697	0.0414432	0.059537	0.0286306	0.0419866	0.0415155	0.00885876	0	0.0603861	0.026854	0.424703	PREDICTED: caffeoyl-CoA O-methyltransferase 5-like [Arachis duranensis]	Metabolism;Metabolism;Metabolism;Metabolism;Metabolism;Metabolism	Global and overview maps;Global and overview maps;Biosynthesis of other secondary metabolites;Biosynthesis of other secondary metabolites;Amino acid metabolism;Biosynthesis of other secondary metabolites	ko01100//Metabolic pathways;ko01110//Biosynthesis of secondary metabolites;ko00940//Phenylpropanoid biosynthesis;ko00941//Flavonoid biosynthesis;ko00360//Phenylalanine metabolism;ko00945//Stilbenoid, diarylheptanoid and gingerol biosynthesis	K00588;K00588;K00588;K00588;K00588;K00588	-	-	-
ncbi_112799040	ncbi_112799040	0.0177284	0.0139387	0.0558013	0.0642868	0.0521749	0.0178859	0.0513398	0.0087772	0.0176547	0	0.0180933	0.00447277	0.322154	PREDICTED: PI-PLC X domain-containing protein At5g67130-like isoform X1 [Arachis duranensis]	-	-	-	-	-	-	-
ncbi_112799072	ncbi_112799072	0.056519	0.0381999	0.0890158	0.131173	0.0929789	0.0943492	0.138126	0.0306933	0.0629899	0.0647715	0.0452647	0.172373	1.01645	PREDICTED: 30S ribosomal protein S16 [Arachis duranensis]	Genetic Information Processing	Translation	ko03010//Ribosome	K02959	-	-	-
ncbi_112799144	ncbi_112799144	0.0108583	0.00612566	0.015757	0.0128789	0.00705411	0.0107075	0.0120843	0	0	0	0.0213166	0	0.0967823	PREDICTED: uncharacterized acetyltransferase At3g50280-like [Arachis duranensis]	-	-	-	-	-	-	-
ncbi_112799161	ncbi_112799161	0.0042053	0	0.0157947	0.0274464	0.026816	0.00165139	0.0173387	0	0.0428873	0.0137355	0.0107531	0	0.160628	PREDICTED: uncharacterized acetyltransferase At3g50280-like [Arachis duranensis]	-	-	-	-	-	-	-
ncbi_112799177	ncbi_112799177	0.00532199	0.00328958	0.00484496	0.0178979	0.00721773	0.00420255	0.00758117	0	0.0269461	0	0	0	0.077302	PREDICTED: filament-like plant protein 7 [Arachis duranensis]	-	-	-	-	-	-	-
ncbi_112799193	ncbi_112799193	0.00706161	0.00350082	0.0218421	0.0292039	0.00674319	0.00324398	0.0283716	0	0	0	0.0191478	0.0182205	0.137336	PREDICTED: OTU domain-containing protein 3 isoform X3 [Arachis duranensis]	-	-	-	-	-	-	-
ncbi_112735021	ncbi_112735021	0	0	0.000882747	0	0	0	0	0	0	0	0	0	0.000882747	-	-	-	-	-	-	-	-
ncbi_112799229	ncbi_112799229	0.0370891	0.0316918	0.0460186	0.0527405	0.0580784	0.0424038	0.0711139	0.0366373	0.0494956	0.0641018	0.0330157	0	0.522386	PREDICTED: AP2-like ethylene-responsive transcription factor TOE3 [Arachis duranensis]	-	-	-	-	-	-	GO:0010467//gene expression;GO:0034645//cellular macromolecule biosynthetic process;GO:0050794//regulation of cellular process
ncbi_112799266	ncbi_112799266	0.00811859	0.00681915	0.0420732	0.0296937	0.0403054	0.0202353	0.0674142	0.0188441	0.0297688	0.0225537	0.00918871	0.0562129	0.351228	-	-	-	-	-	-	-	-
ncbi_112799282	ncbi_112799282	0.695736	0.458241	0.514535	0.468868	0.415738	0.694287	0.623474	0.511613	0.784404	0.784358	0.435701	0.621883	7.00884	PREDICTED: SUMO-conjugating enzyme SCE1 [Arachis duranensis]	Genetic Information Processing;Genetic Information Processing	Translation;Folding, sorting and degradation	ko03013//RNA transport;ko04120//Ubiquitin mediated proteolysis	K10577;K10577	-	-	-
ncbi_112799303	ncbi_112799303	0.0645233	0.0454409	0.132779	0.183339	0.113338	0.0960827	0.141069	0.0379183	0.0673628	0	0.0929359	0.114117	1.08891	PREDICTED: kinesin-like protein FRA1 isoform X1 [Arachis duranensis]	-	-	-	-	-	-	-
ncbi_112799325	ncbi_112799325	0.00640009	0.00293072	0.0108933	0.0196683	0.00398148	0.00719218	0.0302597	0.0140899	0	0	0	0.00580463	0.10122	PREDICTED: LOW QUALITY PROTEIN: probable inactive receptor kinase At5g67200 [Arachis duranensis]	-	-	-	-	-	GO:0016772//transferase activity, transferring phosphorus-containing groups	GO:0006796//phosphate-containing compound metabolic process
ncbi_112799341	ncbi_112799341	0.191981	0.211709	0.0138997	0.0131524	0.0155617	0.0863893	0.0158158	0.430266	0.091694	0.0975923	0.118097	0.00602313	1.29218	-	-	-	-	-	-	-	-
ncbi_112799392	ncbi_112799392	0.00459788	0.00808909	0.01052	0.00669083	0.0180153	0.0048764	0.0036577	0	0	0	0	0.00944904	0.0658962	PREDICTED: WD repeat-containing protein 62-like, partial [Arachis duranensis]	-	-	-	-	-	-	-
ncbi_112799433	ncbi_112799433	0.00141942	0	0.00143451	0.00179381	0	0.00433764	0	0	0	0	0	0	0.00898539	PREDICTED: U-box domain-containing protein 51-like isoform X2 [Arachis duranensis]	-	-	-	-	-	-	-
ncbi_112799470	ncbi_112799470	0	0.00088199	0	0	0	0	0	0	0	0	0	0	0.00088199	PREDICTED: protein IRX15-LIKE [Arachis duranensis]	-	-	-	-	-	-	-
ncbi_112799486	ncbi_112799486	0.28314	0.212655	0.448875	0.385476	0.267806	0.240624	0.401401	0.23191	0.281848	0.29405	0.292104	0.307982	3.64787	PREDICTED: probable 2-oxoglutarate-dependent dioxygenase At3g49630 [Arachis duranensis]	-	-	-	-	-	-	-
ncbi_112799522	ncbi_112799522	0.0763544	0.0330668	0.0324678	0.0616549	0.0403586	0.071696	0.0675615	0.0730501	0.0829808	0.111562	0.0151878	0.0928561	0.758796	PREDICTED: tRNA-dihydrouridine(16/17) synthase [NAD(P)(+)]-like [Arachis duranensis]	-	-	-	-	-	GO:0000166//nucleotide binding;GO:0016627//oxidoreductase activity, acting on the CH-CH group of donors	GO:0006399//tRNA metabolic process;GO:0044710//single-organism metabolic process
ncbi_112799538	ncbi_112799538	0.299879	0.207436	0.264582	0.285752	0.217478	0.261947	0.222649	0.196022	0.351128	0.229132	0.207593	0.309099	3.0527	PREDICTED: probable WRKY transcription factor 15 [Arachis duranensis]	-	-	-	-	-	GO:0003677//DNA binding	GO:0010468//regulation of gene expression
ncbi_112799554	ncbi_112799554	0.0697755	0.0377568	0.0192803	0.00778749	0.00340833	0.0312316	0.00336725	0.0578944	0.210342	0.0421455	0.0194967	0	0.502486	PREDICTED: cysteine proteinase COT44 [Arachis duranensis]	-	-	-	-	-	-	-
ncbi_112799570	ncbi_112799570	0.228537	0.201673	0.211493	0.181344	0.170949	0.179093	0.149113	0.255483	0.223303	0.219949	0.169113	0.216796	2.40685	PREDICTED: protein RER1A-like [Arachis duranensis]	-	-	-	-	-	-	-
ncbi_112799586	ncbi_112799586	0.00470356	0	0.0101532	0.0146919	0.00328528	0.00316143	0.00349378	0	0.0108499	0	0	0	0.050339	PREDICTED: serine/threonine-protein kinase Aurora-3 [Arachis ipaensis]	-	-	-	-	GO:0015630//microtubule cytoskeleton;GO:0043231//intracellular membrane-bounded organelle;GO:0044444//cytoplasmic part;GO:0098687//chromosomal region	GO:0032550//purine ribonucleoside binding;GO:0035174//histone serine kinase activity	GO:0000338//protein deneddylation;GO:0006355//regulation of transcription, DNA-templated;GO:0007017//microtubule-based process;GO:0009639//response to red or far red light;GO:0010646//regulation of cell communication;GO:0016458//gene silencing;GO:0032446//protein modification by small protein conjugation;GO:0034968//histone lysine methylation;GO:0035404//histone-serine phosphorylation;GO:1902410/…
ncbi_112799617	ncbi_112799617	0.012209	0.00785236	0.0113488	0.0355517	0.0236602	0.0230344	0.0240617	0.0183693	0.0297098	0.0289917	0	0.037426	0.252215	PREDICTED: cyclin-D3-3 [Arachis duranensis]	Environmental Information Processing	Signal transduction	ko04075//Plant hormone signal transduction	K14505	-	-	-
ncbi_112799644	ncbi_112799644	0	0	0	0	0	0.00119918	0	0	0	0.00561775	0	0	0.00681693	PREDICTED: ADP-ribosylation factor 1-like [Arachis duranensis]	Cellular Processes	Transport and catabolism	ko04144//Endocytosis	K07937	GO:0043231//intracellular membrane-bounded organelle	GO:0032550//purine ribonucleoside binding	GO:0006810//transport;GO:0008104//protein localization;GO:0035556//intracellular signal transduction
ncbi_112799653	ncbi_112799653	0.0569265	0.0262568	0.0472983	0.0122961	0.0330946	0.054275	0.0136331	0.0315239	0.0111327	0.0946791	0.0356959	0.30494	0.721752	PREDICTED: microtubule-associated protein RP/EB family member 1C [Arachis duranensis]	-	-	-	-	GO:0015630//microtubule cytoskeleton;GO:0030312//external encapsulating structure;GO:0043231//intracellular membrane-bounded organelle;GO:0044444//cytoplasmic part	GO:0015631//tubulin binding	GO:0000280//nuclear division;GO:0003006//developmental process involved in reproduction;GO:0007010//cytoskeleton organization;GO:0009612//response to mechanical stimulus;GO:0016570//histone modification
ncbi_112799666	ncbi_112799666	0.0277844	0.0249238	0.0155968	0.0106418	0.0203895	0.0154844	0.0233618	0.0265617	0.0418928	0.0344196	0.0489855	0.00510445	0.295147	-	-	-	-	-	-	-	-
ncbi_112737782	ncbi_112737782	0.0200413	0.0151747	0.0710608	0.0955571	0.064202	0.039167	0.0972974	0.00936472	0.00372803	0.0133751	0.0418415	0.128609	0.599418	PREDICTED: uncharacterized protein LOC107479924 [Arachis duranensis]	-	-	-	-	-	-	-
ncbi_112799685	ncbi_112799685	0.0400785	0.0272367	0.0360494	0.0446635	0.0452426	0.0557801	0.0323217	0	0.0344284	0.0524414	0.0189732	0.0801616	0.467377	PREDICTED: LOW QUALITY PROTEIN: probable LRR receptor-like serine/threonine-protein kinase At4g37250 [Arachis duranensis]	-	-	-	-	GO:0031224//intrinsic component of membrane	GO:0016772//transferase activity, transferring phosphorus-containing groups;GO:0032550//purine ribonucleoside binding	GO:0006464//cellular protein modification process;GO:0006796//phosphate-containing compound metabolic process
ncbi_112699532	ncbi_112699532	0.145876	0.734964	0.0959434	0.273747	0.470685	0.28648	0.100703	0.611847	0.0899499	0.268261	0.416889	0.233897	3.72924	beta-carboxyltransferase 2 [Arachis hypogaea]	Metabolism;Metabolism;Metabolism;Metabolism;Metabolism;Metabolism;Metabolism	Global and overview maps;Global and overview maps;Global and overview maps;Carbohydrate metabolism;Global and overview maps;Lipid metabolism;Carbohydrate metabolism	ko01100//Metabolic pathways;ko01110//Biosynthesis of secondary metabolites;ko01200//Carbon metabolism;ko00620//Pyruvate metabolism;ko01212//Fatty acid metabolism;ko00061//Fatty acid biosynthesis;ko00640//Propanoate metabolism	K01963;K01963;K01963;K01963;K01963;K01963;K01963	-	-	-
ncbi_112799692	ncbi_112799692	0.00355374	0.00449683	0	0	0	0	0	0.0152706	0	0.0419335	0	0	0.0652546	-	-	-	-	-	-	-	-
ncbi_112799697	ncbi_112799697	0.0240539	0.0106748	0.0577568	0.0733451	0.0756522	0.0188234	0.104351	0.016285	0.0514289	0	0.0400811	0.026195	0.498648	FAD-dependent oxidoreductase family protein [Populus trichocarpa]	-	-	-	-	-	GO:0003824//catalytic activity	GO:0044710//single-organism metabolic process
ncbi_112799707	ncbi_112799707	0	0.000551643	0	0.00231967	0	0	0.0015936	0	0	0	0	0	0.00446491	-	-	-	-	-	-	-	-
ncbi_112799727	ncbi_112799727	0.0672843	0.0541117	0.134274	0.221681	0.178302	0.078654	0.246569	0.0511008	0.14646	0.120336	0.0765437	0.117879	1.49319	PREDICTED: transcription factor MYB44-like [Arachis duranensis]	Organismal Systems	Environmental adaptation	ko04626//Plant-pathogen interaction	K09422	-	-	-
ncbi_112799716	ncbi_112799716	0.0929599	0.0967106	0.0862408	0.0986819	0.0695565	0.0864008	0.0716884	0.0352909	0.0778334	0.0850829	0.0904769	0.0413039	0.932227	PREDICTED: probable cadmium/zinc-transporting ATPase HMA1, chloroplastic [Arachis duranensis]	-	-	-	-	-	-	-
ncbi_112799739	ncbi_112799739	0.0853818	0.0496033	0.0723003	0.0725399	0.0253272	0.0488438	0.117366	0.0400203	0.0366951	0.134514	0.0596978	0.135728	0.878018	PREDICTED: protein MRG1 isoform X1 [Arachis duranensis]	-	-	-	-	-	-	-
ncbi_112700166	ncbi_112700166	0.00107233	0	0	0	0	0	0	0	0	0	0	0	0.00107233	PREDICTED: UDP-glycosyltransferase 84B2-like [Arachis duranensis]	-	-	-	-	-	-	-
ncbi_112799749	ncbi_112799749	0.00535105	0	0.00507873	0	0	0	0.00278979	0.0257365	0	0	0	0	0.038956	PREDICTED: calcium and calcium/calmodulin-dependent serine/threonine-protein kinase [Arachis duranensis]	Organismal Systems	Environmental adaptation	ko04626//Plant-pathogen interaction	K13412	-	GO:0004672//protein kinase activity;GO:0032550//purine ribonucleoside binding;GO:0046872//metal ion binding	GO:0006464//cellular protein modification process;GO:0006796//phosphate-containing compound metabolic process
ncbi_112799764	ncbi_112799764	0.159684	0.124379	0.0327643	0.0364358	0.0288387	0.107524	0.0295903	0.156268	0.103272	0.119145	0.031135	0.0320831	0.961119	PREDICTED: AUGMIN subunit 4-like [Arachis ipaensis]	-	-	-	-	GO:0005819//spindle;GO:0005875//microtubule associated complex	GO:0008017//microtubule binding	GO:0006461//protein complex assembly;GO:1902410//mitotic cytokinetic process
ncbi_112799785	ncbi_112799785	0.559159	0.389318	0.216894	0.0613143	0.180264	0.256869	0.0496949	0.496927	0.747409	0.320899	0.276957	0.199711	3.75542	PREDICTED: UDP-glycosyltransferase 84B2-like [Arachis duranensis]	-	-	-	-	-	GO:0016757//transferase activity, transferring glycosyl groups	-
ncbi_112700639	ncbi_112700639	0.0376454	0.0164884	0.00725481	0.00585461	0.0101987	0.0249021	0.00312768	0.0034752	0.0641173	0.00584211	0.0118748	0	0.190781	PREDICTED: UDP-glycosyltransferase 84B2-like [Arachis duranensis]	-	-	-	-	-	GO:0016757//transferase activity, transferring glycosyl groups	-
ncbi_112799796	ncbi_112799796	0.00588668	0.00963185	0.00468332	0.00855457	0.0140417	0.00472393	0.00259143	0.0334863	0	0	0	0	0.0835998	PREDICTED: probable receptor-like protein kinase At5g24010 [Arachis duranensis]	-	-	-	-	-	-	-
ncbi_112799808	ncbi_112799808	0.584205	0.596398	0.256889	0.0986301	0.244879	0.365392	0.0588899	1.72101	0.455783	0.178012	0.934182	0.116564	5.61083	PREDICTED: cytochrome P450 81E8-like [Arachis duranensis]	Metabolism;Metabolism	Global and overview maps;Biosynthesis of other secondary metabolites	ko01110//Biosynthesis of secondary metabolites;ko00943//Isoflavonoid biosynthesis	K13260;K13260	GO:0031224//intrinsic component of membrane	GO:0016491//oxidoreductase activity;GO:0046906//tetrapyrrole binding;GO:0046914//transition metal ion binding	GO:0044710//single-organism metabolic process
ncbi_112799817	ncbi_112799817	10.0181	6.60017	8.65716	3.08437	6.09537	8.62631	1.93013	7.64782	7.23962	5.15832	7.25649	3.90054	76.2144	PREDICTED: probable indole-3-acetic acid-amido synthetase GH3.1 [Arachis duranensis]	Environmental Information Processing	Signal transduction	ko04075//Plant hormone signal transduction	K14487	-	-	-
ncbi_112799830	ncbi_112799830	0.0981402	0.0581951	0.077528	0.0654817	0.0362329	0.0616403	0.0412216	0.101148	0.0993713	0.0614804	0.017989	0.0317796	0.750208	PREDICTED: metal transporter Nramp3-like [Arachis duranensis]	-	-	-	-	-	-	GO:0051234//establishment of localization
ncbi_112799850	ncbi_112799850	0.0855937	0.0721093	0.147884	0.162984	0.13514	0.12931	0.136964	0.0911883	0.145725	0.0912257	0.172112	0.441401	1.81164	PREDICTED: lysine-rich arabinogalactan protein 18-like [Arachis duranensis]	-	-	-	-	-	-	-
ncbi_112799862	ncbi_112799862	0.093485	0.0667499	0.0305691	0.00868889	0.0192667	0.0526367	0.0187633	0.154199	0.0309089	0.0564511	0.0393786	0.0929905	0.664087	PREDICTED: aspartic proteinase CDR1-like [Arachis duranensis]	-	-	-	-	-	GO:0016787//hydrolase activity	GO:0019538//protein metabolic process
ncbi_112799880	ncbi_112799880	0.047615	0.0482824	0.0322256	0.0127032	0.0174266	0.0311188	0.0114335	0.044622	0.0462838	0.0679689	0.0424831	0	0.402163	-	-	-	-	-	-	-	-
ncbi_112799947	ncbi_112799947	0.00690873	0.00422812	0.00854517	0.00603291	0.0135287	0.00517902	0.0182363	0.0161051	0.00508751	0.0238572	0	0.0201044	0.127813	PREDICTED: protein ROOT PRIMORDIUM DEFECTIVE 1-like [Arachis duranensis]	-	-	-	-	-	-	-
ncbi_112799960	ncbi_112799960	0.014648	0.0142508	0.0208961	0.0228474	0.015217	0.0164424	0.0273228	0.0406327	0.00722614	0.0124669	0.0280131	0.0264364	0.2464	PREDICTED: arginine--tRNA ligase, chloroplastic/mitochondrial isoform X2 [Tarenaya hassleriana]	Genetic Information Processing	Translation	ko00970//Aminoacyl-tRNA biosynthesis	K01887	-	-	-
ncbi_112799977	ncbi_112799977	0.0350418	0.0462424	0.0154005	0.0173283	0.013007	0.0311941	0.0141863	0.0395887	0.0160197	0.0125943	0.0257338	0	0.266337	PREDICTED: suppressor of RPS4-RLD 1-like [Arachis ipaensis]	-	-	-	-	GO:0043231//intracellular membrane-bounded organelle;GO:0044444//cytoplasmic part	GO:0005515//protein binding	GO:0006342//chromatin silencing;GO:0006464//cellular protein modification process;GO:0009409//response to cold;GO:0035194//posttranscriptional gene silencing by RNA;GO:0042742//defense response to bacterium
ncbi_112799985	ncbi_112799985	0.0398162	0.0274556	0.0182216	0.0199085	0.0176843	0.0159261	0.0237877	0.0212955	0.0209647	0.0663324	0	0.0326598	0.304052	PREDICTED: nicotinate phosphoribosyltransferase 2-like [Arachis duranensis]	Metabolism;Metabolism	Global and overview maps;Metabolism of cofactors and vitamins	ko01100//Metabolic pathways;ko00760//Nicotinate and nicotinamide metabolism	K00763;K00763	-	-	-
ncbi_112799994	ncbi_112799994	0.0240581	0.0216758	0.0113138	0.00503752	0.0165494	0.0106938	0.00177806	0.00706218	0.0509033	0.031443	0	0	0.180515	PREDICTED: probable esterase D14L [Arachis duranensis]	-	-	-	-	GO:0044444//cytoplasmic part	GO:0003824//catalytic activity	GO:0009411//response to UV;GO:0009639//response to red or far red light;GO:0009812//flavonoid metabolic process;GO:0034285//response to disaccharide
ncbi_112800002	ncbi_112800002	0.00356175	0.00247444	0.00107923	0.000896161	0.00602217	0.00118926	0.001432	0	0.00502317	0	0	0	0.0216782	PREDICTED: probable esterase D14L isoform X1 [Arachis duranensis]	-	-	-	-	-	GO:0016788//hydrolase activity, acting on ester bonds	-
ncbi_112800050	ncbi_112800050	0.116929	0.0821717	0.0886921	0.0718605	0.104781	0.0845357	0.0891042	0.0664993	0.138707	0.0645107	0.105122	0.130032	1.14295	PREDICTED: protein FAM136A-like [Arachis duranensis]	-	-	-	-	-	-	-
ncbi_114927631	ncbi_114927631	0	0.00102334	0	0.00132506	0	0	0	0	0	0	0	0	0.0023484	PREDICTED: trigger factor-like isoform X1 [Arachis duranensis]	-	-	-	-	-	-	-
ncbi_112800105	ncbi_112800105	0.0512622	0.0411784	0.042356	0.0459069	0.040366	0.0440272	0.0479865	0.0519331	0.0400146	0.0510302	0.0852814	0.0737176	0.61506	PREDICTED: small RNA degrading nuclease 1-like [Arachis duranensis]	Genetic Information Processing	Translation	ko03008//Ribosome biogenesis in eukaryotes	K14570	-	-	-
ncbi_112800115	ncbi_112800115	0.0504557	0.0430235	0.100086	0.129185	0.150604	0.12237	0.105758	0.0332269	0.0778767	0.0843876	0.114292	0.303911	1.31518	PREDICTED: subtilisin-like protease SBT1.7 [Arachis duranensis]	-	-	-	-	GO:0005576//extracellular region;GO:0005618//cell wall	GO:0005515//protein binding;GO:0070011//peptidase activity, acting on L-amino acid peptides	GO:0003006//developmental process involved in reproduction;GO:0009892//negative regulation of metabolic process;GO:0010191//mucilage metabolic process;GO:0019538//protein metabolic process;GO:0044702//single organism reproductive process
ncbi_112800124	ncbi_112800124	0.0434726	0.0479706	0.0640675	0.0502041	0.0558175	0.0447784	0.0476068	0.0271646	0.0544985	0.0588375	0.0852817	0.0752242	0.654924	PREDICTED: probable prolyl 4-hydroxylase 9 [Arachis duranensis]	Metabolism;Metabolism	Global and overview maps;Amino acid metabolism	ko01100//Metabolic pathways;ko00330//Arginine and proline metabolism	K00472;K00472	-	GO:0016705//oxidoreductase activity, acting on paired donors, with incorporation or reduction of molecular oxygen;GO:0019842//vitamin binding;GO:0046914//transition metal ion binding	GO:0018126//protein hydroxylation;GO:0044710//single-organism metabolic process
ncbi_112800137	ncbi_112800137	0.0620392	0.0488597	0.0606445	0.0747702	0.0282655	0.0474452	0.0644541	0.0238019	0.0304889	0.0884436	0.0720371	0.0366119	0.637862	-	-	-	-	-	-	-	-
ncbi_112800141	ncbi_112800141	1.2433	0.831441	0.609371	0.634323	0.517892	0.887226	0.706169	1.07819	1.14819	0.796284	0.400962	0.720189	9.57354	4F5 domain-containing protein/zf-met2 domain-containing protein [Cephalotus follicularis]	-	-	-	-	-	-	-
ncbi_112800147	ncbi_112800147	0.322002	0.201461	0.289591	0.234808	0.239245	0.230187	0.276333	0.23101	0.379542	0.154026	0.26094	0.238727	3.05787	PREDICTED: casein kinase II subunit alpha-like [Arachis ipaensis]	Genetic Information Processing;Organismal Systems	Translation;Environmental adaptation	ko03008//Ribosome biogenesis in eukaryotes;ko04712//Circadian rhythm - plant	K03097;K03097	-	GO:0004672//protein kinase activity;GO:0032550//purine ribonucleoside binding	GO:0006464//cellular protein modification process;GO:0006796//phosphate-containing compound metabolic process
ncbi_112800157	ncbi_112800157	0.0269638	0.0113122	0.069743	0.0787505	0.0765839	0.0176311	0.0871812	0.0661497	0.0348213	0.0241637	0	0.114918	0.608218	PREDICTED: ribonuclease III domain-containing protein RNC1, chloroplastic-like [Arachis ipaensis]	-	-	-	-	-	GO:0016891//endoribonuclease activity, producing 5'-phosphomonoesters	GO:0010467//gene expression;GO:0016072//rRNA metabolic process;GO:0090501//RNA phosphodiester bond hydrolysis
ncbi_112800164	ncbi_112800164	0	0	0.000833054	0	0	0	0	0	0	0	0	0	0.000833054	PREDICTED: BTB/POZ domain-containing protein At5g67385-like [Arachis duranensis]	-	-	-	-	-	-	-
ncbi_112800171	ncbi_112800171	0.0107908	0.0118211	0.0141314	0.0214806	0.0281141	0.0135024	0.0248585	0	0	0.00424168	0	0.00538164	0.134322	PREDICTED: pentatricopeptide repeat-containing protein At5g48730, chloroplastic [Arachis duranensis]	-	-	-	-	GO:0043231//intracellular membrane-bounded organelle	-	-
ncbi_112800192	ncbi_112800192	0	0	0	0	0	0.00564677	0	0	0	0	0	0	0.00564677	PREDICTED: protein FAR1-RELATED SEQUENCE 5-like isoform X1 [Arachis ipaensis]	-	-	-	-	-	-	-
ncbi_112800218	ncbi_112800218	0.00116406	0.00125229	0.00179679	0	0	0	0	0	0.00756956	0	0	0	0.0117827	PREDICTED: probable serine/threonine-protein kinase cdc7 [Arachis duranensis]	-	-	-	-	-	-	-
ncbi_112800233	ncbi_112800233	0.0022288	0	0.0061714	0.00286495	0.00711661	0	0.00177806	0.0338086	0.0652436	0	0.0327631	0	0.151975	PREDICTED: peroxidase 51-like [Arachis duranensis]	Metabolism;Metabolism;Metabolism	Global and overview maps;Global and overview maps;Biosynthesis of other secondary metabolites	ko01100//Metabolic pathways;ko01110//Biosynthesis of secondary metabolites;ko00940//Phenylpropanoid biosynthesis	K00430;K00430;K00430	-	GO:0003824//catalytic activity;GO:0043169//cation binding;GO:0046906//tetrapyrrole binding	GO:0006950//response to stress;GO:0044710//single-organism metabolic process
ncbi_112800240	ncbi_112800240	0.132477	0.115747	0.0399379	0.0344807	0.0450221	0.145848	0.0288455	0	0.239981	0.15416	0.049657	0.0580909	1.04425	PREDICTED: LOB domain-containing protein 38 [Arachis ipaensis]	-	-	-	-	-	-	-
ncbi_112800246	ncbi_112800246	0.0177587	0.0194162	0.0151386	0.00615922	0.00858308	0.0224272	0.00422167	0.0136665	0.035686	0.00759935	0	0	0.150656	PREDICTED: formamidase-like [Arachis duranensis]	Metabolism;Metabolism;Metabolism;Metabolism	Global and overview maps;Carbohydrate metabolism;Metabolism of other amino acids;Energy metabolism	ko01200//Carbon metabolism;ko00630//Glyoxylate and dicarboxylate metabolism;ko00460//Cyanoamino acid metabolism;ko00910//Nitrogen metabolism	K01455;K01455;K01455;K01455	-	-	-
ncbi_112800257	ncbi_112800257	0.00133979	0.000733626	0	0	0	0.000656819	0.0014836	0	0	0	0	0	0.00421383	-	-	-	-	-	-	-	-
ncbi_112800274	ncbi_112800274	0.351679	0.245439	0.20761	0.176102	0.120836	0.303645	0.174411	0.159433	0.300332	0.377093	0.234792	0.359123	3.0105	PREDICTED: casein kinase II subunit alpha-like [Arachis ipaensis]	Genetic Information Processing;Organismal Systems	Translation;Environmental adaptation	ko03008//Ribosome biogenesis in eukaryotes;ko04712//Circadian rhythm - plant	K03097;K03097	GO:0009536//plastid	GO:0004672//protein kinase activity;GO:0032550//purine ribonucleoside binding	GO:0006464//cellular protein modification process;GO:0006796//phosphate-containing compound metabolic process
ncbi_112800281	ncbi_112800281	0.00573837	0.00107655	0.0129655	0.0045121	0	0.00582479	0.00280632	0	0.0115595	0	0	0.0357509	0.0802341	PREDICTED: probable N-acetyltransferase HLS1 isoform X1 [Arachis duranensis]	-	-	-	-	-	GO:0003824//catalytic activity	-
ncbi_112800295	ncbi_112800295	0.0259147	0.0139727	0.0142092	0.00559007	0.0184579	0.0122275	0.00820782	0.0816686	0.028441	0.0462642	0	0	0.254954	PREDICTED: BTB/POZ domain-containing protein NPY4-like [Arachis duranensis]	-	-	-	-	-	-	-
ncbi_112800311	ncbi_112800311	0	0	0	0	0	0	0	0	0.054402	0	0	0	0.054402	PREDICTED: glucan endo-1,3-beta-glucosidase 12-like [Arachis duranensis]	-	-	-	-	-	-	-
ncbi_112800328	ncbi_112800328	0.0206821	0.0131773	0.0184391	0.0262988	0.0331501	0.0274715	0.0329175	0	0.0205023	0.00391441	0	0.0321949	0.228748	PREDICTED: uncharacterized protein LOC107481816 [Arachis duranensis]	-	-	-	-	-	-	-
ncbi_112800337	ncbi_112800337	0.00377572	0.00334162	0.00390025	0.0080347	0.0087104	0.0115911	0.00313242	0	0	0.00513509	0	0.0218093	0.0694306	PREDICTED: formin-like protein 6 [Arachis duranensis]	-	-	-	-	-	-	-
ncbi_112800345	ncbi_112800345	0.00134124	0.00159869	0.00236873	0	0	0	0	0	0.0464901	0	0	0	0.0517987	PREDICTED: uncharacterized protein At4g06744-like, partial [Arachis duranensis]	-	-	-	-	-	-	-
ncbi_112800355	ncbi_112800355	0.00340128	0.00518992	0.00871252	0.00839821	0.00335534	0	0.0117945	0.00386937	0.00443203	0	0	0.0217168	0.0708699	-	-	-	-	-	-	-	-
ncbi_112800390	ncbi_112800390	0.0018142	0.00295567	0.00358208	0	0	0.005744	0	0	0	0	0	0	0.0140959	PREDICTED: calcium-transporting ATPase 2, plasma membrane-type-like isoform X1 [Arachis duranensis]	-	-	-	-	GO:0031224//intrinsic component of membrane	GO:0005515//protein binding;GO:0019829//cation-transporting ATPase activity;GO:0032550//purine ribonucleoside binding;GO:0043169//cation binding	GO:0006816//calcium ion transport
ncbi_112800399	ncbi_112800399	0.0292719	0.0343664	0.0133084	0.0148745	0.00294574	0.032486	0.00534876	0.0245814	0.0336259	0.0185905	0.0343148	0.00486877	0.248583	PREDICTED: uncharacterized protein LOC107481237 [Arachis duranensis]	-	-	-	-	-	-	-
ncbi_112800425	ncbi_112800425	0.0555019	0.0331677	0.0625792	0.0861559	0.103216	0.0471438	0.122226	0.0253265	0.0835711	0.0474749	0.0183324	0.0278075	0.712503	PREDICTED: adenylyl-sulfate kinase 3-like isoform X1 [Arachis duranensis]	Metabolism;Metabolism;Metabolism	Global and overview maps;Nucleotide metabolism;Energy metabolism	ko01100//Metabolic pathways;ko00230//Purine metabolism;ko00920//Sulfur metabolism	K00860;K00860;K00860	-	GO:0016301//kinase activity;GO:0036094//small molecule binding;GO:0097159//organic cyclic compound binding;GO:1901363//heterocyclic compound binding	GO:0044237//cellular metabolic process
ncbi_112800445	ncbi_112800445	0.0948441	0.0766878	0.0976069	0.101352	0.0997858	0.114048	0.127596	0.0450178	0.0774035	0.10152	0.0171332	0.1393	1.0923	PREDICTED: uncharacterized protein LOC107481214 [Arachis duranensis]	-	-	-	-	-	-	-
ncbi_112800456	ncbi_112800456	0.000685114	0.00189211	0	0	0	0.00118134	0	0	0	0	0	0	0.00375856	PREDICTED: protein SHORT-ROOT-like [Arachis duranensis]	-	-	-	-	-	-	-
ncbi_112800464	ncbi_112800464	0.0208415	0.0135974	0.0307692	0.0275041	0.0138652	0.0152199	0.0402309	0.014861	0.0417471	0.0196675	0.0224156	0.035933	0.296652	-	-	-	-	-	-	-	-
ncbi_112800468	ncbi_112800468	0.121336	0.124136	0.0457683	0.0125538	0.0264916	0.0831999	0.0205363	0.0848166	0.0593136	0.0769025	0.0874032	0.0513084	0.793766	Glycoside hydrolase, family 43 [Corchorus capsularis]	-	-	-	-	-	GO:0016787//hydrolase activity	GO:0044238//primary metabolic process
ncbi_112800484	ncbi_112800484	0.000388127	0.00163672	0	0	0	0	0.00109765	0	0	0	0	0	0.0031225	telomere repeat-binding factor 2-like isoform X2 [Cajanus cajan]	Organismal Systems	Environmental adaptation	ko04626//Plant-pathogen interaction	K09422	GO:0043231//intracellular membrane-bounded organelle	GO:0003676//nucleic acid binding	GO:0034728//nucleosome organization
ncbi_112800493	ncbi_112800493	0.0472249	0.0432843	0.0437158	0.066797	0.0355038	0.0266786	0.0435446	0.153739	0.0674226	0.0408924	0.0183235	0.0697484	0.656875	PREDICTED: glutamate--cysteine ligase, chloroplastic-like [Arachis ipaensis]	Metabolism;Metabolism;Metabolism	Global and overview maps;Amino acid metabolism;Metabolism of other amino acids	ko01100//Metabolic pathways;ko00270//Cysteine and methionine metabolism;ko00480//Glutathione metabolism	K01919;K01919;K01919	-	GO:0003824//catalytic activity	GO:0006749//glutathione metabolic process
ncbi_112800571	ncbi_112800571	4.46044	3.29209	2.17381	1.07659	1.7479	3.63006	0.849867	2.80371	5.57488	3.56335	2.54718	2.05752	33.7774	PREDICTED: cysteine-rich and transmembrane domain-containing protein A [Pyrus x bretschneideri]	-	-	-	-	-	-	-
ncbi_112800586	ncbi_112800586	0.00069231	0	0	0	0	0	0	0	0	0	0	0	0.00069231	DUF4228 domain protein [Medicago truncatula]	-	-	-	-	-	-	-
ncbi_112800597	ncbi_112800597	0.00047161	0.00157624	0.000782486	0	0.00384174	0.00309358	0.00172439	0	0.018149	0	0	0	0.029639	PREDICTED: cyclin-D1-1-like [Arachis duranensis]	-	-	-	-	-	-	-
ncbi_112800606	ncbi_112800606	0.011106	0.013574	0.00879271	0.0111259	0.00599425	0.00371174	0.0153021	0	0.0135109	0.0139444	0	0	0.0970621	PREDICTED: transcription initiation factor TFIID subunit 4b-like isoform X1 [Arachis duranensis]	Genetic Information Processing	Transcription	ko03022//Basal transcription factors	K03129	-	-	-
ncbi_112747373	ncbi_112747373	0	0	0	0	0	0	0	0	0	0	0.00888569	0	0.00888569	PREDICTED: expansin-like B1 [Arachis duranensis]	-	-	-	-	-	-	-
ncbi_112705603	ncbi_112705603	0.0144735	0.0143563	0.00344617	0.00164378	0.00372246	0.00782276	0	0.020378	0	0	0	0	0.0658429	PREDICTED: VQ motif-containing protein 29-like [Cicer arietinum]	-	-	-	-	-	-	-
ncbi_112800654	ncbi_112800654	0.00119761	0	0	0	0	0	0	0	0	0	0	0	0.00119761	-	-	-	-	-	-	-	-
ncbi_112800660	ncbi_112800660	0.0471566	0.0459068	0.0194899	0.0174149	0.00754953	0.0307417	0.0196141	0.0493694	0.0489994	0.0238286	0	0.0676282	0.377699	BSD domain-containing family protein [Populus trichocarpa]	-	-	-	-	-	-	-
ncbi_112800669	ncbi_112800669	0.0171747	0.0179099	0.0244046	0.030662	0.0316464	0.0291884	0.0180925	0.00720438	0.0507773	0.0177362	0.0319106	0.0046818	0.281389	-	-	-	-	-	-	-	-
ncbi_112800673	ncbi_112800673	0.823899	0.693985	0.24666	0.0860934	0.175832	0.24969	0.0411882	1.49533	0.806316	0.386708	0.293898	0.0509879	5.35059	-	-	-	-	-	-	-	-
ncbi_112800711	ncbi_112800711	0.0609273	0.0392193	0.0125908	0.000738485	0.00698432	0.0659814	0.00154928	0.0155448	0.0764024	0.0246195	0	0.0286942	0.333252	PREDICTED: basic leucine zipper 43-like [Arachis duranensis]	-	-	-	-	-	-	-
ncbi_112800715	ncbi_112800715	0.00697412	0.00788678	0.00567322	0.00265158	0.0286414	0.00715381	0.00997836	0	0	0.00512878	0	0.0175055	0.0915936	PREDICTED: agamous-like MADS-box protein AGL16 [Arachis ipaensis]	-	-	-	-	-	-	-
ncbi_112800748	ncbi_112800748	0.138025	0.0784805	0.4025	0.333117	0.347812	0.151226	0.428655	0.0668431	0.145035	0.0951349	0.242721	0.184731	2.61428	PREDICTED: thioredoxin-like protein AAED1, chloroplastic [Arachis duranensis]	-	-	-	-	GO:0009532//plastid stroma	-	-
ncbi_112800755	ncbi_112800755	0.00144199	0.00117826	0.000898177	0	0	0	0	0.011838	0.0488933	0	0	0	0.0642497	PREDICTED: AP2-like ethylene-responsive transcription factor ANT [Arachis duranensis]	-	-	-	-	-	-	-
ncbi_112800765	ncbi_112800765	0.00234636	0.0102201	0	0.00155907	0	0	0	0	0.0169043	0.00971672	0.0195272	0	0.0602738	PREDICTED: 1-aminocyclopropane-1-carboxylate synthase CMA101-like [Arachis duranensis]	Metabolism;Metabolism;Metabolism	Global and overview maps;Global and overview maps;Amino acid metabolism	ko01100//Metabolic pathways;ko01110//Biosynthesis of secondary metabolites;ko00270//Cysteine and methionine metabolism	K01762;K01762;K01762	-	GO:0043168//anion binding	GO:0008152//metabolic process
ncbi_112800776	ncbi_112800776	0.0688157	0.0525981	0.0855696	0.129249	0.0711103	0.114952	0.0803634	0.0249447	0.137047	0.147403	0.0274551	0.216652	1.15616	PREDICTED: protein CROWDED NUCLEI 4-like [Arachis duranensis]	-	-	-	-	-	-	-
ncbi_112800785	ncbi_112800785	0.0811763	0.0341306	0.109632	0.0685077	0.110079	0.0593797	0.0719698	0.117936	0.0834836	0.0433571	0.0894683	0.00929467	0.878416	PREDICTED: lysosomal Pro-X carboxypeptidase [Arachis duranensis]	-	-	-	-	-	-	-
ncbi_112800796	ncbi_112800796	0.0688918	0.0415184	0.0646637	0.0234598	0.0476242	0.0624336	0.0135867	0.0283628	0.242739	0.0961805	0.0842677	0.0244591	0.798187	PREDICTED: homeobox-leucine zipper protein HAT22-like [Arachis duranensis]	-	-	-	-	-	-	-
ncbi_112800805	ncbi_112800805	0.000525269	0.00121036	0.00168316	0	0	0	0.00087898	0	0	0	0	0	0.00429777	PREDICTED: serine/arginine repetitive matrix protein 1-like [Arachis ipaensis]	-	-	-	-	-	-	-
ncbi_112800817	ncbi_112800817	0.286392	0.274732	0.100468	0.0854245	0.103307	0.193493	0.0651608	0.43066	0.236184	0.165604	0.312812	0.157525	2.41176	PREDICTED: ERAD-associated E3 ubiquitin-protein ligase HRD1B-like [Arachis duranensis]	Genetic Information Processing;Genetic Information Processing	Folding, sorting and degradation;Folding, sorting and degradation	ko04141//Protein processing in endoplasmic reticulum;ko04120//Ubiquitin mediated proteolysis	K10601;K10601	-	GO:0003824//catalytic activity;GO:0046914//transition metal ion binding	-
ncbi_112800824	ncbi_112800824	0	0.00156238	0	0	0	0	0	0	0	0	0.0131001	0	0.0146625	PREDICTED: probable xyloglucan endotransglucosylase/hydrolase protein 6 [Arachis ipaensis]	-	-	-	-	GO:0005576//extracellular region;GO:0030312//external encapsulating structure	GO:0016758//transferase activity, transferring hexosyl groups;GO:0016787//hydrolase activity	GO:0044042//glucan metabolic process;GO:0045229//external encapsulating structure organization
ncbi_112800832	ncbi_112800832	0.00301429	0	0.00322018	0.00666255	0.00397519	0.00349093	0.00442002	0	0.00339978	0	0	0	0.0281829	-	-	-	-	-	-	-	-
ncbi_112800837	ncbi_112800837	0.0497444	0.0381244	0.0236303	0.029719	0.0178856	0.0295141	0.0235886	0.0688445	0.0324561	0.0381826	0.0127522	0.00529872	0.36974	PREDICTED: lysine-specific demethylase JMJ25-like [Arachis ipaensis]	-	-	-	-	-	-	-
ncbi_112754391	ncbi_112754391	0	0	0	0	0.00666535	0	0	0	0	0	0	0	0.00666535	PREDICTED: EPIDERMAL PATTERNING FACTOR-like protein 2 [Arachis duranensis]	-	-	-	-	-	-	-
ncbi_112800847	ncbi_112800847	0.025879	0.0223167	0.0376568	0.0368336	0.0167245	0.0403035	0.0352983	0	0.0425166	0.0200845	0	0.0155057	0.293119	-	-	-	-	-	-	-	-
ncbi_112707204	ncbi_112707204	0.0238027	0.0252413	0.00884595	0.0108309	0.00383979	0.0160873	0.00236811	0	0.0342735	0.0173885	0.0204325	0	0.163111	PREDICTED: protein tesmin/TSO1-like CXC 2 isoform X1 [Arachis duranensis]	-	-	-	-	-	-	-
ncbi_112800858	ncbi_112800858	0.0106078	0.00489326	0.0090714	0.00344968	0.00809143	0.00744278	0.0052479	0.0156768	0.00510876	0.0220422	0	0	0.0916319	PREDICTED: uncharacterized N-acetyltransferase p20-like [Arachis ipaensis]	-	-	-	-	-	GO:0016740//transferase activity	GO:0008152//metabolic process
ncbi_112800865	ncbi_112800865	0.0447968	0.0342466	0.0272219	0.0356392	0.0306695	0.0525174	0.039432	0.00464545	0.0318318	0.0435394	0	0.0293522	0.373892	PREDICTED: uncharacterized protein LOC107482483 isoform X1 [Arachis duranensis]	-	-	-	-	-	-	-
ncbi_112800878	ncbi_112800878	0.0460253	0.0533677	0.0265851	0.02254	0.0275139	0.0378108	0.0189942	0.0933245	0.0813309	0.0789809	0.0435665	0.0479352	0.577975	PREDICTED: dentin sialophosphoprotein-like [Arachis duranensis]	-	-	-	-	-	-	-
ncbi_112800883	ncbi_112800883	1.00525	0.674243	0.847126	0.843911	0.856387	0.97359	1.28541	0.769481	1.44648	1.07336	0.553367	1.18455	11.5132	PREDICTED: cytochrome c oxidase subunit 6a, mitochondrial-like [Arachis duranensis]	Metabolism;Metabolism	Global and overview maps;Energy metabolism	ko01100//Metabolic pathways;ko00190//Oxidative phosphorylation	K02266;K02266	-	-	-
ncbi_112800894	ncbi_112800894	0.110205	0.112789	0.0471329	0.0533227	0.0485176	0.143493	0.0472358	0.0899723	0.145237	0.160944	0.0588076	0.137507	1.15516	PREDICTED: peptidyl-prolyl cis-trans isomerase PASTICCINO1 [Arachis ipaensis]	-	-	-	-	GO:0031090//organelle membrane;GO:0031224//intrinsic component of membrane;GO:0043231//intracellular membrane-bounded organelle;GO:0044444//cytoplasmic part	GO:0016859//cis-trans isomerase activity	GO:0000038//very long-chain fatty acid metabolic process;GO:0000902//cell morphogenesis;GO:0007163//establishment or maintenance of cell polarity;GO:0009409//response to cold;GO:0009755//hormone-mediated signaling pathway;GO:0009790//embryo development;GO:0018208//peptidyl-proline modification;GO:0048528//post-embryonic root development;GO:1902410//mitotic cytokinetic process
ncbi_112800903	ncbi_112800903	0.0417353	0.0458528	0.00869563	0.00977349	0.0105708	0.0333295	0.008804	0.0258184	0.028425	0.0513692	0.00621836	0.0557912	0.326384	PREDICTED: fumarate hydratase 1, mitochondrial isoform X1 [Arachis duranensis]	Metabolism;Metabolism;Metabolism;Metabolism;Metabolism	Global and overview maps;Global and overview maps;Global and overview maps;Carbohydrate metabolism;Carbohydrate metabolism	ko01100//Metabolic pathways;ko01110//Biosynthesis of secondary metabolites;ko01200//Carbon metabolism;ko00620//Pyruvate metabolism;ko00020//Citrate cycle (TCA cycle)	K01679;K01679;K01679;K01679;K01679	GO:0043234//protein complex	GO:0016836//hydro-lyase activity	GO:0006101//citrate metabolic process;GO:0043648//dicarboxylic acid metabolic process
ncbi_112800915	ncbi_112800915	0.00196828	0	0.00318509	0	0	0	0.00673524	0	0	0	0	0	0.0118886	-	-	-	-	-	-	-	-
ncbi_112800918	ncbi_112800918	0.0719799	0.0700469	0.0302113	0.0404653	0.0122282	0.0418619	0.0248726	0.107938	0.0438641	0.0124731	0.0415835	0	0.497525	PREDICTED: alpha-galactosidase A-like isoform X2 [Arachis ipaensis]	-	-	-	-	GO:0030312//external encapsulating structure	GO:0004557//alpha-galactosidase activity	GO:0044238//primary metabolic process
ncbi_112800940	ncbi_112800940	0.00322764	0.00141987	0	0.00878072	0.00347418	0.00505174	0.0112467	0	0	0	0	0	0.0332008	PREDICTED: leucine-rich repeat receptor-like serine/threonine-protein kinase BAM1 [Arachis duranensis]	-	-	-	-	GO:0031224//intrinsic component of membrane	GO:0004702//receptor signaling protein serine/threonine kinase activity;GO:0016628//oxidoreductase activity, acting on the CH-CH group of donors, NAD or NADP as acceptor;GO:0032550//purine ribonucleoside binding	GO:0032147//activation of protein kinase activity;GO:0044710//single-organism metabolic process
ncbi_112800949	ncbi_112800949	0.00688062	0.00564857	0.00499684	0.0111238	0.00365756	0.00487538	0.0038134	0.0179992	0.0138438	0	0	0.01505	0.0878892	-	-	-	-	-	-	-	-
ncbi_112800960	ncbi_112800960	0.021683	0.0284787	0.0656586	0.0756054	0.0766089	0.0235864	0.0270083	0.0163234	0.0659818	0.00391441	0.0195272	0.0326598	0.457036	PREDICTED: transcription factor bHLH18 isoform X1 [Arachis duranensis]	-	-	-	-	-	-	-
ncbi_112759347	ncbi_112759347	0	0.00123919	0	0	0	0	0	0	0	0	0	0	0.00123919	-	-	-	-	-	-	-	-
ncbi_112800974	ncbi_112800974	0.0801033	0.0789814	0.0290863	0.00786921	0.0238837	0.0407869	0.00267061	0.0869142	0.0235454	0.0559518	0.0213145	0.00915953	0.460267	PREDICTED: DNA polymerase epsilon catalytic subunit B-like isoform X3 [Arachis duranensis]	Metabolism;Metabolism;Genetic Information Processing;Genetic Information Processing;Metabolism;Genetic Information Processing	Global and overview maps;Nucleotide metabolism;Replication and repair;Replication and repair;Nucleotide metabolism;Replication and repair	ko01100//Metabolic pathways;ko00230//Purine metabolism;ko03420//Nucleotide excision repair;ko03030//DNA replication;ko00240//Pyrimidine metabolism;ko03410//Base excision repair	K02324;K02324;K02324;K02324;K02324;K02324	-	GO:0005488//binding;GO:0016740//transferase activity	GO:0006259//DNA metabolic process
ncbi_112801007	ncbi_112801007	0.00334648	0.00208317	0.00403992	0.00371817	0.00642956	0.0102163	0.0118635	0	0	0	0	0.0194279	0.061125	PREDICTED: transcription factor bHLH19-like isoform X2 [Arachis ipaensis]	-	-	-	-	-	-	-
ncbi_112801027	ncbi_112801027	0.250592	0.174595	0.0632812	0.0222896	0.0605705	0.112736	0.0288434	0.186624	0.165529	0.176819	0.151019	0.0286965	1.4216	PREDICTED: AT-hook motif nuclear-localized protein 23-like [Arachis ipaensis]	-	-	-	-	-	-	-
ncbi_112801041	ncbi_112801041	0.0768158	0.0608433	0.0341441	0.0135134	0.0332561	0.0231315	0.0119499	0.116169	0.0714596	0.0474038	0.0219277	0.00611018	0.516724	PREDICTED: AT-hook motif nuclear-localized protein 23-like [Arachis ipaensis]	-	-	-	-	-	-	-
ncbi_112801048	ncbi_112801048	0	0	0	0.00101873	0	0	0	0	0	0	0	0.00538164	0.00640037	PREDICTED: ferredoxin-1-like [Arachis duranensis]	Metabolism	Energy metabolism	ko00195//Photosynthesis	K02639	GO:0009536//plastid	GO:0043169//cation binding;GO:0051536//iron-sulfur cluster binding	GO:0006090//pyruvate metabolic process;GO:0006091//generation of precursor metabolites and energy;GO:0009687//abscisic acid metabolic process;GO:0009886//post-embryonic morphogenesis
ncbi_112801058	ncbi_112801058	0	0.00141422	0	0	0	0	0	0	0	0	0	0	0.00141422	lea protein 2 [Arachis hypogaea]	-	-	-	-	-	-	-
ncbi_112801065	ncbi_112801065	0.00394574	0	0	0.00378724	0	0	0	0	0	0	0	0	0.00773298	-	-	-	-	-	-	-	-
ncbi_112801070	ncbi_112801070	0.0181996	0.0142585	0.0206119	0.0134924	0.0356211	0.016249	0.0241314	0	0.0165702	0.00573691	0	0.00599336	0.170864	-	-	-	-	-	-	-	-
ncbi_112801077	ncbi_112801077	0.166491	0.101516	0.0740382	0.0730338	0.091778	0.125924	0.0607768	0.196949	0.223648	0.137569	0.0703907	0.201449	1.52356	PREDICTED: AP-2 complex subunit mu [Arachis ipaensis]	Cellular Processes	Transport and catabolism	ko04144//Endocytosis	K11826	GO:0030119//AP-type membrane coat adaptor complex	GO:0043168//anion binding	GO:0008152//metabolic process;GO:0015031//protein transport
ncbi_112801079	ncbi_112801079	0.0718724	0.0448309	0.0446714	0.0535417	0.0564326	0.0698513	0.0546366	0.041173	0.0672373	0.071141	0.0128971	0.0178397	0.606125	-	-	-	-	-	-	-	-
ncbi_112801085	ncbi_112801085	0.00538454	0.004109	0.00913803	0.00360843	0	0.00246129	0.00267896	0	0.00773812	0.0062026	0	0	0.041321	tryptophan RNA-binding attenuator-like protein [Medicago truncatula]	-	-	-	-	-	-	-
ncbi_112801103	ncbi_112801103	0.039659	0.236997	0.00519296	0.0291595	0.0122027	0.0835598	0.014364	0.328778	0.0286279	0.0694852	0.102332	0.0689996	1.01936	-	-	-	-	-	-	-	-
ncbi_112801109	ncbi_112801109	0	0.00166353	0.00308002	0	0	0	0	0	0.012391	0	0	0	0.0171346	-	-	-	-	-	-	-	-
ncbi_112801114	ncbi_112801114	0.00022506	0	0.00242073	0	0.00325274	0	0	0	0	0	0	0	0.00589853	PREDICTED: protein LOL1 isoform X2 [Arachis duranensis]	-	-	-	-	-	-	-
ncbi_112801124	ncbi_112801124	0.0199057	0.0203993	0.0198945	0.0124959	0.027549	0.00578191	0.0118514	0	0.0159659	0	0.0123242	0	0.146168	PREDICTED: plant intracellular Ras-group-related LRR protein 5-like [Arachis duranensis]	-	-	-	-	-	-	-
ncbi_112708913	ncbi_112708913	0.0530909	0.21946	0.0246589	0.085859	0.150527	0.0939938	0.0317575	0.278373	0	0.157637	0.131144	0.0209035	1.2474	beta-carboxyltransferase 2 [Arachis hypogaea]	Metabolism;Metabolism;Metabolism;Metabolism;Metabolism;Metabolism;Metabolism	Global and overview maps;Global and overview maps;Global and overview maps;Carbohydrate metabolism;Global and overview maps;Lipid metabolism;Carbohydrate metabolism	ko01100//Metabolic pathways;ko01110//Biosynthesis of secondary metabolites;ko01200//Carbon metabolism;ko00620//Pyruvate metabolism;ko01212//Fatty acid metabolism;ko00061//Fatty acid biosynthesis;ko00640//Propanoate metabolism	K01963;K01963;K01963;K01963;K01963;K01963;K01963	GO:0009536//plastid	GO:0016874//ligase activity;GO:0046872//metal ion binding	GO:0006631//fatty acid metabolic process;GO:0044249//cellular biosynthetic process;GO:0044711//single-organism biosynthetic process;GO:1901576//organic substance biosynthetic process
ncbi_112801129	ncbi_112801129	0.0440627	0.0352953	0.0266301	0.0273347	0.0366776	0.0447171	0.030833	0.0331485	0.0204279	0.00594465	0.0374064	0.0159646	0.358443	MuDR family transposase isoform 2 [Theobroma cacao]	-	-	-	-	-	GO:0097159//organic cyclic compound binding	-
ncbi_112801149	ncbi_112801149	0.0674374	0.0546861	0.0219791	0.0366063	0.039047	0.0368849	0.0325684	0.0727236	0.0731748	0.0196931	0	0.0271973	0.481998	PREDICTED: MND1-interacting protein 1 [Arachis duranensis]	-	-	-	-	-	-	-
ncbi_112765519	ncbi_112765519	0	0	0	0	0	0	0	0	0.00754249	0	0	0	0.00754249	PREDICTED: aluminum-activated malate transporter 12-like [Arachis duranensis]	-	-	-	-	-	-	-
ncbi_112767006	ncbi_112767006	0	0	0.00151623	0	0	0	0	0	0	0	0	0	0.00151623	PREDICTED: NAC domain-containing protein 45-like [Arachis duranensis]	-	-	-	-	-	-	-
ncbi_112801163	ncbi_112801163	0.104854	0.0786847	0.236578	0.424044	0.259052	0.125719	0.323028	0.0569845	0.100545	0.131907	0.0696497	0.324208	2.23525	PREDICTED: pentatricopeptide repeat-containing protein At5g46580, chloroplastic [Arachis duranensis]	-	-	-	-	GO:0009536//plastid	-	GO:0003006//developmental process involved in reproduction;GO:0006605//protein targeting;GO:0009058//biosynthetic process;GO:0009886//post-embryonic morphogenesis
ncbi_112801172	ncbi_112801172	0.127544	0.115079	0.025922	0.0136982	0.0223475	0.0746707	0.0220793	0.110641	0.137948	0.141243	0.0410023	0.0682845	0.900461	PREDICTED: protein phosphatase 2C 29-like isoform X1 [Arachis duranensis]	-	-	-	-	GO:0044464//cell part	GO:0016787//hydrolase activity;GO:0043167//ion binding	GO:0009653//anatomical structure morphogenesis;GO:0044237//cellular metabolic process;GO:0048507//meristem development;GO:0048869//cellular developmental process;GO:0050794//regulation of cellular process
ncbi_112801188	ncbi_112801188	0.0449486	0.0406437	0.0343004	0.0265611	0.0134487	0.0260629	0.0328976	0.0919884	0.0401852	0.0341089	0.061676	0.00574959	0.452571	ubiquitin family protein [Medicago truncatula]	-	-	-	-	-	-	-
ncbi_112801194	ncbi_112801194	0.00521168	0.000736413	0.00378958	0.0039822	0	0.00638707	0.00232328	0.0142348	0.00451581	0	0.0390404	0	0.0802212	PREDICTED: probable serine/threonine-protein kinase At4g35230 isoform X1 [Arachis duranensis]	Environmental Information Processing	Signal transduction	ko04075//Plant hormone signal transduction	K14500	GO:0016020//membrane	GO:0016772//transferase activity, transferring phosphorus-containing groups;GO:0032550//purine ribonucleoside binding	GO:0006464//cellular protein modification process;GO:0006796//phosphate-containing compound metabolic process;GO:0043401//steroid hormone mediated signaling pathway
ncbi_112801201	ncbi_112801201	0.495485	0.375684	0.333824	0.263596	0.229098	0.393883	0.324726	0.221937	0.415105	0.384439	0.51128	0.357905	4.30696	PREDICTED: 26S protease regulatory subunit 6B homolog [Arachis duranensis]	Genetic Information Processing	Folding, sorting and degradation	ko03050//Proteasome	K03063	GO:0044424//intracellular part	GO:0003824//catalytic activity;GO:0032550//purine ribonucleoside binding	GO:0009057//macromolecule catabolic process
ncbi_112801210	ncbi_112801210	0.0012927	0.00156467	0.00112381	0.00154387	0	0	0	0	0.0204729	0	0	0	0.025998	PREDICTED: protein NRT1/ PTR FAMILY 7.3-like [Arachis duranensis]	-	-	-	-	-	-	GO:0051234//establishment of localization
ncbi_112801215	ncbi_112801215	0.0367759	0.0296456	0.0334383	0.0355254	0.0338894	0.0616048	0.0431859	0.0512382	0.0599315	0	0.0543582	0.0179508	0.457544	PREDICTED: nifU-like protein 4, mitochondrial [Arachis duranensis]	-	-	-	-	-	GO:0051540//metal cluster binding	GO:0009058//biosynthetic process
ncbi_112801222	ncbi_112801222	0	0.000955489	0.000782486	0.00445808	0	0.00290198	0	0	0.0174189	0	0	0	0.026517	PREDICTED: type I inositol polyphosphate 5-phosphatase 2-like isoform X1 [Arachis duranensis]	-	-	-	-	-	-	-
ncbi_112801231	ncbi_112801231	0.126944	0.121973	0.0959634	0.114982	0.119463	0.07123	0.103758	0.208086	0.119274	0.0255035	0.194093	0.280403	1.58167	PREDICTED: tobamovirus multiplication protein 2A-like [Arachis duranensis]	-	-	-	-	-	-	-
ncbi_112801244	ncbi_112801244	0.0230335	0.0156775	0.0336815	0.0362221	0.0155111	0.026522	0.0242791	0.0241549	0.0381417	0.0553322	0.0512005	0	0.343756	PREDICTED: two-component response regulator-like APRR2 isoform X1 [Arachis duranensis]	-	-	-	-	-	-	-
ncbi_112801274	ncbi_112801274	0.0852295	0.0782291	0.0394439	0.0571616	0.0290559	0.110815	0.074967	0.10276	0.0972951	0.0452002	0.0608136	0.0344831	0.815454	PREDICTED: probable methyltransferase PMT14 [Arachis duranensis]	-	-	-	-	GO:0005618//cell wall;GO:0031090//organelle membrane;GO:0031224//intrinsic component of membrane;GO:0031984//organelle subcompartment;GO:0043231//intracellular membrane-bounded organelle	GO:0016741//transferase activity, transferring one-carbon groups	GO:0006090//pyruvate metabolic process;GO:0044085//cellular component biogenesis
ncbi_112801289	ncbi_112801289	0.00932708	0.011875	0.00808249	0	0.0120533	0.00383033	0.00325669	0.0043269	0.0121469	0.00584211	0	0	0.0707407	PREDICTED: probable purine permease 11 isoform X1 [Arachis duranensis]	-	-	-	-	-	-	-
ncbi_114924408	ncbi_114924408	0.00102108	0.00377242	0.00341244	0.00396302	0.0061619	0.0012197	0	0	0	0	0	0	0.0195505	PREDICTED: probable purine permease 11 [Arachis ipaensis]	-	-	-	-	-	-	-
ncbi_112801295	ncbi_112801295	0.0235163	0.0183616	0.0152393	0.0157349	0.0248114	0.0216012	0.00370241	0.0245643	0.035656	0.0277119	0.0305478	0.110969	0.352416	PREDICTED: dynamin-related protein 1E-like [Arachis ipaensis]	-	-	-	-	-	GO:0017111//nucleoside-triphosphatase activity;GO:0032550//purine ribonucleoside binding	-
ncbi_112801322	ncbi_112801322	0.000421807	0	0.00238683	0	0	0	0	0	0	0	0.0165942	0	0.0194029	PREDICTED: expansin-like B1 [Arachis duranensis]	-	-	-	-	-	-	-
ncbi_112801304	ncbi_112801304	0.0147704	0.0098606	0.00443863	0.00177139	0.00297944	0.00549213	0.00331102	0	0.0203137	0.0054714	0	0	0.0684087	PREDICTED: pentatricopeptide repeat-containing protein At3g29230-like [Arachis duranensis]	-	-	-	-	-	-	-
ncbi_112801332	ncbi_112801332	0.000964706	0	0	0	0	0	0.00241705	0	0	0	0	0	0.00338176	PREDICTED: ras-related protein RABH1b-like [Arachis duranensis]	-	-	-	-	-	-	-
ncbi_112801353	ncbi_112801353	0.00500757	0.00834078	0.00124064	0	0.00370239	0.0158318	0	0.0124779	0.0102931	0	0	0	0.0568942	PREDICTED: pectinesterase inhibitor 2 [Cicer arietinum]	-	-	-	-	-	-	-
ncbi_112769421	ncbi_112769421	0	0	0.00107797	0.0023775	0	0	0	0	0	0.00593433	0	0	0.0093898	PREDICTED: uncharacterized protein LOC107617861 [Arachis ipaensis]	-	-	-	-	-	-	-
ncbi_112801362	ncbi_112801362	0.00109554	0	0.00423562	0.00247956	0	0	0	0	0.003067	0	0	0	0.0108777	plant invertase/pectin methylesterase inhibitor [Medicago truncatula]	-	-	-	-	-	-	-
ncbi_112801369	ncbi_112801369	0.0376651	0.0287188	0.0189341	0.0126129	0.0194936	0.0239064	0.00275303	0.0380398	0.0506423	0	0.0636923	0	0.296458	PREDICTED: lon protease homolog 2, peroxisomal-like isoform X2 [Arachis duranensis]	-	-	-	-	GO:0031974//membrane-enclosed lumen;GO:0044439//peroxisomal part	GO:0004175//endopeptidase activity;GO:0032550//purine ribonucleoside binding;GO:0042623//ATPase activity, coupled	GO:0006625//protein targeting to peroxisome;GO:0022615//protein to membrane docking;GO:0048528//post-embryonic root development;GO:0051603//proteolysis involved in cellular protein catabolic process
ncbi_112801380	ncbi_112801380	0.0933213	0.0625833	0.0795565	0.0386174	0.0893177	0.10416	0.0426042	0.0731615	0.162293	0.175915	0.130957	0.0293522	1.08184	ethphon-induced protein [Medicago truncatula]	-	-	-	-	-	-	-
ncbi_112801388	ncbi_112801388	0.11154	0.0990368	0.0709776	0.0493889	0.0548381	0.0991584	0.0415624	0.0816082	0.120037	0.0837773	0.0709357	0.0401923	0.923052	PREDICTED: RNA polymerase I-specific transcription initiation factor RRN3-like [Arachis duranensis]	-	-	-	-	-	-	-
ncbi_114927652	ncbi_114927652	0.00703503	0.0167969	0.00419727	0.0042828	0	0.00460583	0.00442708	0	0	0	0	0.0150647	0.0564096	PREDICTED: uncharacterized protein LOC107474455 [Arachis duranensis]	-	-	-	-	-	-	-
ncbi_112801426	ncbi_112801426	0.114202	0.0981374	0.0651911	0.0448423	0.0552755	0.121006	0.0694305	0.151514	0.0870115	0.123374	0.0287074	0.0708847	1.02958	PREDICTED: BOI-related E3 ubiquitin-protein ligase 1-like [Arachis ipaensis]	-	-	-	-	-	-	-
ncbi_112801433	ncbi_112801433	0.0188704	0.00777077	0.0381281	0.099209	0.0362642	0.0151529	0.0608307	0	0.0442291	0.00461106	0.0460516	0.0423903	0.413508	-	-	-	-	-	-	-	-
ncbi_112801446	ncbi_112801446	0.00611917	0.00198224	0.00632516	0.00615508	0.00930226	0.00346521	0.00845577	0	0.0138347	0	0	0	0.0556396	-	-	-	-	-	-	-	-
ncbi_112801452	ncbi_112801452	0.0242193	0.0211236	0.0164627	0.0313268	0.0198062	0.0222837	0.0169549	0.0375911	0.0400327	0.0450896	0.0447878	0.0293897	0.349068	PREDICTED: ATP-dependent RNA helicase DDX19A-like isoform X2 [Arachis duranensis]	Genetic Information Processing	Folding, sorting and degradation	ko03018//RNA degradation	K12614	-	GO:0017111//nucleoside-triphosphatase activity;GO:0032550//purine ribonucleoside binding	-
ncbi_112801486	ncbi_112801486	0.0162995	0.0285264	0.0141299	0.0139106	0.0263432	0.0149294	0.0121126	0.0871155	0.0253178	0.0146166	0.0757267	0	0.329028	Heat shock protein 90-2 [Glycine soja]	-	-	-	-	-	-	-
ncbi_112801478	ncbi_112801478	0.00251119	0.000826609	0.00530915	0.00873816	0.0142207	0.00118875	0.00799061	0	0	0	0	0.00447277	0.0452579	PREDICTED: pentatricopeptide repeat-containing protein At3g13880-like [Arachis ipaensis]	-	-	-	-	-	-	-
ncbi_112770736	ncbi_112770736	0.00171883	0	0.00193591	0	0.00642596	0	0.00329387	0	0	0	0	0	0.0133746	-	-	-	-	-	-	-	-
ncbi_112801499	ncbi_112801499	0.483881	0.297967	0.281442	0.247188	0.170951	0.34372	0.19695	0.347231	0.563556	0.260744	0.172992	0.112	3.47862	PREDICTED: poly(U)-specific endoribonuclease-B [Arachis duranensis]	-	-	-	-	-	-	-
ncbi_112801517	ncbi_112801517	0.237766	0.258032	0.0683899	0.0372096	0.0754114	0.193191	0.0623427	0.20293	0.496325	0.24535	0.104993	0.0657694	2.04771	PREDICTED: beta-amylase 3, chloroplastic [Arachis duranensis]	Metabolism	Carbohydrate metabolism	ko00500//Starch and sucrose metabolism	K01177	-	GO:0016160//amylase activity	GO:0044238//primary metabolic process
ncbi_112801525	ncbi_112801525	0.0681455	0.0377007	0.109753	0.129158	0.0699943	0.0666548	0.107864	0.107725	0.0826215	0.0929242	0.0304065	0.0586233	0.961572	-	-	-	-	-	-	-	-
ncbi_112801533	ncbi_112801533	0.100224	0.0550322	0.0446987	0.0119941	0.0375215	0.107863	0.016221	0.0989744	0.0787076	0.0784987	0.0295583	0.0387142	0.698008	PREDICTED: probable receptor-like protein kinase At5g47070 [Arachis duranensis]	-	-	-	-	-	-	-
ncbi_112801540	ncbi_112801540	0.00897009	0.00665772	0.00688191	0.010542	0.00657556	0.00954771	0.00658195	0.0120125	0.0163448	0.0126451	0	0	0.0967593	PREDICTED: enhancer of mRNA-decapping protein 4-like [Arachis duranensis]	Genetic Information Processing	Folding, sorting and degradation	ko03018//RNA degradation	K12616	-	-	-
ncbi_112801594	ncbi_112801594	0.0514727	0.0354888	0.0610661	0.0410914	0.02413	0.0261944	0.0457299	0.0724012	0.0465009	0.0387681	0.0123649	0.0832076	0.538416	PREDICTED: novel plant SNARE 11-like [Arachis duranensis]	-	-	-	-	-	-	-
ncbi_112801601	ncbi_112801601	0.0316753	0.0229912	0.00807926	0.0167295	0.01093	0.0343702	0.00854455	0.0166082	0.0222797	0.0368169	0	0.0100141	0.219039	PREDICTED: ubiquitin carboxyl-terminal hydrolase 2 [Arachis duranensis]	-	-	-	-	-	GO:0016787//hydrolase activity	-
ncbi_112801624	ncbi_112801624	0.0753234	0.063625	0.0540333	0.0524252	0.0706252	0.0485957	0.0236585	0.017597	0.0542485	0.094821	0.0091752	0.101313	0.665441	PREDICTED: cyclic pyranopterin monophosphate synthase, mitochondrial-like [Arachis duranensis]	-	-	-	-	-	-	-
ncbi_112801650	ncbi_112801650	0.0393847	0.0314455	0.030814	0.0108944	0.0196259	0.0242076	0.00115196	0.0362393	0.0774038	0.0536634	0.0150414	0	0.339872	PREDICTED: serine/threonine-protein kinase SAPK3-like [Arachis duranensis]	Environmental Information Processing;Environmental Information Processing	Signal transduction;Signal transduction	ko04075//Plant hormone signal transduction;ko04016//MAPK signaling pathway - plant	K14498;K14498	-	-	-
ncbi_112801658	ncbi_112801658	0.00635372	0.00604175	0.02914	0.0386667	0.0387456	0.00976036	0.0383961	0.0213083	0	0	0	0.0504408	0.238853	PREDICTED: polyadenylate-binding protein RBP47C-like [Arachis duranensis]	-	-	-	-	-	-	-
ncbi_112801707	ncbi_112801707	0.0393874	0.0259275	0.0381342	0.00517238	0.0387195	0.0274517	0.0122796	0.04302	0.0597052	0	0.0536004	0	0.343398	PREDICTED: calcineurin B-like protein 1 [Arachis duranensis]	-	-	-	-	-	-	-
ncbi_112801736	ncbi_112801736	0.0439137	0.0402864	0.0260878	0.0251099	0.030723	0.0230214	0.0327433	0.05634	0.074106	0.0473398	0.0745554	0.0352256	0.509452	CK_II_beta domain-containing protein [Cephalotus follicularis]	Genetic Information Processing;Organismal Systems	Translation;Environmental adaptation	ko03008//Ribosome biogenesis in eukaryotes;ko04712//Circadian rhythm - plant	K03115;K03115	-	GO:0016772//transferase activity, transferring phosphorus-containing groups;GO:0019207//kinase regulator activity	GO:0001932//regulation of protein phosphorylation
ncbi_112801781	ncbi_112801781	0.0702782	0.0479905	0.160868	0.139885	0.177785	0.0834593	0.160302	0.0427232	0.0682746	0.0161717	0.195056	0.20722	1.37001	transcription factor Pcc1 [Medicago truncatula]	-	-	-	-	-	-	-
ncbi_112801793	ncbi_112801793	0.0243978	0.0207308	0.0719627	0.104277	0.0735337	0.0529136	0.104324	0	0	0.0576716	0.0536082	0.114621	0.678041	PREDICTED: nephrocystin-3-like isoform X1 [Arachis duranensis]	-	-	-	-	-	-	-
ncbi_112801811	ncbi_112801811	0.0204999	0.0198294	0.000922592	0.0064689	0	0.00859061	0	0.0396917	0.00732831	0.0273746	0	0.00885359	0.13956	PREDICTED: cell division control protein 45 homolog [Arachis duranensis]	-	-	-	-	-	-	GO:0044763//single-organism cellular process
ncbi_112801821	ncbi_112801821	0.0490562	0.0491447	0.0224174	0.00616635	0.0175106	0.0416367	0.00885693	0.0526019	0.0602527	0.028984	0.0339921	0	0.37062	Phosphatidylinositol-4-phosphate 5-kinase 5 [Glycine soja]	-	-	-	-	-	-	-
ncbi_112801835	ncbi_112801835	0.301561	0.231216	0.217802	0.162107	0.203625	0.249678	0.187539	0.171955	0.220501	0.302261	0.235899	0.276191	2.76033	PREDICTED: casein kinase II subunit beta-like [Arachis duranensis]	Genetic Information Processing;Organismal Systems	Translation;Environmental adaptation	ko03008//Ribosome biogenesis in eukaryotes;ko04712//Circadian rhythm - plant	K03115;K03115	-	-	-
ncbi_112801852	ncbi_112801852	1.74373	1.17675	2.06536	2.2528	1.95393	1.93157	2.82243	1.19251	1.73142	2.21321	1.44142	3.36393	23.8891	PREDICTED: 60S ribosomal protein L37a [Ricinus communis]	Genetic Information Processing	Translation	ko03010//Ribosome	K02921	GO:0030529//intracellular ribonucleoprotein complex	-	GO:0010467//gene expression
ncbi_112801861	ncbi_112801861	0.0178649	0.0162896	0.0368883	0.0353536	0.0277508	0.0226947	0.0258977	0.0211457	0.0341999	0	0	0	0.238085	-	-	-	-	-	-	-	-
ncbi_112801873	ncbi_112801873	0.00521764	0.00128861	0.00499667	0.00396924	0.00397101	0.00328949	0.0146812	0	0.0177384	0.0152449	0	0	0.0703972	-	-	-	-	-	-	-	-
ncbi_112774926	ncbi_112774926	0.00259395	0	0.00161625	0	0	0	0	0.0217091	0	0	0	0	0.0259193	-	-	-	-	-	-	-	-
ncbi_112801890	ncbi_112801890	0.0802075	0.0402496	0.135501	0.190603	0.124277	0.0917595	0.223355	0.0218357	0.0916826	0.0441552	0.103113	0.094676	1.24142	PREDICTED: (S)-ureidoglycine aminohydrolase [Arachis ipaensis]	Metabolism	Nucleotide metabolism	ko00230//Purine metabolism	K14977	-	-	-
ncbi_112801901	ncbi_112801901	0.00113243	0.00140583	0.00246714	0.00116182	0.00294574	0.00166009	0.00232705	0	0	0	0	0	0.0131001	-	-	-	-	-	-	-	-
ncbi_112801905	ncbi_112801905	0.149749	0.105737	0.14323	0.158678	0.128073	0.131083	0.124441	0.0811317	0.12261	0.0474005	0.14231	0.104619	1.43906	PREDICTED: V-type proton ATPase subunit D-like [Arachis duranensis]	Metabolism;Metabolism;Cellular Processes	Global and overview maps;Energy metabolism;Transport and catabolism	ko01100//Metabolic pathways;ko00190//Oxidative phosphorylation;ko04145//Phagosome	K02149;K02149;K02149	-	GO:0003824//catalytic activity;GO:0015405//P-P-bond-hydrolysis-driven transmembrane transporter activity	GO:0044763//single-organism cellular process
ncbi_112801922	ncbi_112801922	0.00102955	0	0	0.00170682	0.00315492	0	0	0	0	0	0	0	0.00589129	PREDICTED: dolichyl-diphosphooligosaccharide--protein glycosyltransferase subunit 4A-like [Arachis duranensis]	-	-	-	-	-	-	-
ncbi_112801940	ncbi_112801940	0.0168157	0.0169829	0	0.00442634	0.00695883	0.022769	0.00172519	0	0.010769	0.0557337	0	0.00885359	0.145034	tRNA/rRNA methyltransferase SpoU family protein [Medicago truncatula]	-	-	-	-	-	-	-
ncbi_112801963	ncbi_112801963	0.018691	0.01208	0.00608179	0.00980808	0.00714875	0.0121245	0.00968363	0	0.0505971	0.00600351	0	0.0108074	0.143026	PREDICTED: glutamate dehydrogenase A [Arachis duranensis]	Metabolism;Metabolism;Metabolism;Metabolism;Metabolism	Global and overview maps;Global and overview maps;Amino acid metabolism;Energy metabolism;Amino acid metabolism	ko01100//Metabolic pathways;ko01200//Carbon metabolism;ko00250//Alanine, aspartate and glutamate metabolism;ko00910//Nitrogen metabolism;ko00220//Arginine biosynthesis	K00261;K00261;K00261;K00261;K00261	-	GO:0016638//oxidoreductase activity, acting on the CH-NH2 group of donors	GO:0044710//single-organism metabolic process
ncbi_112801974	ncbi_112801974	0.812602	0.444019	2.51169	3.04024	1.97314	1.00165	3.37315	0.421569	0.907165	0.772183	1.31987	2.08863	18.6659	light-harvesting complex-like protein 3 isotype 2, chloroplastic [Cajanus cajan]	-	-	-	-	-	-	-
ncbi_112801988	ncbi_112801988	0.389262	0.200194	0.728558	0.910178	0.657623	0.430682	0.918268	0.347488	0.229975	0.356793	0.475234	0.90105	6.5453	PREDICTED: ATP-dependent Clp protease proteolytic subunit-related protein 4, chloroplastic [Arachis duranensis]	-	-	-	-	-	GO:0016787//hydrolase activity	GO:0019538//protein metabolic process
ncbi_112801997	ncbi_112801997	0.0204395	0.0168578	0.0111167	0.016994	0.0071011	0.0151858	0.0039729	0.0199143	0.0425478	0	0.0184589	0.0234511	0.19604	PREDICTED: histone-lysine N-methyltransferase, H3 lysine-9 specific SUVH6-like isoform X1 [Arachis duranensis]	Metabolism	Amino acid metabolism	ko00310//Lysine degradation	K11420	-	-	-
ncbi_112802029	ncbi_112802029	0.0758461	0.0589307	0.0431087	0.0639358	0.0310082	0.0831867	0.060788	0.0522077	0.0445	0.0390933	0.0101034	0.0565769	0.619285	PREDICTED: uncharacterized protein LOC107484840 [Arachis duranensis]	-	-	-	-	-	-	-
ncbi_112802039	ncbi_112802039	0.0673858	0.0758476	0.041555	0.0328893	0.0219795	0.0776745	0.0532216	0.198334	0.107752	0.0555145	0.0640017	0.0607272	0.856883	PREDICTED: ribosome maturation protein SBDS-like [Arachis duranensis]	Genetic Information Processing	Translation	ko03008//Ribosome biogenesis in eukaryotes	K14574	-	-	-
ncbi_112802048	ncbi_112802048	0.02222	0.022016	0.00331078	0.00959441	0.0236159	0.0129131	0.0123039	0.031518	0.0227768	0.0314358	0.017886	0.0185818	0.228173	PREDICTED: pentatricopeptide repeat-containing protein At1g06710, mitochondrial [Arachis duranensis]	-	-	-	-	-	-	-
ncbi_112802143	ncbi_112802143	0.0382788	0.0506939	0.00784879	0.0229813	0.0173997	0.0358248	0.013028	0.118867	0.0588345	0.0218952	0.0784831	0	0.464136	PREDICTED: double-strand break repair protein MRE11-like isoform X1 [Arachis duranensis]	Genetic Information Processing;Genetic Information Processing	Replication and repair;Replication and repair	ko03440//Homologous recombination;ko03450//Non-homologous end-joining	K10865;K10865	GO:0000785//chromatin;GO:0044428//nuclear part	-	-
ncbi_112802161	ncbi_112802161	0.0252398	0.014126	0.0536148	0.0582023	0.0380304	0.037813	0.0667614	0.033253	0.00328334	0.0195192	0.059437	0.0282173	0.437498	PREDICTED: uncharacterized protein LOC107484893 [Arachis duranensis]	-	-	-	-	-	-	-
ncbi_112802176	ncbi_112802176	0.0148634	0.00778218	0.0148223	0.012226	0.0219791	0.0107482	0.0116985	0	0.0460929	0.0368714	0.0271794	0	0.204263	PREDICTED: (RS)-norcoclaurine 6-O-methyltransferase-like [Arachis duranensis]	-	-	-	-	-	GO:0005515//protein binding;GO:0008168//methyltransferase activity	GO:0008152//metabolic process
ncbi_112802183	ncbi_112802183	0.0016887	0.0056482	0.00389627	0.00121751	0.00697822	0	0.00509442	0	0	0	0	0	0.0245233	-	-	-	-	-	-	-	-
ncbi_112802193	ncbi_112802193	0.00723551	0.00736202	0.00886821	0	0.00544181	0.0014022	0	0.0306722	0.00810846	0	0	0	0.0690904	PREDICTED: expansin-like B1 [Arachis duranensis]	-	-	-	-	-	-	-
ncbi_112802200	ncbi_112802200	0	0	0.00141693	0.00144177	0.00282456	0	0	0	0.00455821	0	0	0	0.0102415	PREDICTED: expansin-like B1 [Arachis ipaensis]	-	-	-	-	-	-	-
ncbi_112802210	ncbi_112802210	1.04088	0.988812	0.453509	0.18377	0.385847	0.812177	0.152041	1.40869	1.25473	0.816589	1.19684	0.411879	9.10577	PREDICTED: bax inhibitor 1-like [Arachis duranensis]	-	-	-	-	-	-	-
ncbi_112802247	ncbi_112802247	0.00504713	0.00403826	0.00565417	0.0135662	0.00802086	0.00648717	0.00609776	0	0.0120549	0.00445743	0.0162205	0.0273974	0.109042	PREDICTED: phospholipase A1-Ibeta2, chloroplastic-like [Arachis duranensis]	-	-	-	-	GO:0009536//plastid	GO:0004620//phospholipase activity	GO:0006629//lipid metabolic process;GO:0009692//ethylene metabolic process
ncbi_112777467	ncbi_112777467	0.000613691	0	0	0.000944908	0.00270518	0	0	0	0	0	0	0	0.00426378	DUF810 family protein [Medicago truncatula]	-	-	-	-	-	-	-
ncbi_112802256	ncbi_112802256	0.0019179	0.00222678	0	0	0	0	0	0	0	0.0178679	0	0	0.0220125	-	-	-	-	-	-	-	-
ncbi_112802261	ncbi_112802261	0.0812498	0.0805789	0.0580745	0.049124	0.0641225	0.105601	0.0343053	0.0390672	0.0607312	0.0303671	0.0320153	0.0789946	0.714231	PREDICTED: aberrant root formation protein 4-like [Arachis duranensis]	-	-	-	-	-	-	GO:0044707//single-multicellular organism process
ncbi_112802267	ncbi_112802267	0.324761	0.212111	0.342877	0.337211	0.249974	0.366286	0.298529	0.140556	0.380861	0.348725	0.210472	0.237943	3.45031	PREDICTED: ubiquitin carboxyl-terminal hydrolase 3-like [Arachis duranensis]	-	-	-	-	GO:0044444//cytoplasmic part	GO:0070011//peptidase activity, acting on L-amino acid peptides	GO:0019941//modification-dependent protein catabolic process
ncbi_112802272	ncbi_112802272	1.57971	1.08283	0.928501	0.411498	0.595691	1.36981	0.463481	1.25027	0.858452	1.18014	0.616946	0.409113	10.7464	PREDICTED: ethylene-responsive transcription factor 5 [Arachis duranensis]	-	-	-	-	-	-	-
ncbi_112802282	ncbi_112802282	0.0138723	0.00885068	0.027286	0.0309735	0.0238741	0.0192498	0.0362103	0.00931209	0.0170939	0.0320742	0.019276	0.0483993	0.286472	PREDICTED: nudix hydrolase 8 [Arachis duranensis]	-	-	-	-	-	GO:0003824//catalytic activity;GO:0043169//cation binding	-
ncbi_112802283	ncbi_112802283	0.0367581	0.0351403	0.0367752	0.0451031	0.0596448	0.0219248	0.0680757	0.00768683	0.0329664	0.0397858	0.0735278	0.0935692	0.550958	PREDICTED: deSI-like protein At4g17486 [Arachis duranensis]	-	-	-	-	-	-	-
ncbi_112802317	ncbi_112802317	0.167036	0.146071	0.12935	0.109021	0.133884	0.20124	0.106045	0.118817	0.250933	0.171655	0.133616	0.129782	1.79745	dual specificity phosphatase domain protein [Medicago truncatula]	-	-	-	-	-	GO:0004721//phosphoprotein phosphatase activity	GO:0006470//protein dephosphorylation
ncbi_112802323	ncbi_112802323	0.0118071	0.0131889	0.00481949	0.00172514	0.00403897	0.0182569	0.00230838	0.0355515	0.0205817	0	0	0	0.112278	PREDICTED: ras guanine nucleotide exchange factor N-like [Arachis ipaensis]	-	-	-	-	-	-	-
ncbi_112802333	ncbi_112802333	0.00166362	0.00355606	0.00740516	0.0102638	0	0	0.00587846	0	0.00718033	0	0	0.00929467	0.0452421	PREDICTED: mitochondrial thiamine pyrophosphate carrier [Arachis ipaensis]	-	-	-	-	-	-	-
ncbi_112802362	ncbi_112802362	0.0409015	0.0254608	0.00815614	0.00821804	0.00362596	0.0163709	0	0.028469	0.0278407	0.0204203	0	0	0.179463	DUF1639 family protein [Medicago truncatula]	-	-	-	-	-	-	-
ncbi_112802368	ncbi_112802368	0.0555577	0.0359429	0.0617764	0.028996	0.0433077	0.0691265	0.0349164	0.0564216	0.0812927	0.0877337	0.0357548	0.0127866	0.603613	PREDICTED: 1-aminocyclopropane-1-carboxylate oxidase-like isoform X1 [Arachis duranensis]	-	-	-	-	-	GO:0016705//oxidoreductase activity, acting on paired donors, with incorporation or reduction of molecular oxygen;GO:0043169//cation binding	GO:0044710//single-organism metabolic process
ncbi_112802377	ncbi_112802377	0.0172894	0.0190153	0.0195625	0.023849	0.0302445	0.0134305	0.0114693	0.0198843	0.0585858	0.00969667	0.0493813	0.0847033	0.357112	PREDICTED: phosphoglycolate phosphatase [Vigna radiata var. radiata] [Vigna radiata]	Metabolism;Metabolism;Metabolism	Global and overview maps;Global and overview maps;Metabolism of cofactors and vitamins	ko01100//Metabolic pathways;ko01110//Biosynthesis of secondary metabolites;ko00740//Riboflavin metabolism	K20860;K20860;K20860	-	-	-
ncbi_112802418	ncbi_112802418	0.176754	0.132785	0.124016	0.111958	0.126442	0.178466	0.156173	0.179496	0.19027	0.176087	0.163691	0.177032	1.89317	PREDICTED: transcription factor MYB1R1-like [Arachis ipaensis]	-	-	-	-	-	GO:0001071//nucleic acid binding transcription factor activity;GO:0003676//nucleic acid binding;GO:0046914//transition metal ion binding	GO:0010468//regulation of gene expression
ncbi_112802428	ncbi_112802428	0.371659	0.326578	0.152791	0.0517377	0.132006	0.321041	0.034278	0.338416	0.601241	0.246148	0.250498	0.134078	2.96047	PREDICTED: peroxisomal acyl-coenzyme A oxidase 1-like [Arachis duranensis]	Metabolism;Metabolism;Cellular Processes;Metabolism;Metabolism;Metabolism;Metabolism	Global and overview maps;Global and overview maps;Transport and catabolism;Global and overview maps;Lipid metabolism;Lipid metabolism;Lipid metabolism	ko01100//Metabolic pathways;ko01110//Biosynthesis of secondary metabolites;ko04146//Peroxisome;ko01212//Fatty acid metabolism;ko00071//Fatty acid degradation;ko00592//alpha-Linolenic acid metabolism;ko01040//Biosynthesis of unsaturated fatty acids	K00232;K00232;K00232;K00232;K00232;K00232;K00232	GO:0042579//microbody	GO:0000166//nucleotide binding;GO:0016634//oxidoreductase activity, acting on the CH-CH group of donors, oxygen as acceptor	GO:0009062//fatty acid catabolic process
ncbi_112802435	ncbi_112802435	0.000363552	0	0.00311094	0	0.00386534	0.00185052	0.0034648	0	0	0	0	0.0160456	0.0287007	-	-	-	-	-	-	-	-
ncbi_112802441	ncbi_112802441	0.00715271	0.00280837	0.0250141	0.0348234	0.0197117	0.0113519	0.0432146	0	0	0.0395135	0	0.00417759	0.187768	PREDICTED: ethylene-responsive transcription factor ERF038-like [Arachis duranensis]	-	-	-	-	-	-	-
ncbi_112802447	ncbi_112802447	0.229627	0.292037	0.0912981	0.0615793	0.0725624	0.119061	0.0340948	0.315882	0.178826	0.175103	0.131117	0.0589818	1.76017	PREDICTED: dihydrolipoyllysine-residue acetyltransferase component 1 of pyruvate dehydrogenase complex, mitochondrial-like [Arachis duranensis]	Metabolism;Metabolism;Metabolism;Metabolism;Metabolism;Metabolism	Global and overview maps;Global and overview maps;Global and overview maps;Carbohydrate metabolism;Carbohydrate metabolism;Carbohydrate metabolism	ko01100//Metabolic pathways;ko01110//Biosynthesis of secondary metabolites;ko01200//Carbon metabolism;ko00010//Glycolysis / Gluconeogenesis;ko00620//Pyruvate metabolism;ko00020//Citrate cycle (TCA cycle)	K00627;K00627;K00627;K00627;K00627;K00627	-	-	-
ncbi_112802455	ncbi_112802455	0.1461	0.231456	0.0565241	0.037935	0.10326	0.0972405	0.0241152	0.355654	0.192071	0.179837	0.45411	0.0799401	1.95824	-	-	-	-	-	-	-	-
ncbi_112716004	ncbi_112716004	0.032461	0.0350902	0.0266782	0.00590556	0.0169917	0.0517607	0.0159229	0.0188569	0.0625394	0.0935195	0.0586687	0.0539107	0.472306	Sphingomyelin phosphodiesterase 4 [Cajanus cajan]	-	-	-	-	-	-	-
ncbi_112802462	ncbi_112802462	0.0946161	0.0829519	0.198422	0.280692	0.173292	0.136929	0.276152	0.129533	0.0979611	0.0697478	0.121221	0.211182	1.8727	-	-	-	-	-	-	-	-
ncbi_112802469	ncbi_112802469	0.00629727	0.00469065	0.00191987	0.00102533	0.00316815	0	0.00106164	0	0.00934343	0	0	0	0.0275063	PREDICTED: anthocyanin regulatory C1 protein-like [Arachis duranensis]	Organismal Systems	Environmental adaptation	ko04626//Plant-pathogen interaction	K09422	-	-	-
ncbi_112802477	ncbi_112802477	0.0328662	0.0295511	0.00849708	0.00298986	0.0106899	0.00955658	0.00758879	0.0511425	0.0375664	0	0	0	0.190448	PREDICTED: probable glycosyltransferase At5g25310 [Arachis duranensis]	-	-	-	-	-	-	-
ncbi_112802500	ncbi_112802500	0.208583	0.159852	0.168991	0.205889	0.152688	0.182225	0.192844	0.102997	0.108576	0.208949	0.108237	0.183272	1.9831	PREDICTED: 60S ribosomal protein L15-1 [Arachis duranensis]	Genetic Information Processing	Translation	ko03010//Ribosome	K02877	-	-	-
ncbi_112802486	ncbi_112802486	0.0260158	0.0144096	0.0219626	0.0233891	0.024609	0.0143508	0.0317342	0.0188441	0.0124897	0.0656084	0.0300739	0.00417759	0.287665	PREDICTED: inositol 2-dehydrogenase/D-chiro-inositol 3-dehydrogenase isoform X1 [Arachis duranensis]	-	-	-	-	-	GO:0003824//catalytic activity	GO:0044710//single-organism metabolic process
ncbi_112802504	ncbi_112802504	0.108673	0.0785153	0.0897213	0.103083	0.113317	0.0755372	0.111777	0.0845843	0.111898	0.102573	0.0982783	0.101321	1.17928	PREDICTED: uncharacterized protein LOC107486120 isoform X1 [Arachis duranensis]	-	-	-	-	-	-	-
ncbi_112802531	ncbi_112802531	0.0878849	0.0778561	0.0727256	0.0312816	0.0963111	0.0622385	0.0422537	0.100076	0.0731876	0.0399079	0.0461383	0.0370812	0.766942	-	-	-	-	-	-	-	-
ncbi_112802537	ncbi_112802537	0.0357226	0.0196531	0.0908165	0.0983725	0.101465	0.0535736	0.107612	0	0.0452851	0.0361796	0.032929	0.0644349	0.686044	PREDICTED: formyltetrahydrofolate deformylase 1, mitochondrial-like isoform X1 [Arachis duranensis]	Metabolism;Metabolism	Carbohydrate metabolism;Metabolism of cofactors and vitamins	ko00630//Glyoxylate and dicarboxylate metabolism;ko00670//One carbon pool by folate	K01433;K01433	-	GO:0016741//transferase activity, transferring one-carbon groups;GO:0016811//hydrolase activity, acting on carbon-nitrogen (but not peptide) bonds, in linear amides;GO:0031406//carboxylic acid binding	GO:0008152//metabolic process
ncbi_112802571	ncbi_112802571	0.00412547	0.001126	0.00279796	0.00113107	0.00720411	0.0028371	0.00576205	0	0	0	0	0	0.0249838	-	-	-	-	-	-	-	-
ncbi_112802564	ncbi_112802564	0.000410132	0.00167793	0	0	0	0	0	0	0	0	0	0	0.00208806	-	-	-	-	-	-	-	-
ncbi_112802577	ncbi_112802577	0.0120532	0.00455416	0.0192559	0.0403244	0.014441	0.00738545	0.0448722	0.00459079	0.0156987	0.00925732	0.0127522	0.0154802	0.200666	-	-	-	-	-	-	-	-
ncbi_112802584	ncbi_112802584	0.00321675	0	0.00348875	0.00121888	0	0	0	0.0102939	0	0.00342636	0.0400672	0	0.0617118	PREDICTED: uncharacterized protein LOC107469262 [Arachis duranensis]	-	-	-	-	-	-	-
ncbi_112802605	ncbi_112802605	0.0225216	0.0156692	0.0186778	0.0173803	0.0212223	0.0217403	0.0205304	0.0293583	0.0194175	0.0103536	0	0.0154389	0.21231	GDP-fucose O-fucosyltransferase-like protein [Medicago truncatula]	-	-	-	-	-	GO:0016740//transferase activity	-
ncbi_112802613	ncbi_112802613	0.11216	0.0869764	0.157546	0.190674	0.142615	0.122681	0.198985	0.0731302	0.073469	0.100662	0.0975903	0.216999	1.57349	PREDICTED: uncharacterized protein LOC107486050 isoform X1 [Arachis duranensis]	-	-	-	-	-	-	-
ncbi_112802633	ncbi_112802633	0.00988572	0.00588729	0.0080062	0.000807109	0	0.00544586	0.00158998	0	0.0109374	0	0.0119012	0	0.0544608	PREDICTED: WAT1-related protein At5g47470-like isoform X1 [Arachis duranensis]	-	-	-	-	-	-	-
ncbi_112782316	ncbi_112782316	0.000444243	0	0	0	0	0	0	0	0.00638435	0	0.0130227	0	0.0198513	PREDICTED: uncharacterized protein LOC107633044 [Arachis ipaensis]	-	-	-	-	-	-	-
ncbi_112802657	ncbi_112802657	0.0296887	0.032423	0.0366215	0.0149087	0.0345468	0.0182866	0.00873716	0.0234912	0.0375995	0	0.050671	0.0120921	0.299066	PREDICTED: zinc finger protein ZAT1-like [Arachis duranensis]	-	-	-	-	-	-	-
ncbi_112802667	ncbi_112802667	0.182016	0.179342	0.0677566	0.0844721	0.100813	0.206162	0.0584174	0.208492	0.150301	0.18152	0.112652	0.08185	1.61379	PREDICTED: protein transport protein SEC16A homolog isoform X2 [Arachis ipaensis]	-	-	-	-	-	-	-
ncbi_112802680	ncbi_112802680	1.2441	1.05314	1.49055	2.15042	1.71837	1.55542	2.37932	1.11442	1.26986	1.36083	1.43641	2.93497	19.7078	PREDICTED: 40S ribosomal protein S30 [Amborella trichopoda]	Genetic Information Processing	Translation	ko03010//Ribosome	K02983	GO:0030529//intracellular ribonucleoprotein complex	-	GO:0010467//gene expression
ncbi_112802688	ncbi_112802688	0.291743	0.220246	0.28083	0.348455	0.247501	0.322932	0.302618	0.224261	0.159848	0.273421	0.205987	0.236601	3.11444	PREDICTED: asparagine--tRNA ligase, chloroplastic/mitochondrial isoform X1 [Arachis duranensis]	Genetic Information Processing	Translation	ko00970//Aminoacyl-tRNA biosynthesis	K01893	GO:0009532//plastid stroma	GO:0004812//aminoacyl-tRNA ligase activity;GO:0032550//purine ribonucleoside binding	GO:0003006//developmental process involved in reproduction;GO:0006418//tRNA aminoacylation for protein translation
ncbi_112802706	ncbi_112802706	0.166186	0.137653	0.0694973	0.0605604	0.0614708	0.197595	0.0594158	0.217591	0.0992736	0.199201	0.0538984	0.0967828	1.41912	PREDICTED: protein transport protein SEC16B homolog [Arachis ipaensis]	-	-	-	-	-	-	-
ncbi_112802727	ncbi_112802727	0.0148769	0.00617163	0.0266351	0.0163499	0.0101451	0.0112948	0.0071221	0	0.0588532	0	0.0330442	0	0.184493	Glycogenin-2 [Glycine soja]	-	-	-	-	-	GO:0016740//transferase activity	-
ncbi_112716999	ncbi_112716999	0.00166221	0.00289637	0.00379034	0.0123042	0.00690588	0.0088427	0.00597108	0	0.0142702	0	0	0	0.056643	PREDICTED: LIM domain-containing protein A-like [Arachis ipaensis]	-	-	-	-	-	-	-
ncbi_112802770	ncbi_112802770	1.07128	0.770042	0.631862	0.533255	0.546997	0.970442	0.484496	0.746918	0.66514	0.858123	0.515767	0.703197	8.49752	PREDICTED: protein CWC15 homolog [Arachis duranensis]	Genetic Information Processing	Transcription	ko03040//Spliceosome	K12863	GO:0030529//intracellular ribonucleoprotein complex	-	-
ncbi_112802779	ncbi_112802779	0.00395991	0.0016545	0.00620183	0.00123595	0	0.00230402	0	0	0.0142105	0	0.010453	0	0.0400197	PREDICTED: vesicle-associated protein 1-2-like [Arachis duranensis]	-	-	-	-	-	-	-
ncbi_112802786	ncbi_112802786	0.096755	0.0910589	0.0529796	0.0427368	0.051823	0.080739	0.014287	0.137674	0.0871988	0.206213	0.134124	0.0417746	1.03736	PREDICTED: leukocyte receptor cluster member 1 homolog [Arachis duranensis]	-	-	-	-	-	-	-
ncbi_112802799	ncbi_112802799	0.0491105	0.0443609	0.0315691	0.0116612	0.00939157	0.0507648	0.0135461	0.0525436	0.0451155	0.107529	0.0471171	0	0.462709	P-loop containing nucleoside triphosphate hydrolases superfamily protein isoform 1 [Theobroma cacao]	-	-	-	-	-	GO:0046872//metal ion binding	-
ncbi_112802830	ncbi_112802830	0.018056	0.0149787	0.0119355	0.00480548	0.00567458	0.0147792	0.00341727	0	0.0217808	0.0509306	0	0	0.146358	PREDICTED: uncharacterized protein LOC107485851 [Arachis duranensis]	-	-	-	-	-	-	-
ncbi_112717280	ncbi_112717280	0.0024054	0.00133541	0	0	0	0	0	0	0	0	0	0	0.00374081	PREDICTED: uncharacterized protein LOC107486644 [Arachis duranensis]	-	-	-	-	-	-	-
ncbi_112802850	ncbi_112802850	0.0220206	0.0138131	0.00498849	0.00148676	0.0129341	0.0198313	0.00430399	0.0146024	0.0174753	0.0198714	0	0.00469851	0.136026	PREDICTED: autophagy-related protein 8f [Arachis duranensis]	Cellular Processes	Transport and catabolism	ko04136//Autophagy - other eukaryotes	K08341	GO:0015630//microtubule cytoskeleton;GO:0030659//cytoplasmic vesicle membrane	-	GO:0008104//protein localization;GO:0044248//cellular catabolic process;GO:0051234//establishment of localization
ncbi_112802856	ncbi_112802856	0.0202259	0.0227918	0.0393746	0.0433048	0.0196918	0.0205087	0.0516918	0	0.0140223	0	0.0773817	0.0456022	0.354596	YbaK/proline-tRNA ligase associated domain protein [Medicago truncatula]	-	-	-	-	-	GO:0016876//ligase activity, forming aminoacyl-tRNA and related compounds	GO:0006448//regulation of translational elongation
ncbi_112802866	ncbi_112802866	0.0707183	0.0578184	0.0395976	0.0715049	0.0339157	0.0784028	0.0695254	0.0544247	0.00542121	0.0621783	0.0465596	0.0264142	0.616481	PREDICTED: ADP-ribosylation factor-like protein 2 [Arachis duranensis]	-	-	-	-	GO:0044424//intracellular part	GO:0032550//purine ribonucleoside binding	GO:0003006//developmental process involved in reproduction;GO:0007349//cellularization;GO:0035556//intracellular signal transduction;GO:0043623//cellular protein complex assembly
ncbi_112802888	ncbi_112802888	0.213836	0.166867	0.0492365	0.0406974	0.0345679	0.104237	0.0366582	0.13726	0.235285	0.150392	0.0710338	0.0710805	1.31115	PREDICTED: L-lactate dehydrogenase A [Arachis duranensis]	Metabolism;Metabolism;Metabolism;Metabolism;Metabolism;Metabolism	Global and overview maps;Global and overview maps;Carbohydrate metabolism;Carbohydrate metabolism;Amino acid metabolism;Carbohydrate metabolism	ko01100//Metabolic pathways;ko01110//Biosynthesis of secondary metabolites;ko00010//Glycolysis / Gluconeogenesis;ko00620//Pyruvate metabolism;ko00270//Cysteine and methionine metabolism;ko00640//Propanoate metabolism	K00016;K00016;K00016;K00016;K00016;K00016	GO:0016020//membrane;GO:0044444//cytoplasmic part	GO:0004457//lactate dehydrogenase activity	GO:0005975//carbohydrate metabolic process;GO:0006090//pyruvate metabolic process
ncbi_112802897	ncbi_112802897	0.838518	0.552635	1.09775	1.18107	1.01354	0.826665	1.46232	0.442618	0.800839	0.680182	0.871072	1.32669	11.0939	PREDICTED: NADH dehydrogenase [ubiquinone] 1 beta subcomplex subunit 8, mitochondrial [Arachis duranensis]	-	-	-	-	-	-	-
ncbi_112802904	ncbi_112802904	0.0832185	0.0619031	0.0961409	0.170624	0.130216	0.0930018	0.135572	0.0600413	0.150614	0.294601	0.0190698	0.164421	1.45942	-	-	-	-	-	-	-	-
ncbi_112802905	ncbi_112802905	0.00548319	0.00354359	0.00301359	0.00256186	0	0.004008	0.00263731	0	0.00321872	0.00573691	0	0	0.0302032	PREDICTED: 14 kDa proline-rich protein DC2.15-like [Arachis duranensis]	-	-	-	-	-	-	-
ncbi_112802924	ncbi_112802924	0.111818	0.12548	0.00789417	0.00551832	0.0155791	0.0648165	0.00418797	0.119817	0.0320302	0.0539813	0.0529567	0	0.594079	PREDICTED: 36.4 kDa proline-rich protein-like [Arachis ipaensis]	-	-	-	-	-	-	-
ncbi_112802931	ncbi_112802931	0	0.00140676	0	0	0	0	0	0	0	0.0125943	0	0	0.0140011	-	-	-	-	-	-	-	-
ncbi_112802943	ncbi_112802943	0.0284215	0.0157426	0	0.00116584	0.0035393	0.00119918	0	0	0.0296251	0.0517832	0	0	0.131477	Lipid transfer protein [Medicago truncatula]	-	-	-	-	-	-	-
ncbi_112802951	ncbi_112802951	0	0	0.00148937	0	0	0	0	0	0	0	0	0	0.00148937	PREDICTED: 14 kDa proline-rich protein DC2.15-like [Arachis duranensis]	-	-	-	-	-	-	-
ncbi_112802958	ncbi_112802958	0	0	0.00253831	0	0	0	0	0	0.0164326	0	0	0	0.0189709	PREDICTED: 14 kDa proline-rich protein DC2.15-like [Arachis duranensis]	-	-	-	-	-	-	-
ncbi_112802969	ncbi_112802969	0	0	0	0	0	0	0	0	0.00516136	0	0	0	0.00516136	PREDICTED: 14 kDa proline-rich protein DC2.15-like [Arachis duranensis]	-	-	-	-	-	-	-
ncbi_112803009	ncbi_112803009	0.0027489	0	0.00258845	0.00598527	0.0038223	0.000953393	0.00177806	0	0.00372803	0.0137781	0	0	0.0353825	-	-	-	-	-	-	-	-
ncbi_112803015	ncbi_112803015	0.0120865	0.0129759	0.00397725	0.00616533	0.0158995	0.0194841	0.0125769	0.013539	0.0200634	0.0163497	0.012414	0	0.145532	PREDICTED: protein NRT1/ PTR FAMILY 6.3-like [Arachis duranensis]	-	-	-	-	GO:0031224//intrinsic component of membrane	-	GO:0015833//peptide transport
ncbi_112803024	ncbi_112803024	0	0	0.0017778	0	0	0	0	0	0	0	0	0	0.0017778	-	-	-	-	-	-	-	-
ncbi_112788872	ncbi_112788872	0	0	0	0	0	0	0	0	0.0128817	0	0	0	0.0128817	-	-	-	-	-	-	-	-
ncbi_112803039	ncbi_112803039	0.0442246	0.0410503	0.0301091	0.0111708	0.0170267	0.046364	0.0121038	0.0950286	0.0287074	0.017733	0.0491527	0.027968	0.420639	PREDICTED: oxysterol-binding protein-related protein 2A-like isoform X2 [Glycine max]	-	-	-	-	-	-	-
ncbi_112803065	ncbi_112803065	0.0183648	0.0178945	0.0146674	0.023304	0.00508611	0.0126561	0.0288628	0.0559152	0.00379794	0.00342636	0.0549034	0	0.238879	PREDICTED: probable lipid phosphate phosphatase beta [Arachis ipaensis]	-	-	-	-	-	-	-
ncbi_112803104	ncbi_112803104	0.00972807	0.00682432	0.00898853	0.0145346	0.00511494	0.00413773	0.00935037	0.00405101	0.0179994	0	0	0	0.080729	-	-	-	-	-	-	-	-
ncbi_112719806	ncbi_112719806	0.000714382	0	0.00321836	0	0	0	0	0	0	0	0	0	0.00393274	PREDICTED: superoxide dismutase [Cu-Zn], chloroplastic-like [Arachis duranensis]	Cellular Processes	Transport and catabolism	ko04146//Peroxisome	K04565	GO:0005576//extracellular region;GO:0009532//plastid stroma	GO:0003824//catalytic activity;GO:0043169//cation binding	GO:0006801//superoxide metabolic process;GO:0006950//response to stress;GO:0009404//toxin metabolic process
ncbi_112803107	ncbi_112803107	0.022567	0.0138915	0.0215885	0.019406	0.020083	0.0044629	0.0178753	0	0.0313813	0.0318918	0.0171254	0.0350059	0.235278	PREDICTED: THO complex subunit 1 isoform X1 [Arachis duranensis]	Genetic Information Processing;Genetic Information Processing	Transcription;Translation	ko03040//Spliceosome;ko03013//RNA transport	K12878;K12878	-	-	-
ncbi_112803115	ncbi_112803115	0.0690794	0.054773	0.0589787	0.0585962	0.0526893	0.0286537	0.0436251	0.0124778	0.0582827	0.0450018	0.0363891	0.0657674	0.584314	-	-	-	-	-	-	-	-
ncbi_112803126	ncbi_112803126	0.00416656	0.00708054	0.00733162	0.0157484	0.0223241	0.0105506	0.0135274	0.0217091	0.0221503	0.0328749	0	0.0273814	0.184845	-	-	-	-	-	-	-	-
ncbi_112803131	ncbi_112803131	0.0559294	0.0583214	0.061265	0.0707794	0.0291202	0.0997861	0.0875665	0.0365304	0.0890328	0.119258	0	0.0662749	0.773864	PREDICTED: uncharacterized protein LOC107617913 [Arachis ipaensis]	-	-	-	-	-	-	-
ncbi_112803136	ncbi_112803136	0.218809	0.133615	0.340154	0.388916	0.301194	0.267616	0.323837	0.194744	0.194015	0.286764	0.226806	0.414417	3.29089	PREDICTED: transaldolase [Arachis duranensis]	Metabolism;Metabolism;Metabolism;Metabolism;Metabolism	Global and overview maps;Global and overview maps;Global and overview maps;Global and overview maps;Carbohydrate metabolism	ko01100//Metabolic pathways;ko01110//Biosynthesis of secondary metabolites;ko01200//Carbon metabolism;ko01230//Biosynthesis of amino acids;ko00030//Pentose phosphate pathway	K00616;K00616;K00616;K00616;K00616	-	-	-
ncbi_112803145	ncbi_112803145	0.00154115	0	0	0.00283911	0	0	0.00228899	0	0.00519115	0	0	0.00492392	0.0167843	PREDICTED: acid beta-fructofuranosidase-like [Arachis duranensis]	Metabolism;Metabolism;Metabolism	Global and overview maps;Carbohydrate metabolism;Carbohydrate metabolism	ko01100//Metabolic pathways;ko00500//Starch and sucrose metabolism;ko00052//Galactose metabolism	K01193;K01193;K01193	-	-	-
ncbi_112803157	ncbi_112803157	0.0126628	0.0101326	0.0130648	0.0119807	0.00922684	0.00413594	0.00106447	0.00963172	0.00433958	0	0	0	0.0762394	-	-	-	-	-	-	-	-
ncbi_112803173	ncbi_112803173	0.0893661	0.0671887	0.101785	0.110384	0.0870107	0.053253	0.0893461	0.108767	0.0966433	0.142955	0.157558	0.903949	2.00821	PREDICTED: monocopper oxidase-like protein SKU5 [Arachis duranensis]	-	-	-	-	GO:0005576//extracellular region;GO:0005618//cell wall;GO:0005911//cell-cell junction;GO:0031090//organelle membrane;GO:0031225//anchored component of membrane	GO:0016682//oxidoreductase activity, acting on diphenols and related substances as donors, oxygen as acceptor;GO:0046914//transition metal ion binding	GO:0009826//unidimensional cell growth;GO:0010053//root epidermal cell differentiation;GO:0043479//pigment accumulation in tissues in response to UV light;GO:0044711//single-organism biosynthetic process;GO:0045229//external encapsulating structure organization;GO:0048588//developmental cell growth;GO:0051273//beta-glucan metabolic process;GO:0065008//regulation of biological quality
ncbi_112803178	ncbi_112803178	0.0729914	0.047217	0.0260418	0.00923511	0.0185233	0.0591389	0.00411648	0.0395291	0.134268	0.0938159	0.0251443	0	0.530021	PREDICTED: protein YABBY 4-like [Arachis duranensis]	-	-	-	-	-	-	-
ncbi_112803186	ncbi_112803186	0.000309117	0.0009989	0.000482346	0	0.00204353	0.00616622	0	0	0.00374768	0	0	0	0.0137478	PREDICTED: NAC domain-containing protein 7-like [Arachis duranensis]	-	-	-	-	-	-	GO:0010467//gene expression;GO:0034645//cellular macromolecule biosynthetic process
ncbi_112720579	ncbi_112720579	0.000917274	0	0	0	0	0	0	0	0	0	0	0	0.000917274	PREDICTED: auxin-responsive protein SAUR36-like [Arachis duranensis]	Environmental Information Processing	Signal transduction	ko04075//Plant hormone signal transduction	K14488	-	-	-
ncbi_112803196	ncbi_112803196	0.0282844	0.0268505	0.0224897	0.00682084	0.0218939	0.0203017	0.00277249	0.0844037	0.0155491	0.0259853	0.110617	0	0.365969	PREDICTED: legumain [Arachis duranensis]	-	-	-	-	GO:0043231//intracellular membrane-bounded organelle	GO:0070011//peptidase activity, acting on L-amino acid peptides	GO:0016485//protein processing
ncbi_112803207	ncbi_112803207	0.0751218	0.0578087	0.0497281	0.0659126	0.0699328	0.0707967	0.0653741	0.0243924	0.0855086	0.0622652	0.0179718	0.0207657	0.665578	PREDICTED: NADH dehydrogenase (ubiquinone) complex I, assembly factor 6 [Arachis duranensis]	-	-	-	-	-	GO:0003824//catalytic activity	GO:0000302//response to reactive oxygen species;GO:0006605//protein targeting;GO:0008152//metabolic process;GO:0009642//response to light intensity
ncbi_112803230	ncbi_112803230	0.0918425	0.0685796	0.0310158	0.0116233	0.0132512	0.0862323	0.0459512	0.0766281	0.0223189	0.046839	0.0287968	0.0305123	0.553591	PREDICTED: hsp70-Hsp90 organizing protein 1-like [Arachis duranensis]	-	-	-	-	-	-	-
ncbi_112803222	ncbi_112803222	0.752713	0.493996	1.55314	2.67508	1.66117	1.19881	2.1012	0.435671	0.681341	0.886846	1.20699	2.68476	16.3317	PREDICTED: elongation factor G-2, chloroplastic [Arachis duranensis]	-	-	-	-	GO:0005576//extracellular region;GO:0009526//plastid envelope;GO:0009532//plastid stroma	GO:0008135//translation factor activity, RNA binding;GO:0017111//nucleoside-triphosphatase activity;GO:0032550//purine ribonucleoside binding	GO:0003006//developmental process involved in reproduction;GO:0005982//starch metabolic process;GO:0005984//disaccharide metabolic process;GO:0006355//regulation of transcription, DNA-templated;GO:0006414//translational elongation;GO:0006739//NADP metabolic process;GO:0009658//chloroplast organization;GO:0009668//plastid membrane organization;GO:0009893//positive regulation of metabolic process;G…
ncbi_112803240	ncbi_112803240	0.0163589	0.0191869	0.0512773	0.085939	0.0437562	0.036132	0.115702	0.0640976	0.0316619	0.0340533	0.0358116	0.121793	0.65577	PREDICTED: uncharacterized protein LOC107618491 isoform X2 [Arachis ipaensis]	-	-	-	-	-	-	-
ncbi_112803248	ncbi_112803248	0.00135219	0.00919155	0	0.00136745	0.00915016	0.00112539	0	0	0	0.039191	0	0	0.0613778	PREDICTED: metacaspase-1B-like [Arachis duranensis]	-	-	-	-	-	-	-
ncbi_112803256	ncbi_112803256	0.41945	0.307994	0.218283	0.125119	0.179649	0.27323	0.12448	0.384271	0.274429	0.348798	0.306644	0.141707	3.10405	PREDICTED: zinc finger A20 and AN1 domain-containing stress-associated protein 7 [Arachis duranensis]	-	-	-	-	-	-	-
ncbi_112803263	ncbi_112803263	0.20941	0.15033	0.172564	0.096375	0.129603	0.206783	0.061752	0.138013	0.246772	0.149415	0.180586	0.0422024	1.78381	PREDICTED: transmembrane protein 64 [Arachis duranensis]	-	-	-	-	-	-	-
ncbi_112803273	ncbi_112803273	0.0313598	0.0227914	0.0749042	0.114334	0.0513332	0.0643856	0.102912	0.0249117	0.027021	0.0140423	0.0206121	0.140951	0.689559	PREDICTED: WD repeat-containing protein DWA2-like [Arachis duranensis]	-	-	-	-	-	-	-
ncbi_112803288	ncbi_112803288	0.487739	0.434311	0.247092	0.0526847	0.120744	0.23093	0.0379132	0.876253	0.989295	0.368476	0.126361	0.125972	4.09777	PREDICTED: probable non-specific lipid-transfer protein AKCS9 [Arachis duranensis]	-	-	-	-	-	-	-
ncbi_112803318	ncbi_112803318	0.420458	0.245255	0.712545	0.437883	0.480426	0.366289	0.671074	0.174998	0.320917	0.167671	0.533463	0.414492	4.94547	PREDICTED: copper chaperone for superoxide dismutase, chloroplastic/cytosolic [Arachis duranensis]	-	-	-	-	GO:0009532//plastid stroma	GO:0008047//enzyme activator activity;GO:0043169//cation binding	GO:0006812//cation transport;GO:0009893//positive regulation of metabolic process;GO:0044710//single-organism metabolic process;GO:0046916//cellular transition metal ion homeostasis;GO:0050896//response to stimulus;GO:0072593//reactive oxygen species metabolic process
ncbi_112803296	ncbi_112803296	0.0712692	0.0468861	0.172479	0.198236	0.161954	0.0875541	0.192953	0.119978	0.109335	0.106684	0.0294983	0.173379	1.4702	nudix hydrolase 14, chloroplastic [Cajanus cajan]	Metabolism;Metabolism;Metabolism;Metabolism;Metabolism	Global and overview maps;Global and overview maps;Nucleotide metabolism;Carbohydrate metabolism;Carbohydrate metabolism	ko01100//Metabolic pathways;ko01110//Biosynthesis of secondary metabolites;ko00230//Purine metabolism;ko00500//Starch and sucrose metabolism;ko00051//Fructose and mannose metabolism	K18447;K18447;K18447;K18447;K18447	-	GO:0003824//catalytic activity	-
ncbi_112803330	ncbi_112803330	0.038154	0.0181494	0.0252228	0.0696087	0.0319796	0.0465037	0.0343905	0.0299293	0.0630551	0.0523457	0.0248858	0.06394	0.498165	PREDICTED: probable sugar phosphate/phosphate translocator At1g12500 [Arachis duranensis]	-	-	-	-	-	-	-
ncbi_112803337	ncbi_112803337	0.004585	0.00272903	0.00248369	0.00436666	0	0.00177945	0.00270671	0	0	0	0.0151878	0	0.0338384	-	-	-	-	-	-	-	-
ncbi_112803380	ncbi_112803380	0.0305456	0.0245465	0.0249983	0.0282	0.0179437	0.0188125	0.0261458	0.0830565	0.0686335	0.0241404	0.0219024	0.0485122	0.417437	-	-	-	-	-	-	-	-
ncbi_112803343	ncbi_112803343	0	0	0	0	0	0	0.000617798	0	0	0	0	0	0.000617798	PREDICTED: vacuolar protein sorting-associated protein 25-like isoform X2 [Arachis duranensis]	Cellular Processes	Transport and catabolism	ko04144//Endocytosis	K12189	GO:0043231//intracellular membrane-bounded organelle	GO:0003676//nucleic acid binding	GO:0008104//protein localization;GO:0051234//establishment of localization
ncbi_112803410	ncbi_112803410	0.00490824	0.00380765	0.0031186	0.00748766	0.00794007	0.00929046	0.00736062	0.0190909	0	0.017733	0	0.00449721	0.0852344	PREDICTED: protein TPX2-like isoform X1 [Arachis duranensis]	-	-	-	-	-	-	-
ncbi_112803425	ncbi_112803425	0.0020023	0.00240676	0	0	0	0	0	0	0	0	0	0	0.00440906	PREDICTED: programmed cell death protein 2-like [Arachis duranensis]	-	-	-	-	-	-	-
ncbi_112803453	ncbi_112803453	0.0189566	0.0198965	0.0102622	0.00318599	0.00303694	0.0342063	0.0134168	0.0393813	0.0261733	0.0255326	0.0166533	0.0317916	0.242493	PREDICTED: uncharacterized protein LOC107487539 [Arachis duranensis]	-	-	-	-	-	-	-
ncbi_112803464	ncbi_112803464	0.00776178	0.003131	0.00437566	0.00124711	0.00816207	0.00415955	0.00563306	0	0.021311	0.0170804	0	0	0.0728617	PREDICTED: probable aminotransferase ACS12 [Arachis duranensis]	-	-	-	-	-	GO:0008483//transaminase activity	GO:0008152//metabolic process
ncbi_112803473	ncbi_112803473	0.00880962	0.00255428	0.00344758	0.00137795	0.00877764	0.00122868	0	0.0185568	0.0033215	0	0	0.00486877	0.0529428	PREDICTED: AT-hook motif nuclear-localized protein 24-like [Arachis duranensis]	-	-	-	-	-	-	-
ncbi_112803490	ncbi_112803490	0.966918	0.676443	1.58057	1.20181	1.36314	1.10478	1.81204	0.702433	0.728862	0.931817	1.43991	1.3428	13.8515	PREDICTED: ATP-dependent Clp protease ATP-binding subunit CLPT2, chloroplastic-like isoform X1 [Arachis duranensis]	-	-	-	-	-	-	-
ncbi_112803485	ncbi_112803485	0.162975	0.13926	0.100691	0.061186	0.102636	0.181996	0.0441238	0.105993	0.0902244	0.0316054	0.0534363	0.0971367	1.17126	PREDICTED: protein DETOXIFICATION 56-like [Arachis duranensis]	-	-	-	-	-	-	-
ncbi_112789225	ncbi_112789225	0.000258351	0.00148928	0	0.00213027	0.0087356	0.00225963	0.00369876	0	0	0	0	0	0.0185719	-	-	-	-	-	-	-	-
ncbi_112803505	ncbi_112803505	0.000835726	0	0.000926056	0.000796131	0	0	0.00517113	0	0	0	0	0	0.00772905	-	-	-	-	-	-	-	-
ncbi_114924248	ncbi_114924248	0.000320662	0	0	0	0	0	0	0	0	0	0	0	0.000320662	PREDICTED: LOW QUALITY PROTEIN: uncharacterized protein LOC107606589 [Arachis ipaensis]	-	-	-	-	-	-	-
ncbi_112803513	ncbi_112803513	0.0330027	0.0274539	0.04152	0.0153809	0.0294675	0.0402512	0.0188736	0.0185239	0.0471089	0.00924594	0.0409256	0.0752563	0.397011	PREDICTED: ACT domain-containing protein ACR8-like [Arachis duranensis]	-	-	-	-	-	GO:0031406//carboxylic acid binding	-
ncbi_112803523	ncbi_112803523	0.0390938	0.03439	0.0296898	0.0401604	0.0371502	0.0321693	0.0474672	0.0378722	0.0354125	0.055888	0.030934	0.138562	0.558789	PREDICTED: uncharacterized protein LOC107465866 [Arachis duranensis]	-	-	-	-	-	-	-
ncbi_112803548	ncbi_112803548	0.000463988	0	0	0	0	0.00147355	0	0	0	0	0	0.00671274	0.00865027	-	-	-	-	-	-	-	-
ncbi_112803561	ncbi_112803561	0.000651095	0.00166744	0	0.00051135	0	0	0	0	0	0	0	0	0.00282988	PREDICTED: probable inactive nicotinamidase At3g16190 [Arachis ipaensis]	-	-	-	-	-	-	-
ncbi_112803586	ncbi_112803586	0.00403855	0.000946583	0.0008391	0.000976788	0	0	0	0	0	0	0	0	0.00680102	PREDICTED: AT-hook motif nuclear-localized protein 1 [Arachis duranensis]	-	-	-	-	-	-	-
ncbi_112803596	ncbi_112803596	0.588463	0.423997	0.569473	0.760995	0.588919	0.746225	0.747546	0.369905	0.42352	0.675759	0.321075	0.827792	7.04367	PREDICTED: ATP-dependent Clp protease proteolytic subunit-related protein 2, chloroplastic [Arachis duranensis]	-	-	-	-	-	-	-
ncbi_112803623	ncbi_112803623	0.0757077	0.055303	0.0871494	0.0594918	0.0833185	0.0822252	0.0815607	0.0385329	0.202412	0.0718384	0.0602268	0.0431407	0.940907	PREDICTED: protein cornichon homolog 4 [Arachis duranensis]	-	-	-	-	-	-	GO:0007165//signal transduction
ncbi_112803644	ncbi_112803644	0.000700759	0	0	0	0	0	0	0	0.012684	0	0	0	0.0133847	PREDICTED: uncharacterized protein LOC107487875 [Arachis duranensis]	-	-	-	-	-	-	-
ncbi_112803654	ncbi_112803654	0.00772675	0.00915844	0.00950385	0.00722101	0.00646993	0.00129227	0.0107692	0.0205039	0.0182478	0	0.0203882	0	0.111282	PREDICTED: methylsterol monooxygenase 1-1-like [Arachis duranensis]	Metabolism;Metabolism;Metabolism	Global and overview maps;Global and overview maps;Lipid metabolism	ko01100//Metabolic pathways;ko01110//Biosynthesis of secondary metabolites;ko00100//Steroid biosynthesis	K14423;K14423;K14423	GO:0031224//intrinsic component of membrane	GO:0003824//catalytic activity;GO:0046914//transition metal ion binding	GO:0006631//fatty acid metabolic process
ncbi_112803662	ncbi_112803662	0.146761	0.114249	0.0361645	0.0241646	0.0132331	0.0759248	0.0301134	0.185775	0.152995	0.13165	0.0351232	0.112362	1.05852	PREDICTED: SNARE-interacting protein KEULE-like [Arachis duranensis]	-	-	-	-	-	-	GO:0006810//transport
ncbi_112803670	ncbi_112803670	0.258336	0.189245	0.104308	0.0543094	0.0745443	0.162583	0.0463782	0.259137	0.40821	0.217265	0.124425	0.0155057	1.91425	PREDICTED: myeloid leukemia factor 1-like [Arachis ipaensis]	-	-	-	-	-	-	-
ncbi_112803686	ncbi_112803686	0.114823	0.0774946	0.28198	0.273622	0.208899	0.143343	0.274866	0.0857361	0.099133	0.139746	0.227409	0.0741214	2.00117	PREDICTED: peptidyl-tRNA hydrolase ICT1, mitochondrial [Arachis duranensis]	-	-	-	-	-	-	GO:0043624//cellular protein complex disassembly
ncbi_112803711	ncbi_112803711	0.938084	0.639596	0.52591	0.203091	0.334465	0.783298	0.184707	0.633828	1.26391	0.492162	0.49032	0.294473	6.78385	DUF1442 family protein [Medicago truncatula]	-	-	-	-	-	-	-
ncbi_112803721	ncbi_112803721	0.0170881	0.0304698	0.0198705	0.0215161	0.00498539	0.018156	0.0191356	0.0676049	0.0400133	0.0211914	0	0.0287884	0.28882	-	-	-	-	-	-	-	-
ncbi_114924411	ncbi_114924411	0.000707233	0.00234601	0.00126829	0.00704788	0.00280151	0	0.00733343	0	0.00533421	0	0	0	0.0268386	-	-	-	-	-	-	-	-
ncbi_112803729	ncbi_112803729	0.0325931	0.0351792	0.0102133	0.00394671	0.00392969	0.0172111	0.00608411	0.0943354	0.03417	0.0271546	0.0112573	0.0273814	0.303456	PREDICTED: LRR receptor-like serine/threonine-protein kinase FEI 1 [Arachis duranensis]	-	-	-	-	GO:0031224//intrinsic component of membrane	GO:0016772//transferase activity, transferring phosphorus-containing groups;GO:0032550//purine ribonucleoside binding	GO:0006464//cellular protein modification process;GO:0006796//phosphate-containing compound metabolic process
ncbi_112803746	ncbi_112803746	0.0486888	0.0406976	0.034167	0.0402577	0.024232	0.0535685	0.0358374	0.0394232	0.0521467	0.0117997	0.0103748	0	0.391194	PREDICTED: maspardin [Arachis duranensis]	Cellular Processes	Transport and catabolism	ko04144//Endocytosis	K19367	-	GO:0003824//catalytic activity	-
ncbi_112803764	ncbi_112803764	0.00453471	0.00587505	0.00304541	0.00613681	0	0.00259822	0.00255498	0	0.00874271	0.00632895	0.0215001	0	0.0613169	PREDICTED: UDP-glucuronate 4-epimerase 5-like [Arachis duranensis]	Metabolism;Metabolism	Global and overview maps;Carbohydrate metabolism	ko01100//Metabolic pathways;ko00520//Amino sugar and nucleotide sugar metabolism	K08679;K08679	-	-	-
ncbi_112803771	ncbi_112803771	0.0614454	0.0700922	0.0895403	0.0884019	0.0822512	0.0527386	0.117683	0.0545547	0.0649477	0.0421006	0.157536	0.027962	0.909254	PREDICTED: flavonoid 3'-monooxygenase-like [Arachis duranensis]	-	-	-	-	-	-	-
ncbi_112803787	ncbi_112803787	0.158254	0.11462	0.23258	0.30225	0.259005	0.183894	0.270885	0.0745368	0.0946571	0.243561	0.2931	0.280337	2.50768	PREDICTED: flavonoid 3'-monooxygenase-like [Arachis duranensis]	-	-	-	-	-	-	-
ncbi_112803794	ncbi_112803794	0.069342	0.0562478	0.0595485	0.0470916	0.0512404	0.0428743	0.0766188	0.115199	0.121483	0.0965078	0.0804556	0.0973794	0.913988	PREDICTED: uncharacterized protein LOC107488209 [Arachis duranensis]	-	-	-	-	-	-	-
ncbi_112803800	ncbi_112803800	0.00128514	0.00379002	0	0	0.012253	0	0	0	0	0	0	0	0.0173281	PREDICTED: protein ODORANT1 [Arachis duranensis]	Organismal Systems	Environmental adaptation	ko04626//Plant-pathogen interaction	K09422	-	GO:0005488//binding	-
ncbi_112803807	ncbi_112803807	0.00520404	0.00336945	0.00855207	0.00555863	0.00512406	0.0114437	0.00102127	0.0119658	0.00754715	0.00563882	0	0.0360869	0.101512	-	-	-	-	-	-	-	-
ncbi_112803813	ncbi_112803813	0.000632275	0.00153098	0	0	0	0	0	0	0	0	0	0	0.00216325	-	-	-	-	-	-	-	-
ncbi_112803833	ncbi_112803833	0.0060427	0.00967866	0.0101774	0.0147992	0.00730372	0.00701367	0.0121747	0.0146024	0	0.00542873	0.0219024	0.0239427	0.133066	-	-	-	-	-	-	-	-
ncbi_112803849	ncbi_112803849	0.371458	0.197032	0.282413	0.297812	0.188217	0.343899	0.304544	0.19501	0.276464	0.353055	0.216012	0.387517	3.41343	PREDICTED: FAM10 family protein At4g22670 [Arachis duranensis]	-	-	-	-	-	-	-
ncbi_112803868	ncbi_112803868	0.0388671	0.0215444	0.0330889	0.0329435	0.0337858	0.0349246	0.0358497	0.0169114	0.020731	0	0.0263008	0.09688	0.391827	PREDICTED: uncharacterized protein LOC107488532 [Arachis duranensis]	-	-	-	-	-	-	-
ncbi_112803878	ncbi_112803878	0.00114721	0.0009029	0	0	0	0	0	0	0	0	0	0	0.00205011	PREDICTED: BAG family molecular chaperone regulator 1-like isoform X1 [Arachis ipaensis]	-	-	-	-	-	-	-
ncbi_112803922	ncbi_112803922	0.00428216	0	0.00227769	0	0	0.00664164	0	0	0.0169313	0	0.0154637	0	0.0455965	PREDICTED: ethylene-responsive transcription factor ERF027-like [Arachis duranensis]	-	-	-	-	-	-	-
ncbi_112803930	ncbi_112803930	0.00654264	0.00297492	0.0245724	0.0275428	0.0206788	0.00391854	0.0332252	0	0.0100397	0.0358257	0	0.0279543	0.193275	-	-	-	-	-	-	-	-
ncbi_112803949	ncbi_112803949	0.042717	0.0188777	0.137466	0.056956	0.0735023	0.0517879	0.0481232	0.0409408	0.122436	0.0214089	0.10937	0.0317511	0.755337	PREDICTED: dehydration-responsive element-binding protein 1E-like [Arachis duranensis]	-	-	-	-	-	-	-
ncbi_112803960	ncbi_112803960	0.00550129	0.00131483	0.0176586	0.0150272	0.00373904	0.000791298	0.0176993	0	0.00371309	0.0481471	0	0.0331512	0.146743	PREDICTED: uncharacterized protein DDB_G0271670-like [Arachis duranensis]	-	-	-	-	-	-	-
ncbi_112725463	ncbi_112725463	0	0.00145474	0	0	0.00300672	0	0	0.00349317	0	0	0	0	0.00795463	PREDICTED: L-type lectin-domain containing receptor kinase S.6-like [Arachis duranensis]	-	-	-	-	GO:0016020//membrane	GO:0004672//protein kinase activity;GO:0005488//binding	GO:0006796//phosphate-containing compound metabolic process
ncbi_112803966	ncbi_112803966	0.0120201	0.0101686	0.00927652	0.006603	0.0037335	0.00582351	0.000840328	0	0.0171549	0.00515198	0	0	0.0707725	PREDICTED: protein HOTHEAD-like [Arachis duranensis]	-	-	-	-	-	-	-
ncbi_112803973	ncbi_112803973	0	0	0.00128996	0	0	0	0	0	0	0	0	0	0.00128996	PREDICTED: molybdenum cofactor sulfurase-like [Arachis duranensis]	-	-	-	-	-	-	-
ncbi_112803982	ncbi_112803982	0.0512463	0.0350089	0.0170284	0.00653514	0.0145347	0.040662	0.0103228	0.0190693	0.0537893	0.129648	0.0295219	0.0299967	0.437363	PREDICTED: hydroxymethylglutaryl-CoA synthase-like [Arachis ipaensis]	Metabolism;Metabolism;Metabolism;Metabolism;Metabolism;Metabolism	Global and overview maps;Global and overview maps;Amino acid metabolism;Metabolism of terpenoids and polyketides;Carbohydrate metabolism;Lipid metabolism	ko01100//Metabolic pathways;ko01110//Biosynthesis of secondary metabolites;ko00280//Valine, leucine and isoleucine degradation;ko00900//Terpenoid backbone biosynthesis;ko00650//Butanoate metabolism;ko00072//Synthesis and degradation of ketone bodies	K01641;K01641;K01641;K01641;K01641;K01641	GO:0005911//cell-cell junction;GO:0044444//cytoplasmic part	GO:0046912//transferase activity, transferring acyl groups, acyl groups converted into alkyl on transfer	GO:0006084//acetyl-CoA metabolic process;GO:0006694//steroid biosynthetic process;GO:0006720//isoprenoid metabolic process
ncbi_112803997	ncbi_112803997	0.214897	0.126031	0.161826	0.0561492	0.0989675	0.148392	0.083516	0.0984827	0.125157	0.11427	0.147087	0.127701	1.50248	PREDICTED: bifunctional dTDP-4-dehydrorhamnose 3,5-epimerase/dTDP-4-dehydrorhamnose reductase-like [Arachis duranensis]	Metabolism	Carbohydrate metabolism	ko00520//Amino sugar and nucleotide sugar metabolism	K12451	-	-	-
ncbi_112804005	ncbi_112804005	0.0106443	0.00695825	0.0410983	0.0234739	0.0244986	0.00627727	0.0281002	0	0.0240283	0.0101923	0.0141868	0.0709443	0.260402	PREDICTED: cytochrome P450 71A26-like [Arachis duranensis]	-	-	-	-	-	-	-
ncbi_112804031	ncbi_112804031	0.0014905	0.00321146	0.00553713	0	0.00340373	0.00273183	0.00106054	0.00572449	0.0171781	0	0.019266	0	0.0596038	-	-	-	-	-	-	-	-
ncbi_112804013	ncbi_112804013	0.00563085	0.00149345	0.00485916	0	0.00601201	0.00635205	0.00186419	0.0331983	0	0	0	0	0.0594101	PREDICTED: proline transporter 2-like [Arachis duranensis]	-	-	-	-	-	-	-
ncbi_112804041	ncbi_112804041	0.000356775	0	0.00174263	0.00123936	0	0	0	0	0	0	0	0.0131178	0.0164566	PREDICTED: FGGY carbohydrate kinase domain-containing protein isoform X1 [Arachis ipaensis]	-	-	-	-	GO:0009536//plastid	GO:0016772//transferase activity, transferring phosphorus-containing groups	GO:0006796//phosphate-containing compound metabolic process
ncbi_112804062	ncbi_112804062	0.557176	0.348776	1.34761	2.28973	1.21723	0.849962	2.19728	0.341202	0.590524	0.949859	0.78994	2.02844	13.5077	PREDICTED: 28 kDa ribonucleoprotein, chloroplastic [Arachis duranensis]	-	-	-	-	-	-	-
ncbi_112804079	ncbi_112804079	0.228691	0.11255	0.418215	0.334501	0.352692	0.249922	0.514378	0.157502	0.0701905	0.144955	0.389212	0.222194	3.195	PREDICTED: centromere protein X [Arachis duranensis]	-	-	-	-	-	-	GO:0043623//cellular protein complex assembly
ncbi_112804092	ncbi_112804092	0.00880261	0.00508235	0.0419856	0.0250613	0.0339164	0.00844236	0.0390288	0.0065363	0.0128008	0	0.063929	0	0.245586	PREDICTED: DENN domain and WD repeat-containing protein SCD1-like [Arachis duranensis]	-	-	-	-	-	-	-
ncbi_112804105	ncbi_112804105	0.0429089	0.0524087	0.0154432	0.0225051	0.00747128	0.0301897	0.0072216	0.00405101	0.0313562	0.0292503	0	0.0166786	0.259485	PREDICTED: autophagy-related protein 16 [Arachis duranensis]	Cellular Processes	Transport and catabolism	ko04136//Autophagy - other eukaryotes	K17890	-	-	-
ncbi_112804128	ncbi_112804128	0.0285251	0.0342633	0.0223951	0.022137	0.0168201	0.0342999	0.00872295	0.0467388	0.0397184	0	0	0.0228586	0.276479	-	-	-	-	-	-	-	-
ncbi_112804140	ncbi_112804140	0.0724353	0.0500231	0.122707	0.0441501	0.0893291	0.0609997	0.0213967	0.143839	0.453436	0.0602819	0.365202	0.0282373	1.51204	PREDICTED: vignain [Arachis duranensis]	-	-	-	-	-	GO:0070011//peptidase activity, acting on L-amino acid peptides	-
ncbi_112804157	ncbi_112804157	0.00119902	0.00165965	0	0	0	0	0	0	0	0	0	0	0.00285867	-	-	-	-	-	-	-	-
ncbi_112804183	ncbi_112804183	0.141205	0.106834	0.0620525	0.0423067	0.0568726	0.0833645	0.0388401	0.133912	0.208697	0.129464	0.0542089	0.0463298	1.10409	PREDICTED: BTB/POZ and TAZ domain-containing protein 1-like [Arachis duranensis]	-	-	-	-	GO:0043231//intracellular membrane-bounded organelle	GO:0046914//transition metal ion binding;GO:0090595//acetyl-CoA:L-lysine N6-acetyltransferase	GO:0010468//regulation of gene expression;GO:0016570//histone modification
ncbi_112804199	ncbi_112804199	0.142848	0.131279	0.216826	0.083723	0.147854	0.162301	0.0544155	0.023172	0.303374	0.167322	1.49752	0.0866191	3.01725	PREDICTED: probable pectate lyase 18 [Arachis duranensis]	Metabolism	Carbohydrate metabolism	ko00040//Pentose and glucuronate interconversions	K01728	-	GO:0016837//carbon-oxygen lyase activity, acting on polysaccharides;GO:0043169//cation binding	GO:0000272//polysaccharide catabolic process
ncbi_112804216	ncbi_112804216	0.029978	0.0330122	0.021448	0.0447588	0.0306679	0.0425093	0.0196217	0.0154512	0.00472294	0.0274609	0.0235362	0.0347658	0.327933	PREDICTED: receptor-like protein kinase FERONIA [Arachis duranensis]	-	-	-	-	-	-	-
ncbi_112804268	ncbi_112804268	0.0768532	0.0818751	0.0456112	0.0149973	0.0334335	0.0546582	0.0465021	0.0826349	0.0732906	0.0213371	0.0209347	0.0134796	0.565608	PREDICTED: uric acid degradation bifunctional protein TTL-like [Arachis duranensis]	-	-	-	-	-	-	-
ncbi_112804232	ncbi_112804232	0.00301328	0.00435526	0	0	0	0.00463519	0	0	0	0	0	0	0.0120037	PREDICTED: uncharacterized protein LOC107610612 [Arachis ipaensis]	-	-	-	-	-	-	-
ncbi_112804284	ncbi_112804284	0.00799176	0.00488344	0.00109229	0.0104555	0.00687445	0.00802102	0.007439	0	0	0	0	0.0352691	0.0820266	PREDICTED: protein STICHEL-like 2 [Arachis duranensis]	-	-	-	-	GO:0042575//DNA polymerase complex	GO:0032550//purine ribonucleoside binding;GO:0034061//DNA polymerase activity	GO:0006259//DNA metabolic process
ncbi_112804311	ncbi_112804311	0.182505	0.163888	0.185241	0.274053	0.183511	0.201788	0.217003	0.110816	0.205502	0.233549	0.131765	0.257441	2.34706	PREDICTED: programmed cell death protein 4-like [Vigna radiata var. radiata] [Vigna radiata]	-	-	-	-	-	GO:0003824//catalytic activity	-
ncbi_112804327	ncbi_112804327	0.0645144	0.04928	0.0252295	0.0148682	0.00971694	0.019025	0.00962156	0.109818	0.116851	0.0814759	0.0276982	0.0349113	0.56301	PREDICTED: zinc finger CCCH domain-containing protein 43-like [Arachis duranensis]	-	-	-	-	-	-	-
ncbi_112804343	ncbi_112804343	0.063651	0.0386875	0.101626	0.123892	0.105629	0.0806622	0.124023	0.0228502	0.084657	0.168511	0.0387063	0.0957641	1.04866	PREDICTED: zinc finger CCCH domain-containing protein 43-like isoform X1 [Arachis ipaensis]	-	-	-	-	-	-	-
ncbi_112804375	ncbi_112804375	0.0104388	0.0079347	0.0232733	0.0115083	0.0177374	0.0118894	0.0134684	0	0.0204608	0	0.0108749	0	0.127586	PREDICTED: RPM1-interacting protein 4 [Arachis duranensis]	-	-	-	-	-	-	-
ncbi_112804359	ncbi_112804359	0.207267	0.189285	0.209714	0.0822236	0.156642	0.17577	0.0755818	0.166807	0.236944	0.159126	0.566049	0.188739	2.41415	PREDICTED: GDSL esterase/lipase At3g48460 [Arachis duranensis]	-	-	-	-	-	GO:0016787//hydrolase activity	GO:0006629//lipid metabolic process
ncbi_112804391	ncbi_112804391	0.0264312	0.0290297	0.0156805	0.0358509	0.0233733	0.0127673	0.0164588	0.0169424	0.0193615	0.0177958	0	0.0317829	0.245474	-	-	-	-	-	-	-	-
ncbi_112804447	ncbi_112804447	0.0126911	0.00844191	0.0143671	0.0190334	0.00758575	0.00323719	0.019218	0.0154236	0	0.0152449	0.0520343	0	0.167277	zinc finger protein [Medicago truncatula]	-	-	-	-	-	-	-
ncbi_112804504	ncbi_112804504	0.352395	0.263499	0.29682	0.291148	0.221538	0.293223	0.292046	0.211091	0.381447	0.225825	0.251723	0.416577	3.49733	PREDICTED: 26S proteasome non-ATPase regulatory subunit 6 homolog [Arachis duranensis]	Genetic Information Processing	Folding, sorting and degradation	ko03050//Proteasome	K03037	-	-	-
ncbi_112804520	ncbi_112804520	0.0318545	0.02347	0.073099	0.102111	0.0683603	0.043809	0.118711	0.0034752	0.037487	0.030006	0.0505317	0.122515	0.70543	PREDICTED: uncharacterized aarF domain-containing protein kinase 1-like isoform X2 [Lupinus angustifolius]	-	-	-	-	-	GO:0016772//transferase activity, transferring phosphorus-containing groups;GO:0032550//purine ribonucleoside binding	GO:0006464//cellular protein modification process;GO:0006796//phosphate-containing compound metabolic process
ncbi_112804546	ncbi_112804546	0.0112659	0.0135593	0.00573229	0.00325417	0.0162843	0.0035531	0.00475606	0	0.101315	0.138321	0.0222142	0.0337144	0.35397	PREDICTED: uncharacterized protein LOC107490988 [Arachis duranensis]	-	-	-	-	-	-	-
ncbi_112804562	ncbi_112804562	1.54065	1.12534	2.49673	3.64168	2.49045	2.40443	4.1518	1.05279	1.28034	1.96077	2.28389	3.00879	27.4377	PREDICTED: nucleoside diphosphate kinase 2, chloroplastic [Arachis duranensis]	Metabolism;Metabolism;Metabolism;Environmental Information Processing;Metabolism	Global and overview maps;Global and overview maps;Nucleotide metabolism;Signal transduction;Nucleotide metabolism	ko01100//Metabolic pathways;ko01110//Biosynthesis of secondary metabolites;ko00230//Purine metabolism;ko04016//MAPK signaling pathway - plant;ko00240//Pyrimidine metabolism	K00940;K00940;K00940;K00940;K00940	-	-	-
ncbi_112804619	ncbi_112804619	0.0156984	0.00880686	0.0243699	0.0429311	0.0327768	0.0265171	0.0464844	0	0.00551706	0.0121703	0.0158498	0.0195619	0.250684	-	-	-	-	-	-	-	-
ncbi_112804631	ncbi_112804631	0.0665831	0.0700783	0.0246738	0.0277007	0.0270234	0.0542704	0.0184595	0.116459	0.0577821	0.0428677	0.0452746	0.0498273	0.601	-	-	-	-	-	-	-	-
ncbi_112804785	ncbi_112804785	0.0647976	0.0465667	0.0499533	0.0628439	0.0471299	0.0569435	0.0672341	0.067232	0.0567567	0.112904	0.0358676	0.0334174	0.701646	-	-	-	-	-	-	-	-
ncbi_112804728	ncbi_112804728	0.00966783	0.00436309	0.0123025	0.0250316	0.010357	0.00756765	0.0175362	0	0.00820747	0	0	0	0.0950333	PREDICTED: ATP-dependent DNA helicase 2 subunit KU80-like isoform X1 [Arachis duranensis]	Genetic Information Processing	Replication and repair	ko03450//Non-homologous end-joining	K10885	-	-	-
ncbi_112804842	ncbi_112804842	0.0121812	0.00944181	0.0364934	0.0401209	0.00650741	0.0109734	0.0342402	0	0.028158	0	0.0243483	0.0121239	0.214588	PREDICTED: uncharacterized protein LOC107631433 [Arachis ipaensis]	-	-	-	-	-	-	-
ncbi_112804858	ncbi_112804858	0.0111265	0.0115548	0.00267926	0.00960382	0.013841	0.0094043	0.0170851	0.034643	0.0266237	0	0	0.00843701	0.144998	PREDICTED: malate synthase, glyoxysomal [Arachis duranensis]	Metabolism;Metabolism;Metabolism;Metabolism;Metabolism	Global and overview maps;Global and overview maps;Global and overview maps;Carbohydrate metabolism;Carbohydrate metabolism	ko01100//Metabolic pathways;ko01110//Biosynthesis of secondary metabolites;ko01200//Carbon metabolism;ko00620//Pyruvate metabolism;ko00630//Glyoxylate and dicarboxylate metabolism	K01638;K01638;K01638;K01638;K01638	-	GO:0046912//transferase activity, transferring acyl groups, acyl groups converted into alkyl on transfer	GO:0006101//citrate metabolic process;GO:0044262//cellular carbohydrate metabolic process
ncbi_112804910	ncbi_112804910	0.135557	0.0694991	0.161623	0.146185	0.134518	0.120278	0.175155	0.0905374	0.0857553	0.103751	0.155046	0.147473	1.52538	PREDICTED: probable aspartyl aminopeptidase [Arachis duranensis]	-	-	-	-	GO:0031090//organelle membrane;GO:0043231//intracellular membrane-bounded organelle;GO:0044444//cytoplasmic part	GO:0046914//transition metal ion binding;GO:0070011//peptidase activity, acting on L-amino acid peptides	GO:0006625//protein targeting to peroxisome;GO:0009062//fatty acid catabolic process;GO:0019538//protein metabolic process;GO:0045491//xylan metabolic process
ncbi_112804926	ncbi_112804926	0.0418735	0.0244286	0.0507543	0.0672477	0.0396832	0.0464798	0.0562125	0.0393457	0.0284209	0.00584211	0.0684444	0.0436164	0.512349	-	-	-	-	-	-	-	-
ncbi_112802402	ncbi_112802402	0.0014538	0	0.00999653	0.010254	0.0126923	0.00356449	0.00378209	0	0	0.0043719	0	0.00902525	0.0551404	-	-	-	-	-	-	-	-
ncbi_112804948	ncbi_112804948	0.971684	0.761631	0.643533	0.373954	0.596765	0.756801	0.21281	0.902502	0.939012	0.637251	0.612395	0.366056	7.77439	PREDICTED: cyclin-dependent kinase G-2-like isoform X1 [Arachis duranensis]	-	-	-	-	-	-	-
ncbi_112804984	ncbi_112804984	0.0126042	0.00704488	0.00680631	0.00141117	0.00357786	0.00514996	0.00164801	0.0057068	0.0110601	0	0	0	0.0550092	-	-	-	-	-	-	-	-
ncbi_112804995	ncbi_112804995	0.263002	0.189565	0.139883	0.115053	0.0933629	0.163574	0.130084	0.239635	0.164347	0.194771	0	0.277063	1.97034	PREDICTED: adenylate kinase 4-like [Arachis duranensis]	Metabolism;Metabolism;Metabolism;Metabolism	Global and overview maps;Global and overview maps;Nucleotide metabolism;Metabolism of cofactors and vitamins	ko01100//Metabolic pathways;ko01110//Biosynthesis of secondary metabolites;ko00230//Purine metabolism;ko00730//Thiamine metabolism	K00939;K00939;K00939;K00939	-	GO:0016301//kinase activity;GO:0032550//purine ribonucleoside binding	GO:0009117//nucleotide metabolic process
ncbi_112805011	ncbi_112805011	0.0417202	0.0310848	0.0799479	0.119786	0.0796025	0.0891827	0.110412	0.0065363	0.059635	0.104756	0.112079	0.113372	0.948114	PREDICTED: nucleolar protein 56-like [Arachis duranensis]	Genetic Information Processing	Translation	ko03008//Ribosome biogenesis in eukaryotes	K14564	-	-	-
ncbi_112805027	ncbi_112805027	0.0241425	0.0176214	0.0543008	0.0881351	0.0513223	0.042127	0.0569876	0.0266528	0.0664212	0.0405114	0.0644356	0.112521	0.645179	PREDICTED: ribonuclease J-like isoform X1 [Arachis duranensis]	-	-	-	-	-	-	-
ncbi_112805069	ncbi_112805069	1.77391	1.27093	2.10508	0.972778	1.62858	2.17069	0.635139	1.19498	3.88961	1.34791	1.99775	1.06372	20.0511	EF hand calcium-binding family protein [Medicago truncatula]	Organismal Systems	Environmental adaptation	ko04626//Plant-pathogen interaction	K13448	-	-	-
ncbi_112805102	ncbi_112805102	0.00739855	0.00526018	0.00472769	0.00125292	0.00898573	0.00263117	0.00857695	0	0.0138288	0.0217936	0	0.010757	0.0852126	PREDICTED: uridine kinase-like protein 1, chloroplastic [Arachis duranensis]	Metabolism;Metabolism	Global and overview maps;Nucleotide metabolism	ko01100//Metabolic pathways;ko00240//Pyrimidine metabolism	K00876;K00876	-	GO:0019206//nucleoside kinase activity;GO:0032550//purine ribonucleoside binding	GO:0006222//UMP biosynthetic process;GO:0006241//CTP biosynthetic process
ncbi_112805123	ncbi_112805123	0.0212486	0.0209708	0.0645445	0.111919	0.075537	0.0189912	0.112058	0.0291789	0.0082289	0.00391441	0.0369016	0.00510445	0.508597	-	-	-	-	-	-	-	-
ncbi_112805134	ncbi_112805134	0.103039	0.0820597	0.0276762	0.0225955	0.0224035	0.0538184	0.0305691	0.109413	0.050493	0.0546475	0	0.0503049	0.60702	PREDICTED: conserved oligomeric Golgi complex subunit 2 [Arachis duranensis]	-	-	-	-	-	-	GO:0008104//protein localization
ncbi_112805150	ncbi_112805150	0.0287687	0.0251791	0.0306854	0.027985	0.0292217	0.0270104	0.0105068	0.0286783	0	0.043075	0.0248034	0.0334163	0.30933	PREDICTED: SWI/SNF complex component SNF12 homolog [Arachis duranensis]	-	-	-	-	-	-	-
ncbi_112805185	ncbi_112805185	0.0848845	0.044622	0.158951	0.157276	0.104754	0.0536851	0.200805	0.0852597	0.135305	0.110499	0.0368327	0.133279	1.30615	PREDICTED: uncharacterized protein LOC107489751 [Arachis duranensis]	-	-	-	-	-	-	-
ncbi_112805199	ncbi_112805199	0.020782	0.0150096	0.0339947	0.0573903	0.0295808	0.0379141	0.0485979	0	0.0231212	0.00512878	0.0367549	0.0190468	0.327321	PREDICTED: SNF1-related protein kinase regulatory subunit gamma-1-like [Arachis duranensis]	-	-	-	-	-	-	-
ncbi_112805192	ncbi_112805192	0.108307	0.0941513	0.0363087	0.0431549	0.0341097	0.0951415	0.0328454	0.0583195	0.120342	0.0467914	0.125555	0.0320375	0.827064	PREDICTED: exocyst complex component EXO70B1-like isoform X1 [Arachis duranensis]	-	-	-	-	GO:0016020//membrane;GO:0044444//cytoplasmic part	-	GO:0000302//response to reactive oxygen species;GO:0009642//response to light intensity;GO:0016192//vesicle-mediated transport
ncbi_112805206	ncbi_112805206	0.012248	0.0110902	0.00195956	0.00416213	0	0.00499699	0.00226022	0	0.00290033	0.0217306	0	0	0.0613481	PREDICTED: probable inactive purple acid phosphatase 27 isoform X1 [Arachis duranensis]	-	-	-	-	-	GO:0003824//catalytic activity;GO:0043169//cation binding	GO:0006796//phosphate-containing compound metabolic process
ncbi_112805219	ncbi_112805219	0.0674328	0.0567693	0.0391017	0.030352	0.0430047	0.0600117	0.0224911	0.089299	0.0427087	0.100321	0.0181196	0.0771016	0.646714	-	-	-	-	-	-	-	-
ncbi_112805237	ncbi_112805237	0.128808	0.0625301	0.2968	0.303507	0.240413	0.0972707	0.338428	0.0990512	0.0917322	0.077823	0.0909156	0.213817	2.0411	PREDICTED: ATP synthase subunit delta, chloroplastic isoform X2 [Arachis duranensis]	Metabolism;Metabolism;Metabolism	Global and overview maps;Energy metabolism;Energy metabolism	ko01100//Metabolic pathways;ko00190//Oxidative phosphorylation;ko00195//Photosynthesis	K02113;K02113;K02113	GO:0009526//plastid envelope;GO:0031976//plastid thylakoid;GO:0044434//chloroplast part	GO:0019829//cation-transporting ATPase activity	GO:0005982//starch metabolic process;GO:0006090//pyruvate metabolic process;GO:0006605//protein targeting;GO:0006739//NADP metabolic process;GO:0006754//ATP biosynthetic process;GO:0006779//porphyrin-containing compound biosynthetic process;GO:0009620//response to fungus;GO:0009668//plastid membrane organization;GO:0009696//salicylic acid metabolic process;GO:0009755//hormone-mediated signaling p…
ncbi_112805265	ncbi_112805265	0.01348	0.0140044	0.002432	0	0	0.00138038	0.00195261	0	0.0154256	0.0233213	0	0	0.0719963	PREDICTED: F-box protein At5g50450-like [Arachis duranensis]	-	-	-	-	-	-	-
ncbi_112805275	ncbi_112805275	0.0805547	0.0520337	0.0614317	0.056346	0.0696971	0.0423972	0.0506587	0.15649	0.0418255	0.0865073	0.0449272	0.0173763	0.760245	PREDICTED: E3 ubiquitin-protein ligase At1g12760-like [Arachis duranensis]	-	-	-	-	-	-	-
ncbi_112705282	ncbi_112705282	0.000432735	0	0	0	0	0	0	0.0190909	0	0	0	0	0.0195236	PREDICTED: radixin-like [Arachis ipaensis]	-	-	-	-	-	-	-
ncbi_112731069	ncbi_112731069	0	0	0	0	0.0033479	0	0	0	0	0	0	0	0.0033479	PREDICTED: cyclin-dependent kinase 12-like [Arachis duranensis]	-	-	-	-	-	-	-
ncbi_112805297	ncbi_112805297	0.0466472	0.0291182	0.0185114	0.00704828	0.0455307	0.0628102	0.00939954	0.0184059	0.0283817	0	0.00747419	0.010757	0.284084	PREDICTED: protein indeterminate-domain 16 [Arachis duranensis]	-	-	-	-	-	-	-
[truncated: 8,955 more rows]
