# Supplementary material for: scRNA-seq Reveals the Mechanism of Fatty Acid Desaturase 2 Mutation to Repress Leaf Growth in Peanut (Arachis hypogaea L.)
Source: Cells. 2023 Sep 19;12(18):2305. doi: 10.3390/cells12182305 (PMC10527976; doi:10.3390/cells12182305)
Supplement: Supplementary file 1 [file cells-12-02305-s001.zip › Table S20 DEGs in primordium cell state.xlsx]

## Sheet: Table S20 DEGs in primordium ce
GeneID	State1	State2	State3	State4	State5	P_value	FDR	Symbol	Description	KEGG_A_class	KEGG_B_class	Pathway	K_ID	GO Component	GO Function	GO Process
ncbi_112797607	37.9526	7.34862	6.30645	2.75449	6.5	0	0	Letm1	PREDICTED: LETM1 and EF-hand domain-containing protein 1, mitochondrial-like [Arachis ipaensis]	-	-	-	-	GO:0031224//intrinsic component of membrane;GO:0043231//intracellular membrane-bounded organelle	-	-
ncbi_36489124	43.375	7.47706	6.85484	4.02395	10.7083	5.24784e-308	1.95306e-303	rbcL	ribulose 1,5-bisphosphate carboxylase/oxygenase large subunit (chloroplast) [Arachis hypogaea]	Metabolism;Metabolism;Metabolism;Metabolism	Global and overview maps;Global and overview maps;Energy metabolism;Carbohydrate metabolism	ko01100//Metabolic pathways;ko01200//Carbon metabolism;ko00710//Carbon fixation in photosynthetic organisms;ko00630//Glyoxylate and dicarboxylate metabolism	K01601;K01601;K01601;K01601	GO:0009536//plastid	GO:0016491//oxidoreductase activity;GO:0016831//carboxy-lyase activity;GO:0046872//metal ion binding	GO:0015977//carbon fixation;GO:0043094//cellular metabolic compound salvage
ncbi_36489123	32.6552	5.27523	4.08065	3.20359	11.2083	1.9577e-302	4.85725e-298	matK	maturase K (chloroplast) [Arachis hypogaea]	-	-	-	-	GO:0043231//intracellular membrane-bounded organelle	-	-
ncbi_112723219	0.241379	0.440367	0.467742	15.1078	2.5	8.81357e-262	1.64005e-257	DRR49A	PREDICTED: pathogenesis-related protein 2-like [Arachis ipaensis]	-	-	-	-	-	-	-
ncbi_112723217	0.456897	0.568807	0.870968	15.6647	2.54167	9.14406e-234	1.36124e-229	DRR49A	PREDICTED: pathogenesis-related protein 2-like [Arachis duranensis]	-	-	-	-	-	-	-
ncbi_112716706	27.5819	38.3119	25.7581	5.56287	2.91667	1.23139e-228	1.5276e-224	RBCS	PREDICTED: ribulose bisphosphate carboxylase small chain 1, chloroplastic-like [Arachis duranensis]	Metabolism;Metabolism;Metabolism;Metabolism	Global and overview maps;Global and overview maps;Energy metabolism;Carbohydrate metabolism	ko01100//Metabolic pathways;ko01200//Carbon metabolism;ko00710//Carbon fixation in photosynthetic organisms;ko00630//Glyoxylate and dicarboxylate metabolism	K01602;K01602;K01602;K01602	GO:0009536//plastid	GO:0016831//carboxy-lyase activity	GO:0043094//cellular metabolic compound salvage;GO:0044710//single-organism metabolic process
ncbi_112716705	38.25	52.6606	37.7419	9.11377	3.95833	4.38022e-218	4.65761e-214	RBCS	PREDICTED: ribulose bisphosphate carboxylase small chain 1, chloroplastic-like [Arachis duranensis]	Metabolism;Metabolism;Metabolism;Metabolism	Global and overview maps;Global and overview maps;Energy metabolism;Carbohydrate metabolism	ko01100//Metabolic pathways;ko01200//Carbon metabolism;ko00710//Carbon fixation in photosynthetic organisms;ko00630//Glyoxylate and dicarboxylate metabolism	K01602;K01602;K01602;K01602	GO:0009536//plastid	GO:0016831//carboxy-lyase activity	GO:0043094//cellular metabolic compound salvage;GO:0044710//single-organism metabolic process
ncbi_36489192	18.069	3.90826	3.64516	2.52096	7.70833	3.68252e-208	3.42627e-204	petB	cytochrome b6 (chloroplast) [Arachis hypogaea]	Metabolism;Metabolism	Global and overview maps;Energy metabolism	ko01100//Metabolic pathways;ko00195//Photosynthesis	K02635;K02635	GO:0031224//intrinsic component of membrane;GO:0044434//chloroplast part	GO:0003824//catalytic activity;GO:0009055//electron carrier activity;GO:0043169//cation binding;GO:0046906//tetrapyrrole binding	GO:0022900//electron transport chain
ncbi_112783400	19.6552	27.7798	19.129	4.41317	2.16667	1.16703e-201	9.6517e-198	RBCS	PREDICTED: ribulose bisphosphate carboxylase small chain 1, chloroplastic-like [Arachis duranensis]	Metabolism;Metabolism;Metabolism;Metabolism	Global and overview maps;Global and overview maps;Energy metabolism;Carbohydrate metabolism	ko01100//Metabolic pathways;ko01200//Carbon metabolism;ko00710//Carbon fixation in photosynthetic organisms;ko00630//Glyoxylate and dicarboxylate metabolism	K01602;K01602;K01602;K01602	GO:0009536//plastid	GO:0016831//carboxy-lyase activity	GO:0043094//cellular metabolic compound salvage;GO:0044710//single-organism metabolic process
ncbi_112792338	16.6767	22.0642	14.4194	3.33533	1.66667	5.94813e-199	4.42737e-195	CAB3	PREDICTED: chlorophyll a-b binding protein of LHCII type 1-like [Arachis duranensis]	Metabolism;Metabolism	Global and overview maps;Energy metabolism	ko01100//Metabolic pathways;ko00196//Photosynthesis - antenna proteins	K08912;K08912	-	-	-
ncbi_112783179	23.2069	29.3578	21.5968	5.7485	3.54167	1.16154e-177	7.85971e-174	RBCS	PREDICTED: ribulose bisphosphate carboxylase small chain 1, chloroplastic-like [Arachis ipaensis]	Metabolism;Metabolism;Metabolism;Metabolism	Global and overview maps;Global and overview maps;Energy metabolism;Carbohydrate metabolism	ko01100//Metabolic pathways;ko01200//Carbon metabolism;ko00710//Carbon fixation in photosynthetic organisms;ko00630//Glyoxylate and dicarboxylate metabolism	K01602;K01602;K01602;K01602	GO:0009536//plastid	GO:0016831//carboxy-lyase activity	GO:0043094//cellular metabolic compound salvage;GO:0044710//single-organism metabolic process
ncbi_112702914	0.275862	0.412844	0.290323	10.0958	1.625	3.30973e-177	2.05294e-173	DRR49A	PREDICTED: pathogenesis-related protein 2-like [Arachis duranensis]	-	-	-	-	-	-	-
ncbi_112791597	8.26724	10.6972	5.64516	1.20359	1.125	4.57602e-173	2.62005e-169	RCA	PREDICTED: ribulose bisphosphate carboxylase/oxygenase activase, chloroplastic [Arachis duranensis]	-	-	-	-	-	-	-
ncbi_112733648	9.96121	12.2936	6.87097	1.58084	1.375	4.95852e-173	2.63627e-169	RCA	PREDICTED: ribulose bisphosphate carboxylase/oxygenase activase, chloroplastic [Arachis ipaensis]	-	-	-	-	-	-	-
ncbi_112734545	10.6422	15.4404	9.69355	2.38922	1.25	3.80632e-171	1.88877e-167	CAB3	PREDICTED: chlorophyll a-b binding protein of LHCII type 1-like [Arachis ipaensis]	Metabolism;Metabolism	Global and overview maps;Energy metabolism	ko01100//Metabolic pathways;ko00196//Photosynthesis - antenna proteins	K08912;K08912	-	-	-
ncbi_36489160	17.556	3.23853	3.30645	4.15569	14.375	9.64629e-169	4.48752e-165	atpH	ATP synthase subunit c, chloroplastic [Ananas comosus]	Metabolism;Metabolism;Metabolism	Global and overview maps;Energy metabolism;Energy metabolism	ko01100//Metabolic pathways;ko00190//Oxidative phosphorylation;ko00195//Photosynthesis	K02110;K02110;K02110	GO:0031224//intrinsic component of membrane;GO:0033177//proton-transporting two-sector ATPase complex, proton-transporting domain;GO:0044434//chloroplast part	GO:0005488//binding;GO:0015077//monovalent inorganic cation transmembrane transporter activity	GO:0006754//ATP biosynthetic process;GO:0015988//energy coupled proton transmembrane transport, against electrochemical gradient
ncbi_112723216	0.232759	0.229358	0.241935	7.83832	1.625	1.48678e-167	6.50972e-164	DRR49A	PREDICTED: pathogenesis-related protein 2-like [Arachis ipaensis]	-	-	-	-	-	-	-
ncbi_36489139	12.8017	2.93578	3.1129	2.11377	6	4.05691e-159	1.6776e-155	psaB	photosystem I P700 apoprotein A2 (chloroplast) [Arachis hypogaea]	Metabolism;Metabolism	Global and overview maps;Energy metabolism	ko01100//Metabolic pathways;ko00195//Photosynthesis	K02690;K02690	-	-	-
ncbi_36489157	68.7543	16.9541	17.2258	27.0778	119.333	1.53247e-158	6.00348e-155	rpoC2	RNA polymerase beta' subunit (chloroplast) [Arachis hypogaea]	Metabolism;Metabolism;Metabolism;Genetic Information Processing	Global and overview maps;Nucleotide metabolism;Nucleotide metabolism;Transcription	ko01100//Metabolic pathways;ko00230//Purine metabolism;ko00240//Pyrimidine metabolism;ko03020//RNA polymerase	K03046;K03046;K03046;K03046	GO:0009536//plastid	GO:0034062//RNA polymerase activity	GO:0034645//cellular macromolecule biosynthetic process
ncbi_36489199	14.9397	3.02752	3.27419	4.22156	17.5	1.36534e-154	5.08133e-151	rps3	ribosomal protein S3 (chloroplast) [Arachis hypogaea]	Genetic Information Processing	Translation	ko03010//Ribosome	K02982	GO:0009536//plastid;GO:0044391//ribosomal subunit	GO:0003723//RNA binding;GO:0005198//structural molecule activity	GO:0010467//gene expression
ncbi_36489184	24.0388	5.10092	4.66129	8.42515	28.3333	3.23093e-154	1.14518e-150	rps18	ribosomal protein S18 (chloroplast) [Arachis hypogaea]	Genetic Information Processing	Translation	ko03010//Ribosome	K02963	GO:0009532//plastid stroma;GO:0030529//intracellular ribonucleoprotein complex	GO:0003723//RNA binding;GO:0005198//structural molecule activity	GO:0010467//gene expression
ncbi_112765995	6.27155	7.88991	4.93548	1.03593	0.5	7.74055e-150	2.61887e-146	PETE	PREDICTED: plastocyanin-like [Arachis duranensis]	Metabolism	Energy metabolism	ko00195//Photosynthesis	K02638	-	-	-
ncbi_112767125	5.35776	7.34862	4.70968	1.01198	0.375	4.30614e-144	1.39356e-140	CAB215	PREDICTED: chlorophyll a-b binding protein 215, chloroplastic [Arachis duranensis]	Metabolism;Metabolism	Global and overview maps;Energy metabolism	ko01100//Metabolic pathways;ko00196//Photosynthesis - antenna proteins	K08913;K08913	GO:0009521//photosystem;GO:0031224//intrinsic component of membrane	GO:0043169//cation binding;GO:0046906//tetrapyrrole binding	GO:0006091//generation of precursor metabolites and energy;GO:0006464//cellular protein modification process
ncbi_36489194	17.7629	3.55046	3.80645	6.54491	26.2917	6.73139e-144	2.08766e-140	rps11	ribosomal protein S11 (chloroplast) [Arachis hypogaea]	Genetic Information Processing	Translation	ko03010//Ribosome	K02948	GO:0009536//plastid;GO:0030529//intracellular ribonucleoprotein complex	GO:0003723//RNA binding;GO:0005198//structural molecule activity	GO:0010467//gene expression
ncbi_114927080	12.0302	2.88991	2.72581	3.27545	16.875	9.78006e-142	2.91184e-138	TIC214	hypothetical chloroplast RF19 (chloroplast) [Arachis hypogaea]	-	-	-	-	-	-	-
ncbi_112754741	5.71121	0.788991	0.83871	0.796407	1.375	1.03918e-141	2.97497e-138	PER44	PREDICTED: peroxidase 44-like [Arachis ipaensis]	Metabolism;Metabolism;Metabolism	Global and overview maps;Global and overview maps;Biosynthesis of other secondary metabolites	ko01100//Metabolic pathways;ko01110//Biosynthesis of secondary metabolites;ko00940//Phenylpropanoid biosynthesis	K00430;K00430;K00430	-	GO:0003824//catalytic activity;GO:0043169//cation binding;GO:0046906//tetrapyrrole binding	GO:0006950//response to stress;GO:0044710//single-organism metabolic process
ncbi_114927093	8.5	1.93578	1.67742	1.59281	6.25	5.82668e-141	1.60629e-137	ndhK	NADH-plastoquinone oxidoreductase subunit K (chloroplast) [Arachis hypogaea]	Metabolism;Metabolism	Global and overview maps;Energy metabolism	ko01100//Metabolic pathways;ko00190//Oxidative phosphorylation	K05582;K05582	GO:0044434//chloroplast part	GO:0043169//cation binding;GO:0048037//cofactor binding;GO:0050136//NADH dehydrogenase (quinone) activity;GO:0051536//iron-sulfur cluster binding	GO:0006091//generation of precursor metabolites and energy;GO:0044710//single-organism metabolic process;GO:0051234//establishment of localization
ncbi_114927083	19.3017	4.44954	4.6129	5.48503	17.9583	1.4317e-140	3.80591e-137	psbC	PREDICTED: LOW QUALITY PROTEIN: photosystem II CP43 reaction center protein-like [Prunus mume]	Metabolism;Metabolism	Global and overview maps;Energy metabolism	ko01100//Metabolic pathways;ko00195//Photosynthesis	K02705;K02705	GO:0009521//photosystem;GO:0031224//intrinsic component of membrane;GO:0044434//chloroplast part	GO:0009055//electron carrier activity;GO:0043169//cation binding;GO:0046906//tetrapyrrole binding	GO:0006464//cellular protein modification process;GO:0009767//photosynthetic electron transport chain
ncbi_36489170	16.2759	4.15596	3.70968	4.50299	16.6667	2.05616e-139	5.27746e-136	ycf4	photosystem I assembly protein ycf4 (chloroplast) [Arachis hypogaea]	-	-	-	-	GO:0009521//photosystem;GO:0031224//intrinsic component of membrane;GO:0044434//chloroplast part	-	GO:0044237//cellular metabolic process
ncbi_112734296	4.78879	6.51376	4.27419	0.868263	0.208333	3.46268e-139	8.59124e-136	SEND33	PREDICTED: ferredoxin [Arachis duranensis]	Metabolism	Energy metabolism	ko00195//Photosynthesis	K02639	-	GO:0043169//cation binding;GO:0051536//iron-sulfur cluster binding	GO:0006091//generation of precursor metabolites and energy
ncbi_112703527	0.215517	0.357798	0.322581	7.62275	1.125	2.53788e-137	6.09361e-134	PR10-1	PREDICTED: pathogenesis-related protein 2-like [Arachis duranensis]	-	-	-	-	-	-	-
ncbi_112752023	4.44397	5.88991	4.06452	0.748503	0.541667	3.40497e-135	7.92006e-132	CAB6A	PREDICTED: chlorophyll a-b binding protein 6A, chloroplastic [Arachis duranensis]	Metabolism	Energy metabolism	ko00196//Photosynthesis - antenna proteins	K08907	-	-	-
ncbi_112701750	5.62931	6.88991	4.83871	1.07186	0.458333	5.46225e-134	1.23204e-130	CAB215	PREDICTED: chlorophyll a-b binding protein 215, chloroplastic [Arachis duranensis]	Metabolism;Metabolism	Global and overview maps;Energy metabolism	ko01100//Metabolic pathways;ko00196//Photosynthesis - antenna proteins	K08913;K08913	GO:0009521//photosystem;GO:0031224//intrinsic component of membrane	GO:0043169//cation binding;GO:0046906//tetrapyrrole binding	GO:0006091//generation of precursor metabolites and energy;GO:0006464//cellular protein modification process
ncbi_112792125	4.88793	6.38532	3.59677	0.916168	0.5	3.18944e-132	6.98233e-129	SEND33	PREDICTED: ferredoxin [Arachis duranensis]	Metabolism	Energy metabolism	ko00195//Photosynthesis	K02639	-	GO:0043169//cation binding;GO:0051536//iron-sulfur cluster binding	GO:0006091//generation of precursor metabolites and energy
ncbi_36489222	8.12931	1.59633	1.69355	2.67066	13.5	5.25393e-130	1.11733e-126	ndhG	NADH-plastoquinone oxidoreductase subunit 6 (chloroplast) [Arachis hypogaea]	Metabolism;Metabolism	Global and overview maps;Energy metabolism	ko01100//Metabolic pathways;ko00190//Oxidative phosphorylation	K05578;K05578	GO:0031224//intrinsic component of membrane;GO:0044434//chloroplast part	GO:0048037//cofactor binding;GO:0050136//NADH dehydrogenase (quinone) activity	GO:0044710//single-organism metabolic process
ncbi_112803074	4.85776	6.44037	4.53226	0.934132	0.666667	1.00735e-128	2.08278e-125	CAB6A	PREDICTED: chlorophyll a-b binding protein 6A, chloroplastic [Arachis duranensis]	Metabolism	Energy metabolism	ko00196//Photosynthesis - antenna proteins	K08907	-	-	-
ncbi_112765969	0.185345	7.85321	1.19355	2.16766	0.125	3.80511e-125	7.65474e-122	--	PREDICTED: cold and drought-regulated protein CORA-like [Arachis ipaensis]	-	-	-	-	-	-	-
ncbi_112771718	4.33621	5.21101	3.58065	0.724551	0.25	4.84829e-125	9.49664e-122	CAB13	PREDICTED: chlorophyll a-b binding protein 13, chloroplastic [Arachis ipaensis]	Metabolism;Metabolism	Global and overview maps;Energy metabolism	ko01100//Metabolic pathways;ko00196//Photosynthesis - antenna proteins	K08914;K08914	GO:0009521//photosystem;GO:0031224//intrinsic component of membrane	GO:0043169//cation binding;GO:0046906//tetrapyrrole binding	GO:0006091//generation of precursor metabolites and energy;GO:0006464//cellular protein modification process
ncbi_112723212	0.142241	0.110092	0.177419	5.79042	0.666667	8.11332e-125	1.54846e-121	DRR49A	PREDICTED: pathogenesis-related protein 2-like [Arachis ipaensis]	-	-	-	-	-	-	-
ncbi_36489155	7.7931	1.66972	2.20968	2.82635	15.4583	6.19552e-123	1.15288e-119	rpoB	RNA polymerase beta subunit (chloroplast) [Arachis hypogaea]	Metabolism;Metabolism;Metabolism;Genetic Information Processing	Global and overview maps;Nucleotide metabolism;Nucleotide metabolism;Transcription	ko01100//Metabolic pathways;ko00230//Purine metabolism;ko00240//Pyrimidine metabolism;ko03020//RNA polymerase	K03043;K03043;K03043;K03043	-	-	-
ncbi_112723215	0.172414	0.238532	0.33871	5.7006	0.666667	2.87051e-121	5.21123e-118	DRR49A	PREDICTED: pathogenesis-related protein 2-like [Arachis ipaensis]	-	-	-	-	-	-	-
ncbi_36489166	3.22414	0.642202	0.419355	0.227545	0.333333	3.55007e-121	6.29148e-118	psbK	photosystem II protein K (chloroplast) [Arachis hypogaea]	Metabolism;Metabolism	Global and overview maps;Energy metabolism	ko01100//Metabolic pathways;ko00195//Photosynthesis	K02712;K02712	GO:0009523//photosystem II;GO:0044434//chloroplast part	-	GO:0044237//cellular metabolic process
ncbi_114927092	7.46983	1.66055	1.35484	1.8503	6.04167	4.52029e-121	7.82462e-118	atpB	PREDICTED: ATP synthase subunit beta, chloroplastic-like [Gossypium hirsutum]	Metabolism;Metabolism;Metabolism	Global and overview maps;Energy metabolism;Energy metabolism	ko01100//Metabolic pathways;ko00190//Oxidative phosphorylation;ko00195//Photosynthesis	K02112;K02112;K02112	GO:0033178//proton-transporting two-sector ATPase complex, catalytic domain;GO:0044434//chloroplast part	GO:0015078//hydrogen ion transmembrane transporter activity;GO:0019829//cation-transporting ATPase activity;GO:0032550//purine ribonucleoside binding	GO:0006754//ATP biosynthetic process;GO:0015988//energy coupled proton transmembrane transport, against electrochemical gradient
ncbi_36489193	11.9009	2.6422	2.95161	4.35928	16.5	6.63131e-121	1.12179e-117	rpoA	RNA polymerase alpha subunit (chloroplast) [Arachis hypogaea]	Metabolism;Metabolism;Metabolism;Genetic Information Processing	Global and overview maps;Nucleotide metabolism;Nucleotide metabolism;Transcription	ko01100//Metabolic pathways;ko00230//Purine metabolism;ko00240//Pyrimidine metabolism;ko03020//RNA polymerase	K03040;K03040;K03040;K03040	GO:0009536//plastid	GO:0005515//protein binding;GO:0034062//RNA polymerase activity	GO:0034645//cellular macromolecule biosynthetic process
ncbi_36489215	5.7931	1.25688	0.822581	1.44311	6.83333	5.41191e-119	8.95166e-116	ndhF	NADH-plastoquinone oxidoreductase subunit 5 (chloroplast) [Arachis hypogaea]	Metabolism;Metabolism	Global and overview maps;Energy metabolism	ko01100//Metabolic pathways;ko00190//Oxidative phosphorylation	K05577;K05577	GO:0009536//plastid;GO:0031224//intrinsic component of membrane	GO:0003824//catalytic activity;GO:0048037//cofactor binding	GO:0022904//respiratory electron transport chain
ncbi_36489219	5.18103	1.01835	1.19355	1.01198	5.75	7.10261e-119	1.14928e-115	ndhD	NADH-plastoquinone oxidoreductase subunit 4 (chloroplast) [Arachis hypogaea]	Metabolism;Metabolism	Global and overview maps;Energy metabolism	ko01100//Metabolic pathways;ko00190//Oxidative phosphorylation	K05575;K05575	GO:0031224//intrinsic component of membrane;GO:0044434//chloroplast part	GO:0016651//oxidoreductase activity, acting on NAD(P)H;GO:0048037//cofactor binding	GO:0022904//respiratory electron transport chain
ncbi_112789142	4.90086	6.04587	3.72581	0.988024	0.5	8.69217e-118	1.37656e-114	FBA2	PREDICTED: fructose-bisphosphate aldolase 1, chloroplastic [Arachis duranensis]	Metabolism;Metabolism;Metabolism;Metabolism;Metabolism;Metabolism;Metabolism;Metabolism	Global and overview maps;Global and overview maps;Global and overview maps;Global and overview maps;Carbohydrate metabolism;Energy metabolism;Carbohydrate metabolism;Carbohydrate metabolism	ko01100//Metabolic pathways;ko01110//Biosynthesis of secondary metabolites;ko01200//Carbon metabolism;ko01230//Biosynthesis of amino acids;ko00010//Glycolysis / Gluconeogenesis;ko00710//Carbon fixation in photosynthetic organisms;ko00051//Fructose and mannose metabolism;ko00030//Pentose phosphate pathway	K01623;K01623;K01623;K01623;K01623;K01623;K01623;K01623	-	GO:0016832//aldehyde-lyase activity	GO:0006090//pyruvate metabolic process
ncbi_112723220	0.125	0.119266	0.193548	4.82635	1.29167	4.38297e-113	6.79661e-110	DRR49A	PREDICTED: pathogenesis-related protein 2-like [Arachis ipaensis]	-	-	-	-	-	-	-
ncbi_112723125	0.24569	0.504587	0.806452	7.20359	0.666667	5.49517e-112	8.34738e-109	DRR49A	pathogenesis-related class 10 protein [Arachis hypogaea]	-	-	-	-	-	-	-
ncbi_114927086	11.75	2.81651	2.69355	4.44311	14.4167	4.01604e-111	5.97852e-108	clpP	clp protease proteolytic subunit (chloroplast) [Arachis hypogaea]	-	-	-	-	GO:0009532//plastid stroma	GO:0070011//peptidase activity, acting on L-amino acid peptides	GO:0019538//protein metabolic process
ncbi_36489221	2.72414	0.513761	0.5	0.131737	0.416667	2.83825e-108	4.14234e-105	ndhE	NADH-plastoquinone oxidoreductase subunit 4L (chloroplast) [Arachis hypogaea]	Metabolism;Metabolism	Global and overview maps;Energy metabolism	ko01100//Metabolic pathways;ko00190//Oxidative phosphorylation	K05576;K05576	GO:0031224//intrinsic component of membrane;GO:0044434//chloroplast part	GO:0016651//oxidoreductase activity, acting on NAD(P)H;GO:0048037//cofactor binding	GO:0022904//respiratory electron transport chain
ncbi_112764769	0.340517	0.348624	1.12903	6.20958	2.5	2.26594e-107	3.24347e-104	AHL17	PREDICTED: AT-hook motif nuclear-localized protein 17-like [Arachis ipaensis]	-	-	-	-	-	-	-
ncbi_112719711	0.258621	0.366972	2.24194	7.49102	0.958333	2.51171e-107	3.52744e-104	PDF2.1	PREDICTED: defensin Ec-AMP-D2-like [Arachis ipaensis]	-	-	-	-	-	-	-
ncbi_36489172	4.69828	1.0367	1.08065	0.844311	3.16667	6.05015e-106	8.33945e-103	petA	cytochrome f (chloroplast) [Arachis hypogaea]	Metabolism;Metabolism	Global and overview maps;Energy metabolism	ko01100//Metabolic pathways;ko00195//Photosynthesis	K02634;K02634	GO:0016021//integral component of membrane;GO:0034357//photosynthetic membrane;GO:0043231//intracellular membrane-bounded organelle	GO:0043169//cation binding;GO:0046906//tetrapyrrole binding	GO:0044237//cellular metabolic process;GO:0044710//single-organism metabolic process
ncbi_112706236	0.344828	0.284404	0.903226	5.77246	2.125	5.86095e-105	7.93178e-102	AHL17	PREDICTED: AT-hook motif nuclear-localized protein 17-like [Arachis duranensis]	-	-	-	-	-	-	-
ncbi_112703534	0.288793	0.284404	0.806452	6.67066	0.708333	5.03028e-104	6.68604e-101	PR10-1	PREDICTED: pathogenesis-related protein 2-like [Arachis duranensis]	-	-	-	-	-	-	-
ncbi_112803007	3.86207	4.42202	2.93548	0.652695	0.708333	1.51707e-103	1.98105e-100	CAB3	PREDICTED: chlorophyll a-b binding protein of LHCII type 1 [Arachis duranensis]	Metabolism;Metabolism	Global and overview maps;Energy metabolism	ko01100//Metabolic pathways;ko00196//Photosynthesis - antenna proteins	K08912;K08912	-	-	-
ncbi_112703414	5.89655	8.40367	6	2.05389	0.916667	6.15992e-103	7.9052e-100	PSBR	PREDICTED: photosystem II 10 kDa polypeptide, chloroplastic [Arachis duranensis]	Metabolism;Metabolism	Global and overview maps;Energy metabolism	ko01100//Metabolic pathways;ko00195//Photosynthesis	K03541;K03541	-	-	-
ncbi_112771801	6.09483	9.04587	6.17742	2.20359	1.08333	2.1383e-102	2.69763e-99	PSBR	PREDICTED: photosystem II 10 kDa polypeptide, chloroplastic [Arachis ipaensis]	Metabolism;Metabolism	Global and overview maps;Energy metabolism	ko01100//Metabolic pathways;ko00195//Photosynthesis	K03541;K03541	-	-	-
ncbi_112764252	2.68103	4.07339	2.67742	0.491018	0.25	9.59693e-102	1.19055e-98	PSBP	PREDICTED: oxygen-evolving enhancer protein 2, chloroplastic-like [Arachis ipaensis]	Metabolism;Metabolism	Global and overview maps;Energy metabolism	ko01100//Metabolic pathways;ko00195//Photosynthesis	K02717;K02717	-	-	-
ncbi_112751942	3.37069	3.66055	2.64516	0.592814	0.25	3.80964e-101	4.64857e-98	CAB3	PREDICTED: chlorophyll a-b binding protein of LHCII type 1 [Arachis duranensis]	Metabolism;Metabolism	Global and overview maps;Energy metabolism	ko01100//Metabolic pathways;ko00196//Photosynthesis - antenna proteins	K08912;K08912	-	-	-
ncbi_36489143	4.42672	1.15596	0.951613	0.622754	1.66667	4.47231e-101	5.36916e-98	psbZ	PsbZ (chloroplast) [Arachis hypogaea]	Metabolism;Metabolism	Global and overview maps;Energy metabolism	ko01100//Metabolic pathways;ko00195//Photosynthesis	K02724;K02724	GO:0009523//photosystem II;GO:0031224//intrinsic component of membrane;GO:0044434//chloroplast part	-	GO:0042548//regulation of photosynthesis, light reaction
ncbi_36489188	5.15517	1.41284	1.17742	1.02994	3.25	2.21289e-98	2.61448e-95	psbB	PsbB (chloroplast) [Arachis hypogaea]	Metabolism;Metabolism	Global and overview maps;Energy metabolism	ko01100//Metabolic pathways;ko00195//Photosynthesis	K02704;K02704	GO:0043231//intracellular membrane-bounded organelle	-	-
ncbi_112727978	2.65948	3.50459	2.09677	0.54491	0.0833333	4.21436e-98	4.90136e-95	LHCB4.1	PREDICTED: chlorophyll a-b binding protein CP29.2, chloroplastic-like [Arachis ipaensis]	Metabolism;Metabolism	Global and overview maps;Energy metabolism	ko01100//Metabolic pathways;ko00196//Photosynthesis - antenna proteins	K08915;K08915	GO:0009521//photosystem;GO:0031224//intrinsic component of membrane;GO:0031976//plastid thylakoid;GO:0044434//chloroplast part	GO:0043169//cation binding;GO:0046906//tetrapyrrole binding	GO:0006091//generation of precursor metabolites and energy;GO:0006464//cellular protein modification process;GO:0009642//response to light intensity;GO:0034285//response to disaccharide;GO:0043269//regulation of ion transport
ncbi_112801730	2.88793	4.16514	3.19355	0.562874	0.458333	4.02876e-97	4.61343e-94	LHCB5	PREDICTED: chlorophyll a-b binding protein CP26, chloroplastic [Arachis duranensis]	Metabolism;Metabolism	Global and overview maps;Energy metabolism	ko01100//Metabolic pathways;ko00196//Photosynthesis - antenna proteins	K08916;K08916	GO:0009521//photosystem;GO:0031224//intrinsic component of membrane	GO:0043169//cation binding;GO:0046906//tetrapyrrole binding	GO:0006091//generation of precursor metabolites and energy;GO:0006464//cellular protein modification process
ncbi_36489241	3.82759	0.761468	0.887097	0.772455	2.08333	4.3316e-97	4.88506e-94	rpl2-A	ribosomal protein L2 (chloroplast) [Arachis hypogaea]	Genetic Information Processing	Translation	ko03010//Ribosome	K02886	GO:0009536//plastid;GO:0044391//ribosomal subunit	GO:0003723//RNA binding;GO:0003824//catalytic activity;GO:0005198//structural molecule activity	GO:0010467//gene expression
ncbi_112750192	3.26293	4.17431	2.3871	0.718563	0.291667	1.56908e-96	1.74315e-93	LHCB4.1	PREDICTED: chlorophyll a-b binding protein CP29.2, chloroplastic-like [Arachis duranensis]	Metabolism;Metabolism	Global and overview maps;Energy metabolism	ko01100//Metabolic pathways;ko00196//Photosynthesis - antenna proteins	K08915;K08915	GO:0009521//photosystem;GO:0031224//intrinsic component of membrane;GO:0031976//plastid thylakoid;GO:0044434//chloroplast part	GO:0043169//cation binding;GO:0046906//tetrapyrrole binding	GO:0006091//generation of precursor metabolites and energy;GO:0006464//cellular protein modification process;GO:0009642//response to light intensity;GO:0034285//response to disaccharide;GO:0043269//regulation of ion transport
ncbi_36489162	4.97845	1.22936	1.51613	1.03593	4.125	9.11036e-95	9.97223e-92	atpA	ATP synthase CF1 alpha subunit (chloroplast) [Arachis hypogaea]	Metabolism;Metabolism;Metabolism	Global and overview maps;Energy metabolism;Energy metabolism	ko01100//Metabolic pathways;ko00190//Oxidative phosphorylation;ko00195//Photosynthesis	K02111;K02111;K02111	-	-	-
ncbi_112751653	2.8319	3.75229	2.64516	0.580838	0.208333	1.84731e-94	1.99277e-91	LHCB5	PREDICTED: chlorophyll a-b binding protein CP26, chloroplastic [Arachis duranensis]	Metabolism;Metabolism	Global and overview maps;Energy metabolism	ko01100//Metabolic pathways;ko00196//Photosynthesis - antenna proteins	K08916;K08916	GO:0009521//photosystem;GO:0031224//intrinsic component of membrane	GO:0043169//cation binding;GO:0046906//tetrapyrrole binding	GO:0006091//generation of precursor metabolites and energy;GO:0006464//cellular protein modification process
ncbi_112702075	2.22414	3.04587	2.22581	0.311377	0.166667	1.055e-92	1.12181e-89	PSBP	PREDICTED: oxygen-evolving enhancer protein 2, chloroplastic-like [Arachis duranensis]	Metabolism;Metabolism	Global and overview maps;Energy metabolism	ko01100//Metabolic pathways;ko00195//Photosynthesis	K02717;K02717	-	-	-
ncbi_36489126	3.18966	0.798165	0.532258	0.473054	1.91667	1.27197e-92	1.33347e-89	atpE	ATP synthase CF1 epsilon subunit (chloroplast) [Arachis hypogaea]	Metabolism;Metabolism;Metabolism	Global and overview maps;Energy metabolism;Energy metabolism	ko01100//Metabolic pathways;ko00190//Oxidative phosphorylation;ko00195//Photosynthesis	K02114;K02114;K02114	GO:0033178//proton-transporting two-sector ATPase complex, catalytic domain;GO:0044434//chloroplast part	GO:0015078//hydrogen ion transmembrane transporter activity;GO:0019829//cation-transporting ATPase activity	GO:0006754//ATP biosynthetic process;GO:0006818//hydrogen transport
ncbi_112794410	1.68966	1.38532	5.87097	15	4.58333	1.6136e-92	1.66812e-89	RPL10	PREDICTED: 60S ribosomal protein L10 [Glycine max]	Genetic Information Processing	Translation	ko03010//Ribosome	K02866	-	-	-
ncbi_112772315	3.19828	3.89908	2.87097	0.766467	0.166667	4.16174e-92	4.24344e-89	PSAO	PREDICTED: photosystem I subunit O [Arachis ipaensis]	Metabolism	Energy metabolism	ko00195//Photosynthesis	K14332	GO:0009521//photosystem;GO:0009536//plastid	-	GO:0000097//sulfur amino acid biosynthetic process;GO:0006873//cellular ion homeostasis;GO:0006996//organelle organization;GO:0009765//photosynthesis, light harvesting;GO:0016072//rRNA metabolic process;GO:0030001//metal ion transport;GO:0031399//regulation of protein modification process;GO:0043623//cellular protein complex assembly
ncbi_112715058	0.310345	0.40367	1.20968	6.17964	2.08333	4.68143e-92	4.70882e-89	GAPC2	PREDICTED: glyceraldehyde-3-phosphate dehydrogenase GAPC2, cytosolic-like [Arachis ipaensis]	Metabolism;Metabolism;Metabolism;Metabolism;Metabolism;Metabolism	Global and overview maps;Global and overview maps;Global and overview maps;Global and overview maps;Carbohydrate metabolism;Energy metabolism	ko01100//Metabolic pathways;ko01110//Biosynthesis of secondary metabolites;ko01200//Carbon metabolism;ko01230//Biosynthesis of amino acids;ko00010//Glycolysis / Gluconeogenesis;ko00710//Carbon fixation in photosynthetic organisms	K00134;K00134;K00134;K00134;K00134;K00134	-	GO:0000166//nucleotide binding;GO:0016903//oxidoreductase activity, acting on the aldehyde or oxo group of donors	GO:0044710//single-organism metabolic process
ncbi_112735433	3.65517	4.52294	3.16129	0.964072	0.583333	1.83297e-91	1.81911e-88	PSBQ2	PREDICTED: oxygen-evolving enhancer protein 3-2, chloroplastic [Arachis duranensis]	Metabolism;Metabolism	Global and overview maps;Energy metabolism	ko01100//Metabolic pathways;ko00195//Photosynthesis	K08901;K08901	-	-	-
ncbi_112726720	4.40948	5.26606	3.70968	1.16766	0.75	1.78031e-90	1.7436e-87	PSBQ2	PREDICTED: oxygen-evolving enhancer protein 3-2, chloroplastic [Arachis ipaensis]	Metabolism;Metabolism	Global and overview maps;Energy metabolism	ko01100//Metabolic pathways;ko00195//Photosynthesis	K08901;K08901	GO:0005576//extracellular region;GO:0009532//plastid stroma;GO:0031978//plastid thylakoid lumen;GO:0044434//chloroplast part	-	GO:0006873//cellular ion homeostasis;GO:0030001//metal ion transport;GO:0043094//cellular metabolic compound salvage
ncbi_112797561	2.05172	3.33028	1.58065	0.371257	0.0833333	3.17418e-90	3.06836e-87	PSAL	PREDICTED: photosystem I reaction center subunit XI, chloroplastic [Arachis duranensis]	Metabolism;Metabolism	Global and overview maps;Energy metabolism	ko01100//Metabolic pathways;ko00195//Photosynthesis	K02699;K02699	GO:0009521//photosystem;GO:0009526//plastid envelope;GO:0031224//intrinsic component of membrane;GO:0031976//plastid thylakoid;GO:0044434//chloroplast part	-	GO:0006091//generation of precursor metabolites and energy;GO:0006873//cellular ion homeostasis;GO:0006996//organelle organization;GO:0030001//metal ion transport;GO:0043623//cellular protein complex assembly
ncbi_36489183	2.96983	0.458716	0.564516	0.622754	2.20833	2.92993e-89	2.79594e-86	rpl33	ribosomal protein L33 (chloroplast) [Arachis hypogaea]	Genetic Information Processing	Translation	ko03010//Ribosome	K02913	GO:0009536//plastid;GO:0030529//intracellular ribonucleoprotein complex	-	GO:0010467//gene expression
ncbi_112723218	0.012931	0.0366972	0.0322581	2.43713	0.541667	4.58977e-87	4.32443e-84	DRR49A	PREDICTED: pathogenesis-related protein 2-like [Arachis ipaensis]	-	-	-	-	-	-	-
ncbi_112738368	0.49569	0.651376	1.66129	7.92814	1.95833	5.93191e-85	5.51913e-82	HSP26-A	PREDICTED: probable glutathione S-transferase [Arachis ipaensis]	Metabolism	Metabolism of other amino acids	ko00480//Glutathione metabolism	K00799	-	GO:0003824//catalytic activity	-
ncbi_112736623	0.12069	0.146789	0.548387	3.35928	1.04167	8.26589e-85	7.59574e-82	HSC-2	PREDICTED: heat shock cognate 70 kDa protein 2 [Arachis duranensis]	Genetic Information Processing;Cellular Processes;Genetic Information Processing	Folding, sorting and degradation;Transport and catabolism;Transcription	ko04141//Protein processing in endoplasmic reticulum;ko04144//Endocytosis;ko03040//Spliceosome	K03283;K03283;K03283	-	-	-
ncbi_112754934	3.29741	3.86239	2.59677	0.748503	0.625	2.87992e-84	2.61416e-81	GAPA	PREDICTED: glyceraldehyde-3-phosphate dehydrogenase A, chloroplastic [Arachis ipaensis]	Metabolism;Metabolism;Metabolism	Global and overview maps;Global and overview maps;Energy metabolism	ko01100//Metabolic pathways;ko01200//Carbon metabolism;ko00710//Carbon fixation in photosynthetic organisms	K05298;K05298;K05298	-	GO:0000166//nucleotide binding;GO:0016903//oxidoreductase activity, acting on the aldehyde or oxo group of donors	GO:0044710//single-organism metabolic process
ncbi_112708247	2.26724	3.33945	2.37097	0.586826	0.166667	7.74914e-84	6.9493e-81	lhcA-P4	PREDICTED: chlorophyll a-b binding protein P4, chloroplastic [Arachis duranensis]	Metabolism	Energy metabolism	ko00196//Photosynthesis - antenna proteins	K08910	GO:0009521//photosystem;GO:0031224//intrinsic component of membrane	GO:0043169//cation binding;GO:0046906//tetrapyrrole binding	GO:0006091//generation of precursor metabolites and energy;GO:0006464//cellular protein modification process
ncbi_112697048	3.97414	4.34862	2.59677	1	0.583333	6.84797e-83	6.06803e-80	GAPA	PREDICTED: glyceraldehyde-3-phosphate dehydrogenase A, chloroplastic [Arachis ipaensis]	Metabolism;Metabolism;Metabolism	Global and overview maps;Global and overview maps;Energy metabolism	ko01100//Metabolic pathways;ko01200//Carbon metabolism;ko00710//Carbon fixation in photosynthetic organisms	K05298;K05298;K05298	-	GO:0000166//nucleotide binding;GO:0016903//oxidoreductase activity, acting on the aldehyde or oxo group of donors	GO:0044710//single-organism metabolic process
ncbi_112723126	0.0560345	0.0825688	0.0645161	2.92216	0.25	1.22981e-82	1.07692e-79	DRR49A	PREDICTED: pathogenesis-related protein 2-like [Arachis ipaensis]	-	-	-	-	-	-	-
ncbi_112744254	2	3.08257	1.46774	0.413174	0.166667	1.46569e-82	1.26855e-79	PSAL	PREDICTED: photosystem I reaction center subunit XI, chloroplastic [Arachis ipaensis]	Metabolism;Metabolism	Global and overview maps;Energy metabolism	ko01100//Metabolic pathways;ko00195//Photosynthesis	K02699;K02699	GO:0009521//photosystem;GO:0009526//plastid envelope;GO:0031224//intrinsic component of membrane;GO:0031976//plastid thylakoid;GO:0044434//chloroplast part	-	GO:0006091//generation of precursor metabolites and energy;GO:0006873//cellular ion homeostasis;GO:0006996//organelle organization;GO:0030001//metal ion transport;GO:0043623//cellular protein complex assembly
ncbi_36489218	1.96121	0.385321	0.403226	0.131737	0.166667	2.61532e-82	2.23755e-79	ccsA	cytochrome c heme attachment protein (chloroplast) [Arachis hypogaea]	-	-	-	-	GO:0031224//intrinsic component of membrane;GO:0034357//photosynthetic membrane	GO:0046906//tetrapyrrole binding	GO:0043623//cellular protein complex assembly
ncbi_112790549	2.20259	2.37615	7.6129	19.9162	5.25	5.03833e-82	4.26157e-79	HSP26-A	PREDICTED: probable glutathione S-transferase [Arachis ipaensis]	Metabolism	Metabolism of other amino acids	ko00480//Glutathione metabolism	K00799	-	GO:0003824//catalytic activity	-
ncbi_112744836	0.336207	0.486239	0.725806	4.62275	2.5	1.04834e-80	8.76751e-78	BAG5	PREDICTED: ABC transporter F family member 4-like [Arachis ipaensis]	-	-	-	-	-	-	-
ncbi_112734748	2.73707	3.62385	2.66129	0.694611	0.5	2.68155e-79	2.21773e-76	CAB7	PREDICTED: chlorophyll a-b binding protein 7, chloroplastic [Arachis duranensis]	Metabolism	Energy metabolism	ko00196//Photosynthesis - antenna proteins	K08908	-	-	-
ncbi_112788935	0.103448	0.155963	0.516129	3.90419	0.458333	3.06168e-79	2.50429e-76	MHB1	PREDICTED: non-symbiotic hemoglobin 1 [Arachis duranensis]	-	-	-	-	-	GO:0043169//cation binding;GO:0046906//tetrapyrrole binding	GO:0015669//gas transport
ncbi_112765959	1.90948	2.44954	1.82258	0.293413	0.166667	7.76914e-79	6.28566e-76	CAB8	PREDICTED: chlorophyll a-b binding protein 8, chloroplastic [Arachis duranensis]	Metabolism	Energy metabolism	ko00196//Photosynthesis - antenna proteins	K08909	-	-	-
ncbi_112790492	1.82759	2.47706	1.70968	0.299401	0.208333	1.81525e-76	1.45285e-73	--	membrane family protein [Populus trichocarpa]	-	-	-	-	-	-	GO:0044237//cellular metabolic process
ncbi_112790583	2.52155	3.00917	1.74194	0.562874	0.291667	2.67851e-75	2.12095e-72	PSBO	PREDICTED: oxygen-evolving enhancer protein 1, chloroplastic [Arachis duranensis]	Metabolism;Metabolism	Global and overview maps;Energy metabolism	ko01100//Metabolic pathways;ko00195//Photosynthesis	K02716;K02716	GO:0009521//photosystem;GO:0019867//outer membrane;GO:0031224//intrinsic component of membrane	-	GO:0042548//regulation of photosynthesis, light reaction
ncbi_36489168	2.46552	0.614679	0.580645	0.383234	1.625	3.85999e-75	3.02432e-72	accD	beta-carboxyltransferase 2 [Arachis hypogaea]	Metabolism;Metabolism;Metabolism;Metabolism;Metabolism;Metabolism;Metabolism	Global and overview maps;Global and overview maps;Global and overview maps;Carbohydrate metabolism;Global and overview maps;Lipid metabolism;Carbohydrate metabolism	ko01100//Metabolic pathways;ko01110//Biosynthesis of secondary metabolites;ko01200//Carbon metabolism;ko00620//Pyruvate metabolism;ko01212//Fatty acid metabolism;ko00061//Fatty acid biosynthesis;ko00640//Propanoate metabolism	K01963;K01963;K01963;K01963;K01963;K01963;K01963	GO:0009532//plastid stroma	GO:0016421//CoA carboxylase activity;GO:0032550//purine ribonucleoside binding;GO:0046914//transition metal ion binding	GO:0006631//fatty acid metabolic process;GO:0015937//coenzyme A biosynthetic process
ncbi_112715063	0.573276	0.651376	1.51613	7.22156	1.29167	8.1105e-75	6.24859e-72	--	PREDICTED: uncharacterized protein LOC107468936 [Arachis duranensis]	-	-	-	-	-	-	-
ncbi_112720204	2.42672	2.7156	2.17742	0.508982	0.291667	8.14307e-75	6.24859e-72	PSBO	PREDICTED: oxygen-evolving enhancer protein 1, chloroplastic [Arachis ipaensis]	Metabolism;Metabolism	Global and overview maps;Energy metabolism	ko01100//Metabolic pathways;ko00195//Photosynthesis	K02716;K02716	GO:0009521//photosystem;GO:0019867//outer membrane;GO:0031224//intrinsic component of membrane	-	GO:0042548//regulation of photosynthesis, light reaction
ncbi_112741690	0.228448	0.238532	0.693548	5.1976	0.916667	3.73828e-74	2.8393e-71	LLR18B	PREDICTED: ABA-responsive protein ABR17-like [Arachis ipaensis]	-	-	-	-	-	-	-
ncbi_112701901	2.09052	2.24771	1.64516	0.353293	0.166667	3.96271e-74	2.97936e-71	PSBO	PREDICTED: oxygen-evolving enhancer protein 1, chloroplastic-like [Arachis duranensis]	Metabolism;Metabolism	Global and overview maps;Energy metabolism	ko01100//Metabolic pathways;ko00195//Photosynthesis	K02716;K02716	-	-	-
ncbi_112765233	1.99138	2.77982	1.80645	0.419162	0.25	1.20455e-73	8.96585e-71	CAB8	PREDICTED: chlorophyll a-b binding protein 8, chloroplastic [Arachis duranensis]	Metabolism	Energy metabolism	ko00196//Photosynthesis - antenna proteins	K08909	-	-	-
ncbi_112723236	0.107759	0.0917431	0.0645161	3.05389	0.583333	1.62073e-73	1.19442e-70	DRR49A	PREDICTED: pathogenesis-related protein 2-like [Arachis ipaensis]	-	-	-	-	-	-	-
ncbi_112723214	0.349138	0.522936	0.564516	5.17964	1.33333	8.039e-73	5.86634e-70	DRR49A	PREDICTED: pathogenesis-related protein 2-like [Arachis ipaensis]	-	-	-	-	-	-	-
ncbi_112766006	2.11638	3.46789	1.98387	0.461078	0.5	1.18931e-72	8.59459e-70	RCA1	PREDICTED: ribulose bisphosphate carboxylase/oxygenase activase, chloroplastic-like [Arachis ipaensis]	-	-	-	-	-	-	-
ncbi_112709894	1.9569	2.73394	2.16129	0.431138	0.0833333	1.32159e-72	9.45865e-70	PSAH2	PREDICTED: photosystem I reaction center subunit VI-2, chloroplastic-like [Arachis duranensis]	Metabolism;Metabolism	Global and overview maps;Energy metabolism	ko01100//Metabolic pathways;ko00195//Photosynthesis	K02695;K02695	-	-	-
ncbi_112796386	0.155172	0.211009	0.677419	4.26347	0.791667	1.75695e-71	1.24548e-68	LLR18B	PREDICTED: ABA-responsive protein ABR17-like [Arachis duranensis]	-	-	-	-	-	-	-
ncbi_112723127	0.116379	0.12844	0.209677	3.09581	0.291667	2.24444e-71	1.57604e-68	DRR49A	PREDICTED: pathogenesis-related protein 2-like [Arachis ipaensis]	-	-	-	-	-	-	-
ncbi_112771644	2.42672	3.38532	1.95161	0.748503	0.458333	2.68522e-71	1.86794e-68	GLO1	PREDICTED: peroxisomal (S)-2-hydroxy-acid oxidase GLO1 isoform X1 [Arachis ipaensis]	Metabolism;Metabolism;Metabolism;Cellular Processes;Metabolism	Global and overview maps;Global and overview maps;Global and overview maps;Transport and catabolism;Carbohydrate metabolism	ko01100//Metabolic pathways;ko01110//Biosynthesis of secondary metabolites;ko01200//Carbon metabolism;ko04146//Peroxisome;ko00630//Glyoxylate and dicarboxylate metabolism	K11517;K11517;K11517;K11517;K11517	-	GO:0003824//catalytic activity;GO:0032553//ribonucleotide binding	GO:0044710//single-organism metabolic process
ncbi_112776915	2.03017	2.74312	2.48387	0.502994	0.375	1.2913e-70	8.8996e-68	PSAH2	PREDICTED: photosystem I reaction center subunit VI-2, chloroplastic-like [Arachis duranensis]	Metabolism;Metabolism	Global and overview maps;Energy metabolism	ko01100//Metabolic pathways;ko00195//Photosynthesis	K02695;K02695	-	-	-
ncbi_112802917	0.189655	0.229358	0.758065	3.58683	1.66667	2.24185e-70	1.53089e-67	HSP83A	PREDICTED: heat shock protein 83 isoform X1 [Arachis ipaensis]	Organismal Systems;Genetic Information Processing	Environmental adaptation;Folding, sorting and degradation	ko04626//Plant-pathogen interaction;ko04141//Protein processing in endoplasmic reticulum	K04079;K04079	-	-	-
ncbi_112764744	1.91379	2.45872	1.96774	0.42515	0.208333	3.34466e-70	2.26321e-67	PSBO	PREDICTED: oxygen-evolving enhancer protein 1, chloroplastic-like [Arachis ipaensis]	Metabolism;Metabolism	Global and overview maps;Energy metabolism	ko01100//Metabolic pathways;ko00195//Photosynthesis	K02716;K02716	-	-	-
ncbi_36489224	2.64655	0.587156	0.774194	0.526946	2.58333	1.04067e-69	6.9784e-67	ndhA	NADH-plastoquinone oxidoreductase subunit 1 (chloroplast) [Arachis hypogaea]	Metabolism;Metabolism	Global and overview maps;Energy metabolism	ko01100//Metabolic pathways;ko00190//Oxidative phosphorylation	K05572;K05572	GO:0031224//intrinsic component of membrane;GO:0044434//chloroplast part	GO:0016651//oxidoreductase activity, acting on NAD(P)H;GO:0048037//cofactor binding	GO:0006091//generation of precursor metabolites and energy;GO:0044710//single-organism metabolic process
ncbi_112784034	0.353448	0.348624	1.45161	4.75449	1.41667	2.75897e-69	1.83355e-66	LSU2	protein RESPONSE TO LOW SULFUR 2-like [Cajanus cajan]	-	-	-	-	-	-	-
ncbi_112707348	2.28879	2.63303	2.29032	0.491018	0.458333	7.8866e-69	5.1949e-66	CAB13	PREDICTED: chlorophyll a-b binding protein 13, chloroplastic [Arachis ipaensis]	Metabolism;Metabolism	Global and overview maps;Energy metabolism	ko01100//Metabolic pathways;ko00196//Photosynthesis - antenna proteins	K08914;K08914	GO:0009521//photosystem;GO:0031224//intrinsic component of membrane	GO:0043169//cation binding;GO:0046906//tetrapyrrole binding	GO:0006091//generation of precursor metabolites and energy;GO:0006464//cellular protein modification process
ncbi_112752065	1.25431	1.95413	0.919355	0.101796	0.0833333	9.60718e-69	6.27273e-66	--	PREDICTED: repetitive proline-rich cell wall protein 2-like [Arachis ipaensis]	-	-	-	-	-	-	-
ncbi_112738311	1.37931	1.99083	1.46774	0.197605	0.0416667	1.01117e-68	6.54471e-66	--	membrane family protein [Populus trichocarpa]	-	-	-	-	-	-	GO:0044237//cellular metabolic process
ncbi_112796142	2.11207	2.65138	1.79032	0.532934	0.208333	1.31949e-68	8.4667e-66	PSAF	PREDICTED: photosystem I reaction center subunit III, chloroplastic [Arachis duranensis]	Metabolism;Metabolism	Global and overview maps;Energy metabolism	ko01100//Metabolic pathways;ko00195//Photosynthesis	K02694;K02694	GO:0043234//protein complex	-	GO:0044237//cellular metabolic process
ncbi_112755742	0.0818966	0.110092	0.209677	3.01796	0.25	3.48433e-67	2.21666e-64	PARB	PREDICTED: glutathione S-transferase APIC-like isoform X1 [Arachis ipaensis]	Metabolism	Metabolism of other amino acids	ko00480//Glutathione metabolism	K00799	-	-	-
ncbi_112715772	0.62069	0.715596	0.693548	6.11377	2.25	3.85746e-67	2.43324e-64	LSU2	protein RESPONSE TO LOW SULFUR 2-like [Cajanus cajan]	-	-	-	-	-	-	-
ncbi_112754380	2.40948	2.65138	2.22581	0.586826	0.291667	6.94875e-67	4.34635e-64	psbW	PREDICTED: photosystem II reaction center W protein, chloroplastic [Arachis ipaensis]	Metabolism;Metabolism	Global and overview maps;Energy metabolism	ko01100//Metabolic pathways;ko00195//Photosynthesis	K02721;K02721	-	-	-
ncbi_112737355	1.74569	2.50459	1.6129	0.365269	0.208333	2.88659e-65	1.79048e-62	PSBT	PREDICTED: photosystem II 5 kDa protein, chloroplastic-like [Arachis ipaensis]	-	-	-	-	-	-	-
ncbi_36489138	2.51293	0.908257	0.677419	0.42515	1.79167	4.78086e-65	2.94094e-62	psaA	photosystem I P700 apoprotein A1 (chloroplast) [Arachis hypogaea]	Metabolism;Metabolism	Global and overview maps;Energy metabolism	ko01100//Metabolic pathways;ko00195//Photosynthesis	K02689;K02689	GO:0009521//photosystem;GO:0031224//intrinsic component of membrane;GO:0044434//chloroplast part	GO:0003824//catalytic activity;GO:0043169//cation binding;GO:0046906//tetrapyrrole binding;GO:0051536//iron-sulfur cluster binding	GO:0006464//cellular protein modification process;GO:0044710//single-organism metabolic process
ncbi_36489121	4.03017	1.94495	1.70968	0.97006	2.875	6.43668e-65	3.92706e-62	psbA	PSII 32 kDa protein (chloroplast) [Corynocarpus laevigatus]	Metabolism;Metabolism	Global and overview maps;Energy metabolism	ko01100//Metabolic pathways;ko00195//Photosynthesis	K02703;K02703	GO:0009521//photosystem;GO:0031224//intrinsic component of membrane;GO:0031976//plastid thylakoid;GO:0044434//chloroplast part	GO:0009055//electron carrier activity;GO:0016491//oxidoreductase activity;GO:0046906//tetrapyrrole binding;GO:0046914//transition metal ion binding	GO:0006464//cellular protein modification process;GO:0006950//response to stress;GO:0009767//photosynthetic electron transport chain;GO:0032774//RNA biosynthetic process;GO:0043623//cellular protein complex assembly
ncbi_112726629	1.99569	2.82569	1.82258	0.532934	0.291667	9.23807e-65	5.59038e-62	CAB7	PREDICTED: chlorophyll a-b binding protein 7, chloroplastic [Arachis duranensis]	Metabolism	Energy metabolism	ko00196//Photosynthesis - antenna proteins	K08908	-	-	-
ncbi_112719857	4.79741	4.34862	17.2419	29.2754	9	1.32009e-64	7.92403e-62	RPL10	PREDICTED: 60S ribosomal protein L10 [Glycine max]	Genetic Information Processing	Translation	ko03010//Ribosome	K02866	-	-	-
ncbi_112697009	0.206897	0.165138	1.35484	3.71257	0.916667	1.56121e-64	9.29643e-62	At3g03980	PREDICTED: short-chain type dehydrogenase/reductase-like [Arachis duranensis]	Metabolism;Metabolism;Metabolism;Metabolism;Metabolism	Global and overview maps;Global and overview maps;Lipid metabolism;Lipid metabolism;Metabolism of cofactors and vitamins	ko01100//Metabolic pathways;ko01212//Fatty acid metabolism;ko00061//Fatty acid biosynthesis;ko01040//Biosynthesis of unsaturated fatty acids;ko00780//Biotin metabolism	K00059;K00059;K00059;K00059;K00059	-	-	-
ncbi_112702298	1.38793	2.0367	1.08065	0.209581	0.0833333	1.88135e-64	1.11138e-61	PETE	PREDICTED: plastocyanin [Arachis duranensis]	Metabolism	Energy metabolism	ko00195//Photosynthesis	K02638	-	-	-
ncbi_112741437	1.93534	2.57798	1.59677	0.532934	0.333333	7.41372e-64	4.34508e-61	PSAF	PREDICTED: photosystem I reaction center subunit III, chloroplastic-like [Arachis ipaensis]	Metabolism;Metabolism	Global and overview maps;Energy metabolism	ko01100//Metabolic pathways;ko00195//Photosynthesis	K02694;K02694	GO:0043234//protein complex	-	GO:0044237//cellular metabolic process
ncbi_112789435	1.42241	2.14679	1.40323	0.311377	0.125	4.01101e-62	2.33243e-59	PSBT	PREDICTED: photosystem II 5 kDa protein, chloroplastic-like [Arachis duranensis]	-	-	-	-	-	-	-
ncbi_112736939	2.01724	2.40367	1.96774	0.413174	0.541667	9.90067e-62	5.71269e-59	FBA1	PREDICTED: fructose-bisphosphate aldolase 1, chloroplastic-like [Arachis duranensis]	Metabolism;Metabolism;Metabolism;Metabolism;Metabolism;Metabolism;Metabolism;Metabolism	Global and overview maps;Global and overview maps;Global and overview maps;Global and overview maps;Carbohydrate metabolism;Energy metabolism;Carbohydrate metabolism;Carbohydrate metabolism	ko01100//Metabolic pathways;ko01110//Biosynthesis of secondary metabolites;ko01200//Carbon metabolism;ko01230//Biosynthesis of amino acids;ko00010//Glycolysis / Gluconeogenesis;ko00710//Carbon fixation in photosynthetic organisms;ko00051//Fructose and mannose metabolism;ko00030//Pentose phosphate pathway	K01623;K01623;K01623;K01623;K01623;K01623;K01623;K01623	-	GO:0016832//aldehyde-lyase activity	GO:0006090//pyruvate metabolic process
ncbi_112780087	1.7931	2.14679	1.48387	0.419162	0.208333	1.96919e-61	1.12748e-58	psaD	PREDICTED: photosystem I reaction center subunit II, chloroplastic-like [Arachis ipaensis]	Metabolism;Metabolism	Global and overview maps;Energy metabolism	ko01100//Metabolic pathways;ko00195//Photosynthesis	K02692;K02692	GO:0009521//photosystem;GO:0043231//intracellular membrane-bounded organelle	-	GO:0044237//cellular metabolic process
ncbi_112706063	1.31034	2.34862	1.67742	0.341317	0.208333	3.64957e-61	2.07365e-58	PSBS	PREDICTED: photosystem II 22 kDa protein, chloroplastic [Arachis ipaensis]	Metabolism;Metabolism	Global and overview maps;Energy metabolism	ko01100//Metabolic pathways;ko00195//Photosynthesis	K03542;K03542	GO:0009503//thylakoid light-harvesting complex;GO:0009521//photosystem;GO:0031224//intrinsic component of membrane	GO:0019840//isoprenoid binding;GO:0046906//tetrapyrrole binding	GO:0000097//sulfur amino acid biosynthetic process;GO:0005982//starch metabolic process;GO:0009668//plastid membrane organization;GO:0009886//post-embryonic morphogenesis;GO:0009893//positive regulation of metabolic process;GO:0016072//rRNA metabolic process;GO:0043623//cellular protein complex assembly;GO:1990066//energy quenching
ncbi_112696294	2.8319	3.27523	2.41935	0.856287	0.666667	1.93769e-60	1.09264e-57	psbW	PREDICTED: photosystem II reaction center W protein, chloroplastic [Arachis duranensis]	Metabolism;Metabolism	Global and overview maps;Energy metabolism	ko01100//Metabolic pathways;ko00195//Photosynthesis	K02721;K02721	-	-	-
ncbi_112723221	0.0474138	0.0458716	0.225806	2.17365	1.04167	2.50769e-60	1.40342e-57	DRR49A	PREDICTED: pathogenesis-related protein 2-like [Arachis ipaensis]	-	-	-	-	-	-	-
ncbi_112796886	2.57759	3.14679	8.74194	19.6826	4.70833	4.87714e-60	2.7091e-57	HSP26-A	PREDICTED: probable glutathione S-transferase [Arachis ipaensis]	Metabolism	Metabolism of other amino acids	ko00480//Glutathione metabolism	K00799	-	GO:0003824//catalytic activity	-
ncbi_112743640	1.72414	0.486239	0.532258	0.227545	0.5	5.65269e-60	3.11664e-57	CAX3	PREDICTED: vacuolar cation/proton exchanger 3-like [Arachis duranensis]	-	-	-	-	GO:0031224//intrinsic component of membrane	GO:0015368//calcium:cation antiporter activity	GO:0006816//calcium ion transport;GO:0044763//single-organism cellular process
ncbi_36489158	2.10776	0.587156	0.516129	0.598802	3.41667	9.73563e-60	5.32832e-57	rps2	ribosomal protein S2 (chloroplast) [Arachis hypogaea]	Genetic Information Processing	Translation	ko03010//Ribosome	K02967	GO:0009536//plastid;GO:0044391//ribosomal subunit	-	GO:0010467//gene expression
ncbi_112787536	0.12069	0.165138	0.354839	2.5988	0.875	1.06368e-59	5.77904e-57	HSP70	PREDICTED: heat shock cognate 70 kDa protein 2 [Arachis duranensis]	Genetic Information Processing;Cellular Processes;Genetic Information Processing	Folding, sorting and degradation;Transport and catabolism;Transcription	ko04141//Protein processing in endoplasmic reticulum;ko04144//Endocytosis;ko03040//Spliceosome	K03283;K03283;K03283	-	-	-
ncbi_36489131	1.88362	0.431193	0.467742	0.299401	1	1.34894e-59	7.27576e-57	ndhJ	NADH-plastoquinone oxidoreductase subunit J (chloroplast) [Arachis hypogaea]	Metabolism;Metabolism	Global and overview maps;Energy metabolism	ko01100//Metabolic pathways;ko00190//Oxidative phosphorylation	K05581;K05581	GO:0044434//chloroplast part	GO:0048037//cofactor binding;GO:0050136//NADH dehydrogenase (quinone) activity	GO:0006091//generation of precursor metabolites and energy;GO:0044710//single-organism metabolic process
ncbi_112710809	0.155172	0.201835	0.354839	2.73054	1.25	2.99037e-59	1.60131e-56	HSP17.3-B	PREDICTED: 17.3 kDa class I heat shock protein-like [Arachis duranensis]	Genetic Information Processing	Folding, sorting and degradation	ko04141//Protein processing in endoplasmic reticulum	K13993	-	-	-
ncbi_112782355	1.44828	1.94495	1.29032	0.293413	0.0416667	8.07535e-59	4.29338e-56	CAP10A	PREDICTED: chlorophyll a-b binding protein CP24 10A, chloroplastic [Arachis duranensis]	Metabolism;Metabolism	Global and overview maps;Energy metabolism	ko01100//Metabolic pathways;ko00196//Photosynthesis - antenna proteins	K08917;K08917	-	-	-
ncbi_112792081	2.67241	3.56881	2.69355	0.976048	0.791667	1.75743e-58	9.27734e-56	CPN20	PREDICTED: 20 kDa chaperonin, chloroplastic-like [Arachis duranensis]	-	-	-	-	GO:0005576//extracellular region;GO:0009526//plastid envelope;GO:0009532//plastid stroma;GO:0044434//chloroplast part	GO:0032550//purine ribonucleoside binding;GO:0046914//transition metal ion binding	GO:0000097//sulfur amino acid biosynthetic process;GO:0003006//developmental process involved in reproduction;GO:0006006//glucose metabolic process;GO:0006090//pyruvate metabolic process;GO:0006970//response to osmotic stress;GO:0009657//plastid organization;GO:0044267//cellular protein metabolic process;GO:2000379//positive regulation of reactive oxygen species metabolic process
ncbi_112801259	5.17241	0.853211	2.19355	3.19162	4.66667	6.55059e-58	3.43366e-55	STP13	PREDICTED: sugar transport protein 13 [Arachis ipaensis]	-	-	-	-	GO:0005911//cell-cell junction;GO:0031224//intrinsic component of membrane	GO:0005356//hydrogen:glucose symporter activity	GO:0006865//amino acid transport;GO:0008645//hexose transport;GO:0044763//single-organism cellular process
ncbi_114926180	1.06034	0.587156	1.27419	3.67066	8.16667	1.01107e-57	5.26271e-55	YRPS3	ribosomal protein S3 (mitochondrion) [Ladeania lanceolata]	Genetic Information Processing	Translation	ko03010//Ribosome	K02982	GO:0009536//plastid;GO:0044391//ribosomal subunit	GO:0003723//RNA binding;GO:0005198//structural molecule activity	GO:0010467//gene expression
ncbi_112798269	1.28017	1.61468	0.854839	0.203593	0.25	1.22055e-57	6.30897e-55	PSAK	PREDICTED: photosystem I reaction center subunit psaK, chloroplastic [Arachis duranensis]	Metabolism;Metabolism	Global and overview maps;Energy metabolism	ko01100//Metabolic pathways;ko00195//Photosynthesis	K02698;K02698	-	-	-
ncbi_112749881	7.14224	1.22936	3.48387	4.52695	4.04167	1.94078e-57	9.96262e-55	STP13	PREDICTED: sugar transport protein 13 [Arachis ipaensis]	-	-	-	-	GO:0005911//cell-cell junction;GO:0031224//intrinsic component of membrane	GO:0005356//hydrogen:glucose symporter activity	GO:0006865//amino acid transport;GO:0008645//hexose transport;GO:0044763//single-organism cellular process
ncbi_114924625	1.56034	0.12844	0.225806	0.299401	1.08333	2.95818e-57	1.50812e-54	--	PREDICTED: uncharacterized protein LOC109131543 [Camelina sativa]	-	-	-	-	GO:0043231//intracellular membrane-bounded organelle	-	-
ncbi_112775315	0.241379	0.275229	1.53226	3.35928	1.125	3.34668e-57	1.69458e-54	BZIP53	PREDICTED: bZIP transcription factor 53-like [Arachis duranensis]	-	-	-	-	-	GO:0003677//DNA binding	GO:0010468//regulation of gene expression
ncbi_112723224	0.00862069	0.0366972	0.016129	1.43114	0.625	4.71328e-57	2.37043e-54	DRR49A	PREDICTED: pathogenesis-related protein 2-like [Arachis ipaensis]	-	-	-	-	-	-	-
ncbi_112714873	1.50431	1.80734	1.24194	0.281437	0.0833333	1.9162e-56	9.57238e-54	CAP10A	PREDICTED: chlorophyll a-b binding protein CP24 10A, chloroplastic [Arachis duranensis]	Metabolism;Metabolism	Global and overview maps;Energy metabolism	ko01100//Metabolic pathways;ko00196//Photosynthesis - antenna proteins	K08917;K08917	-	-	-
ncbi_112790006	1.38793	1.63303	1.16129	0.245509	0.0416667	2.4063e-56	1.19405e-53	CAB13	PREDICTED: chlorophyll a-b binding protein 13, chloroplastic [Arachis duranensis]	Metabolism;Metabolism	Global and overview maps;Energy metabolism	ko01100//Metabolic pathways;ko00196//Photosynthesis - antenna proteins	K08914;K08914	GO:0009521//photosystem;GO:0031224//intrinsic component of membrane	GO:0043169//cation binding;GO:0046906//tetrapyrrole binding	GO:0006091//generation of precursor metabolites and energy;GO:0006464//cellular protein modification process
ncbi_112776401	0.0818966	0.0458716	0.629032	2.37126	0.208333	6.96153e-56	3.43157e-53	-	-	-	-	-	-	-	-	-
ncbi_112703455	1.94397	2.56881	1.74194	0.57485	0.25	7.52243e-56	3.68367e-53	GLO1	PREDICTED: peroxisomal (S)-2-hydroxy-acid oxidase GLO1 isoform X1 [Arachis duranensis]	Metabolism;Metabolism;Metabolism;Cellular Processes;Metabolism	Global and overview maps;Global and overview maps;Global and overview maps;Transport and catabolism;Carbohydrate metabolism	ko01100//Metabolic pathways;ko01110//Biosynthesis of secondary metabolites;ko01200//Carbon metabolism;ko04146//Peroxisome;ko00630//Glyoxylate and dicarboxylate metabolism	K11517;K11517;K11517;K11517;K11517	-	GO:0003824//catalytic activity;GO:0032553//ribonucleotide binding	GO:0044710//single-organism metabolic process
ncbi_112736735	0.25431	0.412844	1.1129	4.16168	0.625	8.07181e-56	3.92686e-53	At2g30620	PREDICTED: histone H1-like, partial [Arachis ipaensis]	-	-	-	-	-	-	-
ncbi_112736810	0.538793	0.33945	1.20968	4.66467	1.16667	2.43901e-55	1.17885e-52	EP3	PREDICTED: endochitinase EP3-like [Arachis ipaensis]	Metabolism;Metabolism	Global and overview maps;Carbohydrate metabolism	ko01100//Metabolic pathways;ko00520//Amino sugar and nucleotide sugar metabolism	K01183;K01183	-	-	-
ncbi_112714787	0.185345	0.174312	0.5	2.92814	0.708333	4.5622e-54	2.19083e-51	CAD1	PREDICTED: probable cinnamyl alcohol dehydrogenase 1 [Arachis duranensis]	Metabolism;Metabolism;Metabolism	Global and overview maps;Global and overview maps;Biosynthesis of other secondary metabolites	ko01100//Metabolic pathways;ko01110//Biosynthesis of secondary metabolites;ko00940//Phenylpropanoid biosynthesis	K00083;K00083;K00083	-	-	-
ncbi_112764072	0.012931	0.0183486	0.112903	1.53293	0.333333	6.73826e-54	3.21506e-51	ADH1	PREDICTED: alcohol dehydrogenase 1 [Arachis duranensis]	Metabolism;Metabolism;Metabolism;Metabolism;Metabolism;Metabolism	Global and overview maps;Global and overview maps;Carbohydrate metabolism;Lipid metabolism;Lipid metabolism;Amino acid metabolism	ko01100//Metabolic pathways;ko01110//Biosynthesis of secondary metabolites;ko00010//Glycolysis / Gluconeogenesis;ko00071//Fatty acid degradation;ko00592//alpha-Linolenic acid metabolism;ko00350//Tyrosine metabolism	K18857;K18857;K18857;K18857;K18857;K18857	-	GO:0003824//catalytic activity;GO:0046914//transition metal ion binding	GO:0044710//single-organism metabolic process
ncbi_112766847	1.46983	1.83486	1.30645	0.347305	0.125	6.86304e-54	3.25374e-51	PSAEB	PREDICTED: photosystem I reaction center subunit IV B, chloroplastic-like [Arachis ipaensis]	Metabolism;Metabolism	Global and overview maps;Energy metabolism	ko01100//Metabolic pathways;ko00195//Photosynthesis	K02693;K02693	-	-	-
ncbi_112754670	1.02586	1.61468	0.887097	0.179641	0.0416667	9.33745e-54	4.39883e-51	CRD1	PREDICTED: magnesium-protoporphyrin IX monomethyl ester [oxidative] cyclase, chloroplastic [Arachis ipaensis]	Metabolism;Metabolism;Metabolism	Global and overview maps;Global and overview maps;Metabolism of cofactors and vitamins	ko01100//Metabolic pathways;ko01110//Biosynthesis of secondary metabolites;ko00860//Porphyrin and chlorophyll metabolism	K04035;K04035;K04035	-	GO:0016709//oxidoreductase activity, acting on paired donors, with incorporation or reduction of molecular oxygen, NAD(P)H as one donor, and incorporation of one atom of oxygen;GO:0043169//cation binding	GO:0006779//porphyrin-containing compound biosynthetic process;GO:0044710//single-organism metabolic process
ncbi_112737880	1.26724	1.42202	0.854839	0.221557	0.125	6.13341e-53	2.87125e-50	CAB13	PREDICTED: chlorophyll a-b binding protein 13, chloroplastic [Arachis ipaensis]	Metabolism;Metabolism	Global and overview maps;Energy metabolism	ko01100//Metabolic pathways;ko00196//Photosynthesis - antenna proteins	K08914;K08914	GO:0009521//photosystem;GO:0031224//intrinsic component of membrane	GO:0043169//cation binding;GO:0046906//tetrapyrrole binding	GO:0006091//generation of precursor metabolites and energy;GO:0006464//cellular protein modification process
ncbi_112711805	1.32759	1.72477	1.09677	0.251497	0.125	6.92761e-53	3.22277e-50	psaD	PREDICTED: photosystem I reaction center subunit II, chloroplastic-like [Arachis duranensis]	Metabolism;Metabolism	Global and overview maps;Energy metabolism	ko01100//Metabolic pathways;ko00195//Photosynthesis	K02692;K02692	GO:0009521//photosystem;GO:0043231//intracellular membrane-bounded organelle	-	GO:0044237//cellular metabolic process
ncbi_112764773	1.06897	1.33945	0.790323	0.179641	0.0833333	2.56493e-52	1.18581e-49	petM	Cytochrome b6-f complex subunit 7 [Cajanus cajan]	-	-	-	-	-	-	-
ncbi_112733412	1.60776	2.07339	1.93548	0.497006	0.25	2.94488e-52	1.34476e-49	CURT1A	PREDICTED: protein CURVATURE THYLAKOID 1A, chloroplastic [Arachis duranensis]	-	-	-	-	-	-	-
ncbi_112802215	0.267241	0.183486	0.919355	3.05988	0.666667	2.93706e-52	1.34476e-49	LBD41	PREDICTED: LOB domain-containing protein 41-like [Arachis duranensis]	-	-	-	-	-	-	-
ncbi_112801293	0.0732759	0.100917	0.290323	1.97006	0.875	1.05195e-51	4.77437e-49	OPR2	PREDICTED: 12-oxophytodienoate reductase 2-like isoform X2 [Arachis duranensis]	Metabolism;Metabolism;Metabolism	Global and overview maps;Global and overview maps;Lipid metabolism	ko01100//Metabolic pathways;ko01110//Biosynthesis of secondary metabolites;ko00592//alpha-Linolenic acid metabolism	K05894;K05894;K05894	-	GO:0003824//catalytic activity;GO:0032553//ribonucleotide binding	GO:0044710//single-organism metabolic process
ncbi_112736176	1.24569	1.97248	1.20968	0.359281	0.291667	1.07347e-51	4.8425e-49	lhcA-P4	PREDICTED: chlorophyll a-b binding protein P4, chloroplastic [Arachis ipaensis]	Metabolism	Energy metabolism	ko00196//Photosynthesis - antenna proteins	K08910	GO:0009521//photosystem;GO:0031224//intrinsic component of membrane	GO:0043169//cation binding;GO:0046906//tetrapyrrole binding	GO:0006091//generation of precursor metabolites and energy;GO:0006464//cellular protein modification process
ncbi_112698437	3.56897	1.07339	2.80645	1.13772	1.79167	1.17003e-51	5.2463e-49	XTH23	PREDICTED: probable xyloglucan endotransglucosylase/hydrolase protein 23 [Arachis ipaensis]	Environmental Information Processing	Signal transduction	ko04075//Plant hormone signal transduction	K14504	GO:0005576//extracellular region;GO:0030312//external encapsulating structure	GO:0016758//transferase activity, transferring hexosyl groups;GO:0016787//hydrolase activity	GO:0044042//glucan metabolic process;GO:0045229//external encapsulating structure organization
ncbi_112784081	1.05603	1.31193	1.01613	0.167665	0.0833333	1.87915e-51	8.37551e-49	PSBY	PREDICTED: photosystem II core complex proteins psbY, chloroplastic [Arachis ipaensis]	Metabolism;Metabolism	Global and overview maps;Energy metabolism	ko01100//Metabolic pathways;ko00195//Photosynthesis	K02723;K02723	GO:0009521//photosystem;GO:0009534//chloroplast thylakoid;GO:0031224//intrinsic component of membrane	GO:0046914//transition metal ion binding	GO:0000097//sulfur amino acid biosynthetic process;GO:0006091//generation of precursor metabolites and energy;GO:0006996//organelle organization;GO:0031399//regulation of protein modification process;GO:0043623//cellular protein complex assembly
ncbi_112750815	1.09483	1.48624	1.12903	0.209581	0.0833333	2.54564e-51	1.12785e-48	BCA1	PREDICTED: carbonic anhydrase, chloroplastic-like isoform X1 [Arachis ipaensis]	Metabolism	Energy metabolism	ko00910//Nitrogen metabolism	K01673	-	-	-
ncbi_36489200	2.03879	0.541284	0.370968	0.922156	3.20833	2.7843e-51	1.2263e-48	rps19	ribosomal protein S19 (chloroplast) [Arachis hypogaea]	Genetic Information Processing	Translation	ko03010//Ribosome	K02965	GO:0009536//plastid;GO:0044391//ribosomal subunit	GO:0003723//RNA binding;GO:0005198//structural molecule activity	GO:0010467//gene expression
ncbi_112702410	1.62069	1.77064	1.66129	0.335329	0.333333	3.70989e-51	1.62434e-48	PSAEB	PREDICTED: photosystem I reaction center subunit IV B, chloroplastic-like [Arachis ipaensis]	Metabolism;Metabolism	Global and overview maps;Energy metabolism	ko01100//Metabolic pathways;ko00195//Photosynthesis	K02693;K02693	-	-	-
ncbi_112737737	0.232759	0.256881	1.32258	3.53892	0.958333	8.90284e-51	3.87523e-48	At2g30620	PREDICTED: histone H1-like, partial [Arachis ipaensis]	-	-	-	-	-	-	-
ncbi_112737851	0.448276	0.504587	1.1129	4.60479	1.58333	1.12846e-49	4.88342e-47	At4g27270	PREDICTED: probable NAD(P)H dehydrogenase (quinone) FQR1-like 1 [Arachis ipaensis]	Metabolism;Metabolism	Global and overview maps;Metabolism of cofactors and vitamins	ko01110//Biosynthesis of secondary metabolites;ko00130//Ubiquinone and other terpenoid-quinone biosynthesis	K03809;K03809	-	GO:0003824//catalytic activity	GO:0006355//regulation of transcription, DNA-templated;GO:0044710//single-organism metabolic process
ncbi_112703541	0.133621	0.137615	0.16129	2.37725	0.5	1.54663e-49	6.65435e-47	PR10-1	PREDICTED: pathogenesis-related protein 2-like [Arachis duranensis]	-	-	-	-	-	-	-
ncbi_112789937	0	0.275229	1.41935	0	0	5.48133e-49	2.34478e-46	At2g25060	PREDICTED: early nodulin-like protein 3 [Arachis duranensis]	-	-	-	-	-	-	-
ncbi_112797021	1.48276	0.477064	0.580645	0.239521	0.541667	4.59447e-48	1.95417e-45	CAX3	PREDICTED: vacuolar cation/proton exchanger 3-like [Arachis duranensis]	-	-	-	-	GO:0031224//intrinsic component of membrane	GO:0015368//calcium:cation antiporter activity	GO:0006816//calcium ion transport;GO:0044763//single-organism cellular process
ncbi_112696591	0.25	1.42202	0.403226	0.0658683	0.0416667	4.96909e-48	2.1015e-45	AQP1	PREDICTED: probable aquaporin TIP-type [Arachis duranensis]	-	-	-	-	-	-	-
ncbi_112751127	0.280172	0.220183	1.01613	3.19162	1.54167	1.16107e-47	4.8826e-45	LBD41	PREDICTED: LOB domain-containing protein 41-like isoform X1 [Arachis ipaensis]	-	-	-	-	-	-	-
ncbi_36489220	1.27155	0.229358	0.274194	0.185629	0.666667	1.33377e-47	5.57732e-45	psaC	photosystem I subunit VII (chloroplast) [Castanopsis concinna]	Metabolism;Metabolism	Global and overview maps;Energy metabolism	ko01100//Metabolic pathways;ko00195//Photosynthesis	K02691;K02691	GO:0009521//photosystem;GO:0044434//chloroplast part	GO:0003824//catalytic activity;GO:0043169//cation binding;GO:0051536//iron-sulfur cluster binding	GO:0009767//photosynthetic electron transport chain
ncbi_112783693	2.0431	3.13761	2.16129	0.862275	0.625	1.174e-46	4.88181e-44	RPL12	PREDICTED: 50S ribosomal protein L12, chloroplastic-like [Arachis ipaensis]	Genetic Information Processing	Translation	ko03010//Ribosome	K02935	GO:0030529//intracellular ribonucleoprotein complex	-	GO:0010467//gene expression
ncbi_112720457	1.24569	1.2844	1.08065	0.209581	0.0833333	1.46929e-46	6.07574e-44	PSAK	PREDICTED: photosystem I reaction center subunit psaK, chloroplastic [Arachis ipaensis]	Metabolism;Metabolism	Global and overview maps;Energy metabolism	ko01100//Metabolic pathways;ko00195//Photosynthesis	K02698;K02698	-	-	-
ncbi_112713082	0.0387931	0.0366972	0.354839	1.7006	0.0833333	2.05539e-46	8.45242e-44	-	-	-	-	-	-	-	-	-
ncbi_112797970	0.163793	0.284404	0.419355	2.33533	0.75	3.69779e-46	1.5123e-43	At3g02360	PREDICTED: 6-phosphogluconate dehydrogenase, decarboxylating 3 [Arachis duranensis]	Metabolism;Metabolism;Metabolism;Metabolism;Metabolism	Global and overview maps;Global and overview maps;Global and overview maps;Metabolism of other amino acids;Carbohydrate metabolism	ko01100//Metabolic pathways;ko01110//Biosynthesis of secondary metabolites;ko01200//Carbon metabolism;ko00480//Glutathione metabolism;ko00030//Pentose phosphate pathway	K00033;K00033;K00033;K00033;K00033	-	GO:0000166//nucleotide binding;GO:0016614//oxidoreductase activity, acting on CH-OH group of donors;GO:0048037//cofactor binding	GO:0006739//NADP metabolic process
ncbi_112703113	0.323276	0.587156	2.66129	3.73054	0.875	3.89215e-46	1.58309e-43	ERD14	PREDICTED: phosphoprotein ECPP44-like [Arachis duranensis]	-	-	-	-	-	-	-
ncbi_112749489	2.69828	3.15596	12.2581	14.2874	3.25	4.41693e-46	1.78677e-43	TRX1	PREDICTED: thioredoxin H-type [Arachis ipaensis]	-	-	-	-	GO:0005576//extracellular region;GO:0044444//cytoplasmic part	GO:0015036//disulfide oxidoreductase activity;GO:0030234//enzyme regulator activity	GO:0009893//positive regulation of metabolic process;GO:0018904//ether metabolic process;GO:0019725//cellular homeostasis
ncbi_112769159	1.53879	1.33028	1.16129	0.365269	0.166667	7.18227e-46	2.88972e-43	At1g56190	PREDICTED: phosphoglycerate kinase, chloroplastic [Arachis ipaensis]	Metabolism;Metabolism;Metabolism;Metabolism;Metabolism;Metabolism	Global and overview maps;Global and overview maps;Global and overview maps;Global and overview maps;Carbohydrate metabolism;Energy metabolism	ko01100//Metabolic pathways;ko01110//Biosynthesis of secondary metabolites;ko01200//Carbon metabolism;ko01230//Biosynthesis of amino acids;ko00010//Glycolysis / Gluconeogenesis;ko00710//Carbon fixation in photosynthetic organisms	K00927;K00927;K00927;K00927;K00927;K00927	-	GO:0016772//transferase activity, transferring phosphorus-containing groups;GO:0032550//purine ribonucleoside binding	GO:0006090//pyruvate metabolic process;GO:0006796//phosphate-containing compound metabolic process
ncbi_114927088	1.32759	0.302752	0.290323	0.359281	1.875	1.2259e-45	4.90577e-43	rpoC1	RNA polymerase beta (chloroplast) [Arachis hypogaea]	Metabolism;Metabolism;Metabolism;Genetic Information Processing	Global and overview maps;Nucleotide metabolism;Nucleotide metabolism;Transcription	ko01100//Metabolic pathways;ko00230//Purine metabolism;ko00240//Pyrimidine metabolism;ko03020//RNA polymerase	K03046;K03046;K03046;K03046	GO:0009536//plastid	GO:0034062//RNA polymerase activity	GO:0034645//cellular macromolecule biosynthetic process
ncbi_112719985	0.159483	0.137615	0.580645	2.30539	0.708333	1.90667e-45	7.58925e-43	AS2	PREDICTED: asparagine synthetase [glutamine-hydrolyzing] 2 [Arachis ipaensis]	Metabolism;Metabolism;Metabolism	Global and overview maps;Global and overview maps;Amino acid metabolism	ko01100//Metabolic pathways;ko01110//Biosynthesis of secondary metabolites;ko00250//Alanine, aspartate and glutamate metabolism	K01953;K01953;K01953	-	-	-
ncbi_112764191	0.150862	0.220183	0.516129	2.41317	0.833333	3.41796e-45	1.35324e-42	HSP18.5-C	PREDICTED: 17.3 kDa class I heat shock protein-like [Arachis ipaensis]	Genetic Information Processing	Folding, sorting and degradation	ko04141//Protein processing in endoplasmic reticulum	K13993	-	-	-
ncbi_112728136	0.172414	1.14679	0.983871	0.113772	0	4.63506e-45	1.82541e-42	MALD3	PREDICTED: non-specific lipid-transfer protein 1-like [Arachis ipaensis]	-	-	-	-	-	-	-
ncbi_112796167	0.353448	0.954128	2.33871	5.17964	1.5	5.5819e-45	2.18672e-42	PDF2.1	PREDICTED: defensin Ec-AMP-D2-like [Arachis duranensis]	-	-	-	-	-	-	-
ncbi_112736707	0.172414	0.229358	0.741935	3.03593	0.791667	5.87123e-45	2.28803e-42	At1g07440	PREDICTED: tropinone reductase homolog At5g06060-like [Arachis ipaensis]	Metabolism;Metabolism;Metabolism	Global and overview maps;Global and overview maps;Biosynthesis of other secondary metabolites	ko01100//Metabolic pathways;ko01110//Biosynthesis of secondary metabolites;ko00960//Tropane, piperidine and pyridine alkaloid biosynthesis	K08081;K08081;K08081	-	-	-
ncbi_112726419	1.78448	1.89908	1.80645	0.538922	0.333333	7.33324e-45	2.84289e-42	CURT1A	PREDICTED: protein CURVATURE THYLAKOID 1A, chloroplastic [Arachis ipaensis]	-	-	-	-	-	-	-
ncbi_112712194	0.896552	1.30275	0.967742	0.161677	0.208333	9.33444e-45	3.59995e-42	HPR-A	PREDICTED: glycerate dehydrogenase [Arachis duranensis]	Metabolism;Metabolism;Metabolism;Metabolism;Metabolism	Global and overview maps;Global and overview maps;Global and overview maps;Carbohydrate metabolism;Amino acid metabolism	ko01100//Metabolic pathways;ko01110//Biosynthesis of secondary metabolites;ko01200//Carbon metabolism;ko00630//Glyoxylate and dicarboxylate metabolism;ko00260//Glycine, serine and threonine metabolism	K15893;K15893;K15893;K15893;K15893	-	-	-
ncbi_112702455	0.0646552	0.0275229	0.0645161	1.37725	0.291667	5.38821e-44	2.06732e-41	HSP18.2	PREDICTED: 18.2 kDa class I heat shock protein-like [Arachis duranensis]	Genetic Information Processing	Folding, sorting and degradation	ko04141//Protein processing in endoplasmic reticulum	K13993	-	-	-
ncbi_112766289	0.827586	1.34862	0.677419	0.191617	0.0833333	5.58629e-44	2.13233e-41	PETE	PREDICTED: plastocyanin [Arachis ipaensis]	Metabolism	Energy metabolism	ko00195//Photosynthesis	K02638	-	-	-
ncbi_112795584	0.982759	1.44037	0.870968	0.227545	0.0416667	7.7267e-44	2.93429e-41	RPL11	PREDICTED: 50S ribosomal protein L11, chloroplastic [Arachis duranensis]	Genetic Information Processing	Translation	ko03010//Ribosome	K02867	GO:0030529//intracellular ribonucleoprotein complex	-	GO:0010467//gene expression
ncbi_36489161	1.73276	0.513761	0.451613	0.443114	1.5	1.11627e-43	4.21761e-41	atpF	ATP synthase CF0 subunit I (chloroplast) [Arachis hypogaea]	Metabolism;Metabolism;Metabolism	Global and overview maps;Energy metabolism;Energy metabolism	ko01100//Metabolic pathways;ko00190//Oxidative phosphorylation;ko00195//Photosynthesis	K02109;K02109;K02109	GO:0031224//intrinsic component of membrane;GO:0033177//proton-transporting two-sector ATPase complex, proton-transporting domain;GO:0044434//chloroplast part	GO:0015077//monovalent inorganic cation transmembrane transporter activity;GO:0019829//cation-transporting ATPase activity	GO:0006754//ATP biosynthetic process;GO:0006818//hydrogen transport
ncbi_112710643	1.74569	2.16514	1.72581	0.718563	0.375	1.88667e-43	7.09244e-41	CYP20-3	PREDICTED: peptidyl-prolyl cis-trans isomerase, chloroplastic-like [Arachis duranensis]	-	-	-	-	-	-	-
ncbi_112727197	1.06034	1.34862	1	0.305389	0.0416667	2.08772e-43	7.80881e-41	PSAEB	PREDICTED: photosystem I reaction center subunit IV, chloroplastic [Arachis ipaensis]	Metabolism;Metabolism	Global and overview maps;Energy metabolism	ko01100//Metabolic pathways;ko00195//Photosynthesis	K02693;K02693	-	-	-
ncbi_112696940	1.48276	1.97248	6.25806	9.4012	1.95833	2.48195e-43	9.23696e-41	--	PREDICTED: protein SRC1-like [Arachis duranensis]	-	-	-	-	-	-	-
ncbi_112751856	0.146552	0.238532	0.483871	2.2994	1.41667	3.57138e-43	1.32253e-40	HSP83A	PREDICTED: heat shock protein 83 isoform X2 [Arachis ipaensis]	Organismal Systems;Genetic Information Processing	Environmental adaptation;Folding, sorting and degradation	ko04626//Plant-pathogen interaction;ko04141//Protein processing in endoplasmic reticulum	K04079;K04079	-	-	-
ncbi_112741037	0.965517	1.22936	0.564516	0.155689	0.0833333	6.29832e-43	2.32081e-40	SEND33	PREDICTED: ferredoxin-1, chloroplastic-like [Arachis ipaensis]	Metabolism	Energy metabolism	ko00195//Photosynthesis	K02639	-	GO:0043169//cation binding;GO:0051536//iron-sulfur cluster binding	GO:0006091//generation of precursor metabolites and energy
ncbi_112734564	3.28017	1.36697	6.1129	13.2096	3.625	6.35379e-43	2.32971e-40	--	stress up-regulated Nod 19 protein [Medicago truncatula]	-	-	-	-	-	-	-
ncbi_112696804	0.931034	1.47706	0.903226	0.251497	0.0833333	1.5318e-42	5.58904e-40	CRD1	PREDICTED: magnesium-protoporphyrin IX monomethyl ester [oxidative] cyclase, chloroplastic [Arachis duranensis]	Metabolism;Metabolism;Metabolism	Global and overview maps;Global and overview maps;Metabolism of cofactors and vitamins	ko01100//Metabolic pathways;ko01110//Biosynthesis of secondary metabolites;ko00860//Porphyrin and chlorophyll metabolism	K04035;K04035;K04035	-	GO:0016709//oxidoreductase activity, acting on paired donors, with incorporation or reduction of molecular oxygen, NAD(P)H as one donor, and incorporation of one atom of oxygen;GO:0043169//cation binding	GO:0006779//porphyrin-containing compound biosynthetic process;GO:0044710//single-organism metabolic process
ncbi_112752073	1.0431	1.19266	0.790323	0.179641	0.125	1.61779e-42	5.87399e-40	PSAG	PREDICTED: photosystem I reaction center subunit V, chloroplastic [Arachis ipaensis]	Metabolism;Metabolism	Global and overview maps;Energy metabolism	ko01100//Metabolic pathways;ko00195//Photosynthesis	K08905;K08905	GO:0009522//photosystem I;GO:0009526//plastid envelope;GO:0031224//intrinsic component of membrane;GO:0031976//plastid thylakoid;GO:0044434//chloroplast part	GO:0046906//tetrapyrrole binding	GO:0000097//sulfur amino acid biosynthetic process;GO:0006740//NADPH regeneration;GO:0006873//cellular ion homeostasis;GO:0009767//photosynthetic electron transport chain;GO:0030001//metal ion transport;GO:0031647//regulation of protein stability;GO:0042548//regulation of photosynthesis, light reaction
ncbi_112802451	0.900862	0.963303	0.774194	0.155689	0	3.72743e-42	1.34681e-39	BCA1	PREDICTED: carbonic anhydrase, chloroplastic-like isoform X1 [Arachis duranensis]	Metabolism	Energy metabolism	ko00910//Nitrogen metabolism	K01673	-	-	-
ncbi_112695782	1.125	1.68807	1.1129	0.407186	0.208333	6.61066e-42	2.37706e-39	RPS17	PREDICTED: 30S ribosomal protein S17, chloroplastic-like [Arachis duranensis]	Genetic Information Processing	Translation	ko03010//Ribosome	K02961	GO:0000314//organellar small ribosomal subunit;GO:0009526//plastid envelope;GO:0009532//plastid stroma;GO:0031976//plastid thylakoid	GO:0003723//RNA binding;GO:0005198//structural molecule activity	GO:0006412//translation
ncbi_112767195	1.2931	0.229358	0.16129	0.281437	0.375	7.32541e-42	2.6214e-39	--	PREDICTED: protein STIG1-like [Arachis duranensis]	-	-	-	-	-	-	-
ncbi_112707058	1.625	2.33028	1.46774	0.772455	0.333333	1.03846e-41	3.69835e-39	petC	PREDICTED: cytochrome b6-f complex iron-sulfur subunit, chloroplastic-like [Arachis duranensis]	Metabolism;Metabolism	Global and overview maps;Energy metabolism	ko01100//Metabolic pathways;ko00195//Photosynthesis	K02636;K02636	GO:0031224//intrinsic component of membrane;GO:0034357//photosynthetic membrane	GO:0009055//electron carrier activity;GO:0043169//cation binding;GO:0051536//iron-sulfur cluster binding;GO:0052880//oxidoreductase activity, acting on diphenols and related substances as donors, with copper protein as acceptor	GO:0015992//proton transport;GO:0044237//cellular metabolic process;GO:0044710//single-organism metabolic process
ncbi_112706343	0.301724	0.201835	0.983871	3.20958	0.708333	1.22249e-41	4.33304e-39	HSP17.9-D	PREDICTED: 17.9 kDa class II heat shock protein-like [Arachis duranensis]	Genetic Information Processing	Folding, sorting and degradation	ko04141//Protein processing in endoplasmic reticulum	K13993	-	-	-
ncbi_112715093	0.831897	1.24771	1.12903	0.173653	0.0833333	3.43796e-41	1.21278e-38	PSBY	PREDICTED: photosystem II core complex proteins psbY, chloroplastic [Arachis ipaensis]	Metabolism;Metabolism	Global and overview maps;Energy metabolism	ko01100//Metabolic pathways;ko00195//Photosynthesis	K02723;K02723	GO:0009521//photosystem;GO:0009534//chloroplast thylakoid;GO:0031224//intrinsic component of membrane	GO:0046914//transition metal ion binding	GO:0000097//sulfur amino acid biosynthetic process;GO:0006091//generation of precursor metabolites and energy;GO:0006996//organelle organization;GO:0031399//regulation of protein modification process;GO:0043623//cellular protein complex assembly
ncbi_112697036	2.02155	2.37615	1.75806	0.766467	0.541667	4.45173e-41	1.563e-38	RPS16-1	PREDICTED: 30S ribosomal protein S16-like [Arachis duranensis]	Genetic Information Processing	Translation	ko03010//Ribosome	K02959	-	-	-
ncbi_112732765	0.293103	0.330275	1.33871	3.22754	0.875	5.71657e-41	1.99766e-38	GPX6	PREDICTED: probable phospholipid hydroperoxide glutathione peroxidase [Arachis ipaensis]	Metabolism;Metabolism	Metabolism of other amino acids;Lipid metabolism	ko00480//Glutathione metabolism;ko00590//Arachidonic acid metabolism	K00432;K00432	-	GO:0004601//peroxidase activity	GO:0006950//response to stress;GO:0044710//single-organism metabolic process
ncbi_112776959	1.1681	1.56881	1.1129	0.347305	0.333333	1.07674e-40	3.74511e-38	psaD	PREDICTED: photosystem I reaction center subunit II, chloroplastic-like [Arachis duranensis]	Metabolism;Metabolism	Global and overview maps;Energy metabolism	ko01100//Metabolic pathways;ko00195//Photosynthesis	K02692;K02692	GO:0009521//photosystem;GO:0043231//intracellular membrane-bounded organelle	-	GO:0044237//cellular metabolic process
ncbi_112756413	0.987069	1.36697	0.83871	0.221557	0.0416667	1.5132e-40	5.23868e-38	RPS17	PREDICTED: 30S ribosomal protein S17, chloroplastic-like [Arachis ipaensis]	Genetic Information Processing	Translation	ko03010//Ribosome	K02961	GO:0000314//organellar small ribosomal subunit;GO:0009526//plastid envelope;GO:0009532//plastid stroma;GO:0031976//plastid thylakoid	GO:0003723//RNA binding;GO:0005198//structural molecule activity	GO:0006412//translation
ncbi_112701890	0.625	0.385321	2.41935	4.17365	1.25	1.65379e-40	5.69891e-38	At2g25060	PREDICTED: blue copper protein-like [Arachis duranensis]	-	-	-	-	-	-	-
ncbi_112803125	0.892241	1.38532	0.951613	0.329341	0	1.75393e-40	6.01613e-38	PSAG	PREDICTED: photosystem I reaction center subunit V, chloroplastic [Arachis duranensis]	Metabolism;Metabolism	Global and overview maps;Energy metabolism	ko01100//Metabolic pathways;ko00195//Photosynthesis	K08905;K08905	-	GO:0046906//tetrapyrrole binding	GO:0044237//cellular metabolic process
ncbi_112711567	0.310345	0.458716	0.854839	3.61078	0.75	4.55383e-40	1.55484e-37	ATX1	PREDICTED: copper transport protein ATX1-like [Arachis duranensis]	-	-	-	-	-	-	-
ncbi_112734095	10.6293	2.75229	8.69355	9.52096	4.79167	8.70439e-40	2.95842e-37	RNS1	PREDICTED: extracellular ribonuclease LE-like [Arachis ipaensis]	-	-	-	-	-	GO:0016892//endoribonuclease activity, producing 3'-phosphomonoesters	GO:0090501//RNA phosphodiester bond hydrolysis
ncbi_112795922	0.534483	0.385321	1.25806	3.7485	1.45833	9.2102e-40	3.1161e-37	2023-04-03	PREDICTED: 5'-adenylylsulfate reductase 3, chloroplastic-like [Arachis duranensis]	Metabolism	Energy metabolism	ko00920//Sulfur metabolism	K05907	-	-	-
ncbi_36489159	1.42672	0.412844	0.435484	0.377246	1.45833	9.62207e-40	3.24072e-37	atpI	ATP synthase CF0 subunit IV (chloroplast) [Arachis hypogaea]	Metabolism;Metabolism;Metabolism	Global and overview maps;Energy metabolism;Energy metabolism	ko01100//Metabolic pathways;ko00190//Oxidative phosphorylation;ko00195//Photosynthesis	K02108;K02108;K02108	GO:0031224//intrinsic component of membrane;GO:0033177//proton-transporting two-sector ATPase complex, proton-transporting domain;GO:0044434//chloroplast part	GO:0015077//monovalent inorganic cation transmembrane transporter activity;GO:0019829//cation-transporting ATPase activity	GO:0006754//ATP biosynthetic process;GO:0006818//hydrogen transport
ncbi_112756986	0.293103	0.495413	1.46774	3.22754	0.416667	2.11829e-39	7.10229e-37	METK1	PREDICTED: S-adenosylmethionine synthase 1 [Arachis duranensis]	Metabolism;Metabolism;Metabolism;Metabolism	Global and overview maps;Global and overview maps;Global and overview maps;Amino acid metabolism	ko01100//Metabolic pathways;ko01110//Biosynthesis of secondary metabolites;ko01230//Biosynthesis of amino acids;ko00270//Cysteine and methionine metabolism	K00789;K00789;K00789;K00789	-	GO:0016765//transferase activity, transferring alkyl or aryl (other than methyl) groups;GO:0032550//purine ribonucleoside binding;GO:0043169//cation binding	GO:0009108//coenzyme biosynthetic process
ncbi_112789979	0.280172	0.40367	1.01613	3.38323	0.833333	2.56169e-39	8.55041e-37	At4g27270	PREDICTED: probable NAD(P)H dehydrogenase (quinone) FQR1-like 1 [Arachis duranensis]	Metabolism;Metabolism	Global and overview maps;Metabolism of cofactors and vitamins	ko01110//Biosynthesis of secondary metabolites;ko00130//Ubiquinone and other terpenoid-quinone biosynthesis	K03809;K03809	-	-	-
ncbi_112754266	0.271552	1.01835	0.274194	0.0239521	0	2.60593e-39	8.65925e-37	AQP1	PREDICTED: probable aquaporin TIP-type [Arachis duranensis]	-	-	-	-	-	-	-
ncbi_112703190	0.181034	0.174312	0.790323	2.25749	0.5	3.77452e-39	1.24866e-36	UGT85A24	PREDICTED: 7-deoxyloganetin glucosyltransferase-like [Arachis duranensis]	Metabolism;Metabolism	Global and overview maps;Global and overview maps	ko01100//Metabolic pathways;ko01110//Biosynthesis of secondary metabolites	K21374;K21374	-	GO:0016757//transferase activity, transferring glycosyl groups	-
ncbi_112790983	0.823276	1.09174	0.790323	0.155689	0.0833333	4.04817e-39	1.33326e-36	ACL1	PREDICTED: acyl carrier protein 1, chloroplastic-like [Arachis duranensis]	-	-	-	-	-	-	-
ncbi_112765072	0.193966	0.266055	0.774194	2.50299	0.875	4.37237e-39	1.43369e-36	HSP17.9-D	PREDICTED: 17.9 kDa class II heat shock protein-like [Arachis duranensis]	Genetic Information Processing	Folding, sorting and degradation	ko04141//Protein processing in endoplasmic reticulum	K13993	-	-	-
ncbi_112777608	0.969828	1.49541	0.887097	0.263473	0.125	4.49656e-39	1.46795e-36	RPL34	PREDICTED: 50S ribosomal protein L34, chloroplastic-like [Arachis ipaensis]	Genetic Information Processing	Translation	ko03010//Ribosome	K02914	GO:0009536//plastid;GO:0030529//intracellular ribonucleoprotein complex	GO:0003723//RNA binding;GO:0005198//structural molecule activity	GO:0010467//gene expression
ncbi_112782233	0.25	0.110092	0.467742	1.98802	1.125	9.34951e-39	3.03892e-36	GT-2	PREDICTED: trihelix transcription factor GT-2-like [Arachis ipaensis]	-	-	-	-	-	-	-
ncbi_112707918	0.818966	0.678899	0.612903	0.0538922	0.0416667	9.96111e-39	3.22363e-36	AZI1	PREDICTED: 14 kDa proline-rich protein DC2.15-like [Arachis duranensis]	-	-	-	-	-	-	-
ncbi_112710539	0.37931	0.431193	1.77419	3.23353	1.20833	2.17179e-38	6.99796e-36	BZIP53	PREDICTED: bZIP transcription factor 53-like [Arachis duranensis]	-	-	-	-	-	GO:0003677//DNA binding	GO:0010468//regulation of gene expression
ncbi_112765161	0.012931	0.0366972	0.193548	1.22156	0.25	3.33406e-38	1.06967e-35	HSP18.2	PREDICTED: 18.2 kDa class I heat shock protein-like [Arachis ipaensis]	Genetic Information Processing	Folding, sorting and degradation	ko04141//Protein processing in endoplasmic reticulum	K13993	-	-	-
ncbi_112794127	1.23276	0.165138	0.274194	0.45509	0.458333	1.18392e-37	3.78211e-35	CYP79D4	PREDICTED: isoleucine N-monooxygenase 2-like [Arachis duranensis]	Metabolism;Metabolism;Metabolism;Metabolism	Global and overview maps;Global and overview maps;Metabolism of other amino acids;Biosynthesis of other secondary metabolites	ko01110//Biosynthesis of secondary metabolites;ko01210//2-Oxocarboxylic acid metabolism;ko00460//Cyanoamino acid metabolism;ko00966//Glucosinolate biosynthesis	K12153;K12153;K12153;K12153	-	GO:0016491//oxidoreductase activity;GO:0046906//tetrapyrrole binding	GO:0044710//single-organism metabolic process
ncbi_112696113	0.892241	1.27523	0.790323	0.233533	0.0833333	1.20752e-37	3.84098e-35	rpl22	PREDICTED: 50S ribosomal protein L22, chloroplastic-like [Arachis ipaensis]	Genetic Information Processing	Translation	ko03010//Ribosome	K02890	GO:0005840//ribosome;GO:0009536//plastid	-	-
ncbi_112775877	1.67241	1.90826	1.6129	0.682635	0.416667	1.55531e-37	4.92623e-35	CYP20-3	PREDICTED: peptidyl-prolyl cis-trans isomerase, chloroplastic-like [Arachis ipaensis]	-	-	-	-	-	-	-
ncbi_112738336	0.706897	0.697248	2.33871	5.52695	1.08333	1.5926e-37	5.02296e-35	CCR1	PREDICTED: cinnamoyl-CoA reductase 1-like [Arachis ipaensis]	-	-	-	-	-	GO:0048037//cofactor binding	-
ncbi_112802518	0.801724	1.22936	1.06452	0.263473	0.0416667	1.78551e-37	5.60764e-35	--	PREDICTED: uncharacterized protein LOC107491413 [Arachis duranensis]	-	-	-	-	-	-	-
ncbi_112784378	0.387931	0.495413	0.83871	3.38323	1.29167	1.94717e-37	6.08966e-35	GRXC9	PREDICTED: glutaredoxin-C9 [Arachis ipaensis]	-	-	-	-	-	GO:0015036//disulfide oxidoreductase activity	GO:0019725//cellular homeostasis;GO:0044710//single-organism metabolic process
ncbi_112754801	1.0819	1.72477	6.90323	5.9521	0.916667	2.013e-37	6.26918e-35	--	PREDICTED: protein SRC1-like [Arachis duranensis]	-	-	-	-	-	-	-
ncbi_112733528	0.237069	0.330275	1.27419	2.56886	1.04167	3.75202e-37	1.16364e-34	HSP17.3-B	PREDICTED: 17.3 kDa class I heat shock protein-like [Arachis ipaensis]	Genetic Information Processing	Folding, sorting and degradation	ko04141//Protein processing in endoplasmic reticulum	K13993	-	-	-
ncbi_112705801	1.03448	1.55046	1.03226	0.287425	0.333333	4.35813e-37	1.34601e-34	petM	Cytochrome b6-f complex subunit 7 [Cajanus cajan]	-	-	-	-	-	-	-
ncbi_112775957	0.301724	0.238532	0.758065	3.02994	0.625	5.24587e-37	1.6135e-34	FDX3	PREDICTED: ferredoxin, root R-B2-like [Arachis duranensis]	Metabolism	Energy metabolism	ko00195//Photosynthesis	K02639	-	-	-
ncbi_112712149	0.176724	0.146789	0.612903	2.42515	0.458333	5.39939e-37	1.65388e-34	FDX3	PREDICTED: ferredoxin, root R-B2-like [Arachis duranensis]	Metabolism	Energy metabolism	ko00195//Photosynthesis	K02639	-	-	-
ncbi_112706333	0.181034	0.238532	0.774194	2.32335	0.875	6.00681e-37	1.8324e-34	ME1	PREDICTED: NADP-dependent malic enzyme [Arachis duranensis]	Metabolism;Metabolism;Metabolism;Metabolism	Global and overview maps;Global and overview maps;Carbohydrate metabolism;Energy metabolism	ko01100//Metabolic pathways;ko01200//Carbon metabolism;ko00620//Pyruvate metabolism;ko00710//Carbon fixation in photosynthetic organisms	K00029;K00029;K00029;K00029	-	-	-
ncbi_112702482	1.55603	1.56881	1.32258	0.491018	0.208333	6.83009e-37	2.07504e-34	RCA1	PREDICTED: ribulose bisphosphate carboxylase/oxygenase activase, chloroplastic-like [Arachis ipaensis]	-	-	-	-	-	-	-
ncbi_112712714	0.741379	1.25688	0.612903	0.209581	0.166667	7.79056e-37	2.35721e-34	RPL34	PREDICTED: 50S ribosomal protein L34, chloroplastic-like [Arachis ipaensis]	Genetic Information Processing	Translation	ko03010//Ribosome	K02914	GO:0009536//plastid;GO:0030529//intracellular ribonucleoprotein complex	GO:0003723//RNA binding;GO:0005198//structural molecule activity	GO:0010467//gene expression
ncbi_112715068	1.51724	1.92661	1.27419	0.57485	0.5	8.18006e-37	2.46505e-34	RPL12	PREDICTED: 50S ribosomal protein L12, chloroplastic-like [Arachis duranensis]	Genetic Information Processing	Translation	ko03010//Ribosome	K02935	GO:0030529//intracellular ribonucleoprotein complex	-	GO:0010467//gene expression
ncbi_112766024	0.732759	1.09174	0.629032	0.149701	0	8.58275e-37	2.57597e-34	At3g55800	PREDICTED: sedoheptulose-1,7-bisphosphatase, chloroplastic [Arachis ipaensis]	Metabolism;Metabolism;Metabolism	Global and overview maps;Global and overview maps;Energy metabolism	ko01100//Metabolic pathways;ko01200//Carbon metabolism;ko00710//Carbon fixation in photosynthetic organisms	K01100;K01100;K01100	GO:0005576//extracellular region;GO:0009526//plastid envelope;GO:0009532//plastid stroma	GO:0043169//cation binding;GO:0050308//sugar-phosphatase activity	GO:0000097//sulfur amino acid biosynthetic process;GO:0005982//starch metabolic process;GO:0005985//sucrose metabolic process;GO:0006090//pyruvate metabolic process;GO:0006605//protein targeting;GO:0006739//NADP metabolic process;GO:0006996//organelle organization;GO:0009620//response to fungus;GO:0009696//salicylic acid metabolic process;GO:0009755//hormone-mediated signaling pathway;GO:0009767/…
ncbi_112727268	0.228448	0.211009	1.5	2.54491	0.416667	9.0147e-37	2.69474e-34	ZAT11	PREDICTED: zinc finger protein ZAT11-like [Arachis ipaensis]	-	-	-	-	-	-	-
ncbi_112698134	0.202586	0.201835	0.435484	2.48503	0.708333	1.03744e-36	3.08878e-34	SlH4	histone H4 [Zea mays]	-	-	-	-	GO:0005911//cell-cell junction;GO:0009536//plastid;GO:0031090//organelle membrane;GO:0043232//intracellular non-membrane-bounded organelle	GO:0003676//nucleic acid binding;GO:0046983//protein dimerization activity	GO:0034728//nucleosome organization
ncbi_36489198	1.22845	0.238532	0.387097	0.359281	1.54167	1.31745e-36	3.90684e-34	rpl16	ribosomal protein L16 (chloroplast) [Arachis hypogaea]	Genetic Information Processing	Translation	ko03010//Ribosome	K02878	GO:0009536//plastid;GO:0030529//intracellular ribonucleoprotein complex	GO:0003723//RNA binding	GO:0010467//gene expression
ncbi_112726769	0.0301724	0.0642202	0.129032	1.34731	0.0833333	1.81619e-36	5.36445e-34	SDR1	PREDICTED: (+)-neomenthol dehydrogenase-like [Arachis ipaensis]	Metabolism;Metabolism	Global and overview maps;Metabolism of terpenoids and polyketides	ko01110//Biosynthesis of secondary metabolites;ko00902//Monoterpenoid biosynthesis	K15095;K15095	-	GO:0003824//catalytic activity	GO:0044710//single-organism metabolic process
ncbi_112743496	0.806034	1.12844	3.01613	5.9521	1.125	3.62724e-36	1.06714e-33	HSP26-A	PREDICTED: probable glutathione S-transferase [Arachis ipaensis]	Metabolism	Metabolism of other amino acids	ko00480//Glutathione metabolism	K00799	-	GO:0003824//catalytic activity	-
ncbi_112789141	1.21983	1.80734	1.09677	0.497006	0.583333	7.52225e-36	2.20435e-33	FBA1	PREDICTED: fructose-bisphosphate aldolase 1, chloroplastic-like [Arachis duranensis]	Metabolism;Metabolism;Metabolism;Metabolism;Metabolism;Metabolism;Metabolism;Metabolism	Global and overview maps;Global and overview maps;Global and overview maps;Global and overview maps;Carbohydrate metabolism;Energy metabolism;Carbohydrate metabolism;Carbohydrate metabolism	ko01100//Metabolic pathways;ko01110//Biosynthesis of secondary metabolites;ko01200//Carbon metabolism;ko01230//Biosynthesis of amino acids;ko00010//Glycolysis / Gluconeogenesis;ko00710//Carbon fixation in photosynthetic organisms;ko00051//Fructose and mannose metabolism;ko00030//Pentose phosphate pathway	K01623;K01623;K01623;K01623;K01623;K01623;K01623;K01623	-	GO:0016832//aldehyde-lyase activity	GO:0006090//pyruvate metabolic process
ncbi_112696254	0.176724	0.137615	0.580645	1.92216	1.125	8.61508e-36	2.51469e-33	CML8	PREDICTED: calmodulin-like [Arachis duranensis]	Organismal Systems;Environmental Information Processing;Environmental Information Processing	Environmental adaptation;Signal transduction;Signal transduction	ko04626//Plant-pathogen interaction;ko04016//MAPK signaling pathway - plant;ko04070//Phosphatidylinositol signaling system	K02183;K02183;K02183	-	GO:0016628//oxidoreductase activity, acting on the CH-CH group of donors, NAD or NADP as acceptor	GO:0044710//single-organism metabolic process
ncbi_112720338	0.00431034	0	0	0.221557	1.41667	9.66912e-36	2.81133e-33	GLOX1	PREDICTED: WSC domain-containing protein ARB_07867-like [Arachis ipaensis]	-	-	-	-	-	-	-
ncbi_112744673	0.181034	0.192661	0.354839	2.30539	0.75	1.05848e-35	3.06561e-33	At3g02360	PREDICTED: 6-phosphogluconate dehydrogenase, decarboxylating 3 [Arachis ipaensis]	Metabolism;Metabolism;Metabolism;Metabolism;Metabolism	Global and overview maps;Global and overview maps;Global and overview maps;Metabolism of other amino acids;Carbohydrate metabolism	ko01100//Metabolic pathways;ko01110//Biosynthesis of secondary metabolites;ko01200//Carbon metabolism;ko00480//Glutathione metabolism;ko00030//Pentose phosphate pathway	K00033;K00033;K00033;K00033;K00033	-	GO:0000166//nucleotide binding;GO:0016614//oxidoreductase activity, acting on CH-OH group of donors;GO:0048037//cofactor binding	GO:0006739//NADP metabolic process
ncbi_112777569	0.857759	1.12844	0.741935	0.167665	0.125	2.46453e-35	7.11018e-33	HPR-A	PREDICTED: glycerate dehydrogenase [Arachis ipaensis]	Metabolism;Metabolism;Metabolism;Metabolism;Metabolism	Global and overview maps;Global and overview maps;Global and overview maps;Carbohydrate metabolism;Amino acid metabolism	ko01100//Metabolic pathways;ko01110//Biosynthesis of secondary metabolites;ko01200//Carbon metabolism;ko00630//Glyoxylate and dicarboxylate metabolism;ko00260//Glycine, serine and threonine metabolism	K15893;K15893;K15893;K15893;K15893	-	-	-
ncbi_112702425	1.51293	1.79817	2.16129	0.54491	0.291667	2.79615e-35	8.03575e-33	TRG-31	PREDICTED: probable aquaporin PIP-type 7a [Arachis duranensis]	-	-	-	-	-	-	-
ncbi_112766387	0.74569	1.16514	0.806452	0.155689	0.291667	3.02482e-35	8.65947e-33	PSBS	PREDICTED: photosystem II 22 kDa protein, chloroplastic [Arachis ipaensis]	Metabolism;Metabolism	Global and overview maps;Energy metabolism	ko01100//Metabolic pathways;ko00195//Photosynthesis	K03542;K03542	GO:0009503//thylakoid light-harvesting complex;GO:0009521//photosystem;GO:0031224//intrinsic component of membrane	GO:0019840//isoprenoid binding;GO:0046906//tetrapyrrole binding	GO:0000097//sulfur amino acid biosynthetic process;GO:0005982//starch metabolic process;GO:0009668//plastid membrane organization;GO:0009886//post-embryonic morphogenesis;GO:0009893//positive regulation of metabolic process;GO:0016072//rRNA metabolic process;GO:0043623//cellular protein complex assembly;GO:1990066//energy quenching
ncbi_112732696	0.193966	0.211009	0.83871	2.20958	1	3.35405e-35	9.5652e-33	At5g41330	PREDICTED: BTB/POZ domain-containing protein At5g41330 [Arachis ipaensis]	-	-	-	-	-	-	-
ncbi_112795452	0.918103	1.29358	0.83871	0.281437	0.0833333	3.99514e-35	1.135e-32	At4g17560	PREDICTED: 50S ribosomal protein L19-2, chloroplastic-like [Arachis duranensis]	Genetic Information Processing	Translation	ko03010//Ribosome	K02884	GO:0005622//intracellular	-	-
ncbi_36489171	1.11638	0.293578	0.225806	0.257485	0.958333	4.16003e-35	1.17735e-32	cemA	chloroplast envelope membrane protein (chloroplast) [Arachis hypogaea]	-	-	-	-	GO:0009528//plastid inner membrane;GO:0031224//intrinsic component of membrane	GO:0015077//monovalent inorganic cation transmembrane transporter activity	GO:0015992//proton transport
ncbi_112737803	0	0.302752	0.822581	0	0	4.53513e-35	1.27865e-32	At2g25060	PREDICTED: early nodulin-like protein 1 [Arachis ipaensis]	-	-	-	-	-	-	-
ncbi_112727308	0.215517	0.247706	0.629032	2.83832	0.666667	5.65364e-35	1.58799e-32	GSTL3	PREDICTED: glutathione S-transferase L3-like [Arachis ipaensis]	Metabolism	Metabolism of other amino acids	ko00480//Glutathione metabolism	K00799	-	GO:0003824//catalytic activity	-
ncbi_112784458	0.383621	0.33945	0.66129	3.40719	1.04167	1.39796e-34	3.91181e-32	--	PREDICTED: uncharacterized protein LOC107468936 [Arachis duranensis]	-	-	-	-	-	-	-
ncbi_112697503	0.672414	0.798165	0.370968	0.0658683	0.166667	1.44291e-34	4.02248e-32	AZI1	PREDICTED: 14 kDa proline-rich protein DC2.15-like [Arachis duranensis]	-	-	-	-	-	-	-
ncbi_112776580	0.0301724	0.0275229	0.129032	0.988024	0.708333	1.4853e-34	4.12521e-32	JMJ25	PREDICTED: lysine-specific demethylase JMJ25-like [Arachis ipaensis]	-	-	-	-	-	-	-
ncbi_112732900	0.926724	1.06422	0.629032	0.221557	0.125	1.54516e-34	4.27551e-32	ACL1.1	PREDICTED: acyl carrier protein 4, chloroplastic-like [Arachis ipaensis]	-	-	-	-	-	-	-
ncbi_112695253	0.676724	0.798165	0.645161	0.107784	0.0833333	3.44465e-34	9.49613e-32	CURT1B	PREDICTED: protein CURVATURE THYLAKOID 1B, chloroplastic-like [Arachis ipaensis]	-	-	-	-	-	-	-
ncbi_112702679	1.31466	0.321101	0.532258	0.263473	0.291667	5.34802e-34	1.46889e-31	EXPA10	PREDICTED: expansin-A10-like [Arachis duranensis]	-	-	-	-	GO:0030312//external encapsulating structure	-	GO:0071555//cell wall organization
ncbi_112710433	0.801724	1.07339	0.725806	0.239521	0.0833333	5.9295e-34	1.62261e-31	psaD	PREDICTED: photosystem I reaction center subunit II, chloroplastic-like [Arachis duranensis]	Metabolism;Metabolism	Global and overview maps;Energy metabolism	ko01100//Metabolic pathways;ko00195//Photosynthesis	K02692;K02692	GO:0009521//photosystem;GO:0043231//intracellular membrane-bounded organelle	-	GO:0044237//cellular metabolic process
ncbi_112736099	0.0258621	0.0183486	0.0967742	0.934132	0.208333	6.17018e-34	1.68229e-31	-	-	-	-	-	-	-	-	-
ncbi_112712350	0.784483	1.01835	0.516129	0.155689	0.125	6.88582e-34	1.87056e-31	TKL-1	PREDICTED: transketolase, chloroplastic [Arachis duranensis]	Metabolism;Metabolism;Metabolism;Metabolism;Metabolism;Metabolism	Global and overview maps;Global and overview maps;Global and overview maps;Global and overview maps;Energy metabolism;Carbohydrate metabolism	ko01100//Metabolic pathways;ko01110//Biosynthesis of secondary metabolites;ko01200//Carbon metabolism;ko01230//Biosynthesis of amino acids;ko00710//Carbon fixation in photosynthetic organisms;ko00030//Pentose phosphate pathway	K00615;K00615;K00615;K00615;K00615;K00615	-	GO:0016744//transferase activity, transferring aldehyde or ketonic groups	-
ncbi_112727609	1.125	0.807339	0.467742	0.209581	0.208333	1.17084e-33	3.16906e-31	CHLH	PREDICTED: magnesium-chelatase subunit ChlH, chloroplastic [Arachis ipaensis]	Metabolism;Metabolism;Metabolism	Global and overview maps;Global and overview maps;Metabolism of cofactors and vitamins	ko01100//Metabolic pathways;ko01110//Biosynthesis of secondary metabolites;ko00860//Porphyrin and chlorophyll metabolism	K03403;K03403;K03403	-	GO:0051003//ligase activity, forming nitrogen-metal bonds, forming coordination complexes	GO:0006779//porphyrin-containing compound biosynthetic process
ncbi_112741136	1.31466	1.97248	1.24194	0.628743	0.375	2.11181e-33	5.69522e-31	GS2	PREDICTED: glutamine synthetase leaf isozyme, chloroplastic [Arachis duranensis]	Metabolism;Metabolism;Metabolism;Metabolism;Metabolism;Metabolism	Global and overview maps;Global and overview maps;Carbohydrate metabolism;Amino acid metabolism;Energy metabolism;Amino acid metabolism	ko01100//Metabolic pathways;ko01230//Biosynthesis of amino acids;ko00630//Glyoxylate and dicarboxylate metabolism;ko00250//Alanine, aspartate and glutamate metabolism;ko00910//Nitrogen metabolism;ko00220//Arginine biosynthesis	K01915;K01915;K01915;K01915;K01915;K01915	-	-	-
ncbi_112723555	0.314655	0.183486	0.709677	2.58084	1.20833	2.49062e-33	6.69259e-31	SlH4	histone H4 [Zea mays]	-	-	-	-	GO:0005911//cell-cell junction;GO:0009536//plastid;GO:0031090//organelle membrane;GO:0043232//intracellular non-membrane-bounded organelle	GO:0003676//nucleic acid binding;GO:0046983//protein dimerization activity	GO:0034728//nucleosome organization
ncbi_112750010	0.49569	0.46789	1.75806	3.67665	1	4.26779e-33	1.14268e-30	--	PREDICTED: histone H3.v1-like [Arachis ipaensis]	-	-	-	-	-	-	-
ncbi_112790909	0.375	0.495413	2.48387	3.0479	0.875	5.46156e-33	1.45706e-30	GPX6	PREDICTED: probable phospholipid hydroperoxide glutathione peroxidase [Arachis duranensis]	Metabolism;Metabolism	Metabolism of other amino acids;Lipid metabolism	ko00480//Glutathione metabolism;ko00590//Arachidonic acid metabolism	K00432;K00432	GO:0005576//extracellular region;GO:0009536//plastid;GO:0016020//membrane	GO:0004601//peroxidase activity	GO:0006325//chromatin organization;GO:0006950//response to stress;GO:0009404//toxin metabolic process;GO:0048511//rhythmic process
ncbi_112802461	0.0344828	0.0458716	0.0322581	1.26347	0.0833333	6.2644e-33	1.66528e-30	EO	PREDICTED: 2-methylene-furan-3-one reductase-like [Arachis duranensis]	-	-	-	-	-	GO:0003824//catalytic activity	GO:0044710//single-organism metabolic process
ncbi_112711734	0.146552	0.229358	0.548387	1.95808	0.875	6.90446e-33	1.8289e-30	APS1	PREDICTED: ATP sulfurylase 1, chloroplastic [Arachis duranensis]	Metabolism;Metabolism;Metabolism;Metabolism;Metabolism	Global and overview maps;Nucleotide metabolism;Energy metabolism;Metabolism of other amino acids;Biosynthesis of other secondary metabolites	ko01100//Metabolic pathways;ko00230//Purine metabolism;ko00920//Sulfur metabolism;ko00450//Selenocompound metabolism;ko00261//Monobactam biosynthesis	K13811;K13811;K13811;K13811;K13811	-	-	-
ncbi_112696006	1.55603	1.6422	5.30645	8.73054	2.375	7.61168e-33	2.00908e-30	--	PREDICTED: uncharacterized protein LOC107495969 [Arachis duranensis]	-	-	-	-	-	-	-
ncbi_112710411	0.719828	0.954128	0.467742	0.11976	0.125	8.38518e-33	2.20542e-30	GLP1	PREDICTED: germin-like protein subfamily 3 member 1 [Arachis duranensis]	-	-	-	-	GO:0005576//extracellular region	GO:0046914//transition metal ion binding	GO:0006873//cellular ion homeostasis;GO:0009886//post-embryonic morphogenesis;GO:0030001//metal ion transport
ncbi_112714786	0.150862	0.146789	0.516129	2.05389	0.916667	1.49843e-32	3.9272e-30	CAD1	PREDICTED: probable cinnamyl alcohol dehydrogenase 1 [Arachis duranensis]	Metabolism;Metabolism;Metabolism	Global and overview maps;Global and overview maps;Biosynthesis of other secondary metabolites	ko01100//Metabolic pathways;ko01110//Biosynthesis of secondary metabolites;ko00940//Phenylpropanoid biosynthesis	K00083;K00083;K00083	-	-	-
ncbi_112705955	0.780172	1.18349	2.90323	4.88024	2.125	1.82458e-32	4.76523e-30	UBC10	Ubiquitin-conjugating enzyme E2 10, partial [Cajanus cajan]	-	-	-	-	-	-	-
ncbi_112708162	2.19397	2.20183	6.01613	1.49102	1	2.18437e-32	5.68495e-30	--	PREDICTED: calcium-binding protein CML37-like [Arachis duranensis]	Organismal Systems	Environmental adaptation	ko04626//Plant-pathogen interaction	K13448	-	-	-
ncbi_112716741	0.831897	1.11009	0.66129	0.203593	0.125	2.24166e-32	5.81372e-30	ATP1	Pterin_4a domain-containing protein [Cephalotus follicularis]	Metabolism;Metabolism	Global and overview maps;Metabolism of cofactors and vitamins	ko01100//Metabolic pathways;ko00790//Folate biosynthesis	K01724;K01724	GO:0009536//plastid	GO:0016836//hydro-lyase activity	GO:0006091//generation of precursor metabolites and energy;GO:0006351//transcription, DNA-templated;GO:0008652//cellular amino acid biosynthetic process;GO:0009108//coenzyme biosynthetic process;GO:0009658//chloroplast organization;GO:0009668//plastid membrane organization;GO:0016072//rRNA metabolic process;GO:0031399//regulation of protein modification process;GO:0043623//cellular protein comple…
ncbi_112797972	0.663793	0.862385	0.467742	0.149701	0.0416667	2.3338e-32	6.03165e-30	OHP1	PREDICTED: high-light-induced protein, chloroplastic-like isoform X1 [Arachis duranensis]	-	-	-	-	-	-	-
ncbi_112795729	0.646552	1.05505	0.66129	0.167665	0.0833333	2.79392e-32	7.19583e-30	SEND33	PREDICTED: ferredoxin-like [Arachis duranensis]	Metabolism	Energy metabolism	ko00195//Photosynthesis	K02639	-	GO:0043169//cation binding;GO:0051536//iron-sulfur cluster binding	GO:0006091//generation of precursor metabolites and energy
ncbi_112711331	2.42241	1.02752	1.19355	1.67066	5.125	3.03925e-32	7.80071e-30	RPL5	ribosomal protein subunit L5 (mitochondrion) [Glycine max]	-	-	-	-	GO:0000315//organellar large ribosomal subunit;GO:0009536//plastid	GO:0005198//structural molecule activity	GO:0010467//gene expression
ncbi_112764574	0.189655	0.0917431	0.564516	1.92814	0.583333	3.1356e-32	8.02034e-30	ME1	PREDICTED: NADP-dependent malic enzyme [Arachis ipaensis]	Metabolism;Metabolism;Metabolism;Metabolism	Global and overview maps;Global and overview maps;Carbohydrate metabolism;Energy metabolism	ko01100//Metabolic pathways;ko01200//Carbon metabolism;ko00620//Pyruvate metabolism;ko00710//Carbon fixation in photosynthetic organisms	K00029;K00029;K00029;K00029	-	-	-
ncbi_36489156	1.0819	0.229358	0.258065	0.60479	1.95833	6.32806e-32	1.61307e-29	rpoC1	RNA polymerase beta (chloroplast) [Arachis hypogaea]	Metabolism;Metabolism;Metabolism;Genetic Information Processing	Global and overview maps;Nucleotide metabolism;Nucleotide metabolism;Transcription	ko01100//Metabolic pathways;ko00230//Purine metabolism;ko00240//Pyrimidine metabolism;ko03020//RNA polymerase	K03046;K03046;K03046;K03046	GO:0009536//plastid	GO:0034062//RNA polymerase activity	GO:0034645//cellular macromolecule biosynthetic process
ncbi_112789358	0.185345	0.302752	0.903226	2.27545	1.29167	7.35721e-32	1.86901e-29	HSP22	PREDICTED: heat shock 22 kDa protein, mitochondrial isoform X1 [Arachis duranensis]	Genetic Information Processing	Folding, sorting and degradation	ko04141//Protein processing in endoplasmic reticulum	K13993	-	-	-
ncbi_112711270	0.0517241	0	0.0483871	0.467066	1.125	8.4404e-32	2.13689e-29	AtMg00040	PREDICTED: ATP synthase subunit 9, mitochondrial [Arachis ipaensis]	Metabolism;Metabolism	Global and overview maps;Energy metabolism	ko01100//Metabolic pathways;ko00190//Oxidative phosphorylation	K02128;K02128	GO:0031090//organelle membrane;GO:0031224//intrinsic component of membrane;GO:0033177//proton-transporting two-sector ATPase complex, proton-transporting domain	GO:0015077//monovalent inorganic cation transmembrane transporter activity;GO:0032550//purine ribonucleoside binding	GO:0006754//ATP biosynthetic process;GO:0015988//energy coupled proton transmembrane transport, against electrochemical gradient
ncbi_112740243	0	0.0366972	0	0.682635	0	9.94884e-32	2.51024e-29	--	PREDICTED: stigma-specific STIG1-like protein 1 [Arachis duranensis]	-	-	-	-	-	-	-
ncbi_112702925	0.926724	1.06422	0.774194	0.263473	0.166667	1.13978e-31	2.86613e-29	At1g56190	PREDICTED: phosphoglycerate kinase, chloroplastic [Arachis duranensis]	Metabolism;Metabolism;Metabolism;Metabolism;Metabolism;Metabolism	Global and overview maps;Global and overview maps;Global and overview maps;Global and overview maps;Carbohydrate metabolism;Energy metabolism	ko01100//Metabolic pathways;ko01110//Biosynthesis of secondary metabolites;ko01200//Carbon metabolism;ko01230//Biosynthesis of amino acids;ko00010//Glycolysis / Gluconeogenesis;ko00710//Carbon fixation in photosynthetic organisms	K00927;K00927;K00927;K00927;K00927;K00927	-	GO:0016772//transferase activity, transferring phosphorus-containing groups;GO:0032550//purine ribonucleoside binding	GO:0006090//pyruvate metabolic process;GO:0006796//phosphate-containing compound metabolic process
ncbi_112754660	0.918103	1.48624	0.709677	0.467066	0.125	1.34059e-31	3.35973e-29	--	PREDICTED: 50S ribosomal protein 5, chloroplastic [Arachis duranensis]	-	-	-	-	GO:0009507//chloroplast	-	-
ncbi_112772680	2.32328	2.7156	2	1.4491	0.75	1.39425e-31	3.4825e-29	petC	PREDICTED: cytochrome b6-f complex iron-sulfur subunit, chloroplastic-like [Arachis ipaensis]	Metabolism;Metabolism	Global and overview maps;Energy metabolism	ko01100//Metabolic pathways;ko00195//Photosynthesis	K02636;K02636	GO:0031224//intrinsic component of membrane;GO:0034357//photosynthetic membrane	GO:0009055//electron carrier activity;GO:0043169//cation binding;GO:0051536//iron-sulfur cluster binding;GO:0052880//oxidoreductase activity, acting on diphenols and related substances as donors, with copper protein as acceptor	GO:0015992//proton transport;GO:0044237//cellular metabolic process;GO:0044710//single-organism metabolic process
ncbi_112712297	0.663793	0.559633	1.96774	4.07784	1.41667	1.45617e-31	3.62498e-29	ZAT5	PREDICTED: zinc finger protein ZAT11-like [Arachis duranensis]	-	-	-	-	-	-	-
ncbi_112731912	0.681034	1.09174	0.677419	0.233533	0.0833333	2.51643e-31	6.2435e-29	RPL13	PREDICTED: 50S ribosomal protein L13 [Arachis duranensis]	Genetic Information Processing	Translation	ko03010//Ribosome	K02871	-	-	-
ncbi_112702092	0.659483	1.29358	0.66129	0.227545	0.0416667	2.72107e-31	6.72881e-29	AGT1	PREDICTED: serine--glyoxylate aminotransferase [Arachis duranensis]	Metabolism;Metabolism;Metabolism;Cellular Processes;Metabolism;Metabolism;Metabolism	Global and overview maps;Global and overview maps;Global and overview maps;Transport and catabolism;Carbohydrate metabolism;Amino acid metabolism;Amino acid metabolism	ko01100//Metabolic pathways;ko01110//Biosynthesis of secondary metabolites;ko01200//Carbon metabolism;ko04146//Peroxisome;ko00630//Glyoxylate and dicarboxylate metabolism;ko00260//Glycine, serine and threonine metabolism;ko00250//Alanine, aspartate and glutamate metabolism	K00830;K00830;K00830;K00830;K00830;K00830;K00830	-	GO:0008483//transaminase activity;GO:0043168//anion binding	-
ncbi_112705978	0.00431034	0.0366972	0.0322581	0.88024	0.125	2.89809e-31	7.14284e-29	ADH1	PREDICTED: alcohol dehydrogenase 1 [Arachis duranensis]	Metabolism;Metabolism;Metabolism;Metabolism;Metabolism;Metabolism	Global and overview maps;Global and overview maps;Carbohydrate metabolism;Lipid metabolism;Lipid metabolism;Amino acid metabolism	ko01100//Metabolic pathways;ko01110//Biosynthesis of secondary metabolites;ko00010//Glycolysis / Gluconeogenesis;ko00071//Fatty acid degradation;ko00592//alpha-Linolenic acid metabolism;ko00350//Tyrosine metabolism	K18857;K18857;K18857;K18857;K18857;K18857	-	GO:0003824//catalytic activity;GO:0046914//transition metal ion binding	GO:0044710//single-organism metabolic process
ncbi_112732505	0.0301724	0.110092	0.16129	1.46707	0.0416667	2.99321e-31	7.35293e-29	MHB1	plastid division protein PDV2-like [Cajanus cajan]	-	-	-	-	-	GO:0005488//binding	-
ncbi_112776600	0.206897	0.137615	0.451613	1.82635	0.958333	4.38161e-31	1.07282e-28	CP12-2	PREDICTED: calvin cycle protein CP12-1, chloroplastic-like [Arachis ipaensis]	-	-	-	-	-	-	-
ncbi_112695329	0.228448	0.321101	0.790323	2.35928	0.791667	4.72228e-31	1.15244e-28	AS	PREDICTED: hydroquinone glucosyltransferase-like [Arachis duranensis]	-	-	-	-	-	GO:0016757//transferase activity, transferring glycosyl groups	-
ncbi_112734249	1.9181	1.91743	1.45161	0.904192	0.625	5.04306e-31	1.2267e-28	CPN20	PREDICTED: 20 kDa chaperonin, chloroplastic-like [Arachis ipaensis]	-	-	-	-	GO:0005576//extracellular region;GO:0009526//plastid envelope;GO:0009532//plastid stroma;GO:0044434//chloroplast part	GO:0032550//purine ribonucleoside binding;GO:0046914//transition metal ion binding	GO:0000097//sulfur amino acid biosynthetic process;GO:0003006//developmental process involved in reproduction;GO:0006006//glucose metabolic process;GO:0006090//pyruvate metabolic process;GO:0006970//response to osmotic stress;GO:0009657//plastid organization;GO:0044267//cellular protein metabolic process;GO:2000379//positive regulation of reactive oxygen species metabolic process
ncbi_112803121	0.512931	0.623853	0.387097	0.0299401	0.0833333	5.39849e-31	1.30888e-28	--	PREDICTED: repetitive proline-rich cell wall protein 2-like [Arachis duranensis]	-	-	-	-	-	-	-
ncbi_112723292	0.991379	0.669725	3.59677	4.98204	1.70833	6.58901e-31	1.59234e-28	At2g25060	PREDICTED: blue copper protein-like [Arachis ipaensis]	-	-	-	-	-	-	-
ncbi_112723648	1.64224	1.89908	1.43548	0.652695	0.666667	7.14925e-31	1.72214e-28	RPS16-1	PREDICTED: 30S ribosomal protein S16-like [Arachis duranensis]	Genetic Information Processing	Translation	ko03010//Ribosome	K02959	-	-	-
ncbi_112783667	0.0344828	0.0275229	0.0322581	0.820359	0.291667	7.21394e-31	1.73211e-28	GAPC2	PREDICTED: glyceraldehyde-3-phosphate dehydrogenase GAPC2, cytosolic-like [Arachis ipaensis]	Metabolism;Metabolism;Metabolism;Metabolism;Metabolism;Metabolism	Global and overview maps;Global and overview maps;Global and overview maps;Global and overview maps;Carbohydrate metabolism;Energy metabolism	ko01100//Metabolic pathways;ko01110//Biosynthesis of secondary metabolites;ko01200//Carbon metabolism;ko01230//Biosynthesis of amino acids;ko00010//Glycolysis / Gluconeogenesis;ko00710//Carbon fixation in photosynthetic organisms	K00134;K00134;K00134;K00134;K00134;K00134	-	GO:0000166//nucleotide binding;GO:0016903//oxidoreductase activity, acting on the aldehyde or oxo group of donors	GO:0044710//single-organism metabolic process
ncbi_112731268	0.0991379	0.146789	0.709677	1.71257	0.333333	7.63682e-31	1.82775e-28	DBR	PREDICTED: 2-alkenal reductase (NADP(+)-dependent)-like [Arachis duranensis]	-	-	-	-	-	-	-
ncbi_112696732	0.780172	1.14679	0.854839	0.239521	0.0833333	8.60942e-31	2.05393e-28	--	Photosystem II PsbX [Corchorus capsularis]	-	-	-	-	-	-	GO:0044237//cellular metabolic process
ncbi_112775194	0.25	0.87156	0.241935	0.0538922	0	2.4549e-30	5.83788e-28	ELIP1	PREDICTED: early light-induced protein, chloroplastic [Arachis ipaensis]	-	-	-	-	-	-	-
ncbi_112696880	0.741379	0.0917431	0.16129	0.0538922	0.0833333	3.03531e-30	7.19513e-28	PER44	PREDICTED: peroxidase 44-like [Arachis duranensis]	Metabolism;Metabolism;Metabolism	Global and overview maps;Global and overview maps;Biosynthesis of other secondary metabolites	ko01100//Metabolic pathways;ko01110//Biosynthesis of secondary metabolites;ko00940//Phenylpropanoid biosynthesis	K00430;K00430;K00430	-	GO:0003824//catalytic activity;GO:0043169//cation binding;GO:0046906//tetrapyrrole binding	GO:0006950//response to stress;GO:0044710//single-organism metabolic process
ncbi_112701672	0.556034	0.963303	0.322581	0.0838323	0.125	3.54872e-30	8.38545e-28	TPRP-F1	PREDICTED: 36.4 kDa proline-rich protein [Arachis duranensis]	-	-	-	-	-	-	-
ncbi_112747800	0.435345	0.908257	0.548387	0.125749	0	4.06957e-30	9.58577e-28	--	PREDICTED: vegetative cell wall protein gp1-like [Arachis ipaensis]	-	-	-	-	-	-	-
ncbi_112702707	0.793103	0.889908	0.758065	0.203593	0.166667	5.64434e-30	1.32532e-27	At3g55800	PREDICTED: sedoheptulose-1,7-bisphosphatase, chloroplastic [Arachis duranensis]	Metabolism;Metabolism;Metabolism	Global and overview maps;Global and overview maps;Energy metabolism	ko01100//Metabolic pathways;ko01200//Carbon metabolism;ko00710//Carbon fixation in photosynthetic organisms	K01100;K01100;K01100	GO:0005576//extracellular region;GO:0009526//plastid envelope;GO:0009532//plastid stroma	GO:0043169//cation binding;GO:0050308//sugar-phosphatase activity	GO:0000097//sulfur amino acid biosynthetic process;GO:0005982//starch metabolic process;GO:0005985//sucrose metabolic process;GO:0006090//pyruvate metabolic process;GO:0006605//protein targeting;GO:0006739//NADP metabolic process;GO:0006996//organelle organization;GO:0009620//response to fungus;GO:0009696//salicylic acid metabolic process;GO:0009755//hormone-mediated signaling pathway;GO:0009767/…
ncbi_112795927	0.655172	0.770642	0.483871	0.137725	0.0416667	8.68232e-30	2.03224e-27	GDCST	PREDICTED: aminomethyltransferase, mitochondrial [Arachis duranensis]	Metabolism;Metabolism;Metabolism;Metabolism;Metabolism;Metabolism	Global and overview maps;Global and overview maps;Global and overview maps;Carbohydrate metabolism;Amino acid metabolism;Metabolism of cofactors and vitamins	ko01100//Metabolic pathways;ko01110//Biosynthesis of secondary metabolites;ko01200//Carbon metabolism;ko00630//Glyoxylate and dicarboxylate metabolism;ko00260//Glycine, serine and threonine metabolism;ko00670//One carbon pool by folate	K00605;K00605;K00605;K00605;K00605;K00605	-	-	-
ncbi_112736946	0.474138	0.40367	1.45161	2.97006	1.79167	1.056e-29	2.46399e-27	ADC2	PREDICTED: arginine decarboxylase [Arachis ipaensis]	Metabolism;Metabolism	Global and overview maps;Amino acid metabolism	ko01100//Metabolic pathways;ko00330//Arginine and proline metabolism	K01583;K01583	-	-	-
ncbi_36489185	0.853448	0.284404	0.209677	0.473054	2.41667	1.1187e-29	2.60214e-27	rpl20	ribosomal protein L20 (chloroplast) [Arachis hypogaea]	Genetic Information Processing	Translation	ko03010//Ribosome	K02887	GO:0009536//plastid;GO:0030529//intracellular ribonucleoprotein complex	GO:0003723//RNA binding;GO:0005198//structural molecule activity	GO:0010467//gene expression
ncbi_112714612	0.314655	0.40367	1.64516	2.2515	0.208333	1.21218e-29	2.81079e-27	TSJT1	PREDICTED: stem-specific protein TSJT1-like [Arachis duranensis]	-	-	-	-	-	-	-
ncbi_112775745	0.586207	1.27523	3.04839	3.72455	0.708333	1.23444e-29	2.85351e-27	ASR1	PREDICTED: TATA-binding protein-associated factor 2N-like [Arachis ipaensis]	-	-	-	-	-	-	-
ncbi_112764215	0.913793	0.623853	2.37097	4.64072	2.54167	1.40317e-29	3.23349e-27	ALDH3H1	PREDICTED: aldehyde dehydrogenase family 3 member H1-like [Arachis ipaensis]	Metabolism;Metabolism;Metabolism;Metabolism;Metabolism;Metabolism;Metabolism;Metabolism;Metabolism;Metabolism;Metabolism;Metabolism;Metabolism	Global and overview maps;Global and overview maps;Carbohydrate metabolism;Carbohydrate metabolism;Lipid metabolism;Lipid metabolism;Amino acid metabolism;Amino acid metabolism;Carbohydrate metabolism;Amino acid metabolism;Metabolism of other amino acids;Amino acid metabolism;Amino acid metabolism	ko01100//Metabolic pathways;ko01110//Biosynthesis of secondary metabolites;ko00010//Glycolysis / Gluconeogenesis;ko00620//Pyruvate metabolism;ko00561//Glycerolipid metabolism;ko00071//Fatty acid degradation;ko00330//Arginine and proline metabolism;ko00280//Valine, leucine and isoleucine degradation;ko00053//Ascorbate and aldarate metabolism;ko00380//Tryptophan metabolism;ko00410//beta-Alanine met…	K00128;K00128;K00128;K00128;K00128;K00128;K00128;K00128;K00128;K00128;K00128;K00128;K00128	GO:0005911//cell-cell junction;GO:0043231//intracellular membrane-bounded organelle	GO:0016620//oxidoreductase activity, acting on the aldehyde or oxo group of donors, NAD or NADP as acceptor	GO:0044237//cellular metabolic process;GO:0044710//single-organism metabolic process;GO:0050896//response to stimulus
ncbi_112749846	1.98707	1.70642	6.77419	9.07186	3.04167	1.49677e-29	3.43854e-27	OPR2	PREDICTED: 12-oxophytodienoate reductase 2 [Glycine max]	Metabolism;Metabolism;Metabolism	Global and overview maps;Global and overview maps;Lipid metabolism	ko01100//Metabolic pathways;ko01110//Biosynthesis of secondary metabolites;ko00592//alpha-Linolenic acid metabolism	K05894;K05894;K05894	-	GO:0003824//catalytic activity;GO:0032553//ribonucleotide binding	GO:0044710//single-organism metabolic process
ncbi_112712197	0.12931	0.183486	0.774194	1.68263	0.833333	1.89476e-29	4.33947e-27	--	PREDICTED: uncharacterized protein LOC107467469 isoform X1 [Arachis duranensis]	-	-	-	-	-	-	-
ncbi_112792425	0.206897	0.100917	0.387097	1.94012	0.5	2.25817e-29	5.1559e-27	AS2	PREDICTED: asparagine synthetase [glutamine-hydrolyzing] 2 [Arachis duranensis]	Metabolism;Metabolism;Metabolism	Global and overview maps;Global and overview maps;Amino acid metabolism	ko01100//Metabolic pathways;ko01110//Biosynthesis of secondary metabolites;ko00250//Alanine, aspartate and glutamate metabolism	K01953;K01953;K01953	-	-	-
ncbi_112695789	1.65517	1.14679	7.20968	7.20958	3.75	2.27358e-29	5.17521e-27	ARG2	PREDICTED: indole-3-acetic acid-induced protein ARG2-like [Arachis duranensis]	-	-	-	-	-	-	-
ncbi_112783003	0.155172	0.174312	0.66129	1.8503	0.25	2.5354e-29	5.75358e-27	GGCT2;1	Cation transport regulator-like protein 2 [Glycine soja]	Metabolism;Metabolism	Global and overview maps;Metabolism of other amino acids	ko01100//Metabolic pathways;ko00480//Glutathione metabolism	K22596;K22596	-	-	-
ncbi_112750744	0.702586	1.05505	0.645161	0.227545	0.0416667	2.8595e-29	6.46933e-27	--	PREDICTED: uncharacterized protein LOC107643983 [Arachis ipaensis]	-	-	-	-	-	-	-
ncbi_112742534	0.0818966	0.119266	0.548387	1.57485	0.166667	3.40208e-29	7.67355e-27	GSTL3	PREDICTED: glutathione S-transferase L3-like [Arachis duranensis]	Metabolism	Metabolism of other amino acids	ko00480//Glutathione metabolism	K00799	-	GO:0003824//catalytic activity	-
ncbi_112743681	0	0	0.016129	0.592814	0.333333	3.70462e-29	8.33069e-27	PDC1	PREDICTED: pyruvate decarboxylase 2 [Arachis duranensis]	Metabolism;Metabolism;Metabolism	Global and overview maps;Global and overview maps;Carbohydrate metabolism	ko01100//Metabolic pathways;ko01110//Biosynthesis of secondary metabolites;ko00010//Glycolysis / Gluconeogenesis	K01568;K01568;K01568	-	GO:0016830//carbon-carbon lyase activity;GO:0019842//vitamin binding	-
ncbi_112741622	0.724138	0.926606	0.758065	0.209581	0.0833333	4.05071e-29	9.08153e-27	PSAE1	PREDICTED: photosystem I reaction center subunit IV, chloroplastic [Arachis ipaensis]	Metabolism;Metabolism	Global and overview maps;Energy metabolism	ko01100//Metabolic pathways;ko00195//Photosynthesis	K02693;K02693	-	-	-
ncbi_112775378	0.728448	0.788991	0.354839	0.131737	0.0416667	4.11836e-29	9.20546e-27	TKL-2	PREDICTED: transketolase, chloroplastic [Arachis ipaensis]	Metabolism;Metabolism;Metabolism;Metabolism;Metabolism;Metabolism	Global and overview maps;Global and overview maps;Global and overview maps;Global and overview maps;Energy metabolism;Carbohydrate metabolism	ko01100//Metabolic pathways;ko01110//Biosynthesis of secondary metabolites;ko01200//Carbon metabolism;ko01230//Biosynthesis of amino acids;ko00710//Carbon fixation in photosynthetic organisms;ko00030//Pentose phosphate pathway	K00615;K00615;K00615;K00615;K00615;K00615	-	GO:0016744//transferase activity, transferring aldehyde or ketonic groups	-
ncbi_112726483	0.0732759	0.100917	0.854839	1.52096	0.333333	5.15747e-29	1.14936e-26	WRKY30	PREDICTED: probable WRKY transcription factor 46 [Arachis ipaensis]	-	-	-	-	-	-	-
ncbi_112723684	0.659483	1.09174	0.677419	0.245509	0.333333	6.06008e-29	1.34648e-26	--	Photosystem II PsbX [Corchorus capsularis]	-	-	-	-	-	-	GO:0044237//cellular metabolic process
ncbi_112707675	0.75	1.17431	0.935484	0.239521	0.208333	6.54157e-29	1.44913e-26	--	PREDICTED: chaperone protein DnaJ-like [Arachis duranensis]	-	-	-	-	-	GO:0005515//protein binding	-
ncbi_112719779	1.04741	1.34862	1.20968	0.443114	0.291667	1.13328e-28	2.50307e-26	At4g17560	PREDICTED: 50S ribosomal protein L19-1, chloroplastic-like isoform X1 [Arachis ipaensis]	Genetic Information Processing	Translation	ko03010//Ribosome	K02884	GO:0005622//intracellular	-	-
ncbi_112795826	1.25862	1.58716	1.30645	0.526946	0.416667	1.71034e-28	3.76645e-26	GS2	PREDICTED: glutamine synthetase leaf isozyme, chloroplastic [Arachis duranensis]	Metabolism;Metabolism;Metabolism;Metabolism;Metabolism;Metabolism	Global and overview maps;Global and overview maps;Carbohydrate metabolism;Amino acid metabolism;Energy metabolism;Amino acid metabolism	ko01100//Metabolic pathways;ko01230//Biosynthesis of amino acids;ko00630//Glyoxylate and dicarboxylate metabolism;ko00250//Alanine, aspartate and glutamate metabolism;ko00910//Nitrogen metabolism;ko00220//Arginine biosynthesis	K01915;K01915;K01915;K01915;K01915;K01915	-	-	-
ncbi_112764166	0.189655	0.366972	1.37097	2.03593	0.666667	2.08013e-28	4.56727e-26	ERD14	PREDICTED: phosphoprotein ECPP44-like [Arachis ipaensis]	-	-	-	-	-	-	-
ncbi_112726466	0.650862	0.788991	1.64516	4.32934	1.625	2.11378e-28	4.6275e-26	AS	PREDICTED: hydroquinone glucosyltransferase-like [Arachis ipaensis]	-	-	-	-	-	GO:0016757//transferase activity, transferring glycosyl groups	-
ncbi_112782547	2.1681	2.14679	5.66129	12.5569	3.25	2.13748e-28	4.66567e-26	GSTF9	PREDICTED: glutathione S-transferase F9-like [Arachis ipaensis]	Metabolism	Metabolism of other amino acids	ko00480//Glutathione metabolism	K00799	-	-	-
ncbi_112765513	0.689655	1.10092	0.790323	0.215569	0.208333	2.31231e-28	5.03251e-26	AGT1	PREDICTED: serine--glyoxylate aminotransferase [Arachis ipaensis]	Metabolism;Metabolism;Metabolism;Cellular Processes;Metabolism;Metabolism;Metabolism	Global and overview maps;Global and overview maps;Global and overview maps;Transport and catabolism;Carbohydrate metabolism;Amino acid metabolism;Amino acid metabolism	ko01100//Metabolic pathways;ko01110//Biosynthesis of secondary metabolites;ko01200//Carbon metabolism;ko04146//Peroxisome;ko00630//Glyoxylate and dicarboxylate metabolism;ko00260//Glycine, serine and threonine metabolism;ko00250//Alanine, aspartate and glutamate metabolism	K00830;K00830;K00830;K00830;K00830;K00830;K00830	-	GO:0008483//transaminase activity;GO:0043168//anion binding	-
ncbi_112716197	0.0991379	0.12844	0.435484	1.36527	0.25	2.34409e-28	5.08681e-26	GGCT2;2	Cation transport regulator-like protein 2 [Glycine soja]	Metabolism;Metabolism	Global and overview maps;Metabolism of other amino acids	ko01100//Metabolic pathways;ko00480//Glutathione metabolism	K22596;K22596	-	-	-
ncbi_112701153	0.818966	0.568807	2.87097	3.88024	1.625	2.35417e-28	5.09383e-26	--	stress induced protein [Medicago truncatula]	-	-	-	-	-	-	-
ncbi_112715880	0.487069	0.779817	0.532258	0.101796	0.0416667	2.50514e-28	5.40478e-26	PSAN	PREDICTED: photosystem I reaction center subunit N, chloroplastic [Arachis ipaensis]	Metabolism;Metabolism	Global and overview maps;Energy metabolism	ko01100//Metabolic pathways;ko00195//Photosynthesis	K02701;K02701	-	-	-
ncbi_112758246	0.405172	0.798165	0.548387	0.131737	0.0833333	2.63005e-28	5.65788e-26	LQY1	PREDICTED: protein disulfide-isomerase LQY1, chloroplastic [Arachis ipaensis]	-	-	-	-	-	GO:0003824//catalytic activity;GO:0005515//protein binding	-
ncbi_112741035	0.732759	0.954128	0.596774	0.203593	0.125	2.79722e-28	6.00016e-26	PSB28	PREDICTED: photosystem II reaction center PSB28 protein, chloroplastic [Arachis duranensis]	Metabolism;Metabolism	Global and overview maps;Energy metabolism	ko01100//Metabolic pathways;ko00195//Photosynthesis	K08903;K08903	-	-	-
ncbi_112707379	0.461207	0.697248	0.677419	0.0898204	0	3.83562e-28	8.20393e-26	3PCR	PREDICTED: protochlorophyllide reductase, chloroplastic [Arachis ipaensis]	Metabolism;Metabolism;Metabolism	Global and overview maps;Global and overview maps;Metabolism of cofactors and vitamins	ko01100//Metabolic pathways;ko01110//Biosynthesis of secondary metabolites;ko00860//Porphyrin and chlorophyll metabolism	K00218;K00218;K00218	-	-	-
ncbi_112734317	0.0258621	0.00917431	0.0483871	0.976048	0.0416667	3.8867e-28	8.28936e-26	ARPN	PREDICTED: basic blue protein [Arachis ipaensis]	-	-	-	-	-	-	-
ncbi_112758572	0.508621	0.825688	0.33871	0.101796	0.125	4.03457e-28	8.58014e-26	CURT1B	PREDICTED: protein CURVATURE THYLAKOID 1B, chloroplastic-like [Arachis ipaensis]	-	-	-	-	-	-	-
ncbi_112696194	0.568966	0.458716	1.37097	3.96407	1.08333	4.95063e-28	1.04983e-25	BG	PREDICTED: basic 7S globulin-like [Arachis duranensis]	-	-	-	-	-	-	GO:0019538//protein metabolic process
ncbi_112723186	0.0948276	0.0917431	0.241935	1.34731	0.708333	8.08633e-28	1.70991e-25	WRKY48	PREDICTED: probable WRKY transcription factor 48 [Arachis duranensis]	-	-	-	-	-	-	-
ncbi_112706046	1.16379	1.21101	0.83871	0.359281	0.25	1.04841e-27	2.21067e-25	HEMB	PREDICTED: delta-aminolevulinic acid dehydratase, chloroplastic [Arachis duranensis]	Metabolism;Metabolism;Metabolism	Global and overview maps;Global and overview maps;Metabolism of cofactors and vitamins	ko01100//Metabolic pathways;ko01110//Biosynthesis of secondary metabolites;ko00860//Porphyrin and chlorophyll metabolism	K01698;K01698;K01698	-	GO:0016836//hydro-lyase activity;GO:0043169//cation binding	GO:0006778//porphyrin-containing compound metabolic process;GO:0018130//heterocycle biosynthetic process
ncbi_112723124	1.1681	1.19266	2.6129	6.67066	2.66667	1.05307e-27	2.2142e-25	STH-2	PREDICTED: pathogenesis-related protein STH-2-like [Arachis ipaensis]	-	-	-	-	-	-	GO:0050896//response to stimulus
ncbi_112719830	0.0344828	0.00917431	0.290323	1.03593	0.25	1.17018e-27	2.45352e-25	NHL6	PREDICTED: protein YLS9 [Arachis ipaensis]	-	-	-	-	-	-	-
ncbi_112710101	1.00862	1.3578	1.27419	0.407186	0.458333	1.30891e-27	2.73668e-25	RPE	PREDICTED: ribulose-phosphate 3-epimerase, chloroplastic [Arachis duranensis]	Metabolism;Metabolism;Metabolism;Metabolism;Metabolism;Metabolism;Metabolism	Global and overview maps;Global and overview maps;Global and overview maps;Global and overview maps;Carbohydrate metabolism;Energy metabolism;Carbohydrate metabolism	ko01100//Metabolic pathways;ko01110//Biosynthesis of secondary metabolites;ko01200//Carbon metabolism;ko01230//Biosynthesis of amino acids;ko00040//Pentose and glucuronate interconversions;ko00710//Carbon fixation in photosynthetic organisms;ko00030//Pentose phosphate pathway	K01783;K01783;K01783;K01783;K01783;K01783;K01783	-	-	-
ncbi_112705822	0.280172	0.137615	0.725806	1.76647	1.20833	1.53142e-27	3.19294e-25	2023-04-03	PREDICTED: 5'-adenylylsulfate reductase 3, chloroplastic [Arachis ipaensis]	Metabolism	Energy metabolism	ko00920//Sulfur metabolism	K05907	-	GO:0016667//oxidoreductase activity, acting on a sulfur group of donors	GO:0006790//sulfur compound metabolic process;GO:0019725//cellular homeostasis;GO:0044710//single-organism metabolic process
ncbi_112788899	0.478448	0.366972	1.01613	3.08383	1.16667	1.6405e-27	3.41083e-25	EP3	PREDICTED: endochitinase EP3 [Arachis duranensis]	Metabolism;Metabolism	Global and overview maps;Carbohydrate metabolism	ko01100//Metabolic pathways;ko00520//Amino sugar and nucleotide sugar metabolism	K01183;K01183	-	-	-
ncbi_114924477	0.612069	0.100917	0.0645161	0.293413	1.29167	1.69256e-27	3.50925e-25	-	-	-	-	-	-	-	-	-
ncbi_36489225	1.07328	0.256881	0.370968	0.42515	1.45833	2.02477e-27	4.18637e-25	ndhH	NADH-plastoquinone oxidoreductase subunit 7 (chloroplast) [Arachis hypogaea]	Metabolism;Metabolism	Global and overview maps;Energy metabolism	ko01100//Metabolic pathways;ko00190//Oxidative phosphorylation	K05579;K05579	GO:0044434//chloroplast part	GO:0000166//nucleotide binding;GO:0016651//oxidoreductase activity, acting on NAD(P)H;GO:0048037//cofactor binding	GO:0006091//generation of precursor metabolites and energy;GO:0044710//single-organism metabolic process
ncbi_112736435	1.26724	1.98165	1.24194	0.748503	0.666667	3.92035e-27	8.0832e-25	SODCP	PREDICTED: superoxide dismutase [Cu-Zn], chloroplastic [Arachis ipaensis]	Cellular Processes	Transport and catabolism	ko04146//Peroxisome	K04565	GO:0005576//extracellular region;GO:0009532//plastid stroma	GO:0003824//catalytic activity;GO:0043169//cation binding	GO:0006801//superoxide metabolic process;GO:0006950//response to stress;GO:0009404//toxin metabolic process
ncbi_112764306	0.0215517	0.0275229	0.129032	0.682635	0.0833333	4.07514e-27	8.37914e-25	--	PREDICTED: SKP1-like protein 1A [Eucalyptus grandis]	-	-	-	-	-	-	-
ncbi_112740830	0.12069	0.266055	0.870968	1.83234	0.458333	4.52584e-27	9.28021e-25	CYS6	PREDICTED: cysteine proteinase inhibitor-like [Arachis ipaensis]	-	-	-	-	-	GO:0004857//enzyme inhibitor activity;GO:0016787//hydrolase activity	GO:0010466//negative regulation of peptidase activity
ncbi_36489214	0.659483	0.110092	0.112903	0.113772	0.333333	4.5503e-27	9.30474e-25	TIC214	hypothetical chloroplast RF19 (chloroplast) [Arachis hypogaea]	-	-	-	-	GO:0043231//intracellular membrane-bounded organelle	-	-
ncbi_112720431	0	0	0	0.461078	0.208333	5.07811e-27	1.03556e-24	At5g66900	PREDICTED: probable disease resistance protein At5g66900 [Arachis ipaensis]	-	-	-	-	-	-	-
ncbi_112797604	0.603448	0.908257	0.629032	0.203593	0.0416667	5.19541e-27	1.05659e-24	PGLP1B	PREDICTED: phosphoglycolate phosphatase 1B, chloroplastic-like [Arachis duranensis]	Metabolism;Metabolism;Metabolism;Metabolism	Global and overview maps;Global and overview maps;Global and overview maps;Carbohydrate metabolism	ko01100//Metabolic pathways;ko01110//Biosynthesis of secondary metabolites;ko01200//Carbon metabolism;ko00630//Glyoxylate and dicarboxylate metabolism	K19269;K19269;K19269;K19269	-	GO:0042578//phosphoric ester hydrolase activity	GO:0006796//phosphate-containing compound metabolic process
ncbi_112790514	0.508621	0.587156	1.58065	4.02395	0.916667	6.67099e-27	1.35298e-24	CCR1	PREDICTED: cinnamoyl-CoA reductase 1-like [Arachis duranensis]	-	-	-	-	-	-	-
ncbi_112726615	0.581897	0.87156	0.5	0.149701	0.0833333	8.04832e-27	1.62788e-24	CSP41B	PREDICTED: chloroplast stem-loop binding protein of 41 kDa b, chloroplastic [Arachis ipaensis]	-	-	-	-	-	-	-
ncbi_112697054	1.11207	0.238532	0.451613	0.335329	0.625	8.50488e-27	1.71556e-24	CYP71A9	PREDICTED: cytochrome P450 71A9-like [Arachis duranensis]	-	-	-	-	GO:0031224//intrinsic component of membrane	GO:0016491//oxidoreductase activity;GO:0046906//tetrapyrrole binding;GO:0046914//transition metal ion binding	GO:0044710//single-organism metabolic process
ncbi_112772163	2.12069	2.11927	5.62903	1.61677	0.916667	1.0407e-26	2.09358e-24	--	PREDICTED: calcium-binding protein CML37-like [Arachis ipaensis]	Organismal Systems	Environmental adaptation	ko04626//Plant-pathogen interaction	K13448	-	-	-
ncbi_112716608	3.53448	0.87156	3.77419	3.28144	3.70833	1.11767e-26	2.24236e-24	NHL10	PREDICTED: protein YLS9-like [Arachis duranensis]	-	-	-	-	-	-	-
ncbi_112722513	1.11638	1.44954	1.32258	0.60479	0.291667	1.47515e-26	2.95161e-24	RPE	PREDICTED: ribulose-phosphate 3-epimerase, chloroplastic [Arachis duranensis]	Metabolism;Metabolism;Metabolism;Metabolism;Metabolism;Metabolism;Metabolism	Global and overview maps;Global and overview maps;Global and overview maps;Global and overview maps;Carbohydrate metabolism;Energy metabolism;Carbohydrate metabolism	ko01100//Metabolic pathways;ko01110//Biosynthesis of secondary metabolites;ko01200//Carbon metabolism;ko01230//Biosynthesis of amino acids;ko00040//Pentose and glucuronate interconversions;ko00710//Carbon fixation in photosynthetic organisms;ko00030//Pentose phosphate pathway	K01783;K01783;K01783;K01783;K01783;K01783;K01783	-	-	-
ncbi_112790132	0.633621	0.899083	0.709677	0.221557	0.208333	1.57751e-26	3.14796e-24	RPS20	PREDICTED: 30S ribosomal protein S20, chloroplastic [Arachis duranensis]	Genetic Information Processing	Translation	ko03010//Ribosome	K02968	GO:0009526//plastid envelope;GO:0009532//plastid stroma;GO:0030529//intracellular ribonucleoprotein complex	GO:0003723//RNA binding;GO:0005198//structural molecule activity	GO:0006779//porphyrin-containing compound biosynthetic process;GO:0010467//gene expression;GO:0016072//rRNA metabolic process
ncbi_112733852	1.21121	1.16514	3.56452	6.43713	3.125	1.58643e-26	3.1573e-24	--	PREDICTED: lysine-rich arabinogalactan protein 19-like [Vigna angularis]	-	-	-	-	-	-	-
ncbi_112751612	0.0603448	0.0733945	0.33871	1.26347	0.25	1.79387e-26	3.56062e-24	LIGB	PREDICTED: extradiol ring-cleavage dioxygenase-like [Arachis ipaensis]	Metabolism	Biosynthesis of other secondary metabolites	ko00965//Betalain biosynthesis	K15777	-	GO:0005506//iron ion binding;GO:0016491//oxidoreductase activity	GO:0044710//single-organism metabolic process
ncbi_112783659	0.547414	0.862385	0.612903	0.113772	0.291667	1.80942e-26	3.58194e-24	LHCB4.3	PREDICTED: chlorophyll a-b binding protein CP29.3, chloroplastic [Arachis ipaensis]	Metabolism;Metabolism	Global and overview maps;Energy metabolism	ko01100//Metabolic pathways;ko00196//Photosynthesis - antenna proteins	K08915;K08915	GO:0009521//photosystem;GO:0031224//intrinsic component of membrane;GO:0031976//plastid thylakoid;GO:0044434//chloroplast part	GO:0043169//cation binding;GO:0046906//tetrapyrrole binding	GO:0006091//generation of precursor metabolites and energy;GO:0006464//cellular protein modification process
ncbi_112710410	1.34914	0.275229	0.516129	0.928144	0.541667	2.16753e-26	4.27946e-24	ABP20	PREDICTED: auxin-binding protein ABP20-like [Arachis duranensis]	-	-	-	-	-	-	GO:0044699//single-organism process
ncbi_112789729	0.668103	0.807339	0.419355	0.143713	0.0833333	2.39142e-26	4.70902e-24	petC	PREDICTED: cytochrome b6-f complex iron-sulfur subunit, chloroplastic-like [Arachis duranensis]	Metabolism;Metabolism	Global and overview maps;Energy metabolism	ko01100//Metabolic pathways;ko00195//Photosynthesis	K02636;K02636	GO:0031224//intrinsic component of membrane;GO:0034357//photosynthetic membrane	GO:0009055//electron carrier activity;GO:0043169//cation binding;GO:0051536//iron-sulfur cluster binding;GO:0052880//oxidoreductase activity, acting on diphenols and related substances as donors, with copper protein as acceptor	GO:0015992//proton transport;GO:0044237//cellular metabolic process;GO:0044710//single-organism metabolic process
ncbi_112700730	0.155172	0.110092	0.209677	1.41916	0.458333	2.55957e-26	5.02682e-24	TIL	PREDICTED: temperature-induced lipocalin-1-like [Arachis ipaensis]	-	-	-	-	-	-	GO:0051234//establishment of localization
ncbi_112800768	3.39224	3.20183	11.8226	13.2994	4.04167	2.59154e-26	5.0762e-24	TRX1	PREDICTED: thioredoxin H-type [Arachis duranensis]	-	-	-	-	GO:0005576//extracellular region;GO:0044444//cytoplasmic part	GO:0015036//disulfide oxidoreductase activity;GO:0030234//enzyme regulator activity	GO:0009893//positive regulation of metabolic process;GO:0018904//ether metabolic process;GO:0019725//cellular homeostasis
ncbi_112791941	7.90086	2.3211	7.29032	8.61677	4.04167	3.34973e-26	6.5441e-24	RNS1	PREDICTED: extracellular ribonuclease LE-like [Arachis ipaensis]	-	-	-	-	-	GO:0016892//endoribonuclease activity, producing 3'-phosphomonoesters	GO:0090501//RNA phosphodiester bond hydrolysis
ncbi_112714573	0.625	0.715596	0.419355	0.221557	0.0416667	3.39184e-26	6.60902e-24	rps5	PREDICTED: 30S ribosomal protein S5, chloroplastic [Arachis duranensis]	Genetic Information Processing	Translation	ko03010//Ribosome	K02988	GO:0009532//plastid stroma;GO:0031976//plastid thylakoid;GO:0044391//ribosomal subunit;GO:0044434//chloroplast part	GO:0003723//RNA binding;GO:0005198//structural molecule activity	GO:0006605//protein targeting;GO:0009617//response to bacterium;GO:0010467//gene expression
ncbi_112754270	0.0603448	0.110092	0.548387	1.08383	0.291667	3.43813e-26	6.68173e-24	VQ22	PREDICTED: VQ motif-containing protein 22-like [Arachis ipaensis]	-	-	-	-	-	-	-
ncbi_112752164	0.150862	0.0825688	0.5	1.48503	0.541667	4.10646e-26	7.95979e-24	SAUR36	PREDICTED: auxin-responsive protein SAUR36 [Arachis duranensis]	Environmental Information Processing	Signal transduction	ko04075//Plant hormone signal transduction	K14488	-	-	-
ncbi_112695550	0.0431034	0.743119	0.193548	0.0658683	0	4.26896e-26	8.25329e-24	At1g56220	dormancy-associated protein homolog 3-like isoform X1 [Cajanus cajan]	-	-	-	-	-	-	-
ncbi_112784162	1.24138	0.293578	0.741935	0.532934	0.666667	6.49517e-26	1.25247e-23	AATP1	PREDICTED: AAA-ATPase ASD, mitochondrial-like [Arachis ipaensis]	-	-	-	-	-	GO:0003824//catalytic activity;GO:0032550//purine ribonucleoside binding	-
ncbi_112754371	0.215517	0.201835	0.5	2.11976	0.291667	7.13873e-26	1.37302e-23	At2g30620	PREDICTED: histone H1-like [Arachis ipaensis]	-	-	-	-	-	-	-
ncbi_112741226	0.49569	0.348624	0.951613	2.98204	1.25	7.50448e-26	1.43964e-23	2023-04-03	PREDICTED: 5'-adenylylsulfate reductase 3, chloroplastic-like [Arachis ipaensis]	Metabolism	Energy metabolism	ko00920//Sulfur metabolism	K05907	-	-	-
ncbi_112777158	0.0258621	0.0642202	0.0967742	0.91018	0.375	7.79004e-26	1.49058e-23	HSP17.3-B	PREDICTED: 17.3 kDa class I heat shock protein-like [Arachis ipaensis]	Genetic Information Processing	Folding, sorting and degradation	ko04141//Protein processing in endoplasmic reticulum	K13993	-	-	-
ncbi_112758422	0.530172	0.504587	1.24194	3.63473	0.708333	8.10288e-26	1.54647e-23	AS	PREDICTED: hydroquinone glucosyltransferase [Arachis ipaensis]	-	-	-	-	-	GO:0016757//transferase activity, transferring glycosyl groups	-
ncbi_112770940	0.689655	0.440367	2	3.44311	1.29167	1.17339e-25	2.23373e-23	SAP3	PREDICTED: zinc finger A20 and AN1 domain-containing stress-associated protein 3-like [Arachis ipaensis]	-	-	-	-	-	GO:0046872//metal ion binding	-
ncbi_112707403	0.543103	0.853211	0.435484	0.209581	0	1.37004e-25	2.60144e-23	At3g15360	PREDICTED: thioredoxin M4, chloroplastic [Arachis duranensis]	-	-	-	-	-	-	-
ncbi_112705729	0.133621	0.816514	0.322581	0.0419162	0	1.38877e-25	2.63029e-23	PER42	PREDICTED: peroxidase 42 [Arachis duranensis]	Metabolism;Metabolism;Metabolism	Global and overview maps;Global and overview maps;Biosynthesis of other secondary metabolites	ko01100//Metabolic pathways;ko01110//Biosynthesis of secondary metabolites;ko00940//Phenylpropanoid biosynthesis	K00430;K00430;K00430	-	GO:0003824//catalytic activity;GO:0043169//cation binding;GO:0046906//tetrapyrrole binding	GO:0000097//sulfur amino acid biosynthetic process;GO:0006873//cellular ion homeostasis;GO:0006970//response to osmotic stress;GO:0009746//response to hexose;GO:0019758//glycosinolate biosynthetic process;GO:0030001//metal ion transport;GO:0042044//fluid transport;GO:0042743//hydrogen peroxide metabolic process
ncbi_112742145	0.168103	0.220183	1.27419	1.87425	0.416667	1.55364e-25	2.93509e-23	ZAT11	PREDICTED: zinc finger protein ZAT11-like [Arachis duranensis]	-	-	-	-	-	-	-
ncbi_112782844	0.49569	0.605505	0.451613	0.0838323	0	1.62717e-25	3.0662e-23	ATP1	Pterin_4a domain-containing protein [Cephalotus follicularis]	Metabolism;Metabolism	Global and overview maps;Metabolism of cofactors and vitamins	ko01100//Metabolic pathways;ko00790//Folate biosynthesis	K01724;K01724	GO:0009536//plastid	GO:0016836//hydro-lyase activity	GO:0006091//generation of precursor metabolites and energy;GO:0006351//transcription, DNA-templated;GO:0008652//cellular amino acid biosynthetic process;GO:0009108//coenzyme biosynthetic process;GO:0009658//chloroplast organization;GO:0009668//plastid membrane organization;GO:0016072//rRNA metabolic process;GO:0031399//regulation of protein modification process;GO:0043623//cellular protein comple…
ncbi_112703524	0.142241	0.12844	0.354839	1.44311	0.625	1.80951e-25	3.40119e-23	RHM1	PREDICTED: trifunctional UDP-glucose 4,6-dehydratase/UDP-4-keto-6-deoxy-D-glucose 3,5-epimerase/UDP-4-keto-L-rhamnose-reductase RHM1 [Arachis ipaensis]	Metabolism	Carbohydrate metabolism	ko00520//Amino sugar and nucleotide sugar metabolism	K12450	-	GO:0016836//hydro-lyase activity;GO:0048037//cofactor binding	GO:0009117//nucleotide metabolic process
ncbi_112738245	0.685345	1.11009	0.741935	0.263473	0.125	2.12917e-25	3.99196e-23	--	PREDICTED: chaperone protein DnaJ-like isoform X2 [Arachis ipaensis]	-	-	-	-	-	GO:0005515//protein binding	-
ncbi_112702847	0.237069	0.422018	0.983871	2.10778	0.583333	2.47277e-25	4.62451e-23	ALDC	PREDICTED: fructose-bisphosphate aldolase, cytoplasmic isozyme [Arachis duranensis]	Metabolism;Metabolism;Metabolism;Metabolism;Metabolism;Metabolism;Metabolism;Metabolism	Global and overview maps;Global and overview maps;Global and overview maps;Global and overview maps;Carbohydrate metabolism;Energy metabolism;Carbohydrate metabolism;Carbohydrate metabolism	ko01100//Metabolic pathways;ko01110//Biosynthesis of secondary metabolites;ko01200//Carbon metabolism;ko01230//Biosynthesis of amino acids;ko00010//Glycolysis / Gluconeogenesis;ko00710//Carbon fixation in photosynthetic organisms;ko00051//Fructose and mannose metabolism;ko00030//Pentose phosphate pathway	K01623;K01623;K01623;K01623;K01623;K01623;K01623;K01623	-	-	-
ncbi_112723695	0.262931	0.293578	1.37097	2.23952	0.666667	2.56095e-25	4.77742e-23	OPR3	PREDICTED: 12-oxophytodienoate reductase 3 [Arachis ipaensis]	Metabolism;Metabolism;Metabolism	Global and overview maps;Global and overview maps;Lipid metabolism	ko01100//Metabolic pathways;ko01110//Biosynthesis of secondary metabolites;ko00592//alpha-Linolenic acid metabolism	K05894;K05894;K05894	-	GO:0016628//oxidoreductase activity, acting on the CH-CH group of donors, NAD or NADP as acceptor;GO:0032553//ribonucleotide binding	GO:0044710//single-organism metabolic process
ncbi_112715409	0.469828	0.899083	0.451613	0.149701	0.291667	2.6475e-25	4.92653e-23	LHCB4.3	PREDICTED: chlorophyll a-b binding protein CP29.3, chloroplastic [Arachis ipaensis]	Metabolism;Metabolism	Global and overview maps;Energy metabolism	ko01100//Metabolic pathways;ko00196//Photosynthesis - antenna proteins	K08915;K08915	GO:0009521//photosystem;GO:0031224//intrinsic component of membrane;GO:0031976//plastid thylakoid;GO:0044434//chloroplast part	GO:0043169//cation binding;GO:0046906//tetrapyrrole binding	GO:0006091//generation of precursor metabolites and energy;GO:0006464//cellular protein modification process
ncbi_112795935	0.556034	0.385321	1.19355	3.07186	1.16667	2.71406e-25	5.03779e-23	WRKY6	PREDICTED: probable WRKY transcription factor 31 [Arachis ipaensis]	-	-	-	-	-	-	-
ncbi_112772304	0.625	0.807339	0.435484	0.173653	0.0833333	2.76363e-25	5.11705e-23	RPL24	PREDICTED: 50S ribosomal protein L24, chloroplastic [Arachis ipaensis]	Genetic Information Processing	Translation	ko03010//Ribosome	K02895	GO:0009526//plastid envelope;GO:0009532//plastid stroma;GO:0030529//intracellular ribonucleoprotein complex	GO:0003723//RNA binding;GO:0005198//structural molecule activity	GO:0006090//pyruvate metabolic process;GO:0006412//translation
ncbi_112772236	0.400862	0.330275	1.43548	2.79641	0.75	3.01656e-25	5.5715e-23	--	PREDICTED: cysteine-rich and transmembrane domain-containing protein B-like isoform X1 [Arachis duranensis]	-	-	-	-	-	-	-
ncbi_112792322	1.89655	0.40367	1.04839	3.06587	2.66667	3.76144e-25	6.93008e-23	PGIP1	PREDICTED: polygalacturonase inhibitor 2-like [Arachis duranensis]	-	-	-	-	-	-	-
ncbi_112703564	0.482759	0.651376	1.01613	3.28144	1.20833	3.83494e-25	7.04804e-23	STH-2	PREDICTED: pathogenesis-related protein STH-2-like [Arachis ipaensis]	-	-	-	-	-	-	GO:0050896//response to stimulus
ncbi_112706053	3.59483	2.95413	8.74194	15.0838	6.66667	4.31428e-25	7.90948e-23	ALDH3H1	PREDICTED: aldehyde dehydrogenase family 3 member H1-like [Arachis duranensis]	Metabolism;Metabolism;Metabolism;Metabolism;Metabolism;Metabolism;Metabolism;Metabolism;Metabolism;Metabolism;Metabolism;Metabolism;Metabolism	Global and overview maps;Global and overview maps;Carbohydrate metabolism;Carbohydrate metabolism;Lipid metabolism;Lipid metabolism;Amino acid metabolism;Amino acid metabolism;Carbohydrate metabolism;Amino acid metabolism;Metabolism of other amino acids;Amino acid metabolism;Amino acid metabolism	ko01100//Metabolic pathways;ko01110//Biosynthesis of secondary metabolites;ko00010//Glycolysis / Gluconeogenesis;ko00620//Pyruvate metabolism;ko00561//Glycerolipid metabolism;ko00071//Fatty acid degradation;ko00330//Arginine and proline metabolism;ko00280//Valine, leucine and isoleucine degradation;ko00053//Ascorbate and aldarate metabolism;ko00380//Tryptophan metabolism;ko00410//beta-Alanine met…	K00128;K00128;K00128;K00128;K00128;K00128;K00128;K00128;K00128;K00128;K00128;K00128;K00128	GO:0005911//cell-cell junction;GO:0043231//intracellular membrane-bounded organelle	GO:0016620//oxidoreductase activity, acting on the aldehyde or oxo group of donors, NAD or NADP as acceptor	GO:0044237//cellular metabolic process;GO:0044710//single-organism metabolic process;GO:0050896//response to stimulus
ncbi_112780138	0.0689655	0.0917431	0.177419	1.01198	0.458333	4.42136e-25	8.08588e-23	CINV2	PREDICTED: probable alkaline/neutral invertase D [Arachis ipaensis]	-	-	-	-	-	GO:0004564//beta-fructofuranosidase activity	-
ncbi_112755727	0.448276	0.623853	0.403226	0.0538922	0.166667	4.86377e-25	8.87316e-23	AZI1	PREDICTED: 14 kDa proline-rich protein DC2.15-like [Arachis ipaensis]	-	-	-	-	-	-	-
ncbi_112756060	0.375	0.394495	0.774194	2.52695	0.458333	4.91384e-25	8.9426e-23	CML35	PREDICTED: probable calcium-binding protein CML36 [Arachis ipaensis]	Organismal Systems	Environmental adaptation	ko04626//Plant-pathogen interaction	K13448	-	-	-
ncbi_112776201	2.96552	3.04587	9.80645	11.8263	4.375	5.04235e-25	9.15408e-23	UBQ10	PREDICTED: LOW QUALITY PROTEIN: polyubiquitin-like [Cucumis sativus]	-	-	-	-	-	-	-
ncbi_112696796	0.849138	0.93578	0.645161	0.299401	0.333333	6.19705e-25	1.1223e-22	PSRP5	PREDICTED: 50S ribosomal protein 5, chloroplastic [Arachis duranensis]	-	-	-	-	GO:0009536//plastid	-	-
ncbi_112801767	0.112069	0.0550459	0.516129	1.37725	0.5	6.46277e-25	1.16758e-22	LIGB	PREDICTED: extradiol ring-cleavage dioxygenase-like [Arachis duranensis]	Metabolism	Biosynthesis of other secondary metabolites	ko00965//Betalain biosynthesis	K15777	-	GO:0005506//iron ion binding;GO:0016491//oxidoreductase activity	GO:0044710//single-organism metabolic process
ncbi_112795670	0.12069	0.155963	0.0967742	1.57485	0.458333	7.11034e-25	1.28146e-22	CHS	PREDICTED: stilbene synthase 3-like [Arachis duranensis]	Metabolism;Metabolism;Organismal Systems;Metabolism	Global and overview maps;Global and overview maps;Environmental adaptation;Biosynthesis of other secondary metabolites	ko01100//Metabolic pathways;ko01110//Biosynthesis of secondary metabolites;ko04712//Circadian rhythm - plant;ko00941//Flavonoid biosynthesis	K00660;K00660;K00660;K00660	-	-	-
ncbi_112744678	0.271552	0.614679	0.33871	0.0658683	0	8.10029e-25	1.45635e-22	OHP1	PREDICTED: high-light-induced protein, chloroplastic [Arachis ipaensis]	-	-	-	-	-	-	-
ncbi_112764410	0.413793	0.46789	1.54839	3.12575	0.916667	8.74605e-25	1.56866e-22	UGT85A24	PREDICTED: 7-deoxyloganetin glucosyltransferase-like [Arachis ipaensis]	Metabolism;Metabolism	Global and overview maps;Global and overview maps	ko01100//Metabolic pathways;ko01110//Biosynthesis of secondary metabolites	K21374;K21374	-	GO:0016757//transferase activity, transferring glycosyl groups	-
ncbi_112797528	0.0474138	0.0642202	0.322581	0.88024	0.166667	9.01726e-25	1.61342e-22	WRKY22	PREDICTED: WRKY transcription factor 22 [Arachis duranensis]	Organismal Systems;Environmental Information Processing	Environmental adaptation;Signal transduction	ko04626//Plant-pathogen interaction;ko04016//MAPK signaling pathway - plant	K13425;K13425	-	GO:0003677//DNA binding	GO:0010467//gene expression;GO:0050789//regulation of biological process
ncbi_112726806	0.336207	0.165138	0.967742	2.14371	0.958333	1.2705e-24	2.26779e-22	--	BON1-associated-like protein [Medicago truncatula]	-	-	-	-	-	-	-
ncbi_112764966	0.318966	0.256881	0.322581	1.98802	0.833333	1.40686e-24	2.50518e-22	CYP73A14	PREDICTED: trans-cinnamate 4-monooxygenase [Arachis ipaensis]	Metabolism;Metabolism;Metabolism;Metabolism;Metabolism;Metabolism;Metabolism	Global and overview maps;Global and overview maps;Biosynthesis of other secondary metabolites;Metabolism of cofactors and vitamins;Biosynthesis of other secondary metabolites;Amino acid metabolism;Biosynthesis of other secondary metabolites	ko01100//Metabolic pathways;ko01110//Biosynthesis of secondary metabolites;ko00940//Phenylpropanoid biosynthesis;ko00130//Ubiquinone and other terpenoid-quinone biosynthesis;ko00941//Flavonoid biosynthesis;ko00360//Phenylalanine metabolism;ko00945//Stilbenoid, diarylheptanoid and gingerol biosynthesis	K00487;K00487;K00487;K00487;K00487;K00487;K00487	-	GO:0016709//oxidoreductase activity, acting on paired donors, with incorporation or reduction of molecular oxygen, NAD(P)H as one donor, and incorporation of one atom of oxygen;GO:0046906//tetrapyrrole binding;GO:0046914//transition metal ion binding	GO:0044710//single-organism metabolic process
ncbi_112796799	0.0775862	0.0642202	0.419355	1.23353	0.291667	1.56841e-24	2.7862e-22	ACG12	PREDICTED: glucose-6-phosphate 1-dehydrogenase, cytoplasmic isoform [Arachis duranensis]	Metabolism;Metabolism;Metabolism;Metabolism;Metabolism	Global and overview maps;Global and overview maps;Global and overview maps;Metabolism of other amino acids;Carbohydrate metabolism	ko01100//Metabolic pathways;ko01110//Biosynthesis of secondary metabolites;ko01200//Carbon metabolism;ko00480//Glutathione metabolism;ko00030//Pentose phosphate pathway	K00036;K00036;K00036;K00036;K00036	-	GO:0000166//nucleotide binding;GO:0003824//catalytic activity	GO:0019318//hexose metabolic process
ncbi_112737456	0.0818966	0.0917431	0.387097	1.16766	0.166667	2.03578e-24	3.60783e-22	aifm2	PREDICTED: apoptosis-inducing factor homolog A-like [Arachis ipaensis]	-	-	-	-	-	-	-
ncbi_112706113	0.478448	0.724771	0.66129	0.137725	0.125	2.19005e-24	3.87201e-22	RPS13	PREDICTED: 30S ribosomal protein S13, chloroplastic [Arachis duranensis]	Genetic Information Processing	Translation	ko03010//Ribosome	K02952	-	-	-
ncbi_112756470	0.646552	1.0367	0.564516	0.233533	0.125	2.29134e-24	4.0415e-22	rpl22	PREDICTED: 50S ribosomal protein L22, chloroplastic-like [Arachis ipaensis]	Genetic Information Processing	Translation	ko03010//Ribosome	K02890	GO:0005840//ribosome;GO:0009536//plastid	-	-
ncbi_112706057	10.9698	13.789	31.4355	15.7066	5.70833	3.49425e-24	6.14864e-22	NAC002	PREDICTED: NAC domain-containing protein 2 [Arachis ipaensis]	-	-	-	-	GO:0043231//intracellular membrane-bounded organelle	GO:0001071//nucleic acid binding transcription factor activity	GO:0009404//toxin metabolic process;GO:0010468//regulation of gene expression;GO:0014070//response to organic cyclic compound;GO:0034645//cellular macromolecule biosynthetic process
ncbi_112736299	1.22845	1.22936	0.758065	0.51497	0.5	3.75527e-24	6.59237e-22	TUFA	PREDICTED: elongation factor Tu, chloroplastic [Arachis ipaensis]	Organismal Systems	Environmental adaptation	ko04626//Plant-pathogen interaction	K02358	-	-	-
ncbi_112743560	0.469828	0.59633	0.354839	0.0838323	0.0833333	4.7722e-24	8.35786e-22	--	PREDICTED: uncharacterized protein LOC107639521 [Arachis ipaensis]	-	-	-	-	-	GO:0005515//protein binding	GO:0009893//positive regulation of metabolic process;GO:0044763//single-organism cellular process;GO:0044767//single-organism developmental process
ncbi_112737387	0.0991379	0.100917	0.516129	1.12575	0.666667	5.8915e-24	1.02939e-21	TPPA	PREDICTED: trehalose-phosphate phosphatase A-like [Arachis ipaensis]	Metabolism;Metabolism	Global and overview maps;Carbohydrate metabolism	ko01100//Metabolic pathways;ko00500//Starch and sucrose metabolism	K01087;K01087	-	GO:0019203//carbohydrate phosphatase activity	GO:0005991//trehalose metabolic process;GO:0006796//phosphate-containing compound metabolic process;GO:0050896//response to stimulus
ncbi_112701834	0.5	0.688073	0.33871	0.107784	0	6.18477e-24	1.0781e-21	RPS10	PREDICTED: 30S ribosomal protein S10, chloroplastic [Arachis duranensis]	Genetic Information Processing	Translation	ko03010//Ribosome	K02946	-	-	-
ncbi_114926092	0.280172	0.311927	0.887097	2.23353	0.375	8.10409e-24	1.40937e-21	--	PREDICTED: uncharacterized protein LOC107624236 [Arachis ipaensis]	-	-	-	-	-	-	-
ncbi_112786928	1.9181	0.633028	0.983871	0.988024	1.75	8.55521e-24	1.48436e-21	-	-	-	-	-	-	-	-	-
ncbi_112784611	0.37931	0.568807	0.322581	0.0838323	0	9.63034e-24	1.66701e-21	PSAN	PREDICTED: photosystem I reaction center subunit N, chloroplastic [Arachis ipaensis]	Metabolism;Metabolism	Global and overview maps;Energy metabolism	ko01100//Metabolic pathways;ko00195//Photosynthesis	K02701;K02701	-	-	-
ncbi_112751408	0.00862069	0.0366972	0.225806	0.718563	0.5	1.45891e-23	2.51952e-21	RFS5	PREDICTED: LOW QUALITY PROTEIN: galactinol--sucrose galactosyltransferase [Arachis ipaensis]	Metabolism	Carbohydrate metabolism	ko00052//Galactose metabolism	K06617	-	-	-
ncbi_112698071	0.012931	0.00917431	0.0322581	0.742515	0	1.78177e-23	3.06996e-21	--	PREDICTED: stigma-specific STIG1-like protein 1 [Arachis duranensis]	-	-	-	-	-	-	-
ncbi_112705728	0.931034	1.23853	1.04839	0.389222	0.333333	2.0586e-23	3.53876e-21	GAPB	PREDICTED: glyceraldehyde-3-phosphate dehydrogenase B, chloroplastic [Arachis duranensis]	Metabolism;Metabolism;Metabolism	Global and overview maps;Global and overview maps;Energy metabolism	ko01100//Metabolic pathways;ko01200//Carbon metabolism;ko00710//Carbon fixation in photosynthetic organisms	K05298;K05298;K05298	-	GO:0000166//nucleotide binding;GO:0004672//protein kinase activity;GO:0016903//oxidoreductase activity, acting on the aldehyde or oxo group of donors;GO:0032550//purine ribonucleoside binding	GO:0006396//RNA processing;GO:0006464//cellular protein modification process;GO:0019318//hexose metabolic process
ncbi_112740755	0.573276	0.807339	0.435484	0.209581	0.25	2.46225e-23	4.22286e-21	PRXQ	PREDICTED: peroxiredoxin Q, chloroplastic-like [Arachis duranensis]	-	-	-	-	-	GO:0003824//catalytic activity;GO:0016209//antioxidant activity	GO:0044710//single-organism metabolic process
ncbi_112727968	1.06897	1.33028	0.983871	0.502994	0.416667	2.96196e-23	5.06822e-21	RPS31	PREDICTED: 30S ribosomal protein S31, chloroplastic [Arachis ipaensis]	-	-	-	-	GO:0044435//plastid part	-	-
ncbi_112715927	0.349138	0.366972	0.112903	0.0299401	0	3.01564e-23	5.14824e-21	ndhO	PREDICTED: NAD(P)H-quinone oxidoreductase subunit O, chloroplastic [Arachis duranensis]	-	-	-	-	GO:0009507//chloroplast	-	GO:0044237//cellular metabolic process;GO:0044699//single-organism process
ncbi_112741237	0.426724	0.376147	1.1129	2.68862	0.958333	3.31784e-23	5.65118e-21	WRKY6	PREDICTED: probable WRKY transcription factor 31 [Arachis ipaensis]	-	-	-	-	-	-	-
ncbi_112695442	0.577586	0.798165	0.483871	0.137725	0.125	4.27846e-23	7.27074e-21	RPI3	PREDICTED: probable ribose-5-phosphate isomerase 3, chloroplastic [Arachis duranensis]	Metabolism;Metabolism;Metabolism;Metabolism;Metabolism;Metabolism	Global and overview maps;Global and overview maps;Global and overview maps;Global and overview maps;Energy metabolism;Carbohydrate metabolism	ko01100//Metabolic pathways;ko01110//Biosynthesis of secondary metabolites;ko01200//Carbon metabolism;ko01230//Biosynthesis of amino acids;ko00710//Carbon fixation in photosynthetic organisms;ko00030//Pentose phosphate pathway	K01807;K01807;K01807;K01807;K01807;K01807	GO:0009526//plastid envelope;GO:0009532//plastid stroma;GO:0044434//chloroplast part	GO:0016861//intramolecular oxidoreductase activity, interconverting aldoses and ketoses	GO:0000097//sulfur amino acid biosynthetic process;GO:0006090//pyruvate metabolic process;GO:0006091//generation of precursor metabolites and energy;GO:0006544//glycine metabolic process;GO:0006568//tryptophan metabolic process;GO:0006605//protein targeting;GO:0006633//fatty acid biosynthetic process;GO:0006732//coenzyme metabolic process;GO:0006753//nucleoside phosphate metabolic process;GO:0009…
ncbi_112727801	0.232759	0.275229	0.532258	2.03593	0.666667	4.34359e-23	7.36462e-21	AKR4C9	PREDICTED: aldo-keto reductase family 4 member C9-like [Arachis duranensis]	-	-	-	-	-	GO:0003824//catalytic activity	GO:0044710//single-organism metabolic process
ncbi_112776572	0.0818966	0.0733945	0.370968	1.20958	0.291667	4.46155e-23	7.54742e-21	DBR	PREDICTED: 2-alkenal reductase (NADP(+)-dependent)-like [Arachis duranensis]	-	-	-	-	-	-	-
ncbi_112705950	0.0732759	0.0366972	0.193548	1	0.375	7.18498e-23	1.2127e-20	WRKY6	PREDICTED: WRKY transcription factor 6 isoform X1 [Arachis duranensis]	-	-	-	-	-	-	-
ncbi_112741305	0.577586	0.266055	1.24194	3.01198	0.916667	8.51432e-23	1.43382e-20	At4g17280	PREDICTED: cytochrome b561 and DOMON domain-containing protein At5g47530-like [Arachis ipaensis]	-	-	-	-	GO:0031224//intrinsic component of membrane	-	GO:0044710//single-organism metabolic process
ncbi_112750094	0.948276	1.02752	0.806452	0.431138	0.25	8.63524e-23	1.4509e-20	RPS31	PREDICTED: 30S ribosomal protein S31, chloroplastic [Arachis duranensis]	-	-	-	-	GO:0009536//plastid	-	-
ncbi_112782767	0.577586	0.834862	0.580645	0.191617	0.0833333	9.08077e-23	1.52232e-20	RPL18	PREDICTED: 50S ribosomal protein L18, chloroplastic-like [Arachis ipaensis]	Genetic Information Processing	Translation	ko03010//Ribosome	K02881	-	-	-
ncbi_112787272	0.206897	0.366972	0.564516	1.78443	0.916667	1.08025e-22	1.80688e-20	At5g59910	PREDICTED: histone H2B-like [Arachis duranensis]	-	-	-	-	GO:0043231//intracellular membrane-bounded organelle;GO:0043232//intracellular non-membrane-bounded organelle	GO:0003676//nucleic acid binding;GO:0046983//protein dimerization activity	-
ncbi_112792494	0.0517241	0.00917431	0.0967742	0.724551	0.5	1.32368e-22	2.20415e-20	--	PREDICTED: uncharacterized protein LOC107482047 isoform X1 [Arachis duranensis]	-	-	-	-	-	-	-
ncbi_112741229	0.616379	0.513761	0.467742	0.167665	0.0416667	1.32091e-22	2.20415e-20	GDCST	PREDICTED: aminomethyltransferase, mitochondrial [Arachis ipaensis]	Metabolism;Metabolism;Metabolism;Metabolism;Metabolism;Metabolism	Global and overview maps;Global and overview maps;Global and overview maps;Carbohydrate metabolism;Amino acid metabolism;Metabolism of cofactors and vitamins	ko01100//Metabolic pathways;ko01110//Biosynthesis of secondary metabolites;ko01200//Carbon metabolism;ko00630//Glyoxylate and dicarboxylate metabolism;ko00260//Glycine, serine and threonine metabolism;ko00670//One carbon pool by folate	K00605;K00605;K00605;K00605;K00605;K00605	-	-	-
ncbi_112802430	0.564655	0.504587	1.79032	2.97605	1.16667	1.35396e-22	2.24954e-20	BAM1	PREDICTED: beta-amylase 1, chloroplastic [Arachis ipaensis]	Metabolism	Carbohydrate metabolism	ko00500//Starch and sucrose metabolism	K01177	-	GO:0016160//amylase activity	GO:0044238//primary metabolic process
ncbi_112766887	0.0172414	0.587156	0.0322581	0.0239521	0.0416667	1.50601e-22	2.49658e-20	NUDT3	PREDICTED: nudix hydrolase 3-like [Arachis ipaensis]	-	-	-	-	-	-	-
ncbi_112720541	0.0905172	0.100917	0.354839	1.15569	0.25	1.63178e-22	2.69907e-20	UGT84B1	PREDICTED: UDP-glycosyltransferase 84B2-like [Arachis duranensis]	-	-	-	-	-	GO:0016757//transferase activity, transferring glycosyl groups	-
ncbi_112770798	1.4569	1.25688	0.806452	0.592814	0.666667	1.78784e-22	2.95064e-20	CPN60B2	PREDICTED: ruBisCO large subunit-binding protein subunit beta, chloroplastic-like [Arachis ipaensis]	Genetic Information Processing	Folding, sorting and degradation	ko03018//RNA degradation	K04077	GO:0044424//intracellular part	GO:0032550//purine ribonucleoside binding	GO:0006457//protein folding
ncbi_112787256	0.176724	0.412844	0.451613	1.89222	0.583333	1.91268e-22	3.1497e-20	HIS2B	PREDICTED: probable histone H2B.1 [Arachis duranensis]	-	-	-	-	GO:0043231//intracellular membrane-bounded organelle;GO:0043232//intracellular non-membrane-bounded organelle	GO:0003676//nucleic acid binding;GO:0046983//protein dimerization activity	-
ncbi_112695536	0.258621	0.110092	0.322581	1.43114	1.16667	2.05509e-22	3.37674e-20	RBOHB	PREDICTED: respiratory burst oxidase homolog protein B [Arachis duranensis]	Organismal Systems;Environmental Information Processing	Environmental adaptation;Signal transduction	ko04626//Plant-pathogen interaction;ko04016//MAPK signaling pathway - plant	K13447;K13447	GO:0031224//intrinsic component of membrane	GO:0046872//metal ion binding;GO:0050664//oxidoreductase activity, acting on NAD(P)H, oxygen as acceptor	GO:0044710//single-organism metabolic process
ncbi_112782895	0.0387931	0.0825688	0.112903	1.07186	0.25	2.08863e-22	3.42429e-20	CCOMT	PREDICTED: caffeoyl-CoA O-methyltransferase [Arachis duranensis]	Metabolism;Metabolism;Metabolism;Metabolism;Metabolism;Metabolism	Global and overview maps;Global and overview maps;Biosynthesis of other secondary metabolites;Biosynthesis of other secondary metabolites;Amino acid metabolism;Biosynthesis of other secondary metabolites	ko01100//Metabolic pathways;ko01110//Biosynthesis of secondary metabolites;ko00940//Phenylpropanoid biosynthesis;ko00941//Flavonoid biosynthesis;ko00360//Phenylalanine metabolism;ko00945//Stilbenoid, diarylheptanoid and gingerol biosynthesis	K00588;K00588;K00588;K00588;K00588;K00588	-	GO:0008171//O-methyltransferase activity;GO:0043169//cation binding	GO:0000097//sulfur amino acid biosynthetic process;GO:0006575//cellular modified amino acid metabolic process;GO:0006950//response to stress;GO:0009699//phenylpropanoid biosynthetic process;GO:0009891//positive regulation of biosynthetic process
ncbi_112754333	0.508621	0.669725	1.6129	3.31737	1.25	2.18226e-22	3.56994e-20	RH3	PREDICTED: histone H3.3 isoform X1 [Daucus carota subsp. sativus] [Daucus carota]	-	-	-	-	GO:0043231//intracellular membrane-bounded organelle;GO:0043232//intracellular non-membrane-bounded organelle	GO:0003676//nucleic acid binding;GO:0046983//protein dimerization activity	GO:0006006//glucose metabolic process;GO:0006886//intracellular protein transport;GO:0034728//nucleosome organization
ncbi_112758387	0.538793	0.330275	2.72581	2.1018	0.5	2.64085e-22	4.31067e-20	LTI6A	PREDICTED: hydrophobic protein LTI6A-like [Arachis duranensis]	-	-	-	-	-	-	-
ncbi_112728686	0.331897	0.522936	0.225806	0.0299401	0.0416667	2.71197e-22	4.41707e-20	PGR5	PREDICTED: protein PROTON GRADIENT REGULATION 5, chloroplastic [Arachis duranensis]	-	-	-	-	GO:0031976//plastid thylakoid;GO:0044434//chloroplast part	-	GO:0006950//response to stress;GO:0009639//response to red or far red light;GO:0009642//response to light intensity;GO:0009767//photosynthetic electron transport chain;GO:0034285//response to disaccharide;GO:0043269//regulation of ion transport
ncbi_112737988	0.431034	0.807339	0.403226	0.179641	0.0833333	2.7837e-22	4.52401e-20	RPS20	PREDICTED: 30S ribosomal protein S20, chloroplastic [Arachis ipaensis]	Genetic Information Processing	Translation	ko03010//Ribosome	K02968	GO:0009526//plastid envelope;GO:0009532//plastid stroma;GO:0030529//intracellular ribonucleoprotein complex	GO:0003723//RNA binding;GO:0005198//structural molecule activity	GO:0006779//porphyrin-containing compound biosynthetic process;GO:0010467//gene expression;GO:0016072//rRNA metabolic process
ncbi_112779881	1.44828	0.357798	0.467742	0.946108	0.833333	2.93642e-22	4.76181e-20	ILL5	PREDICTED: IAA-amino acid hydrolase ILR1-like 4 [Arachis ipaensis]	-	-	-	-	-	-	-
ncbi_112727101	0.133621	0.0458716	0.403226	1.02395	0.625	2.97935e-22	4.82092e-20	--	PREDICTED: uncharacterized protein LOC107625005 [Arachis ipaensis]	-	-	-	-	-	-	-
ncbi_112800571	0.599138	0.541284	2.32258	3.32335	1.25	3.0728e-22	4.96134e-20	--	PREDICTED: cysteine-rich and transmembrane domain-containing protein A [Pyrus x bretschneideri]	-	-	-	-	-	-	-
ncbi_112696356	0.599138	0.605505	1.54839	3.41916	0.75	3.19257e-22	5.14357e-20	RH3	PREDICTED: histone H3.3 isoform X1 [Daucus carota subsp. sativus] [Daucus carota]	-	-	-	-	GO:0043231//intracellular membrane-bounded organelle;GO:0043232//intracellular non-membrane-bounded organelle	GO:0003676//nucleic acid binding;GO:0046983//protein dimerization activity	GO:0006006//glucose metabolic process;GO:0006886//intracellular protein transport;GO:0034728//nucleosome organization
ncbi_112789135	0.314655	0.376147	0.983871	2.16766	1.45833	3.4068e-22	5.47685e-20	ADC2	PREDICTED: arginine decarboxylase [Arachis duranensis]	Metabolism;Metabolism	Global and overview maps;Amino acid metabolism	ko01100//Metabolic pathways;ko00330//Arginine and proline metabolism	K01583;K01583	-	-	-
ncbi_112702286	0.0258621	0.0642202	0.193548	0.862275	0	3.70324e-22	5.94058e-20	--	PREDICTED: abscisic acid and environmental stress-inducible protein-like [Arachis duranensis]	-	-	-	-	-	-	-
ncbi_112756325	0.37931	0.119266	0.725806	2.08982	0.5	4.10141e-22	6.56517e-20	BG	PREDICTED: basic 7S globulin 2-like [Arachis ipaensis]	-	-	-	-	-	-	GO:0019538//protein metabolic process
ncbi_112696253	0.241379	0.238532	0.870968	1.83832	1.125	4.40623e-22	7.03796e-20	CHMP1A	PREDICTED: ESCRT-related protein CHMP1B [Arachis duranensis]	Cellular Processes	Transport and catabolism	ko04144//Endocytosis	K12197	-	-	-
ncbi_112695967	0.25431	0.183486	0.677419	1.88024	0.791667	4.62516e-22	7.37182e-20	CML35	PREDICTED: probable calcium-binding protein CML35 [Arachis duranensis]	Organismal Systems	Environmental adaptation	ko04626//Plant-pathogen interaction	K13448	-	-	-
ncbi_112710517	0.961207	1.43119	0.951613	0.520958	0.416667	5.80278e-22	9.22903e-20	CPN10-1	PREDICTED: 10 kDa chaperonin [Arachis duranensis]	-	-	-	-	-	-	GO:0044267//cellular protein metabolic process
ncbi_112740864	0.633621	0.972477	0.467742	0.275449	0.125	6.32976e-22	1.00457e-19	RPL11	PREDICTED: 50S ribosomal protein L11, chloroplastic [Arachis ipaensis]	Genetic Information Processing	Translation	ko03010//Ribosome	K02867	GO:0030529//intracellular ribonucleoprotein complex	-	GO:0010467//gene expression
ncbi_112727799	1.15517	0.550459	1.8871	4.0479	2.54167	6.71345e-22	1.0632e-19	AKR4C9	PREDICTED: aldo-keto reductase family 4 member C9-like [Arachis ipaensis]	-	-	-	-	-	GO:0003824//catalytic activity	GO:0044710//single-organism metabolic process
ncbi_112706905	0.616379	0.412844	1.33871	3.08383	1.45833	6.95225e-22	1.09868e-19	SAP3	PREDICTED: zinc finger A20 and AN1 domain-containing stress-associated protein 3-like [Arachis duranensis]	-	-	-	-	-	GO:0046872//metal ion binding	-
ncbi_112716604	1.10776	0.174312	0.806452	0.57485	0.791667	7.66577e-22	1.20887e-19	NHL3	PREDICTED: NDR1/HIN1-Like protein 3-like [Arachis duranensis]	-	-	-	-	-	-	-
ncbi_112802373	0.0172414	0.0458716	0.241935	0.784431	0.125	7.73307e-22	1.2169e-19	GS1	PREDICTED: glutamine synthetase nodule isozyme [Arachis ipaensis]	Metabolism;Metabolism;Metabolism;Metabolism;Metabolism;Metabolism	Global and overview maps;Global and overview maps;Carbohydrate metabolism;Amino acid metabolism;Energy metabolism;Amino acid metabolism	ko01100//Metabolic pathways;ko01230//Biosynthesis of amino acids;ko00630//Glyoxylate and dicarboxylate metabolism;ko00250//Alanine, aspartate and glutamate metabolism;ko00910//Nitrogen metabolism;ko00220//Arginine biosynthesis	K01915;K01915;K01915;K01915;K01915;K01915	-	GO:0016211//ammonia ligase activity;GO:0032550//purine ribonucleoside binding	GO:0006541//glutamine metabolic process
ncbi_112699189	1.81897	0.733945	1.51613	1.17964	0.625	8.05846e-22	1.26543e-19	TET8	PREDICTED: tetraspanin-8-like [Arachis ipaensis]	-	-	-	-	-	-	-
ncbi_112715608	0.0258621	0.0366972	0.241935	0.850299	0	9.19936e-22	1.44155e-19	CCOMT	PREDICTED: caffeoyl-CoA O-methyltransferase [Arachis duranensis]	Metabolism;Metabolism;Metabolism;Metabolism;Metabolism;Metabolism	Global and overview maps;Global and overview maps;Biosynthesis of other secondary metabolites;Biosynthesis of other secondary metabolites;Amino acid metabolism;Biosynthesis of other secondary metabolites	ko01100//Metabolic pathways;ko01110//Biosynthesis of secondary metabolites;ko00940//Phenylpropanoid biosynthesis;ko00941//Flavonoid biosynthesis;ko00360//Phenylalanine metabolism;ko00945//Stilbenoid, diarylheptanoid and gingerol biosynthesis	K00588;K00588;K00588;K00588;K00588;K00588	-	GO:0008171//O-methyltransferase activity;GO:0043169//cation binding	GO:0000097//sulfur amino acid biosynthetic process;GO:0006575//cellular modified amino acid metabolic process;GO:0006950//response to stress;GO:0009699//phenylpropanoid biosynthetic process;GO:0009891//positive regulation of biosynthetic process
ncbi_112730690	0.198276	0.0825688	0.758065	1.88024	0.25	9.37293e-22	1.46566e-19	--	PREDICTED: early nodulin-75-like [Arachis ipaensis]	-	-	-	-	-	-	-
ncbi_112785268	0.857759	0.137615	0.419355	0.341317	0.375	9.46201e-22	1.47649e-19	CYP707A4	PREDICTED: abscisic acid 8'-hydroxylase 4 [Arachis ipaensis]	Metabolism	Metabolism of terpenoids and polyketides	ko00906//Carotenoid biosynthesis	K09843	GO:0031224//intrinsic component of membrane	GO:0016709//oxidoreductase activity, acting on paired donors, with incorporation or reduction of molecular oxygen, NAD(P)H as one donor, and incorporation of one atom of oxygen;GO:0046906//tetrapyrrole binding;GO:0046914//transition metal ion binding	GO:0009687//abscisic acid metabolic process;GO:0050896//response to stimulus
ncbi_112712088	0.659483	0.752294	0.580645	0.221557	0.125	1.07846e-21	1.67935e-19	RPL15	PREDICTED: 50S ribosomal protein L15, chloroplastic-like [Arachis ipaensis]	Genetic Information Processing	Translation	ko03010//Ribosome	K02876	-	-	-
ncbi_112751790	0.603448	0.807339	0.5	0.203593	0.0833333	1.11904e-21	1.7389e-19	RPL6	PREDICTED: 50S ribosomal protein L6, chloroplastic-like [Arachis duranensis]	Genetic Information Processing	Translation	ko03010//Ribosome	K02933	-	-	-
ncbi_112733954	0.780172	0.577982	1.69355	3.57485	2.04167	1.26798e-21	1.96625e-19	UBQ10	ubiquitin-like protein [Phaseolus vulgaris]	-	-	-	-	-	-	-
ncbi_112697312	0.0172414	0.0642202	0.403226	0.826347	0.208333	1.28559e-21	1.9894e-19	--	PREDICTED: uncharacterized protein LOC107494972 [Arachis duranensis]	-	-	-	-	-	-	-
ncbi_112696114	0.387931	1.13761	0.548387	0.401198	0.166667	1.35901e-21	2.09865e-19	FAD2-2	microsomal omega-6 fatty acid desaturase [Arachis hypogaea]	Metabolism;Metabolism	Global and overview maps;Lipid metabolism	ko01212//Fatty acid metabolism;ko01040//Biosynthesis of unsaturated fatty acids	K10256;K10256	GO:0031090//organelle membrane;GO:0031224//intrinsic component of membrane	GO:0016705//oxidoreductase activity, acting on paired donors, with incorporation or reduction of molecular oxygen	GO:0006633//fatty acid biosynthetic process
ncbi_112784742	0.931034	1.0367	3.85484	4.37725	1.41667	1.38002e-21	2.12669e-19	TSJT1	PREDICTED: stem-specific protein TSJT1-like [Arachis ipaensis]	-	-	-	-	-	-	-
ncbi_112712443	0.87069	1.16514	3.19355	4.67665	0.583333	1.40134e-21	2.15508e-19	ASR1	PREDICTED: keratin, type I cytoskeletal 10-like [Arachis duranensis]	-	-	-	-	-	-	-
ncbi_112802162	0.375	0.229358	0.451613	2.0479	1	1.48259e-21	2.27533e-19	MBF1C	PREDICTED: multiprotein-bridging factor 1c-like [Arachis ipaensis]	-	-	-	-	-	GO:0003677//DNA binding	-
ncbi_112759125	0.202586	0.229358	0.66129	1.82635	0.833333	1.59179e-21	2.4379e-19	PCUBI4-1	PREDICTED: polyubiquitin [Arachis ipaensis]	-	-	-	-	-	-	-
ncbi_112720041	0.0732759	0.119266	0.467742	0.814371	0.916667	1.65006e-21	2.52195e-19	SR45A	PREDICTED: serine/arginine-rich splicing factor SR45a-like [Arachis duranensis]	-	-	-	-	-	-	-
ncbi_112796004	0.452586	0.211009	1.25806	2.43114	0.541667	2.0862e-21	3.18201e-19	CYS5	PREDICTED: cysteine proteinase inhibitor 1-like [Arachis duranensis]	-	-	-	-	-	GO:0004857//enzyme inhibitor activity	GO:0010466//negative regulation of peptidase activity
ncbi_112734779	0.827586	0.59633	0.741935	0.227545	0.25	2.13545e-21	3.25046e-19	--	CBL-interacting serine/threonine-protein kinase 3 [Glycine soja]	-	-	-	-	-	-	-
ncbi_36489135	0.573276	0.165138	0.16129	0.0718563	0.291667	2.40762e-21	3.65728e-19	rps4	ribosomal protein S4 (chloroplast) [Arachis hypogaea]	Genetic Information Processing	Translation	ko03010//Ribosome	K02986	GO:0009536//plastid;GO:0044391//ribosomal subunit	GO:0003723//RNA binding;GO:0005198//structural molecule activity	GO:0010467//gene expression
ncbi_112714985	1.34914	1.50459	3.22581	7.92814	2.5	2.53258e-21	3.83926e-19	GSTF9	PREDICTED: glutathione S-transferase F9-like [Arachis duranensis]	Metabolism	Metabolism of other amino acids	ko00480//Glutathione metabolism	K00799	-	-	-
ncbi_112751514	0.357759	0.100917	0.564516	1.8982	0.875	2.73744e-21	4.14138e-19	KTI2	PREDICTED: 21 kDa seed protein-like [Arachis ipaensis]	-	-	-	-	-	-	-
ncbi_112697501	0.0862069	0.0550459	0.290323	1.09581	0.458333	3.39381e-21	5.11359e-19	BHLH35	PREDICTED: transcription factor bHLH35-like [Arachis duranensis]	-	-	-	-	-	-	-
ncbi_112733291	0.211207	0.798165	0.516129	0.0898204	0.0833333	3.38771e-21	5.11359e-19	INPS1	PREDICTED: inositol-3-phosphate synthase [Arachis duranensis]	Metabolism;Metabolism	Global and overview maps;Carbohydrate metabolism	ko01100//Metabolic pathways;ko00562//Inositol phosphate metabolism	K01858;K01858	-	-	GO:0006020//inositol metabolic process;GO:0006644//phospholipid metabolic process
ncbi_112737603	0.525862	0.733945	0.612903	0.143713	0.0833333	3.65844e-21	5.50118e-19	petC	PREDICTED: cytochrome b6-f complex iron-sulfur subunit, chloroplastic-like [Arachis ipaensis]	Metabolism;Metabolism	Global and overview maps;Energy metabolism	ko01100//Metabolic pathways;ko00195//Photosynthesis	K02636;K02636	GO:0031224//intrinsic component of membrane;GO:0034357//photosynthetic membrane	GO:0009055//electron carrier activity;GO:0043169//cation binding;GO:0051536//iron-sulfur cluster binding;GO:0052880//oxidoreductase activity, acting on diphenols and related substances as donors, with copper protein as acceptor	GO:0015992//proton transport;GO:0044237//cellular metabolic process;GO:0044710//single-organism metabolic process
ncbi_112775056	0.396552	0.513761	0.516129	0.0658683	0.166667	3.80005e-21	5.7026e-19	2023-09-01	PREDICTED: stress enhanced protein 1, chloroplastic isoform X1 [Arachis ipaensis]	-	-	-	-	-	-	-
ncbi_112796926	0.314655	0.53211	0.322581	0.0658683	0	3.92219e-21	5.87405e-19	OHP1	PREDICTED: high-light-induced protein, chloroplastic [Arachis duranensis]	-	-	-	-	-	-	-
ncbi_112727137	0.465517	0.422018	0.225806	0.0538922	0.0416667	4.48777e-21	6.7076e-19	PSB28	PREDICTED: photosystem II reaction center PSB28 protein, chloroplastic [Arachis duranensis]	Metabolism;Metabolism	Global and overview maps;Energy metabolism	ko01100//Metabolic pathways;ko00195//Photosynthesis	K08903;K08903	-	-	-
ncbi_112790440	1	1.11009	0.725806	0.42515	0.291667	4.51701e-21	6.73776e-19	TUFA	PREDICTED: elongation factor Tu, chloroplastic [Arachis duranensis]	Organismal Systems	Environmental adaptation	ko04626//Plant-pathogen interaction	K02358	-	-	-
ncbi_112772908	0.400862	0.394495	0.274194	0.0479042	0	4.66587e-21	6.9459e-19	AZI1	PREDICTED: 14 kDa proline-rich protein DC2.15-like [Arachis ipaensis]	-	-	-	-	-	-	-
ncbi_112751516	0.310345	0.0917431	0.854839	1.93413	1	5.20362e-21	7.73096e-19	KTI2	PREDICTED: 21 kDa seed protein-like [Arachis ipaensis]	-	-	-	-	-	-	-
ncbi_112727223	0.258621	0.412844	1.30645	1.99401	0.583333	5.77872e-21	8.56827e-19	HIS2B	PREDICTED: probable histone H2B.3 [Arachis duranensis]	-	-	-	-	GO:0043231//intracellular membrane-bounded organelle;GO:0043232//intracellular non-membrane-bounded organelle	GO:0003676//nucleic acid binding;GO:0046983//protein dimerization activity	-
ncbi_112743474	0.560345	0.110092	0.370968	0.11976	0	5.8997e-21	8.73026e-19	IPCS1	PREDICTED: phosphatidylinositol:ceramide inositolphosphotransferase 1-like [Arachis ipaensis]	-	-	-	-	-	-	-
ncbi_112802891	0.340517	0.321101	0.951613	2.02994	0.791667	5.95608e-21	8.79621e-19	--	PREDICTED: protein SRC2 homolog [Arachis duranensis]	-	-	-	-	-	-	-
ncbi_112710020	0.551724	0.633028	0.290323	0.179641	0.166667	7.82074e-21	1.15271e-18	CP29B	PREDICTED: 29 kDa ribonucleoprotein, chloroplastic [Arachis ipaensis]	-	-	-	-	-	-	-
ncbi_112703131	0.0775862	0.0458716	0.258065	1	0.5	8.38323e-21	1.23316e-18	WRKY48	PREDICTED: probable WRKY transcription factor 48 [Arachis duranensis]	-	-	-	-	-	-	-
ncbi_112719628	0.112069	0.0825688	0.435484	1.29341	0.375	8.39969e-21	1.23316e-18	ACG12	PREDICTED: glucose-6-phosphate 1-dehydrogenase, cytoplasmic isoform [Arachis duranensis]	Metabolism;Metabolism;Metabolism;Metabolism;Metabolism	Global and overview maps;Global and overview maps;Global and overview maps;Metabolism of other amino acids;Carbohydrate metabolism	ko01100//Metabolic pathways;ko01110//Biosynthesis of secondary metabolites;ko01200//Carbon metabolism;ko00480//Glutathione metabolism;ko00030//Pentose phosphate pathway	K00036;K00036;K00036;K00036;K00036	-	GO:0000166//nucleotide binding;GO:0003824//catalytic activity	GO:0019318//hexose metabolic process
ncbi_112738407	0.75431	0.93578	0.629032	0.227545	0.375	8.53438e-21	1.25047e-18	RPL18	PREDICTED: 50S ribosomal protein L18, chloroplastic-like [Arachis ipaensis]	Genetic Information Processing	Translation	ko03010//Ribosome	K02881	-	-	-
ncbi_112803249	3.74138	1.33028	2.25806	3.07784	2.625	8.61327e-21	1.25955e-18	--	-	-	-	-	-	-	-	-
ncbi_112791435	0.0301724	0.00917431	0.0645161	0.700599	0.333333	9.29457e-21	1.35652e-18	PPO	PREDICTED: polyphenol oxidase A1, chloroplastic-like [Arachis duranensis]	Metabolism;Metabolism;Metabolism;Metabolism	Global and overview maps;Global and overview maps;Amino acid metabolism;Biosynthesis of other secondary metabolites	ko01100//Metabolic pathways;ko01110//Biosynthesis of secondary metabolites;ko00350//Tyrosine metabolism;ko00950//Isoquinoline alkaloid biosynthesis	K00422;K00422;K00422;K00422	-	-	-
ncbi_112777525	0.521552	0.669725	0.387097	0.173653	0	9.37385e-21	1.36541e-18	--	mammalian STARD2 lipid-binding START domain protein [Medicago truncatula]	-	-	-	-	-	-	-
ncbi_112791028	0.103448	0.0642202	0.112903	0.928144	0.375	1.04619e-20	1.52091e-18	TSN1	PREDICTED: staphylococcal nuclease domain-containing protein 1 [Arachis ipaensis]	-	-	-	-	-	-	GO:0016458//gene silencing
ncbi_112732729	0.387931	0.504587	0.241935	0.0538922	0.0416667	1.09895e-20	1.5945e-18	PIP1-3	PREDICTED: aquaporin PIP1-3 [Arachis ipaensis]	-	-	-	-	-	-	-
ncbi_112744441	0.12931	0.302752	0.403226	1.47904	0.25	1.16343e-20	1.68477e-18	HIRL2	PREDICTED: hypersensitive-induced response protein 2-like [Arachis ipaensis]	-	-	-	-	-	-	-
ncbi_112790604	0.0344828	0.0366972	0.0483871	0.664671	0.416667	1.42472e-20	2.05914e-18	SS	PREDICTED: sucrose synthase-like [Arachis duranensis]	Metabolism;Metabolism	Global and overview maps;Carbohydrate metabolism	ko01100//Metabolic pathways;ko00500//Starch and sucrose metabolism	K00695;K00695	-	-	-
ncbi_112722610	0.0603448	0.12844	0.274194	0.964072	0.25	1.74754e-20	2.52083e-18	UPTG2	PREDICTED: alpha-1,4-glucan-protein synthase [UDP-forming] 2 [Arachis ipaensis]	Metabolism	Carbohydrate metabolism	ko00520//Amino sugar and nucleotide sugar metabolism	K13379	-	-	-
ncbi_112790071	0.452586	0.394495	0.225806	0.0718563	0.125	1.8428e-20	2.6531e-18	HEBP2	PREDICTED: heme-binding protein 2 [Arachis duranensis]	-	-	-	-	-	-	-
ncbi_112714384	0.741379	0.862385	0.677419	0.311377	0.208333	1.96273e-20	2.8203e-18	RPL18	PREDICTED: 50S ribosomal protein L18, chloroplastic-like [Arachis duranensis]	Genetic Information Processing	Translation	ko03010//Ribosome	K02881	-	-	-
ncbi_112785231	1.22414	1.3945	1.16129	0.676647	0.458333	2.58885e-20	3.71283e-18	SODCP	PREDICTED: superoxide dismutase [Cu-Zn], chloroplastic [Arachis duranensis]	Cellular Processes	Transport and catabolism	ko04146//Peroxisome	K04565	-	-	-
ncbi_112752042	0.952586	0.146789	0.645161	0.329341	0.666667	2.65593e-20	3.80171e-18	SUC1	PREDICTED: sucrose transport protein SUC8-like [Arachis ipaensis]	-	-	-	-	-	-	-
ncbi_112748327	0.293103	0.266055	0.725806	2.03593	0.833333	3.51405e-20	5.02037e-18	AKR4C9	PREDICTED: aldo-keto reductase family 4 member C9-like [Arachis duranensis]	-	-	-	-	-	GO:0003824//catalytic activity	GO:0044710//single-organism metabolic process
ncbi_112744436	0.534483	0.724771	0.451613	0.143713	0.208333	3.84807e-20	5.48704e-18	RPS17	PREDICTED: 30S ribosomal protein S17, chloroplastic [Arachis ipaensis]	Genetic Information Processing	Translation	ko03010//Ribosome	K02961	GO:0000314//organellar small ribosomal subunit;GO:0009526//plastid envelope;GO:0009532//plastid stroma;GO:0031976//plastid thylakoid	GO:0003723//RNA binding;GO:0005198//structural molecule activity	GO:0006412//translation
ncbi_112765980	0.00431034	0.00917431	0.112903	0.616766	0	3.91063e-20	5.56559e-18	--	PREDICTED: abscisic acid and environmental stress-inducible protein-like [Arachis duranensis]	-	-	-	-	-	-	-
ncbi_112742516	0.155172	0.229358	0.467742	1.43713	0.291667	3.93424e-20	5.57785e-18	GSTL3	PREDICTED: glutathione S-transferase L3-like [Arachis duranensis]	Metabolism	Metabolism of other amino acids	ko00480//Glutathione metabolism	K00799	-	-	-
ncbi_114925999	0.426724	0.678899	1.14516	2.7485	0.5	3.93156e-20	5.57785e-18	-	-	-	-	-	-	-	-	-
ncbi_112751124	0.517241	0.422018	2.01613	2.60479	1.41667	4.11002e-20	5.81599e-18	--	PREDICTED: uncharacterized protein LOC107644308 [Arachis ipaensis]	-	-	-	-	-	-	-
ncbi_112766008	0.318966	0.40367	0.322581	0.0239521	0.0416667	4.40541e-20	6.22215e-18	PSAF	PREDICTED: photosystem I reaction center subunit III, chloroplastic-like [Arachis ipaensis]	Metabolism;Metabolism	Global and overview maps;Energy metabolism	ko01100//Metabolic pathways;ko00195//Photosynthesis	K02694;K02694	GO:0043234//protein complex	-	GO:0044237//cellular metabolic process
ncbi_112733348	9.00431	6.15596	15.7742	7.99401	5.5	4.51094e-20	6.35915e-18	--	PREDICTED: classical arabinogalactan protein 1-like [Arachis ipaensis]	-	-	-	-	-	-	-
ncbi_112792351	2.02586	0.697248	3	6.22156	1.58333	4.72709e-20	6.65126e-18	--	stress up-regulated Nod 19 protein [Medicago truncatula]	-	-	-	-	-	-	-
ncbi_112795567	0.306034	0.46789	0.16129	0.0419162	0.0416667	4.76477e-20	6.69162e-18	LTD	PREDICTED: protein LHCP TRANSLOCATION DEFECT [Arachis duranensis]	-	-	-	-	GO:0009526//plastid envelope;GO:0009532//plastid stroma;GO:0044434//chloroplast part	-	GO:0006090//pyruvate metabolic process;GO:0015031//protein transport;GO:0022607//cellular component assembly;GO:0046471//phosphatidylglycerol metabolic process
ncbi_112801628	0.25	0.192661	0.435484	1.76048	1.16667	5.22595e-20	7.32548e-18	MPSR1	PREDICTED: E3 ubiquitin-protein ligase RING1-like [Arachis duranensis]	-	-	-	-	-	-	-
ncbi_112755053	0.237069	0.513761	0.258065	0.0898204	0	6.04252e-20	8.45419e-18	STR9	PREDICTED: rhodanese-like domain-containing protein 9, chloroplastic isoform X3 [Arachis ipaensis]	-	-	-	-	GO:0031224//intrinsic component of membrane;GO:0031976//plastid thylakoid;GO:0044434//chloroplast part	-	GO:0000097//sulfur amino acid biosynthetic process;GO:0006091//generation of precursor metabolites and energy;GO:0009886//post-embryonic morphogenesis
ncbi_112734862	0.262931	0.431193	0.483871	1.94611	0.25	6.18951e-20	8.64359e-18	--	PREDICTED: stress-associated endoplasmic reticulum protein 2 [Arachis duranensis]	-	-	-	-	-	-	-
ncbi_112782788	0.357759	0.40367	0.274194	0.101796	0.125	6.68419e-20	9.31694e-18	rps5	PREDICTED: 30S ribosomal protein S5, chloroplastic [Arachis ipaensis]	Genetic Information Processing	Translation	ko03010//Ribosome	K02988	GO:0009532//plastid stroma;GO:0031976//plastid thylakoid;GO:0044391//ribosomal subunit;GO:0044434//chloroplast part	GO:0003723//RNA binding;GO:0005198//structural molecule activity	GO:0006605//protein targeting;GO:0009617//response to bacterium;GO:0010467//gene expression
ncbi_112754907	0.241379	0.0733945	0.741935	1.37126	0.958333	6.71426e-20	9.34136e-18	NAC087	PREDICTED: NAC domain-containing protein 100-like [Arachis ipaensis]	-	-	-	-	-	-	-
ncbi_112695681	0.25431	0.46789	0.83871	2.20958	0.416667	6.88796e-20	9.56515e-18	METK1	PREDICTED: S-adenosylmethionine synthase 1 [Arachis duranensis]	Metabolism;Metabolism;Metabolism;Metabolism	Global and overview maps;Global and overview maps;Global and overview maps;Amino acid metabolism	ko01100//Metabolic pathways;ko01110//Biosynthesis of secondary metabolites;ko01230//Biosynthesis of amino acids;ko00270//Cysteine and methionine metabolism	K00789;K00789;K00789;K00789	-	GO:0016765//transferase activity, transferring alkyl or aryl (other than methyl) groups;GO:0032550//purine ribonucleoside binding;GO:0043169//cation binding	GO:0009108//coenzyme biosynthetic process
ncbi_112696411	0.732759	1.05505	0.612903	0.245509	0.333333	7.41069e-20	1.02719e-17	CDSP32	PREDICTED: thioredoxin-like protein CDSP32, chloroplastic [Arachis duranensis]	-	-	-	-	-	GO:0015036//disulfide oxidoreductase activity	GO:0019725//cellular homeostasis;GO:0044710//single-organism metabolic process
ncbi_112795938	0	0.00917431	0.016129	0.54491	0	8.50202e-20	1.17627e-17	--	PREDICTED: stigma-specific STIG1-like protein 1 [Arachis duranensis]	-	-	-	-	-	-	-
ncbi_112749095	0.284483	0.229358	1.08065	1.78443	0.75	9.03502e-20	1.2474e-17	--	PAR1 protein [Medicago truncatula]	-	-	-	-	-	-	-
ncbi_112796010	0.439655	0.220183	0.903226	2.26946	0.666667	9.04966e-20	1.2474e-17	At4g17280	PREDICTED: cytochrome b561 and DOMON domain-containing protein At4g17280-like [Arachis duranensis]	-	-	-	-	GO:0031224//intrinsic component of membrane	-	GO:0044710//single-organism metabolic process
ncbi_112752033	0.508621	0.577982	0.564516	0.179641	0.0416667	9.24908e-20	1.27253e-17	RPL27	PREDICTED: 50S ribosomal protein L27, chloroplastic-like [Arachis ipaensis]	Genetic Information Processing	Translation	ko03010//Ribosome	K02899	GO:0030529//intracellular ribonucleoprotein complex	-	GO:0010467//gene expression
ncbi_112711748	0.189655	0.59633	0.112903	0.0419162	0	9.45916e-20	1.29903e-17	ELIP1	PREDICTED: early light-induced protein, chloroplastic [Arachis duranensis]	-	-	-	-	-	-	-
ncbi_112733814	0.49569	0.513761	0.290323	0.131737	0.0416667	9.60343e-20	1.31641e-17	SHM1	PREDICTED: serine hydroxymethyltransferase, mitochondrial [Arachis ipaensis]	Metabolism;Metabolism;Metabolism;Metabolism;Metabolism;Metabolism;Metabolism;Metabolism	Global and overview maps;Global and overview maps;Global and overview maps;Global and overview maps;Carbohydrate metabolism;Amino acid metabolism;Metabolism of other amino acids;Metabolism of cofactors and vitamins	ko01100//Metabolic pathways;ko01110//Biosynthesis of secondary metabolites;ko01200//Carbon metabolism;ko01230//Biosynthesis of amino acids;ko00630//Glyoxylate and dicarboxylate metabolism;ko00260//Glycine, serine and threonine metabolism;ko00460//Cyanoamino acid metabolism;ko00670//One carbon pool by folate	K00600;K00600;K00600;K00600;K00600;K00600;K00600;K00600	-	-	-
ncbi_112764375	0.931034	1.10092	0.83871	0.431138	0.25	1.07907e-19	1.47644e-17	GAPB	PREDICTED: glyceraldehyde-3-phosphate dehydrogenase B, chloroplastic [Arachis duranensis]	Metabolism;Metabolism;Metabolism	Global and overview maps;Global and overview maps;Energy metabolism	ko01100//Metabolic pathways;ko01200//Carbon metabolism;ko00710//Carbon fixation in photosynthetic organisms	K05298;K05298;K05298	-	GO:0000166//nucleotide binding;GO:0004672//protein kinase activity;GO:0016903//oxidoreductase activity, acting on the aldehyde or oxo group of donors;GO:0032550//purine ribonucleoside binding	GO:0006396//RNA processing;GO:0006464//cellular protein modification process;GO:0019318//hexose metabolic process
ncbi_112776678	0.525862	0.853211	0.532258	0.221557	0.166667	1.23162e-19	1.68208e-17	RPL17	PREDICTED: 50S ribosomal protein L17, chloroplastic [Arachis ipaensis]	Genetic Information Processing	Translation	ko03010//Ribosome	K02879	GO:0030529//intracellular ribonucleoprotein complex	-	GO:0010467//gene expression
ncbi_112728514	0.0215517	0.0642202	0.225806	0.946108	0.25	1.24609e-19	1.69872e-17	APIC	PREDICTED: glutathione S-transferase APIC-like isoform X1 [Arachis ipaensis]	Metabolism	Metabolism of other amino acids	ko00480//Glutathione metabolism	K00799	-	-	-
ncbi_112701934	0.5	0.220183	0.209677	0.0359281	0.125	1.28191e-19	1.74436e-17	--	DUF4408 domain protein [Medicago truncatula]	-	-	-	-	-	-	-
ncbi_112707270	0.461207	0.706422	0.5	0.137725	0.0416667	1.40928e-19	1.91417e-17	RPL24	PREDICTED: 50S ribosomal protein L24, chloroplastic [Arachis duranensis]	Genetic Information Processing	Translation	ko03010//Ribosome	K02895	GO:0009526//plastid envelope;GO:0009532//plastid stroma;GO:0030529//intracellular ribonucleoprotein complex	GO:0003723//RNA binding;GO:0005198//structural molecule activity	GO:0006090//pyruvate metabolic process;GO:0006412//translation
ncbi_112751135	0.0905172	0.0917431	0.306452	1.00599	0.541667	1.42574e-19	1.93301e-17	--	PREDICTED: uncharacterized protein LOC107644317 [Arachis ipaensis]	-	-	-	-	-	-	-
ncbi_112803102	2.65948	0.816514	3.5	6.17365	1.54167	1.4395e-19	1.94812e-17	PMEI11	PREDICTED: 21 kDa protein-like [Arachis duranensis]	-	-	-	-	-	GO:0052689//carboxylic ester hydrolase activity	GO:0009892//negative regulation of metabolic process
ncbi_112795918	0.366379	0.422018	0.241935	0.0538922	0.0416667	1.51051e-19	2.0405e-17	ATPC	PREDICTED: ATP synthase gamma chain, chloroplastic-like [Arachis ipaensis]	Metabolism;Metabolism;Metabolism	Global and overview maps;Energy metabolism;Energy metabolism	ko01100//Metabolic pathways;ko00190//Oxidative phosphorylation;ko00195//Photosynthesis	K02115;K02115;K02115	GO:0009526//plastid envelope;GO:0031976//plastid thylakoid;GO:0033178//proton-transporting two-sector ATPase complex, catalytic domain;GO:0044434//chloroplast part	GO:0015078//hydrogen ion transmembrane transporter activity;GO:0019829//cation-transporting ATPase activity	GO:0000097//sulfur amino acid biosynthetic process;GO:0005982//starch metabolic process;GO:0006090//pyruvate metabolic process;GO:0006355//regulation of transcription, DNA-templated;GO:0006544//glycine metabolic process;GO:0006633//fatty acid biosynthetic process;GO:0006732//coenzyme metabolic process;GO:0006754//ATP biosynthetic process;GO:0006779//porphyrin-containing compound biosynthetic proc…
ncbi_112783214	0.237069	0.752294	0.177419	0.0778443	0.0416667	1.53748e-19	2.07317e-17	TRG-31	PREDICTED: probable aquaporin PIP-type 7a [Arachis ipaensis]	-	-	-	-	GO:0031224//intrinsic component of membrane	-	GO:0051234//establishment of localization
ncbi_112783096	0.103448	0.0458716	0.225806	1.2515	0.208333	1.67661e-19	2.25669e-17	TPS4	PREDICTED: (3S,6E)-nerolidol synthase 1-like isoform X1 [Arachis ipaensis]	Metabolism;Metabolism	Global and overview maps;Metabolism of terpenoids and polyketides	ko01100//Metabolic pathways;ko00909//Sesquiterpenoid and triterpenoid biosynthesis	K14175;K14175	-	GO:0016829//lyase activity	-
ncbi_112775167	2.93103	2.68807	10.4677	8.78443	2.125	1.70123e-19	2.2857e-17	-	-	-	-	-	-	-	-	-
ncbi_112709897	0.474138	0.669725	0.548387	0.113772	0.166667	1.85679e-19	2.49021e-17	CURT1C	PREDICTED: protein CURVATURE THYLAKOID 1C, chloroplastic [Arachis duranensis]	-	-	-	-	-	-	-
ncbi_112719772	0.318966	0.385321	0.193548	0.0479042	0.0416667	2.07842e-19	2.78242e-17	LTD	PREDICTED: protein LHCP TRANSLOCATION DEFECT [Arachis ipaensis]	-	-	-	-	GO:0009526//plastid envelope;GO:0009532//plastid stroma;GO:0044434//chloroplast part	-	GO:0006090//pyruvate metabolic process;GO:0015031//protein transport;GO:0022607//cellular component assembly;GO:0046471//phosphatidylglycerol metabolic process
ncbi_112743046	0.323276	0.577982	0.370968	0.0778443	0.0416667	2.20846e-19	2.95121e-17	SARED1	NAD(P)-binding rossmann-fold protein [Medicago truncatula]	-	-	-	-	-	-	-
ncbi_112735873	0.0905172	0.0733945	0.354839	1.1018	0.458333	2.25407e-19	3.00676e-17	SDR1	PREDICTED: (+)-neomenthol dehydrogenase-like [Arachis duranensis]	Metabolism;Metabolism	Global and overview maps;Metabolism of terpenoids and polyketides	ko01110//Biosynthesis of secondary metabolites;ko00902//Monoterpenoid biosynthesis	K15095;K15095	-	GO:0003824//catalytic activity	GO:0044710//single-organism metabolic process
ncbi_112709382	0	0	0	0.287425	0.125	2.51231e-19	3.34524e-17	UPTG2	PREDICTED: alpha-1,4-glucan-protein synthase [UDP-forming] 2 [Arachis duranensis]	Metabolism	Carbohydrate metabolism	ko00520//Amino sugar and nucleotide sugar metabolism	K13379	-	-	-
ncbi_112712595	0.831897	1.19266	0.741935	0.383234	0.416667	2.59899e-19	3.45448e-17	PIP2-2	PREDICTED: aquaporin PIP2-2 [Arachis duranensis]	-	-	-	-	-	-	-
ncbi_112779209	0.396552	0.642202	0.419355	0.113772	0.0416667	2.91992e-19	3.87412e-17	CURT1C	PREDICTED: protein CURVATURE THYLAKOID 1C, chloroplastic [Arachis duranensis]	-	-	-	-	-	-	-
ncbi_112791612	0.00431034	0	0.0483871	0.497006	0.125	3.21458e-19	4.25749e-17	At1g66480	plastid movement impaired protein [Medicago truncatula]	-	-	-	-	-	-	-
ncbi_112728631	1.49569	0.311927	2.3871	3.1497	1.54167	3.25314e-19	4.30091e-17	MYB102	PREDICTED: transcription factor MYB3-like [Arachis ipaensis]	Organismal Systems	Environmental adaptation	ko04626//Plant-pathogen interaction	K09422	-	-	-
ncbi_112775619	0.232759	0.211009	0.596774	1.64671	0.875	3.32564e-19	4.38895e-17	--	PREDICTED: uncharacterized protein LOC107618464 isoform X1 [Arachis ipaensis]	-	-	-	-	-	-	-
ncbi_112767430	0.0560345	0.642202	0.016129	0.0598802	0	3.58421e-19	4.72183e-17	MLP146	PREDICTED: MLP-like protein 43 [Arachis ipaensis]	-	-	-	-	-	-	-
ncbi_112722928	0.0775862	0.577982	0.387097	0.0239521	0.0416667	3.92986e-19	5.16805e-17	PER42	PREDICTED: peroxidase 42 [Arachis duranensis]	Metabolism;Metabolism;Metabolism	Global and overview maps;Global and overview maps;Biosynthesis of other secondary metabolites	ko01100//Metabolic pathways;ko01110//Biosynthesis of secondary metabolites;ko00940//Phenylpropanoid biosynthesis	K00430;K00430;K00430	-	GO:0003824//catalytic activity;GO:0043169//cation binding;GO:0046906//tetrapyrrole binding	GO:0000097//sulfur amino acid biosynthetic process;GO:0006873//cellular ion homeostasis;GO:0006970//response to osmotic stress;GO:0009746//response to hexose;GO:0019758//glycosinolate biosynthetic process;GO:0030001//metal ion transport;GO:0042044//fluid transport;GO:0042743//hydrogen peroxide metabolic process
ncbi_112737932	0.318966	0.495413	0.306452	0.0718563	0	3.93751e-19	5.16897e-17	HEBP2	PREDICTED: heme-binding protein 2 [Arachis ipaensis]	-	-	-	-	-	-	-
ncbi_112758090	0.0517241	0.669725	0.209677	0.143713	0.0416667	3.94953e-19	5.17562e-17	At1g56220	dormancy-associated protein homolog 3-like isoform X1 [Cajanus cajan]	-	-	-	-	-	-	-
ncbi_112758105	0.172414	0.12844	0.435484	1.31138	1	4.49999e-19	5.88661e-17	RBOHB	PREDICTED: respiratory burst oxidase homolog protein B [Arachis ipaensis]	Organismal Systems;Environmental Information Processing	Environmental adaptation;Signal transduction	ko04626//Plant-pathogen interaction;ko04016//MAPK signaling pathway - plant	K13447;K13447	GO:0031224//intrinsic component of membrane	GO:0046872//metal ion binding;GO:0050664//oxidoreductase activity, acting on NAD(P)H, oxygen as acceptor	GO:0044710//single-organism metabolic process
ncbi_112802855	0.512931	0.963303	0.596774	0.245509	0.0833333	4.7801e-19	6.24206e-17	RPL6	PREDICTED: 50S ribosomal protein L6, chloroplastic-like [Arachis duranensis]	Genetic Information Processing	Translation	ko03010//Ribosome	K02933	-	-	-
ncbi_112697317	1.78879	0.422018	1.54839	1.43713	1.04167	4.8132e-19	6.27427e-17	XTH23	PREDICTED: probable xyloglucan endotransglucosylase/hydrolase protein 23 [Arachis duranensis]	-	-	-	-	GO:0005576//extracellular region;GO:0030312//external encapsulating structure	GO:0016758//transferase activity, transferring hexosyl groups;GO:0016787//hydrolase activity	GO:0044042//glucan metabolic process;GO:0045229//external encapsulating structure organization
ncbi_112776695	0.637931	0.770642	0.709677	0.251497	0.25	4.85414e-19	6.31658e-17	RPL13	PREDICTED: 50S ribosomal protein L13 [Arachis ipaensis]	Genetic Information Processing	Translation	ko03010//Ribosome	K02871	-	-	-
ncbi_112751830	0.211207	0.201835	0.822581	1.52096	0.875	5.02818e-19	6.53164e-17	--	PREDICTED: protein SRC2 homolog [Arachis ipaensis]	-	-	-	-	-	-	-
ncbi_112745427	0.892241	0.788991	0.629032	0.257485	0.25	5.3167e-19	6.89439e-17	CHLH	PREDICTED: magnesium-chelatase subunit ChlH, chloroplastic [Arachis ipaensis]	Metabolism;Metabolism;Metabolism	Global and overview maps;Global and overview maps;Metabolism of cofactors and vitamins	ko01100//Metabolic pathways;ko01110//Biosynthesis of secondary metabolites;ko00860//Porphyrin and chlorophyll metabolism	K03403;K03403;K03403	-	GO:0051003//ligase activity, forming nitrogen-metal bonds, forming coordination complexes	GO:0006779//porphyrin-containing compound biosynthetic process
ncbi_112785070	0.0603448	0.0458716	0.596774	0.718563	0.0416667	6.06655e-19	7.85307e-17	--	sigma factor binding protein 2, chloroplastic-like [Cajanus cajan]	-	-	-	-	-	-	-
ncbi_112764500	5.83621	4.77064	14.5645	20.509	5.875	6.69718e-19	8.65437e-17	TRX1	PREDICTED: thioredoxin H-type [Arachis duranensis]	-	-	-	-	GO:0005576//extracellular region;GO:0044444//cytoplasmic part	GO:0015036//disulfide oxidoreductase activity;GO:0030234//enzyme regulator activity	GO:0009893//positive regulation of metabolic process;GO:0018904//ether metabolic process;GO:0019725//cellular homeostasis
ncbi_112712232	0.0172414	0.00917431	0.0483871	0.532934	0.375	7.09416e-19	9.15147e-17	JMJ25	PREDICTED: lysine-specific demethylase JMJ25-like [Arachis duranensis]	-	-	-	-	-	-	-
ncbi_112791259	0.198276	0.59633	0.467742	0.0299401	0.0833333	7.53773e-19	9.70685e-17	INPS1	PREDICTED: inositol-3-phosphate synthase [Arachis duranensis]	Metabolism;Metabolism	Global and overview maps;Carbohydrate metabolism	ko01100//Metabolic pathways;ko00562//Inositol phosphate metabolism	K01858;K01858	-	-	GO:0006020//inositol metabolic process;GO:0006644//phospholipid metabolic process
ncbi_112727243	0.25	0.247706	0.741935	1.83832	0.166667	7.60388e-19	9.77135e-17	ADF2	PREDICTED: actin-depolymerizing factor 2 [Arachis duranensis]	-	-	-	-	GO:0005856//cytoskeleton	-	GO:0008154//actin polymerization or depolymerization
ncbi_112733912	0.431034	0.504587	0.241935	0.125749	0.0833333	7.61408e-19	9.77135e-17	EO	PREDICTED: 2-methylene-furan-3-one reductase [Arachis duranensis]	-	-	-	-	-	GO:0003824//catalytic activity;GO:0046914//transition metal ion binding	GO:0044710//single-organism metabolic process
ncbi_112766640	0.00862069	0.0458716	0.0645161	0.580838	0.0833333	8.84887e-19	1.13365e-16	--	PREDICTED: uncharacterized protein LOC107606301 [Arachis ipaensis]	-	-	-	-	-	-	-
ncbi_112712560	0.0948276	0.0917431	0.209677	1	0.375	9.11104e-19	1.16523e-16	CINV2	PREDICTED: probable alkaline/neutral invertase D [Arachis duranensis]	-	-	-	-	-	GO:0004564//beta-fructofuranosidase activity	-
ncbi_112792205	0.478448	0.59633	0.419355	0.161677	0.0416667	1.14917e-18	1.46717e-16	RPL29	PREDICTED: 50S ribosomal protein L29, chloroplastic [Arachis duranensis]	Genetic Information Processing	Translation	ko03010//Ribosome	K02904	GO:0009526//plastid envelope;GO:0009532//plastid stroma;GO:0030529//intracellular ribonucleoprotein complex	-	GO:0006355//regulation of transcription, DNA-templated
ncbi_112696587	0.25	0.266055	1.16129	1.73054	0.375	1.17702e-18	1.49776e-16	OPR3	PREDICTED: 12-oxophytodienoate reductase 3 [Arachis duranensis]	Metabolism;Metabolism;Metabolism	Global and overview maps;Global and overview maps;Lipid metabolism	ko01100//Metabolic pathways;ko01110//Biosynthesis of secondary metabolites;ko00592//alpha-Linolenic acid metabolism	K05894;K05894;K05894	-	GO:0016628//oxidoreductase activity, acting on the CH-CH group of donors, NAD or NADP as acceptor;GO:0032553//ribonucleotide binding	GO:0044710//single-organism metabolic process
ncbi_114925670	0.534483	0.0917431	0.0967742	0.173653	0.666667	1.17715e-18	1.49776e-16	ndhH	NADH-plastoquinone oxidoreductase subunit 7 (chloroplast) [Arachis hypogaea]	Metabolism;Metabolism	Global and overview maps;Energy metabolism	ko01100//Metabolic pathways;ko00190//Oxidative phosphorylation	K05579;K05579	GO:0044434//chloroplast part	GO:0000166//nucleotide binding;GO:0016651//oxidoreductase activity, acting on NAD(P)H;GO:0048037//cofactor binding	GO:0006091//generation of precursor metabolites and energy;GO:0044710//single-organism metabolic process
ncbi_112732310	0.75	0.110092	0.258065	0.347305	0.25	1.19251e-18	1.51471e-16	INT2	PREDICTED: probable inositol transporter 2 [Arachis ipaensis]	-	-	-	-	GO:0031224//intrinsic component of membrane	GO:0022857//transmembrane transporter activity	GO:0044763//single-organism cellular process;GO:0051234//establishment of localization
ncbi_112711198	0.392241	0.0917431	0.532258	1.61677	0.708333	1.19921e-18	1.52062e-16	--	PREDICTED: basic 7S globulin-like [Arachis duranensis]	-	-	-	-	-	-	GO:0019538//protein metabolic process
ncbi_112738386	0.0431034	0.0642202	0.193548	0.838323	0.166667	1.44953e-18	1.83491e-16	SS	PREDICTED: sucrose synthase-like [Arachis ipaensis]	Metabolism;Metabolism	Global and overview maps;Carbohydrate metabolism	ko01100//Metabolic pathways;ko00500//Starch and sucrose metabolism	K00695;K00695	-	-	-
ncbi_112775787	0.24569	0.605505	2.22581	0.874251	0.125	1.52063e-18	1.92164e-16	AZF1	PREDICTED: zinc finger protein ZAT10-like [Arachis duranensis]	-	-	-	-	-	-	-
ncbi_112785394	0.387931	0.366972	0.258065	0.0419162	0.0416667	1.54761e-18	1.95243e-16	--	PREDICTED: RNA-binding protein 12-like [Arachis ipaensis]	-	-	-	-	-	-	-
ncbi_112766452	0.448276	0.614679	0.435484	0.215569	0	1.67399e-18	2.10829e-16	PSRP6	PREDICTED: 50S ribosomal protein 6, chloroplastic [Arachis ipaensis]	-	-	-	-	-	-	-
ncbi_112754605	5.5431	2.47706	7.95161	5.7485	4.29167	1.87921e-18	2.36276e-16	NHL10	PREDICTED: NDR1/HIN1-Like protein 3-like [Arachis ipaensis]	-	-	-	-	-	-	-
ncbi_112710465	0.0258621	0.440367	0.0322581	0.0958084	0	2.13884e-18	2.68466e-16	LOX1.1	PREDICTED: linoleate 9S-lipoxygenase-like [Arachis duranensis]	Metabolism	Lipid metabolism	ko00591//Linoleic acid metabolism	K15718	-	GO:0016701//oxidoreductase activity, acting on single donors with incorporation of molecular oxygen;GO:0043169//cation binding	GO:0006633//fatty acid biosynthetic process
ncbi_112728628	1.49569	0.366972	2	3.48503	2.70833	2.2143e-18	2.77469e-16	STC	PREDICTED: sugar carrier protein C-like [Arachis ipaensis]	-	-	-	-	GO:0031224//intrinsic component of membrane	GO:0022857//transmembrane transporter activity	GO:0044763//single-organism cellular process;GO:0051234//establishment of localization
ncbi_112744305	0.284483	0.587156	0.5	0.113772	0.166667	2.30568e-18	2.88435e-16	PGLP1B	PREDICTED: phosphoglycolate phosphatase 1B, chloroplastic-like [Arachis ipaensis]	Metabolism;Metabolism;Metabolism;Metabolism	Global and overview maps;Global and overview maps;Global and overview maps;Carbohydrate metabolism	ko01100//Metabolic pathways;ko01110//Biosynthesis of secondary metabolites;ko01200//Carbon metabolism;ko00630//Glyoxylate and dicarboxylate metabolism	K19269;K19269;K19269;K19269	-	GO:0042578//phosphoric ester hydrolase activity	GO:0006796//phosphate-containing compound metabolic process
ncbi_112750899	0.0344828	0.0183486	0.225806	0.772455	0.0416667	2.31284e-18	2.88844e-16	GS1	PREDICTED: glutamine synthetase nodule isozyme [Arachis ipaensis]	Metabolism;Metabolism;Metabolism;Metabolism;Metabolism;Metabolism	Global and overview maps;Global and overview maps;Carbohydrate metabolism;Amino acid metabolism;Energy metabolism;Amino acid metabolism	ko01100//Metabolic pathways;ko01230//Biosynthesis of amino acids;ko00630//Glyoxylate and dicarboxylate metabolism;ko00250//Alanine, aspartate and glutamate metabolism;ko00910//Nitrogen metabolism;ko00220//Arginine biosynthesis	K01915;K01915;K01915;K01915;K01915;K01915	-	GO:0016211//ammonia ligase activity;GO:0032550//purine ribonucleoside binding	GO:0006541//glutamine metabolic process
ncbi_112791376	0.74569	0.192661	1.43548	2.37725	1.16667	2.35144e-18	2.93174e-16	STC	PREDICTED: sugar carrier protein C-like [Arachis duranensis]	-	-	-	-	GO:0031224//intrinsic component of membrane	GO:0022857//transmembrane transporter activity	GO:0044763//single-organism cellular process;GO:0051234//establishment of localization
ncbi_112716661	0.413793	0.100917	0.903226	1.58683	0.208333	2.85806e-18	3.55742e-16	POX2	PREDICTED: proline dehydrogenase 2, mitochondrial-like [Arachis duranensis]	Metabolism;Metabolism;Metabolism	Global and overview maps;Global and overview maps;Amino acid metabolism	ko01100//Metabolic pathways;ko01110//Biosynthesis of secondary metabolites;ko00330//Arginine and proline metabolism	K00318;K00318;K00318	-	GO:0003824//catalytic activity	GO:0006560//proline metabolic process
ncbi_112749967	0.616379	1.07339	0.758065	0.389222	0.375	3.0232e-18	3.7567e-16	GGAT2	PREDICTED: glutamate--glyoxylate aminotransferase 2 [Arachis duranensis]	Metabolism;Metabolism;Metabolism;Metabolism;Metabolism;Metabolism;Metabolism;Metabolism;Metabolism;Metabolism	Global and overview maps;Global and overview maps;Global and overview maps;Global and overview maps;Energy metabolism;Carbohydrate metabolism;Amino acid metabolism;Global and overview maps;Amino acid metabolism;Amino acid metabolism	ko01100//Metabolic pathways;ko01110//Biosynthesis of secondary metabolites;ko01200//Carbon metabolism;ko01230//Biosynthesis of amino acids;ko00710//Carbon fixation in photosynthetic organisms;ko00630//Glyoxylate and dicarboxylate metabolism;ko00260//Glycine, serine and threonine metabolism;ko01210//2-Oxocarboxylic acid metabolism;ko00250//Alanine, aspartate and glutamate metabolism;ko00220//Argin…	K14272;K14272;K14272;K14272;K14272;K14272;K14272;K14272;K14272;K14272	-	GO:0016769//transferase activity, transferring nitrogenous groups;GO:0043168//anion binding	GO:0008152//metabolic process
ncbi_112696303	0.301724	0.522936	0.435484	0.107784	0.0833333	3.34281e-18	4.14505e-16	PRXQ	PREDICTED: peroxiredoxin Q, chloroplastic-like [Arachis duranensis]	-	-	-	-	-	GO:0003824//catalytic activity;GO:0016209//antioxidant activity	GO:0044710//single-organism metabolic process
ncbi_112755043	0.133621	0.119266	0.306452	1.22754	0.291667	3.34687e-18	4.14505e-16	NAC087	PREDICTED: NAC domain-containing protein 83-like [Arachis ipaensis]	-	-	-	-	-	-	-
ncbi_112736433	0.461207	0.577982	0.516129	0.125749	0.0416667	3.38158e-18	4.18108e-16	RPL9	PREDICTED: 50S ribosomal protein L9, chloroplastic [Arachis ipaensis]	Genetic Information Processing	Translation	ko03010//Ribosome	K02939	GO:0009526//plastid envelope;GO:0009532//plastid stroma;GO:0030529//intracellular ribonucleoprotein complex	GO:0003723//RNA binding;GO:0005198//structural molecule activity	GO:0006090//pyruvate metabolic process;GO:0010467//gene expression
ncbi_112790886	0.452586	0.458716	0.322581	0.11976	0.0833333	3.65418e-18	4.51063e-16	PIP1-3	PREDICTED: aquaporin PIP1-3 [Arachis duranensis]	-	-	-	-	GO:0031224//intrinsic component of membrane	-	GO:0051234//establishment of localization
ncbi_112797235	0.176724	0.302752	0.725806	1.69461	0.208333	3.82935e-18	4.71904e-16	HMGB2	PREDICTED: HMG1/2-like protein isoform X1 [Arachis duranensis]	Genetic Information Processing	Replication and repair	ko03410//Base excision repair	K10802	-	-	-
ncbi_112766302	0	0.137615	0.451613	0	0	4.11184e-18	5.05878e-16	Os09g0529100	PREDICTED: probable 6-phosphogluconolactonase 4, chloroplastic [Arachis ipaensis]	Metabolism;Metabolism;Metabolism;Metabolism	Global and overview maps;Global and overview maps;Global and overview maps;Carbohydrate metabolism	ko01100//Metabolic pathways;ko01110//Biosynthesis of secondary metabolites;ko01200//Carbon metabolism;ko00030//Pentose phosphate pathway	K01057;K01057;K01057;K01057	-	-	-
ncbi_112710674	2.78448	3.01835	10.2419	8.38922	2.33333	4.25657e-18	5.22821e-16	-	-	-	-	-	-	-	-	-
ncbi_112751532	0.0991379	0.633028	0.241935	0.107784	0	4.43239e-18	5.43519e-16	MALD3	PREDICTED: non-specific lipid-transfer protein 1-like [Arachis ipaensis]	-	-	-	-	-	-	-
ncbi_114924131	0.168103	0.165138	0.290323	1.4491	0.541667	5.18032e-18	6.34189e-16	PMAT1	PREDICTED: phenolic glucoside malonyltransferase 1-like [Arachis duranensis]	-	-	-	-	-	GO:0016746//transferase activity, transferring acyl groups	-
ncbi_112744190	0.586207	0.743119	0.629032	0.245509	0.0833333	5.72034e-18	6.9915e-16	RPL5	PREDICTED: 50S ribosomal protein L5, chloroplastic [Arachis duranensis]	Genetic Information Processing	Translation	ko03010//Ribosome	K02931	GO:0005840//ribosome;GO:0009526//plastid envelope;GO:0009532//plastid stroma	GO:0003723//RNA binding;GO:0005198//structural molecule activity	GO:0000097//sulfur amino acid biosynthetic process;GO:0006090//pyruvate metabolic process;GO:0010467//gene expression
ncbi_112697325	0.0172414	0.0366972	0.0967742	0.598802	0.25	6.17942e-18	7.52786e-16	LECRKS2	PREDICTED: receptor like protein kinase S.2 [Arachis duranensis]	-	-	-	-	-	-	-
ncbi_112737066	0.564655	0.385321	2.01613	2.78443	1.04167	6.17699e-18	7.52786e-16	--	PREDICTED: E3 ubiquitin-protein ligase RNF4-like [Arachis ipaensis]	-	-	-	-	-	-	-
ncbi_112789529	0	0.0275229	0.193548	0.48503	0.125	6.21358e-18	7.55712e-16	aifm2	PREDICTED: apoptosis-inducing factor homolog A-like [Arachis duranensis]	-	-	-	-	-	-	-
ncbi_112696304	0.12931	0.238532	0.419355	1.56886	0.541667	6.35827e-18	7.72048e-16	At2g30620	PREDICTED: histone H1-like [Arachis ipaensis]	-	-	-	-	-	-	-
ncbi_112702454	0.0905172	0.119266	0.145161	1.10778	0.625	6.58187e-18	7.97897e-16	HSP18.5-C	PREDICTED: 17.3 kDa class I heat shock protein-like [Arachis ipaensis]	Genetic Information Processing	Folding, sorting and degradation	ko04141//Protein processing in endoplasmic reticulum	K13993	-	-	-
ncbi_112782764	0.668103	0.623853	0.66129	0.227545	0.208333	7.26133e-18	8.78833e-16	RPL18	PREDICTED: 50S ribosomal protein L18, chloroplastic-like [Arachis ipaensis]	Genetic Information Processing	Translation	ko03010//Ribosome	K02881	-	-	-
ncbi_112755017	0.353448	1.17431	0.548387	0.48503	0.125	7.53791e-18	9.10827e-16	FAD2-2	PREDICTED: omega-6 fatty acid desaturase, endoplasmic reticulum isozyme 2 [Arachis ipaensis]	Metabolism;Metabolism	Global and overview maps;Lipid metabolism	ko01212//Fatty acid metabolism;ko01040//Biosynthesis of unsaturated fatty acids	K10256;K10256	GO:0031090//organelle membrane;GO:0031224//intrinsic component of membrane	GO:0016705//oxidoreductase activity, acting on paired donors, with incorporation or reduction of molecular oxygen	GO:0006633//fatty acid biosynthetic process
ncbi_112737476	0.25	0.33945	0.709677	1.73054	0.666667	7.98561e-18	9.6336e-16	DNAJ1	PREDICTED: dnaJ protein homolog [Arachis ipaensis]	Genetic Information Processing	Folding, sorting and degradation	ko04141//Protein processing in endoplasmic reticulum	K09503	-	GO:0005515//protein binding;GO:0043169//cation binding	GO:0006950//response to stress;GO:0044267//cellular protein metabolic process
ncbi_112749644	1.89655	0.458716	1.70968	1.68263	1.20833	9.22853e-18	1.1115e-15	tlp	PREDICTED: protein P21-like [Arachis ipaensis]	-	-	-	-	-	-	-
ncbi_112770990	0.491379	0.165138	1.35484	1.90419	0.666667	1.06049e-17	1.27521e-15	At1g78860	PREDICTED: epidermis-specific secreted glycoprotein EP1-like [Arachis ipaensis]	-	-	-	-	-	-	-
ncbi_112785707	1.10345	1.24771	0.66129	0.640719	0.625	1.16206e-17	1.39509e-15	CPN60A1	PREDICTED: ruBisCO large subunit-binding protein subunit alpha [Arachis duranensis]	-	-	-	-	GO:0044424//intracellular part	GO:0032550//purine ribonucleoside binding	GO:0006457//protein folding
ncbi_112715024	0.150862	0.146789	0.33871	1.11377	0.625	1.18048e-17	1.41492e-15	At1g67480	PREDICTED: F-box/kelch-repeat protein At1g67480-like [Arachis duranensis]	-	-	-	-	-	-	-
ncbi_112710879	0.271552	0.146789	0.451613	1.68263	0.5	1.3638e-17	1.63202e-15	At3g05170	PREDICTED: phosphoglycerate mutase-like protein AT74 [Arachis duranensis]	-	-	-	-	-	-	-
ncbi_112734383	0.642241	0.678899	0.306452	0.227545	0.166667	1.37734e-17	1.64557e-15	RPL29	PREDICTED: 50S ribosomal protein L29, chloroplastic [Arachis ipaensis]	Genetic Information Processing	Translation	ko03010//Ribosome	K02904	GO:0009526//plastid envelope;GO:0009532//plastid stroma;GO:0030529//intracellular ribonucleoprotein complex	-	GO:0006355//regulation of transcription, DNA-templated
ncbi_112790038	0.0215517	0.00917431	0.258065	0.526946	0.125	1.40646e-17	1.67768e-15	At5g55050	PREDICTED: GDSL esterase/lipase At5g55050-like [Arachis duranensis]	-	-	-	-	-	GO:0016787//hydrolase activity	-
ncbi_112720746	0.375	0.697248	0.467742	0.161677	0.0416667	1.41752e-17	1.68816e-15	LIL3.2	light-harvesting complex-like protein 3 isotype 2, chloroplastic [Cajanus cajan]	-	-	-	-	-	-	-
ncbi_112797722	1.24569	0.944954	3.54839	5.01198	2.33333	1.56136e-17	1.8565e-15	--	PREDICTED: glycine-rich protein A3-like [Arachis duranensis]	-	-	-	-	-	-	-
ncbi_112765178	0.581897	0.495413	2.09677	2.65868	1.04167	1.62133e-17	1.92472e-15	RAP2-4	PREDICTED: ethylene-responsive transcription factor RAP2-13 [Arachis ipaensis]	-	-	-	-	-	-	-
ncbi_112705625	0.982759	1.40367	2.20968	4.98204	1.16667	1.75713e-17	2.08262e-15	RH3	PREDICTED: histone H3.3 isoform X1 [Daucus carota subsp. sativus] [Daucus carota]	-	-	-	-	GO:0043231//intracellular membrane-bounded organelle;GO:0043232//intracellular non-membrane-bounded organelle	GO:0003676//nucleic acid binding;GO:0046983//protein dimerization activity	GO:0006006//glucose metabolic process;GO:0006886//intracellular protein transport;GO:0034728//nucleosome organization
ncbi_112715156	0.0172414	0.0183486	0	0.51497	0.0416667	1.8368e-17	2.17358e-15	DHAPS-1	PREDICTED: phospho-2-dehydro-3-deoxyheptonate aldolase 1, chloroplastic-like [Arachis ipaensis]	Metabolism;Metabolism;Metabolism;Metabolism	Global and overview maps;Global and overview maps;Global and overview maps;Amino acid metabolism	ko01100//Metabolic pathways;ko01110//Biosynthesis of secondary metabolites;ko01230//Biosynthesis of amino acids;ko00400//Phenylalanine, tyrosine and tryptophan biosynthesis	K01626;K01626;K01626;K01626	-	GO:0003824//catalytic activity	GO:0008652//cellular amino acid biosynthetic process
ncbi_112782792	1.05603	0.165138	0.629032	0.820359	0.75	1.95317e-17	2.30762e-15	HMA5	PREDICTED: probable copper-transporting ATPase HMA5 [Arachis ipaensis]	Environmental Information Processing	Signal transduction	ko04016//MAPK signaling pathway - plant	K17686	GO:0031224//intrinsic component of membrane	GO:0032550//purine ribonucleoside binding;GO:0043682//copper-transporting ATPase activity;GO:0046914//transition metal ion binding	GO:0010038//response to metal ion;GO:0035434//copper ion transmembrane transport;GO:0061687//detoxification of inorganic compound
ncbi_112789362	0.189655	0.412844	0.145161	0.0299401	0	2.00631e-17	2.36665e-15	PEX11B	PREDICTED: peroxisomal membrane protein 11B [Arachis duranensis]	-	-	-	-	-	-	GO:0007031//peroxisome organization
ncbi_112789211	0.439655	0.917431	1.1129	0.335329	0.125	2.18531e-17	2.57372e-15	PCKR1	PREDICTED: peptidyl-prolyl cis-trans isomerase-like [Arachis duranensis]	-	-	-	-	-	-	-
ncbi_112801138	0.0862069	0.0183486	0.129032	0.772455	0.166667	2.24556e-17	2.64051e-15	ACLA-1	PREDICTED: ATP-citrate synthase alpha chain protein 1 [Arachis duranensis]	Metabolism;Metabolism;Metabolism	Global and overview maps;Global and overview maps;Carbohydrate metabolism	ko01100//Metabolic pathways;ko01110//Biosynthesis of secondary metabolites;ko00020//Citrate cycle (TCA cycle)	K01648;K01648;K01648	-	-	-
ncbi_112767130	0.793103	1	2.51613	3.97006	1.58333	2.25904e-17	2.65216e-15	UBC10	Ubiquitin-conjugating enzyme E2 10, partial [Cajanus cajan]	-	-	-	-	-	-	-
ncbi_112744095	0.426724	0.431193	0.33871	0.0778443	0	2.29527e-17	2.69046e-15	rd1	Rubredoxin-1 [Glycine soja]	-	-	-	-	-	-	-
ncbi_112723417	0.193966	0.541284	0.322581	0.0598802	0.0416667	2.45344e-17	2.87133e-15	GAPN	PREDICTED: NADP-dependent glyceraldehyde-3-phosphate dehydrogenase [Arachis ipaensis]	Metabolism;Metabolism;Metabolism;Metabolism	Global and overview maps;Global and overview maps;Carbohydrate metabolism;Carbohydrate metabolism	ko01100//Metabolic pathways;ko01200//Carbon metabolism;ko00010//Glycolysis / Gluconeogenesis;ko00030//Pentose phosphate pathway	K00131;K00131;K00131;K00131	-	-	-
ncbi_112792003	0.0689655	0.0825688	0.225806	0.952096	0.5	2.52206e-17	2.94701e-15	PCR2	fw2.2, partial [Arachis stenosperma]	-	-	-	-	-	-	-
ncbi_112723466	0.448276	0.697248	0.403226	0.227545	0.166667	2.87173e-17	3.35033e-15	RPL35	PREDICTED: 50S ribosomal protein L35, chloroplastic [Arachis ipaensis]	Genetic Information Processing	Translation	ko03010//Ribosome	K02916	GO:0030529//intracellular ribonucleoprotein complex	-	-
ncbi_112711089	1.31466	1.48624	2.93548	1.11976	0.291667	3.0831e-17	3.5913e-15	--	PREDICTED: Bowman-Birk type proteinase inhibitor A-II [Arachis duranensis]	-	-	-	-	-	GO:0004866//endopeptidase inhibitor activity	GO:0010466//negative regulation of peptidase activity
ncbi_112719846	0.314655	0.385321	0.129032	0.0718563	0	3.39751e-17	3.95136e-15	ycf54	PREDICTED: uncharacterized protein LOC107637093 [Arachis ipaensis]	-	-	-	-	-	-	-
ncbi_112703831	0.228448	0.174312	0.645161	1.56886	0.458333	3.51091e-17	4.07687e-15	LEA5	PREDICTED: late embryogenesis abundant protein Lea5-like isoform X1 [Arachis duranensis]	-	-	-	-	-	-	-
ncbi_112736098	0.0215517	0.0275229	0.0806452	0.676647	0	3.53272e-17	4.09581e-15	-	-	-	-	-	-	-	-	-
ncbi_112765509	0.0301724	0.0550459	0.016129	0.526946	0	3.72413e-17	4.31102e-15	DHAPS-1	PREDICTED: phospho-2-dehydro-3-deoxyheptonate aldolase 1, chloroplastic-like [Arachis ipaensis]	Metabolism;Metabolism;Metabolism;Metabolism	Global and overview maps;Global and overview maps;Global and overview maps;Amino acid metabolism	ko01100//Metabolic pathways;ko01110//Biosynthesis of secondary metabolites;ko01230//Biosynthesis of amino acids;ko00400//Phenylalanine, tyrosine and tryptophan biosynthesis	K01626;K01626;K01626;K01626	-	GO:0003824//catalytic activity	GO:0008652//cellular amino acid biosynthetic process
ncbi_112696553	0.125	0.0825688	0.258065	1.02994	0.5	4.03458e-17	4.66313e-15	HIPP05	PREDICTED: heterogeneous nuclear ribonucleoprotein A/B-like [Arachis duranensis]	-	-	-	-	-	-	-
ncbi_112803288	0.0258621	0.0458716	0.129032	0.730539	0.125	4.21681e-17	4.8662e-15	--	PREDICTED: probable non-specific lipid-transfer protein AKCS9 [Arachis duranensis]	-	-	-	-	-	-	-
ncbi_112796938	0.340517	0.605505	0.403226	0.221557	0	4.36691e-17	5.03162e-15	--	Heat shock protein DnaJ, cysteine-rich domain-containing protein [Cynara cardunculus var. scolymus] [Cynara cardunculus]	-	-	-	-	-	GO:0005515//protein binding	GO:0009893//positive regulation of metabolic process;GO:0044763//single-organism cellular process;GO:0044767//single-organism developmental process
ncbi_112706612	0.0862069	0.0642202	0.387097	0.94012	0.25	4.45657e-17	5.12699e-15	DDB_G0270580	PREDICTED: histidine protein methyltransferase 1 homolog [Arachis ipaensis]	-	-	-	-	-	-	-
ncbi_112738161	0.456897	0.541284	0.258065	0.131737	0.0416667	4.82347e-17	5.54052e-15	RPL3A	PREDICTED: 50S ribosomal protein L3, chloroplastic-like [Arachis ipaensis]	Genetic Information Processing	Translation	ko03010//Ribosome	K02906	GO:0009526//plastid envelope;GO:0009532//plastid stroma;GO:0030529//intracellular ribonucleoprotein complex	GO:0003723//RNA binding;GO:0005198//structural molecule activity	GO:0006090//pyruvate metabolic process;GO:0006605//protein targeting;GO:0006779//porphyrin-containing compound biosynthetic process;GO:0010467//gene expression;GO:0016072//rRNA metabolic process;GO:0043623//cellular protein complex assembly
ncbi_112801167	0.344828	0.568807	0.370968	0.131737	0.0833333	5.16632e-17	5.92519e-15	GGAT2	PREDICTED: glutamate--glyoxylate aminotransferase 2 [Arachis duranensis]	Metabolism;Metabolism;Metabolism;Metabolism;Metabolism;Metabolism;Metabolism;Metabolism;Metabolism;Metabolism	Global and overview maps;Global and overview maps;Global and overview maps;Global and overview maps;Energy metabolism;Carbohydrate metabolism;Amino acid metabolism;Global and overview maps;Amino acid metabolism;Amino acid metabolism	ko01100//Metabolic pathways;ko01110//Biosynthesis of secondary metabolites;ko01200//Carbon metabolism;ko01230//Biosynthesis of amino acids;ko00710//Carbon fixation in photosynthetic organisms;ko00630//Glyoxylate and dicarboxylate metabolism;ko00260//Glycine, serine and threonine metabolism;ko01210//2-Oxocarboxylic acid metabolism;ko00250//Alanine, aspartate and glutamate metabolism;ko00220//Argin…	K14272;K14272;K14272;K14272;K14272;K14272;K14272;K14272;K14272;K14272	-	GO:0016769//transferase activity, transferring nitrogenous groups;GO:0043168//anion binding	GO:0008152//metabolic process
ncbi_112737294	0.586207	0.0733945	0.370968	0.281437	0.125	5.20318e-17	5.95828e-15	PAP27	PREDICTED: probable inactive purple acid phosphatase 27 [Arachis ipaensis]	-	-	-	-	-	GO:0003824//catalytic activity;GO:0043169//cation binding	GO:0006796//phosphate-containing compound metabolic process
ncbi_112790629	0.547414	0.816514	0.66129	0.239521	0.291667	5.47362e-17	6.24875e-15	RPL18	PREDICTED: 50S ribosomal protein L18, chloroplastic-like [Arachis ipaensis]	Genetic Information Processing	Translation	ko03010//Ribosome	K02881	-	-	-
ncbi_112737946	0.426724	0.385321	1.19355	2.28743	1.20833	5.46936e-17	6.24875e-15	--	PREDICTED: uncharacterized protein LOC107634307 [Arachis ipaensis]	-	-	-	-	-	-	-
ncbi_112749766	0.0991379	0.192661	0.387097	1.1497	0.375	5.86537e-17	6.68571e-15	CYTC-2	PREDICTED: cytochrome c [Arachis ipaensis]	-	-	-	-	GO:0043231//intracellular membrane-bounded organelle;GO:0044425//membrane part	GO:0043169//cation binding;GO:0046906//tetrapyrrole binding	GO:0044710//single-organism metabolic process
ncbi_112728175	0.155172	0.192661	0.5	1.23353	0.375	6.38265e-17	7.26422e-15	At2g45070	PREDICTED: protein transport protein Sec61 subunit beta-like [Arachis duranensis]	Genetic Information Processing;Cellular Processes;Genetic Information Processing	Folding, sorting and degradation;Transport and catabolism;Folding, sorting and degradation	ko04141//Protein processing in endoplasmic reticulum;ko04145//Phagosome;ko03060//Protein export	K09481;K09481;K09481	-	-	-
ncbi_112695228	0.0603448	0.00917431	0.193548	0.628743	0.5	7.23004e-17	8.21609e-15	LOX3.1	PREDICTED: linoleate 13S-lipoxygenase 3-1, chloroplastic-like [Arachis duranensis]	Metabolism;Metabolism;Metabolism;Metabolism	Global and overview maps;Global and overview maps;Lipid metabolism;Lipid metabolism	ko01100//Metabolic pathways;ko01110//Biosynthesis of secondary metabolites;ko00592//alpha-Linolenic acid metabolism;ko00591//Linoleic acid metabolism	K00454;K00454;K00454;K00454	-	GO:0016701//oxidoreductase activity, acting on single donors with incorporation of molecular oxygen;GO:0043169//cation binding	GO:0006633//fatty acid biosynthetic process
ncbi_112715689	0.452586	0.614679	0.354839	0.125749	0.166667	7.60829e-17	8.63274e-15	RPL3A	PREDICTED: 50S ribosomal protein L3, chloroplastic-like [Arachis duranensis]	Genetic Information Processing	Translation	ko03010//Ribosome	K02906	GO:0009526//plastid envelope;GO:0009532//plastid stroma;GO:0030529//intracellular ribonucleoprotein complex	GO:0003723//RNA binding;GO:0005198//structural molecule activity	GO:0006090//pyruvate metabolic process;GO:0006605//protein targeting;GO:0006779//porphyrin-containing compound biosynthetic process;GO:0010467//gene expression;GO:0016072//rRNA metabolic process;GO:0043623//cellular protein complex assembly
ncbi_112771392	0.439655	0.605505	0.370968	0.143713	0.125	7.7553e-17	8.78615e-15	PRXIIE	PREDICTED: peroxiredoxin-2E, chloroplastic [Arachis ipaensis]	-	-	-	-	-	GO:0003824//catalytic activity;GO:0016209//antioxidant activity	GO:0044710//single-organism metabolic process
ncbi_112764890	1.43534	0.394495	1.87097	1.25749	1.79167	8.34552e-17	9.44046e-15	At4g34480	PREDICTED: glucan endo-1,3-beta-glucosidase 7-like [Arachis ipaensis]	-	-	-	-	-	GO:0016787//hydrolase activity	GO:0044238//primary metabolic process
ncbi_112720615	0.482759	0.46789	1.85484	2.68263	1.20833	8.64366e-17	9.76287e-15	--	PREDICTED: cysteine-rich and transmembrane domain-containing protein A [Pyrus x bretschneideri]	-	-	-	-	-	-	-
ncbi_112751520	3.00431	1.21101	4.62903	7.62874	3.83333	9.1136e-17	1.02781e-14	ASP	PREDICTED: miraculin-like [Arachis ipaensis]	-	-	-	-	-	-	-
ncbi_112801974	0.344828	0.550459	0.306452	0.0838323	0.0416667	9.44049e-17	1.06306e-14	LIL3.2	light-harvesting complex-like protein 3 isotype 2, chloroplastic [Cajanus cajan]	-	-	-	-	-	-	-
ncbi_112764345	0.0215517	0.431193	0.145161	0.0778443	0	9.57257e-17	1.07631e-14	--	PREDICTED: uncharacterized protein LOC107609034 [Arachis ipaensis]	-	-	-	-	-	-	-
ncbi_112736608	0.181034	0.440367	0.5	1.56287	0.833333	9.73767e-17	1.09322e-14	HIS2B	PREDICTED: probable histone H2B.1 [Arachis duranensis]	-	-	-	-	GO:0043231//intracellular membrane-bounded organelle;GO:0043232//intracellular non-membrane-bounded organelle	GO:0003676//nucleic acid binding;GO:0046983//protein dimerization activity	-
ncbi_112720337	0	0	0	0.335329	0.0833333	9.84909e-17	1.10406e-14	ephA	PREDICTED: bifunctional epoxide hydrolase 2 [Arachis ipaensis]	-	-	-	-	-	-	-
ncbi_112755835	0.159483	0.192661	0.516129	1.32335	0.416667	1.03589e-16	1.15947e-14	--	PREDICTED: universal stress protein A-like protein isoform X1 [Arachis duranensis]	-	-	-	-	GO:0016020//membrane;GO:0043231//intracellular membrane-bounded organelle	GO:0003824//catalytic activity	GO:0010033//response to organic substance
ncbi_112697019	0.189655	0.110092	0.435484	1.20359	0.75	1.06626e-16	1.19166e-14	NAC087	PREDICTED: NAC domain-containing protein 100-like [Arachis duranensis]	-	-	-	-	-	-	-
ncbi_112804199	0.396552	0.155963	0.16129	0.0359281	0.208333	1.15924e-16	1.29363e-14	At4g24780	PREDICTED: probable pectate lyase 18 [Arachis duranensis]	Metabolism	Carbohydrate metabolism	ko00040//Pentose and glucuronate interconversions	K01728	-	GO:0016837//carbon-oxygen lyase activity, acting on polysaccharides;GO:0043169//cation binding	GO:0000272//polysaccharide catabolic process
ncbi_112765944	0.383621	0.504587	0.387097	0.101796	0.0416667	1.2801e-16	1.42637e-14	RPS10	PREDICTED: 30S ribosomal protein S10, chloroplastic [Arachis ipaensis]	Genetic Information Processing	Translation	ko03010//Ribosome	K02946	-	-	-
ncbi_112734870	0	0.119266	0.403226	0	0	1.39884e-16	1.55592e-14	--	PREDICTED: uncharacterized protein LOC107631980 [Arachis ipaensis]	-	-	-	-	-	-	-
ncbi_112765100	4.7931	6.05505	13.2903	8.04192	1.625	1.40054e-16	1.55592e-14	NAC002	PREDICTED: NAC domain-containing protein 2 [Arachis ipaensis]	-	-	-	-	GO:0043231//intracellular membrane-bounded organelle	GO:0001071//nucleic acid binding transcription factor activity	GO:0009404//toxin metabolic process;GO:0010468//regulation of gene expression;GO:0014070//response to organic cyclic compound;GO:0034645//cellular macromolecule biosynthetic process
ncbi_112771294	0.62931	0.844037	0.741935	0.347305	0.25	1.4138e-16	1.56831e-14	At3g15360	PREDICTED: thioredoxin M4, chloroplastic [Arachis ipaensis]	-	-	-	-	-	-	-
ncbi_112734851	0.0215517	0.40367	0.209677	0.011976	0	1.41807e-16	1.57071e-14	At1g67360	PREDICTED: REF/SRPP-like protein At1g67360 [Arachis ipaensis]	-	-	-	-	-	-	-
ncbi_112697113	0.517241	0.174312	0.548387	2.28144	0.708333	1.42121e-16	1.57184e-14	CKX4	PREDICTED: cytokinin dehydrogenase 2-like [Arachis duranensis]	Metabolism	Metabolism of terpenoids and polyketides	ko00908//Zeatin biosynthesis	K00279	-	GO:0016614//oxidoreductase activity, acting on CH-OH group of donors	GO:0008152//metabolic process
ncbi_112702076	0.349138	0.486239	0.322581	0.0718563	0.0833333	1.44487e-16	1.59564e-14	PSBP	PREDICTED: oxygen-evolving enhancer protein 2, chloroplastic-like [Arachis duranensis]	Metabolism;Metabolism	Global and overview maps;Energy metabolism	ko01100//Metabolic pathways;ko00195//Photosynthesis	K02717;K02717	-	-	-
ncbi_112762528	0.327586	0.431193	0.274194	0.0718563	0.0833333	1.6385e-16	1.80679e-14	DCUP	PREDICTED: uroporphyrinogen decarboxylase [Arachis ipaensis]	Metabolism;Metabolism;Metabolism	Global and overview maps;Global and overview maps;Metabolism of cofactors and vitamins	ko01100//Metabolic pathways;ko01110//Biosynthesis of secondary metabolites;ko00860//Porphyrin and chlorophyll metabolism	K01599;K01599;K01599	GO:0009526//plastid envelope;GO:0009532//plastid stroma	GO:0016830//carbon-carbon lyase activity	GO:0006779//porphyrin-containing compound biosynthetic process
ncbi_112711358	0.00862069	0.00917431	0.112903	0.353293	0.291667	1.65892e-16	1.8266e-14	CYP89A9	PREDICTED: cytochrome P450 89A2-like [Arachis duranensis]	-	-	-	-	-	GO:0016491//oxidoreductase activity;GO:0046906//tetrapyrrole binding;GO:0046914//transition metal ion binding	GO:0044710//single-organism metabolic process
ncbi_112758024	0.0560345	0.0550459	0.467742	0.88024	0.25	1.79751e-16	1.97628e-14	--	plant/F25P12-18 protein [Medicago truncatula]	-	-	-	-	-	-	-
ncbi_112727869	0.573276	0.348624	1.09677	2.62275	1.29167	1.99498e-16	2.19015e-14	--	PAR1 protein [Medicago truncatula]	-	-	-	-	-	-	-
ncbi_112789334	0.0905172	0.0917431	0.225806	1.01198	0.416667	2.25911e-16	2.47647e-14	GGACT	AIG2-like protein [Corchorus olitorius]	-	-	-	-	-	GO:0016740//transferase activity	-
ncbi_112701888	0.176724	0.137615	0.483871	1.31138	0.666667	2.32075e-16	2.54029e-14	At1g50590	PREDICTED: pirin-like protein [Arachis duranensis]	-	-	-	-	-	-	-
ncbi_112754653	0.116379	0.137615	0.387097	1.16766	0.333333	2.35226e-16	2.57101e-14	CAMBP25	PREDICTED: calmodulin-binding protein 25-like [Arachis ipaensis]	-	-	-	-	-	-	-
ncbi_112770812	0.387931	0.366972	0.387097	0.0598802	0.0833333	2.5111e-16	2.7406e-14	3PCR	PREDICTED: protochlorophyllide reductase, chloroplastic [Arachis ipaensis]	Metabolism;Metabolism;Metabolism	Global and overview maps;Global and overview maps;Metabolism of cofactors and vitamins	ko01100//Metabolic pathways;ko01110//Biosynthesis of secondary metabolites;ko00860//Porphyrin and chlorophyll metabolism	K00218;K00218;K00218	-	-	-
ncbi_112791918	0.862069	0.110092	0.596774	0.814371	0.708333	2.54856e-16	2.77741e-14	NPF8.1	PREDICTED: protein NRT1/ PTR FAMILY 8.1-like [Arachis duranensis]	-	-	-	-	-	-	-
ncbi_112705922	0.125	0.0733945	0.225806	0.958084	0.583333	2.55846e-16	2.78412e-14	GLT1	PREDICTED: LOW QUALITY PROTEIN: glutamate synthase [NADH], amyloplastic [Arachis duranensis]	Metabolism;Metabolism;Metabolism;Metabolism;Metabolism	Global and overview maps;Global and overview maps;Global and overview maps;Amino acid metabolism;Energy metabolism	ko01100//Metabolic pathways;ko01110//Biosynthesis of secondary metabolites;ko01230//Biosynthesis of amino acids;ko00250//Alanine, aspartate and glutamate metabolism;ko00910//Nitrogen metabolism	K00264;K00264;K00264;K00264;K00264	-	-	-
ncbi_112722456	0.12931	0.0733945	0.612903	1.09581	0.5	2.60142e-16	2.82674e-14	HIR1	PREDICTED: hypersensitive-induced response protein 1-like [Arachis ipaensis]	-	-	-	-	GO:0005911//cell-cell junction;GO:0031090//organelle membrane;GO:0043231//intracellular membrane-bounded organelle	GO:0019901//protein kinase binding	-
ncbi_112755219	0.0387931	0.0458716	0.258065	0.790419	0.0833333	2.98694e-16	3.24092e-14	--	PREDICTED: uncharacterized protein LOC107648497 [Arachis ipaensis]	-	-	-	-	-	-	-
ncbi_112802393	1.30172	0.33945	0.483871	0.91018	0.625	3.10798e-16	3.36734e-14	--	PREDICTED: caffeoylshikimate esterase [Arachis duranensis]	Metabolism;Metabolism	Global and overview maps;Lipid metabolism	ko01100//Metabolic pathways;ko00561//Glycerolipid metabolism	K01054;K01054	-	-	-
ncbi_112722999	0	0.0825688	0.467742	0	0	3.14236e-16	3.39964e-14	PM19L	ABA induced plasma membrane protein [Medicago truncatula]	-	-	-	-	-	-	-
ncbi_114927090	0.698276	0.146789	0.274194	0.221557	0.583333	3.21208e-16	3.47003e-14	ycf3	hypothetical chloroplast RF34 (chloroplast) [Arachis hypogaea]	-	-	-	-	GO:0034357//photosynthetic membrane;GO:0044434//chloroplast part	-	GO:0044237//cellular metabolic process
ncbi_112696004	0.0517241	0.0458716	0.451613	0.712575	0.375	3.29289e-16	3.55217e-14	ZOG1	PREDICTED: zeatin O-glucosyltransferase-like [Arachis duranensis]	Metabolism	Metabolism of terpenoids and polyketides	ko00908//Zeatin biosynthesis	K13495	-	-	-
ncbi_112772114	0.633621	1.08257	0.887097	0.502994	0.25	3.56352e-16	3.83854e-14	AAC3	PREDICTED: ADP,ATP carrier protein 3, mitochondrial-like [Arachis ipaensis]	-	-	-	-	-	-	-
ncbi_112723200	0.318966	0.513761	1.83871	1.82635	1.08333	3.90876e-16	4.20435e-14	INVC	PREDICTED: alkaline/neutral invertase A, mitochondrial-like [Arachis ipaensis]	-	-	-	-	GO:0043231//intracellular membrane-bounded organelle	GO:0004564//beta-fructofuranosidase activity	GO:0009692//ethylene metabolic process;GO:0009845//seed germination;GO:0048506//regulation of timing of meristematic phase transition
ncbi_112721725	0.0646552	0.0917431	0.193548	0.754491	0.0416667	4.35221e-16	4.67018e-14	--	DUF1442 family protein [Medicago truncatula]	-	-	-	-	-	-	-
ncbi_112750083	0.409483	0.33945	0.951613	2.28743	1.04167	4.35439e-16	4.67018e-14	UGT74B1	PREDICTED: UDP-glycosyltransferase 74B1-like [Arachis ipaensis]	Metabolism;Metabolism;Metabolism;Metabolism	Global and overview maps;Global and overview maps;Amino acid metabolism;Biosynthesis of other secondary metabolites	ko01110//Biosynthesis of secondary metabolites;ko01210//2-Oxocarboxylic acid metabolism;ko00380//Tryptophan metabolism;ko00966//Glucosinolate biosynthesis	K11820;K11820;K11820;K11820	-	GO:0035251//UDP-glucosyltransferase activity	GO:0009617//response to bacterium;GO:0009683//indoleacetic acid metabolic process;GO:0019758//glycosinolate biosynthetic process;GO:0048588//developmental cell growth
ncbi_112742041	0.306034	0.33945	1.1129	1.88623	0.708333	4.48148e-16	4.79957e-14	HIS2B	PREDICTED: probable histone H2B.3 [Arachis duranensis]	-	-	-	-	GO:0043231//intracellular membrane-bounded organelle;GO:0043232//intracellular non-membrane-bounded organelle	GO:0003676//nucleic acid binding;GO:0046983//protein dimerization activity	-
ncbi_112784870	0.0258621	0.0275229	0.0806452	0.646707	0.125	4.53767e-16	4.85277e-14	ADT6	PREDICTED: arogenate dehydratase/prephenate dehydratase 6, chloroplastic-like [Arachis duranensis]	Metabolism;Metabolism;Metabolism;Metabolism	Global and overview maps;Global and overview maps;Global and overview maps;Amino acid metabolism	ko01100//Metabolic pathways;ko01110//Biosynthesis of secondary metabolites;ko01230//Biosynthesis of amino acids;ko00400//Phenylalanine, tyrosine and tryptophan biosynthesis	K05359;K05359;K05359;K05359	-	GO:0031406//carboxylic acid binding	GO:0006558//L-phenylalanine metabolic process
ncbi_112715187	0.0344828	0.0275229	0.112903	0.622754	0.0833333	4.55678e-16	4.86621e-14	PLAT2	PLAT-plant-stress protein [Medicago truncatula]	-	-	-	-	-	-	-
ncbi_112754293	0.422414	0.743119	0.564516	0.239521	0.166667	4.74967e-16	5.06493e-14	TIM	PREDICTED: triosephosphate isomerase, chloroplastic [Arachis ipaensis]	Metabolism;Metabolism;Metabolism;Metabolism;Metabolism;Metabolism;Metabolism;Metabolism	Global and overview maps;Global and overview maps;Global and overview maps;Global and overview maps;Carbohydrate metabolism;Energy metabolism;Carbohydrate metabolism;Carbohydrate metabolism	ko01100//Metabolic pathways;ko01110//Biosynthesis of secondary metabolites;ko01200//Carbon metabolism;ko01230//Biosynthesis of amino acids;ko00010//Glycolysis / Gluconeogenesis;ko00710//Carbon fixation in photosynthetic organisms;ko00051//Fructose and mannose metabolism;ko00562//Inositol phosphate metabolism	K01803;K01803;K01803;K01803;K01803;K01803;K01803;K01803	-	GO:0016861//intramolecular oxidoreductase activity, interconverting aldoses and ketoses	GO:0006090//pyruvate metabolic process
ncbi_112719862	0.137931	0.165138	0.451613	1.21557	0.208333	5.26819e-16	5.60983e-14	UBC8	PREDICTED: ubiquitin-conjugating enzyme E2-17 kDa-like [Cicer arietinum]	Genetic Information Processing;Genetic Information Processing	Folding, sorting and degradation;Folding, sorting and degradation	ko04141//Protein processing in endoplasmic reticulum;ko04120//Ubiquitin mediated proteolysis	K06689;K06689	-	GO:0003824//catalytic activity	-
ncbi_112801377	0.116379	0.0825688	0.419355	0.916168	0.5	5.37204e-16	5.71224e-14	CYTC-2	PREDICTED: cytochrome c [Arachis duranensis]	-	-	-	-	GO:0043231//intracellular membrane-bounded organelle;GO:0044425//membrane part	GO:0043169//cation binding;GO:0046906//tetrapyrrole binding	GO:0044710//single-organism metabolic process
ncbi_112757013	0.310345	0.522936	0.370968	0.101796	0.0416667	5.46723e-16	5.80517e-14	PGR5	PREDICTED: protein PROTON GRADIENT REGULATION 5, chloroplastic [Arachis duranensis]	-	-	-	-	GO:0031976//plastid thylakoid;GO:0044434//chloroplast part	-	GO:0006950//response to stress;GO:0009639//response to red or far red light;GO:0009642//response to light intensity;GO:0009767//photosynthetic electron transport chain;GO:0034285//response to disaccharide;GO:0043269//regulation of ion transport
ncbi_112734521	0.978448	0.247706	0.451613	1.92814	1.04167	6.24929e-16	6.62611e-14	PGIP1	PREDICTED: polygalacturonase inhibitor 2-like [Arachis ipaensis]	-	-	-	-	-	-	-
ncbi_112751769	0.137931	0.146789	0.193548	1.01198	0.583333	6.32468e-16	6.69652e-14	At2g45070	PREDICTED: protein transport protein Sec61 subunit beta-like [Arachis duranensis]	Genetic Information Processing;Cellular Processes;Genetic Information Processing	Folding, sorting and degradation;Transport and catabolism;Folding, sorting and degradation	ko04141//Protein processing in endoplasmic reticulum;ko04145//Phagosome;ko03060//Protein export	K09481;K09481;K09481	-	-	-
ncbi_112758256	0.603448	0.825688	0.580645	0.287425	0.25	6.96494e-16	7.36394e-14	RPI3	PREDICTED: probable ribose-5-phosphate isomerase 3, chloroplastic [Arachis duranensis]	Metabolism;Metabolism;Metabolism;Metabolism;Metabolism;Metabolism	Global and overview maps;Global and overview maps;Global and overview maps;Global and overview maps;Energy metabolism;Carbohydrate metabolism	ko01100//Metabolic pathways;ko01110//Biosynthesis of secondary metabolites;ko01200//Carbon metabolism;ko01230//Biosynthesis of amino acids;ko00710//Carbon fixation in photosynthetic organisms;ko00030//Pentose phosphate pathway	K01807;K01807;K01807;K01807;K01807;K01807	GO:0009526//plastid envelope;GO:0009532//plastid stroma;GO:0044434//chloroplast part	GO:0016861//intramolecular oxidoreductase activity, interconverting aldoses and ketoses	GO:0000097//sulfur amino acid biosynthetic process;GO:0006090//pyruvate metabolic process;GO:0006091//generation of precursor metabolites and energy;GO:0006544//glycine metabolic process;GO:0006568//tryptophan metabolic process;GO:0006605//protein targeting;GO:0006633//fatty acid biosynthetic process;GO:0006732//coenzyme metabolic process;GO:0006753//nucleoside phosphate metabolic process;GO:0009…
ncbi_112792601	0.228448	0.330275	0.741935	1.76048	0.375	7.21717e-16	7.61979e-14	--	PREDICTED: stress-associated endoplasmic reticulum protein 2 [Arachis duranensis]	-	-	-	-	-	-	-
ncbi_112771132	0.689655	1.11009	2.40323	3.41317	0.875	7.3776e-16	7.77815e-14	GOS2	PREDICTED: protein translation factor SUI1 homolog 1 [Arachis duranensis]	Genetic Information Processing	Translation	ko03013//RNA transport	K03113	-	-	-
ncbi_112706354	0.0172414	0.0183486	0.0645161	0.586826	0	7.66408e-16	8.06874e-14	--	PREDICTED: uncharacterized protein LOC107461244 [Arachis duranensis]	-	-	-	-	-	-	-
ncbi_36489223	0.5	0.100917	0.129032	0.167665	0.666667	7.72303e-16	8.11932e-14	ndhI	NADH-plastoquinone oxidoreductase subunit I (chloroplast) [Arachis hypogaea]	Metabolism;Metabolism	Global and overview maps;Energy metabolism	ko01100//Metabolic pathways;ko00190//Oxidative phosphorylation	K05580;K05580	GO:0044434//chloroplast part	GO:0043169//cation binding;GO:0048037//cofactor binding;GO:0050136//NADH dehydrogenase (quinone) activity;GO:0051536//iron-sulfur cluster binding	GO:0006091//generation of precursor metabolites and energy;GO:0044710//single-organism metabolic process
ncbi_112797983	0.314655	0.201835	0.387097	1.61078	0.625	8.127e-16	8.53197e-14	POX1	PREDICTED: proline dehydrogenase 2, mitochondrial-like [Arachis duranensis]	Metabolism;Metabolism;Metabolism	Global and overview maps;Global and overview maps;Amino acid metabolism	ko01100//Metabolic pathways;ko01110//Biosynthesis of secondary metabolites;ko00330//Arginine and proline metabolism	K00318;K00318;K00318	-	GO:0003824//catalytic activity	GO:0006560//proline metabolic process
ncbi_112696372	0.418103	0.431193	0.370968	0.125749	0.0833333	8.16795e-16	8.55611e-14	LQY1	PREDICTED: protein disulfide-isomerase LQY1, chloroplastic isoform X2 [Arachis duranensis]	-	-	-	-	-	GO:0003824//catalytic activity;GO:0005515//protein binding	-
ncbi_112716691	0.288793	0.504587	1.45161	2	0.5	8.17298e-16	8.55611e-14	AOC	PREDICTED: allene oxide cyclase 3, chloroplastic-like [Arachis duranensis]	Metabolism;Metabolism;Metabolism	Global and overview maps;Global and overview maps;Lipid metabolism	ko01100//Metabolic pathways;ko01110//Biosynthesis of secondary metabolites;ko00592//alpha-Linolenic acid metabolism	K10525;K10525;K10525	GO:0009536//plastid	GO:0009975//cyclase activity	-
ncbi_36489196	0.530172	0.110092	0.129032	0.197605	0.666667	8.2283e-16	8.60192e-14	rps8	ribosomal protein S8 (chloroplast) [Arachis hypogaea]	Genetic Information Processing	Translation	ko03010//Ribosome	K02994	GO:0009536//plastid;GO:0030529//intracellular ribonucleoprotein complex	GO:0003723//RNA binding;GO:0005198//structural molecule activity	GO:0010467//gene expression
ncbi_112749632	0.293103	0.431193	0.370968	0.0718563	0	8.43464e-16	8.80527e-14	TIP2-2	PREDICTED: probable aquaporin TIP2-2 [Arachis ipaensis]	-	-	-	-	GO:0031224//intrinsic component of membrane	-	GO:0051234//establishment of localization
ncbi_112801291	0.560345	0.541284	1.64516	2.79641	0.875	8.57056e-16	8.93463e-14	OPR2	PREDICTED: 12-oxophytodienoate reductase 2 [Glycine max]	Metabolism;Metabolism;Metabolism	Global and overview maps;Global and overview maps;Lipid metabolism	ko01100//Metabolic pathways;ko01110//Biosynthesis of secondary metabolites;ko00592//alpha-Linolenic acid metabolism	K05894;K05894;K05894	-	GO:0003824//catalytic activity;GO:0032553//ribonucleotide binding	GO:0044710//single-organism metabolic process
ncbi_112791863	0.137931	0.0642202	0.451613	0.91018	0.791667	8.90087e-16	9.26599e-14	SR45A	PREDICTED: serine/arginine-rich splicing factor SR45a-like [Arachis duranensis]	-	-	-	-	-	-	-
ncbi_112791561	0.275862	0.348624	0.274194	0.0299401	0.0833333	9.23625e-16	9.6017e-14	--	PREDICTED: myosin-5-like [Glycine max]	-	-	-	-	-	-	-
ncbi_112777604	0.0732759	0.100917	0.354839	0.874251	0.25	9.41333e-16	9.77214e-14	LOX3.1	PREDICTED: linoleate 13S-lipoxygenase 3-1, chloroplastic-like [Arachis ipaensis]	Metabolism;Metabolism;Metabolism;Metabolism	Global and overview maps;Global and overview maps;Lipid metabolism;Lipid metabolism	ko01100//Metabolic pathways;ko01110//Biosynthesis of secondary metabolites;ko00592//alpha-Linolenic acid metabolism;ko00591//Linoleic acid metabolism	K00454;K00454;K00454;K00454	-	GO:0016701//oxidoreductase activity, acting on single donors with incorporation of molecular oxygen;GO:0043169//cation binding	GO:0006633//fatty acid biosynthetic process
ncbi_112707569	0.0215517	0.00917431	0	0.538922	0	1.04947e-15	1.08795e-13	N8DT-2	PREDICTED: naringenin 8-dimethylallyltransferase 2, chloroplastic-like [Arachis duranensis]	Metabolism;Metabolism;Metabolism	Global and overview maps;Global and overview maps;Metabolism of cofactors and vitamins	ko01100//Metabolic pathways;ko01110//Biosynthesis of secondary metabolites;ko00130//Ubiquinone and other terpenoid-quinone biosynthesis	K09833;K09833;K09833	-	-	-
ncbi_112791829	0.974138	0.899083	2.53226	4.12575	1.95833	1.0829e-15	1.12105e-13	UBQ10	ubiquitin-like protein [Phaseolus vulgaris]	-	-	-	-	-	-	-
ncbi_112736775	0.465517	0.669725	0.532258	0.257485	0.0833333	1.22523e-15	1.26663e-13	RRF	PREDICTED: ribosome-recycling factor, chloroplastic [Arachis duranensis]	-	-	-	-	-	-	-
ncbi_112712479	0.146552	0.100917	0.564516	1.07784	0.458333	1.24321e-15	1.28344e-13	At1g74320	PREDICTED: probable choline kinase 1 [Arachis duranensis]	Metabolism;Metabolism	Global and overview maps;Lipid metabolism	ko01100//Metabolic pathways;ko00564//Glycerophospholipid metabolism	K14156;K14156	-	GO:0016740//transferase activity	GO:0006650//glycerophospholipid metabolic process
ncbi_112723287	0.25	0.422018	0.258065	0.0538922	0.0416667	1.26486e-15	1.30398e-13	At4g02530	PREDICTED: thylakoid lumenal 16.5 kDa protein, chloroplastic [Arachis duranensis]	-	-	-	-	-	-	-
ncbi_112734632	0.327586	0.348624	0.290323	0.0598802	0	1.35246e-15	1.39236e-13	CSP41B	PREDICTED: chloroplast stem-loop binding protein of 41 kDa b, chloroplastic [Arachis duranensis]	-	-	-	-	-	-	-
ncbi_112722247	0.543103	0.844037	0.629032	0.359281	0.125	1.40796e-15	1.4475e-13	ATPD	PREDICTED: ATP synthase delta chain, chloroplastic isoform X2 [Arachis ipaensis]	Metabolism;Metabolism;Metabolism	Global and overview maps;Energy metabolism;Energy metabolism	ko01100//Metabolic pathways;ko00190//Oxidative phosphorylation;ko00195//Photosynthesis	K02113;K02113;K02113	GO:0009526//plastid envelope;GO:0031976//plastid thylakoid;GO:0044434//chloroplast part	GO:0019829//cation-transporting ATPase activity	GO:0005982//starch metabolic process;GO:0006090//pyruvate metabolic process;GO:0006605//protein targeting;GO:0006739//NADP metabolic process;GO:0006754//ATP biosynthetic process;GO:0006779//porphyrin-containing compound biosynthetic process;GO:0009620//response to fungus;GO:0009668//plastid membrane organization;GO:0009696//salicylic acid metabolic process;GO:0009755//hormone-mediated signaling p…
ncbi_112736889	0.719828	0.706422	1.48387	3.93413	1.16667	1.50227e-15	1.54232e-13	RBG7	PREDICTED: glycine-rich RNA-binding protein GRP1A-like [Arachis duranensis]	-	-	-	-	-	-	-
ncbi_112696143	0.0301724	0.0275229	0.274194	0.479042	0.75	1.51137e-15	1.54953e-13	DIR21	PREDICTED: dirigent protein 21-like [Arachis ipaensis]	-	-	-	-	-	-	-
ncbi_112803089	0.478448	0.605505	0.403226	0.185629	0.208333	1.58371e-15	1.62146e-13	RPL27	PREDICTED: 50S ribosomal protein L27, chloroplastic-like [Arachis ipaensis]	Genetic Information Processing	Translation	ko03010//Ribosome	K02899	GO:0030529//intracellular ribonucleoprotein complex	-	GO:0010467//gene expression
ncbi_112748670	0.314655	0.201835	0.645161	1.67066	0.5	2.07309e-15	2.11959e-13	HSF24	PREDICTED: heat shock factor protein HSF24 [Arachis ipaensis]	-	-	-	-	GO:0043231//intracellular membrane-bounded organelle	-	GO:0006351//transcription, DNA-templated;GO:0006950//response to stress;GO:0009628//response to abiotic stimulus;GO:0010033//response to organic substance;GO:0010468//regulation of gene expression;GO:0044763//single-organism cellular process;GO:0050794//regulation of cellular process;GO:0051716//cellular response to stimulus
ncbi_112733099	0.883621	1.16514	2	0.694611	0.291667	2.2504e-15	2.29773e-13	--	PREDICTED: uncharacterized protein LOC107634635 [Arachis ipaensis]	-	-	-	-	-	-	-
ncbi_112720145	0.508621	0.577982	1.37097	2.51497	0.875	2.2969e-15	2.34199e-13	SAT1	PREDICTED: serine acetyltransferase 1, chloroplastic [Arachis duranensis]	Metabolism;Metabolism;Metabolism;Metabolism;Metabolism;Metabolism	Global and overview maps;Global and overview maps;Global and overview maps;Global and overview maps;Amino acid metabolism;Energy metabolism	ko01100//Metabolic pathways;ko01110//Biosynthesis of secondary metabolites;ko01200//Carbon metabolism;ko01230//Biosynthesis of amino acids;ko00270//Cysteine and methionine metabolism;ko00920//Sulfur metabolism	K00640;K00640;K00640;K00640;K00640;K00640	GO:0044424//intracellular part	GO:0016412//serine O-acyltransferase activity	GO:0006563//L-serine metabolic process
ncbi_112722398	0.793103	0.908257	1.58065	4.10778	1.25	2.38601e-15	2.42952e-13	--	PREDICTED: uncharacterized protein LOC107632678 [Arachis ipaensis]	-	-	-	-	-	-	-
ncbi_112802205	0.0818966	0.0733945	0.403226	0.850299	0.375	2.44425e-15	2.48542e-13	--	PREDICTED: uncharacterized protein LOC107490420 [Arachis duranensis]	-	-	-	-	-	-	-
ncbi_112700528	0.275862	0.541284	0.33871	0.0958084	0.0416667	2.45847e-15	2.49647e-13	GAPN	PREDICTED: NADP-dependent glyceraldehyde-3-phosphate dehydrogenase [Arachis ipaensis]	Metabolism;Metabolism;Metabolism;Metabolism	Global and overview maps;Global and overview maps;Carbohydrate metabolism;Carbohydrate metabolism	ko01100//Metabolic pathways;ko01200//Carbon metabolism;ko00010//Glycolysis / Gluconeogenesis;ko00030//Pentose phosphate pathway	K00131;K00131;K00131;K00131	-	-	-
ncbi_112794539	0.137931	0.357798	0.145161	0.0179641	0.0416667	2.47846e-15	2.51335e-13	ycf54	PREDICTED: uncharacterized protein LOC107474227 [Arachis duranensis]	-	-	-	-	-	-	-
ncbi_112750281	0.0258621	0.0458716	0.0645161	0.508982	0.291667	2.5167e-15	2.54864e-13	SPCC1442.07c	PREDICTED: uncharacterized protein LOC107643669 isoform X1 [Arachis ipaensis]	-	-	-	-	-	-	-
ncbi_112782658	0.353448	0.522936	0.354839	0.125749	0	2.52538e-15	2.55396e-13	RPL3A	PREDICTED: 50S ribosomal protein L3, chloroplastic-like [Arachis ipaensis]	Genetic Information Processing	Translation	ko03010//Ribosome	K02906	GO:0009526//plastid envelope;GO:0009532//plastid stroma;GO:0030529//intracellular ribonucleoprotein complex	GO:0003723//RNA binding;GO:0005198//structural molecule activity	GO:0006090//pyruvate metabolic process;GO:0006605//protein targeting;GO:0006779//porphyrin-containing compound biosynthetic process;GO:0010467//gene expression;GO:0016072//rRNA metabolic process;GO:0043623//cellular protein complex assembly
ncbi_112696997	0.0344828	0.0183486	0.0806452	0.586826	0.0833333	2.6682e-15	2.69474e-13	--	methyltransferase-like protein [Medicago truncatula]	-	-	-	-	-	-	-
ncbi_112769001	0.258621	0.376147	0.258065	0.0778443	0	2.75575e-15	2.77939e-13	THF1	PREDICTED: protein THYLAKOID FORMATION1, chloroplastic-like [Arachis ipaensis]	-	-	-	-	-	-	-
ncbi_112748464	0.228448	0.12844	0.564516	1.29341	0.833333	2.91278e-15	2.93379e-13	CYP81E8	PREDICTED: cytochrome P450 81E8-like [Arachis duranensis]	Metabolism;Metabolism	Global and overview maps;Biosynthesis of other secondary metabolites	ko01110//Biosynthesis of secondary metabolites;ko00943//Isoflavonoid biosynthesis	K13260;K13260	GO:0031224//intrinsic component of membrane	GO:0016491//oxidoreductase activity;GO:0046906//tetrapyrrole binding;GO:0046914//transition metal ion binding	GO:0044710//single-organism metabolic process
ncbi_112726886	0.422414	0.669725	0.516129	0.215569	0.208333	3.1201e-15	3.13836e-13	RRF	ribosome recycling factor [Arachis hypogaea]	-	-	-	-	-	-	-
ncbi_112705392	0.935345	0.293578	1.37097	2.32335	2.25	3.71644e-15	3.73315e-13	--	PREDICTED: transmembrane protein 45B-like [Arachis duranensis]	-	-	-	-	-	-	-
ncbi_112796879	0.293103	0.385321	0.258065	0.0479042	0.0416667	3.77422e-15	3.78607e-13	FBP	PREDICTED: fructose-1,6-bisphosphatase, chloroplastic [Arachis duranensis]	Metabolism;Metabolism;Metabolism;Metabolism;Metabolism;Metabolism;Metabolism	Global and overview maps;Global and overview maps;Global and overview maps;Carbohydrate metabolism;Energy metabolism;Carbohydrate metabolism;Carbohydrate metabolism	ko01100//Metabolic pathways;ko01110//Biosynthesis of secondary metabolites;ko01200//Carbon metabolism;ko00010//Glycolysis / Gluconeogenesis;ko00710//Carbon fixation in photosynthetic organisms;ko00051//Fructose and mannose metabolism;ko00030//Pentose phosphate pathway	K03841;K03841;K03841;K03841;K03841;K03841;K03841	GO:0009536//plastid	GO:0043169//cation binding;GO:0050308//sugar-phosphatase activity	GO:0006796//phosphate-containing compound metabolic process;GO:0015977//carbon fixation
ncbi_112780088	0.668103	0.899083	0.887097	0.335329	0.5	4.11181e-15	4.11917e-13	PIP2-2	PREDICTED: aquaporin PIP2-2 [Arachis ipaensis]	-	-	-	-	-	-	-
ncbi_112714759	0.349138	0.486239	0.193548	0.0898204	0.125	4.52955e-15	4.53156e-13	PPA6	PREDICTED: soluble inorganic pyrophosphatase 6, chloroplastic-like [Arachis duranensis]	Metabolism	Energy metabolism	ko00190//Oxidative phosphorylation	K01507	GO:0009526//plastid envelope;GO:0009532//plastid stroma	GO:0016462//pyrophosphatase activity;GO:0046872//metal ion binding	GO:0000097//sulfur amino acid biosynthetic process;GO:0006091//generation of precursor metabolites and energy;GO:0006605//protein targeting;GO:0006793//phosphorus metabolic process;GO:0009620//response to fungus;GO:0009683//indoleacetic acid metabolic process;GO:0009696//salicylic acid metabolic process;GO:0009755//hormone-mediated signaling pathway;GO:0009863//salicylic acid mediated signaling p…
ncbi_112764253	0.349138	0.284404	0.370968	0.0838323	0	4.69563e-15	4.69141e-13	PSBP	PREDICTED: oxygen-evolving enhancer protein 2, chloroplastic-like [Arachis ipaensis]	Metabolism;Metabolism	Global and overview maps;Energy metabolism	ko01100//Metabolic pathways;ko00195//Photosynthesis	K02717;K02717	-	-	-
ncbi_36489187	0.637931	0.174312	0.209677	0.161677	0.333333	4.81298e-15	4.80221e-13	petD	cytochrome b6/f complex subunit IV (chloroplast) [Arachis hypogaea]	Metabolism;Metabolism	Global and overview maps;Energy metabolism	ko01100//Metabolic pathways;ko00195//Photosynthesis	K02637;K02637	GO:0031224//intrinsic component of membrane;GO:0034357//photosynthetic membrane;GO:0044434//chloroplast part	GO:0003824//catalytic activity;GO:0009055//electron carrier activity	GO:0022900//electron transport chain
ncbi_112699881	0.012931	0.00917431	0.0645161	0.383234	0.25	4.93435e-15	4.91671e-13	HSP70	PREDICTED: heat shock 70 kDa protein [Arachis duranensis]	Genetic Information Processing;Cellular Processes;Genetic Information Processing	Folding, sorting and degradation;Transport and catabolism;Transcription	ko04141//Protein processing in endoplasmic reticulum;ko04144//Endocytosis;ko03040//Spliceosome	K03283;K03283;K03283	GO:0009536//plastid;GO:0016020//membrane;GO:0030312//external encapsulating structure	GO:0032550//purine ribonucleoside binding	GO:0000302//response to reactive oxygen species;GO:0009408//response to heat;GO:0009642//response to light intensity;GO:0033554//cellular response to stress;GO:0044267//cellular protein metabolic process
ncbi_112765389	0.525862	0.12844	0.483871	1.67066	1.16667	5.32539e-15	5.29926e-13	GLT1	PREDICTED: LOW QUALITY PROTEIN: glutamate synthase [NADH], amyloplastic [Arachis duranensis]	Metabolism;Metabolism;Metabolism;Metabolism;Metabolism	Global and overview maps;Global and overview maps;Global and overview maps;Amino acid metabolism;Energy metabolism	ko01100//Metabolic pathways;ko01110//Biosynthesis of secondary metabolites;ko01230//Biosynthesis of amino acids;ko00250//Alanine, aspartate and glutamate metabolism;ko00910//Nitrogen metabolism	K00264;K00264;K00264;K00264;K00264	-	-	-
ncbi_112714872	1.30172	0.284404	1.08065	1.97006	1.79167	5.82828e-15	5.79194e-13	PNC2	PREDICTED: cationic peroxidase 2 [Arachis duranensis]	Metabolism;Metabolism;Metabolism	Global and overview maps;Global and overview maps;Biosynthesis of other secondary metabolites	ko01100//Metabolic pathways;ko01110//Biosynthesis of secondary metabolites;ko00940//Phenylpropanoid biosynthesis	K00430;K00430;K00430	-	GO:0003824//catalytic activity;GO:0043169//cation binding;GO:0046906//tetrapyrrole binding	GO:0006950//response to stress;GO:0044710//single-organism metabolic process
ncbi_112732815	0.62069	0.201835	0.790323	2.19162	1.125	5.93802e-15	5.89313e-13	tlp	PREDICTED: protein P21-like [Arachis ipaensis]	-	-	-	-	-	-	-
ncbi_112702732	0.25	0.174312	0.580645	1.46707	0.458333	5.94653e-15	5.89371e-13	WRKY24	PREDICTED: probable WRKY transcription factor 33 [Arachis duranensis]	Organismal Systems;Environmental Information Processing	Environmental adaptation;Signal transduction	ko04626//Plant-pathogen interaction;ko04016//MAPK signaling pathway - plant	K13424;K13424	-	GO:0003677//DNA binding	GO:0010468//regulation of gene expression
ncbi_112741941	0.258621	0.238532	0.983871	1.69461	0.333333	6.54407e-15	6.47732e-13	SlH4	histone H4 [Zea mays]	-	-	-	-	GO:0005911//cell-cell junction;GO:0009536//plastid;GO:0031090//organelle membrane;GO:0043232//intracellular non-membrane-bounded organelle	GO:0003676//nucleic acid binding;GO:0046983//protein dimerization activity	GO:0034728//nucleosome organization
ncbi_112737894	0.431034	0.366972	0.370968	0.125749	0.0833333	6.74105e-15	6.66343e-13	PORA	PREDICTED: protochlorophyllide reductase, chloroplastic [Arachis ipaensis]	Metabolism;Metabolism;Metabolism	Global and overview maps;Global and overview maps;Metabolism of cofactors and vitamins	ko01100//Metabolic pathways;ko01110//Biosynthesis of secondary metabolites;ko00860//Porphyrin and chlorophyll metabolism	K00218;K00218;K00218	-	-	-
ncbi_112707775	0.418103	0.59633	0.629032	0.167665	0.125	7.2257e-15	7.13303e-13	RPL28	PREDICTED: 50S ribosomal protein L28, chloroplastic-like [Arachis duranensis]	Genetic Information Processing	Translation	ko03010//Ribosome	K02902	GO:0030529//intracellular ribonucleoprotein complex	-	GO:0010467//gene expression
ncbi_112723371	0.849138	0.550459	2.37097	3.34132	1.54167	7.65092e-15	7.54279e-13	--	stress induced protein [Medicago truncatula]	-	-	-	-	-	-	-
ncbi_112771418	0.0732759	0.0917431	0.322581	0.808383	0.625	8.07812e-15	7.95342e-13	DDB_G0270580	PREDICTED: histidine protein methyltransferase 1 homolog [Arachis ipaensis]	-	-	-	-	-	-	-
ncbi_112714426	0.215517	0.192661	0.935484	1.34132	0.541667	8.14923e-15	8.01283e-13	CEP14	PREDICTED: uncharacterized protein LOC107468101 [Arachis duranensis]	-	-	-	-	-	-	-
ncbi_112741215	0.25	0.330275	0.177419	0.0359281	0.0833333	8.30987e-15	8.16001e-13	ATPC	PREDICTED: ATP synthase gamma chain, chloroplastic-like [Arachis ipaensis]	Metabolism;Metabolism;Metabolism	Global and overview maps;Energy metabolism;Energy metabolism	ko01100//Metabolic pathways;ko00190//Oxidative phosphorylation;ko00195//Photosynthesis	K02115;K02115;K02115	GO:0009526//plastid envelope;GO:0031976//plastid thylakoid;GO:0033178//proton-transporting two-sector ATPase complex, catalytic domain;GO:0044434//chloroplast part	GO:0015078//hydrogen ion transmembrane transporter activity;GO:0019829//cation-transporting ATPase activity	GO:0000097//sulfur amino acid biosynthetic process;GO:0005982//starch metabolic process;GO:0006090//pyruvate metabolic process;GO:0006355//regulation of transcription, DNA-templated;GO:0006544//glycine metabolic process;GO:0006633//fatty acid biosynthetic process;GO:0006732//coenzyme metabolic process;GO:0006754//ATP biosynthetic process;GO:0006779//porphyrin-containing compound biosynthetic proc…
ncbi_112801560	0.219828	0.422018	0.322581	0.11976	0.0416667	8.58357e-15	8.41766e-13	--	PREDICTED: uncharacterized protein LOC107489284 [Arachis duranensis]	-	-	-	-	-	-	GO:0005982//starch metabolic process;GO:0006090//pyruvate metabolic process;GO:0006355//regulation of transcription, DNA-templated;GO:0009886//post-embryonic morphogenesis
ncbi_112741111	0.323276	0.348624	1.06452	1.8024	0.5	9.24727e-15	9.0566e-13	--	PREDICTED: uncharacterized protein LOC107638539 [Arachis ipaensis]	-	-	-	-	-	-	-
ncbi_112768965	0.00431034	0.00917431	0	0.443114	0.0416667	9.80511e-15	9.59032e-13	MYB4	PREDICTED: myb-related protein Myb4-like [Arachis ipaensis]	Organismal Systems	Environmental adaptation	ko04626//Plant-pathogen interaction	K09422	-	-	-
ncbi_112697258	0.107759	0.0825688	0.483871	0.850299	0.0833333	1.18804e-14	1.16049e-12	SDH2-2	PREDICTED: succinate dehydrogenase [ubiquinone] iron-sulfur subunit 2, mitochondrial-like [Arachis duranensis]	Metabolism;Metabolism;Metabolism;Metabolism;Metabolism	Global and overview maps;Global and overview maps;Global and overview maps;Energy metabolism;Carbohydrate metabolism	ko01100//Metabolic pathways;ko01110//Biosynthesis of secondary metabolites;ko01200//Carbon metabolism;ko00190//Oxidative phosphorylation;ko00020//Citrate cycle (TCA cycle)	K00235;K00235;K00235;K00235;K00235	GO:0019866//organelle inner membrane	GO:0000104//succinate dehydrogenase activity;GO:0043169//cation binding;GO:0051536//iron-sulfur cluster binding	GO:0006101//citrate metabolic process
ncbi_112706991	0.012931	0.0183486	0.0645161	0.60479	0	1.20243e-14	1.17301e-12	-	-	-	-	-	-	-	-	-
ncbi_112755903	0.560345	0.706422	0.693548	0.341317	0.0416667	1.23746e-14	1.2056e-12	OEP7	PREDICTED: outer envelope membrane protein 7 [Arachis ipaensis]	-	-	-	-	GO:0031355//integral component of plastid outer membrane	-	-
ncbi_112779495	0.116379	0.119266	1.09677	0.856287	0.666667	1.24389e-14	1.21028e-12	SGT1	PREDICTED: protein SGT1 homolog A-like [Arachis ipaensis]	Organismal Systems	Environmental adaptation	ko04626//Plant-pathogen interaction	K12795	-	-	-
ncbi_112733414	0.00431034	0	0	0.179641	0.375	1.27739e-14	1.24126e-12	--	PREDICTED: dystrophin [Gossypium raimondii]	-	-	-	-	-	-	-
ncbi_112789555	0.202586	0.486239	0.516129	1.31737	1.125	1.60188e-14	1.55453e-12	DNAJ1	PREDICTED: dnaJ protein homolog [Arachis ipaensis]	Genetic Information Processing	Folding, sorting and degradation	ko04141//Protein processing in endoplasmic reticulum	K09503	-	GO:0005515//protein binding;GO:0043169//cation binding	GO:0006950//response to stress;GO:0044267//cellular protein metabolic process
ncbi_112791581	0.0431034	0.00917431	0.145161	0.568862	0.25	1.68109e-14	1.62928e-12	WAKL20	PREDICTED: wall-associated receptor kinase-like 20 [Arachis duranensis]	-	-	-	-	-	GO:0001871//pattern binding;GO:0004672//protein kinase activity;GO:0032550//purine ribonucleoside binding	GO:0006464//cellular protein modification process;GO:0006796//phosphate-containing compound metabolic process
ncbi_112758272	0.681034	0.954128	0.758065	0.437126	0.166667	1.72604e-14	1.67067e-12	GME-1	PREDICTED: GDP-mannose 3,5-epimerase 2 [Arachis duranensis]	Metabolism;Metabolism;Metabolism;Metabolism	Global and overview maps;Global and overview maps;Carbohydrate metabolism;Carbohydrate metabolism	ko01100//Metabolic pathways;ko01110//Biosynthesis of secondary metabolites;ko00520//Amino sugar and nucleotide sugar metabolism;ko00053//Ascorbate and aldarate metabolism	K10046;K10046;K10046;K10046	GO:0043234//protein complex	GO:0048037//cofactor binding	GO:0006355//regulation of transcription, DNA-templated
ncbi_112697053	0.405172	0.211009	0.870968	0.101796	0	1.75573e-14	1.6972e-12	--	DUF761 domain protein [Medicago truncatula]	-	-	-	-	-	-	-
ncbi_112711903	0.693966	0.59633	2.12903	3.02395	0.791667	1.83494e-14	1.77147e-12	--	PREDICTED: probable beta-D-xylosidase 5 isoform X2 [Prunus mume]	-	-	-	-	-	-	-
ncbi_112741024	0.271552	0.449541	0.887097	1.94611	0.833333	1.85748e-14	1.7909e-12	SlH4	histone H4 [Zea mays]	-	-	-	-	GO:0005911//cell-cell junction;GO:0009536//plastid;GO:0031090//organelle membrane;GO:0043232//intracellular non-membrane-bounded organelle	GO:0003676//nucleic acid binding;GO:0046983//protein dimerization activity	GO:0034728//nucleosome organization
ncbi_112707907	0.198276	0.412844	0.225806	0.0359281	0.0416667	1.87096e-14	1.80156e-12	ATPG	PREDICTED: ATP synthase subunit b', chloroplastic-like [Arachis duranensis]	Metabolism;Metabolism;Metabolism	Global and overview maps;Energy metabolism;Energy metabolism	ko01100//Metabolic pathways;ko00190//Oxidative phosphorylation;ko00195//Photosynthesis	K02109;K02109;K02109	GO:0009526//plastid envelope;GO:0031224//intrinsic component of membrane;GO:0031976//plastid thylakoid;GO:0033177//proton-transporting two-sector ATPase complex, proton-transporting domain;GO:0044434//chloroplast part	GO:0003824//catalytic activity;GO:0015077//monovalent inorganic cation transmembrane transporter activity	GO:0006091//generation of precursor metabolites and energy;GO:0006605//protein targeting;GO:0006739//NADP metabolic process;GO:0006754//ATP biosynthetic process;GO:0006818//hydrogen transport;GO:0006996//organelle organization;GO:0009620//response to fungus;GO:0009696//salicylic acid metabolic process;GO:0009755//hormone-mediated signaling pathway;GO:0009863//salicylic acid mediated signaling pat…
ncbi_112696097	0.271552	0.366972	0.258065	0.0718563	0	1.98373e-14	1.90769e-12	STR9	PREDICTED: rhodanese-like domain-containing protein 9, chloroplastic isoform X2 [Arachis duranensis]	-	-	-	-	GO:0031224//intrinsic component of membrane;GO:0031976//plastid thylakoid;GO:0044434//chloroplast part	-	GO:0000097//sulfur amino acid biosynthetic process;GO:0006091//generation of precursor metabolites and energy;GO:0009886//post-embryonic morphogenesis
ncbi_112764075	0.116379	0.211009	0.645161	1.32335	0.541667	2.02308e-14	1.94302e-12	COR2	PREDICTED: NAD(P)H-dependent 6'-deoxychalcone synthase-like [Arachis ipaensis]	-	-	-	-	-	-	-
ncbi_112741990	0.375	0.477064	1.16129	2.29341	0.541667	2.05261e-14	1.96884e-12	ADF2	PREDICTED: actin-depolymerizing factor 2 [Arachis duranensis]	-	-	-	-	GO:0005856//cytoskeleton	-	GO:0008154//actin polymerization or depolymerization
ncbi_112709792	0.344828	0.293578	0.903226	2	0.0833333	2.09584e-14	2.00772e-12	--	PREDICTED: metallothiol transferase FosB-like [Arachis duranensis]	-	-	-	-	-	GO:0003824//catalytic activity	-
ncbi_112784875	0.318966	0.431193	0.403226	0.101796	0.125	2.10396e-14	2.0129e-12	RPL27	PREDICTED: 50S ribosomal protein L27, chloroplastic-like [Arachis ipaensis]	Genetic Information Processing	Translation	ko03010//Ribosome	K02899	GO:0030529//intracellular ribonucleoprotein complex	-	GO:0010467//gene expression
ncbi_112697663	0.448276	0.431193	0.354839	0.11976	0.0416667	2.12534e-14	2.03075e-12	GDCSP	PREDICTED: glycine dehydrogenase (decarboxylating), mitochondrial [Arachis duranensis]	Metabolism;Metabolism;Metabolism;Metabolism;Metabolism	Global and overview maps;Global and overview maps;Global and overview maps;Carbohydrate metabolism;Amino acid metabolism	ko01100//Metabolic pathways;ko01110//Biosynthesis of secondary metabolites;ko01200//Carbon metabolism;ko00630//Glyoxylate and dicarboxylate metabolism;ko00260//Glycine, serine and threonine metabolism	K00281;K00281;K00281;K00281;K00281	-	GO:0016642//oxidoreductase activity, acting on the CH-NH2 group of donors, disulfide as acceptor;GO:0043168//anion binding	GO:0006544//glycine metabolic process
ncbi_112785221	0.418103	0.550459	0.387097	0.179641	0.208333	2.21907e-14	2.11759e-12	RPL9	PREDICTED: 50S ribosomal protein L9, chloroplastic [Arachis duranensis]	Genetic Information Processing	Translation	ko03010//Ribosome	K02939	GO:0009526//plastid envelope;GO:0009532//plastid stroma;GO:0030529//intracellular ribonucleoprotein complex	GO:0003723//RNA binding;GO:0005198//structural molecule activity	GO:0006090//pyruvate metabolic process;GO:0010467//gene expression
ncbi_112801849	0.62069	0.220183	0.741935	2.08982	0.833333	2.37035e-14	2.25906e-12	ASP	PREDICTED: miraculin-like [Arachis duranensis]	-	-	-	-	-	-	-
ncbi_112801387	0.306034	0.550459	0.387097	0.113772	0.0416667	2.56713e-14	2.44347e-12	--	Rieske (2Fe-2S) domain protein [Medicago truncatula]	-	-	-	-	GO:0009526//plastid envelope;GO:0031976//plastid thylakoid;GO:0044434//chloroplast part	GO:0003824//catalytic activity;GO:0051536//iron-sulfur cluster binding	GO:0044710//single-organism metabolic process
ncbi_112711076	0.125	0.0550459	0.0322581	0.281437	1.04167	2.58268e-14	2.45513e-12	-	-	-	-	-	-	-	-	-
ncbi_112784991	0.0818966	0.100917	0.322581	0.820359	0.125	2.84779e-14	2.70369e-12	MPT2	PREDICTED: mitochondrial phosphate carrier protein 2, mitochondrial-like [Arachis ipaensis]	-	-	-	-	GO:0009536//plastid;GO:0019866//organelle inner membrane;GO:0031224//intrinsic component of membrane	-	GO:0006006//glucose metabolic process;GO:0006739//NADP metabolic process;GO:0006970//response to osmotic stress;GO:0051234//establishment of localization
ncbi_112741028	0.206897	0.119266	0.774194	1.07784	0.75	3.11808e-14	2.95653e-12	TCP11	T-complex protein 11-like protein 1 [Glycine soja]	-	-	-	-	-	-	-
ncbi_112702227	0.193966	0.165138	0.822581	1.16168	0.666667	3.15644e-14	2.9891e-12	--	Ubiquitin fusion degradation protein 1 like [Glycine soja]	-	-	-	-	-	GO:0016891//endoribonuclease activity, producing 5'-phosphomonoesters	GO:0010467//gene expression;GO:0019941//modification-dependent protein catabolic process;GO:0090501//RNA phosphodiester bond hydrolysis
ncbi_112782631	0.0474138	0.0366972	0.0967742	0.646707	0.208333	3.49888e-14	3.30918e-12	CAD1	PREDICTED: probable cinnamyl alcohol dehydrogenase 1 [Arachis ipaensis]	Metabolism;Metabolism;Metabolism	Global and overview maps;Global and overview maps;Biosynthesis of other secondary metabolites	ko01100//Metabolic pathways;ko01110//Biosynthesis of secondary metabolites;ko00940//Phenylpropanoid biosynthesis	K00083;K00083;K00083	-	-	-
ncbi_112737338	0.237069	0.33945	0.209677	0.0538922	0	3.53579e-14	3.33984e-12	AIMP1	PREDICTED: LOW QUALITY PROTEIN: aminoacyl tRNA synthase complex-interacting multifunctional protein 1 [Arachis ipaensis]	-	-	-	-	-	-	-
ncbi_112795646	0.262931	0.321101	0.193548	0.0299401	0.0833333	3.5656e-14	3.363e-12	BOU	PREDICTED: mitochondrial carnitine/acylcarnitine carrier-like protein isoform X2 [Arachis duranensis]	-	-	-	-	-	-	-
ncbi_112772893	0.0646552	0.0642202	0.354839	0.892216	0.291667	3.56934e-14	3.363e-12	--	PREDICTED: cysteine-rich and transmembrane domain-containing protein A-like isoform X2 [Glycine max]	-	-	-	-	-	-	-
ncbi_112779761	0.642241	0.146789	0.225806	0.383234	0.416667	3.63342e-14	3.41905e-12	ABP20	PREDICTED: auxin-binding protein ABP20-like [Arachis ipaensis]	-	-	-	-	-	GO:0046872//metal ion binding	GO:0044699//single-organism process
ncbi_112696791	0.474138	0.678899	1.22581	2.26946	1.25	3.6581e-14	3.43792e-12	CAMBP25	PREDICTED: calmodulin-binding protein 25 [Arachis duranensis]	-	-	-	-	-	-	-
ncbi_112768994	2.14655	0.715596	1.32258	4.06587	2.58333	3.73592e-14	3.50663e-12	CHI4	PREDICTED: endochitinase PR4-like [Arachis ipaensis]	Metabolism;Metabolism	Global and overview maps;Carbohydrate metabolism	ko01100//Metabolic pathways;ko00520//Amino sugar and nucleotide sugar metabolism	K01183;K01183	-	GO:0016798//hydrolase activity, acting on glycosyl bonds	GO:0009056//catabolic process;GO:0043170//macromolecule metabolic process;GO:0046942//carboxylic acid transport;GO:1901698//response to nitrogen compound
ncbi_112721368	0.116379	0.110092	0.435484	1.07784	0.125	3.77522e-14	3.53906e-12	--	PREDICTED: lipid transfer-like protein VAS [Arachis ipaensis]	-	-	-	-	-	-	-
ncbi_112776079	0.452586	0.642202	0.596774	0.269461	0.0416667	3.88094e-14	3.63358e-12	RPL4	PREDICTED: LOW QUALITY PROTEIN: 50S ribosomal protein L4, chloroplastic [Arachis ipaensis]	Genetic Information Processing	Translation	ko03010//Ribosome	K02926	-	-	-
ncbi_112790550	0.74569	0.954128	0.612903	0.502994	0.208333	4.37834e-14	4.09414e-12	CPN20	PREDICTED: 20 kDa chaperonin, chloroplastic-like [Arachis duranensis]	-	-	-	-	GO:0005576//extracellular region;GO:0009526//plastid envelope;GO:0009532//plastid stroma;GO:0044434//chloroplast part	GO:0032550//purine ribonucleoside binding;GO:0046914//transition metal ion binding	GO:0000097//sulfur amino acid biosynthetic process;GO:0003006//developmental process involved in reproduction;GO:0006006//glucose metabolic process;GO:0006090//pyruvate metabolic process;GO:0006970//response to osmotic stress;GO:0009657//plastid organization;GO:0044267//cellular protein metabolic process;GO:2000379//positive regulation of reactive oxygen species metabolic process
ncbi_112749167	2.11638	0.577982	1.45161	2.16766	2.16667	4.55016e-14	4.24716e-12	-	-	-	-	-	-	-	-	-
ncbi_112776248	0.280172	0.46789	0.419355	0.11976	0.125	4.5534e-14	4.24716e-12	ACR11	PREDICTED: ACT domain-containing protein ACR11-like [Arachis ipaensis]	-	-	-	-	GO:0009526//plastid envelope;GO:0009532//plastid stroma;GO:0044434//chloroplast part	GO:0016772//transferase activity, transferring phosphorus-containing groups;GO:0031406//carboxylic acid binding	GO:0006091//generation of precursor metabolites and energy;GO:0006873//cellular ion homeostasis;GO:0006970//response to osmotic stress;GO:0009617//response to bacterium;GO:0009746//response to hexose;GO:0030001//metal ion transport
ncbi_112734556	0.318966	0.211009	0.709677	1.76048	0.541667	4.98724e-14	4.646e-12	WRKY28	PREDICTED: probable WRKY transcription factor 71 [Arachis ipaensis]	-	-	-	-	-	-	-
ncbi_112792235	0.125	0.100917	0.33871	0.988024	0.583333	5.03414e-14	4.68382e-12	At1g22280	PREDICTED: probable protein phosphatase 2C 9 isoform X1 [Arachis ipaensis]	-	-	-	-	-	-	-
ncbi_112779426	0.00862069	0.238532	0	0.0299401	0	5.32388e-14	4.94722e-12	LOXA	PREDICTED: linoleate 9S-lipoxygenase 1-like [Arachis ipaensis]	Metabolism	Lipid metabolism	ko00591//Linoleic acid metabolism	K15718	-	GO:0016702//oxidoreductase activity, acting on single donors with incorporation of molecular oxygen, incorporation of two atoms of oxygen;GO:0043169//cation binding	GO:0006633//fatty acid biosynthetic process
ncbi_112755817	0.301724	0.229358	0.983871	1.75449	0.875	5.75497e-14	5.34115e-12	COR2	PREDICTED: NAD(P)H-dependent 6'-deoxychalcone synthase-like [Arachis ipaensis]	-	-	-	-	-	-	-
ncbi_112695575	0.0646552	0.00917431	0.112903	0.568862	0.458333	5.80569e-14	5.38151e-12	dnajb6	PREDICTED: dnaJ homolog subfamily B member 6 [Arachis duranensis]	-	-	-	-	-	-	-
ncbi_112779672	0.280172	0.0183486	0.112903	0.227545	0.875	6.03547e-14	5.58754e-12	TT10	PREDICTED: laccase-15-like [Arachis ipaensis]	-	-	-	-	-	-	-
ncbi_112741086	0.435345	0.247706	1.25806	1.8982	0.791667	6.12858e-14	5.66669e-12	BAM9	PREDICTED: inactive beta-amylase 9 [Arachis ipaensis]	-	-	-	-	GO:0044424//intracellular part	GO:0016160//amylase activity	GO:0044238//primary metabolic process
ncbi_112776652	0.193966	0.330275	0.354839	1.43114	0.375	6.30199e-14	5.8198e-12	ATX1	PREDICTED: copper transport protein ATX1-like [Arachis duranensis]	-	-	-	-	-	-	-
ncbi_112784876	0.0775862	0.0183486	0.580645	0.580838	0.125	6.50957e-14	6.00405e-12	--	lactoylglutathione lyase/glyoxalase I family protein [Medicago truncatula]	-	-	-	-	-	GO:0003824//catalytic activity	-
ncbi_112801954	0.112069	0.0550459	0.193548	0.778443	0.416667	7.65529e-14	7.05206e-12	RH14	PREDICTED: DEAD-box ATP-dependent RNA helicase 46 isoform X1 [Arachis duranensis]	Genetic Information Processing	Transcription	ko03040//Spliceosome	K12823	-	-	-
ncbi_112722187	0.456897	0.137615	0.177419	0.11976	0.125	7.70312e-14	7.08735e-12	At4g24780	PREDICTED: probable pectate lyase 18 [Arachis ipaensis]	Metabolism	Carbohydrate metabolism	ko00040//Pentose and glucuronate interconversions	K01728	-	GO:0016837//carbon-oxygen lyase activity, acting on polysaccharides;GO:0043169//cation binding	GO:0000272//polysaccharide catabolic process
ncbi_112701924	0.0474138	0.440367	0.193548	0.101796	0	7.95399e-14	7.30913e-12	--	PREDICTED: uncharacterized protein LOC107496379 [Arachis duranensis]	-	-	-	-	-	-	-
ncbi_112791794	0.349138	0.458716	0.451613	0.107784	0	8.1275e-14	7.45936e-12	EO	PREDICTED: 2-methylene-furan-3-one reductase [Arachis ipaensis]	-	-	-	-	-	GO:0003824//catalytic activity;GO:0046914//transition metal ion binding	GO:0044710//single-organism metabolic process
ncbi_112710187	0.387931	0.385321	0.290323	0.113772	0.0833333	8.16642e-14	7.48585e-12	CHLP	PREDICTED: geranylgeranyl diphosphate reductase, chloroplastic [Arachis duranensis]	Metabolism;Metabolism;Metabolism;Metabolism	Global and overview maps;Global and overview maps;Metabolism of terpenoids and polyketides;Metabolism of cofactors and vitamins	ko01100//Metabolic pathways;ko01110//Biosynthesis of secondary metabolites;ko00900//Terpenoid backbone biosynthesis;ko00860//Porphyrin and chlorophyll metabolism	K10960;K10960;K10960;K10960	-	GO:0016627//oxidoreductase activity, acting on the CH-CH group of donors	GO:0006779//porphyrin-containing compound biosynthetic process;GO:0044710//single-organism metabolic process
ncbi_112707645	0.362069	0.46789	0.33871	0.155689	0.0416667	8.44321e-14	7.73005e-12	MPH1	PREDICTED: uncharacterized protein LOC107462941 [Arachis duranensis]	-	-	-	-	GO:0044424//intracellular part	-	GO:0009657//plastid organization;GO:0044237//cellular metabolic process;GO:0044238//primary metabolic process;GO:0044763//single-organism cellular process;GO:0071704//organic substance metabolic process
ncbi_112716404	0.0905172	0.110092	0.225806	1.05988	0.166667	8.50899e-14	7.78071e-12	MPT2	PREDICTED: mitochondrial phosphate carrier protein 2, mitochondrial-like [Arachis duranensis]	-	-	-	-	GO:0009536//plastid;GO:0019866//organelle inner membrane;GO:0031224//intrinsic component of membrane	-	GO:0006006//glucose metabolic process;GO:0006739//NADP metabolic process;GO:0006970//response to osmotic stress;GO:0051234//establishment of localization
ncbi_112741236	0.176724	0.12844	0.322581	1.07186	0.416667	8.81056e-14	8.04658e-12	APA1	PREDICTED: aspartic proteinase A1 isoform X1 [Arachis ipaensis]	-	-	-	-	-	GO:0016787//hydrolase activity	GO:0019538//protein metabolic process
ncbi_112790724	0.228448	0.293578	0.193548	0.0359281	0	8.9291e-14	8.14485e-12	RPS6	PREDICTED: 30S ribosomal protein S6 alpha, chloroplastic [Arachis duranensis]	Genetic Information Processing	Translation	ko03010//Ribosome	K02990	GO:0030529//intracellular ribonucleoprotein complex	GO:0003723//RNA binding	GO:0010467//gene expression
ncbi_112795837	0.155172	0.12844	0.193548	1.03593	0.416667	9.44851e-14	8.60809e-12	Cmbl	PREDICTED: endo-1,3;1,4-beta-D-glucanase-like [Arachis duranensis]	-	-	-	-	-	GO:0016787//hydrolase activity	-
ncbi_112702519	0.133621	0.0917431	0.33871	1.00599	0.208333	9.46077e-14	8.60872e-12	At1g66480	plastid movement impaired protein [Medicago truncatula]	-	-	-	-	-	-	-
ncbi_112802093	0	0.201835	0.0483871	0	0	9.58312e-14	8.7094e-12	--	PREDICTED: lachrymatory-factor synthase-like [Arachis duranensis]	-	-	-	-	-	-	-
ncbi_112784861	0.469828	0.220183	1.29032	1.26946	1.70833	1.02671e-13	9.31967e-12	NHL10	PREDICTED: protein YLS9-like isoform X1 [Arachis ipaensis]	-	-	-	-	-	-	-
ncbi_112772467	0.672414	0.46789	1.43548	3.12575	0.666667	1.10062e-13	9.97836e-12	--	PREDICTED: cysteine-rich and transmembrane domain-containing protein A-like [Arachis ipaensis]	-	-	-	-	-	-	-
ncbi_112733707	0.0646552	0.321101	0.209677	0.766467	0.291667	1.12462e-13	1.01836e-11	SlH4	histone H4 [Zea mays]	-	-	-	-	GO:0005911//cell-cell junction;GO:0009536//plastid;GO:0031090//organelle membrane;GO:0043232//intracellular non-membrane-bounded organelle	GO:0003676//nucleic acid binding;GO:0046983//protein dimerization activity	GO:0034728//nucleosome organization
ncbi_112802676	0.534483	0.59633	0.483871	0.209581	0.0833333	1.18951e-13	1.07581e-11	RPL15	PREDICTED: 50S ribosomal protein L15, chloroplastic-like [Arachis duranensis]	Genetic Information Processing	Translation	ko03010//Ribosome	K02876	-	-	-
ncbi_112795792	0.00431034	0.0183486	0.0322581	0.293413	0.0416667	1.1942e-13	1.07763e-11	GEK1	PREDICTED: D-aminoacyl-tRNA deacylase [Arachis duranensis]	-	-	-	-	GO:0043231//intracellular membrane-bounded organelle;GO:0044444//cytoplasmic part	GO:0043169//cation binding;GO:0052689//carboxylic ester hydrolase activity	GO:0000302//response to reactive oxygen species;GO:0009642//response to light intensity
ncbi_112755559	0.538793	0.458716	2.37097	2.23353	0.75	1.19443e-13	1.07763e-11	--	PREDICTED: early nodulin-93-like [Arachis ipaensis]	-	-	-	-	-	-	GO:0009725//response to hormone
ncbi_112797519	0.452586	0.633028	0.5	0.233533	0.166667	1.19683e-13	1.07849e-11	RPL5	PREDICTED: 50S ribosomal protein L5, chloroplastic [Arachis duranensis]	Genetic Information Processing	Translation	ko03010//Ribosome	K02931	GO:0005840//ribosome;GO:0009526//plastid envelope;GO:0009532//plastid stroma	GO:0003723//RNA binding;GO:0005198//structural molecule activity	GO:0000097//sulfur amino acid biosynthetic process;GO:0006090//pyruvate metabolic process;GO:0010467//gene expression
ncbi_112776027	0.206897	0.0825688	0.274194	0.946108	0.583333	1.34519e-13	1.21072e-11	--	PREDICTED: basic 7S globulin-like [Arachis ipaensis]	-	-	-	-	-	-	-
ncbi_112728130	0.0991379	0.385321	0.290323	0.245509	0	1.35916e-13	1.22182e-11	MALD3	PREDICTED: non-specific lipid-transfer protein 1-like [Arachis ipaensis]	-	-	-	-	-	-	-
ncbi_112800673	0.0517241	0.0275229	0.0645161	0.730539	0.208333	1.36302e-13	1.22381e-11	-	-	-	-	-	-	-	-	-
ncbi_112767376	0.262931	0.0825688	0.0645161	0.011976	0	1.38096e-13	1.23842e-11	--	DUF4408 domain protein [Medicago truncatula]	-	-	-	-	-	-	-
ncbi_112707069	0.168103	0.284404	0.129032	0	0	1.46079e-13	1.30843e-11	THF1	PREDICTED: protein THYLAKOID FORMATION1, chloroplastic-like [Arachis ipaensis]	-	-	-	-	-	-	-
ncbi_112715668	0.508621	0.321101	1.22581	2.1497	1.16667	1.49597e-13	1.33833e-11	SAUR32	PREDICTED: auxin-responsive protein SAUR32 [Arachis duranensis]	Environmental Information Processing	Signal transduction	ko04075//Plant hormone signal transduction	K14488	-	-	-
ncbi_112755899	0.0646552	0.00917431	0.0645161	0.443114	0.416667	1.51875e-13	1.3561e-11	HSF30	heat shock transcription factor A-2 [Arachis hypogaea subsp. hypogaea] [Arachis hypogaea]	-	-	-	-	GO:0044424//intracellular part	-	GO:0006355//regulation of transcription, DNA-templated;GO:0009408//response to heat
ncbi_112755906	0.0387931	0.0275229	0.129032	0.562874	0.25	1.51947e-13	1.3561e-11	GRXC6	PREDICTED: glutaredoxin-C6-like [Arachis ipaensis]	-	-	-	-	-	-	-
ncbi_112785753	0.0517241	0.0275229	0.0806452	0.562874	0.166667	1.68314e-13	1.50038e-11	SABP2	PREDICTED: salicylic acid-binding protein 2-like isoform X1 [Arachis duranensis]	-	-	-	-	-	-	-
ncbi_112792622	0.00862069	0.0275229	0.0483871	0.323353	0.166667	1.68866e-13	1.50204e-11	FKBP65	PREDICTED: peptidyl-prolyl cis-trans isomerase FKBP62-like [Arachis duranensis]	-	-	-	-	-	GO:0003824//catalytic activity	-
ncbi_112797733	0.116379	0.165138	0.483871	1.02395	0.333333	1.68905e-13	1.50204e-11	HIRL2	PREDICTED: hypersensitive-induced response protein 2-like [Arachis ipaensis]	-	-	-	-	-	-	-
ncbi_112740850	0.400862	0.412844	0.33871	0.131737	0.0833333	1.71126e-13	1.51998e-11	--	Zeaxanthin epoxidase, chloroplastic [Glycine soja]	-	-	-	-	-	-	-
ncbi_112791509	0.314655	0.495413	0.33871	0.155689	0	1.73027e-13	1.53503e-11	TPT	PREDICTED: triose phosphate/phosphate translocator, chloroplastic isoform X1 [Arachis duranensis]	-	-	-	-	GO:0031224//intrinsic component of membrane	-	GO:0051234//establishment of localization
ncbi_112707097	0.215517	0.311927	0.193548	0.0538922	0.0416667	2.05564e-13	1.82152e-11	PSB27-1	PREDICTED: photosystem II repair protein PSB27-H1, chloroplastic [Arachis duranensis]	Metabolism;Metabolism	Global and overview maps;Energy metabolism	ko01100//Metabolic pathways;ko00195//Photosynthesis	K08902;K08902	-	-	-
ncbi_112707789	0.0172414	0.0183486	0.0806452	0.413174	0.0416667	2.06171e-13	1.82472e-11	--	PREDICTED: guanine nucleotide-binding protein subunit gamma 2-like isoform X1 [Arachis duranensis]	-	-	-	-	-	-	-
ncbi_112755653	0.508621	0.229358	0.612903	1.43713	1.5	2.23515e-13	1.97588e-11	RZFP34	PREDICTED: E3 ubiquitin-protein ligase MIEL1-like [Arachis ipaensis]	Genetic Information Processing	Folding, sorting and degradation	ko04120//Ubiquitin mediated proteolysis	K10144	-	GO:0043169//cation binding	-
ncbi_112777056	0.0431034	0.0550459	0.0645161	0.634731	0.208333	2.31522e-13	2.04423e-11	PP2B15	PREDICTED: F-box protein PP2-B15-like [Arachis ipaensis]	-	-	-	-	-	-	-
ncbi_112802216	0.469828	0.440367	1.35484	2.32934	0.666667	2.34352e-13	2.06677e-11	--	PREDICTED: uncharacterized protein LOC107490413 [Arachis duranensis]	-	-	-	-	-	-	-
ncbi_112703459	1.01293	0.926606	0.564516	0.586826	1.125	2.40022e-13	2.11427e-11	CPN60B2	PREDICTED: LOW QUALITY PROTEIN: ruBisCO large subunit-binding protein subunit beta, chloroplastic-like [Arachis duranensis]	Genetic Information Processing	Folding, sorting and degradation	ko03018//RNA degradation	K04077	GO:0044424//intracellular part	GO:0032550//purine ribonucleoside binding	GO:0006457//protein folding
ncbi_112782630	0.0215517	0.0642202	0.0645161	0.664671	0.458333	2.45055e-13	2.15605e-11	CAD1	PREDICTED: probable cinnamyl alcohol dehydrogenase 1 [Arachis ipaensis]	Metabolism;Metabolism;Metabolism	Global and overview maps;Global and overview maps;Biosynthesis of other secondary metabolites	ko01100//Metabolic pathways;ko01110//Biosynthesis of secondary metabolites;ko00940//Phenylpropanoid biosynthesis	K00083;K00083;K00083	-	-	-
ncbi_112764159	0.150862	0.284404	0.129032	0.0299401	0	2.84913e-13	2.50377e-11	TL17	PREDICTED: thylakoid lumenal 17.4 kDa protein, chloroplastic [Arachis ipaensis]	-	-	-	-	-	-	-
ncbi_112756091	0.310345	0.990826	0.451613	0.42515	0.333333	2.87218e-13	2.52105e-11	At3g16150	PREDICTED: probable isoaspartyl peptidase/L-asparaginase 2 [Arachis ipaensis]	-	-	-	-	-	GO:0003824//catalytic activity	-
ncbi_112696754	0.551724	0.623853	0.306452	0.275449	0.208333	2.96029e-13	2.59533e-11	BAS1	PREDICTED: 2-Cys peroxiredoxin BAS1, chloroplastic [Lupinus angustifolius]	-	-	-	-	-	-	-
ncbi_112801640	0.0775862	0.12844	0.274194	0.868263	0.125	3.12571e-13	2.73713e-11	UGD4	PREDICTED: UDP-glucose 6-dehydrogenase 4-like [Arachis duranensis]	Metabolism;Metabolism;Metabolism;Metabolism	Global and overview maps;Carbohydrate metabolism;Carbohydrate metabolism;Carbohydrate metabolism	ko01100//Metabolic pathways;ko00520//Amino sugar and nucleotide sugar metabolism;ko00040//Pentose and glucuronate interconversions;ko00053//Ascorbate and aldarate metabolism	K00012;K00012;K00012;K00012	-	GO:0000166//nucleotide binding;GO:0016614//oxidoreductase activity, acting on CH-OH group of donors	GO:0044710//single-organism metabolic process
ncbi_112712566	0.25431	0.449541	0.290323	0.137725	0.166667	3.26731e-13	2.85776e-11	GATC	PREDICTED: glutamyl-tRNA(Gln) amidotransferase subunit C, chloroplastic/mitochondrial-like [Arachis ipaensis]	Metabolism;Genetic Information Processing	Global and overview maps;Translation	ko01100//Metabolic pathways;ko00970//Aminoacyl-tRNA biosynthesis	K02435;K02435	-	-	-
ncbi_112751965	0.133621	0.12844	0.66129	1.15569	0.25	3.27389e-13	2.86016e-11	NUDT2	PREDICTED: nudix hydrolase 2-like [Arachis duranensis]	-	-	-	-	-	GO:0003824//catalytic activity	-
ncbi_112710566	0.0862069	0.0550459	0.145161	0.748503	0	3.35568e-13	2.92817e-11	WRKY23	PREDICTED: probable WRKY transcription factor 23 [Arachis ipaensis]	-	-	-	-	-	-	-
ncbi_112736471	1.02586	0.880734	0.467742	0.616766	0.666667	3.39071e-13	2.95528e-11	CPN60A1	PREDICTED: ruBisCO large subunit-binding protein subunit alpha [Arachis ipaensis]	-	-	-	-	GO:0044424//intracellular part	GO:0032550//purine ribonucleoside binding	GO:0006457//protein folding
ncbi_112743487	0.267241	0.183486	0.209677	0.0419162	0	3.42679e-13	2.98323e-11	FBP	PREDICTED: fructose-1,6-bisphosphatase, chloroplastic [Arachis ipaensis]	Metabolism;Metabolism;Metabolism;Metabolism;Metabolism;Metabolism;Metabolism	Global and overview maps;Global and overview maps;Global and overview maps;Carbohydrate metabolism;Energy metabolism;Carbohydrate metabolism;Carbohydrate metabolism	ko01100//Metabolic pathways;ko01110//Biosynthesis of secondary metabolites;ko01200//Carbon metabolism;ko00010//Glycolysis / Gluconeogenesis;ko00710//Carbon fixation in photosynthetic organisms;ko00051//Fructose and mannose metabolism;ko00030//Pentose phosphate pathway	K03841;K03841;K03841;K03841;K03841;K03841;K03841	GO:0009536//plastid	GO:0043169//cation binding;GO:0050308//sugar-phosphatase activity	GO:0006796//phosphate-containing compound metabolic process;GO:0015977//carbon fixation
ncbi_112743899	0.0689655	0.0733945	0.193548	0.814371	0.208333	3.45067e-13	3.00051e-11	BETVIII	PREDICTED: calcium-binding allergen Bet v 3-like [Arachis ipaensis]	Organismal Systems	Environmental adaptation	ko04626//Plant-pathogen interaction	K13448	-	-	-
ncbi_112802073	0.0215517	0.0275229	0.112903	0.497006	0.291667	3.45643e-13	3.00201e-11	HXK1	PREDICTED: hexokinase-1-like [Arachis duranensis]	Metabolism;Metabolism;Metabolism;Metabolism;Metabolism;Metabolism;Metabolism;Metabolism	Global and overview maps;Global and overview maps;Global and overview maps;Carbohydrate metabolism;Carbohydrate metabolism;Carbohydrate metabolism;Carbohydrate metabolism;Carbohydrate metabolism	ko01100//Metabolic pathways;ko01110//Biosynthesis of secondary metabolites;ko01200//Carbon metabolism;ko00500//Starch and sucrose metabolism;ko00010//Glycolysis / Gluconeogenesis;ko00520//Amino sugar and nucleotide sugar metabolism;ko00051//Fructose and mannose metabolism;ko00052//Galactose metabolism	K00844;K00844;K00844;K00844;K00844;K00844;K00844;K00844	-	-	-
ncbi_112697592	0.400862	0.394495	0.903226	2.33533	1.41667	3.60025e-13	3.12328e-11	COR2	PREDICTED: NAD(P)H-dependent 6'-deoxychalcone synthase-like [Arachis duranensis]	-	-	-	-	-	-	-
ncbi_114924393	0.474138	0.633028	1.45161	2.45509	0.541667	3.73962e-13	3.24041e-11	-	-	-	-	-	-	-	-	-
ncbi_112791284	0.224138	0.366972	0.16129	0.0479042	0	3.76983e-13	3.26279e-11	MET1	PREDICTED: uncharacterized protein LOC107480502 [Arachis duranensis]	-	-	-	-	GO:0009526//plastid envelope;GO:0009532//plastid stroma;GO:0031976//plastid thylakoid;GO:0044434//chloroplast part	-	GO:0016109//tetraterpenoid biosynthetic process;GO:0032958//inositol phosphate biosynthetic process
ncbi_112707710	0.323276	0.33945	1.12903	1.66467	0.541667	3.85349e-13	3.33132e-11	SAP5	PREDICTED: zinc finger A20 and AN1 domain-containing stress-associated protein 5 [Arachis ipaensis]	-	-	-	-	-	GO:0046914//transition metal ion binding	-
ncbi_112744204	0.0818966	0.0825688	0.258065	0.784431	0.458333	4.08769e-13	3.52969e-11	WRKY22	PREDICTED: WRKY transcription factor 22-like [Arachis ipaensis]	Organismal Systems;Environmental Information Processing	Environmental adaptation;Signal transduction	ko04626//Plant-pathogen interaction;ko04016//MAPK signaling pathway - plant	K13425;K13425	-	-	-
ncbi_112711970	0.288793	0.357798	0.225806	0.0538922	0.0833333	4.24001e-13	3.65697e-11	2023-09-01	PREDICTED: stress enhanced protein 1, chloroplastic isoform X1 [Arachis ipaensis]	-	-	-	-	-	-	-
ncbi_112737116	0.633621	1.25688	2.01613	0.778443	0.291667	4.28768e-13	3.69381e-11	PCKR1	PREDICTED: peptidyl-prolyl cis-trans isomerase-like [Arachis ipaensis]	-	-	-	-	-	-	-
ncbi_112771605	0.676724	1.01835	1.27419	0.622754	0.291667	4.31409e-13	3.71227e-11	TPIP1	PREDICTED: triosephosphate isomerase, cytosolic [Arachis ipaensis]	Metabolism;Metabolism;Metabolism;Metabolism;Metabolism;Metabolism;Metabolism;Metabolism	Global and overview maps;Global and overview maps;Global and overview maps;Global and overview maps;Carbohydrate metabolism;Energy metabolism;Carbohydrate metabolism;Carbohydrate metabolism	ko01100//Metabolic pathways;ko01110//Biosynthesis of secondary metabolites;ko01200//Carbon metabolism;ko01230//Biosynthesis of amino acids;ko00010//Glycolysis / Gluconeogenesis;ko00710//Carbon fixation in photosynthetic organisms;ko00051//Fructose and mannose metabolism;ko00562//Inositol phosphate metabolism	K01803;K01803;K01803;K01803;K01803;K01803;K01803;K01803	-	-	-
ncbi_112712079	0.0344828	0.0366972	0.258065	0.598802	0.0416667	4.43062e-13	3.80814e-11	VQ8	PREDICTED: VQ motif-containing protein 8, chloroplastic [Arachis duranensis]	Environmental Information Processing	Signal transduction	ko04016//MAPK signaling pathway - plant	K20725	-	-	-
ncbi_112796852	0.426724	0.449541	0.483871	0.185629	0.0833333	4.73938e-13	4.06882e-11	SARED1	NAD(P)-binding rossmann-fold protein [Medicago truncatula]	-	-	-	-	-	-	-
ncbi_112792592	0.0387931	0.330275	0.145161	0.011976	0	4.87981e-13	4.18455e-11	At1g67360	PREDICTED: REF/SRPP-like protein At1g67360 [Arachis duranensis]	-	-	-	-	-	-	-
ncbi_112744862	0	0.0550459	0.0483871	0.359281	0	5.18832e-13	4.44398e-11	fabG	PREDICTED: 3-oxoacyl-[acyl-carrier-protein] reductase FabG-like [Arachis duranensis]	-	-	-	-	-	-	-
ncbi_112786878	0.448276	0.522936	0.419355	0.179641	0.166667	5.20167e-13	4.4503e-11	MORF9	PREDICTED: LOW QUALITY PROTEIN: multiple organellar RNA editing factor 9, chloroplastic-like [Arachis ipaensis]	-	-	-	-	GO:0009526//plastid envelope;GO:0009532//plastid stroma	-	GO:0003006//developmental process involved in reproduction;GO:0006355//regulation of transcription, DNA-templated;GO:0006605//protein targeting;GO:0008652//cellular amino acid biosynthetic process;GO:0009451//RNA modification;GO:0009668//plastid membrane organization;GO:0034660//ncRNA metabolic process
ncbi_112696973	0.474138	0.302752	0.532258	1.99401	0.791667	5.38607e-13	4.60277e-11	--	PREDICTED: DNA ligase 1-like [Arachis duranensis]	-	-	-	-	-	-	-
ncbi_112754890	0.168103	0.0917431	0.483871	1.11377	0.416667	5.70659e-13	4.87108e-11	At3g03980	PREDICTED: short-chain type dehydrogenase/reductase-like [Arachis ipaensis]	Metabolism;Metabolism;Metabolism;Metabolism;Metabolism	Global and overview maps;Global and overview maps;Lipid metabolism;Lipid metabolism;Metabolism of cofactors and vitamins	ko01100//Metabolic pathways;ko01212//Fatty acid metabolism;ko00061//Fatty acid biosynthesis;ko01040//Biosynthesis of unsaturated fatty acids;ko00780//Biotin metabolism	K00059;K00059;K00059;K00059;K00059	-	-	-
ncbi_112803096	0.711207	0.275229	0.370968	0.299401	0.125	5.97802e-13	5.09693e-11	SUC1	PREDICTED: sucrose transport protein SUC8-like [Arachis ipaensis]	-	-	-	-	-	-	-
ncbi_112697791	0.24569	0.697248	0.403226	0.245509	0.208333	6.37945e-13	5.42676e-11	At3g16150	PREDICTED: probable isoaspartyl peptidase/L-asparaginase 2 [Arachis duranensis]	-	-	-	-	-	GO:0003824//catalytic activity	-
ncbi_112720025	0.224138	0.330275	0.16129	0.0658683	0.0416667	6.37413e-13	5.42676e-11	--	PREDICTED: uncharacterized protein LOC107608346 [Arachis ipaensis]	-	-	-	-	-	-	-
ncbi_112701936	0.508621	1.13761	0.370968	0.580838	0.291667	6.39361e-13	5.4326e-11	VTC2	PREDICTED: GDP-L-galactose phosphorylase 1 [Arachis duranensis]	Metabolism;Metabolism;Metabolism	Global and overview maps;Global and overview maps;Carbohydrate metabolism	ko01100//Metabolic pathways;ko01110//Biosynthesis of secondary metabolites;ko00053//Ascorbate and aldarate metabolism	K14190;K14190;K14190	-	GO:0004645//phosphorylase activity	-
ncbi_112715576	0.806034	0.211009	0.370968	0.389222	0.333333	6.53671e-13	5.54786e-11	CYP707A4	PREDICTED: abscisic acid 8'-hydroxylase 4 [Arachis duranensis]	Metabolism	Metabolism of terpenoids and polyketides	ko00906//Carotenoid biosynthesis	K09843	-	GO:0016491//oxidoreductase activity;GO:0046906//tetrapyrrole binding;GO:0046914//transition metal ion binding	GO:0044710//single-organism metabolic process
ncbi_112703165	1.07759	1.34862	3.3871	4.76048	1.54167	6.73569e-13	5.71023e-11	CP1	PREDICTED: calmodulin [Arachis duranensis]	Organismal Systems;Environmental Information Processing;Environmental Information Processing	Environmental adaptation;Signal transduction;Signal transduction	ko04626//Plant-pathogen interaction;ko04016//MAPK signaling pathway - plant;ko04070//Phosphatidylinositol signaling system	K02183;K02183;K02183	GO:0044444//cytoplasmic part	-	-
ncbi_112702186	0.25431	0.146789	0.483871	1.30539	0.5	6.78762e-13	5.7477e-11	HMG1	PREDICTED: 3-hydroxy-3-methylglutaryl-coenzyme A reductase 1 [Arachis ipaensis]	Metabolism;Metabolism;Metabolism	Global and overview maps;Global and overview maps;Metabolism of terpenoids and polyketides	ko01100//Metabolic pathways;ko01110//Biosynthesis of secondary metabolites;ko00900//Terpenoid backbone biosynthesis	K00021;K00021;K00021	GO:0031090//organelle membrane;GO:0031224//intrinsic component of membrane;GO:0043231//intracellular membrane-bounded organelle	GO:0000166//nucleotide binding;GO:0016614//oxidoreductase activity, acting on CH-OH group of donors;GO:0048037//cofactor binding	GO:0006720//isoprenoid metabolic process;GO:0006732//coenzyme metabolic process
ncbi_112765872	0	0.00917431	0	0.299401	0.333333	7.50293e-13	6.3462e-11	MIMI_L728	plant/T31B5-30 protein [Medicago truncatula]	-	-	-	-	-	-	-
ncbi_112720320	0.189655	0.247706	0.225806	1.49102	0.666667	7.51507e-13	6.34926e-11	SAMT	PREDICTED: salicylate carboxymethyltransferase-like [Arachis duranensis]	-	-	-	-	-	GO:0016741//transferase activity, transferring one-carbon groups	GO:0008152//metabolic process
ncbi_112696599	0.577586	0.825688	0.725806	0.419162	0.125	7.67736e-13	6.47901e-11	TIM	PREDICTED: triosephosphate isomerase, chloroplastic [Arachis duranensis]	Metabolism;Metabolism;Metabolism;Metabolism;Metabolism;Metabolism;Metabolism;Metabolism	Global and overview maps;Global and overview maps;Global and overview maps;Global and overview maps;Carbohydrate metabolism;Energy metabolism;Carbohydrate metabolism;Carbohydrate metabolism	ko01100//Metabolic pathways;ko01110//Biosynthesis of secondary metabolites;ko01200//Carbon metabolism;ko01230//Biosynthesis of amino acids;ko00010//Glycolysis / Gluconeogenesis;ko00710//Carbon fixation in photosynthetic organisms;ko00051//Fructose and mannose metabolism;ko00562//Inositol phosphate metabolism	K01803;K01803;K01803;K01803;K01803;K01803;K01803;K01803	-	GO:0016861//intramolecular oxidoreductase activity, interconverting aldoses and ketoses	GO:0006090//pyruvate metabolic process
ncbi_112785262	0.0948276	0.0733945	0.322581	0.994012	0.208333	8.43849e-13	7.11327e-11	--	PREDICTED: uncharacterized protein LOC107624287 [Arachis ipaensis]	-	-	-	-	-	-	-
ncbi_112700672	0.0948276	0.256881	0.403226	0.856287	0.291667	8.47492e-13	7.1359e-11	TIL	PREDICTED: temperature-induced lipocalin-1-like [Arachis duranensis]	-	-	-	-	-	-	GO:0051234//establishment of localization
ncbi_112775971	0.443966	0.394495	0.693548	2.00599	1.29167	8.59744e-13	7.23088e-11	CIPK25	PREDICTED: CBL-interacting serine/threonine-protein kinase 5-like [Arachis ipaensis]	-	-	-	-	-	-	-
ncbi_112795776	0.344828	0.284404	1.29032	1.73054	0.875	8.73831e-13	7.33686e-11	BAM9	PREDICTED: inactive beta-amylase 9 [Arachis duranensis]	-	-	-	-	GO:0044424//intracellular part	GO:0016160//amylase activity	GO:0044238//primary metabolic process
ncbi_112784477	0.508621	0.165138	0.806452	1.46108	1.04167	8.74316e-13	7.33686e-11	PER52	PREDICTED: peroxidase P7 [Arachis ipaensis]	Metabolism;Metabolism;Metabolism	Global and overview maps;Global and overview maps;Biosynthesis of other secondary metabolites	ko01100//Metabolic pathways;ko01110//Biosynthesis of secondary metabolites;ko00940//Phenylpropanoid biosynthesis	K00430;K00430;K00430	-	-	-
ncbi_112791708	0.362069	0.440367	0.387097	0.125749	0.0416667	9.26329e-13	7.76457e-11	SHM1	PREDICTED: serine hydroxymethyltransferase, mitochondrial [Arachis duranensis]	Metabolism;Metabolism;Metabolism;Metabolism;Metabolism;Metabolism;Metabolism;Metabolism	Global and overview maps;Global and overview maps;Global and overview maps;Global and overview maps;Carbohydrate metabolism;Amino acid metabolism;Metabolism of other amino acids;Metabolism of cofactors and vitamins	ko01100//Metabolic pathways;ko01110//Biosynthesis of secondary metabolites;ko01200//Carbon metabolism;ko01230//Biosynthesis of amino acids;ko00630//Glyoxylate and dicarboxylate metabolism;ko00260//Glycine, serine and threonine metabolism;ko00460//Cyanoamino acid metabolism;ko00670//One carbon pool by folate	K00600;K00600;K00600;K00600;K00600;K00600;K00600;K00600	-	-	-
ncbi_112790658	0.965517	1.36697	1.03226	0.904192	0.625	9.59952e-13	8.03735e-11	RPL32A	PREDICTED: 60S ribosomal protein L32-1 [Arachis duranensis]	Genetic Information Processing	Translation	ko03010//Ribosome	K02912	GO:0030529//intracellular ribonucleoprotein complex	-	GO:0010467//gene expression
ncbi_112766943	0.012931	0.0366972	0.177419	0.377246	0.125	9.63631e-13	8.0591e-11	WDR26	PREDICTED: uncharacterized WD repeat-containing protein C343.04c [Arachis ipaensis]	-	-	-	-	-	-	GO:0003006//developmental process involved in reproduction;GO:0006342//chromatin silencing;GO:0007059//chromosome segregation;GO:0009606//tropism;GO:0009653//anatomical structure morphogenesis;GO:0018205//peptidyl-lysine modification;GO:0022402//cell cycle process;GO:0032412//regulation of ion transmembrane transporter activity;GO:0033043//regulation of organelle organization;GO:0042743//hydrogen…
ncbi_112707447	0.327586	0.743119	1.48387	1.64671	0.25	1.00076e-12	8.36026e-11	SAMS	PREDICTED: S-adenosylmethionine synthase [Arachis duranensis]	Metabolism;Metabolism;Metabolism;Metabolism	Global and overview maps;Global and overview maps;Global and overview maps;Amino acid metabolism	ko01100//Metabolic pathways;ko01110//Biosynthesis of secondary metabolites;ko01230//Biosynthesis of amino acids;ko00270//Cysteine and methionine metabolism	K00789;K00789;K00789;K00789	-	-	-
ncbi_112727831	0.103448	0.155963	0.354839	1.14371	0.25	1.00927e-12	8.42186e-11	--	plant/T7H20-70 protein [Medicago truncatula]	-	-	-	-	-	-	-
ncbi_112772706	0.0431034	0.275229	0.112903	0.00598802	0	1.01068e-12	8.4242e-11	CYP76B6	PREDICTED: geraniol 8-hydroxylase-like [Arachis ipaensis]	-	-	-	-	-	-	-
ncbi_112744339	0.0474138	0.0917431	0.354839	0.676647	0.125	1.03531e-12	8.6198e-11	--	PREDICTED: uncharacterized protein LOC107635215 isoform X2 [Arachis ipaensis]	-	-	-	-	-	-	-
ncbi_112766450	0.0474138	0.0183486	0.112903	0.568862	0.125	1.05934e-12	8.81001e-11	At1g66480	plastid movement impaired protein [Medicago truncatula]	-	-	-	-	-	-	-
ncbi_112775130	0.349138	0.0642202	0.0645161	0.0718563	0.291667	1.06325e-12	8.83273e-11	clpP	clp protease proteolytic subunit (chloroplast) [Arachis hypogaea]	-	-	-	-	GO:0009532//plastid stroma	GO:0070011//peptidase activity, acting on L-amino acid peptides	GO:0019538//protein metabolic process
ncbi_112783666	0.172414	0.211009	0.612903	1.1976	0.125	1.10371e-12	9.1586e-11	SRP	PREDICTED: stress-related protein [Arachis ipaensis]	-	-	-	-	GO:0043231//intracellular membrane-bounded organelle	-	GO:0010243//response to organonitrogen compound;GO:0034645//cellular macromolecule biosynthetic process;GO:0046942//carboxylic acid transport
ncbi_112759059	0.116379	0.0917431	0.241935	0.952096	0.375	1.13102e-12	9.37473e-11	CML8	PREDICTED: calmodulin-like [Arachis duranensis]	Organismal Systems;Environmental Information Processing;Environmental Information Processing	Environmental adaptation;Signal transduction;Signal transduction	ko04626//Plant-pathogen interaction;ko04016//MAPK signaling pathway - plant;ko04070//Phosphatidylinositol signaling system	K02183;K02183;K02183	-	GO:0016628//oxidoreductase activity, acting on the CH-CH group of donors, NAD or NADP as acceptor	GO:0044710//single-organism metabolic process
ncbi_112785565	0	0	0	0.293413	0.0416667	1.19102e-12	9.86106e-11	MES1	PREDICTED: salicylic acid-binding protein 2-like [Arachis duranensis]	-	-	-	-	-	-	-
ncbi_112702947	0.387931	0.0733945	0.193548	0.0838323	0.0416667	1.19607e-12	9.89188e-11	MTP10	PREDICTED: metal tolerance protein 9 [Arachis duranensis]	-	-	-	-	-	-	-
ncbi_112716273	0.12931	0.247706	0.129032	0.00598802	0	1.25262e-12	1.03481e-10	--	plant/F13G24-250 protein [Medicago truncatula]	-	-	-	-	GO:0031976//plastid thylakoid;GO:0044434//chloroplast part	-	GO:0018130//heterocycle biosynthetic process;GO:0019438//aromatic compound biosynthetic process;GO:0019684//photosynthesis, light reaction;GO:0044271//cellular nitrogen compound biosynthetic process;GO:0044710//single-organism metabolic process;GO:0044763//single-organism cellular process;GO:1901362//organic cyclic compound biosynthetic process
ncbi_112766610	0.224138	0.155963	0.225806	1.08982	0.666667	1.30708e-12	1.0786e-10	HMG1	PREDICTED: 3-hydroxy-3-methylglutaryl-coenzyme A reductase 1 [Arachis ipaensis]	Metabolism;Metabolism;Metabolism	Global and overview maps;Global and overview maps;Metabolism of terpenoids and polyketides	ko01100//Metabolic pathways;ko01110//Biosynthesis of secondary metabolites;ko00900//Terpenoid backbone biosynthesis	K00021;K00021;K00021	GO:0031090//organelle membrane;GO:0031224//intrinsic component of membrane;GO:0043231//intracellular membrane-bounded organelle	GO:0000166//nucleotide binding;GO:0016614//oxidoreductase activity, acting on CH-OH group of donors;GO:0048037//cofactor binding	GO:0006720//isoprenoid metabolic process;GO:0006732//coenzyme metabolic process
ncbi_112792050	0.336207	0.477064	0.274194	0.143713	0.0416667	1.31177e-12	1.08127e-10	--	PREDICTED: uncharacterized protein LOC107493202 [Arachis duranensis]	-	-	-	-	-	-	-
ncbi_112726283	0.125	0.0917431	0.451613	0.988024	0.25	1.32943e-12	1.09462e-10	UBC5	PREDICTED: ubiquitin-conjugating enzyme E2 4-like [Arachis duranensis]	Genetic Information Processing	Folding, sorting and degradation	ko04120//Ubiquitin mediated proteolysis	K10576	-	GO:0003824//catalytic activity	-
ncbi_112736562	0.0387931	0.155963	0.33871	0.712575	0.208333	1.415e-12	1.16378e-10	MPK3	PREDICTED: mitogen-activated protein kinase 3 [Arachis ipaensis]	Organismal Systems;Environmental Information Processing	Environmental adaptation;Signal transduction	ko04626//Plant-pathogen interaction;ko04016//MAPK signaling pathway - plant	K20536;K20536	GO:0043231//intracellular membrane-bounded organelle	GO:0004702//receptor signaling protein serine/threonine kinase activity;GO:0032550//purine ribonucleoside binding	GO:0000187//activation of MAPK activity;GO:0006091//generation of precursor metabolites and energy;GO:0006605//protein targeting;GO:0009411//response to UV;GO:0009617//response to bacterium;GO:0009620//response to fungus;GO:0009696//salicylic acid metabolic process;GO:0009700//indole phytoalexin biosynthetic process;GO:0009755//hormone-mediated signaling pathway;GO:0009863//salicylic acid mediate…
ncbi_112696276	0	0.0183486	0.016129	0.335329	0.125	1.51259e-12	1.24257e-10	SS	PREDICTED: sucrose synthase [Arachis duranensis]	Metabolism;Metabolism	Global and overview maps;Carbohydrate metabolism	ko01100//Metabolic pathways;ko00500//Starch and sucrose metabolism	K00695;K00695	-	GO:0035251//UDP-glucosyltransferase activity	GO:0008152//metabolic process;GO:0044403//symbiosis, encompassing mutualism through parasitism
ncbi_112716520	0.0215517	0	0.016129	0.550898	0.0416667	1.51413e-12	1.24257e-10	UGT74G1	PREDICTED: UDP-glycosyltransferase 74G1-like [Arachis ipaensis]	-	-	-	-	-	GO:0016757//transferase activity, transferring glycosyl groups	-
ncbi_112728522	0.0689655	0.119266	0.290323	0.754491	0.25	1.56435e-12	1.28237e-10	--	PREDICTED: universal stress protein A-like protein isoform X1 [Arachis duranensis]	-	-	-	-	GO:0016020//membrane;GO:0043231//intracellular membrane-bounded organelle	GO:0003824//catalytic activity	GO:0010033//response to organic substance
ncbi_112711897	0.107759	0.100917	0.274194	1.00599	0.25	1.59909e-12	1.3094e-10	--	PREDICTED: cysteine-rich and transmembrane domain-containing protein A [Arachis duranensis]	-	-	-	-	-	-	-
ncbi_112802732	0.206897	0.211009	0.451613	1.32335	0.333333	1.75506e-12	1.43555e-10	NQR	PREDICTED: NADPH:quinone oxidoreductase [Arachis duranensis]	-	-	-	-	-	-	GO:0044710//single-organism metabolic process
ncbi_112722983	0.469828	0.174312	0.903226	1.73054	0.916667	1.77075e-12	1.44679e-10	--	PREDICTED: transmembrane protein 45A-like [Arachis ipaensis]	-	-	-	-	-	-	-
ncbi_112750380	0.258621	0.275229	0.887097	1.41916	0.583333	1.84672e-12	1.5072e-10	MPSR1	PREDICTED: E3 ubiquitin-protein ligase RING1-like [Arachis ipaensis]	-	-	-	-	-	-	-
ncbi_112790515	0.0474138	0.0642202	0.225806	0.718563	0.25	1.85864e-12	1.51362e-10	CCR1	PREDICTED: cinnamoyl-CoA reductase 1-like [Arachis ipaensis]	-	-	-	-	-	-	-
ncbi_112764426	1.59914	2.50459	2.98387	6.88623	2.20833	1.85727e-12	1.51362e-10	RH3	PREDICTED: histone H3.3 isoform X1 [Daucus carota subsp. sativus] [Daucus carota]	-	-	-	-	GO:0043231//intracellular membrane-bounded organelle;GO:0043232//intracellular non-membrane-bounded organelle	GO:0003676//nucleic acid binding;GO:0046983//protein dimerization activity	GO:0006006//glucose metabolic process;GO:0006886//intracellular protein transport;GO:0034728//nucleosome organization
ncbi_112781890	0.491379	0.165138	1.03226	1.8503	0.5	2.00066e-12	1.62749e-10	MYB102	PREDICTED: transcription factor MYB3-like [Arachis duranensis]	Organismal Systems	Environmental adaptation	ko04626//Plant-pathogen interaction	K09422	-	-	-
ncbi_112732407	0.262931	0.394495	0.290323	0.113772	0	2.12063e-12	1.7232e-10	RPS6	PREDICTED: 30S ribosomal protein S6 alpha, chloroplastic [Arachis ipaensis]	Genetic Information Processing	Translation	ko03010//Ribosome	K02990	GO:0030529//intracellular ribonucleoprotein complex	GO:0003723//RNA binding	GO:0010467//gene expression
ncbi_112764656	0.314655	0.366972	0.903226	1.70659	0.708333	2.52642e-12	2.0507e-10	ALDC	PREDICTED: fructose-bisphosphate aldolase, cytoplasmic isozyme [Arachis ipaensis]	Metabolism;Metabolism;Metabolism;Metabolism;Metabolism;Metabolism;Metabolism;Metabolism	Global and overview maps;Global and overview maps;Global and overview maps;Global and overview maps;Carbohydrate metabolism;Energy metabolism;Carbohydrate metabolism;Carbohydrate metabolism	ko01100//Metabolic pathways;ko01110//Biosynthesis of secondary metabolites;ko01200//Carbon metabolism;ko01230//Biosynthesis of amino acids;ko00010//Glycolysis / Gluconeogenesis;ko00710//Carbon fixation in photosynthetic organisms;ko00051//Fructose and mannose metabolism;ko00030//Pentose phosphate pathway	K01623;K01623;K01623;K01623;K01623;K01623;K01623;K01623	-	-	-
ncbi_112776495	0.116379	0.0458716	0.306452	0.814371	0.5	2.61455e-12	2.11992e-10	ABCB11	PREDICTED: ABC transporter B family member 11-like [Arachis ipaensis]	Environmental Information Processing	Membrane transport	ko02010//ABC transporters	K05658	GO:0031224//intrinsic component of membrane	GO:0015405//P-P-bond-hydrolysis-driven transmembrane transporter activity;GO:0017111//nucleoside-triphosphatase activity;GO:0032550//purine ribonucleoside binding	GO:0044763//single-organism cellular process;GO:0051234//establishment of localization
ncbi_112696761	4.13793	1.57798	5.40323	5.61078	3.875	2.67241e-12	2.16447e-10	NHL10	PREDICTED: protein YLS9-like [Arachis duranensis]	-	-	-	-	-	-	-
ncbi_112695626	0.659483	0.559633	2.59677	2.46707	0.75	2.69716e-12	2.18215e-10	LTI6A	PREDICTED: hydrophobic protein LTI6A-like [Arachis duranensis]	-	-	-	-	-	-	-
ncbi_112769105	0.193966	0.412844	0.435484	1.50898	0.416667	2.7113e-12	2.19121e-10	At3g21360	PREDICTED: clavaminate synthase-like protein At3g21360 [Arachis ipaensis]	-	-	-	-	-	-	-
ncbi_112726875	0.314655	0.376147	0.274194	0.0838323	0.0833333	2.73734e-12	2.20985e-10	CSP41A	PREDICTED: chloroplast stem-loop binding protein of 41 kDa a, chloroplastic [Arachis ipaensis]	-	-	-	-	-	-	-
ncbi_112697146	0.0732759	0.0458716	0.0967742	0.712575	0.125	2.84213e-12	2.29197e-10	GDPD1	PREDICTED: glycerophosphodiester phosphodiesterase GDPD1, chloroplastic-like [Arachis ipaensis]	-	-	-	-	-	GO:0042578//phosphoric ester hydrolase activity	-
ncbi_112782728	1.73707	0.87156	2.87097	2.1497	4.58333	2.93818e-12	2.36685e-10	ACA12	calcium-transporting ATPase [Medicago truncatula]	-	-	-	-	-	-	-
ncbi_112749694	0	0	0.0967742	0.233533	0	2.96196e-12	2.38344e-10	RBOHF	PREDICTED: respiratory burst oxidase homolog protein A-like [Arachis ipaensis]	Organismal Systems;Environmental Information Processing	Environmental adaptation;Signal transduction	ko04626//Plant-pathogen interaction;ko04016//MAPK signaling pathway - plant	K13447;K13447	-	-	-
ncbi_112727307	0.0172414	0.0275229	0.0483871	0.449102	0.0833333	3.0323e-12	2.4374e-10	GSTL3	PREDICTED: glutathione S-transferase L3-like [Arachis ipaensis]	Metabolism	Metabolism of other amino acids	ko00480//Glutathione metabolism	K00799	-	-	-
ncbi_112783114	0.0431034	0.0275229	0.322581	0.407186	0.75	3.29846e-12	2.64848e-10	AATP1	PREDICTED: AAA-ATPase ASD, mitochondrial-like [Arachis ipaensis]	-	-	-	-	-	GO:0003824//catalytic activity;GO:0032550//purine ribonucleoside binding	-
ncbi_112738360	0.24569	0.348624	0.354839	0.0479042	0.125	3.44162e-12	2.76046e-10	LHCA6	PREDICTED: photosystem I chlorophyll a/b-binding protein 6, chloroplastic [Arachis ipaensis]	Metabolism	Energy metabolism	ko00196//Photosynthesis - antenna proteins	K08908	GO:0009521//photosystem;GO:0031224//intrinsic component of membrane	GO:0043169//cation binding;GO:0046906//tetrapyrrole binding	GO:0006090//pyruvate metabolic process;GO:0006091//generation of precursor metabolites and energy;GO:0006464//cellular protein modification process;GO:0006739//NADP metabolic process;GO:0006873//cellular ion homeostasis;GO:0009642//response to light intensity;GO:0016072//rRNA metabolic process;GO:0019758//glycosinolate biosynthetic process;GO:0030001//metal ion transport;GO:0034285//response to d…
ncbi_112719930	0.185345	0.40367	0.225806	0.0658683	0.0416667	3.66263e-12	2.93141e-10	PNSB5	PREDICTED: photosynthetic NDH subunit of subcomplex B 5, chloroplastic [Arachis ipaensis]	-	-	-	-	GO:0044434//chloroplast part	-	GO:0006090//pyruvate metabolic process;GO:0006873//cellular ion homeostasis;GO:0009668//plastid membrane organization;GO:0030001//metal ion transport
ncbi_112776569	0.478448	0.889908	0.354839	0.383234	0.583333	3.66204e-12	2.93141e-10	RH3	PREDICTED: DEAD-box ATP-dependent RNA helicase 3, chloroplastic-like [Arachis ipaensis]	-	-	-	-	-	-	-
ncbi_112784924	0	0.0458716	0.370968	0	0	3.76051e-12	3.00651e-10	--	PREDICTED: uncharacterized protein LOC107621563 [Arachis ipaensis]	-	-	-	-	-	-	-
ncbi_112696503	0.112069	0.0733945	0.145161	0.772455	0.333333	3.8217e-12	3.05215e-10	PCUBI4-1	PREDICTED: polyubiquitin [Arachis ipaensis]	-	-	-	-	-	-	-
ncbi_112740964	0.0301724	0.0183486	0.0483871	0.54491	0.166667	3.85013e-12	3.07156e-10	CYS6	PREDICTED: cysteine proteinase inhibitor-like [Arachis duranensis]	-	-	-	-	-	-	-
ncbi_112767335	0.146552	0.0642202	0.774194	0.94012	0.333333	3.93589e-12	3.13662e-10	GAD1	PREDICTED: glutamate decarboxylase 4-like [Arachis ipaensis]	Metabolism;Metabolism;Metabolism;Metabolism;Metabolism;Metabolism	Global and overview maps;Global and overview maps;Metabolism of other amino acids;Amino acid metabolism;Carbohydrate metabolism;Metabolism of other amino acids	ko01100//Metabolic pathways;ko01110//Biosynthesis of secondary metabolites;ko00410//beta-Alanine metabolism;ko00250//Alanine, aspartate and glutamate metabolism;ko00650//Butanoate metabolism;ko00430//Taurine and hypotaurine metabolism	K01580;K01580;K01580;K01580;K01580;K01580	-	GO:0016831//carboxy-lyase activity;GO:0043168//anion binding	GO:0009064//glutamine family amino acid metabolic process
ncbi_112741329	0.0517241	0.0733945	0.387097	0.658683	0.333333	4.11465e-12	3.27557e-10	--	PREDICTED: nascent polypeptide-associated complex subunit alpha, muscle-specific form-like [Arachis ipaensis]	-	-	-	-	-	-	-
ncbi_112716352	0.551724	0.146789	0.435484	0.287425	0.583333	4.18756e-12	3.33005e-10	At3g28580	PREDICTED: AAA-ATPase ASD, mitochondrial-like [Arachis duranensis]	-	-	-	-	-	GO:0003824//catalytic activity;GO:0032550//purine ribonucleoside binding	-
ncbi_112749353	0.146552	0.293578	0.129032	0.0239521	0	4.35431e-12	3.45895e-10	--	aldose 1-epimerase family protein [Medicago truncatula]	Metabolism;Metabolism;Metabolism	Global and overview maps;Global and overview maps;Carbohydrate metabolism	ko01100//Metabolic pathways;ko01110//Biosynthesis of secondary metabolites;ko00010//Glycolysis / Gluconeogenesis	K01792;K01792;K01792	GO:0005576//extracellular region;GO:0009532//plastid stroma	GO:0003824//catalytic activity;GO:0005488//binding	GO:0044238//primary metabolic process
ncbi_112706569	1.36638	0.412844	1.20968	2.76647	1.79167	4.38512e-12	3.47972e-10	EP3	PREDICTED: endochitinase PR4-like [Arachis duranensis]	Metabolism;Metabolism	Global and overview maps;Carbohydrate metabolism	ko01100//Metabolic pathways;ko00520//Amino sugar and nucleotide sugar metabolism	K01183;K01183	-	-	-
ncbi_112802569	0.0689655	0.0550459	0.225806	0.688623	0.125	4.51922e-12	3.58231e-10	UGT74B1	PREDICTED: UDP-glycosyltransferase 74B1-like [Arachis duranensis]	Metabolism;Metabolism;Metabolism;Metabolism	Global and overview maps;Global and overview maps;Amino acid metabolism;Biosynthesis of other secondary metabolites	ko01110//Biosynthesis of secondary metabolites;ko01210//2-Oxocarboxylic acid metabolism;ko00380//Tryptophan metabolism;ko00966//Glucosinolate biosynthesis	K11820;K11820;K11820;K11820	-	GO:0016757//transferase activity, transferring glycosyl groups	-
ncbi_112795603	0.0818966	0.100917	0.483871	0.958084	0.333333	4.72411e-12	3.74074e-10	--	PREDICTED: B2 protein [Arachis duranensis]	-	-	-	-	-	-	-
ncbi_112776283	0.387931	0.422018	0.5	0.167665	0.25	4.85379e-12	3.83934e-10	CP29B	PREDICTED: 29 kDa ribonucleoprotein, chloroplastic [Arachis ipaensis]	-	-	-	-	-	-	-
ncbi_112701769	0.163793	0.311927	0.290323	0.0538922	0	4.87628e-12	3.85304e-10	RBCX2	chaperonin-like RbcX protein 2, chloroplastic [Cajanus cajan]	-	-	-	-	-	-	-
ncbi_112702321	0.482759	0.697248	1.5	2.40719	0.625	5.03719e-12	3.97596e-10	ERD15	PREDICTED: protein EARLY RESPONSIVE TO DEHYDRATION 15-like [Arachis ipaensis]	-	-	-	-	-	-	-
ncbi_112736718	0.262931	0.311927	0.274194	0.0538922	0	5.17735e-12	4.08227e-10	CSP41A	PREDICTED: chloroplast stem-loop binding protein of 41 kDa a, chloroplastic [Arachis duranensis]	-	-	-	-	-	-	-
ncbi_112702963	0.228448	0.293578	1.1129	1.24551	0.583333	5.32556e-12	4.19468e-10	INVC	PREDICTED: alkaline/neutral invertase A, mitochondrial-like [Arachis duranensis]	-	-	-	-	GO:0043231//intracellular membrane-bounded organelle	GO:0004564//beta-fructofuranosidase activity	GO:0009692//ethylene metabolic process;GO:0009845//seed germination;GO:0048506//regulation of timing of meristematic phase transition
ncbi_112766070	1.21552	2.12844	1.32258	1.58084	0.666667	5.52503e-12	4.3472e-10	VTC2	PREDICTED: GDP-L-galactose phosphorylase 1 [Arachis ipaensis]	Metabolism;Metabolism;Metabolism	Global and overview maps;Global and overview maps;Carbohydrate metabolism	ko01100//Metabolic pathways;ko01110//Biosynthesis of secondary metabolites;ko00053//Ascorbate and aldarate metabolism	K14190;K14190;K14190	-	GO:0004645//phosphorylase activity	-
ncbi_112722504	0.362069	0.256881	0.145161	0.113772	0	5.65346e-12	4.44355e-10	CHLP	PREDICTED: geranylgeranyl diphosphate reductase, chloroplastic [Arachis ipaensis]	Metabolism;Metabolism;Metabolism;Metabolism	Global and overview maps;Global and overview maps;Metabolism of terpenoids and polyketides;Metabolism of cofactors and vitamins	ko01100//Metabolic pathways;ko01110//Biosynthesis of secondary metabolites;ko00900//Terpenoid backbone biosynthesis;ko00860//Porphyrin and chlorophyll metabolism	K10960;K10960;K10960;K10960	-	GO:0016627//oxidoreductase activity, acting on the CH-CH group of donors	GO:0006779//porphyrin-containing compound biosynthetic process;GO:0044710//single-organism metabolic process
ncbi_112712203	0.0172414	0.00917431	0.33871	0.329341	0.125	5.77828e-12	4.53686e-10	MO2	PREDICTED: 2-heptyl-3-hydroxy-4(1H)-quinolone synthase-like [Arachis duranensis]	-	-	-	-	-	-	-
ncbi_112769109	1.32328	0.412844	1.01613	1.05988	0.958333	6.03514e-12	4.73355e-10	ALIS3	PREDICTED: ALA-interacting subunit 3-like [Arachis duranensis]	-	-	-	-	-	-	-
ncbi_112701958	0.25431	0.486239	0.354839	0.107784	0.0833333	6.21609e-12	4.87034e-10	RIDA	perchloric acid soluble translation inhibitor protein [Arachis hypogaea]	-	-	-	-	-	GO:0003824//catalytic activity	-
ncbi_112708169	5.49569	4.01835	16.0968	9.81437	5	6.43599e-12	5.03733e-10	At1g54290	PREDICTED: protein translation factor SUI1 homolog 2 [Arachis duranensis]	Genetic Information Processing	Translation	ko03013//RNA transport	K03113	-	-	GO:0006412//translation
ncbi_112710232	0.413793	0.559633	0.419355	0.251497	0.166667	6.57251e-12	5.13878e-10	RPL4	PREDICTED: 50S ribosomal protein L4, chloroplastic [Arachis duranensis]	Genetic Information Processing	Translation	ko03010//Ribosome	K02926	-	-	-
ncbi_112733537	0.366379	0.568807	0.435484	0.179641	0.0416667	6.58542e-12	5.14347e-10	TPT	PREDICTED: triose phosphate/phosphate translocator, chloroplastic isoform X1 [Arachis ipaensis]	-	-	-	-	GO:0031224//intrinsic component of membrane	-	GO:0051234//establishment of localization
ncbi_112776352	1.26293	0.972477	3.56452	4.41916	2.16667	6.86251e-12	5.35427e-10	ZAT5	PREDICTED: zinc finger protein ZAT11-like [Arachis ipaensis]	-	-	-	-	-	-	-
ncbi_112776153	0.530172	0.66055	0.370968	0.329341	0.25	7.07077e-12	5.51098e-10	CLPP5	PREDICTED: ATP-dependent Clp protease proteolytic subunit 5, chloroplastic [Arachis ipaensis]	-	-	-	-	-	GO:0070011//peptidase activity, acting on L-amino acid peptides	GO:0019538//protein metabolic process
ncbi_112789462	0.844828	0.348624	0.709677	0.592814	0.875	7.17251e-12	5.57859e-10	GLOX1	PREDICTED: WSC domain-containing protein ARB_07867-like [Arachis duranensis]	-	-	-	-	-	-	-
ncbi_112784219	1.02155	0.990826	3.33871	3.79042	1.66667	7.16572e-12	5.57859e-10	--	PREDICTED: glycine-rich protein A3-like isoform X1 [Arachis ipaensis]	-	-	-	-	-	-	-
ncbi_112780016	0.0344828	0.0458716	0.0645161	0.538922	0.25	7.20524e-12	5.5982e-10	FBA3	PREDICTED: probable fructose-bisphosphate aldolase 3, chloroplastic [Arachis ipaensis]	Metabolism;Metabolism;Metabolism;Metabolism;Metabolism;Metabolism;Metabolism;Metabolism	Global and overview maps;Global and overview maps;Global and overview maps;Global and overview maps;Carbohydrate metabolism;Energy metabolism;Carbohydrate metabolism;Carbohydrate metabolism	ko01100//Metabolic pathways;ko01110//Biosynthesis of secondary metabolites;ko01200//Carbon metabolism;ko01230//Biosynthesis of amino acids;ko00010//Glycolysis / Gluconeogenesis;ko00710//Carbon fixation in photosynthetic organisms;ko00051//Fructose and mannose metabolism;ko00030//Pentose phosphate pathway	K01623;K01623;K01623;K01623;K01623;K01623;K01623;K01623	GO:0009532//plastid stroma;GO:0031976//plastid thylakoid;GO:0044434//chloroplast part	GO:0016832//aldehyde-lyase activity	GO:0006006//glucose metabolic process;GO:0006090//pyruvate metabolic process;GO:0006739//NADP metabolic process;GO:0006970//response to osmotic stress
ncbi_112755044	0.0646552	0.0733945	0.33871	0.778443	0.25	7.41812e-12	5.75759e-10	GDPD1	PREDICTED: glycerophosphodiester phosphodiesterase GDPD1, chloroplastic-like [Arachis ipaensis]	-	-	-	-	-	GO:0042578//phosphoric ester hydrolase activity	-
ncbi_112737583	0.87069	0.651376	3.51613	2.52695	0.833333	7.54002e-12	5.84611e-10	KRP1	PREDICTED: calcium-binding protein PBP1-like [Arachis ipaensis]	-	-	-	-	-	-	-
ncbi_112754103	0.142241	0.284404	0.451613	1.00599	0.166667	7.63905e-12	5.91672e-10	CDC48	PREDICTED: cell division cycle protein 48 homolog [Arachis duranensis]	Genetic Information Processing	Folding, sorting and degradation	ko04141//Protein processing in endoplasmic reticulum	K13525	-	-	-
ncbi_112772547	0.00431034	0	0.0322581	0.197605	0.375	7.68621e-12	5.94706e-10	AS	PREDICTED: hydroquinone glucosyltransferase-like [Arachis ipaensis]	-	-	-	-	-	-	-
ncbi_112771606	0.271552	0.348624	0.209677	0.0958084	0.166667	7.93867e-12	6.13602e-10	OEP16	PREDICTED: outer envelope pore protein 16, chloroplastic isoform X1 [Arachis ipaensis]	-	-	-	-	GO:0031224//intrinsic component of membrane	-	-
ncbi_112737287	0.142241	0.311927	0.177419	0.0538922	0	7.99098e-12	6.17005e-10	PEX11B	PREDICTED: peroxisomal membrane protein 11B [Arachis ipaensis]	-	-	-	-	-	-	GO:0007031//peroxisome organization
ncbi_112710273	0.275862	0.330275	0.193548	0.0658683	0	8.18212e-12	6.30492e-10	KTI3	PREDICTED: factor Xa inhibitor BuXI-like [Arachis duranensis]	-	-	-	-	-	-	-
ncbi_112755922	0.383621	0.330275	0.225806	0.0658683	0.0833333	8.1826e-12	6.30492e-10	GDCSP	PREDICTED: glycine dehydrogenase (decarboxylating), mitochondrial [Arachis ipaensis]	Metabolism;Metabolism;Metabolism;Metabolism;Metabolism	Global and overview maps;Global and overview maps;Global and overview maps;Carbohydrate metabolism;Amino acid metabolism	ko01100//Metabolic pathways;ko01110//Biosynthesis of secondary metabolites;ko01200//Carbon metabolism;ko00630//Glyoxylate and dicarboxylate metabolism;ko00260//Glycine, serine and threonine metabolism	K00281;K00281;K00281;K00281;K00281	-	GO:0016642//oxidoreductase activity, acting on the CH-NH2 group of donors, disulfide as acceptor;GO:0043168//anion binding	GO:0006544//glycine metabolic process
ncbi_112697735	0.00862069	0.0183486	0.145161	0.317365	0	8.50143e-12	6.54381e-10	--	PREDICTED: uncharacterized protein LOC107495875 [Arachis duranensis]	-	-	-	-	-	-	-
ncbi_112788986	0.732759	0.788991	1.33871	3.57485	0.666667	8.56221e-12	6.58379e-10	RBG7	PREDICTED: glycine-rich RNA-binding protein GRP1A-like [Arachis duranensis]	-	-	-	-	-	-	-
ncbi_112750990	0.0344828	0.0825688	0.0483871	0.461078	0.25	8.68505e-12	6.67136e-10	PFE	PREDICTED: ferritin-2, chloroplastic-like [Arachis duranensis]	-	-	-	-	-	GO:0003824//catalytic activity;GO:0005506//iron ion binding	GO:0000041//transition metal ion transport;GO:0044710//single-organism metabolic process;GO:0046916//cellular transition metal ion homeostasis
ncbi_112776097	0.0517241	0.431193	0.112903	0.185629	0.0416667	9.1837e-12	7.04711e-10	LOX1.1	PREDICTED: linoleate 9S-lipoxygenase-like [Arachis ipaensis]	Metabolism	Lipid metabolism	ko00591//Linoleic acid metabolism	K15718	-	GO:0016701//oxidoreductase activity, acting on single donors with incorporation of molecular oxygen;GO:0043169//cation binding	GO:0006633//fatty acid biosynthetic process
ncbi_112790380	0.517241	1.19266	1.27419	0.742515	0.166667	9.50498e-12	7.28614e-10	GAPC2	PREDICTED: glyceraldehyde-3-phosphate dehydrogenase GAPC2, cytosolic [Arachis duranensis]	Metabolism;Metabolism;Metabolism;Metabolism;Metabolism;Metabolism	Global and overview maps;Global and overview maps;Global and overview maps;Global and overview maps;Carbohydrate metabolism;Energy metabolism	ko01100//Metabolic pathways;ko01110//Biosynthesis of secondary metabolites;ko01200//Carbon metabolism;ko01230//Biosynthesis of amino acids;ko00010//Glycolysis / Gluconeogenesis;ko00710//Carbon fixation in photosynthetic organisms	K00134;K00134;K00134;K00134;K00134;K00134	-	GO:0000166//nucleotide binding;GO:0016903//oxidoreductase activity, acting on the aldehyde or oxo group of donors	GO:0044710//single-organism metabolic process
ncbi_112712242	0.142241	0.330275	0.177419	0.0598802	0	9.6366e-12	7.37944e-10	ATHX	PREDICTED: thioredoxin X, chloroplastic-like [Arachis duranensis]	-	-	-	-	-	-	-
ncbi_112715908	0.418103	0.495413	0.258065	0.149701	0	9.83437e-12	7.52314e-10	RPL27	PREDICTED: 50S ribosomal protein L27, chloroplastic-like [Arachis ipaensis]	Genetic Information Processing	Translation	ko03010//Ribosome	K02899	GO:0030529//intracellular ribonucleoprotein complex	-	GO:0010467//gene expression
ncbi_112749693	0.0818966	0.0183486	0.177419	0.556886	0.208333	9.90186e-12	7.56699e-10	At5g41590	PREDICTED: protein LURP-one-related 8-like [Arachis ipaensis]	-	-	-	-	-	-	-
ncbi_112706216	0.0905172	0.146789	0.306452	0.988024	0.166667	1.06902e-11	8.16108e-10	CG5412	PREDICTED: UPF0483 protein AGAP003155-like [Arachis duranensis]	-	-	-	-	-	-	GO:0001101//response to acid chemical;GO:0006812//cation transport;GO:0009692//ethylene metabolic process;GO:0009694//jasmonic acid metabolic process;GO:0051707//response to other organism
ncbi_112776670	0.280172	0.46789	0.258065	0.137725	0.0416667	1.09395e-11	8.34283e-10	ATHX	PREDICTED: thioredoxin X, chloroplastic-like [Arachis ipaensis]	-	-	-	-	-	-	-
ncbi_112775874	0.211207	0.284404	0.806452	1.26946	0.625	1.10071e-11	8.38579e-10	At2g02240	PREDICTED: F-box protein At2g02240-like [Arachis ipaensis]	-	-	-	-	-	-	-
ncbi_112795723	0.112069	0.110092	0.387097	0.838323	0.25	1.18104e-11	8.98858e-10	TCP11	T-complex protein 11-like protein 1 [Glycine soja]	-	-	-	-	-	-	-
ncbi_112734009	0.00862069	0.0366972	0.0645161	0.365269	0.375	1.20049e-11	9.12727e-10	N	PREDICTED: toll/interleukin-1 receptor-like protein [Arachis ipaensis]	-	-	-	-	-	-	-
ncbi_112758632	0.0258621	0.0275229	0.0483871	0.419162	0.333333	1.2715e-11	9.65732e-10	HAK5	PREDICTED: potassium transporter 5-like [Arachis duranensis]	-	-	-	-	-	-	-
ncbi_112769175	0.284483	0.357798	0.177419	0.0658683	0	1.31199e-11	9.95468e-10	DIT1	PREDICTED: dicarboxylate transporter 1, chloroplastic-like [Arachis duranensis]	-	-	-	-	-	-	GO:0030001//metal ion transport;GO:0044763//single-organism cellular process
ncbi_112784455	0.0301724	0.00917431	0.0645161	0.293413	0.291667	1.32662e-11	1.00555e-09	SD18	PREDICTED: receptor-like serine/threonine-protein kinase SD1-8 [Arachis ipaensis]	-	-	-	-	-	-	-
ncbi_112702123	0.0732759	0.0825688	0.16129	0.670659	0.25	1.33802e-11	1.01316e-09	At2g26850	PREDICTED: F-box protein At2g26850-like [Arachis duranensis]	-	-	-	-	-	-	-
ncbi_112710975	0.0474138	0.0275229	0.0322581	0.479042	0.0833333	1.35518e-11	1.02406e-09	AKR1	PREDICTED: probable aldo-keto reductase 1 [Arachis duranensis]	-	-	-	-	-	-	-
ncbi_112771668	0.25431	0.293578	0.241935	0.0778443	0.0416667	1.35482e-11	1.02406e-09	ATPG	PREDICTED: ATP synthase subunit b', chloroplastic-like [Arachis duranensis]	Metabolism;Metabolism;Metabolism	Global and overview maps;Energy metabolism;Energy metabolism	ko01100//Metabolic pathways;ko00190//Oxidative phosphorylation;ko00195//Photosynthesis	K02109;K02109;K02109	GO:0009526//plastid envelope;GO:0031224//intrinsic component of membrane;GO:0031976//plastid thylakoid;GO:0033177//proton-transporting two-sector ATPase complex, proton-transporting domain;GO:0044434//chloroplast part	GO:0003824//catalytic activity;GO:0015077//monovalent inorganic cation transmembrane transporter activity	GO:0006091//generation of precursor metabolites and energy;GO:0006605//protein targeting;GO:0006739//NADP metabolic process;GO:0006754//ATP biosynthetic process;GO:0006818//hydrogen transport;GO:0006996//organelle organization;GO:0009620//response to fungus;GO:0009696//salicylic acid metabolic process;GO:0009755//hormone-mediated signaling pathway;GO:0009863//salicylic acid mediated signaling pat…
ncbi_112727120	1.30603	1.91743	1.98387	1.37126	0.708333	1.36817e-11	1.03283e-09	RPL23A	PREDICTED: 60S ribosomal protein L23 [Arachis duranensis]	Genetic Information Processing	Translation	ko03010//Ribosome	K02894	GO:0009536//plastid;GO:0015934//large ribosomal subunit	-	GO:0009451//RNA modification;GO:0010467//gene expression
ncbi_112735613	0	0.119266	0.193548	0	0	1.37633e-11	1.03794e-09	CMDH	PREDICTED: malate dehydrogenase, cytoplasmic-like isoform X1 [Arachis duranensis]	Metabolism;Metabolism;Metabolism;Metabolism;Metabolism;Metabolism;Metabolism;Metabolism	Global and overview maps;Global and overview maps;Global and overview maps;Carbohydrate metabolism;Amino acid metabolism;Energy metabolism;Carbohydrate metabolism;Carbohydrate metabolism	ko01100//Metabolic pathways;ko01110//Biosynthesis of secondary metabolites;ko01200//Carbon metabolism;ko00620//Pyruvate metabolism;ko00270//Cysteine and methionine metabolism;ko00710//Carbon fixation in photosynthetic organisms;ko00630//Glyoxylate and dicarboxylate metabolism;ko00020//Citrate cycle (TCA cycle)	K00025;K00025;K00025;K00025;K00025;K00025;K00025;K00025	-	GO:0016615//malate dehydrogenase activity	GO:0005975//carbohydrate metabolic process;GO:0006101//citrate metabolic process;GO:0043648//dicarboxylic acid metabolic process
ncbi_112769368	0.409483	0.0458716	0.193548	0.179641	0.0833333	1.38796e-11	1.04565e-09	CYP72A68	PREDICTED: cytochrome P450 72A15-like [Arachis ipaensis]	-	-	-	-	-	-	-
ncbi_112727249	0.142241	0.220183	0.66129	1.11976	0.291667	1.3965e-11	1.05101e-09	SlH4	histone H4 [Zea mays]	-	-	-	-	GO:0005911//cell-cell junction;GO:0009536//plastid;GO:0031090//organelle membrane;GO:0043232//intracellular non-membrane-bounded organelle	GO:0003676//nucleic acid binding;GO:0046983//protein dimerization activity	GO:0034728//nucleosome organization
ncbi_112711803	0.413793	0.513761	1.5	1.62275	0.125	1.43893e-11	1.08185e-09	--	phosphatase [Phaseolus vulgaris]	Metabolism	Metabolism of cofactors and vitamins	ko00760//Nicotinate and nicotinamide metabolism	K18551	-	GO:0003824//catalytic activity	-
ncbi_112695592	0.0646552	0.0275229	0.112903	0.634731	0.25	1.56203e-11	1.17322e-09	--	plant/F25P12-18 protein [Medicago truncatula]	-	-	-	-	-	-	-
ncbi_112802201	2.26724	2.11927	7.59677	7.11377	2.41667	1.58571e-11	1.18981e-09	--	PREDICTED: dehydrin DHN3-like [Arachis duranensis]	-	-	-	-	-	-	-
ncbi_112733040	0.142241	0.192661	1.30645	0.820359	0.291667	1.60635e-11	1.20408e-09	NAC081	PREDICTED: protein ATAF2 [Arachis ipaensis]	-	-	-	-	-	-	GO:0010467//gene expression;GO:0034645//cellular macromolecule biosynthetic process
ncbi_112749043	0.103448	0.0275229	0.241935	0.742515	0.25	1.64428e-11	1.23128e-09	IDD1	PREDICTED: LOW QUALITY PROTEIN: protein indeterminate-domain 2-like [Arachis duranensis]	-	-	-	-	-	GO:0043169//cation binding	-
ncbi_112766436	0.323276	0.66055	0.951613	1.71856	0.833333	1.6787e-11	1.25579e-09	HSC80	PREDICTED: heat shock cognate protein 80 [Arachis duranensis]	Organismal Systems;Genetic Information Processing	Environmental adaptation;Folding, sorting and degradation	ko04626//Plant-pathogen interaction;ko04141//Protein processing in endoplasmic reticulum	K04079;K04079	-	GO:0005515//protein binding	GO:0044267//cellular protein metabolic process;GO:0050896//response to stimulus
ncbi_112698930	0.172414	0.146789	0.66129	0.976048	0.75	1.70147e-11	1.27154e-09	TPS11	PREDICTED: probable alpha,alpha-trehalose-phosphate synthase [UDP-forming] 11 [Arachis duranensis]	Metabolism;Metabolism	Global and overview maps;Carbohydrate metabolism	ko01100//Metabolic pathways;ko00500//Starch and sucrose metabolism	K16055;K16055	-	-	-
ncbi_112789029	0.353448	0.220183	0.967742	1.58084	0.75	1.70751e-11	1.27477e-09	--	PREDICTED: E3 ubiquitin-protein ligase RNF4-like [Arachis duranensis]	-	-	-	-	-	-	-
ncbi_112736123	0.125	0.165138	0.177419	0.874251	0.333333	1.73058e-11	1.2907e-09	ASK8	PREDICTED: shaggy-related protein kinase theta-like [Arachis duranensis]	-	-	-	-	GO:0043231//intracellular membrane-bounded organelle;GO:0044444//cytoplasmic part	GO:0004672//protein kinase activity;GO:0032550//purine ribonucleoside binding	GO:0006468//protein phosphorylation;GO:0009725//response to hormone
ncbi_112697601	0.107759	0.100917	0.5	0.844311	0.583333	1.73891e-11	1.29562e-09	OPR1	PREDICTED: 12-oxophytodienoate reductase 1-like [Arachis duranensis]	Metabolism;Metabolism;Metabolism	Global and overview maps;Global and overview maps;Lipid metabolism	ko01100//Metabolic pathways;ko01110//Biosynthesis of secondary metabolites;ko00592//alpha-Linolenic acid metabolism	K05894;K05894;K05894	-	GO:0003824//catalytic activity;GO:0032553//ribonucleotide binding	GO:0044710//single-organism metabolic process
ncbi_112792164	0	0.00917431	0.0483871	0.173653	0.291667	1.74313e-11	1.29746e-09	RGLG5	PREDICTED: E3 ubiquitin-protein ligase RGLG2-like isoform X1 [Arachis duranensis]	-	-	-	-	-	GO:0003824//catalytic activity;GO:0046914//transition metal ion binding	GO:0006952//defense response;GO:0007165//signal transduction;GO:0009696//salicylic acid metabolic process
ncbi_112736825	0.211207	0.256881	1.19355	1.1497	0.375	1.75396e-11	1.30422e-09	JGB	PREDICTED: mitochondrial division protein 1-like [Arachis ipaensis]	-	-	-	-	-	-	-
ncbi_112801494	2.15086	0.633028	2.01613	2.46108	1.125	1.78222e-11	1.32391e-09	tlp	PREDICTED: protein P21-like [Arachis duranensis]	-	-	-	-	-	-	-
ncbi_112697687	0.939655	0.256881	0.854839	0.628743	0.333333	1.90697e-11	1.41517e-09	At4g32940	PREDICTED: vacuolar-processing enzyme [Arachis duranensis]	-	-	-	-	-	-	GO:0019538//protein metabolic process
ncbi_112710651	0.551724	0.963303	0.693548	0.473054	0.333333	1.99952e-11	1.48237e-09	RH3	PREDICTED: DEAD-box ATP-dependent RNA helicase 3, chloroplastic-like [Arachis duranensis]	-	-	-	-	-	-	-
ncbi_112791787	1.4569	1.26606	4.79032	4.9521	1.875	2.10019e-11	1.55546e-09	ARF	ADP-ribosylation factor, partial [Salvia miltiorrhiza]	Cellular Processes	Transport and catabolism	ko04144//Endocytosis	K07937	GO:0044464//cell part	GO:0032550//purine ribonucleoside binding	GO:0035556//intracellular signal transduction
ncbi_112707244	0.762931	1.3945	2.5	3.70659	1.20833	2.12499e-11	1.57226e-09	GOS2	PREDICTED: protein translation factor SUI1 homolog 1 [Arachis duranensis]	Genetic Information Processing	Translation	ko03013//RNA transport	K03113	-	-	-
ncbi_112758937	0.0818966	0.0550459	0.306452	0.862275	0.0416667	2.13281e-11	1.57648e-09	ZAT11	PREDICTED: zinc finger protein ZAT11-like [Arachis ipaensis]	-	-	-	-	-	-	-
ncbi_112772207	0.112069	0.0733945	0.387097	0.724551	0.541667	2.15172e-11	1.58888e-09	FRK2	PREDICTED: fructokinase-2 [Arachis ipaensis]	Metabolism;Metabolism;Metabolism;Metabolism	Global and overview maps;Carbohydrate metabolism;Carbohydrate metabolism;Carbohydrate metabolism	ko01100//Metabolic pathways;ko00500//Starch and sucrose metabolism;ko00520//Amino sugar and nucleotide sugar metabolism;ko00051//Fructose and mannose metabolism	K00847;K00847;K00847;K00847	-	GO:0016772//transferase activity, transferring phosphorus-containing groups	GO:0016310//phosphorylation;GO:0019321//pentose metabolic process
ncbi_112756320	0.0517241	0	0.241935	0.508982	0.125	2.16168e-11	1.59465e-09	--	RecA-like protein [Medicago truncatula]	-	-	-	-	-	-	-
ncbi_112756506	2.47845	2.15596	9.46774	6.14371	3	2.16584e-11	1.59614e-09	ARG2	PREDICTED: indole-3-acetic acid-induced protein ARG2-like [Arachis duranensis]	-	-	-	-	-	-	-
ncbi_112733770	0.586207	0.46789	1.74194	2.48503	0.791667	2.26075e-11	1.66443e-09	AS	PREDICTED: hydroquinone glucosyltransferase-like [Arachis duranensis]	-	-	-	-	-	GO:0016757//transferase activity, transferring glycosyl groups	-
ncbi_112791916	0.0215517	0.0550459	0.145161	0.419162	0	2.30986e-11	1.69891e-09	--	PREDICTED: probable cyclin-dependent serine/threonine-protein kinase DDB_G0292550 [Arachis duranensis]	-	-	-	-	-	-	-
ncbi_112702300	0.301724	0.238532	0.193548	0.0838323	0	2.33002e-11	1.71205e-09	DCUP	PREDICTED: uroporphyrinogen decarboxylase [Arachis ipaensis]	Metabolism;Metabolism;Metabolism	Global and overview maps;Global and overview maps;Metabolism of cofactors and vitamins	ko01100//Metabolic pathways;ko01110//Biosynthesis of secondary metabolites;ko00860//Porphyrin and chlorophyll metabolism	K01599;K01599;K01599	GO:0009526//plastid envelope;GO:0009532//plastid stroma	GO:0016830//carbon-carbon lyase activity	GO:0006779//porphyrin-containing compound biosynthetic process
ncbi_112751522	1.06034	0.46789	1.70968	0.928144	0.458333	2.36466e-11	1.73578e-09	KTI2	PREDICTED: miraculin-like [Arachis ipaensis]	-	-	-	-	-	-	GO:0010466//negative regulation of peptidase activity
ncbi_112762476	0.443966	0.394495	0.290323	0.173653	0	2.40124e-11	1.7609e-09	HEMB	PREDICTED: delta-aminolevulinic acid dehydratase, chloroplastic [Arachis duranensis]	Metabolism;Metabolism;Metabolism	Global and overview maps;Global and overview maps;Metabolism of cofactors and vitamins	ko01100//Metabolic pathways;ko01110//Biosynthesis of secondary metabolites;ko00860//Porphyrin and chlorophyll metabolism	K01698;K01698;K01698	-	GO:0016836//hydro-lyase activity;GO:0043169//cation binding	GO:0006778//porphyrin-containing compound metabolic process;GO:0018130//heterocycle biosynthetic process
ncbi_112711912	0.517241	0.697248	2.77419	1.14371	0.291667	2.54023e-11	1.86099e-09	AZF1	PREDICTED: zinc finger protein ZAT10-like [Arachis duranensis]	-	-	-	-	-	-	-
ncbi_112773233	0.116379	0.100917	0.419355	0.892216	0.25	2.56994e-11	1.88091e-09	MYB102	PREDICTED: transcription factor MYB39-like [Arachis ipaensis]	Organismal Systems	Environmental adaptation	ko04626//Plant-pathogen interaction	K09422	-	-	-
ncbi_112702171	0.323276	0.0550459	0.0967742	0.0838323	0.166667	2.64678e-11	1.93524e-09	NHL13	PREDICTED: protein YLS9 [Arachis duranensis]	-	-	-	-	-	-	-
ncbi_112764308	0.37931	0.541284	0.580645	0.179641	0.208333	2.70837e-11	1.97833e-09	CAT1	PREDICTED: catalase-like [Arachis ipaensis]	Metabolism;Metabolism;Environmental Information Processing;Cellular Processes;Metabolism;Metabolism	Global and overview maps;Global and overview maps;Signal transduction;Transport and catabolism;Carbohydrate metabolism;Amino acid metabolism	ko01110//Biosynthesis of secondary metabolites;ko01200//Carbon metabolism;ko04016//MAPK signaling pathway - plant;ko04146//Peroxisome;ko00630//Glyoxylate and dicarboxylate metabolism;ko00380//Tryptophan metabolism	K03781;K03781;K03781;K03781;K03781;K03781	GO:0005840//ribosome;GO:0009526//plastid envelope;GO:0030312//external encapsulating structure;GO:0042579//microbody	GO:0003824//catalytic activity;GO:0016209//antioxidant activity;GO:0046906//tetrapyrrole binding;GO:0046914//transition metal ion binding	GO:0006950//response to stress;GO:0042743//hydrogen peroxide metabolic process;GO:0044710//single-organism metabolic process
ncbi_112782467	0.267241	0.110092	0.596774	1.02395	0.791667	2.72351e-11	1.98744e-09	CBSX5	PREDICTED: CBS domain-containing protein CBSX5-like [Arachis ipaensis]	-	-	-	-	-	-	-
ncbi_112784973	0.211207	0.229358	0.16129	0.0419162	0	2.75223e-11	2.00643e-09	--	plant/F13G24-250 protein [Medicago truncatula]	-	-	-	-	GO:0031976//plastid thylakoid;GO:0044434//chloroplast part	-	GO:0006355//regulation of transcription, DNA-templated;GO:0006779//porphyrin-containing compound biosynthetic process;GO:0009657//plastid organization;GO:0009767//photosynthetic electron transport chain
ncbi_112712100	0.150862	0.174312	0.435484	1.06587	0.0833333	2.77606e-11	2.02183e-09	--	PREDICTED: uncharacterized protein LOC107467511 [Arachis duranensis]	-	-	-	-	-	-	-
ncbi_112800534	1.51724	0.59633	2.29032	2.07186	1.41667	2.85846e-11	2.0798e-09	CYP81E8	PREDICTED: cytochrome P450 81E8-like [Arachis duranensis]	Metabolism;Metabolism	Global and overview maps;Biosynthesis of other secondary metabolites	ko01110//Biosynthesis of secondary metabolites;ko00943//Isoflavonoid biosynthesis	K13260;K13260	GO:0031224//intrinsic component of membrane	GO:0016491//oxidoreductase activity;GO:0046906//tetrapyrrole binding;GO:0046914//transition metal ion binding	GO:0044710//single-organism metabolic process
ncbi_112695571	0.107759	0.0825688	0.129032	0.694611	0.541667	2.97516e-11	2.1626e-09	--	PREDICTED: bromodomain adjacent to zinc finger domain protein 1A-like [Lupinus angustifolius]	-	-	-	-	-	-	-
ncbi_112726807	0.142241	0.174312	0.322581	0.982036	0.333333	3.0076e-11	2.18405e-09	ASK8	PREDICTED: shaggy-related protein kinase theta-like [Arachis duranensis]	-	-	-	-	GO:0043231//intracellular membrane-bounded organelle;GO:0044444//cytoplasmic part	GO:0004672//protein kinase activity;GO:0032550//purine ribonucleoside binding	GO:0006468//protein phosphorylation;GO:0009725//response to hormone
ncbi_112792346	0.405172	0.311927	1.87097	1.62275	0.666667	3.08538e-11	2.23834e-09	WRKY28	PREDICTED: probable WRKY transcription factor 28 [Arachis duranensis]	-	-	-	-	-	-	-
ncbi_112749756	0.293103	0.376147	0.370968	0.137725	0.0416667	3.10686e-11	2.25173e-09	--	Rieske (2Fe-2S) domain protein [Medicago truncatula]	-	-	-	-	GO:0009526//plastid envelope;GO:0031976//plastid thylakoid;GO:0044434//chloroplast part	GO:0003824//catalytic activity;GO:0051536//iron-sulfur cluster binding	GO:0044710//single-organism metabolic process
ncbi_112749907	0.396552	0.348624	1.20968	0.245509	0.0416667	3.21562e-11	2.32829e-09	TSB	PREDICTED: tryptophan synthase beta chain 1-like [Arachis ipaensis]	Metabolism;Metabolism;Metabolism;Metabolism;Metabolism	Global and overview maps;Global and overview maps;Global and overview maps;Amino acid metabolism;Amino acid metabolism	ko01100//Metabolic pathways;ko01110//Biosynthesis of secondary metabolites;ko01230//Biosynthesis of amino acids;ko00260//Glycine, serine and threonine metabolism;ko00400//Phenylalanine, tyrosine and tryptophan biosynthesis	K01696;K01696;K01696;K01696;K01696	-	GO:0016836//hydro-lyase activity	GO:0006586//indolalkylamine metabolic process
ncbi_112728343	0.461207	0.192661	0.403226	0.233533	0.0416667	3.29214e-11	2.38138e-09	CYP76B6	PREDICTED: geraniol 8-hydroxylase-like [Arachis ipaensis]	-	-	-	-	-	-	-
ncbi_112716582	0.24569	0.247706	0.177419	0.0778443	0	3.36009e-11	2.42817e-09	CP33	PREDICTED: 33 kDa ribonucleoprotein, chloroplastic [Arachis duranensis]	-	-	-	-	-	-	-
ncbi_112803148	0.0258621	0.0366972	0.0967742	0.389222	0.333333	3.38033e-11	2.44043e-09	rnf170	PREDICTED: E3 ubiquitin-protein ligase RNF170 [Arachis duranensis]	-	-	-	-	-	-	-
ncbi_112702950	0.280172	0.321101	0.225806	0.0778443	0.0833333	3.45908e-11	2.49486e-09	RPS1	PREDICTED: 30S ribosomal protein S1, chloroplastic-like [Arachis ipaensis]	Genetic Information Processing	Translation	ko03010//Ribosome	K02945	GO:0030529//intracellular ribonucleoprotein complex	-	-
ncbi_112736389	0.392241	0.724771	0.935484	1.65269	1	3.65849e-11	2.63613e-09	CYP94C1	PREDICTED: cytochrome P450 94C1 [Arachis ipaensis]	-	-	-	-	-	GO:0016491//oxidoreductase activity;GO:0046906//tetrapyrrole binding;GO:0046914//transition metal ion binding	GO:0044710//single-organism metabolic process
ncbi_112755481	0.25	0.238532	0.16129	0.0479042	0.0833333	3.75555e-11	2.70147e-09	PMA4	PREDICTED: plasma membrane ATPase 4-like [Arachis ipaensis]	Metabolism	Energy metabolism	ko00190//Oxidative phosphorylation	K01535	-	-	-
ncbi_112782390	0.0215517	0.00917431	0.0967742	0.48503	0.166667	3.75643e-11	2.70147e-09	DHAPS-1	PREDICTED: phospho-2-dehydro-3-deoxyheptonate aldolase 1, chloroplastic-like [Arachis ipaensis]	Metabolism;Metabolism;Metabolism;Metabolism	Global and overview maps;Global and overview maps;Global and overview maps;Amino acid metabolism	ko01100//Metabolic pathways;ko01110//Biosynthesis of secondary metabolites;ko01230//Biosynthesis of amino acids;ko00400//Phenylalanine, tyrosine and tryptophan biosynthesis	K01626;K01626;K01626;K01626	-	GO:0003824//catalytic activity	GO:0008652//cellular amino acid biosynthetic process
ncbi_112796055	0.0344828	0.110092	0.322581	0.60479	0.166667	3.76822e-11	2.70473e-09	--	heavy metal transport/detoxification superfamily protein [Medicago truncatula]	-	-	-	-	-	GO:0043169//cation binding	-
ncbi_112736403	0.0258621	0.119266	0.0483871	0.479042	0.166667	3.76781e-11	2.70473e-09	ADT6	PREDICTED: arogenate dehydratase/prephenate dehydratase 6, chloroplastic-like [Arachis ipaensis]	Metabolism;Metabolism;Metabolism;Metabolism	Global and overview maps;Global and overview maps;Global and overview maps;Amino acid metabolism	ko01100//Metabolic pathways;ko01110//Biosynthesis of secondary metabolites;ko01230//Biosynthesis of amino acids;ko00400//Phenylalanine, tyrosine and tryptophan biosynthesis	K05359;K05359;K05359;K05359	-	GO:0031406//carboxylic acid binding	GO:0006558//L-phenylalanine metabolic process
ncbi_112716363	0.133621	0.0917431	0.16129	0.832335	0.291667	3.80614e-11	2.72931e-09	HIRL2	PREDICTED: hypersensitive-induced response protein 2 [Arachis duranensis]	-	-	-	-	-	-	-
ncbi_112797616	0.159483	0.137615	0.435484	1.13772	0.333333	3.82866e-11	2.74282e-09	CC-1	PREDICTED: cytochrome c [Arachis duranensis]	-	-	-	-	-	-	-
ncbi_112752068	1.53448	0.541284	1.77419	1.53293	1.45833	3.93873e-11	2.81896e-09	FAD-OXR	PREDICTED: flavin-dependent oxidoreductase FOX5-like [Arachis ipaensis]	Metabolism;Metabolism;Metabolism	Global and overview maps;Global and overview maps;Biosynthesis of other secondary metabolites	ko01100//Metabolic pathways;ko01110//Biosynthesis of secondary metabolites;ko00940//Phenylpropanoid biosynthesis	K22395;K22395;K22395	-	GO:0000166//nucleotide binding;GO:0016616//oxidoreductase activity, acting on the CH-OH group of donors, NAD or NADP as acceptor	GO:0044710//single-organism metabolic process
ncbi_112783284	0.435345	0.633028	1.3871	2.32335	0.416667	4.01153e-11	2.86831e-09	EIF-5A2	PREDICTED: eukaryotic translation initiation factor 5A-2 [Arachis duranensis]	-	-	-	-	-	GO:0008135//translation factor activity, RNA binding;GO:0043021//ribonucleoprotein complex binding	GO:0006448//regulation of translational elongation;GO:0006449//regulation of translational termination
ncbi_112734343	0.00862069	0.00917431	0.129032	0.275449	0.375	4.25445e-11	3.03907e-09	RGLG5	PREDICTED: E3 ubiquitin-protein ligase RGLG2-like isoform X1 [Arachis duranensis]	-	-	-	-	-	GO:0003824//catalytic activity;GO:0046914//transition metal ion binding	GO:0006952//defense response;GO:0007165//signal transduction;GO:0009696//salicylic acid metabolic process
ncbi_112706901	0	0.165138	0.016129	0	0	4.33361e-11	3.09265e-09	FAR3	PREDICTED: fatty acyl-CoA reductase 3-like isoform X2 [Arachis duranensis]	Cellular Processes;Metabolism	Transport and catabolism;Lipid metabolism	ko04146//Peroxisome;ko00073//Cutin, suberine and wax biosynthesis	K13356;K13356	-	GO:0016620//oxidoreductase activity, acting on the aldehyde or oxo group of donors, NAD or NADP as acceptor	-
ncbi_112695152	0.793103	0.311927	1.72581	1.76048	1.20833	4.36656e-11	3.11318e-09	PDR1	PREDICTED: pleiotropic drug resistance protein 1-like [Arachis duranensis]	-	-	-	-	-	GO:0017111//nucleoside-triphosphatase activity;GO:0032550//purine ribonucleoside binding	-
ncbi_112792090	0.181034	0.229358	0.129032	0.0359281	0	4.47944e-11	3.1906e-09	FKBP17-2	PREDICTED: peptidyl-prolyl cis-trans isomerase FKBP17-2, chloroplastic [Arachis duranensis]	-	-	-	-	GO:0031978//plastid thylakoid lumen	GO:0016859//cis-trans isomerase activity	GO:0005982//starch metabolic process;GO:0018208//peptidyl-proline modification
ncbi_112805069	0.482759	0.605505	2	1.46108	0.583333	4.55169e-11	3.23279e-09	CML38	EF hand calcium-binding family protein [Medicago truncatula]	Organismal Systems	Environmental adaptation	ko04626//Plant-pathogen interaction	K13448	-	-	-
ncbi_112790572	0.5	0.100917	0.306452	0.215569	0.0833333	4.54744e-11	3.23279e-09	INT2	PREDICTED: probable inositol transporter 2 [Arachis duranensis]	-	-	-	-	GO:0031224//intrinsic component of membrane	GO:0022857//transmembrane transporter activity	GO:0044763//single-organism cellular process;GO:0051234//establishment of localization
ncbi_112791590	0.193966	0.284404	0.177419	0.0538922	0.0416667	4.54777e-11	3.23279e-09	At2g44920	PREDICTED: thylakoid lumenal 15 kDa protein 1, chloroplastic [Arachis duranensis]	-	-	-	-	-	-	-
ncbi_112784839	0.482759	0.119266	0.435484	0.257485	0.166667	4.57062e-11	3.24314e-09	GDU1	PREDICTED: protein GLUTAMINE DUMPER 5 [Arachis ipaensis]	-	-	-	-	-	-	-
ncbi_112791349	0.0560345	0.0366972	0.241935	0.592814	0.25	4.92926e-11	3.49428e-09	--	PREDICTED: early nodulin-75-like [Arachis duranensis]	-	-	-	-	-	-	-
ncbi_112714498	0.012931	0.00917431	0.0806452	0.329341	0.333333	5.2354e-11	3.70777e-09	PDC1	PREDICTED: pyruvate decarboxylase 1 [Arachis ipaensis]	Metabolism;Metabolism;Metabolism	Global and overview maps;Global and overview maps;Carbohydrate metabolism	ko01100//Metabolic pathways;ko01110//Biosynthesis of secondary metabolites;ko00010//Glycolysis / Gluconeogenesis	K01568;K01568;K01568	-	GO:0016831//carboxy-lyase activity;GO:0019842//vitamin binding;GO:0046872//metal ion binding	-
ncbi_112734129	0.0775862	0.0458716	0.177419	0.640719	0	5.25924e-11	3.72111e-09	--	PREDICTED: uncharacterized protein LOC107631848 [Arachis ipaensis]	-	-	-	-	-	-	-
ncbi_112776760	0.219828	0.0642202	0.370968	1.08982	0.416667	5.27689e-11	3.73005e-09	WRKY23	PREDICTED: probable WRKY transcription factor 23 [Arachis ipaensis]	-	-	-	-	-	-	-
ncbi_112696307	1.47845	0.53211	2.35484	2.52096	2.45833	5.42513e-11	3.8312e-09	CYP94A1	PREDICTED: cytochrome P450 94A1-like [Arachis duranensis]	Metabolism	Lipid metabolism	ko00073//Cutin, suberine and wax biosynthesis	K13407	-	-	-
ncbi_112775695	0.133621	0.192661	0.548387	1.06587	0.208333	5.531e-11	3.90227e-09	PCKR1	PREDICTED: peptidyl-prolyl cis-trans isomerase [Arachis ipaensis]	-	-	-	-	-	-	-
ncbi_112707437	3.10776	2.37615	7.14516	4.01796	2.125	5.57744e-11	3.9313e-09	ERF4	PREDICTED: ethylene-responsive transcription factor 4-like [Arachis duranensis]	-	-	-	-	-	-	-
ncbi_112797200	0.211207	0.247706	0.225806	0.0299401	0	5.59604e-11	3.94068e-09	--	PREDICTED: uncharacterized protein LOC107485280 [Arachis duranensis]	-	-	-	-	-	-	-
ncbi_112792325	0.0301724	0.0275229	0.16129	0.491018	0.0833333	5.80992e-11	4.08743e-09	PGIP1	PREDICTED: polygalacturonase inhibitor 2-like [Arachis duranensis]	-	-	-	-	-	-	-
ncbi_112723650	0.0301724	0.00917431	0.129032	0.443114	0.125	5.90875e-11	4.15303e-09	IQM4	PREDICTED: IQ domain-containing protein IQM1-like [Arachis ipaensis]	-	-	-	-	-	-	-
ncbi_112706599	0.133621	0.293578	0.241935	0.0598802	0.0416667	5.95619e-11	4.18243e-09	BBX25	PREDICTED: B-box zinc finger protein 25-like [Arachis duranensis]	-	-	-	-	-	-	-
ncbi_112792485	0.012931	0.0458716	0.33871	0.461078	0.0833333	6.10776e-11	4.28482e-09	CODM	PREDICTED: codeine O-demethylase-like [Arachis duranensis]	-	-	-	-	-	-	-
ncbi_112786104	0	0	0.016129	0.245509	0.0416667	6.17838e-11	4.33027e-09	ISPG	PREDICTED: 4-hydroxy-3-methylbut-2-en-1-yl diphosphate synthase (ferredoxin), chloroplastic-like [Arachis ipaensis]	Metabolism;Metabolism;Metabolism	Global and overview maps;Global and overview maps;Metabolism of terpenoids and polyketides	ko01100//Metabolic pathways;ko01110//Biosynthesis of secondary metabolites;ko00900//Terpenoid backbone biosynthesis	K03526;K03526;K03526	-	GO:0052592//oxidoreductase activity, acting on CH or CH2 groups, with an iron-sulfur protein as acceptor	GO:0006721//terpenoid metabolic process
ncbi_112705597	4.08621	3.6789	11.4677	12.3413	4.33333	6.2128e-11	4.35031e-09	TRX1	PREDICTED: thioredoxin H-type [Arachis duranensis]	-	-	-	-	GO:0005576//extracellular region;GO:0044444//cytoplasmic part	GO:0015036//disulfide oxidoreductase activity;GO:0030234//enzyme regulator activity	GO:0009893//positive regulation of metabolic process;GO:0018904//ether metabolic process;GO:0019725//cellular homeostasis
ncbi_112734913	0	0.0458716	0.016129	0.257485	0	6.3967e-11	4.47066e-09	PIX13	PREDICTED: probable serine/threonine-protein kinase NAK [Arachis ipaensis]	-	-	-	-	GO:0016020//membrane	GO:0004713//protein tyrosine kinase activity;GO:0032550//purine ribonucleoside binding	GO:0006468//protein phosphorylation;GO:0007165//signal transduction;GO:0009267//cellular response to starvation;GO:0009620//response to fungus;GO:0009696//salicylic acid metabolic process;GO:0009814//defense response, incompatible interaction;GO:0010243//response to organonitrogen compound
ncbi_112783133	0.0215517	0.0183486	0.0645161	0.431138	0.208333	6.39423e-11	4.47066e-09	PCO2	PREDICTED: plant cysteine oxidase 2-like [Arachis ipaensis]	Metabolism;Metabolism	Global and overview maps;Metabolism of other amino acids	ko01100//Metabolic pathways;ko00430//Taurine and hypotaurine metabolism	K10712;K10712	-	GO:0016491//oxidoreductase activity	GO:0044710//single-organism metabolic process
ncbi_112696520	0.0172414	0.0183486	0.0483871	0.365269	0.0833333	6.43788e-11	4.49522e-09	RIPK	PREDICTED: serine/threonine-protein kinase At5g01020-like [Arachis duranensis]	-	-	-	-	-	-	-
ncbi_112791521	0.0431034	0.0458716	0.225806	0.532934	0.25	6.65238e-11	4.64065e-09	H3-7	PREDICTED: histone H3.2 [Musa acuminata subsp. malaccensis] [Musa acuminata]	-	-	-	-	GO:0043231//intracellular membrane-bounded organelle;GO:0043232//intracellular non-membrane-bounded organelle	GO:0003676//nucleic acid binding;GO:0046983//protein dimerization activity	-
ncbi_112740947	0	0.00917431	0	0.365269	0	7.4078e-11	5.16278e-09	CHS	PREDICTED: stilbene synthase 3-like [Arachis ipaensis]	Metabolism;Metabolism;Organismal Systems;Metabolism	Global and overview maps;Global and overview maps;Environmental adaptation;Biosynthesis of other secondary metabolites	ko01100//Metabolic pathways;ko01110//Biosynthesis of secondary metabolites;ko04712//Circadian rhythm - plant;ko00941//Flavonoid biosynthesis	K00660;K00660;K00660;K00660	-	-	-
ncbi_112706311	0.215517	0.366972	0.274194	0.0778443	0.0833333	7.42375e-11	5.16905e-09	PSRP6	PREDICTED: 50S ribosomal protein 6, chloroplastic [Arachis duranensis]	-	-	-	-	-	-	-
ncbi_112748468	1.14655	0.311927	0.741935	1.1976	1.33333	7.59492e-11	5.28329e-09	CYP81E8	PREDICTED: cytochrome P450 81E8-like [Arachis ipaensis]	-	-	-	-	-	GO:0016491//oxidoreductase activity;GO:0046906//tetrapyrrole binding;GO:0046914//transition metal ion binding	GO:0044710//single-organism metabolic process
ncbi_112755157	0.107759	0.0825688	0.33871	0.766467	0.541667	7.60373e-11	5.28449e-09	SDH2-2	PREDICTED: succinate dehydrogenase [ubiquinone] iron-sulfur subunit 2, mitochondrial-like [Arachis duranensis]	Metabolism;Metabolism;Metabolism;Metabolism;Metabolism	Global and overview maps;Global and overview maps;Global and overview maps;Energy metabolism;Carbohydrate metabolism	ko01100//Metabolic pathways;ko01110//Biosynthesis of secondary metabolites;ko01200//Carbon metabolism;ko00190//Oxidative phosphorylation;ko00020//Citrate cycle (TCA cycle)	K00235;K00235;K00235;K00235;K00235	GO:0019866//organelle inner membrane	GO:0000104//succinate dehydrogenase activity;GO:0043169//cation binding;GO:0051536//iron-sulfur cluster binding	GO:0006101//citrate metabolic process
ncbi_112744261	0.0474138	0.100917	0.177419	0.57485	0.291667	7.68485e-11	5.33588e-09	IPI1	PREDICTED: isopentenyl-diphosphate Delta-isomerase I [Arachis ipaensis]	Metabolism;Metabolism;Metabolism	Global and overview maps;Global and overview maps;Metabolism of terpenoids and polyketides	ko01100//Metabolic pathways;ko01110//Biosynthesis of secondary metabolites;ko00900//Terpenoid backbone biosynthesis	K01823;K01823;K01823	-	GO:0003824//catalytic activity	GO:0006720//isoprenoid metabolic process
ncbi_112719848	0.181034	0.302752	0.0645161	0.0419162	0.125	7.72829e-11	5.36104e-09	ndhN	PREDICTED: NAD(P)H-quinone oxidoreductase subunit N, chloroplastic [Arachis ipaensis]	-	-	-	-	GO:0009526//plastid envelope;GO:0043234//protein complex;GO:0044434//chloroplast part	GO:0016651//oxidoreductase activity, acting on NAD(P)H	GO:0005982//starch metabolic process;GO:0006739//NADP metabolic process;GO:0009451//RNA modification;GO:0009893//positive regulation of metabolic process;GO:0010257//NADH dehydrogenase complex assembly;GO:0016109//tetraterpenoid biosynthetic process;GO:0050832//defense response to fungus
ncbi_112703053	0.0431034	0.311927	0.0322581	0.0239521	0.0416667	8.27255e-11	5.73325e-09	BGLU12	PREDICTED: vicianin hydrolase-like [Arachis duranensis]	-	-	-	-	-	GO:0015926//glucosidase activity	GO:0044238//primary metabolic process
ncbi_114926186	0.0215517	0.0183486	0	0.233533	0.416667	8.41341e-11	5.82544e-09	ND1	PREDICTED: NADH-ubiquinone oxidoreductase chain 1 [Arachis ipaensis]	Metabolism;Metabolism	Global and overview maps;Energy metabolism	ko01100//Metabolic pathways;ko00190//Oxidative phosphorylation	K03878;K03878	GO:0019866//organelle inner membrane;GO:0031224//intrinsic component of membrane;GO:0043231//intracellular membrane-bounded organelle	GO:0050136//NADH dehydrogenase (quinone) activity	GO:0044710//single-organism metabolic process
ncbi_112723073	0	0	0	0.173653	0	8.56392e-11	5.92415e-09	FPF1	PREDICTED: flowering-promoting factor 1-like protein 3 [Arachis duranensis]	-	-	-	-	-	-	-
ncbi_112758346	0.0991379	0.0917431	0.274194	0.724551	0.375	8.6702e-11	5.9921e-09	DIR21	PREDICTED: dirigent protein 21-like [Arachis ipaensis]	-	-	-	-	-	-	-
ncbi_112790517	0.0732759	0.0458716	0.467742	0.586826	0.0833333	8.69066e-11	5.99511e-09	CCR1	PREDICTED: cinnamoyl-CoA reductase 1-like [Arachis ipaensis]	-	-	-	-	-	GO:0048037//cofactor binding	-
ncbi_112705890	0.12069	0.302752	0.193548	0.0419162	0	8.68521e-11	5.99511e-09	PPH1	PREDICTED: protein phosphatase 2C 57 isoform X1 [Arachis duranensis]	-	-	-	-	-	-	-
ncbi_112707138	0.62931	1.01835	0.983871	0.586826	0.166667	8.8016e-11	6.06602e-09	AAC3	PREDICTED: ADP,ATP carrier protein 3, mitochondrial-like [Arachis duranensis]	-	-	-	-	-	-	-
ncbi_112715819	0.116379	0.0733945	0.241935	0.844311	0.25	8.82296e-11	6.07511e-09	PER52	PREDICTED: peroxidase P7 [Arachis duranensis]	Metabolism;Metabolism;Metabolism	Global and overview maps;Global and overview maps;Biosynthesis of other secondary metabolites	ko01100//Metabolic pathways;ko01110//Biosynthesis of secondary metabolites;ko00940//Phenylpropanoid biosynthesis	K00430;K00430;K00430	-	-	-
ncbi_112710568	0.0775862	0.0183486	0.483871	0.269461	0.0833333	9.11356e-11	6.2694e-09	GPAT2	glycerol-3-phosphate acyltransferase 2 [Arachis hypogaea]	Metabolism;Metabolism;Metabolism;Metabolism	Global and overview maps;Global and overview maps;Lipid metabolism;Lipid metabolism	ko01100//Metabolic pathways;ko01110//Biosynthesis of secondary metabolites;ko00564//Glycerophospholipid metabolism;ko00561//Glycerolipid metabolism	K13508;K13508;K13508;K13508	-	GO:0016740//transferase activity	-
ncbi_112737328	0.241379	0.321101	6.25806	0.317365	0	9.16309e-11	6.29766e-09	At4g34880	Amidase family protein [Theobroma cacao]	Metabolism;Metabolism;Metabolism	Amino acid metabolism;Amino acid metabolism;Amino acid metabolism	ko00330//Arginine and proline metabolism;ko00380//Tryptophan metabolism;ko00360//Phenylalanine metabolism	K01426;K01426;K01426	-	-	-
ncbi_112800968	0.202586	0.394495	0.241935	0.0778443	0.0833333	9.29652e-11	6.38347e-09	GSTU18	PREDICTED: glutathione S-transferase U18-like [Arachis duranensis]	Metabolism	Metabolism of other amino acids	ko00480//Glutathione metabolism	K00799	-	-	-
ncbi_112765917	0.418103	0.568807	0.274194	0.251497	0.166667	9.56805e-11	6.56386e-09	RPS13	PREDICTED: 30S ribosomal protein S13, chloroplastic [Arachis duranensis]	Genetic Information Processing	Translation	ko03010//Ribosome	K02952	-	-	-
ncbi_112723038	0.155172	0.100917	0.419355	1.11377	0.333333	9.5852e-11	6.56957e-09	POPTRDRAFT_820933	PREDICTED: CASP-like protein 1D2 [Arachis ipaensis]	-	-	-	-	-	-	-
ncbi_112749469	0.012931	0.00917431	0.0322581	0.299401	0	9.78461e-11	6.70008e-09	--	PREDICTED: uncharacterized protein LOC107642901 [Arachis ipaensis]	-	-	-	-	-	-	-
ncbi_112714826	0.318966	0.449541	1.16129	0.221557	0.0416667	1.00557e-10	6.87938e-09	--	PREDICTED: classical arabinogalactan protein 1-like [Arachis duranensis]	-	-	-	-	-	-	-
ncbi_112734090	0.0732759	0.0733945	0.209677	0.616766	0.208333	1.00799e-10	6.88958e-09	--	RING/FYVE/PHD zinc finger protein [Medicago truncatula]	-	-	-	-	-	-	-
ncbi_112793152	0.112069	0.211009	0.0967742	0.00598802	0	1.0118e-10	6.90294e-09	PNSB5	PREDICTED: photosynthetic NDH subunit of subcomplex B 5, chloroplastic [Arachis duranensis]	-	-	-	-	GO:0044434//chloroplast part	-	GO:0006090//pyruvate metabolic process;GO:0006873//cellular ion homeostasis;GO:0009668//plastid membrane organization;GO:0030001//metal ion transport
ncbi_112712543	0.323276	0.504587	0.306452	0.143713	0.333333	1.01163e-10	6.90294e-09	RPL21	PREDICTED: 50S ribosomal protein L21, chloroplastic [Arachis ipaensis]	Genetic Information Processing	Translation	ko03010//Ribosome	K02888	-	-	-
ncbi_112703344	1.625	2.49541	2.12903	2.03593	1.125	1.0431e-10	7.10999e-09	RPL10	PREDICTED: 60S ribosomal protein L10-like [Arachis duranensis]	Genetic Information Processing	Translation	ko03010//Ribosome	K02866	-	-	-
ncbi_112788913	0.594828	0.412844	1.41935	2.11976	0.833333	1.05184e-10	7.16303e-09	JGB	PREDICTED: mitochondrial division protein 1-like [Arachis duranensis]	-	-	-	-	-	-	-
ncbi_112719766	0.198276	0.321101	0.16129	0.0598802	0	1.07712e-10	7.32848e-09	BOU	PREDICTED: mitochondrial carnitine/acylcarnitine carrier-like protein isoform X1 [Arachis ipaensis]	-	-	-	-	-	-	-
ncbi_112708997	0.168103	0.238532	0.129032	0.0179641	0	1.11974e-10	7.61146e-09	CAS	PREDICTED: calcium sensing receptor, chloroplastic [Arachis duranensis]	-	-	-	-	GO:0043231//intracellular membrane-bounded organelle	GO:0031559//oxidosqualene cyclase activity	GO:0006090//pyruvate metabolic process;GO:0006633//fatty acid biosynthetic process;GO:0006694//steroid biosynthetic process;GO:0006779//porphyrin-containing compound biosynthetic process;GO:0009668//plastid membrane organization;GO:0016104//triterpenoid biosynthetic process;GO:0016109//tetraterpenoid biosynthetic process;GO:0046471//phosphatidylglycerol metabolic process;GO:0048229//gametophyte d…
ncbi_112790991	0.452586	0.477064	1.17742	2.07186	1.25	1.12119e-10	7.61436e-09	SAT3	PREDICTED: serine acetyltransferase 1, chloroplastic [Arachis duranensis]	Metabolism;Metabolism;Metabolism;Metabolism;Metabolism;Metabolism	Global and overview maps;Global and overview maps;Global and overview maps;Global and overview maps;Amino acid metabolism;Energy metabolism	ko01100//Metabolic pathways;ko01110//Biosynthesis of secondary metabolites;ko01200//Carbon metabolism;ko01230//Biosynthesis of amino acids;ko00270//Cysteine and methionine metabolism;ko00920//Sulfur metabolism	K00640;K00640;K00640;K00640;K00640;K00640	-	GO:0016412//serine O-acyltransferase activity	GO:0006563//L-serine metabolic process
ncbi_112749859	0.288793	0.59633	0.403226	0.245509	0.291667	1.13977e-10	7.73348e-09	GSVIVT00020038001	PREDICTED: 40S ribosomal protein S3a [Arachis duranensis]	Genetic Information Processing	Translation	ko03010//Ribosome	K02984	GO:0015935//small ribosomal subunit	-	GO:0010467//gene expression
ncbi_112711608	0.00862069	0.0275229	0.209677	0.377246	0.0416667	1.15839e-10	7.85271e-09	SGT1	PREDICTED: protein SGT1 homolog B-like [Arachis duranensis]	Organismal Systems	Environmental adaptation	ko04626//Plant-pathogen interaction	K12795	-	-	-
ncbi_112775260	0.219828	0.12844	0.387097	1.01198	0.333333	1.20143e-10	8.13702e-09	CYP89A9	PREDICTED: cytochrome P450 89A2-like [Arachis ipaensis]	-	-	-	-	-	GO:0016491//oxidoreductase activity;GO:0046906//tetrapyrrole binding;GO:0046914//transition metal ion binding	GO:0044710//single-organism metabolic process
ncbi_112758854	0.189655	0.238532	0.16129	0.0419162	0	1.26896e-10	8.58661e-09	PSAE-1	PREDICTED: photosystem I reaction center subunit IV, chloroplastic [Arachis ipaensis]	Metabolism;Metabolism	Global and overview maps;Energy metabolism	ko01100//Metabolic pathways;ko00195//Photosynthesis	K02693;K02693	GO:0043234//protein complex	-	GO:0044237//cellular metabolic process
ncbi_112703444	0.0517241	0.0825688	0.209677	0.706587	0.291667	1.28524e-10	8.68888e-09	PARC	PREDICTED: probable glutathione S-transferase [Arachis duranensis]	Metabolism	Metabolism of other amino acids	ko00480//Glutathione metabolism	K00799	-	GO:0016765//transferase activity, transferring alkyl or aryl (other than methyl) groups	-
ncbi_112743956	0	0	0	0.203593	0.0833333	1.32633e-10	8.95851e-09	N	PREDICTED: TMV resistance protein N-like [Arachis ipaensis]	-	-	-	-	-	-	-
ncbi_112736609	0.142241	0.238532	0.193548	1.09581	0.333333	1.33231e-10	8.99073e-09	At5g59910	PREDICTED: histone H2B-like [Arachis duranensis]	-	-	-	-	GO:0043231//intracellular membrane-bounded organelle;GO:0043232//intracellular non-membrane-bounded organelle	GO:0003676//nucleic acid binding;GO:0046983//protein dimerization activity	-
ncbi_112754595	0.607759	0.825688	0.774194	0.413174	0.166667	1.34845e-10	9.09139e-09	BAS1	PREDICTED: 2-Cys peroxiredoxin BAS1, chloroplastic [Lupinus angustifolius]	-	-	-	-	-	-	-
ncbi_112764187	0.0689655	0.0366972	0.16129	0.628743	0.166667	1.37165e-10	9.23946e-09	BZIP11	PREDICTED: bZIP transcription factor 53-like [Arachis ipaensis]	-	-	-	-	-	-	-
ncbi_112789414	0.336207	0.440367	0.403226	0.11976	0.0833333	1.40981e-10	9.48794e-09	RPL1	PREDICTED: 50S ribosomal protein L1, chloroplastic isoform X1 [Arachis ipaensis]	Genetic Information Processing	Translation	ko03010//Ribosome	K02863	-	-	-
ncbi_112765218	0.262931	0.348624	0.903226	1.46707	0.541667	1.42958e-10	9.61227e-09	CYTB5-E	PREDICTED: cytochrome b5 isoform E [Arachis duranensis]	-	-	-	-	-	GO:0043169//cation binding	-
ncbi_112771496	0.344828	0.155963	0.354839	1.23353	0.708333	1.4403e-10	9.6756e-09	ACO3	PREDICTED: aconitate hydratase, cytoplasmic-like [Arachis ipaensis]	Metabolism;Metabolism;Metabolism;Metabolism;Metabolism;Metabolism;Metabolism	Global and overview maps;Global and overview maps;Global and overview maps;Global and overview maps;Carbohydrate metabolism;Global and overview maps;Carbohydrate metabolism	ko01100//Metabolic pathways;ko01110//Biosynthesis of secondary metabolites;ko01200//Carbon metabolism;ko01230//Biosynthesis of amino acids;ko00630//Glyoxylate and dicarboxylate metabolism;ko01210//2-Oxocarboxylic acid metabolism;ko00020//Citrate cycle (TCA cycle)	K01681;K01681;K01681;K01681;K01681;K01681;K01681	-	GO:0003824//catalytic activity;GO:0051536//iron-sulfur cluster binding	-
ncbi_112775751	0.116379	0.137615	0.225806	0.934132	0.416667	1.44822e-10	9.72002e-09	MGL	PREDICTED: methionine gamma-lyase-like [Arachis ipaensis]	Metabolism;Metabolism	Amino acid metabolism;Metabolism of other amino acids	ko00270//Cysteine and methionine metabolism;ko00450//Selenocompound metabolism	K01761;K01761	GO:0044444//cytoplasmic part	GO:0016846//carbon-sulfur lyase activity;GO:0043168//anion binding	GO:0009087//methionine catabolic process;GO:0051260//protein homooligomerization
ncbi_112765128	0.267241	0.46789	0.774194	1.41317	0.291667	1.49076e-10	9.99657e-09	SlH4	histone H4 [Zea mays]	-	-	-	-	GO:0005911//cell-cell junction;GO:0009536//plastid;GO:0031090//organelle membrane;GO:0043232//intracellular non-membrane-bounded organelle	GO:0003676//nucleic acid binding;GO:0046983//protein dimerization activity	GO:0034728//nucleosome organization
ncbi_112714793	0.0517241	0.0825688	0.322581	0.610778	0.125	1.55726e-10	1.04331e-08	GGP5	PREDICTED: gamma-glutamyl peptidase 5-like [Arachis duranensis]	-	-	-	-	-	-	-
ncbi_112735558	0.0387931	0.174312	0.274194	0.508982	0.375	1.58066e-10	1.05803e-08	DJA6	PREDICTED: dnaJ protein homolog 1-like [Arachis duranensis]	Genetic Information Processing	Folding, sorting and degradation	ko04141//Protein processing in endoplasmic reticulum	K09503	-	GO:0005515//protein binding;GO:0043169//cation binding	GO:0006950//response to stress;GO:0044267//cellular protein metabolic process
ncbi_112717378	0.306034	0.302752	0.935484	1.43713	0.333333	1.59886e-10	1.06926e-08	SAG20	wound-induced protein 1-like protein [Phaseolus vulgaris]	-	-	-	-	-	-	-
ncbi_112734525	0.125	0.110092	0.193548	0.580838	0.708333	1.64667e-10	1.10024e-08	PGIP2	PREDICTED: polygalacturonase inhibitor 2-like [Arachis ipaensis]	-	-	-	-	-	-	-
ncbi_112771332	0.836207	1.07339	2.5	1.24551	0.208333	1.65529e-10	1.10501e-08	PBP1	PREDICTED: calcium-binding protein PBP1-like [Arachis duranensis]	-	-	-	-	-	-	-
ncbi_112703019	0.543103	0.146789	0.370968	0.185629	0.458333	1.66293e-10	1.10911e-08	MFSD12	PREDICTED: major facilitator superfamily domain-containing protein 12-like [Arachis duranensis]	-	-	-	-	-	-	-
ncbi_112764704	0.0474138	0.0550459	0.193548	0.682635	0.0416667	1.71643e-10	1.14377e-08	IDH1	PREDICTED: isocitrate dehydrogenase [NADP] [Arachis duranensis]	Metabolism;Metabolism;Metabolism;Metabolism;Metabolism;Cellular Processes;Metabolism;Metabolism	Global and overview maps;Global and overview maps;Global and overview maps;Global and overview maps;Metabolism of other amino acids;Transport and catabolism;Global and overview maps;Carbohydrate metabolism	ko01100//Metabolic pathways;ko01110//Biosynthesis of secondary metabolites;ko01200//Carbon metabolism;ko01230//Biosynthesis of amino acids;ko00480//Glutathione metabolism;ko04146//Peroxisome;ko01210//2-Oxocarboxylic acid metabolism;ko00020//Citrate cycle (TCA cycle)	K00031;K00031;K00031;K00031;K00031;K00031;K00031;K00031	GO:0005576//extracellular region;GO:0005911//cell-cell junction;GO:0009532//plastid stroma;GO:0016020//membrane	GO:0000166//nucleotide binding;GO:0004448//isocitrate dehydrogenase activity;GO:0046914//transition metal ion binding	GO:0006006//glucose metabolic process;GO:0006090//pyruvate metabolic process;GO:0006101//citrate metabolic process;GO:0006970//response to osmotic stress;GO:0006996//organelle organization;GO:0009617//response to bacterium;GO:0019941//modification-dependent protein catabolic process;GO:0032879//regulation of localization;GO:0035966//response to topologically incorrect protein;GO:0042044//fluid tr…
ncbi_112701935	0.301724	0.311927	0.290323	0.0778443	0.0416667	1.72186e-10	1.14538e-08	At4g02530	PREDICTED: thylakoid lumenal 16.5 kDa protein, chloroplastic [Arachis duranensis]	-	-	-	-	-	-	-
ncbi_112779358	0.409483	0.431193	0.580645	0.281437	0.0416667	1.72193e-10	1.14538e-08	NEET	PREDICTED: CDGSH iron-sulfur domain-containing protein NEET [Arachis duranensis]	-	-	-	-	-	GO:0051536//iron-sulfur cluster binding	-
ncbi_112784300	0	0.12844	0	0.0179641	0	1.73725e-10	1.15454e-08	CHI3	PREDICTED: probable chalcone--flavonone isomerase 3 [Arachis ipaensis]	Metabolism;Metabolism;Metabolism	Global and overview maps;Global and overview maps;Biosynthesis of other secondary metabolites	ko01100//Metabolic pathways;ko01110//Biosynthesis of secondary metabolites;ko00941//Flavonoid biosynthesis	K01859;K01859;K01859	-	-	-
ncbi_112775334	0.012931	0.00917431	0.0645161	0.347305	0.166667	1.75668e-10	1.16641e-08	HSP70	PREDICTED: heat shock 70 kDa protein-like [Arachis ipaensis]	Genetic Information Processing;Cellular Processes;Genetic Information Processing	Folding, sorting and degradation;Transport and catabolism;Transcription	ko04141//Protein processing in endoplasmic reticulum;ko04144//Endocytosis;ko03040//Spliceosome	K03283;K03283;K03283	-	GO:0016628//oxidoreductase activity, acting on the CH-CH group of donors, NAD or NADP as acceptor;GO:0032550//purine ribonucleoside binding	GO:0044710//single-organism metabolic process
ncbi_112702582	0.0560345	0.0825688	0.129032	0.664671	0.125	1.77242e-10	1.17582e-08	IDH1	PREDICTED: isocitrate dehydrogenase [NADP] [Arachis duranensis]	Metabolism;Metabolism;Metabolism;Metabolism;Metabolism;Cellular Processes;Metabolism;Metabolism	Global and overview maps;Global and overview maps;Global and overview maps;Global and overview maps;Metabolism of other amino acids;Transport and catabolism;Global and overview maps;Carbohydrate metabolism	ko01100//Metabolic pathways;ko01110//Biosynthesis of secondary metabolites;ko01200//Carbon metabolism;ko01230//Biosynthesis of amino acids;ko00480//Glutathione metabolism;ko04146//Peroxisome;ko01210//2-Oxocarboxylic acid metabolism;ko00020//Citrate cycle (TCA cycle)	K00031;K00031;K00031;K00031;K00031;K00031;K00031;K00031	GO:0005576//extracellular region;GO:0005911//cell-cell junction;GO:0009532//plastid stroma;GO:0016020//membrane	GO:0000166//nucleotide binding;GO:0004448//isocitrate dehydrogenase activity;GO:0046914//transition metal ion binding	GO:0006006//glucose metabolic process;GO:0006090//pyruvate metabolic process;GO:0006101//citrate metabolic process;GO:0006970//response to osmotic stress;GO:0006996//organelle organization;GO:0009617//response to bacterium;GO:0019941//modification-dependent protein catabolic process;GO:0032879//regulation of localization;GO:0035966//response to topologically incorrect protein;GO:0042044//fluid tr…
ncbi_112711277	0.508621	0.174312	0.241935	1.33533	0.666667	1.85818e-10	1.23161e-08	PHT1-4	PREDICTED: probable inorganic phosphate transporter 1-3 [Arachis duranensis]	-	-	-	-	GO:0031224//intrinsic component of membrane	GO:0005215//transporter activity	GO:0015698//inorganic anion transport;GO:0044763//single-organism cellular process
ncbi_112784058	0	0.137615	0.209677	0.0239521	0	1.93376e-10	1.28057e-08	--	PREDICTED: uncharacterized protein LOC107482101 [Arachis duranensis]	-	-	-	-	-	-	-
ncbi_112792364	0	0	0.0322581	0.203593	0	1.96815e-10	1.30218e-08	At1g30760	PREDICTED: reticuline oxidase-like protein [Arachis duranensis]	Metabolism;Metabolism;Metabolism	Global and overview maps;Global and overview maps;Biosynthesis of other secondary metabolites	ko01100//Metabolic pathways;ko01110//Biosynthesis of secondary metabolites;ko00940//Phenylpropanoid biosynthesis	K22395;K22395;K22395	-	GO:0000166//nucleotide binding;GO:0016616//oxidoreductase activity, acting on the CH-OH group of donors, NAD or NADP as acceptor	GO:0044710//single-organism metabolic process
ncbi_112803490	0.336207	0.376147	0.322581	0.179641	0.0416667	2.0541e-10	1.35784e-08	CLPT2	PREDICTED: ATP-dependent Clp protease ATP-binding subunit CLPT2, chloroplastic-like isoform X1 [Arachis duranensis]	-	-	-	-	-	-	-
ncbi_112751213	0	0.0183486	0.0967742	0.287425	0.166667	2.22764e-10	1.47125e-08	--	PREDICTED: dynein light chain 1, cytoplasmic-like [Arachis duranensis]	-	-	-	-	GO:0043231//intracellular membrane-bounded organelle	GO:0005088//Ras guanyl-nucleotide exchange factor activity	GO:0000904//cell morphogenesis involved in differentiation;GO:0007017//microtubule-based process
ncbi_112710876	0.206897	0.256881	0.145161	0.0778443	0	2.28616e-10	1.50856e-08	At1g54780	PREDICTED: UPF0603 protein At1g54780, chloroplastic [Arachis duranensis]	-	-	-	-	GO:0031224//intrinsic component of membrane;GO:0031976//plastid thylakoid;GO:0044434//chloroplast part;GO:0044436//thylakoid part	-	GO:0000097//sulfur amino acid biosynthetic process;GO:0006090//pyruvate metabolic process;GO:0006633//fatty acid biosynthetic process;GO:0006779//porphyrin-containing compound biosynthetic process;GO:0006796//phosphate-containing compound metabolic process;GO:0006996//organelle organization;GO:0009639//response to red or far red light;GO:0009765//photosynthesis, light harvesting;GO:0009767//photo…
ncbi_112751008	0.0301724	0.0366972	0.0645161	0.556886	0.166667	2.39695e-10	1.58026e-08	PYL4	PREDICTED: abscisic acid receptor PYL4-like [Arachis duranensis]	Environmental Information Processing;Environmental Information Processing	Signal transduction;Signal transduction	ko04075//Plant hormone signal transduction;ko04016//MAPK signaling pathway - plant	K14496;K14496	-	-	-
ncbi_112750544	0.306034	0.40367	0.193548	0.155689	0.125	2.52031e-10	1.66013e-08	RPL15	PREDICTED: 50S ribosomal protein L15, chloroplastic-like [Arachis duranensis]	Genetic Information Processing	Translation	ko03010//Ribosome	K02876	-	-	-
ncbi_112695982	1.23276	1.87156	2.59677	1.86826	0.666667	2.54092e-10	1.67075e-08	ERD15	PREDICTED: protein EARLY RESPONSIVE TO DEHYDRATION 15 [Arachis duranensis]	-	-	-	-	-	-	GO:0006090//pyruvate metabolic process;GO:0006970//response to osmotic stress;GO:0006996//organelle organization;GO:0008104//protein localization;GO:0009642//response to light intensity;GO:0010038//response to metal ion;GO:0042044//fluid transport;GO:0042743//hydrogen peroxide metabolic process
ncbi_112723208	0.288793	0.495413	0.274194	0.107784	0.0833333	2.53976e-10	1.67075e-08	RPS1	PREDICTED: 30S ribosomal protein S1, chloroplastic-like [Arachis ipaensis]	Genetic Information Processing	Translation	ko03010//Ribosome	K02945	GO:0030529//intracellular ribonucleoprotein complex	-	-
ncbi_112706601	0.0387931	0.0642202	0.290323	0.556886	0.0833333	2.63356e-10	1.73013e-08	FRK2	PREDICTED: fructokinase-2 [Arachis duranensis]	Metabolism;Metabolism;Metabolism;Metabolism	Global and overview maps;Carbohydrate metabolism;Carbohydrate metabolism;Carbohydrate metabolism	ko01100//Metabolic pathways;ko00500//Starch and sucrose metabolism;ko00520//Amino sugar and nucleotide sugar metabolism;ko00051//Fructose and mannose metabolism	K00847;K00847;K00847;K00847	-	GO:0016772//transferase activity, transferring phosphorus-containing groups	GO:0016310//phosphorylation;GO:0019321//pentose metabolic process
ncbi_112733332	0.150862	0.165138	0.193548	0.00598802	0	2.72305e-10	1.78735e-08	MET1	PREDICTED: uncharacterized protein LOC107631088 [Arachis ipaensis]	-	-	-	-	GO:0009526//plastid envelope;GO:0009532//plastid stroma;GO:0031976//plastid thylakoid;GO:0044434//chloroplast part	-	GO:0016109//tetraterpenoid biosynthetic process;GO:0032958//inositol phosphate biosynthetic process
ncbi_112797269	0.0431034	0.0366972	0.0967742	0.526946	0.0833333	2.79762e-10	1.83467e-08	BETVIII	PREDICTED: calcium-binding allergen Bet v 3-like [Arachis duranensis]	Organismal Systems	Environmental adaptation	ko04626//Plant-pathogen interaction	K13448	-	-	-
ncbi_112754149	0.0258621	0.0366972	0.0967742	0.51497	0.125	2.8585e-10	1.87294e-08	HIPP05	PREDICTED: heterogeneous nuclear ribonucleoprotein A/B-like [Arachis ipaensis]	-	-	-	-	-	-	-
ncbi_112792700	0.142241	0.0825688	0.435484	0.772455	0.166667	2.92863e-10	1.91721e-08	BZIP53	PREDICTED: bZIP transcription factor 53-like [Arachis duranensis]	-	-	-	-	-	GO:0005488//binding	-
ncbi_112791497	0.137931	0.146789	0.274194	0.964072	0.333333	3.0376e-10	1.9868e-08	HSP17.5-E	PREDICTED: 17.3 kDa class I heat shock protein [Arachis duranensis]	Genetic Information Processing	Folding, sorting and degradation	ko04141//Protein processing in endoplasmic reticulum	K13993	-	-	-
ncbi_112715878	0.461207	1	0.580645	0.550898	0.291667	3.05736e-10	1.99797e-08	ACT7	PREDICTED: actin-7 [Arachis duranensis]	-	-	-	-	-	-	-
ncbi_112784111	0.280172	0.0825688	0.612903	0.754491	1.20833	3.06475e-10	2.00104e-08	PNC2	PREDICTED: cationic peroxidase 2 [Arachis ipaensis]	Metabolism;Metabolism;Metabolism	Global and overview maps;Global and overview maps;Biosynthesis of other secondary metabolites	ko01100//Metabolic pathways;ko01110//Biosynthesis of secondary metabolites;ko00940//Phenylpropanoid biosynthesis	K00430;K00430;K00430	-	GO:0003824//catalytic activity;GO:0043169//cation binding;GO:0046906//tetrapyrrole binding	GO:0006950//response to stress;GO:0044710//single-organism metabolic process
ncbi_112800893	0.12069	0.211009	0.0967742	0.011976	0.0833333	3.07893e-10	2.00854e-08	TL20.3	PREDICTED: thylakoid lumenal protein TL20.3, chloroplastic [Arachis duranensis]	-	-	-	-	GO:0031978//plastid thylakoid lumen;GO:0044434//chloroplast part	-	-
ncbi_112758901	0.198276	0.623853	0.693548	1.17365	0.666667	3.19805e-10	2.08442e-08	HSP70	PREDICTED: probable mediator of RNA polymerase II transcription subunit 37c [Arachis ipaensis]	Genetic Information Processing;Cellular Processes;Genetic Information Processing	Folding, sorting and degradation;Transport and catabolism;Transcription	ko04141//Protein processing in endoplasmic reticulum;ko04144//Endocytosis;ko03040//Spliceosome	K03283;K03283;K03283	-	GO:0032550//purine ribonucleoside binding	-
ncbi_112719747	0.00862069	0.0275229	0.0806452	0.347305	0.125	3.21237e-10	2.09192e-08	GEK1	PREDICTED: D-aminoacyl-tRNA deacylase [Arachis ipaensis]	-	-	-	-	GO:0043231//intracellular membrane-bounded organelle;GO:0044444//cytoplasmic part	GO:0043169//cation binding;GO:0052689//carboxylic ester hydrolase activity	GO:0000302//response to reactive oxygen species;GO:0009642//response to light intensity
ncbi_112743849	0.237069	0.229358	0.33871	0.0538922	0.0416667	3.33085e-10	2.16718e-08	--	PREDICTED: uncharacterized protein LOC107637937 [Arachis ipaensis]	-	-	-	-	-	-	-
ncbi_112786211	0.00431034	0.0275229	0.0645161	0.275449	0.0416667	3.37833e-10	2.19615e-08	REV	PREDICTED: homeobox-leucine zipper protein REVOLUTA-like [Arachis ipaensis]	-	-	-	-	GO:0043231//intracellular membrane-bounded organelle	GO:0005488//binding	-
ncbi_112765536	0.185345	0.174312	0.580645	1.02395	0.583333	3.39673e-10	2.20618e-08	SKP2A	PREDICTED: F-box protein SKP2A-like [Arachis ipaensis]	Genetic Information Processing	Folding, sorting and degradation	ko04120//Ubiquitin mediated proteolysis	K03875	-	-	-
ncbi_112737016	1.26293	1.30275	3.72581	1.66467	0.958333	3.41275e-10	2.21466e-08	ERD7	PREDICTED: senescence/dehydration-associated protein At4g35985, chloroplastic-like [Lupinus angustifolius]	Cellular Processes	Transport and catabolism	ko04144//Endocytosis	K19366	-	-	-
ncbi_112696267	0.551724	0.504587	1.80645	0.550898	0.458333	3.42645e-10	2.22161e-08	AUX22E	PREDICTED: auxin-induced protein 22E-like [Arachis duranensis]	Environmental Information Processing	Signal transduction	ko04075//Plant hormone signal transduction	K14484	-	-	GO:0009987//cellular process
ncbi_112779499	0.224138	0.183486	1.53226	1.02395	0.25	3.44119e-10	2.22923e-08	--	PREDICTED: uncharacterized protein LOC107616149 [Arachis ipaensis]	-	-	-	-	-	-	-
ncbi_112795719	0.172414	0.192661	0.548387	1.31138	0.375	3.46153e-10	2.24045e-08	SlH4	histone H4 [Zea mays]	-	-	-	-	GO:0005911//cell-cell junction;GO:0009536//plastid;GO:0031090//organelle membrane;GO:0043232//intracellular non-membrane-bounded organelle	GO:0003676//nucleic acid binding;GO:0046983//protein dimerization activity	GO:0034728//nucleosome organization
ncbi_112736271	0.0172414	0.0642202	0.0483871	0.371257	0.208333	3.52491e-10	2.27949e-08	FKBP65	PREDICTED: peptidyl-prolyl cis-trans isomerase FKBP62-like isoform X1 [Arachis ipaensis]	-	-	-	-	-	-	-
ncbi_112778114	0.297414	0.0550459	0.709677	0.508982	0.541667	3.55553e-10	2.2973e-08	GPAT2	PREDICTED: probable glycerol-3-phosphate acyltransferase 2 [Arachis ipaensis]	Metabolism;Metabolism;Metabolism;Metabolism	Global and overview maps;Global and overview maps;Lipid metabolism;Lipid metabolism	ko01100//Metabolic pathways;ko01110//Biosynthesis of secondary metabolites;ko00564//Glycerophospholipid metabolism;ko00561//Glycerolipid metabolism	K13508;K13508;K13508;K13508	-	GO:0016740//transferase activity	-
ncbi_112726944	0.482759	0.40367	0.403226	0.239521	0.0833333	3.57708e-10	2.30922e-08	VTE3	PREDICTED: 2-methyl-6-phytyl-1,4-hydroquinone methyltransferase, chloroplastic [Arachis ipaensis]	Metabolism;Metabolism;Metabolism	Global and overview maps;Global and overview maps;Metabolism of cofactors and vitamins	ko01100//Metabolic pathways;ko01110//Biosynthesis of secondary metabolites;ko00130//Ubiquinone and other terpenoid-quinone biosynthesis	K12502;K12502;K12502	GO:0036338//viral membrane	GO:0016741//transferase activity, transferring one-carbon groups	GO:0008152//metabolic process
ncbi_112737334	0.288793	0.33945	0.435484	0.143713	0	3.69861e-10	2.38561e-08	RPL1	PREDICTED: 50S ribosomal protein L1, chloroplastic isoform X1 [Arachis ipaensis]	Genetic Information Processing	Translation	ko03010//Ribosome	K02863	-	-	-
ncbi_112783509	0.00862069	0.211009	0.129032	0.0179641	0.0416667	3.77424e-10	2.43227e-08	mtnN	PREDICTED: 5'-methylthioadenosine/S-adenosylhomocysteine nucleosidase-like [Arachis ipaensis]	-	-	-	-	-	-	-
ncbi_112788924	0.577586	0.366972	1.53226	2.13174	0.458333	3.78023e-10	2.43403e-08	--	DUF4228 domain protein [Medicago truncatula]	-	-	-	-	-	-	-
ncbi_112777632	0.232759	0.311927	0.241935	0.101796	0.0833333	3.78982e-10	2.43809e-08	At1g54780	PREDICTED: UPF0603 protein At1g54780, chloroplastic [Arachis ipaensis]	-	-	-	-	GO:0031224//intrinsic component of membrane;GO:0031976//plastid thylakoid;GO:0044434//chloroplast part;GO:0044436//thylakoid part	-	GO:0000097//sulfur amino acid biosynthetic process;GO:0006090//pyruvate metabolic process;GO:0006633//fatty acid biosynthetic process;GO:0006779//porphyrin-containing compound biosynthetic process;GO:0006796//phosphate-containing compound metabolic process;GO:0006996//organelle organization;GO:0009639//response to red or far red light;GO:0009765//photosynthesis, light harvesting;GO:0009767//photo…
ncbi_112766617	0.00862069	0	0.016129	0.323353	0	3.9018e-10	2.50797e-08	--	PREDICTED: uncharacterized protein LOC107459194 [Arachis duranensis]	-	-	-	-	-	-	-
ncbi_112765158	0.0387931	0.0366972	0.16129	0.491018	0.208333	3.92666e-10	2.52177e-08	RHN1	PREDICTED: ras-related protein RHN1 [Arachis ipaensis]	Cellular Processes;Cellular Processes	Transport and catabolism;Transport and catabolism	ko04144//Endocytosis;ko04145//Phagosome	K07889;K07889	GO:0044464//cell part	GO:0032550//purine ribonucleoside binding	GO:0008104//protein localization;GO:0035556//intracellular signal transduction
ncbi_112733261	0.176724	0.247706	0.177419	0.011976	0.0833333	3.95612e-10	2.5385e-08	ABC1K8	PREDICTED: uncharacterized aarF domain-containing protein kinase At1g79600, chloroplastic-like [Cicer arietinum]	-	-	-	-	-	GO:0016740//transferase activity	-
ncbi_112733307	0.163793	0.238532	0.0322581	0.0239521	0	4.03189e-10	2.58489e-08	--	DUF2996 family protein [Medicago truncatula]	-	-	-	-	-	-	GO:0044237//cellular metabolic process
ncbi_112776410	0.452586	0.87156	0.532258	0.568862	0.541667	4.07707e-10	2.61161e-08	At2g18110	PREDICTED: elongation factor 1-delta-like [Arachis ipaensis]	-	-	-	-	-	-	-
ncbi_112772598	0.159483	0.229358	0.0806452	0.011976	0	4.09057e-10	2.618e-08	BBX25	PREDICTED: B-box zinc finger protein 25-like [Arachis duranensis]	-	-	-	-	-	-	-
ncbi_112792395	0.530172	0.724771	0.483871	0.383234	0.291667	4.11933e-10	2.63414e-08	ycf23	thiamine monophosphate synthase [Medicago truncatula]	-	-	-	-	-	-	-
ncbi_112752092	0.0258621	0.0366972	0.0806452	0.431138	0.208333	4.31641e-10	2.7578e-08	rnf170	PREDICTED: E3 ubiquitin-protein ligase RNF170 [Arachis ipaensis]	-	-	-	-	-	-	-
ncbi_112766086	0.206897	0.348624	0.290323	0.0658683	0.0833333	4.35667e-10	2.78113e-08	TIG	PREDICTED: trigger factor-like protein TIG, Chloroplastic [Arachis ipaensis]	-	-	-	-	GO:0009526//plastid envelope;GO:0009532//plastid stroma	GO:0016859//cis-trans isomerase activity	GO:0005982//starch metabolic process;GO:0006090//pyruvate metabolic process;GO:0008104//protein localization;GO:0009451//RNA modification;GO:0009658//chloroplast organization;GO:0009668//plastid membrane organization;GO:0009886//post-embryonic morphogenesis;GO:0016109//tetraterpenoid biosynthetic process;GO:0018208//peptidyl-proline modification
ncbi_112728057	0.146552	0.284404	0.677419	0.964072	0.208333	4.42842e-10	2.82451e-08	PFE	PREDICTED: ferritin-2, chloroplastic-like [Arachis ipaensis]	-	-	-	-	-	-	-
ncbi_112764302	0.0258621	0.0275229	0.145161	0.389222	0.125	4.45861e-10	2.84133e-08	--	SKP1-like protein 4 [Morus notabilis]	-	-	-	-	-	-	-
ncbi_112707416	0.0905172	0.110092	0.193548	0.784431	0.166667	4.52602e-10	2.88183e-08	PPI1	PREDICTED: proton pump-interactor 1-like [Arachis duranensis]	-	-	-	-	GO:0016020//membrane	-	GO:0043269//regulation of ion transport
ncbi_112711524	0.0517241	0.0366972	0.322581	0.51497	0.0833333	4.61088e-10	2.93281e-08	PHF1	PREDICTED: SEC12-like protein 1 [Arachis duranensis]	Genetic Information Processing	Folding, sorting and degradation	ko04141//Protein processing in endoplasmic reticulum	K14003	-	-	-
ncbi_112744316	0.133621	0.256881	0.483871	1.06587	0.375	4.61397e-10	2.93281e-08	CC-1	PREDICTED: cytochrome c [Arachis duranensis]	-	-	-	-	-	-	-
ncbi_112791375	0.0172414	0.0366972	0.274194	0.449102	0.125	4.67569e-10	2.9695e-08	PVA42	PREDICTED: vesicle-associated protein 4-2-like [Arachis duranensis]	-	-	-	-	-	-	-
ncbi_112695221	0.0560345	0.0917431	0.16129	0.592814	0.125	4.7235e-10	2.99731e-08	RAP2-2	PREDICTED: ethylene-responsive transcription factor RAP2-12 [Arachis duranensis]	-	-	-	-	-	-	-
ncbi_112744269	0.232759	0.165138	0.177419	0.0479042	0	4.7326e-10	3.00053e-08	At5g16400	PREDICTED: thioredoxin F-type, chloroplastic-like [Arachis ipaensis]	-	-	-	-	-	-	GO:0044699//single-organism process
ncbi_112754104	0.155172	0.165138	0.0967742	0.011976	0	4.76008e-10	3.01538e-08	--	PREDICTED: vasodilator-stimulated phosphoprotein-like [Cicer arietinum]	-	-	-	-	-	-	-
ncbi_112697256	0.12069	0.183486	0.66129	0.88024	0.208333	4.95786e-10	3.13799e-08	--	Hop-interacting protein THI031 [Solanum lycopersicum]	-	-	-	-	-	-	-
ncbi_112789461	0.0431034	0.0825688	0.33871	0.580838	0.208333	4.99442e-10	3.15845e-08	TPPA	PREDICTED: trehalose-phosphate phosphatase A-like [Arachis ipaensis]	Metabolism;Metabolism	Global and overview maps;Carbohydrate metabolism	ko01100//Metabolic pathways;ko00500//Starch and sucrose metabolism	K01087;K01087	-	-	-
ncbi_112704791	0.211207	0.12844	0.258065	1.15569	0.25	5.29463e-10	3.34546e-08	POPTRDRAFT_820933	PREDICTED: CASP-like protein 1D2 [Arachis ipaensis]	-	-	-	-	-	-	-
ncbi_112707003	0.181034	0.100917	0.290323	0.88024	0.25	5.37404e-10	3.39276e-08	ACO3	PREDICTED: aconitate hydratase, cytoplasmic-like [Arachis duranensis]	Metabolism;Metabolism;Metabolism;Metabolism;Metabolism;Metabolism;Metabolism	Global and overview maps;Global and overview maps;Global and overview maps;Global and overview maps;Carbohydrate metabolism;Global and overview maps;Carbohydrate metabolism	ko01100//Metabolic pathways;ko01110//Biosynthesis of secondary metabolites;ko01200//Carbon metabolism;ko01230//Biosynthesis of amino acids;ko00630//Glyoxylate and dicarboxylate metabolism;ko01210//2-Oxocarboxylic acid metabolism;ko00020//Citrate cycle (TCA cycle)	K01681;K01681;K01681;K01681;K01681;K01681;K01681	-	GO:0003824//catalytic activity;GO:0051536//iron-sulfur cluster binding	-
ncbi_112723383	0.491379	0.541284	1.48387	0.443114	0.25	5.39147e-10	3.40088e-08	--	PREDICTED: uncharacterized protein LOC107640855 [Arachis ipaensis]	-	-	-	-	-	-	-
ncbi_112702889	0.012931	0.00917431	0.016129	0.329341	0.166667	5.4148e-10	3.41166e-08	DRR49A	PREDICTED: pathogenesis-related protein 2-like [Arachis ipaensis]	-	-	-	-	-	-	-
ncbi_112765448	0.133621	0.220183	0.483871	0.0419162	0	5.41774e-10	3.41166e-08	--	protein JAZ13 [Cajanus cajan]	-	-	-	-	-	-	-
ncbi_112706704	0.206897	0.293578	0.145161	0.0538922	0.0416667	5.4306e-10	3.41687e-08	OEP16	PREDICTED: outer envelope pore protein 16, chloroplastic isoform X1 [Arachis duranensis]	-	-	-	-	GO:0031224//intrinsic component of membrane	-	-
ncbi_112723660	0.538793	0.715596	2.48387	1.44311	0.75	5.62795e-10	3.53805e-08	At3g55350	protein ALP1-like [Cajanus cajan]	-	-	-	-	-	-	-
ncbi_112744691	0.0344828	0.0183486	0.0806452	0.323353	0.0833333	5.66421e-10	3.55784e-08	POX2	PREDICTED: proline dehydrogenase 2, mitochondrial-like [Arachis ipaensis]	Metabolism;Metabolism;Metabolism	Global and overview maps;Global and overview maps;Amino acid metabolism	ko01100//Metabolic pathways;ko01110//Biosynthesis of secondary metabolites;ko00330//Arginine and proline metabolism	K00318;K00318;K00318	-	GO:0003824//catalytic activity	GO:0006560//proline metabolic process
ncbi_112791873	0.00862069	0	0	0.257485	0.0416667	5.66957e-10	3.55821e-08	N	PREDICTED: toll/interleukin-1 receptor-like protein [Arachis duranensis]	-	-	-	-	-	-	-
[truncated: 263 more rows]
