# Supplementary material for: scRNA-seq Reveals the Mechanism of Fatty Acid Desaturase 2 Mutation to Repress Leaf Growth in Peanut (Arachis hypogaea L.)
Source: Cells. 2023 Sep 19;12(18):2305. doi: 10.3390/cells12182305 (PMC10527976; doi:10.3390/cells12182305)
Supplement: Supplementary file 1 [file cells-12-02305-s001.zip › Table S23 DEGs in vascular cell state.xlsx]

## Sheet: Table S23 DEGs in vascular cell
GeneID	State1	State2	State3	State4	State5	State6	State7	P_value	FDR	Symbol	Description	KEGG_A_class	KEGG_B_class	Pathway	K_ID	GO Component	GO Function	GO Process
ncbi_36489121	3.4432	3.61458	3.30909	3.15026	2.19653	4.75737	2.46114	0	0	psbA	PSII 32 kDa protein (chloroplast) [Corynocarpus laevigatus]	Metabolism;Metabolism	Global and overview maps;Energy metabolism	ko01100//Metabolic pathways;ko00195//Photosynthesis	K02703;K02703	GO:0009521//photosystem;GO:0031224//intrinsic component of membrane;GO:0031976//plastid thylakoid;GO:0044434//chloroplast part	GO:0009055//electron carrier activity;GO:0016491//oxidoreductase activity;GO:0046906//tetrapyrrole binding;GO:0046914//transition metal ion binding	GO:0006464//cellular protein modification process;GO:0006950//response to stress;GO:0009767//photosynthetic electron transport chain;GO:0032774//RNA biosynthetic process;GO:0043623//cellular protein complex assembly
ncbi_36489123	10.5456	25.9583	24.903	21.8753	14.5954	34.357	7.45337	0	0	matK	maturase K (chloroplast) [Arachis hypogaea]	-	-	-	-	GO:0043231//intracellular membrane-bounded organelle	-	-
ncbi_36489124	13.1061	28.7188	28.7848	28.406	17.6618	41.4887	8.88342	0	0	rbcL	ribulose 1,5-bisphosphate carboxylase/oxygenase large subunit (chloroplast) [Arachis hypogaea]	Metabolism;Metabolism;Metabolism;Metabolism	Global and overview maps;Global and overview maps;Energy metabolism;Carbohydrate metabolism	ko01100//Metabolic pathways;ko01200//Carbon metabolism;ko00710//Carbon fixation in photosynthetic organisms;ko00630//Glyoxylate and dicarboxylate metabolism	K01601;K01601;K01601;K01601	GO:0009536//plastid	GO:0016491//oxidoreductase activity;GO:0016831//carboxy-lyase activity;GO:0046872//metal ion binding	GO:0015977//carbon fixation;GO:0043094//cellular metabolic compound salvage
ncbi_36489139	6.41527	8.61458	8.40152	8.46292	5.63873	11.9185	4.38342	0	0	psaB	photosystem I P700 apoprotein A2 (chloroplast) [Arachis hypogaea]	Metabolism;Metabolism	Global and overview maps;Energy metabolism	ko01100//Metabolic pathways;ko00195//Photosynthesis	K02690;K02690	-	-	-
ncbi_36489155	14.6965	10.2917	8.22727	7.23529	4.55202	12.1005	9.84197	0	0	rpoB	RNA polymerase beta subunit (chloroplast) [Arachis hypogaea]	Metabolism;Metabolism;Metabolism;Genetic Information Processing	Global and overview maps;Nucleotide metabolism;Nucleotide metabolism;Transcription	ko01100//Metabolic pathways;ko00230//Purine metabolism;ko00240//Pyrimidine metabolism;ko03020//RNA polymerase	K03043;K03043;K03043;K03043	-	-	-
ncbi_36489156	2.12291	1.44792	0.915152	0.828645	0.479769	1.29983	1.36528	0	0	rpoC1	RNA polymerase beta (chloroplast) [Arachis hypogaea]	Metabolism;Metabolism;Metabolism;Genetic Information Processing	Global and overview maps;Nucleotide metabolism;Nucleotide metabolism;Transcription	ko01100//Metabolic pathways;ko00230//Purine metabolism;ko00240//Pyrimidine metabolism;ko03020//RNA polymerase	K03046;K03046;K03046;K03046	GO:0009536//plastid	GO:0034062//RNA polymerase activity	GO:0034645//cellular macromolecule biosynthetic process
ncbi_36489157	135.151	84.8646	67.7652	65.3779	41.1503	96.6205	85.0337	0	0	rpoC2	RNA polymerase beta' subunit (chloroplast) [Arachis hypogaea]	Metabolism;Metabolism;Metabolism;Genetic Information Processing	Global and overview maps;Nucleotide metabolism;Nucleotide metabolism;Transcription	ko01100//Metabolic pathways;ko00230//Purine metabolism;ko00240//Pyrimidine metabolism;ko03020//RNA polymerase	K03046;K03046;K03046;K03046	GO:0009536//plastid	GO:0034062//RNA polymerase activity	GO:0034645//cellular macromolecule biosynthetic process
ncbi_36489158	2.60149	2.22917	1.82424	1.56777	1.19942	2.73484	1.62694	0	0	rps2	ribosomal protein S2 (chloroplast) [Arachis hypogaea]	Genetic Information Processing	Translation	ko03010//Ribosome	K02967	GO:0009536//plastid;GO:0044391//ribosomal subunit	-	GO:0010467//gene expression
ncbi_36489160	14.8156	14.3021	11.9864	12.452	7.58382	16.6516	10.0233	0	0	atpH	ATP synthase subunit c, chloroplastic [Ananas comosus]	Metabolism;Metabolism;Metabolism	Global and overview maps;Energy metabolism;Energy metabolism	ko01100//Metabolic pathways;ko00190//Oxidative phosphorylation;ko00195//Photosynthesis	K02110;K02110;K02110	GO:0031224//intrinsic component of membrane;GO:0033177//proton-transporting two-sector ATPase complex, proton-transporting domain;GO:0044434//chloroplast part	GO:0005488//binding;GO:0015077//monovalent inorganic cation transmembrane transporter activity	GO:0006754//ATP biosynthetic process;GO:0015988//energy coupled proton transmembrane transport, against electrochemical gradient
ncbi_36489162	3.91806	4.09375	3.50758	3.34079	2.12717	5.33102	2.27461	0	0	atpA	ATP synthase CF1 alpha subunit (chloroplast) [Arachis hypogaea]	Metabolism;Metabolism;Metabolism	Global and overview maps;Energy metabolism;Energy metabolism	ko01100//Metabolic pathways;ko00190//Oxidative phosphorylation;ko00195//Photosynthesis	K02111;K02111;K02111	-	-	-
ncbi_36489166	0.575419	1.78125	2.46667	2.60166	1.4422	3.48527	0.471503	0	0	psbK	photosystem II protein K (chloroplast) [Arachis hypogaea]	Metabolism;Metabolism	Global and overview maps;Energy metabolism	ko01100//Metabolic pathways;ko00195//Photosynthesis	K02712;K02712	GO:0009523//photosystem II;GO:0044434//chloroplast part	-	GO:0044237//cellular metabolic process
ncbi_36489170	17.1043	14.4896	13.0121	13.0652	8.16474	18.2513	10.9508	0	0	ycf4	photosystem I assembly protein ycf4 (chloroplast) [Arachis hypogaea]	-	-	-	-	GO:0009521//photosystem;GO:0031224//intrinsic component of membrane;GO:0044434//chloroplast part	-	GO:0044237//cellular metabolic process
ncbi_36489172	2.94786	3.17708	2.81364	2.66944	1.92775	4.30676	1.93523	0	0	petA	cytochrome f (chloroplast) [Arachis hypogaea]	Metabolism;Metabolism	Global and overview maps;Energy metabolism	ko01100//Metabolic pathways;ko00195//Photosynthesis	K02634;K02634	GO:0016021//integral component of membrane;GO:0034357//photosynthetic membrane;GO:0043231//intracellular membrane-bounded organelle	GO:0043169//cation binding;GO:0046906//tetrapyrrole binding	GO:0044237//cellular metabolic process;GO:0044710//single-organism metabolic process
ncbi_36489183	2.86778	2.94792	2.20758	2.33376	1.3526	3.31889	2.08549	0	0	rpl33	ribosomal protein L33 (chloroplast) [Arachis hypogaea]	Genetic Information Processing	Translation	ko03010//Ribosome	K02913	GO:0009536//plastid;GO:0030529//intracellular ribonucleoprotein complex	-	GO:0010467//gene expression
ncbi_36489184	35.5456	26.0521	20.6318	20.3446	12.6127	28.6482	24.0596	0	0	rps18	ribosomal protein S18 (chloroplast) [Arachis hypogaea]	Genetic Information Processing	Translation	ko03010//Ribosome	K02963	GO:0009532//plastid stroma;GO:0030529//intracellular ribonucleoprotein complex	GO:0003723//RNA binding;GO:0005198//structural molecule activity	GO:0010467//gene expression
ncbi_36489185	2.4581	1.11458	0.783333	0.73913	0.49711	1.07799	1.47927	0	0	rpl20	ribosomal protein L20 (chloroplast) [Arachis hypogaea]	Genetic Information Processing	Translation	ko03010//Ribosome	K02887	GO:0009536//plastid;GO:0030529//intracellular ribonucleoprotein complex	GO:0003723//RNA binding;GO:0005198//structural molecule activity	GO:0010467//gene expression
ncbi_36489188	3.6797	4.3125	4.0303	3.77558	2.58382	6.12132	2.40674	0	0	psbB	PsbB (chloroplast) [Arachis hypogaea]	Metabolism;Metabolism	Global and overview maps;Energy metabolism	ko01100//Metabolic pathways;ko00195//Photosynthesis	K02704;K02704	GO:0043231//intracellular membrane-bounded organelle	-	-
ncbi_36489192	7.14525	12.1458	11.4364	11.4009	7.37572	16.8111	4.79016	0	0	petB	cytochrome b6 (chloroplast) [Arachis hypogaea]	Metabolism;Metabolism	Global and overview maps;Energy metabolism	ko01100//Metabolic pathways;ko00195//Photosynthesis	K02635;K02635	GO:0031224//intrinsic component of membrane;GO:0044434//chloroplast part	GO:0003824//catalytic activity;GO:0009055//electron carrier activity;GO:0043169//cation binding;GO:0046906//tetrapyrrole binding	GO:0022900//electron transport chain
ncbi_36489193	16.46	12.6667	10.4424	9.93414	6.33526	15.2565	10.0596	0	0	rpoA	RNA polymerase alpha subunit (chloroplast) [Arachis hypogaea]	Metabolism;Metabolism;Metabolism;Genetic Information Processing	Global and overview maps;Nucleotide metabolism;Nucleotide metabolism;Transcription	ko01100//Metabolic pathways;ko00230//Purine metabolism;ko00240//Pyrimidine metabolism;ko03020//RNA polymerase	K03040;K03040;K03040;K03040	GO:0009536//plastid	GO:0005515//protein binding;GO:0034062//RNA polymerase activity	GO:0034645//cellular macromolecule biosynthetic process
ncbi_36489194	29.2626	19.4688	14.7227	14.8242	9.39884	21.8232	17.3264	0	0	rps11	ribosomal protein S11 (chloroplast) [Arachis hypogaea]	Genetic Information Processing	Translation	ko03010//Ribosome	K02948	GO:0009536//plastid;GO:0030529//intracellular ribonucleoprotein complex	GO:0003723//RNA binding;GO:0005198//structural molecule activity	GO:0010467//gene expression
ncbi_36489199	18.6127	14.3229	11.6652	11.1183	7.16185	16.5269	12.0829	0	0	rps3	ribosomal protein S3 (chloroplast) [Arachis hypogaea]	Genetic Information Processing	Translation	ko03010//Ribosome	K02982	GO:0009536//plastid;GO:0044391//ribosomal subunit	GO:0003723//RNA binding;GO:0005198//structural molecule activity	GO:0010467//gene expression
ncbi_36489200	3.9013	2.36458	1.56212	1.49105	0.962428	2.19931	2.3057	0	0	rps19	ribosomal protein S19 (chloroplast) [Arachis hypogaea]	Genetic Information Processing	Translation	ko03010//Ribosome	K02965	GO:0009536//plastid;GO:0044391//ribosomal subunit	GO:0003723//RNA binding;GO:0005198//structural molecule activity	GO:0010467//gene expression
ncbi_36489215	7.4879	6.48958	5.44848	5.02621	3.14162	7.34835	4.74352	0	0	ndhF	NADH-plastoquinone oxidoreductase subunit 5 (chloroplast) [Arachis hypogaea]	Metabolism;Metabolism	Global and overview maps;Energy metabolism	ko01100//Metabolic pathways;ko00190//Oxidative phosphorylation	K05577;K05577	GO:0009536//plastid;GO:0031224//intrinsic component of membrane	GO:0003824//catalytic activity;GO:0048037//cofactor binding	GO:0022904//respiratory electron transport chain
ncbi_36489218	0.253259	1.84375	2.57576	2.20844	1.31503	3.47314	0.251295	0	0	ccsA	cytochrome c heme attachment protein (chloroplast) [Arachis hypogaea]	-	-	-	-	GO:0031224//intrinsic component of membrane;GO:0034357//photosynthetic membrane	GO:0046906//tetrapyrrole binding	GO:0043623//cellular protein complex assembly
ncbi_36489219	5.13594	4.34375	3.57727	3.36381	2.30058	5.20624	3.12435	0	0	ndhD	NADH-plastoquinone oxidoreductase subunit 4 (chloroplast) [Arachis hypogaea]	Metabolism;Metabolism	Global and overview maps;Energy metabolism	ko01100//Metabolic pathways;ko00190//Oxidative phosphorylation	K05575;K05575	GO:0031224//intrinsic component of membrane;GO:0044434//chloroplast part	GO:0016651//oxidoreductase activity, acting on NAD(P)H;GO:0048037//cofactor binding	GO:0022904//respiratory electron transport chain
ncbi_36489222	13.1825	8.04167	5.78939	5.78772	3.57225	8.32062	7.96891	0	0	ndhG	NADH-plastoquinone oxidoreductase subunit 6 (chloroplast) [Arachis hypogaea]	Metabolism;Metabolism	Global and overview maps;Energy metabolism	ko01100//Metabolic pathways;ko00190//Oxidative phosphorylation	K05578;K05578	GO:0031224//intrinsic component of membrane;GO:0044434//chloroplast part	GO:0048037//cofactor binding;GO:0050136//NADH dehydrogenase (quinone) activity	GO:0044710//single-organism metabolic process
ncbi_36489224	2.46927	2.32292	1.93939	1.75256	1.22543	2.80936	1.51813	0	0	ndhA	NADH-plastoquinone oxidoreductase subunit 1 (chloroplast) [Arachis hypogaea]	Metabolism;Metabolism	Global and overview maps;Energy metabolism	ko01100//Metabolic pathways;ko00190//Oxidative phosphorylation	K05572;K05572	GO:0031224//intrinsic component of membrane;GO:0044434//chloroplast part	GO:0016651//oxidoreductase activity, acting on NAD(P)H;GO:0048037//cofactor binding	GO:0006091//generation of precursor metabolites and energy;GO:0044710//single-organism metabolic process
ncbi_36489241	2.10056	2.92708	2.68485	2.74425	1.50578	3.95841	1.44041	0	0	rpl2-A	ribosomal protein L2 (chloroplast) [Arachis hypogaea]	Genetic Information Processing	Translation	ko03010//Ribosome	K02886	GO:0009536//plastid;GO:0044391//ribosomal subunit	GO:0003723//RNA binding;GO:0003824//catalytic activity;GO:0005198//structural molecule activity	GO:0010467//gene expression
ncbi_112790583	0.385475	4.125	4.94091	12.1637	9.62428	3.86828	1.39896	0	0	PSBO	PREDICTED: oxygen-evolving enhancer protein 1, chloroplastic [Arachis duranensis]	Metabolism;Metabolism	Global and overview maps;Energy metabolism	ko01100//Metabolic pathways;ko00195//Photosynthesis	K02716;K02716	GO:0009521//photosystem;GO:0019867//outer membrane;GO:0031224//intrinsic component of membrane	-	GO:0042548//regulation of photosynthesis, light reaction
ncbi_112794410	5.50466	2.83333	1.03636	1.19118	2.80058	0.994801	9.32124	0	0	RPL10	PREDICTED: 60S ribosomal protein L10 [Glycine max]	Genetic Information Processing	Translation	ko03010//Ribosome	K02866	-	-	-
ncbi_112797722	2.17132	2.36458	0.975758	1.16176	2.59827	0.859619	5.74352	0	0	--	PREDICTED: glycine-rich protein A3-like [Arachis duranensis]	-	-	-	-	-	-	-
ncbi_112798269	0.128492	1.6875	2.50152	6.76407	4.36416	1.89775	0.437824	0	0	PSAK	PREDICTED: photosystem I reaction center subunit psaK, chloroplastic [Arachis duranensis]	Metabolism;Metabolism	Global and overview maps;Energy metabolism	ko01100//Metabolic pathways;ko00195//Photosynthesis	K02698;K02698	-	-	-
ncbi_112799817	2.07076	2.86458	1.22273	1.21739	5.01734	0.993068	5.43005	0	0	GH3.1	PREDICTED: probable indole-3-acetic acid-amido synthetase GH3.1 [Arachis duranensis]	Environmental Information Processing	Signal transduction	ko04075//Plant hormone signal transduction	K14487	-	-	-
ncbi_112696006	2.66294	1.88542	1.25152	1.21675	3.62428	1.07452	5.32124	0	0	--	PREDICTED: uncharacterized protein LOC107495969 [Arachis duranensis]	-	-	-	-	-	-	-
ncbi_112696732	0.197393	1.61458	2.60303	5.63491	2.95376	2.13345	0.556995	0	0	--	Photosystem II PsbX [Corchorus capsularis]	-	-	-	-	-	-	GO:0044237//cellular metabolic process
ncbi_112697036	1.10615	5.10417	6.34697	11.8702	7.29191	4.4974	3.48964	0	0	RPS16-1	PREDICTED: 30S ribosomal protein S16-like [Arachis duranensis]	Genetic Information Processing	Translation	ko03010//Ribosome	K02959	-	-	-
ncbi_112698134	1.27933	0.520833	0.174242	0.193095	0.263006	0.20104	2.26943	0	0	SlH4	histone H4 [Zea mays]	-	-	-	-	GO:0005911//cell-cell junction;GO:0009536//plastid;GO:0031090//organelle membrane;GO:0043232//intracellular non-membrane-bounded organelle	GO:0003676//nucleic acid binding;GO:0046983//protein dimerization activity	GO:0034728//nucleosome organization
ncbi_112698437	1.39665	1.76042	0.531818	0.477621	2.75434	0.4974	2.6943	0	0	XTH23	PREDICTED: probable xyloglucan endotransglucosylase/hydrolase protein 23 [Arachis ipaensis]	Environmental Information Processing	Signal transduction	ko04075//Plant hormone signal transduction	K14504	GO:0005576//extracellular region;GO:0030312//external encapsulating structure	GO:0016758//transferase activity, transferring hexosyl groups;GO:0016787//hydrolase activity	GO:0044042//glucan metabolic process;GO:0045229//external encapsulating structure organization
ncbi_112701153	2.08752	1.33333	0.483333	0.518542	1.87572	0.487002	6.25907	0	0	--	stress induced protein [Medicago truncatula]	-	-	-	-	-	-	-
ncbi_112701672	0.111732	1.13542	2.18788	3.46292	1.69942	1.77296	0.186528	0	0	TPRP-F1	PREDICTED: 36.4 kDa proline-rich protein [Arachis duranensis]	-	-	-	-	-	-	-
ncbi_112703527	1.29609	0.458333	0.236364	0.246803	0.297688	0.197574	1.33679	0	0	PR10-1	PREDICTED: pathogenesis-related protein 2-like [Arachis duranensis]	-	-	-	-	-	-	-
ncbi_112703564	1.65363	0.739583	0.416667	0.368286	0.953757	0.318891	3.01813	0	0	STH-2	PREDICTED: pathogenesis-related protein STH-2-like [Arachis ipaensis]	-	-	-	-	-	-	GO:0050896//response to stimulus
ncbi_112705392	1.16201	0.479167	0.180303	0.175831	0.430636	0.166378	1.56736	0	0	--	PREDICTED: transmembrane protein 45B-like [Arachis duranensis]	-	-	-	-	-	-	-
ncbi_112733412	0.420857	2.69792	3.86667	8.21931	5.60983	2.98614	1.24093	0	0	CURT1A	PREDICTED: protein CURVATURE THYLAKOID 1A, chloroplastic [Arachis duranensis]	-	-	-	-	-	-	-
ncbi_112734748	0.413408	4.46875	7.24394	16.321	9.4422	5.46447	1.07772	0	0	CAB7	PREDICTED: chlorophyll a-b binding protein 7, chloroplastic [Arachis duranensis]	Metabolism	Energy metabolism	ko00196//Photosynthesis - antenna proteins	K08908	-	-	-
ncbi_112735433	1.03538	7.53125	9.77576	22.3242	14.1908	7.90988	2.97668	0	0	PSBQ2	PREDICTED: oxygen-evolving enhancer protein 3-2, chloroplastic [Arachis duranensis]	Metabolism;Metabolism	Global and overview maps;Energy metabolism	ko01100//Metabolic pathways;ko00195//Photosynthesis	K08901;K08901	-	-	-
ncbi_112741622	0.163873	1.63542	2.12879	5.61829	3.36127	1.77816	0.556995	0	0	PSAE1	PREDICTED: photosystem I reaction center subunit IV, chloroplastic [Arachis ipaensis]	Metabolism;Metabolism	Global and overview maps;Energy metabolism	ko01100//Metabolic pathways;ko00195//Photosynthesis	K02693;K02693	-	-	-
ncbi_112748321	2.69832	1.625	0.831818	0.895141	2.30636	0.771231	5.65544	0	0	AKR4C9	PREDICTED: aldo-keto reductase family 4 member C9-like [Arachis duranensis]	-	-	-	-	-	GO:0003824//catalytic activity	GO:0044710//single-organism metabolic process
ncbi_112750192	0.454376	4.40625	6.78636	16.8664	10.7746	5.27903	1.53886	0	0	LHCB4.1	PREDICTED: chlorophyll a-b binding protein CP29.2, chloroplastic-like [Arachis duranensis]	Metabolism;Metabolism	Global and overview maps;Energy metabolism	ko01100//Metabolic pathways;ko00196//Photosynthesis - antenna proteins	K08915;K08915	GO:0009521//photosystem;GO:0031224//intrinsic component of membrane;GO:0031976//plastid thylakoid;GO:0044434//chloroplast part	GO:0043169//cation binding;GO:0046906//tetrapyrrole binding	GO:0006091//generation of precursor metabolites and energy;GO:0006464//cellular protein modification process;GO:0009642//response to light intensity;GO:0034285//response to disaccharide;GO:0043269//regulation of ion transport
ncbi_112787536	1.66108	0.729167	0.131818	0.111253	0.196532	0.107452	2.58031	0	0	HSP70	PREDICTED: heat shock cognate 70 kDa protein 2 [Arachis duranensis]	Genetic Information Processing;Cellular Processes;Genetic Information Processing	Folding, sorting and degradation;Transport and catabolism;Transcription	ko04141//Protein processing in endoplasmic reticulum;ko04144//Endocytosis;ko03040//Spliceosome	K03283;K03283;K03283	-	-	-
ncbi_112789135	1.35754	0.65625	0.245455	0.273018	0.523121	0.22357	2.55959	0	0	ADC2	PREDICTED: arginine decarboxylase [Arachis duranensis]	Metabolism;Metabolism	Global and overview maps;Amino acid metabolism	ko01100//Metabolic pathways;ko00330//Arginine and proline metabolism	K01583;K01583	-	-	-
ncbi_112789142	1.66108	10.4583	14.0455	27.3267	18.948	11.0035	3.7487	0	0	FBA2	PREDICTED: fructose-bisphosphate aldolase 1, chloroplastic [Arachis duranensis]	Metabolism;Metabolism;Metabolism;Metabolism;Metabolism;Metabolism;Metabolism;Metabolism	Global and overview maps;Global and overview maps;Global and overview maps;Global and overview maps;Carbohydrate metabolism;Energy metabolism;Carbohydrate metabolism;Carbohydrate metabolism	ko01100//Metabolic pathways;ko01110//Biosynthesis of secondary metabolites;ko01200//Carbon metabolism;ko01230//Biosynthesis of amino acids;ko00010//Glycolysis / Gluconeogenesis;ko00710//Carbon fixation in photosynthetic organisms;ko00051//Fructose and mannose metabolism;ko00030//Pentose phosphate pathway	K01623;K01623;K01623;K01623;K01623;K01623;K01623;K01623	-	GO:0016832//aldehyde-lyase activity	GO:0006090//pyruvate metabolic process
ncbi_112789358	1.44879	0.625	0.292424	0.246803	0.410405	0.221837	2.35492	0	0	HSP22	PREDICTED: heat shock 22 kDa protein, mitochondrial isoform X1 [Arachis duranensis]	Genetic Information Processing	Folding, sorting and degradation	ko04141//Protein processing in endoplasmic reticulum	K13993	-	-	-
ncbi_112789435	0.212291	2.75	5.1197	11.7628	5.8526	4.2253	0.515544	0	0	PSBT	PREDICTED: photosystem II 5 kDa protein, chloroplastic-like [Arachis duranensis]	-	-	-	-	-	-	-
ncbi_112789702	1.13035	1.52083	0.443939	0.422634	2.18497	0.372617	3.94041	0	0	KRP1	PREDICTED: calcium-binding protein PBP1-like [Arachis duranensis]	-	-	-	-	-	-	-
ncbi_112790006	0.0856611	1.66667	2.29697	6.41176	4.64162	1.84922	0.318653	0	0	CAB13	PREDICTED: chlorophyll a-b binding protein 13, chloroplastic [Arachis duranensis]	Metabolism;Metabolism	Global and overview maps;Energy metabolism	ko01100//Metabolic pathways;ko00196//Photosynthesis - antenna proteins	K08914;K08914	GO:0009521//photosystem;GO:0031224//intrinsic component of membrane	GO:0043169//cation binding;GO:0046906//tetrapyrrole binding	GO:0006091//generation of precursor metabolites and energy;GO:0006464//cellular protein modification process
ncbi_112790492	0.0912477	2.23958	4.33333	10.8696	6.47399	3.43501	0.393782	0	0	--	membrane family protein [Populus trichocarpa]	-	-	-	-	-	-	GO:0044237//cellular metabolic process
ncbi_112790549	4.60708	2.79167	1.59545	1.55882	3.98844	1.35702	6.81606	0	0	HSP26-A	PREDICTED: probable glutathione S-transferase [Arachis ipaensis]	Metabolism	Metabolism of other amino acids	ko00480//Glutathione metabolism	K00799	-	GO:0003824//catalytic activity	-
ncbi_112790983	0.249534	2	3.3197	5.84015	3.40462	2.29809	0.660622	0	0	ACL1	PREDICTED: acyl carrier protein 1, chloroplastic-like [Arachis duranensis]	-	-	-	-	-	-	-
ncbi_112791597	2.76164	18.3333	29.6545	49.9393	29.4046	24.9948	4.34197	0	0	RCA	PREDICTED: ribulose bisphosphate carboxylase/oxygenase activase, chloroplastic [Arachis duranensis]	-	-	-	-	-	-	-
ncbi_112791787	2.61825	3.38542	1.57424	1.98721	4.50867	1.16811	6.87306	0	0	ARF	ADP-ribosylation factor, partial [Salvia miltiorrhiza]	Cellular Processes	Transport and catabolism	ko04144//Endocytosis	K07937	GO:0044464//cell part	GO:0032550//purine ribonucleoside binding	GO:0035556//intracellular signal transduction
ncbi_112791829	2.21601	2.125	0.763636	0.967391	2.94798	0.672444	6.23316	0	0	UBQ10	ubiquitin-like protein [Phaseolus vulgaris]	-	-	-	-	-	-	-
ncbi_112791941	2.69832	3.79167	1.72121	1.81841	6.84393	1.78683	7.09067	0	0	RNS1	PREDICTED: extracellular ribonuclease LE-like [Arachis ipaensis]	-	-	-	-	-	GO:0016892//endoribonuclease activity, producing 3'-phosphomonoesters	GO:0090501//RNA phosphodiester bond hydrolysis
ncbi_112792081	1.16574	5.47917	9.7697	17.7116	9.90462	6.84229	3.35233	0	0	CPN20	PREDICTED: 20 kDa chaperonin, chloroplastic-like [Arachis duranensis]	-	-	-	-	GO:0005576//extracellular region;GO:0009526//plastid envelope;GO:0009532//plastid stroma;GO:0044434//chloroplast part	GO:0032550//purine ribonucleoside binding;GO:0046914//transition metal ion binding	GO:0000097//sulfur amino acid biosynthetic process;GO:0003006//developmental process involved in reproduction;GO:0006006//glucose metabolic process;GO:0006090//pyruvate metabolic process;GO:0006970//response to osmotic stress;GO:0009657//plastid organization;GO:0044267//cellular protein metabolic process;GO:2000379//positive regulation of reactive oxygen species metabolic process
ncbi_112792125	0.793296	10.4062	17.45	33.4354	18.5578	13.1438	1.44301	0	0	SEND33	PREDICTED: ferredoxin [Arachis duranensis]	Metabolism	Energy metabolism	ko00195//Photosynthesis	K02639	-	GO:0043169//cation binding;GO:0051536//iron-sulfur cluster binding	GO:0006091//generation of precursor metabolites and energy
ncbi_112792322	1.79888	0.802083	0.29697	0.289642	0.898844	0.266898	2.54922	0	0	PGIP1	PREDICTED: polygalacturonase inhibitor 2-like [Arachis duranensis]	-	-	-	-	-	-	-
ncbi_112792338	2.62197	33.5417	52.2121	111.564	59.7254	40.5858	8.38342	0	0	CAB3	PREDICTED: chlorophyll a-b binding protein of LHCII type 1-like [Arachis duranensis]	Metabolism;Metabolism	Global and overview maps;Energy metabolism	ko01100//Metabolic pathways;ko00196//Photosynthesis - antenna proteins	K08912;K08912	-	-	-
ncbi_112795729	0.132216	1.51042	3.57576	6.65153	2.73699	2.83536	0.186528	0	0	SEND33	PREDICTED: ferredoxin-like [Arachis duranensis]	Metabolism	Energy metabolism	ko00195//Photosynthesis	K02639	-	GO:0043169//cation binding;GO:0051536//iron-sulfur cluster binding	GO:0006091//generation of precursor metabolites and energy
ncbi_112795922	1.66108	1.27083	0.383333	0.407289	0.982659	0.372617	3.22021	0	0	2023-04-03	PREDICTED: 5'-adenylylsulfate reductase 3, chloroplastic-like [Arachis duranensis]	Metabolism	Energy metabolism	ko00920//Sulfur metabolism	K05907	-	-	-
ncbi_112795935	1.59777	1.21875	0.380303	0.423913	1.1474	0.395147	2.87306	0	0	WRKY6	PREDICTED: probable WRKY transcription factor 31 [Arachis ipaensis]	-	-	-	-	-	-	-
ncbi_112796142	0.445065	3.72917	5.82727	15.1976	8.98555	4.58752	1.12694	0	0	PSAF	PREDICTED: photosystem I reaction center subunit III, chloroplastic [Arachis duranensis]	Metabolism;Metabolism	Global and overview maps;Energy metabolism	ko01100//Metabolic pathways;ko00195//Photosynthesis	K02694;K02694	GO:0043234//protein complex	-	GO:0044237//cellular metabolic process
ncbi_112796886	5.35009	3.92708	2.3197	2.76279	7.91329	1.974	8.77979	0	0	HSP26-A	PREDICTED: probable glutathione S-transferase [Arachis ipaensis]	Metabolism	Metabolism of other amino acids	ko00480//Glutathione metabolism	K00799	-	GO:0003824//catalytic activity	-
ncbi_112797042	1.19367	0.916667	0.309091	0.247442	0.953757	0.308492	2.7487	0	0	GT-3A	PREDICTED: trihelix transcription factor GT-3b-like [Arachis duranensis]	-	-	-	-	-	-	GO:0010467//gene expression;GO:0034645//cellular macromolecule biosynthetic process
ncbi_112797561	0.199255	3.57292	8.50152	18.8312	9.26012	6.41594	0.455959	0	0	PSAL	PREDICTED: photosystem I reaction center subunit XI, chloroplastic [Arachis duranensis]	Metabolism;Metabolism	Global and overview maps;Energy metabolism	ko01100//Metabolic pathways;ko00195//Photosynthesis	K02699;K02699	GO:0009521//photosystem;GO:0009526//plastid envelope;GO:0031224//intrinsic component of membrane;GO:0031976//plastid thylakoid;GO:0044434//chloroplast part	-	GO:0006091//generation of precursor metabolites and energy;GO:0006873//cellular ion homeostasis;GO:0006996//organelle organization;GO:0030001//metal ion transport;GO:0043623//cellular protein complex assembly
ncbi_112797607	10.9125	32.4271	41.9439	41.4719	21.6618	56.7539	7.89637	0	0	Letm1	PREDICTED: LETM1 and EF-hand domain-containing protein 1, mitochondrial-like [Arachis ipaensis]	-	-	-	-	GO:0031224//intrinsic component of membrane;GO:0043231//intracellular membrane-bounded organelle	-	-
ncbi_112797727	0.0856611	0.802083	1.68182	3.07033	1.42775	1.17851	0.225389	0	0	RPS17	PREDICTED: 30S ribosomal protein S17, chloroplastic [Arachis duranensis]	Genetic Information Processing	Translation	ko03010//Ribosome	K02961	GO:0000314//organellar small ribosomal subunit;GO:0009526//plastid envelope;GO:0009532//plastid stroma;GO:0031976//plastid thylakoid	GO:0003723//RNA binding;GO:0005198//structural molecule activity	GO:0006412//translation
ncbi_112797970	0.986965	0.333333	0.143939	0.169437	0.283237	0.116118	1.49741	0	0	At3g02360	PREDICTED: 6-phosphogluconate dehydrogenase, decarboxylating 3 [Arachis duranensis]	Metabolism;Metabolism;Metabolism;Metabolism;Metabolism	Global and overview maps;Global and overview maps;Global and overview maps;Metabolism of other amino acids;Carbohydrate metabolism	ko01100//Metabolic pathways;ko01110//Biosynthesis of secondary metabolites;ko01200//Carbon metabolism;ko00480//Glutathione metabolism;ko00030//Pentose phosphate pathway	K00033;K00033;K00033;K00033;K00033	-	GO:0000166//nucleotide binding;GO:0016614//oxidoreductase activity, acting on CH-OH group of donors;GO:0048037//cofactor binding	GO:0006739//NADP metabolic process
ncbi_112800768	3.96462	4.76042	2.80455	3.15921	7.60116	2.31023	8.40674	0	0	TRX1	PREDICTED: thioredoxin H-type [Arachis duranensis]	-	-	-	-	GO:0005576//extracellular region;GO:0044444//cytoplasmic part	GO:0015036//disulfide oxidoreductase activity;GO:0030234//enzyme regulator activity	GO:0009893//positive regulation of metabolic process;GO:0018904//ether metabolic process;GO:0019725//cellular homeostasis
ncbi_112801259	2.62756	2.17708	0.577273	0.524297	1.97977	0.493934	3.70725	0	0	STP13	PREDICTED: sugar transport protein 13 [Arachis ipaensis]	-	-	-	-	GO:0005911//cell-cell junction;GO:0031224//intrinsic component of membrane	GO:0005356//hydrogen:glucose symporter activity	GO:0006865//amino acid transport;GO:0008645//hexose transport;GO:0044763//single-organism cellular process
ncbi_112801293	1.00931	0.3125	0.0848485	0.0748082	0.153179	0.0589255	1.23834	0	0	OPR2	PREDICTED: 12-oxophytodienoate reductase 2-like isoform X2 [Arachis duranensis]	Metabolism;Metabolism;Metabolism	Global and overview maps;Global and overview maps;Lipid metabolism	ko01100//Metabolic pathways;ko01110//Biosynthesis of secondary metabolites;ko00592//alpha-Linolenic acid metabolism	K05894;K05894;K05894	-	GO:0003824//catalytic activity;GO:0032553//ribonucleotide binding	GO:0044710//single-organism metabolic process
ncbi_112801730	0.547486	5.03125	8.02727	17.7538	12.7225	6.13345	1.7487	0	0	LHCB5	PREDICTED: chlorophyll a-b binding protein CP26, chloroplastic [Arachis duranensis]	Metabolism;Metabolism	Global and overview maps;Energy metabolism	ko01100//Metabolic pathways;ko00196//Photosynthesis - antenna proteins	K08916;K08916	GO:0009521//photosystem;GO:0031224//intrinsic component of membrane	GO:0043169//cation binding;GO:0046906//tetrapyrrole binding	GO:0006091//generation of precursor metabolites and energy;GO:0006464//cellular protein modification process
ncbi_112802162	1.52514	0.666667	0.224242	0.199488	0.369942	0.213172	2.68394	0	0	MBF1C	PREDICTED: multiprotein-bridging factor 1c-like [Arachis ipaensis]	-	-	-	-	-	GO:0003677//DNA binding	-
ncbi_112802201	2.52514	2.875	1.82576	2.42839	7.06647	1.71577	7.61917	0	0	--	PREDICTED: dehydrin DHN3-like [Arachis duranensis]	-	-	-	-	-	-	-
ncbi_112802215	1.16015	0.625	0.162121	0.204604	0.560694	0.180243	2.59585	0	0	LBD41	PREDICTED: LOB domain-containing protein 41-like [Arachis duranensis]	-	-	-	-	-	-	-
ncbi_112802430	1.62384	1.61458	0.583333	0.838875	1.23121	0.487002	4.97409	0	0	BAM1	PREDICTED: beta-amylase 1, chloroplastic [Arachis ipaensis]	Metabolism	Carbohydrate metabolism	ko00500//Starch and sucrose metabolism	K01177	-	GO:0016160//amylase activity	GO:0044238//primary metabolic process
ncbi_112802451	0.0931099	1.45833	2.15909	4.72251	4.05202	1.81109	0.295337	0	0	BCA1	PREDICTED: carbonic anhydrase, chloroplastic-like isoform X1 [Arachis duranensis]	Metabolism	Energy metabolism	ko00910//Nitrogen metabolism	K01673	-	-	-
ncbi_112802518	0.324022	2	2.71212	5.48977	3.69075	2.02946	1.12953	0	0	--	PREDICTED: uncharacterized protein LOC107491413 [Arachis duranensis]	-	-	-	-	-	-	-
ncbi_112802524	1.27561	2.19792	0.690909	0.759591	3.46243	0.642981	3.94819	0	0	SAP12	PREDICTED: zinc finger AN1 domain-containing stress-associated protein 12 [Arachis duranensis]	-	-	-	-	-	-	-
ncbi_112802855	0.217877	1.30208	2.24394	4.27046	2.39595	1.64471	0.520725	0	0	RPL6	PREDICTED: 50S ribosomal protein L6, chloroplastic-like [Arachis duranensis]	Genetic Information Processing	Translation	ko03010//Ribosome	K02933	-	-	-
ncbi_112802891	1.15829	0.895833	0.269697	0.238491	0.624277	0.216638	2.97409	0	0	--	PREDICTED: protein SRC2 homolog [Arachis duranensis]	-	-	-	-	-	-	-
ncbi_112802917	1.40968	0.677083	0.137879	0.146419	0.303468	0.142114	2.06477	0	0	HSP83A	PREDICTED: heat shock protein 83 isoform X1 [Arachis ipaensis]	Organismal Systems;Genetic Information Processing	Environmental adaptation;Folding, sorting and degradation	ko04626//Plant-pathogen interaction;ko04141//Protein processing in endoplasmic reticulum	K04079;K04079	-	-	-
ncbi_112803007	0.150838	4.77083	8.15909	23.0767	15.1618	6.70884	0.559585	0	0	CAB3	PREDICTED: chlorophyll a-b binding protein of LHCII type 1 [Arachis duranensis]	Metabolism;Metabolism	Global and overview maps;Energy metabolism	ko01100//Metabolic pathways;ko00196//Photosynthesis - antenna proteins	K08912;K08912	-	-	-
ncbi_112803074	0.897579	7.33333	10.0606	22.4073	16.9249	7.61525	2.8886	0	0	CAB6A	PREDICTED: chlorophyll a-b binding protein 6A, chloroplastic [Arachis duranensis]	Metabolism	Energy metabolism	ko00196//Photosynthesis - antenna proteins	K08907	-	-	-
ncbi_112803125	0.0744879	1.39583	2.74697	7.46036	3.50867	2.26516	0.215026	0	0	PSAG	PREDICTED: photosystem I reaction center subunit V, chloroplastic [Arachis duranensis]	Metabolism;Metabolism	Global and overview maps;Energy metabolism	ko01100//Metabolic pathways;ko00195//Photosynthesis	K08905;K08905	-	GO:0046906//tetrapyrrole binding	GO:0044237//cellular metabolic process
ncbi_112695253	0.0800745	0.916667	1.4197	3.35997	2.30058	1.12132	0.235751	0	0	CURT1B	PREDICTED: protein CURVATURE THYLAKOID 1B, chloroplastic-like [Arachis ipaensis]	-	-	-	-	-	-	-
ncbi_112695782	0.422719	2.90625	5.4	10.2014	5.19942	3.90121	1.06736	0	0	RPS17	PREDICTED: 30S ribosomal protein S17, chloroplastic-like [Arachis duranensis]	Genetic Information Processing	Translation	ko03010//Ribosome	K02961	GO:0000314//organellar small ribosomal subunit;GO:0009526//plastid envelope;GO:0009532//plastid stroma;GO:0031976//plastid thylakoid	GO:0003723//RNA binding;GO:0005198//structural molecule activity	GO:0006412//translation
ncbi_112695789	5.42272	5.625	1.18939	1.2321	3.86994	1.13345	16.2513	0	0	ARG2	PREDICTED: indole-3-acetic acid-induced protein ARG2-like [Arachis duranensis]	-	-	-	-	-	-	-
ncbi_112696113	0.333333	2.41667	3.6303	6.38235	3.80925	2.65685	0.862694	0	0	rpl22	PREDICTED: 50S ribosomal protein L22, chloroplastic-like [Arachis ipaensis]	Genetic Information Processing	Translation	ko03010//Ribosome	K02890	GO:0005840//ribosome;GO:0009536//plastid	-	-
ncbi_112696253	0.867784	1.02083	0.186364	0.223785	0.488439	0.152513	2.7228	0	0	CHMP1A	PREDICTED: ESCRT-related protein CHMP1B [Arachis duranensis]	Cellular Processes	Transport and catabolism	ko04144//Endocytosis	K12197	-	-	-
ncbi_112696254	0.912477	0.4375	0.1	0.0799233	0.17341	0.0883882	1.93523	0	0	CML8	PREDICTED: calmodulin-like [Arachis duranensis]	Organismal Systems;Environmental Information Processing;Environmental Information Processing	Environmental adaptation;Signal transduction;Signal transduction	ko04626//Plant-pathogen interaction;ko04016//MAPK signaling pathway - plant;ko04070//Phosphatidylinositol signaling system	K02183;K02183;K02183	-	GO:0016628//oxidoreductase activity, acting on the CH-CH group of donors, NAD or NADP as acceptor	GO:0044710//single-organism metabolic process
ncbi_112696294	0.512104	4.20833	5.86818	15.257	9.56936	4.69671	2.25389	0	0	psbW	PREDICTED: photosystem II reaction center W protein, chloroplastic [Arachis duranensis]	Metabolism;Metabolism	Global and overview maps;Energy metabolism	ko01100//Metabolic pathways;ko00195//Photosynthesis	K02721;K02721	-	-	-
ncbi_112696307	1.16946	0.739583	0.207576	0.202046	0.471098	0.242634	1.46373	0	0	CYP94A1	PREDICTED: cytochrome P450 94A1-like [Arachis duranensis]	Metabolism	Lipid metabolism	ko00073//Cutin, suberine and wax biosynthesis	K13407	-	-	-
ncbi_112696761	1.82495	2.05208	0.701515	0.608056	1.93353	0.587522	2.71244	0	0	NHL10	PREDICTED: protein YLS9-like [Arachis duranensis]	-	-	-	-	-	-	-
ncbi_112696804	0.238361	1.85417	3.16818	5.59143	4.33237	2.16984	0.663212	0	0	CRD1	PREDICTED: magnesium-protoporphyrin IX monomethyl ester [oxidative] cyclase, chloroplastic [Arachis duranensis]	Metabolism;Metabolism;Metabolism	Global and overview maps;Global and overview maps;Metabolism of cofactors and vitamins	ko01100//Metabolic pathways;ko01110//Biosynthesis of secondary metabolites;ko00860//Porphyrin and chlorophyll metabolism	K04035;K04035;K04035	-	GO:0016709//oxidoreductase activity, acting on paired donors, with incorporation or reduction of molecular oxygen, NAD(P)H as one donor, and incorporation of one atom of oxygen;GO:0043169//cation binding	GO:0006779//porphyrin-containing compound biosynthetic process;GO:0044710//single-organism metabolic process
ncbi_112696940	2.50466	2.27083	1.28333	1.39834	3.9104	1.04679	8.98446	0	0	--	PREDICTED: protein SRC1-like [Arachis duranensis]	-	-	-	-	-	-	-
ncbi_112696973	0.92365	0.854167	0.183333	0.155371	0.436416	0.175043	2.3342	0	0	--	PREDICTED: DNA ligase 1-like [Arachis duranensis]	-	-	-	-	-	-	-
ncbi_112697048	1.57356	8.30208	9.45152	18.2449	13.4711	7.05893	3.82902	0	0	GAPA	PREDICTED: glyceraldehyde-3-phosphate dehydrogenase A, chloroplastic [Arachis ipaensis]	Metabolism;Metabolism;Metabolism	Global and overview maps;Global and overview maps;Energy metabolism	ko01100//Metabolic pathways;ko01200//Carbon metabolism;ko00710//Carbon fixation in photosynthetic organisms	K05298;K05298;K05298	-	GO:0000166//nucleotide binding;GO:0016903//oxidoreductase activity, acting on the aldehyde or oxo group of donors	GO:0044710//single-organism metabolic process
ncbi_112701750	0.586592	8.20833	12.7379	32.9303	19.0636	9.91508	1.89637	0	0	CAB215	PREDICTED: chlorophyll a-b binding protein 215, chloroplastic [Arachis duranensis]	Metabolism;Metabolism	Global and overview maps;Energy metabolism	ko01100//Metabolic pathways;ko00196//Photosynthesis - antenna proteins	K08913;K08913	GO:0009521//photosystem;GO:0031224//intrinsic component of membrane	GO:0043169//cation binding;GO:0046906//tetrapyrrole binding	GO:0006091//generation of precursor metabolites and energy;GO:0006464//cellular protein modification process
ncbi_112701834	0.137803	1.02083	1.83788	3.54092	2.35838	1.4766	0.290155	0	0	RPS10	PREDICTED: 30S ribosomal protein S10, chloroplastic [Arachis duranensis]	Genetic Information Processing	Translation	ko03010//Ribosome	K02946	-	-	-
ncbi_112701901	0.307263	3.1875	4.60455	9.75895	5.95665	3.487	0.981865	0	0	PSBO	PREDICTED: oxygen-evolving enhancer protein 1, chloroplastic-like [Arachis duranensis]	Metabolism;Metabolism	Global and overview maps;Energy metabolism	ko01100//Metabolic pathways;ko00195//Photosynthesis	K02716;K02716	-	-	-
ncbi_112702075	0.208566	3.13542	4.76364	11.0281	7.46243	3.80069	0.831606	0	0	PSBP	PREDICTED: oxygen-evolving enhancer protein 2, chloroplastic-like [Arachis duranensis]	Metabolism;Metabolism	Global and overview maps;Energy metabolism	ko01100//Metabolic pathways;ko00195//Photosynthesis	K02717;K02717	-	-	-
ncbi_112702092	0.253259	1.53125	2.07879	4.11125	3.30636	1.55113	0.562176	0	0	AGT1	PREDICTED: serine--glyoxylate aminotransferase [Arachis duranensis]	Metabolism;Metabolism;Metabolism;Cellular Processes;Metabolism;Metabolism;Metabolism	Global and overview maps;Global and overview maps;Global and overview maps;Transport and catabolism;Carbohydrate metabolism;Amino acid metabolism;Amino acid metabolism	ko01100//Metabolic pathways;ko01110//Biosynthesis of secondary metabolites;ko01200//Carbon metabolism;ko04146//Peroxisome;ko00630//Glyoxylate and dicarboxylate metabolism;ko00260//Glycine, serine and threonine metabolism;ko00250//Alanine, aspartate and glutamate metabolism	K00830;K00830;K00830;K00830;K00830;K00830;K00830	-	GO:0008483//transaminase activity;GO:0043168//anion binding	-
ncbi_112702298	0.217877	2.33333	4.42424	9.8523	4.71387	3.40208	0.590674	0	0	PETE	PREDICTED: plastocyanin [Arachis duranensis]	Metabolism	Energy metabolism	ko00195//Photosynthesis	K02638	-	-	-
ncbi_112702410	0.379888	2.64583	3.77727	8.62468	6.18786	2.96187	1.2487	0	0	PSAEB	PREDICTED: photosystem I reaction center subunit IV B, chloroplastic-like [Arachis ipaensis]	Metabolism;Metabolism	Global and overview maps;Energy metabolism	ko01100//Metabolic pathways;ko00195//Photosynthesis	K02693;K02693	-	-	-
ncbi_112702429	1.3743	0.34375	0.148485	0.170077	0.65896	0.155979	2.65803	0	0	At3g50280	PREDICTED: uncharacterized acetyltransferase At3g50280-like [Arachis duranensis]	-	-	-	-	-	GO:0016746//transferase activity, transferring acyl groups	-
ncbi_112703113	1.28678	0.6875	0.29697	0.283887	0.644509	0.239168	3.19689	0	0	ERD14	PREDICTED: phosphoprotein ECPP44-like [Arachis duranensis]	-	-	-	-	-	-	-
ncbi_112703396	3.59777	3.85417	2.19848	2.11445	7.06358	2.08146	9.50518	0	0	--	PREDICTED: cysteine-rich and transmembrane domain-containing protein A-like isoform X2 [Arachis duranensis]	-	-	-	-	-	-	-
ncbi_112703414	1.78399	11.7604	16.8121	37.4124	25.2225	12.662	6.19948	0	0	PSBR	PREDICTED: photosystem II 10 kDa polypeptide, chloroplastic [Arachis duranensis]	Metabolism;Metabolism	Global and overview maps;Energy metabolism	ko01100//Metabolic pathways;ko00195//Photosynthesis	K03541;K03541	-	-	-
ncbi_112705597	4.96834	6.32292	3.23636	4.11701	10.737	2.98787	11.6813	0	0	TRX1	PREDICTED: thioredoxin H-type [Arachis duranensis]	-	-	-	-	GO:0005576//extracellular region;GO:0044444//cytoplasmic part	GO:0015036//disulfide oxidoreductase activity;GO:0030234//enzyme regulator activity	GO:0009893//positive regulation of metabolic process;GO:0018904//ether metabolic process;GO:0019725//cellular homeostasis
ncbi_112705801	0.167598	1.98958	3.10303	6.77749	4.8815	2.35182	0.569948	0	0	petM	Cytochrome b6-f complex subunit 7 [Cajanus cajan]	-	-	-	-	-	-	-
ncbi_112705955	2.27188	1.9375	1.04091	1.79156	2.90173	0.840555	6.00259	0	0	UBC10	Ubiquitin-conjugating enzyme E2 10, partial [Cajanus cajan]	-	-	-	-	-	-	-
ncbi_112706053	8.07821	5.8125	2.39242	2.4757	8.07225	2.21317	17.1632	0	0	ALDH3H1	PREDICTED: aldehyde dehydrogenase family 3 member H1-like [Arachis duranensis]	Metabolism;Metabolism;Metabolism;Metabolism;Metabolism;Metabolism;Metabolism;Metabolism;Metabolism;Metabolism;Metabolism;Metabolism;Metabolism	Global and overview maps;Global and overview maps;Carbohydrate metabolism;Carbohydrate metabolism;Lipid metabolism;Lipid metabolism;Amino acid metabolism;Amino acid metabolism;Carbohydrate metabolism;Amino acid metabolism;Metabolism of other amino acids;Amino acid metabolism;Amino acid metabolism	ko01100//Metabolic pathways;ko01110//Biosynthesis of secondary metabolites;ko00010//Glycolysis / Gluconeogenesis;ko00620//Pyruvate metabolism;ko00561//Glycerolipid metabolism;ko00071//Fatty acid degradation;ko00330//Arginine and proline metabolism;ko00280//Valine, leucine and isoleucine degradation;ko00053//Ascorbate and aldarate metabolism;ko00380//Tryptophan metabolism;ko00410//beta-Alanine met…	K00128;K00128;K00128;K00128;K00128;K00128;K00128;K00128;K00128;K00128;K00128;K00128;K00128	GO:0005911//cell-cell junction;GO:0043231//intracellular membrane-bounded organelle	GO:0016620//oxidoreductase activity, acting on the aldehyde or oxo group of donors, NAD or NADP as acceptor	GO:0044237//cellular metabolic process;GO:0044710//single-organism metabolic process;GO:0050896//response to stimulus
ncbi_112706063	0.33892	2.15625	2.90152	6.66176	6.19075	2.29116	1.02332	0	0	PSBS	PREDICTED: photosystem II 22 kDa protein, chloroplastic [Arachis ipaensis]	Metabolism;Metabolism	Global and overview maps;Energy metabolism	ko01100//Metabolic pathways;ko00195//Photosynthesis	K03542;K03542	GO:0009503//thylakoid light-harvesting complex;GO:0009521//photosystem;GO:0031224//intrinsic component of membrane	GO:0019840//isoprenoid binding;GO:0046906//tetrapyrrole binding	GO:0000097//sulfur amino acid biosynthetic process;GO:0005982//starch metabolic process;GO:0009668//plastid membrane organization;GO:0009886//post-embryonic morphogenesis;GO:0009893//positive regulation of metabolic process;GO:0016072//rRNA metabolic process;GO:0043623//cellular protein complex assembly;GO:1990066//energy quenching
ncbi_112706236	2.93669	1.05208	0.215152	0.224425	0.49711	0.195841	5.76943	0	0	AHL17	PREDICTED: AT-hook motif nuclear-localized protein 17-like [Arachis duranensis]	-	-	-	-	-	-	-
ncbi_112706343	1.20857	0.5	0.265152	0.242327	0.583815	0.216638	2.02073	0	0	HSP17.9-D	PREDICTED: 17.9 kDa class II heat shock protein-like [Arachis duranensis]	Genetic Information Processing	Folding, sorting and degradation	ko04141//Protein processing in endoplasmic reticulum	K13993	-	-	-
ncbi_112706905	1.8473	1.88542	0.440909	0.503836	1.63584	0.358752	5.22798	0	0	SAP3	PREDICTED: zinc finger A20 and AN1 domain-containing stress-associated protein 3-like [Arachis duranensis]	-	-	-	-	-	GO:0046872//metal ion binding	-
ncbi_112707058	0.61825	3.34375	4.07121	9.45141	6.69364	3.24263	1.7772	0	0	petC	PREDICTED: cytochrome b6-f complex iron-sulfur subunit, chloroplastic-like [Arachis duranensis]	Metabolism;Metabolism	Global and overview maps;Energy metabolism	ko01100//Metabolic pathways;ko00195//Photosynthesis	K02636;K02636	GO:0031224//intrinsic component of membrane;GO:0034357//photosynthetic membrane	GO:0009055//electron carrier activity;GO:0043169//cation binding;GO:0051536//iron-sulfur cluster binding;GO:0052880//oxidoreductase activity, acting on diphenols and related substances as donors, with copper protein as acceptor	GO:0015992//proton transport;GO:0044237//cellular metabolic process;GO:0044710//single-organism metabolic process
ncbi_112707165	2.10428	2.64583	1.26212	1.60934	6.51734	1.29289	5.32642	0	0	GRXC9	PREDICTED: glutaredoxin-C9-like [Arachis duranensis]	-	-	-	-	-	-	GO:0044699//single-organism process
ncbi_112707270	0.18622	1.54167	2.30758	3.80179	2.49422	1.71057	0.515544	0	0	RPL24	PREDICTED: 50S ribosomal protein L24, chloroplastic [Arachis duranensis]	Genetic Information Processing	Translation	ko03010//Ribosome	K02895	GO:0009526//plastid envelope;GO:0009532//plastid stroma;GO:0030529//intracellular ribonucleoprotein complex	GO:0003723//RNA binding;GO:0005198//structural molecule activity	GO:0006090//pyruvate metabolic process;GO:0006412//translation
ncbi_112707348	0.340782	3.63542	4.41212	10.1496	8.37283	3.32409	1.34974	0	0	CAB13	PREDICTED: chlorophyll a-b binding protein 13, chloroplastic [Arachis ipaensis]	Metabolism;Metabolism	Global and overview maps;Energy metabolism	ko01100//Metabolic pathways;ko00196//Photosynthesis - antenna proteins	K08914;K08914	GO:0009521//photosystem;GO:0031224//intrinsic component of membrane	GO:0043169//cation binding;GO:0046906//tetrapyrrole binding	GO:0006091//generation of precursor metabolites and energy;GO:0006464//cellular protein modification process
ncbi_112707918	0.018622	0.583333	1.03939	2.03325	1.40173	1.01213	0.015544	0	0	AZI1	PREDICTED: 14 kDa proline-rich protein DC2.15-like [Arachis duranensis]	-	-	-	-	-	-	-
ncbi_112708169	4.6797	5.65625	3.37576	3.3587	10.6387	3.33276	14.0674	0	0	At1g54290	PREDICTED: protein translation factor SUI1 homolog 2 [Arachis duranensis]	Genetic Information Processing	Translation	ko03013//RNA transport	K03113	-	-	GO:0006412//translation
ncbi_112708247	0.147114	3.71875	6.46364	17.6355	10.1243	5.30503	0.432642	0	0	lhcA-P4	PREDICTED: chlorophyll a-b binding protein P4, chloroplastic [Arachis duranensis]	Metabolism	Energy metabolism	ko00196//Photosynthesis - antenna proteins	K08910	GO:0009521//photosystem;GO:0031224//intrinsic component of membrane	GO:0043169//cation binding;GO:0046906//tetrapyrrole binding	GO:0006091//generation of precursor metabolites and energy;GO:0006464//cellular protein modification process
ncbi_112709894	0.351955	3.01042	3.59697	9.26407	9.29191	2.83362	1.51036	0	0	PSAH2	PREDICTED: photosystem I reaction center subunit VI-2, chloroplastic-like [Arachis duranensis]	Metabolism;Metabolism	Global and overview maps;Energy metabolism	ko01100//Metabolic pathways;ko00195//Photosynthesis	K02695;K02695	-	-	-
ncbi_112710273	0.0111732	0.333333	1.00606	2.24169	0.895954	0.795494	0.0518135	0	0	KTI3	PREDICTED: factor Xa inhibitor BuXI-like [Arachis duranensis]	-	-	-	-	-	-	-
ncbi_112710433	0.232775	1.71875	3.00758	6.61317	2.97399	2.29809	0.61399	0	0	psaD	PREDICTED: photosystem I reaction center subunit II, chloroplastic-like [Arachis duranensis]	Metabolism;Metabolism	Global and overview maps;Energy metabolism	ko01100//Metabolic pathways;ko00195//Photosynthesis	K02692;K02692	GO:0009521//photosystem;GO:0043231//intracellular membrane-bounded organelle	-	GO:0044237//cellular metabolic process
ncbi_112710539	1.72253	1.23958	0.512121	0.664962	0.82948	0.42461	3.66321	0	0	BZIP53	PREDICTED: bZIP transcription factor 53-like [Arachis duranensis]	-	-	-	-	-	GO:0003677//DNA binding	GO:0010468//regulation of gene expression
ncbi_112710809	1.1676	0.458333	0.112121	0.132992	0.268786	0.10052	1.95855	0	0	HSP17.3-B	PREDICTED: 17.3 kDa class I heat shock protein-like [Arachis duranensis]	Genetic Information Processing	Folding, sorting and degradation	ko04141//Protein processing in endoplasmic reticulum	K13993	-	-	-
ncbi_112711805	0.191806	2.08333	3.85	8.20396	4.90751	2.97574	0.502591	0	0	psaD	PREDICTED: photosystem I reaction center subunit II, chloroplastic-like [Arachis duranensis]	Metabolism;Metabolism	Global and overview maps;Energy metabolism	ko01100//Metabolic pathways;ko00195//Photosynthesis	K02692;K02692	GO:0009521//photosystem;GO:0043231//intracellular membrane-bounded organelle	-	GO:0044237//cellular metabolic process
ncbi_112712297	2.2216	0.989583	0.460606	0.373402	1.39884	0.339688	4.3601	0	0	ZAT5	PREDICTED: zinc finger protein ZAT11-like [Arachis duranensis]	-	-	-	-	-	-	-
ncbi_112714787	0.990689	0.3125	0.131818	0.120844	0.291908	0.10052	1.17876	0	0	CAD1	PREDICTED: probable cinnamyl alcohol dehydrogenase 1 [Arachis duranensis]	Metabolism;Metabolism;Metabolism	Global and overview maps;Global and overview maps;Biosynthesis of other secondary metabolites	ko01100//Metabolic pathways;ko01110//Biosynthesis of secondary metabolites;ko00940//Phenylpropanoid biosynthesis	K00083;K00083;K00083	-	-	-
ncbi_112714873	0.20298	2.85417	4.8803	11.4501	5.99422	3.85789	0.551813	0	0	CAP10A	PREDICTED: chlorophyll a-b binding protein CP24 10A, chloroplastic [Arachis duranensis]	Metabolism;Metabolism	Global and overview maps;Energy metabolism	ko01100//Metabolic pathways;ko00196//Photosynthesis - antenna proteins	K08917;K08917	-	-	-
ncbi_112715058	1.56425	0.5	0.245455	0.274297	0.549133	0.218371	2.35492	0	0	GAPC2	PREDICTED: glyceraldehyde-3-phosphate dehydrogenase GAPC2, cytosolic-like [Arachis ipaensis]	Metabolism;Metabolism;Metabolism;Metabolism;Metabolism;Metabolism	Global and overview maps;Global and overview maps;Global and overview maps;Global and overview maps;Carbohydrate metabolism;Energy metabolism	ko01100//Metabolic pathways;ko01110//Biosynthesis of secondary metabolites;ko01200//Carbon metabolism;ko01230//Biosynthesis of amino acids;ko00010//Glycolysis / Gluconeogenesis;ko00710//Carbon fixation in photosynthetic organisms	K00134;K00134;K00134;K00134;K00134;K00134	-	GO:0000166//nucleotide binding;GO:0016903//oxidoreductase activity, acting on the aldehyde or oxo group of donors	GO:0044710//single-organism metabolic process
ncbi_112715068	0.808194	3.51042	5.23939	9.65537	5.24277	3.66378	2.39378	0	0	RPL12	PREDICTED: 50S ribosomal protein L12, chloroplastic-like [Arachis duranensis]	Genetic Information Processing	Translation	ko03010//Ribosome	K02935	GO:0030529//intracellular ribonucleoprotein complex	-	GO:0010467//gene expression
ncbi_112715093	0.0837989	1.21875	2.78636	7.36765	3.81792	2.06066	0.181347	0	0	PSBY	PREDICTED: photosystem II core complex proteins psbY, chloroplastic [Arachis ipaensis]	Metabolism;Metabolism	Global and overview maps;Energy metabolism	ko01100//Metabolic pathways;ko00195//Photosynthesis	K02723;K02723	GO:0009521//photosystem;GO:0009534//chloroplast thylakoid;GO:0031224//intrinsic component of membrane	GO:0046914//transition metal ion binding	GO:0000097//sulfur amino acid biosynthetic process;GO:0006091//generation of precursor metabolites and energy;GO:0006996//organelle organization;GO:0031399//regulation of protein modification process;GO:0043623//cellular protein complex assembly
ncbi_112715772	3.41713	1.52083	0.636364	0.987212	1.88439	0.587522	7.98705	0	0	LSU2	protein RESPONSE TO LOW SULFUR 2-like [Cajanus cajan]	-	-	-	-	-	-	-
ncbi_112715874	0.750466	0.385417	0.1	0.106138	0.251445	0.116118	1.53368	0	0	GT-2	PREDICTED: trihelix transcription factor GT-2-like [Arachis duranensis]	-	-	-	-	-	-	-
ncbi_112715880	0.0651769	0.8125	1.4	3.16496	1.93353	1.0364	0.186528	0	0	PSAN	PREDICTED: photosystem I reaction center subunit N, chloroplastic [Arachis ipaensis]	Metabolism;Metabolism	Global and overview maps;Energy metabolism	ko01100//Metabolic pathways;ko00195//Photosynthesis	K02701;K02701	-	-	-
ncbi_112716608	1.54562	1.70833	0.598485	0.585678	1.96532	0.507799	2.80052	0	0	NHL10	PREDICTED: protein YLS9-like [Arachis duranensis]	-	-	-	-	-	-	-
ncbi_112716705	5.8175	60.2396	70.9939	161.764	154.393	56.3293	24.6762	0	0	RBCS	PREDICTED: ribulose bisphosphate carboxylase small chain 1, chloroplastic-like [Arachis duranensis]	Metabolism;Metabolism;Metabolism;Metabolism	Global and overview maps;Global and overview maps;Energy metabolism;Carbohydrate metabolism	ko01100//Metabolic pathways;ko01200//Carbon metabolism;ko00710//Carbon fixation in photosynthetic organisms;ko00630//Glyoxylate and dicarboxylate metabolism	K01602;K01602;K01602;K01602	GO:0009536//plastid	GO:0016831//carboxy-lyase activity	GO:0043094//cellular metabolic compound salvage;GO:0044710//single-organism metabolic process
ncbi_112716706	3.59777	44.5521	69.2364	163.994	123.402	51.1508	12.6477	0	0	RBCS	PREDICTED: ribulose bisphosphate carboxylase small chain 1, chloroplastic-like [Arachis duranensis]	Metabolism;Metabolism;Metabolism;Metabolism	Global and overview maps;Global and overview maps;Energy metabolism;Carbohydrate metabolism	ko01100//Metabolic pathways;ko01200//Carbon metabolism;ko00710//Carbon fixation in photosynthetic organisms;ko00630//Glyoxylate and dicarboxylate metabolism	K01602;K01602;K01602;K01602	GO:0009536//plastid	GO:0016831//carboxy-lyase activity	GO:0043094//cellular metabolic compound salvage;GO:0044710//single-organism metabolic process
ncbi_112716741	0.184358	1.32292	2.51061	4.8491	3.45376	1.63258	0.523316	0	0	ATP1	Pterin_4a domain-containing protein [Cephalotus follicularis]	Metabolism;Metabolism	Global and overview maps;Metabolism of cofactors and vitamins	ko01100//Metabolic pathways;ko00790//Folate biosynthesis	K01724;K01724	GO:0009536//plastid	GO:0016836//hydro-lyase activity	GO:0006091//generation of precursor metabolites and energy;GO:0006351//transcription, DNA-templated;GO:0008652//cellular amino acid biosynthetic process;GO:0009108//coenzyme biosynthetic process;GO:0009658//chloroplast organization;GO:0009668//plastid membrane organization;GO:0016072//rRNA metabolic process;GO:0031399//regulation of protein modification process;GO:0043623//cellular protein comple…
ncbi_112719857	12.7747	8.66667	3.90152	4.75064	13.4855	3.64125	28.7176	0	0	RPL10	PREDICTED: 60S ribosomal protein L10 [Glycine max]	Genetic Information Processing	Translation	ko03010//Ribosome	K02866	-	-	-
ncbi_112720145	1.31285	1.25	0.44697	0.453964	1.84393	0.343154	2.65803	0	0	SAT1	PREDICTED: serine acetyltransferase 1, chloroplastic [Arachis duranensis]	Metabolism;Metabolism;Metabolism;Metabolism;Metabolism;Metabolism	Global and overview maps;Global and overview maps;Global and overview maps;Global and overview maps;Amino acid metabolism;Energy metabolism	ko01100//Metabolic pathways;ko01110//Biosynthesis of secondary metabolites;ko01200//Carbon metabolism;ko01230//Biosynthesis of amino acids;ko00270//Cysteine and methionine metabolism;ko00920//Sulfur metabolism	K00640;K00640;K00640;K00640;K00640;K00640	GO:0044424//intracellular part	GO:0016412//serine O-acyltransferase activity	GO:0006563//L-serine metabolic process
ncbi_112720204	0.396648	3.36458	4.67273	10.7992	8.02312	3.63778	1.36528	0	0	PSBO	PREDICTED: oxygen-evolving enhancer protein 1, chloroplastic [Arachis ipaensis]	Metabolism;Metabolism	Global and overview maps;Energy metabolism	ko01100//Metabolic pathways;ko00195//Photosynthesis	K02716;K02716	GO:0009521//photosystem;GO:0019867//outer membrane;GO:0031224//intrinsic component of membrane	-	GO:0042548//regulation of photosynthesis, light reaction
ncbi_112720457	0.10987	1.64583	2.32273	6.55371	4.24855	1.83709	0.370466	0	0	PSAK	PREDICTED: photosystem I reaction center subunit psaK, chloroplastic [Arachis ipaensis]	Metabolism;Metabolism	Global and overview maps;Energy metabolism	ko01100//Metabolic pathways;ko00195//Photosynthesis	K02698;K02698	-	-	-
ncbi_112720548	2.3892	3.42708	1.24545	1.29348	5.71098	1.08492	7.40674	0	0	GH3.1	PREDICTED: probable indole-3-acetic acid-amido synthetase GH3.1 [Arachis duranensis]	Environmental Information Processing	Signal transduction	ko04075//Plant hormone signal transduction	K14487	-	-	-
ncbi_112723124	2.05214	1.63542	0.910606	0.895141	3.23988	0.885615	5.46632	0	0	STH-2	PREDICTED: pathogenesis-related protein STH-2-like [Arachis ipaensis]	-	-	-	-	-	-	GO:0050896//response to stimulus
ncbi_112723214	1.6108	0.770833	0.313636	0.353581	0.580925	0.310225	1.74611	0	0	DRR49A	PREDICTED: pathogenesis-related protein 2-like [Arachis ipaensis]	-	-	-	-	-	-	-
ncbi_112723217	3.76164	1.13542	0.422727	0.444373	0.537572	0.362218	4.95078	0	0	DRR49A	PREDICTED: pathogenesis-related protein 2-like [Arachis duranensis]	-	-	-	-	-	-	-
ncbi_112723216	1.71322	0.65625	0.242424	0.221228	0.355491	0.155979	2.02332	0	0	DRR49A	PREDICTED: pathogenesis-related protein 2-like [Arachis ipaensis]	-	-	-	-	-	-	-
ncbi_112723219	1.99069	0.583333	0.260606	0.296036	0.398844	0.211438	2.65026	0	0	DRR49A	PREDICTED: pathogenesis-related protein 2-like [Arachis ipaensis]	-	-	-	-	-	-	-
ncbi_112723292	1.45624	0.78125	0.236364	0.281969	0.598266	0.232236	2.46632	0	0	At2g25060	PREDICTED: blue copper protein-like [Arachis ipaensis]	-	-	-	-	-	-	-
ncbi_112723371	1.99628	1.54167	0.543939	0.563939	1.97399	0.511265	5.84197	0	0	--	stress induced protein [Medicago truncatula]	-	-	-	-	-	-	-
ncbi_112723555	1.11359	0.645833	0.166667	0.195652	0.254335	0.17851	1.76166	0	0	SlH4	histone H4 [Zea mays]	-	-	-	-	GO:0005911//cell-cell junction;GO:0009536//plastid;GO:0031090//organelle membrane;GO:0043232//intracellular non-membrane-bounded organelle	GO:0003676//nucleic acid binding;GO:0046983//protein dimerization activity	GO:0034728//nucleosome organization
ncbi_112723684	0.208566	1.75	2.42121	5.05307	2.93642	1.91334	0.733161	0	0	--	Photosystem II PsbX [Corchorus capsularis]	-	-	-	-	-	-	GO:0044237//cellular metabolic process
ncbi_112726419	0.556797	2.78125	3.83182	8.24105	5.83815	3.026	1.69689	0	0	CURT1A	PREDICTED: protein CURVATURE THYLAKOID 1A, chloroplastic [Arachis ipaensis]	-	-	-	-	-	-	-
ncbi_112726466	1.85289	0.947917	0.495455	0.557545	1.2948	0.448873	3.03886	0	0	AS	PREDICTED: hydroquinone glucosyltransferase-like [Arachis ipaensis]	-	-	-	-	-	GO:0016757//transferase activity, transferring glycosyl groups	-
ncbi_112726629	0.418994	3.6875	5.9803	14.1988	8.13584	4.53726	1.01554	0	0	CAB7	PREDICTED: chlorophyll a-b binding protein 7, chloroplastic [Arachis duranensis]	Metabolism	Energy metabolism	ko00196//Photosynthesis - antenna proteins	K08908	-	-	-
ncbi_112726720	1.56052	6.96875	10.7985	23.883	15.8699	8.16984	4.52332	0	0	PSBQ2	PREDICTED: oxygen-evolving enhancer protein 3-2, chloroplastic [Arachis ipaensis]	Metabolism;Metabolism	Global and overview maps;Energy metabolism	ko01100//Metabolic pathways;ko00195//Photosynthesis	K08901;K08901	GO:0005576//extracellular region;GO:0009532//plastid stroma;GO:0031978//plastid thylakoid lumen;GO:0044434//chloroplast part	-	GO:0006873//cellular ion homeostasis;GO:0030001//metal ion transport;GO:0043094//cellular metabolic compound salvage
ncbi_112727101	0.789572	0.375	0.0924242	0.13491	0.300578	0.0918544	2.16839	0	0	--	PREDICTED: uncharacterized protein LOC107625005 [Arachis ipaensis]	-	-	-	-	-	-	-
ncbi_112727197	0.286778	2.51042	3.82273	8.56202	4.93931	3.06759	0.88342	0	0	PSAEB	PREDICTED: photosystem I reaction center subunit IV, chloroplastic [Arachis ipaensis]	Metabolism;Metabolism	Global and overview maps;Energy metabolism	ko01100//Metabolic pathways;ko00195//Photosynthesis	K02693;K02693	-	-	-
ncbi_112727799	3.70205	2.0625	0.590909	0.681586	1.57225	0.571924	6.59067	0	0	AKR4C9	PREDICTED: aldo-keto reductase family 4 member C9-like [Arachis ipaensis]	-	-	-	-	-	GO:0003824//catalytic activity	GO:0044710//single-organism metabolic process
ncbi_112727978	0.292365	3.89583	6.22576	15.0262	8.66185	4.85442	1.0829	0	0	LHCB4.1	PREDICTED: chlorophyll a-b binding protein CP29.2, chloroplastic-like [Arachis ipaensis]	Metabolism;Metabolism	Global and overview maps;Energy metabolism	ko01100//Metabolic pathways;ko00196//Photosynthesis - antenna proteins	K08915;K08915	GO:0009521//photosystem;GO:0031224//intrinsic component of membrane;GO:0031976//plastid thylakoid;GO:0044434//chloroplast part	GO:0043169//cation binding;GO:0046906//tetrapyrrole binding	GO:0006091//generation of precursor metabolites and energy;GO:0006464//cellular protein modification process;GO:0009642//response to light intensity;GO:0034285//response to disaccharide;GO:0043269//regulation of ion transport
ncbi_112728628	1.39665	0.5625	0.156061	0.177749	0.413295	0.161179	1.9171	0	0	STC	PREDICTED: sugar carrier protein C-like [Arachis ipaensis]	-	-	-	-	GO:0031224//intrinsic component of membrane	GO:0022857//transmembrane transporter activity	GO:0044763//single-organism cellular process;GO:0051234//establishment of localization
ncbi_112736176	0.0856611	2.0625	4.16515	10.5965	5.01734	3.19584	0.212435	0	0	lhcA-P4	PREDICTED: chlorophyll a-b binding protein P4, chloroplastic [Arachis ipaensis]	Metabolism	Energy metabolism	ko00196//Photosynthesis - antenna proteins	K08910	GO:0009521//photosystem;GO:0031224//intrinsic component of membrane	GO:0043169//cation binding;GO:0046906//tetrapyrrole binding	GO:0006091//generation of precursor metabolites and energy;GO:0006464//cellular protein modification process
ncbi_112736623	1.93855	0.697917	0.0772727	0.0939898	0.190751	0.0693241	2.62435	0	0	HSC-2	PREDICTED: heat shock cognate 70 kDa protein 2 [Arachis duranensis]	Genetic Information Processing;Cellular Processes;Genetic Information Processing	Folding, sorting and degradation;Transport and catabolism;Transcription	ko04141//Protein processing in endoplasmic reticulum;ko04144//Endocytosis;ko03040//Spliceosome	K03283;K03283;K03283	-	-	-
ncbi_112736810	1.52886	0.395833	0.25303	0.236573	0.445087	0.225303	2.12694	0	0	EP3	PREDICTED: endochitinase EP3-like [Arachis ipaensis]	Metabolism;Metabolism	Global and overview maps;Carbohydrate metabolism	ko01100//Metabolic pathways;ko00520//Amino sugar and nucleotide sugar metabolism	K01183;K01183	-	-	-
ncbi_112736939	0.649907	4.14583	5.21818	10.4783	7.88728	3.93934	1.67358	0	0	FBA1	PREDICTED: fructose-bisphosphate aldolase 1, chloroplastic-like [Arachis duranensis]	Metabolism;Metabolism;Metabolism;Metabolism;Metabolism;Metabolism;Metabolism;Metabolism	Global and overview maps;Global and overview maps;Global and overview maps;Global and overview maps;Carbohydrate metabolism;Energy metabolism;Carbohydrate metabolism;Carbohydrate metabolism	ko01100//Metabolic pathways;ko01110//Biosynthesis of secondary metabolites;ko01200//Carbon metabolism;ko01230//Biosynthesis of amino acids;ko00010//Glycolysis / Gluconeogenesis;ko00710//Carbon fixation in photosynthetic organisms;ko00051//Fructose and mannose metabolism;ko00030//Pentose phosphate pathway	K01623;K01623;K01623;K01623;K01623;K01623;K01623;K01623	-	GO:0016832//aldehyde-lyase activity	GO:0006090//pyruvate metabolic process
ncbi_112736946	1.78026	1.05208	0.422727	0.41688	0.849711	0.337955	3.36528	0	0	ADC2	PREDICTED: arginine decarboxylase [Arachis ipaensis]	Metabolism;Metabolism	Global and overview maps;Amino acid metabolism	ko01100//Metabolic pathways;ko00330//Arginine and proline metabolism	K01583;K01583	-	-	-
ncbi_112737066	1.0838	1.23958	0.354545	0.44821	1.31792	0.306759	3.22021	0	0	--	PREDICTED: E3 ubiquitin-protein ligase RNF4-like [Arachis ipaensis]	-	-	-	-	-	-	-
ncbi_112737355	0.270019	3.875	7.45758	16.1464	7.56069	5.91854	0.608808	0	0	PSBT	PREDICTED: photosystem II 5 kDa protein, chloroplastic-like [Arachis ipaensis]	-	-	-	-	-	-	-
ncbi_112737583	1.0298	1.67708	0.580303	0.551151	2.59538	0.459272	3.75389	0	0	KRP1	PREDICTED: calcium-binding protein PBP1-like [Arachis ipaensis]	-	-	-	-	-	-	-
ncbi_112737880	0.0540037	1.46875	2.29848	6.41176	4.36416	1.83882	0.145078	0	0	CAB13	PREDICTED: chlorophyll a-b binding protein 13, chloroplastic [Arachis ipaensis]	Metabolism;Metabolism	Global and overview maps;Energy metabolism	ko01100//Metabolic pathways;ko00196//Photosynthesis - antenna proteins	K08914;K08914	GO:0009521//photosystem;GO:0031224//intrinsic component of membrane	GO:0043169//cation binding;GO:0046906//tetrapyrrole binding	GO:0006091//generation of precursor metabolites and energy;GO:0006464//cellular protein modification process
ncbi_112737946	1.19367	1.19792	0.316667	0.356138	1.17052	0.253033	3.42228	0	0	--	PREDICTED: uncharacterized protein LOC107634307 [Arachis ipaensis]	-	-	-	-	-	-	-
ncbi_112737988	0.206704	1.53125	2.28485	4.03581	2.07225	1.67938	0.608808	0	0	RPS20	PREDICTED: 30S ribosomal protein S20, chloroplastic [Arachis ipaensis]	Genetic Information Processing	Translation	ko03010//Ribosome	K02968	GO:0009526//plastid envelope;GO:0009532//plastid stroma;GO:0030529//intracellular ribonucleoprotein complex	GO:0003723//RNA binding;GO:0005198//structural molecule activity	GO:0006779//porphyrin-containing compound biosynthetic process;GO:0010467//gene expression;GO:0016072//rRNA metabolic process
ncbi_112738311	0.0689013	1.54167	3.61515	9.20141	5.0578	2.70711	0.165803	0	0	--	membrane family protein [Populus trichocarpa]	-	-	-	-	-	-	GO:0044237//cellular metabolic process
ncbi_112738368	1.58845	0.666667	0.469697	0.43734	0.777457	0.370884	2.14249	0	0	HSP26-A	PREDICTED: probable glutathione S-transferase [Arachis ipaensis]	Metabolism	Metabolism of other amino acids	ko00480//Glutathione metabolism	K00799	-	GO:0003824//catalytic activity	-
ncbi_112732900	0.238361	1.63542	3.13485	5.80882	3.33526	2.30676	0.738342	0	0	ACL1.1	PREDICTED: acyl carrier protein 4, chloroplastic-like [Arachis ipaensis]	-	-	-	-	-	-	-
ncbi_112733528	1.8324	0.958333	0.260606	0.325448	0.526012	0.279029	3.6943	0	0	HSP17.3-B	PREDICTED: 17.3 kDa class I heat shock protein-like [Arachis ipaensis]	Genetic Information Processing	Folding, sorting and degradation	ko04141//Protein processing in endoplasmic reticulum	K13993	-	-	-
ncbi_112733648	3.99814	22.5104	33.1348	55.1739	34.4653	27.6412	6.65285	0	0	RCA	PREDICTED: ribulose bisphosphate carboxylase/oxygenase activase, chloroplastic [Arachis ipaensis]	-	-	-	-	-	-	-
ncbi_112733852	2.03724	1.33333	0.648485	0.648338	1.62139	0.590988	3.6658	0	0	--	PREDICTED: lysine-rich arabinogalactan protein 19-like [Vigna angularis]	-	-	-	-	-	-	-
ncbi_112733899	2.38734	3.17708	1.58939	1.93095	3.73988	1.23917	6.6943	0	0	ARF	ADP-ribosylation factor, partial [Salvia miltiorrhiza]	Cellular Processes	Transport and catabolism	ko04144//Endocytosis	K07937	GO:0044464//cell part	GO:0032550//purine ribonucleoside binding	GO:0035556//intracellular signal transduction
ncbi_112733954	2.24953	1.92708	0.534848	0.599744	2.18786	0.483536	5.6399	0	0	UBQ10	ubiquitin-like protein [Phaseolus vulgaris]	-	-	-	-	-	-	-
ncbi_112734095	3.3743	5.38542	2.45455	2.4188	9.52601	2.36395	8.15803	0	0	RNS1	PREDICTED: extracellular ribonuclease LE-like [Arachis ipaensis]	-	-	-	-	-	GO:0016892//endoribonuclease activity, producing 3'-phosphomonoesters	GO:0090501//RNA phosphodiester bond hydrolysis
ncbi_112734296	0.655493	9.8125	15.8591	31.9098	18.0173	12.4177	1.47409	0	0	SEND33	PREDICTED: ferredoxin [Arachis duranensis]	Metabolism	Energy metabolism	ko00195//Photosynthesis	K02639	-	GO:0043169//cation binding;GO:0051536//iron-sulfur cluster binding	GO:0006091//generation of precursor metabolites and energy
ncbi_112734521	1.09311	0.416667	0.14697	0.140665	0.271676	0.121317	1.68394	0	0	PGIP1	PREDICTED: polygalacturonase inhibitor 2-like [Arachis ipaensis]	-	-	-	-	-	-	-
ncbi_112734545	1.3352	19.3854	35.0015	84.8306	41.0145	26.4627	4.44041	0	0	CAB3	PREDICTED: chlorophyll a-b binding protein of LHCII type 1-like [Arachis ipaensis]	Metabolism;Metabolism	Global and overview maps;Energy metabolism	ko01100//Metabolic pathways;ko00196//Photosynthesis - antenna proteins	K08912;K08912	-	-	-
ncbi_112734564	2.87151	2.05208	0.874242	0.886189	2.5	0.882149	4.48705	0	0	--	stress up-regulated Nod 19 protein [Medicago truncatula]	-	-	-	-	-	-	-
ncbi_112741037	0.191806	2.01042	4.53485	8.81074	3.81214	3.40035	0.331606	0	0	SEND33	PREDICTED: ferredoxin-1, chloroplastic-like [Arachis ipaensis]	Metabolism	Energy metabolism	ko00195//Photosynthesis	K02639	-	GO:0043169//cation binding;GO:0051536//iron-sulfur cluster binding	GO:0006091//generation of precursor metabolites and energy
ncbi_112741226	1.30912	0.916667	0.262121	0.267263	0.627168	0.20104	2.60104	0	0	2023-04-03	PREDICTED: 5'-adenylylsulfate reductase 3, chloroplastic-like [Arachis ipaensis]	Metabolism	Energy metabolism	ko00920//Sulfur metabolism	K05907	-	-	-
ncbi_112741237	1.41527	1.07292	0.322727	0.388107	0.852601	0.363951	2.57254	0	0	WRKY6	PREDICTED: probable WRKY transcription factor 31 [Arachis ipaensis]	-	-	-	-	-	-	-
ncbi_112741437	0.337058	3.95833	5.34697	13.7487	8.16474	4.11438	1.04404	0	0	PSAF	PREDICTED: photosystem I reaction center subunit III, chloroplastic-like [Arachis ipaensis]	Metabolism;Metabolism	Global and overview maps;Energy metabolism	ko01100//Metabolic pathways;ko00195//Photosynthesis	K02694;K02694	GO:0043234//protein complex	-	GO:0044237//cellular metabolic process
ncbi_112743657	1.17132	0.78125	0.274242	0.244246	0.760116	0.22357	2.21503	0	0	GT-3A	PREDICTED: trihelix transcription factor GT-3b-like [Arachis ipaensis]	-	-	-	-	-	-	GO:0010467//gene expression;GO:0034645//cellular macromolecule biosynthetic process
ncbi_112744254	0.158287	3.48958	8.31667	18.5512	9.24566	6.18718	0.349741	0	0	PSAL	PREDICTED: photosystem I reaction center subunit XI, chloroplastic [Arachis ipaensis]	Metabolism;Metabolism	Global and overview maps;Energy metabolism	ko01100//Metabolic pathways;ko00195//Photosynthesis	K02699;K02699	GO:0009521//photosystem;GO:0009526//plastid envelope;GO:0031224//intrinsic component of membrane;GO:0031976//plastid thylakoid;GO:0044434//chloroplast part	-	GO:0006091//generation of precursor metabolites and energy;GO:0006873//cellular ion homeostasis;GO:0006996//organelle organization;GO:0030001//metal ion transport;GO:0043623//cellular protein complex assembly
ncbi_112744436	0.286778	1.73958	2.41667	4.61445	2.54913	1.74697	0.603627	0	0	RPS17	PREDICTED: 30S ribosomal protein S17, chloroplastic [Arachis ipaensis]	Genetic Information Processing	Translation	ko03010//Ribosome	K02961	GO:0000314//organellar small ribosomal subunit;GO:0009526//plastid envelope;GO:0009532//plastid stroma;GO:0031976//plastid thylakoid	GO:0003723//RNA binding;GO:0005198//structural molecule activity	GO:0006412//translation
ncbi_112744836	4.27374	1.55208	0.293939	0.380435	0.592486	0.253033	7.33161	0	0	BAG5	PREDICTED: ABC transporter F family member 4-like [Arachis ipaensis]	-	-	-	-	-	-	-
ncbi_112749489	3.82309	4.28125	2.32727	2.49041	5.7341	1.93068	8.48446	0	0	TRX1	PREDICTED: thioredoxin H-type [Arachis ipaensis]	-	-	-	-	GO:0005576//extracellular region;GO:0044444//cytoplasmic part	GO:0015036//disulfide oxidoreductase activity;GO:0030234//enzyme regulator activity	GO:0009893//positive regulation of metabolic process;GO:0018904//ether metabolic process;GO:0019725//cellular homeostasis
ncbi_112749846	3.3352	3.83333	1.50303	1.68478	6.34682	1.41768	7.49223	0	0	OPR2	PREDICTED: 12-oxophytodienoate reductase 2 [Glycine max]	Metabolism;Metabolism;Metabolism	Global and overview maps;Global and overview maps;Lipid metabolism	ko01100//Metabolic pathways;ko01110//Biosynthesis of secondary metabolites;ko00592//alpha-Linolenic acid metabolism	K05894;K05894;K05894	-	GO:0003824//catalytic activity;GO:0032553//ribonucleotide binding	GO:0044710//single-organism metabolic process
ncbi_112749881	3.22719	3.16667	0.85	0.820332	3.03757	0.923744	4.50259	0	0	STP13	PREDICTED: sugar transport protein 13 [Arachis ipaensis]	-	-	-	-	GO:0005911//cell-cell junction;GO:0031224//intrinsic component of membrane	GO:0005356//hydrogen:glucose symporter activity	GO:0006865//amino acid transport;GO:0008645//hexose transport;GO:0044763//single-organism cellular process
ncbi_112749912	5.89758	8.32292	4.94394	7.4578	12.6705	4.00347	16.671	0	0	UBQ10	PREDICTED: polyubiquitin isoform X1 [Pyrus x bretschneideri]	-	-	-	-	-	-	-
ncbi_112750815	0.0595903	1.57292	2.32273	5.58312	4.97977	1.85442	0.23057	0	0	BCA1	PREDICTED: carbonic anhydrase, chloroplastic-like isoform X1 [Arachis ipaensis]	Metabolism	Energy metabolism	ko00910//Nitrogen metabolism	K01673	-	-	-
ncbi_112751127	1.62756	0.635417	0.172727	0.183504	0.439306	0.124783	3.30311	0	0	LBD41	PREDICTED: LOB domain-containing protein 41-like isoform X1 [Arachis ipaensis]	-	-	-	-	-	-	-
ncbi_112751653	0.517691	5.75	8.70152	20.2679	13.4913	7.09532	1.48187	0	0	LHCB5	PREDICTED: chlorophyll a-b binding protein CP26, chloroplastic [Arachis duranensis]	Metabolism;Metabolism	Global and overview maps;Energy metabolism	ko01100//Metabolic pathways;ko00196//Photosynthesis - antenna proteins	K08916;K08916	GO:0009521//photosystem;GO:0031224//intrinsic component of membrane	GO:0043169//cation binding;GO:0046906//tetrapyrrole binding	GO:0006091//generation of precursor metabolites and energy;GO:0006464//cellular protein modification process
ncbi_112751790	0.134078	1.47917	2.1803	4.18414	2.35549	1.55979	0.518135	0	0	RPL6	PREDICTED: 50S ribosomal protein L6, chloroplastic-like [Arachis duranensis]	Genetic Information Processing	Translation	ko03010//Ribosome	K02933	-	-	-
ncbi_112751830	0.929236	0.53125	0.121212	0.13491	0.317919	0.102253	2.54145	0	0	--	PREDICTED: protein SRC2 homolog [Arachis ipaensis]	-	-	-	-	-	-	-
ncbi_112751856	1.38734	0.510417	0.110606	0.0978261	0.15896	0.0901213	2.15026	0	0	HSP83A	PREDICTED: heat shock protein 83 isoform X2 [Arachis ipaensis]	Organismal Systems;Genetic Information Processing	Environmental adaptation;Folding, sorting and degradation	ko04626//Plant-pathogen interaction;ko04141//Protein processing in endoplasmic reticulum	K04079;K04079	-	-	-
ncbi_112751942	0.251397	5.08333	8.61061	23.8779	12.6012	6.7487	0.873057	0	0	CAB3	PREDICTED: chlorophyll a-b binding protein of LHCII type 1 [Arachis duranensis]	Metabolism;Metabolism	Global and overview maps;Energy metabolism	ko01100//Metabolic pathways;ko00196//Photosynthesis - antenna proteins	K08912;K08912	-	-	-
ncbi_112752023	0.556797	6.39583	10.497	24.4533	15.5578	7.87695	1.97927	0	0	CAB6A	PREDICTED: chlorophyll a-b binding protein 6A, chloroplastic [Arachis duranensis]	Metabolism	Energy metabolism	ko00196//Photosynthesis - antenna proteins	K08907	-	-	-
ncbi_112752065	0.00372439	1.03125	1.29697	2.65217	3.54913	1.83189	0.00777202	0	0	--	PREDICTED: repetitive proline-rich cell wall protein 2-like [Arachis ipaensis]	-	-	-	-	-	-	-
ncbi_112752073	0.0633147	1.32292	2.51515	7.20588	3.84682	2.06759	0.207254	0	0	PSAG	PREDICTED: photosystem I reaction center subunit V, chloroplastic [Arachis ipaensis]	Metabolism;Metabolism	Global and overview maps;Energy metabolism	ko01100//Metabolic pathways;ko00195//Photosynthesis	K08905;K08905	GO:0009522//photosystem I;GO:0009526//plastid envelope;GO:0031224//intrinsic component of membrane;GO:0031976//plastid thylakoid;GO:0044434//chloroplast part	GO:0046906//tetrapyrrole binding	GO:0000097//sulfur amino acid biosynthetic process;GO:0006740//NADPH regeneration;GO:0006873//cellular ion homeostasis;GO:0009767//photosynthetic electron transport chain;GO:0030001//metal ion transport;GO:0031647//regulation of protein stability;GO:0042548//regulation of photosynthesis, light reaction
ncbi_112754380	0.478585	3.77083	4.69242	11.8811	7.91908	3.85269	1.7513	0	0	psbW	PREDICTED: photosystem II reaction center W protein, chloroplastic [Arachis ipaensis]	Metabolism;Metabolism	Global and overview maps;Energy metabolism	ko01100//Metabolic pathways;ko00195//Photosynthesis	K02721;K02721	-	-	-
ncbi_112755903	0.139665	0.875	1.57273	3.56969	2.04046	1.11438	0.380829	0	0	OEP7	PREDICTED: outer envelope membrane protein 7 [Arachis ipaensis]	-	-	-	-	GO:0031355//integral component of plastid outer membrane	-	-
ncbi_112756060	1.31285	0.697917	0.49697	0.612532	0.939306	0.331023	3.37306	0	0	CML35	PREDICTED: probable calcium-binding protein CML36 [Arachis ipaensis]	Organismal Systems	Environmental adaptation	ko04626//Plant-pathogen interaction	K13448	-	-	-
ncbi_112756506	3.9702	6.54167	2.44394	2.79028	7.6763	2.17158	13.9352	0	0	ARG2	PREDICTED: indole-3-acetic acid-induced protein ARG2-like [Arachis duranensis]	-	-	-	-	-	-	-
ncbi_112756413	0.225326	2.02083	3.64697	6.89706	4.02601	2.72964	0.608808	0	0	RPS17	PREDICTED: 30S ribosomal protein S17, chloroplastic-like [Arachis ipaensis]	Genetic Information Processing	Translation	ko03010//Ribosome	K02961	GO:0000314//organellar small ribosomal subunit;GO:0009526//plastid envelope;GO:0009532//plastid stroma;GO:0031976//plastid thylakoid	GO:0003723//RNA binding;GO:0005198//structural molecule activity	GO:0006412//translation
ncbi_112758572	0.0707635	0.895833	1.45152	3.17903	2.22832	1.07626	0.222798	0	0	CURT1B	PREDICTED: protein CURVATURE THYLAKOID 1B, chloroplastic-like [Arachis ipaensis]	-	-	-	-	-	-	-
ncbi_112754670	0.223464	1.65625	2.72273	5.09783	4.08671	2	0.637306	0	0	CRD1	PREDICTED: magnesium-protoporphyrin IX monomethyl ester [oxidative] cyclase, chloroplastic [Arachis ipaensis]	Metabolism;Metabolism;Metabolism	Global and overview maps;Global and overview maps;Metabolism of cofactors and vitamins	ko01100//Metabolic pathways;ko01110//Biosynthesis of secondary metabolites;ko00860//Porphyrin and chlorophyll metabolism	K04035;K04035;K04035	-	GO:0016709//oxidoreductase activity, acting on paired donors, with incorporation or reduction of molecular oxygen, NAD(P)H as one donor, and incorporation of one atom of oxygen;GO:0043169//cation binding	GO:0006779//porphyrin-containing compound biosynthetic process;GO:0044710//single-organism metabolic process
ncbi_112754934	1.29981	6.83333	7.96667	16.227	11.8295	6.09879	3.09585	0	0	GAPA	PREDICTED: glyceraldehyde-3-phosphate dehydrogenase A, chloroplastic [Arachis ipaensis]	Metabolism;Metabolism;Metabolism	Global and overview maps;Global and overview maps;Energy metabolism	ko01100//Metabolic pathways;ko01200//Carbon metabolism;ko00710//Carbon fixation in photosynthetic organisms	K05298;K05298;K05298	-	GO:0000166//nucleotide binding;GO:0016903//oxidoreductase activity, acting on the aldehyde or oxo group of donors	GO:0044710//single-organism metabolic process
ncbi_112755653	1.60149	0.53125	0.10303	0.14578	0.242775	0.135182	2.16062	0	0	RZFP34	PREDICTED: E3 ubiquitin-protein ligase MIEL1-like [Arachis ipaensis]	Genetic Information Processing	Folding, sorting and degradation	ko04120//Ubiquitin mediated proteolysis	K10144	-	GO:0043169//cation binding	-
ncbi_112765959	0.158287	2.9375	5.85303	13.2308	7.57803	4.40035	0.450777	0	0	CAB8	PREDICTED: chlorophyll a-b binding protein 8, chloroplastic [Arachis duranensis]	Metabolism	Energy metabolism	ko00196//Photosynthesis - antenna proteins	K08909	-	-	-
ncbi_112765233	0.206704	3.20833	6.08939	13.8862	8.06936	4.7591	0.497409	0	0	CAB8	PREDICTED: chlorophyll a-b binding protein 8, chloroplastic [Arachis duranensis]	Metabolism	Energy metabolism	ko00196//Photosynthesis - antenna proteins	K08909	-	-	-
ncbi_112767125	0.513966	7.57292	12.2455	30.3063	18.0462	9.61872	1.34974	0	0	CAB215	PREDICTED: chlorophyll a-b binding protein 215, chloroplastic [Arachis duranensis]	Metabolism;Metabolism	Global and overview maps;Energy metabolism	ko01100//Metabolic pathways;ko00196//Photosynthesis - antenna proteins	K08913;K08913	GO:0009521//photosystem;GO:0031224//intrinsic component of membrane	GO:0043169//cation binding;GO:0046906//tetrapyrrole binding	GO:0006091//generation of precursor metabolites and energy;GO:0006464//cellular protein modification process
ncbi_112764744	0.350093	3.51042	4.60152	10.0876	6.39595	3.5338	1.10363	0	0	PSBO	PREDICTED: oxygen-evolving enhancer protein 1, chloroplastic-like [Arachis ipaensis]	Metabolism;Metabolism	Global and overview maps;Energy metabolism	ko01100//Metabolic pathways;ko00195//Photosynthesis	K02716;K02716	-	-	-
ncbi_112764252	0.217877	3.75	5.91364	14.7129	10.2023	4.63778	0.880829	0	0	PSBP	PREDICTED: oxygen-evolving enhancer protein 2, chloroplastic-like [Arachis ipaensis]	Metabolism;Metabolism	Global and overview maps;Energy metabolism	ko01100//Metabolic pathways;ko00195//Photosynthesis	K02717;K02717	-	-	-
ncbi_112766289	0.108007	1.42708	3.19091	7.40857	2.7341	2.64818	0.292746	0	0	PETE	PREDICTED: plastocyanin [Arachis ipaensis]	Metabolism	Energy metabolism	ko00195//Photosynthesis	K02638	-	-	-
ncbi_112766847	0.270019	2.63542	3.31515	7.6509	5.47977	2.65165	1.04145	0	0	PSAEB	PREDICTED: photosystem I reaction center subunit IV B, chloroplastic-like [Arachis ipaensis]	Metabolism;Metabolism	Global and overview maps;Energy metabolism	ko01100//Metabolic pathways;ko00195//Photosynthesis	K02693;K02693	-	-	-
ncbi_112764191	1.07821	0.479167	0.184848	0.288363	0.393064	0.17851	2.06218	0	0	HSP18.5-C	PREDICTED: 17.3 kDa class I heat shock protein-like [Arachis ipaensis]	Genetic Information Processing	Folding, sorting and degradation	ko04141//Protein processing in endoplasmic reticulum	K13993	-	-	-
ncbi_112766006	0.767225	4.46875	5.04848	10.9981	8.24566	4.12305	1.66062	0	0	RCA1	PREDICTED: ribulose bisphosphate carboxylase/oxygenase activase, chloroplastic-like [Arachis ipaensis]	-	-	-	-	-	-	-
ncbi_112765995	0.642458	10.0312	18.6803	40.9463	20.5376	14.7435	2.18653	0	0	PETE	PREDICTED: plastocyanin-like [Arachis duranensis]	Metabolism	Energy metabolism	ko00195//Photosynthesis	K02638	-	-	-
ncbi_112764500	7.80261	9	4.92576	6.23274	14.2514	4.5026	21.0389	0	0	TRX1	PREDICTED: thioredoxin H-type [Arachis duranensis]	-	-	-	-	GO:0005576//extracellular region;GO:0044444//cytoplasmic part	GO:0015036//disulfide oxidoreductase activity;GO:0030234//enzyme regulator activity	GO:0009893//positive regulation of metabolic process;GO:0018904//ether metabolic process;GO:0019725//cellular homeostasis
ncbi_112764773	0.121043	1.67708	3.10303	6.48018	4.43642	2.2149	0.375648	0	0	petM	Cytochrome b6-f complex subunit 7 [Cajanus cajan]	-	-	-	-	-	-	-
ncbi_112766008	0.0130354	0.25	1.05455	2.9156	1.10694	0.915078	0.0310881	0	0	PSAF	PREDICTED: photosystem I reaction center subunit III, chloroplastic-like [Arachis ipaensis]	Metabolism;Metabolism	Global and overview maps;Energy metabolism	ko01100//Metabolic pathways;ko00195//Photosynthesis	K02694;K02694	GO:0043234//protein complex	-	GO:0044237//cellular metabolic process
ncbi_112764215	2.94227	1.6875	0.65303	0.542199	1.58671	0.490468	5.02332	0	0	ALDH3H1	PREDICTED: aldehyde dehydrogenase family 3 member H1-like [Arachis ipaensis]	Metabolism;Metabolism;Metabolism;Metabolism;Metabolism;Metabolism;Metabolism;Metabolism;Metabolism;Metabolism;Metabolism;Metabolism;Metabolism	Global and overview maps;Global and overview maps;Carbohydrate metabolism;Carbohydrate metabolism;Lipid metabolism;Lipid metabolism;Amino acid metabolism;Amino acid metabolism;Carbohydrate metabolism;Amino acid metabolism;Metabolism of other amino acids;Amino acid metabolism;Amino acid metabolism	ko01100//Metabolic pathways;ko01110//Biosynthesis of secondary metabolites;ko00010//Glycolysis / Gluconeogenesis;ko00620//Pyruvate metabolism;ko00561//Glycerolipid metabolism;ko00071//Fatty acid degradation;ko00330//Arginine and proline metabolism;ko00280//Valine, leucine and isoleucine degradation;ko00053//Ascorbate and aldarate metabolism;ko00380//Tryptophan metabolism;ko00410//beta-Alanine met…	K00128;K00128;K00128;K00128;K00128;K00128;K00128;K00128;K00128;K00128;K00128;K00128;K00128	GO:0005911//cell-cell junction;GO:0043231//intracellular membrane-bounded organelle	GO:0016620//oxidoreductase activity, acting on the aldehyde or oxo group of donors, NAD or NADP as acceptor	GO:0044237//cellular metabolic process;GO:0044710//single-organism metabolic process;GO:0050896//response to stimulus
ncbi_112764769	2.45624	0.71875	0.254545	0.266624	0.520231	0.232236	5.44819	0	0	AHL17	PREDICTED: AT-hook motif nuclear-localized protein 17-like [Arachis ipaensis]	-	-	-	-	-	-	-
ncbi_112765072	1.20484	0.59375	0.207576	0.238491	0.580925	0.214905	2.32642	0	0	HSP17.9-D	PREDICTED: 17.9 kDa class II heat shock protein-like [Arachis duranensis]	Genetic Information Processing	Folding, sorting and degradation	ko04141//Protein processing in endoplasmic reticulum	K13993	-	-	-
ncbi_112770940	1.86592	1.82292	0.510606	0.590793	1.60116	0.459272	4.77461	0	0	SAP3	PREDICTED: zinc finger A20 and AN1 domain-containing stress-associated protein 3-like [Arachis ipaensis]	-	-	-	-	-	GO:0046872//metal ion binding	-
ncbi_112772315	0.49162	4.67708	6.90303	15.4373	10.9451	5.59099	1.69689	0	0	PSAO	PREDICTED: photosystem I subunit O [Arachis ipaensis]	Metabolism	Energy metabolism	ko00195//Photosynthesis	K14332	GO:0009521//photosystem;GO:0009536//plastid	-	GO:0000097//sulfur amino acid biosynthetic process;GO:0006873//cellular ion homeostasis;GO:0006996//organelle organization;GO:0009765//photosynthesis, light harvesting;GO:0016072//rRNA metabolic process;GO:0030001//metal ion transport;GO:0031399//regulation of protein modification process;GO:0043623//cellular protein complex assembly
ncbi_112772680	1.19739	4.66667	5.44242	11.9233	8.65318	4.38821	3.4171	0	0	petC	PREDICTED: cytochrome b6-f complex iron-sulfur subunit, chloroplastic-like [Arachis ipaensis]	Metabolism;Metabolism	Global and overview maps;Energy metabolism	ko01100//Metabolic pathways;ko00195//Photosynthesis	K02636;K02636	GO:0031224//intrinsic component of membrane;GO:0034357//photosynthetic membrane	GO:0009055//electron carrier activity;GO:0043169//cation binding;GO:0051536//iron-sulfur cluster binding;GO:0052880//oxidoreductase activity, acting on diphenols and related substances as donors, with copper protein as acceptor	GO:0015992//proton transport;GO:0044237//cellular metabolic process;GO:0044710//single-organism metabolic process
ncbi_112771718	0.569832	6.23958	8.64545	20.5262	15.3584	6.7747	2.01036	0	0	CAB13	PREDICTED: chlorophyll a-b binding protein 13, chloroplastic [Arachis ipaensis]	Metabolism;Metabolism	Global and overview maps;Energy metabolism	ko01100//Metabolic pathways;ko00196//Photosynthesis - antenna proteins	K08914;K08914	GO:0009521//photosystem;GO:0031224//intrinsic component of membrane	GO:0043169//cation binding;GO:0046906//tetrapyrrole binding	GO:0006091//generation of precursor metabolites and energy;GO:0006464//cellular protein modification process
ncbi_112771644	1.25326	4.83333	5.60455	11.0921	8.70809	3.92548	2.90155	0	0	GLO1	PREDICTED: peroxisomal (S)-2-hydroxy-acid oxidase GLO1 isoform X1 [Arachis ipaensis]	Metabolism;Metabolism;Metabolism;Cellular Processes;Metabolism	Global and overview maps;Global and overview maps;Global and overview maps;Transport and catabolism;Carbohydrate metabolism	ko01100//Metabolic pathways;ko01110//Biosynthesis of secondary metabolites;ko01200//Carbon metabolism;ko04146//Peroxisome;ko00630//Glyoxylate and dicarboxylate metabolism	K11517;K11517;K11517;K11517;K11517	-	GO:0003824//catalytic activity;GO:0032553//ribonucleotide binding	GO:0044710//single-organism metabolic process
ncbi_112771801	1.88454	11.5208	16.6061	37.2762	26.9393	12.662	6.17098	0	0	PSBR	PREDICTED: photosystem II 10 kDa polypeptide, chloroplastic [Arachis ipaensis]	Metabolism;Metabolism	Global and overview maps;Energy metabolism	ko01100//Metabolic pathways;ko00195//Photosynthesis	K03541;K03541	-	-	-
ncbi_112769360	4.96276	8.625	4.62121	4.91113	15.4191	4.23744	15.2979	0	0	At1g54290	PREDICTED: protein translation factor SUI1 homolog 2 [Arachis duranensis]	Genetic Information Processing	Translation	ko03013//RNA transport	K03113	-	-	GO:0006412//translation
ncbi_112776915	0.307263	2.59375	3.95758	9.81777	9.9422	3.04333	1.36788	0	0	PSAH2	PREDICTED: photosystem I reaction center subunit VI-2, chloroplastic-like [Arachis duranensis]	Metabolism;Metabolism	Global and overview maps;Energy metabolism	ko01100//Metabolic pathways;ko00195//Photosynthesis	K02695;K02695	-	-	-
ncbi_112776959	0.240223	2.42708	4.03636	9.61765	4.20809	3.27036	0.541451	0	0	psaD	PREDICTED: photosystem I reaction center subunit II, chloroplastic-like [Arachis duranensis]	Metabolism;Metabolism	Global and overview maps;Energy metabolism	ko01100//Metabolic pathways;ko00195//Photosynthesis	K02692;K02692	GO:0009521//photosystem;GO:0043231//intracellular membrane-bounded organelle	-	GO:0044237//cellular metabolic process
ncbi_112775315	1.66853	1.02083	0.440909	0.546036	0.777457	0.344887	3.37047	0	0	BZIP53	PREDICTED: bZIP transcription factor 53-like [Arachis duranensis]	-	-	-	-	-	GO:0003677//DNA binding	GO:0010468//regulation of gene expression
ncbi_112776600	1.36127	0.46875	0.116667	0.134271	0.372832	0.138648	3.54404	0	0	CP12-2	PREDICTED: calvin cycle protein CP12-1, chloroplastic-like [Arachis ipaensis]	-	-	-	-	-	-	-
ncbi_112777608	0.353818	2.83333	3.85909	6.9789	4.19075	2.83362	1.15026	0	0	RPL34	PREDICTED: 50S ribosomal protein L34, chloroplastic-like [Arachis ipaensis]	Genetic Information Processing	Translation	ko03010//Ribosome	K02914	GO:0009536//plastid;GO:0030529//intracellular ribonucleoprotein complex	GO:0003723//RNA binding;GO:0005198//structural molecule activity	GO:0010467//gene expression
ncbi_112776352	2.75047	2.32292	0.922727	0.922634	3.08092	0.769497	6.6114	0	0	ZAT5	PREDICTED: zinc finger protein ZAT11-like [Arachis ipaensis]	-	-	-	-	-	-	-
ncbi_112776201	4.39292	5.94792	2.65	3.29156	8.13584	2.2721	12.5233	0	0	UBQ10	PREDICTED: LOW QUALITY PROTEIN: polyubiquitin-like [Cucumis sativus]	-	-	-	-	-	-	-
ncbi_112780087	0.210428	2.9375	4.32727	10.3708	6.12428	3.46794	0.637306	0	0	psaD	PREDICTED: photosystem I reaction center subunit II, chloroplastic-like [Arachis ipaensis]	Metabolism;Metabolism	Global and overview maps;Energy metabolism	ko01100//Metabolic pathways;ko00195//Photosynthesis	K02692;K02692	GO:0009521//photosystem;GO:0043231//intracellular membrane-bounded organelle	-	GO:0044237//cellular metabolic process
ncbi_112782355	0.251397	2.54167	4.61364	11.3114	5.53757	3.60659	0.559585	0	0	CAP10A	PREDICTED: chlorophyll a-b binding protein CP24 10A, chloroplastic [Arachis duranensis]	Metabolism;Metabolism	Global and overview maps;Energy metabolism	ko01100//Metabolic pathways;ko00196//Photosynthesis - antenna proteins	K08917;K08917	-	-	-
ncbi_112783693	1.23836	5.03125	6.7803	13.0294	7.55202	5.07972	3.62953	0	0	RPL12	PREDICTED: 50S ribosomal protein L12, chloroplastic-like [Arachis ipaensis]	Genetic Information Processing	Translation	ko03010//Ribosome	K02935	GO:0030529//intracellular ribonucleoprotein complex	-	GO:0010467//gene expression
ncbi_112784081	0.0391061	1.20833	2.75758	7.15601	3.75434	2.02773	0.189119	0	0	PSBY	PREDICTED: photosystem II core complex proteins psbY, chloroplastic [Arachis ipaensis]	Metabolism;Metabolism	Global and overview maps;Energy metabolism	ko01100//Metabolic pathways;ko00195//Photosynthesis	K02723;K02723	GO:0009521//photosystem;GO:0009534//chloroplast thylakoid;GO:0031224//intrinsic component of membrane	GO:0046914//transition metal ion binding	GO:0000097//sulfur amino acid biosynthetic process;GO:0006091//generation of precursor metabolites and energy;GO:0006996//organelle organization;GO:0031399//regulation of protein modification process;GO:0043623//cellular protein complex assembly
ncbi_112784034	2.15084	0.770833	0.293939	0.407289	1.12428	0.253033	4.93264	0	0	LSU2	protein RESPONSE TO LOW SULFUR 2-like [Cajanus cajan]	-	-	-	-	-	-	-
ncbi_112782233	1.02048	0.5625	0.165152	0.122123	0.271676	0.119584	2.18912	0	0	GT-2	PREDICTED: trihelix transcription factor GT-2-like [Arachis ipaensis]	-	-	-	-	-	-	-
ncbi_112782728	1.00559	0.78125	0.15303	0.122762	0.294798	0.114385	1.45855	0	0	ACA12	calcium-transporting ATPase [Medicago truncatula]	-	-	-	-	-	-	-
ncbi_112783179	5.22905	39.1979	44.3652	96.9763	82.2225	34.26	19.4767	0	0	RBCS	PREDICTED: ribulose bisphosphate carboxylase small chain 1, chloroplastic-like [Arachis ipaensis]	Metabolism;Metabolism;Metabolism;Metabolism	Global and overview maps;Global and overview maps;Energy metabolism;Carbohydrate metabolism	ko01100//Metabolic pathways;ko01200//Carbon metabolism;ko00710//Carbon fixation in photosynthetic organisms;ko00630//Glyoxylate and dicarboxylate metabolism	K01602;K01602;K01602;K01602	GO:0009536//plastid	GO:0016831//carboxy-lyase activity	GO:0043094//cellular metabolic compound salvage;GO:0044710//single-organism metabolic process
ncbi_112783400	3.75047	34	52.4106	123.069	94.5087	39.0139	11.9585	0	0	RBCS	PREDICTED: ribulose bisphosphate carboxylase small chain 1, chloroplastic-like [Arachis duranensis]	Metabolism;Metabolism;Metabolism;Metabolism	Global and overview maps;Global and overview maps;Energy metabolism;Carbohydrate metabolism	ko01100//Metabolic pathways;ko01200//Carbon metabolism;ko00710//Carbon fixation in photosynthetic organisms;ko00630//Glyoxylate and dicarboxylate metabolism	K01602;K01602;K01602;K01602	GO:0009536//plastid	GO:0016831//carboxy-lyase activity	GO:0043094//cellular metabolic compound salvage;GO:0044710//single-organism metabolic process
ncbi_114926180	5.27374	2.44792	1.01667	0.952046	0.710983	1.44021	3.90155	0	0	YRPS3	ribosomal protein S3 (mitochondrion) [Ladeania lanceolata]	Genetic Information Processing	Translation	ko03010//Ribosome	K02982	GO:0009536//plastid;GO:0044391//ribosomal subunit	GO:0003723//RNA binding;GO:0005198//structural molecule activity	GO:0010467//gene expression
ncbi_112711331	3.08566	3.02083	2.65758	2.21547	1.74855	3.75217	2.04145	0	0	RPL5	ribosomal protein subunit L5 (mitochondrion) [Glycine max]	-	-	-	-	GO:0000315//organellar large ribosomal subunit;GO:0009536//plastid	GO:0005198//structural molecule activity	GO:0010467//gene expression
ncbi_114927080	18.2775	15.6458	14.5879	12.7711	8.32081	21.2166	11.3005	0	0	TIC214	hypothetical chloroplast RF19 (chloroplast) [Arachis hypogaea]	-	-	-	-	-	-	-
ncbi_114927086	17.54	12.6875	9.75606	9.4188	6.17919	13.8024	11.6062	0	0	clpP	clp protease proteolytic subunit (chloroplast) [Arachis hypogaea]	-	-	-	-	GO:0009532//plastid stroma	GO:0070011//peptidase activity, acting on L-amino acid peptides	GO:0019538//protein metabolic process
ncbi_114927088	2.30168	1.8125	1.42424	1.28069	0.751445	2	1.30052	0	0	rpoC1	RNA polymerase beta (chloroplast) [Arachis hypogaea]	Metabolism;Metabolism;Metabolism;Genetic Information Processing	Global and overview maps;Nucleotide metabolism;Nucleotide metabolism;Transcription	ko01100//Metabolic pathways;ko00230//Purine metabolism;ko00240//Pyrimidine metabolism;ko03020//RNA polymerase	K03046;K03046;K03046;K03046	GO:0009536//plastid	GO:0034062//RNA polymerase activity	GO:0034645//cellular macromolecule biosynthetic process
ncbi_114927083	19.4451	16.7396	13.5045	14.0307	8.77746	19.9237	13.3808	0	0	psbC	PREDICTED: LOW QUALITY PROTEIN: photosystem II CP43 reaction center protein-like [Prunus mume]	Metabolism;Metabolism	Global and overview maps;Energy metabolism	ko01100//Metabolic pathways;ko00195//Photosynthesis	K02705;K02705	GO:0009521//photosystem;GO:0031224//intrinsic component of membrane;GO:0044434//chloroplast part	GO:0009055//electron carrier activity;GO:0043169//cation binding;GO:0046906//tetrapyrrole binding	GO:0006464//cellular protein modification process;GO:0009767//photosynthetic electron transport chain
ncbi_114927093	6.60708	7.48958	9.15303	9.07033	5.01734	12.9359	4.13731	0	0	ndhK	NADH-plastoquinone oxidoreductase subunit K (chloroplast) [Arachis hypogaea]	Metabolism;Metabolism	Global and overview maps;Energy metabolism	ko01100//Metabolic pathways;ko00190//Oxidative phosphorylation	K05582;K05582	GO:0044434//chloroplast part	GO:0043169//cation binding;GO:0048037//cofactor binding;GO:0050136//NADH dehydrogenase (quinone) activity;GO:0051536//iron-sulfur cluster binding	GO:0006091//generation of precursor metabolites and energy;GO:0044710//single-organism metabolic process;GO:0051234//establishment of localization
ncbi_114927092	7.5959	7.3125	5.97424	5.39962	3.60694	8.30329	5.57772	0	0	atpB	PREDICTED: ATP synthase subunit beta, chloroplastic-like [Gossypium hirsutum]	Metabolism;Metabolism;Metabolism	Global and overview maps;Energy metabolism;Energy metabolism	ko01100//Metabolic pathways;ko00190//Oxidative phosphorylation;ko00195//Photosynthesis	K02112;K02112;K02112	GO:0033178//proton-transporting two-sector ATPase complex, catalytic domain;GO:0044434//chloroplast part	GO:0015078//hydrogen ion transmembrane transporter activity;GO:0019829//cation-transporting ATPase activity;GO:0032550//purine ribonucleoside binding	GO:0006754//ATP biosynthetic process;GO:0015988//energy coupled proton transmembrane transport, against electrochemical gradient
ncbi_112703455	1.00745	3.67708	4.30152	9.00512	7.48555	3.29463	2.47927	8.89318162514244e-323	2.38090234730897e-320	GLO1	PREDICTED: peroxisomal (S)-2-hydroxy-acid oxidase GLO1 isoform X1 [Arachis duranensis]	Metabolism;Metabolism;Metabolism;Cellular Processes;Metabolism	Global and overview maps;Global and overview maps;Global and overview maps;Transport and catabolism;Carbohydrate metabolism	ko01100//Metabolic pathways;ko01110//Biosynthesis of secondary metabolites;ko01200//Carbon metabolism;ko04146//Peroxisome;ko00630//Glyoxylate and dicarboxylate metabolism	K11517;K11517;K11517;K11517;K11517	-	GO:0003824//catalytic activity;GO:0032553//ribonucleotide binding	GO:0044710//single-organism metabolic process
ncbi_112758256	0.24581	1.5	2.30758	4.41752	2.43353	1.81629	0.823834	6.9366816676111e-321	1.85060192700172e-318	RPI3	PREDICTED: probable ribose-5-phosphate isomerase 3, chloroplastic [Arachis duranensis]	Metabolism;Metabolism;Metabolism;Metabolism;Metabolism;Metabolism	Global and overview maps;Global and overview maps;Global and overview maps;Global and overview maps;Energy metabolism;Carbohydrate metabolism	ko01100//Metabolic pathways;ko01110//Biosynthesis of secondary metabolites;ko01200//Carbon metabolism;ko01230//Biosynthesis of amino acids;ko00710//Carbon fixation in photosynthetic organisms;ko00030//Pentose phosphate pathway	K01807;K01807;K01807;K01807;K01807;K01807	GO:0009526//plastid envelope;GO:0009532//plastid stroma;GO:0044434//chloroplast part	GO:0016861//intramolecular oxidoreductase activity, interconverting aldoses and ketoses	GO:0000097//sulfur amino acid biosynthetic process;GO:0006090//pyruvate metabolic process;GO:0006091//generation of precursor metabolites and energy;GO:0006544//glycine metabolic process;GO:0006568//tryptophan metabolic process;GO:0006605//protein targeting;GO:0006633//fatty acid biosynthetic process;GO:0006732//coenzyme metabolic process;GO:0006753//nucleoside phosphate metabolic process;GO:0009…
ncbi_112754605	2.28119	2.76042	1.25	1.28133	2.73988	1.19064	4.16062	7.09092896224274e-319	1.88499685040917e-316	NHL10	PREDICTED: NDR1/HIN1-Like protein 3-like [Arachis ipaensis]	-	-	-	-	-	-	-
ncbi_112801291	1.6108	1.27083	0.513636	0.538363	1.19942	0.34662	2.7228	1.12175134560026e-318	2.9713636097068e-316	OPR2	PREDICTED: 12-oxophytodienoate reductase 2 [Glycine max]	Metabolism;Metabolism;Metabolism	Global and overview maps;Global and overview maps;Lipid metabolism	ko01100//Metabolic pathways;ko01110//Biosynthesis of secondary metabolites;ko00592//alpha-Linolenic acid metabolism	K05894;K05894;K05894	-	GO:0003824//catalytic activity;GO:0032553//ribonucleotide binding	GO:0044710//single-organism metabolic process
ncbi_112795584	0.374302	2.09375	2.69242	5.25448	3.46532	2.09705	1.02332	3.44249774206853e-317	9.086362923083e-315	RPL11	PREDICTED: 50S ribosomal protein L11, chloroplastic [Arachis duranensis]	Genetic Information Processing	Translation	ko03010//Ribosome	K02867	GO:0030529//intracellular ribonucleoprotein complex	-	GO:0010467//gene expression
ncbi_112782547	2.61266	2.25	1.53485	1.52813	4.15029	1.34142	4.85492	6.56751285264465e-317	1.72734870727535e-314	GSTF9	PREDICTED: glutathione S-transferase F9-like [Arachis ipaensis]	Metabolism	Metabolism of other amino acids	ko00480//Glutathione metabolism	K00799	-	-	-
ncbi_112750737	1.0298	1.67708	0.545455	0.592072	2.87283	0.495667	3.35751	6.62343940393068e-316	1.73592417307001e-313	SAP12	PREDICTED: zinc finger AN1 domain-containing stress-associated protein 12 [Arachis duranensis]	-	-	-	-	-	-	-
ncbi_112777569	0.132216	1.08333	1.50909	3.52621	3.14162	1.12478	0.445596	9.63436620954638e-316	2.5161922107989e-313	HPR-A	PREDICTED: glycerate dehydrogenase [Arachis ipaensis]	Metabolism;Metabolism;Metabolism;Metabolism;Metabolism	Global and overview maps;Global and overview maps;Global and overview maps;Carbohydrate metabolism;Amino acid metabolism	ko01100//Metabolic pathways;ko01110//Biosynthesis of secondary metabolites;ko01200//Carbon metabolism;ko00630//Glyoxylate and dicarboxylate metabolism;ko00260//Glycine, serine and threonine metabolism	K15893;K15893;K15893;K15893;K15893	-	-	-
ncbi_112775473	1.12477	1.6875	0.707576	0.985934	4.95087	0.691508	3.40155	1.08309246768688e-315	2.81880495269858e-313	At1g15670	PREDICTED: F-box/kelch-repeat protein At1g80440-like [Arachis ipaensis]	-	-	-	-	-	-	-
ncbi_112723533	0.800745	0.760417	0.145455	0.144501	0.624277	0.135182	1.48705	1.04817945172717e-314	2.71843697318723e-312	XTH23	PREDICTED: probable xyloglucan endotransglucosylase/hydrolase protein 23 [Arachis ipaensis]	Environmental Information Processing	Signal transduction	ko04075//Plant hormone signal transduction	K14504	GO:0005576//extracellular region;GO:0030312//external encapsulating structure	GO:0016758//transferase activity, transferring hexosyl groups;GO:0016787//hydrolase activity	GO:0044042//glucan metabolic process;GO:0045229//external encapsulating structure organization
ncbi_112755727	0.0260708	0.572917	1.09091	2.11573	1.07803	0.935875	0.0362694	2.75740820065189e-314	7.12646404857935e-312	AZI1	PREDICTED: 14 kDa proline-rich protein DC2.15-like [Arachis ipaensis]	-	-	-	-	-	-	-
ncbi_112712194	0.180633	1.38542	1.57727	3.80627	3.64451	1.13518	0.608808	9.34521563269415e-314	2.4068942394062e-311	HPR-A	PREDICTED: glycerate dehydrogenase [Arachis duranensis]	Metabolism;Metabolism;Metabolism;Metabolism;Metabolism	Global and overview maps;Global and overview maps;Global and overview maps;Carbohydrate metabolism;Amino acid metabolism	ko01100//Metabolic pathways;ko01110//Biosynthesis of secondary metabolites;ko01200//Carbon metabolism;ko00630//Glyoxylate and dicarboxylate metabolism;ko00260//Glycine, serine and threonine metabolism	K15893;K15893;K15893;K15893;K15893	-	-	-
ncbi_36489221	0.378026	1.48958	1.72879	1.6445	1.10405	2.55113	0.318653	1.26291515076116e-313	3.24146770402088e-311	ndhE	NADH-plastoquinone oxidoreductase subunit 4L (chloroplast) [Arachis hypogaea]	Metabolism;Metabolism	Global and overview maps;Energy metabolism	ko01100//Metabolic pathways;ko00190//Oxidative phosphorylation	K05576;K05576	GO:0031224//intrinsic component of membrane;GO:0044434//chloroplast part	GO:0016651//oxidoreductase activity, acting on NAD(P)H;GO:0048037//cofactor binding	GO:0022904//respiratory electron transport chain
ncbi_112695967	0.944134	0.552083	0.187879	0.313939	0.612717	0.190641	2.36269	1.33145091325061e-313	3.40563181532576e-311	CML35	PREDICTED: probable calcium-binding protein CML35 [Arachis duranensis]	Organismal Systems	Environmental adaptation	ko04626//Plant-pathogen interaction	K13448	-	-	-
ncbi_112719985	0.642458	0.229167	0.0757576	0.07289	0.153179	0.0883882	1.60622	2.16174029419363e-313	5.5104388807435e-311	AS2	PREDICTED: asparagine synthetase [glutamine-hydrolyzing] 2 [Arachis ipaensis]	Metabolism;Metabolism;Metabolism	Global and overview maps;Global and overview maps;Amino acid metabolism	ko01100//Metabolic pathways;ko01110//Biosynthesis of secondary metabolites;ko00250//Alanine, aspartate and glutamate metabolism	K01953;K01953;K01953	-	-	-
ncbi_112707675	0.301676	1.83333	2.4197	4.6656	3.14162	1.81629	0.880829	1.03107197589762e-311	2.61930991064805e-309	--	PREDICTED: chaperone protein DnaJ-like [Arachis duranensis]	-	-	-	-	-	GO:0005515//protein binding	-
ncbi_112743046	0.0260708	0.6875	1.21364	2.05179	0.991329	1.02946	0.0880829	6.13279846892122e-310	1.55266e-307	SARED1	NAD(P)-binding rossmann-fold protein [Medicago truncatula]	-	-	-	-	-	-	-
ncbi_112710411	0.20298	1.10417	1.9697	3.34271	1.60116	1.80069	0.212435	1.1513951860955e-309	2.90515e-307	GLP1	PREDICTED: germin-like protein subfamily 3 member 1 [Arachis duranensis]	-	-	-	-	GO:0005576//extracellular region	GO:0046914//transition metal ion binding	GO:0006873//cellular ion homeostasis;GO:0009886//post-embryonic morphogenesis;GO:0030001//metal ion transport
ncbi_112785394	0.0204842	0.520833	1.00606	2.0601	0.869942	0.913345	0.00518135	2.48538750863006e-309	6.24983e-307	--	PREDICTED: RNA-binding protein 12-like [Arachis ipaensis]	-	-	-	-	-	-	-
ncbi_112711734	0.741155	0.395833	0.106061	0.13555	0.384393	0.109185	1.65285	1.12273207988061e-308	2.81375e-306	APS1	PREDICTED: ATP sulfurylase 1, chloroplastic [Arachis duranensis]	Metabolism;Metabolism;Metabolism;Metabolism;Metabolism	Global and overview maps;Nucleotide metabolism;Energy metabolism;Metabolism of other amino acids;Biosynthesis of other secondary metabolites	ko01100//Metabolic pathways;ko00230//Purine metabolism;ko00920//Sulfur metabolism;ko00450//Selenocompound metabolism;ko00261//Monobactam biosynthesis	K13811;K13811;K13811;K13811;K13811	-	-	-
ncbi_112768994	1.68901	0.947917	0.618182	0.650895	0.959538	0.487002	1.98964	1.48953643404473e-308	3.72049e-306	CHI4	PREDICTED: endochitinase PR4-like [Arachis ipaensis]	Metabolism;Metabolism	Global and overview maps;Carbohydrate metabolism	ko01100//Metabolic pathways;ko00520//Amino sugar and nucleotide sugar metabolism	K01183;K01183	-	GO:0016798//hydrolase activity, acting on glycosyl bonds	GO:0009056//catabolic process;GO:0043170//macromolecule metabolic process;GO:0046942//carboxylic acid transport;GO:1901698//response to nitrogen compound
ncbi_112732696	0.869646	0.28125	0.113636	0.141304	0.364162	0.121317	1.51036	1.05544e-307	2.6274e-305	At5g41330	PREDICTED: BTB/POZ domain-containing protein At5g41330 [Arachis ipaensis]	-	-	-	-	-	-	-
ncbi_112702227	0.681564	0.802083	0.136364	0.132992	0.543353	0.121317	1.6943	6.65477e-307	1.65112e-304	--	Ubiquitin fusion degradation protein 1 like [Glycine soja]	-	-	-	-	-	GO:0016891//endoribonuclease activity, producing 5'-phosphomonoesters	GO:0010467//gene expression;GO:0019941//modification-dependent protein catabolic process;GO:0090501//RNA phosphodiester bond hydrolysis
ncbi_112711076	0.791434	0.40625	0.0772727	0.0856777	0.0578035	0.131716	0.673575	7.03047e-307	1.73854e-304	-	-	-	-	-	-	-	-	-
ncbi_112801225	4.82123	6.97917	4.16212	5.96483	11.7312	3.27036	13.1762	1.87184e-306	4.61346e-304	UBQ10	PREDICTED: polyubiquitin isoform X1 [Pyrus x bretschneideri]	-	-	-	-	-	-	-
ncbi_36489143	1.71508	3.0625	2.7803	2.9335	1.89017	4.16984	1.20466	8.87659e-305	2.18057e-302	psbZ	PsbZ (chloroplast) [Arachis hypogaea]	Metabolism;Metabolism	Global and overview maps;Energy metabolism	ko01100//Metabolic pathways;ko00195//Photosynthesis	K02724;K02724	GO:0009523//photosystem II;GO:0031224//intrinsic component of membrane;GO:0044434//chloroplast part	-	GO:0042548//regulation of photosynthesis, light reaction
ncbi_112791376	0.905028	0.322917	0.104545	0.102302	0.245665	0.114385	1.25907	1.87499e-303	4.59082e-301	STC	PREDICTED: sugar carrier protein C-like [Arachis duranensis]	-	-	-	-	GO:0031224//intrinsic component of membrane	GO:0022857//transmembrane transporter activity	GO:0044763//single-organism cellular process;GO:0051234//establishment of localization
ncbi_112723218	0.538175	0.260417	0.0227273	0.0217391	0.0346821	0.0225303	0.593264	2.1472e-302	5.24008e-300	DRR49A	PREDICTED: pathogenesis-related protein 2-like [Arachis ipaensis]	-	-	-	-	-	-	-
ncbi_112758387	0.849162	0.791667	0.325758	0.331841	1.25145	0.285962	2.78497	2.27579e-302	5.53576e-300	LTI6A	PREDICTED: hydrophobic protein LTI6A-like [Arachis duranensis]	-	-	-	-	-	-	-
ncbi_112751096	0.837989	0.375	0.15	0.157289	0.303468	0.157712	1.43782	6.39444e-302	1.55035e-299	PRA1B4	PREDICTED: PRA1 family protein B4 [Arachis duranensis]	-	-	-	-	GO:0031090//organelle membrane;GO:0031224//intrinsic component of membrane;GO:0031984//organelle subcompartment;GO:0043231//intracellular membrane-bounded organelle;GO:0044444//cytoplasmic part	-	GO:0006810//transport
ncbi_112754907	0.670391	0.510417	0.118182	0.121483	0.537572	0.109185	1.65285	8.24245e-302	1.99192e-299	NAC087	PREDICTED: NAC domain-containing protein 100-like [Arachis ipaensis]	-	-	-	-	-	-	-
ncbi_112747800	0.102421	0.84375	1.44848	2.78453	1.35549	1.12132	0.217617	1.35362e-300	3.26064e-298	--	PREDICTED: vegetative cell wall protein gp1-like [Arachis ipaensis]	-	-	-	-	-	-	-
ncbi_112750083	1.19181	0.760417	0.275758	0.306905	0.895954	0.258232	2.02332	8.21082e-300	1.97147e-297	UGT74B1	PREDICTED: UDP-glycosyltransferase 74B1-like [Arachis ipaensis]	Metabolism;Metabolism;Metabolism;Metabolism	Global and overview maps;Global and overview maps;Amino acid metabolism;Biosynthesis of other secondary metabolites	ko01110//Biosynthesis of secondary metabolites;ko01210//2-Oxocarboxylic acid metabolism;ko00380//Tryptophan metabolism;ko00966//Glucosinolate biosynthesis	K11820;K11820;K11820;K11820	-	GO:0035251//UDP-glucosyltransferase activity	GO:0009617//response to bacterium;GO:0009683//indoleacetic acid metabolic process;GO:0019758//glycosinolate biosynthetic process;GO:0048588//developmental cell growth
ncbi_112754801	1.31471	1.44792	0.927273	1.07033	2.89306	0.82669	4.8601	1.74005e-299	4.16454e-297	--	PREDICTED: protein SRC1-like [Arachis duranensis]	-	-	-	-	-	-	-
ncbi_112741028	0.726257	0.520833	0.0848485	0.0882353	0.283237	0.117851	1.32902	1.10087e-298	2.62631e-296	TCP11	T-complex protein 11-like protein 1 [Glycine soja]	-	-	-	-	-	-	-
ncbi_112775624	0.746741	0.46875	0.1	0.109974	0.260116	0.0901213	1.3057	1.85773e-298	4.41777e-296	--	PREDICTED: uncharacterized protein LOC107617828 [Arachis ipaensis]	-	-	-	-	-	-	-
ncbi_36489198	1.62384	1.13542	1.00303	0.936061	0.563584	1.52166	0.955959	6.14447e-296	1.45653e-293	rpl16	ribosomal protein L16 (chloroplast) [Arachis hypogaea]	Genetic Information Processing	Translation	ko03010//Ribosome	K02878	GO:0009536//plastid;GO:0030529//intracellular ribonucleoprotein complex	GO:0003723//RNA binding	GO:0010467//gene expression
ncbi_112797972	0.130354	1.10417	1.74848	3.38939	2.34393	1.19757	0.479275	7.58284e-296	1.79179e-293	OHP1	PREDICTED: high-light-induced protein, chloroplastic-like isoform X1 [Arachis duranensis]	-	-	-	-	-	-	-
ncbi_112766387	0.193669	1.14583	1.57273	3.65921	3.46821	1.24783	0.645078	2.02726e-295	4.77517e-293	PSBS	PREDICTED: photosystem II 22 kDa protein, chloroplastic [Arachis ipaensis]	Metabolism;Metabolism	Global and overview maps;Energy metabolism	ko01100//Metabolic pathways;ko00195//Photosynthesis	K03542;K03542	GO:0009503//thylakoid light-harvesting complex;GO:0009521//photosystem;GO:0031224//intrinsic component of membrane	GO:0019840//isoprenoid binding;GO:0046906//tetrapyrrole binding	GO:0000097//sulfur amino acid biosynthetic process;GO:0005982//starch metabolic process;GO:0009668//plastid membrane organization;GO:0009886//post-embryonic morphogenesis;GO:0009893//positive regulation of metabolic process;GO:0016072//rRNA metabolic process;GO:0043623//cellular protein complex assembly;GO:1990066//energy quenching
ncbi_112728631	1.09683	0.854167	0.334848	0.313299	1.45087	0.272097	2.18653	3.41384e-295	8.01585e-293	MYB102	PREDICTED: transcription factor MYB3-like [Arachis ipaensis]	Organismal Systems	Environmental adaptation	ko04626//Plant-pathogen interaction	K09422	-	-	-
ncbi_112789141	0.919926	3.63542	4.24848	8.4578	5.1185	3.25303	2.36528	4.96145e-295	1.16131e-292	FBA1	PREDICTED: fructose-bisphosphate aldolase 1, chloroplastic-like [Arachis duranensis]	Metabolism;Metabolism;Metabolism;Metabolism;Metabolism;Metabolism;Metabolism;Metabolism	Global and overview maps;Global and overview maps;Global and overview maps;Global and overview maps;Carbohydrate metabolism;Energy metabolism;Carbohydrate metabolism;Carbohydrate metabolism	ko01100//Metabolic pathways;ko01110//Biosynthesis of secondary metabolites;ko01200//Carbon metabolism;ko01230//Biosynthesis of amino acids;ko00010//Glycolysis / Gluconeogenesis;ko00710//Carbon fixation in photosynthetic organisms;ko00051//Fructose and mannose metabolism;ko00030//Pentose phosphate pathway	K01623;K01623;K01623;K01623;K01623;K01623;K01623;K01623	-	GO:0016832//aldehyde-lyase activity	GO:0006090//pyruvate metabolic process
ncbi_112783667	0.506518	0.208333	0.0212121	0.0147059	0.0260116	0.0190641	0.823834	7.32912e-295	1.71012e-292	GAPC2	PREDICTED: glyceraldehyde-3-phosphate dehydrogenase GAPC2, cytosolic-like [Arachis ipaensis]	Metabolism;Metabolism;Metabolism;Metabolism;Metabolism;Metabolism	Global and overview maps;Global and overview maps;Global and overview maps;Global and overview maps;Carbohydrate metabolism;Energy metabolism	ko01100//Metabolic pathways;ko01110//Biosynthesis of secondary metabolites;ko01200//Carbon metabolism;ko01230//Biosynthesis of amino acids;ko00010//Glycolysis / Gluconeogenesis;ko00710//Carbon fixation in photosynthetic organisms	K00134;K00134;K00134;K00134;K00134;K00134	-	GO:0000166//nucleotide binding;GO:0016903//oxidoreductase activity, acting on the aldehyde or oxo group of donors	GO:0044710//single-organism metabolic process
ncbi_112734249	1.31285	5.05208	5.91667	10.5166	6.41329	4.55459	4	1.15314e-293	2.68225e-291	CPN20	PREDICTED: 20 kDa chaperonin, chloroplastic-like [Arachis ipaensis]	-	-	-	-	GO:0005576//extracellular region;GO:0009526//plastid envelope;GO:0009532//plastid stroma;GO:0044434//chloroplast part	GO:0032550//purine ribonucleoside binding;GO:0046914//transition metal ion binding	GO:0000097//sulfur amino acid biosynthetic process;GO:0003006//developmental process involved in reproduction;GO:0006006//glucose metabolic process;GO:0006090//pyruvate metabolic process;GO:0006970//response to osmotic stress;GO:0009657//plastid organization;GO:0044267//cellular protein metabolic process;GO:2000379//positive regulation of reactive oxygen species metabolic process
ncbi_112723200	1.06704	0.677083	0.375758	0.391944	1.34682	0.355286	2.56218	3.78054e-293	8.76625e-291	INVC	PREDICTED: alkaline/neutral invertase A, mitochondrial-like [Arachis ipaensis]	-	-	-	-	GO:0043231//intracellular membrane-bounded organelle	GO:0004564//beta-fructofuranosidase activity	GO:0009692//ethylene metabolic process;GO:0009845//seed germination;GO:0048506//regulation of timing of meristematic phase transition
ncbi_112697503	0.0260708	0.625	1.14242	2.18862	1.19653	0.948007	0.0777202	9.33937e-293	2.15887e-290	AZI1	PREDICTED: 14 kDa proline-rich protein DC2.15-like [Arachis duranensis]	-	-	-	-	-	-	-
ncbi_112775167	2.42831	3.83333	2.20152	2.57737	6.88728	1.90121	7.42746	1.49509e-292	3.44533e-290	-	-	-	-	-	-	-	-	-
ncbi_112723215	0.90689	0.479167	0.145455	0.163683	0.210983	0.162912	1.02332	1.17076e-291	2.68961e-289	DRR49A	PREDICTED: pathogenesis-related protein 2-like [Arachis ipaensis]	-	-	-	-	-	-	-
ncbi_112702914	1.16387	0.427083	0.25303	0.285806	0.361272	0.202773	1.36269	2.83864e-290	6.50119e-288	DRR49A	PREDICTED: pathogenesis-related protein 2-like [Arachis duranensis]	-	-	-	-	-	-	-
ncbi_112772201	0.918063	1	0.474242	0.530051	2.93353	0.466205	2.83679	1.49481e-288	3.41298e-286	GRXC9	PREDICTED: glutaredoxin-C9-like [Arachis ipaensis]	-	-	-	-	-	-	GO:0044699//single-organism process
ncbi_112779209	0.111732	0.895833	1.29242	2.85486	2.00867	0.982669	0.305699	2.39376e-287	5.44876e-285	CURT1C	PREDICTED: protein CURVATURE THYLAKOID 1C, chloroplastic [Arachis duranensis]	-	-	-	-	-	-	-
ncbi_112710517	0.60149	2.27083	3.49697	6.12532	3.9422	2.34315	1.68135	1.36975e-286	3.10838e-284	CPN10-1	PREDICTED: 10 kDa chaperonin [Arachis duranensis]	-	-	-	-	-	-	GO:0044267//cellular protein metabolic process
ncbi_112697019	0.636872	0.364583	0.0818182	0.0767263	0.312139	0.0710572	1.40155	1.64717e-286	3.72656e-284	NAC087	PREDICTED: NAC domain-containing protein 100-like [Arachis duranensis]	-	-	-	-	-	-	-
ncbi_112750836	1.19739	1.05208	0.424242	0.76023	0.950867	0.398614	3.35492	1.8661e-285	4.20908e-283	BAM1	PREDICTED: beta-amylase 1, chloroplastic [Arachis ipaensis]	Metabolism	Carbohydrate metabolism	ko00500//Starch and sucrose metabolism	K01177	-	GO:0016160//amylase activity	GO:0044238//primary metabolic process
ncbi_112711903	1.01117	1.08333	0.413636	0.428389	1.57514	0.381282	2.8886	4.98056e-285	1.11999e-282	--	PREDICTED: probable beta-D-xylosidase 5 isoform X2 [Prunus mume]	-	-	-	-	-	-	-
ncbi_112727801	0.875233	0.34375	0.143939	0.141944	0.395954	0.136915	1.34197	6.87278e-283	1.54085e-280	AKR4C9	PREDICTED: aldo-keto reductase family 4 member C9-like [Arachis duranensis]	-	-	-	-	-	GO:0003824//catalytic activity	GO:0044710//single-organism metabolic process
ncbi_112737851	1.2365	0.677083	0.35303	0.335038	0.812139	0.317158	1.57254	1.73303e-282	3.87371e-280	At4g27270	PREDICTED: probable NAD(P)H dehydrogenase (quinone) FQR1-like 1 [Arachis ipaensis]	Metabolism;Metabolism	Global and overview maps;Metabolism of cofactors and vitamins	ko01110//Biosynthesis of secondary metabolites;ko00130//Ubiquinone and other terpenoid-quinone biosynthesis	K03809;K03809	-	GO:0003824//catalytic activity	GO:0006355//regulation of transcription, DNA-templated;GO:0044710//single-organism metabolic process
ncbi_112767130	1.82495	1.59375	0.901515	1.3798	2.30058	0.688042	4.5829	2.57169e-282	5.7311e-280	UBC10	Ubiquitin-conjugating enzyme E2 10, partial [Cajanus cajan]	-	-	-	-	-	-	-
ncbi_112710643	0.657356	2.875	3.23182	6.5991	6.86416	2.39341	2.50259	5.20007e-281	1.15539e-278	CYP20-3	PREDICTED: peptidyl-prolyl cis-trans isomerase, chloroplastic-like [Arachis duranensis]	-	-	-	-	-	-	-
ncbi_112715063	1.38361	0.645833	0.419697	0.381714	0.858382	0.369151	2.11658	9.99143e-281	2.21337e-278	--	PREDICTED: uncharacterized protein LOC107468936 [Arachis duranensis]	-	-	-	-	-	-	-
ncbi_112712714	0.359404	2.04167	2.7197	4.65281	2.64451	1.94974	1.00518	1.44213e-280	3.18523e-278	RPL34	PREDICTED: 50S ribosomal protein L34, chloroplastic-like [Arachis ipaensis]	Genetic Information Processing	Translation	ko03010//Ribosome	K02914	GO:0009536//plastid;GO:0030529//intracellular ribonucleoprotein complex	GO:0003723//RNA binding;GO:0005198//structural molecule activity	GO:0010467//gene expression
ncbi_112784611	0.0242086	0.510417	0.904545	2.11637	1.38439	0.691508	0.132124	1.66713e-280	3.67129e-278	PSAN	PREDICTED: photosystem I reaction center subunit N, chloroplastic [Arachis ipaensis]	Metabolism;Metabolism	Global and overview maps;Energy metabolism	ko01100//Metabolic pathways;ko00195//Photosynthesis	K02701;K02701	-	-	-
ncbi_112750744	0.363128	1.96875	2.62576	4.80754	3.22543	1.87348	1.0285	4.51441e-280	9.91212e-278	--	PREDICTED: uncharacterized protein LOC107643983 [Arachis ipaensis]	-	-	-	-	-	-	-
ncbi_112695442	0.171322	1.3125	1.88788	3.47187	2.04624	1.45234	0.582902	2.27573e-279	4.98204e-277	RPI3	PREDICTED: probable ribose-5-phosphate isomerase 3, chloroplastic [Arachis duranensis]	Metabolism;Metabolism;Metabolism;Metabolism;Metabolism;Metabolism	Global and overview maps;Global and overview maps;Global and overview maps;Global and overview maps;Energy metabolism;Carbohydrate metabolism	ko01100//Metabolic pathways;ko01110//Biosynthesis of secondary metabolites;ko01200//Carbon metabolism;ko01230//Biosynthesis of amino acids;ko00710//Carbon fixation in photosynthetic organisms;ko00030//Pentose phosphate pathway	K01807;K01807;K01807;K01807;K01807;K01807	GO:0009526//plastid envelope;GO:0009532//plastid stroma;GO:0044434//chloroplast part	GO:0016861//intramolecular oxidoreductase activity, interconverting aldoses and ketoses	GO:0000097//sulfur amino acid biosynthetic process;GO:0006090//pyruvate metabolic process;GO:0006091//generation of precursor metabolites and energy;GO:0006544//glycine metabolic process;GO:0006568//tryptophan metabolic process;GO:0006605//protein targeting;GO:0006633//fatty acid biosynthetic process;GO:0006732//coenzyme metabolic process;GO:0006753//nucleoside phosphate metabolic process;GO:0009…
ncbi_112784378	1.81378	1.83333	0.810606	1.15409	1.40751	0.665511	3.96114	4.35184e-279	9.49913e-277	GRXC9	PREDICTED: glutaredoxin-C9 [Arachis ipaensis]	-	-	-	-	-	GO:0015036//disulfide oxidoreductase activity	GO:0019725//cellular homeostasis;GO:0044710//single-organism metabolic process
ncbi_112756470	0.446927	2.16667	2.90909	4.93734	3.24277	2.15251	1.02073	3.20216e-278	6.9692e-276	rpl22	PREDICTED: 50S ribosomal protein L22, chloroplastic-like [Arachis ipaensis]	Genetic Information Processing	Translation	ko03010//Ribosome	K02890	GO:0005840//ribosome;GO:0009536//plastid	-	-
ncbi_112790132	0.361266	1.89583	2.63788	4.38491	2.67341	1.87695	0.852332	5.52161e-278	1.19822e-275	RPS20	PREDICTED: 30S ribosomal protein S20, chloroplastic [Arachis duranensis]	Genetic Information Processing	Translation	ko03010//Ribosome	K02968	GO:0009526//plastid envelope;GO:0009532//plastid stroma;GO:0030529//intracellular ribonucleoprotein complex	GO:0003723//RNA binding;GO:0005198//structural molecule activity	GO:0006779//porphyrin-containing compound biosynthetic process;GO:0010467//gene expression;GO:0016072//rRNA metabolic process
ncbi_112702732	0.778399	0.572917	0.134848	0.145141	0.427746	0.126516	1.54145	1.80064e-277	3.89613e-275	WRKY24	PREDICTED: probable WRKY transcription factor 33 [Arachis duranensis]	Organismal Systems;Environmental Information Processing	Environmental adaptation;Signal transduction	ko04626//Plant-pathogen interaction;ko04016//MAPK signaling pathway - plant	K13424;K13424	-	GO:0003677//DNA binding	GO:0010468//regulation of gene expression
ncbi_112736435	0.666667	2.4375	3.25758	6.50767	5.42197	2.2721	2.01554	4.25712e-277	9.18463e-275	SODCP	PREDICTED: superoxide dismutase [Cu-Zn], chloroplastic [Arachis ipaensis]	Cellular Processes	Transport and catabolism	ko04146//Peroxisome	K04565	GO:0005576//extracellular region;GO:0009532//plastid stroma	GO:0003824//catalytic activity;GO:0043169//cation binding	GO:0006801//superoxide metabolic process;GO:0006950//response to stress;GO:0009404//toxin metabolic process
ncbi_112701890	0.998138	0.5625	0.239394	0.219949	0.401734	0.240901	1.72539	6.04176e-277	1.29973e-274	At2g25060	PREDICTED: blue copper protein-like [Arachis duranensis]	-	-	-	-	-	-	-
ncbi_112784219	1.58473	2.125	0.907576	1.11253	2.06936	0.766031	4.34974	9.71364e-277	2.08362e-274	--	PREDICTED: glycine-rich protein A3-like isoform X1 [Arachis ipaensis]	-	-	-	-	-	-	-
ncbi_36489225	1.43017	1.14583	0.845455	0.757033	0.50578	1.32062	0.831606	1.48184e-276	3.16947e-274	ndhH	NADH-plastoquinone oxidoreductase subunit 7 (chloroplast) [Arachis hypogaea]	Metabolism;Metabolism	Global and overview maps;Energy metabolism	ko01100//Metabolic pathways;ko00190//Oxidative phosphorylation	K05579;K05579	GO:0044434//chloroplast part	GO:0000166//nucleotide binding;GO:0016651//oxidoreductase activity, acting on NAD(P)H;GO:0048037//cofactor binding	GO:0006091//generation of precursor metabolites and energy;GO:0044710//single-organism metabolic process
ncbi_112795567	0.0242086	0.458333	0.906061	2.07801	1.06358	0.684575	0.0984456	7.84921e-276	1.67404e-273	LTD	PREDICTED: protein LHCP TRANSLOCATION DEFECT [Arachis duranensis]	-	-	-	-	GO:0009526//plastid envelope;GO:0009532//plastid stroma;GO:0044434//chloroplast part	-	GO:0006090//pyruvate metabolic process;GO:0015031//protein transport;GO:0022607//cellular component assembly;GO:0046471//phosphatidylglycerol metabolic process
ncbi_112720338	0.428305	0.0416667	0	0	0	0	0.512953	2.77588e-275	5.90333e-273	GLOX1	PREDICTED: WSC domain-containing protein ARB_07867-like [Arachis ipaensis]	-	-	-	-	-	-	-
ncbi_112791863	0.642458	0.114583	0.0651515	0.0869565	0.182081	0.0606586	1.02073	5.45156e-274	1.15606e-271	SR45A	PREDICTED: serine/arginine-rich splicing factor SR45a-like [Arachis duranensis]	-	-	-	-	-	-	-
ncbi_112800571	1.12291	1	0.45	0.469309	1.04335	0.37435	2.83938	6.43204e-273	1.3601e-270	--	PREDICTED: cysteine-rich and transmembrane domain-containing protein A [Pyrus x bretschneideri]	-	-	-	-	-	-	-
ncbi_112772163	0.806331	3.46875	2.04394	2.52366	9.32081	1.79549	3.18135	1.33982e-272	2.82513e-270	--	PREDICTED: calcium-binding protein CML37-like [Arachis ipaensis]	Organismal Systems	Environmental adaptation	ko04626//Plant-pathogen interaction	K13448	-	-	-
ncbi_112720041	0.649907	0.291667	0.0606061	0.0965473	0.106936	0.0571924	1.03886	3.06523e-272	6.44504e-270	SR45A	PREDICTED: serine/arginine-rich splicing factor SR45a-like [Arachis duranensis]	-	-	-	-	-	-	-
ncbi_112728073	0.945996	0.8125	0.271212	0.232097	0.644509	0.265165	1.61658	3.60523e-272	7.5591e-270	PRA1B4	PREDICTED: PRA1 family protein B4 [Arachis duranensis]	-	-	-	-	GO:0031090//organelle membrane;GO:0031224//intrinsic component of membrane;GO:0031984//organelle subcompartment;GO:0043231//intracellular membrane-bounded organelle;GO:0044444//cytoplasmic part	-	GO:0006810//transport
ncbi_112702482	0.646182	2.70833	2.96364	6.62084	5.08671	2.32756	1.6658	1.59618e-271	3.33733e-269	RCA1	PREDICTED: ribulose bisphosphate carboxylase/oxygenase activase, chloroplastic-like [Arachis ipaensis]	-	-	-	-	-	-	-
ncbi_112788913	0.914339	0.875	0.410606	0.330563	1.52023	0.322357	2.26943	2.05117e-271	4.27659e-269	JGB	PREDICTED: mitochondrial division protein 1-like [Arachis duranensis]	-	-	-	-	-	-	-
ncbi_112776695	0.361266	1.66667	2.56515	4.47698	2.58671	1.84749	0.92228	2.45154e-271	5.09707e-269	RPL13	PREDICTED: 50S ribosomal protein L13 [Arachis ipaensis]	Genetic Information Processing	Translation	ko03010//Ribosome	K02871	-	-	-
ncbi_112791294	4.75233	9.13542	4.84091	6.51151	14.7399	4.79723	11.8342	4.61093e-271	9.56003e-269	--	PREDICTED: classical arabinogalactan protein 1-like [Arachis duranensis]	-	-	-	-	-	-	-
ncbi_112752164	0.672253	0.208333	0.121212	0.102302	0.442197	0.107452	1.41451	3.16944e-269	6.55307e-267	SAUR36	PREDICTED: auxin-responsive protein SAUR36 [Arachis duranensis]	Environmental Information Processing	Signal transduction	ko04075//Plant hormone signal transduction	K14488	-	-	-
ncbi_112710674	2.20298	4.03125	1.97121	2.35422	5.91329	1.79549	6.87565	5.2913e-269	1.09099e-266	-	-	-	-	-	-	-	-	-
ncbi_112723236	0.761639	0.229167	0.101515	0.0805627	0.176301	0.0727903	0.823834	7.1406e-268	1.46822e-265	DRR49A	PREDICTED: pathogenesis-related protein 2-like [Arachis ipaensis]	-	-	-	-	-	-	-
ncbi_112738245	0.270019	1.51042	1.98636	4.01854	2.87283	1.52686	0.782383	9.9507e-267	2.04039e-264	--	PREDICTED: chaperone protein DnaJ-like isoform X2 [Arachis ipaensis]	-	-	-	-	-	GO:0005515//protein binding	-
ncbi_112723695	0.780261	0.552083	0.189394	0.255754	0.65896	0.154246	1.86788	2.26735e-266	4.63642e-264	OPR3	PREDICTED: 12-oxophytodienoate reductase 3 [Arachis ipaensis]	Metabolism;Metabolism;Metabolism	Global and overview maps;Global and overview maps;Lipid metabolism	ko01100//Metabolic pathways;ko01110//Biosynthesis of secondary metabolites;ko00592//alpha-Linolenic acid metabolism	K05894;K05894;K05894	-	GO:0016628//oxidoreductase activity, acting on the CH-CH group of donors, NAD or NADP as acceptor;GO:0032553//ribonucleotide binding	GO:0044710//single-organism metabolic process
ncbi_112705809	0.67784	0.28125	0.0742424	0.0754476	0.219653	0.103986	0.994819	1.44223e-265	2.94109e-263	--	PREDICTED: uncharacterized protein LOC107612502 [Arachis ipaensis]	-	-	-	-	-	-	-
ncbi_112703534	0.949721	0.458333	0.210606	0.223785	0.289017	0.175043	1.32383	5.01458e-265	1.01981e-262	PR10-1	PREDICTED: pathogenesis-related protein 2-like [Arachis duranensis]	-	-	-	-	-	-	-
ncbi_112723436	0.869646	0.802083	0.207576	0.194373	0.33237	0.195841	1.60881	3.21563e-264	6.52178e-262	Gtp-bp	PREDICTED: signal recognition particle receptor subunit alpha [Arachis ipaensis]	Genetic Information Processing	Folding, sorting and degradation	ko03060//Protein export	K13431	-	-	-
ncbi_112737476	1.10056	0.927083	0.360606	0.43734	0.427746	0.2513	1.9171	3.77345e-264	7.63231e-262	DNAJ1	PREDICTED: dnaJ protein homolog [Arachis ipaensis]	Genetic Information Processing	Folding, sorting and degradation	ko04141//Protein processing in endoplasmic reticulum	K09503	-	GO:0005515//protein binding;GO:0043169//cation binding	GO:0006950//response to stress;GO:0044267//cellular protein metabolic process
ncbi_112792494	0.605214	0.239583	0.0606061	0.0664962	0.115607	0.0658579	1.05699	1.56281e-262	3.15244e-260	--	PREDICTED: uncharacterized protein LOC107482047 isoform X1 [Arachis duranensis]	-	-	-	-	-	-	-
ncbi_36489126	2.19739	2.64583	2.75909	2.7468	1.93642	3.60312	1.35233	1.55647e-261	3.13116e-259	atpE	ATP synthase CF1 epsilon subunit (chloroplast) [Arachis hypogaea]	Metabolism;Metabolism;Metabolism	Global and overview maps;Energy metabolism;Energy metabolism	ko01100//Metabolic pathways;ko00190//Oxidative phosphorylation;ko00195//Photosynthesis	K02114;K02114;K02114	GO:0033178//proton-transporting two-sector ATPase complex, catalytic domain;GO:0044434//chloroplast part	GO:0015078//hydrogen ion transmembrane transporter activity;GO:0019829//cation-transporting ATPase activity	GO:0006754//ATP biosynthetic process;GO:0006818//hydrogen transport
ncbi_112705818	1.40968	2.65625	1.15303	1.0665	3.4422	0.904679	3.9715	5.03005e-261	1.00917e-258	--	pheromone receptor-like protein [Medicago truncatula]	-	-	-	-	-	-	-
ncbi_112709800	1.00372	2.14583	1.50455	2.44565	8.21676	1.43674	4.3342	3.29819e-260	6.59932e-258	--	late embryogenesis abundant protein group 3 protein [Arachis hypogaea]	-	-	-	-	-	-	-
ncbi_112786878	0.217877	1.73958	2.01515	3.38427	1.71676	1.55806	0.409326	1.33799e-259	2.66999e-257	MORF9	PREDICTED: LOW QUALITY PROTEIN: multiple organellar RNA editing factor 9, chloroplastic-like [Arachis ipaensis]	-	-	-	-	GO:0009526//plastid envelope;GO:0009532//plastid stroma	-	GO:0003006//developmental process involved in reproduction;GO:0006355//regulation of transcription, DNA-templated;GO:0006605//protein targeting;GO:0008652//cellular amino acid biosynthetic process;GO:0009451//RNA modification;GO:0009668//plastid membrane organization;GO:0034660//ncRNA metabolic process
ncbi_112710564	0.545624	0.364583	0.101515	0.150256	0.263006	0.110919	1.52591	2.30048e-259	4.57838e-257	CP12-2	PREDICTED: calvin cycle protein CP12-1, chloroplastic-like [Arachis duranensis]	-	-	-	-	-	-	-
ncbi_112797983	0.549348	0.15625	0.0545455	0.0664962	0.101156	0.0433276	1.08549	5.29597e-259	1.05119e-256	POX1	PREDICTED: proline dehydrogenase 2, mitochondrial-like [Arachis duranensis]	Metabolism;Metabolism;Metabolism	Global and overview maps;Global and overview maps;Amino acid metabolism	ko01100//Metabolic pathways;ko01110//Biosynthesis of secondary metabolites;ko00330//Arginine and proline metabolism	K00318;K00318;K00318	-	GO:0003824//catalytic activity	GO:0006560//proline metabolic process
ncbi_112751520	1.97579	1.67708	0.834848	0.91624	1.66185	0.850953	2.54663	7.07543e-259	1.40065e-256	ASP	PREDICTED: miraculin-like [Arachis ipaensis]	-	-	-	-	-	-	-
ncbi_112695626	0.932961	0.989583	0.354545	0.387468	1.22543	0.358752	2.6399	1.20116e-257	2.37152e-255	LTI6A	PREDICTED: hydrophobic protein LTI6A-like [Arachis duranensis]	-	-	-	-	-	-	-
ncbi_112726615	0.182495	1.17708	1.53333	3.20396	2.30925	1.18371	0.430052	1.82819e-256	3.59993e-254	CSP41B	PREDICTED: chloroplast stem-loop binding protein of 41 kDa b, chloroplastic [Arachis ipaensis]	-	-	-	-	-	-	-
ncbi_112795918	0.0353818	0.53125	0.968182	1.96867	1.49711	0.688042	0.111399	2.07716e-256	4.0794e-254	ATPC	PREDICTED: ATP synthase gamma chain, chloroplastic-like [Arachis ipaensis]	Metabolism;Metabolism;Metabolism	Global and overview maps;Energy metabolism;Energy metabolism	ko01100//Metabolic pathways;ko00190//Oxidative phosphorylation;ko00195//Photosynthesis	K02115;K02115;K02115	GO:0009526//plastid envelope;GO:0031976//plastid thylakoid;GO:0033178//proton-transporting two-sector ATPase complex, catalytic domain;GO:0044434//chloroplast part	GO:0015078//hydrogen ion transmembrane transporter activity;GO:0019829//cation-transporting ATPase activity	GO:0000097//sulfur amino acid biosynthetic process;GO:0005982//starch metabolic process;GO:0006090//pyruvate metabolic process;GO:0006355//regulation of transcription, DNA-templated;GO:0006544//glycine metabolic process;GO:0006633//fatty acid biosynthetic process;GO:0006732//coenzyme metabolic process;GO:0006754//ATP biosynthetic process;GO:0006779//porphyrin-containing compound biosynthetic proc…
ncbi_112772304	0.217877	1.61458	1.97121	3.54412	2.6474	1.41075	0.65285	3.8382e-255	7.51812e-253	RPL24	PREDICTED: 50S ribosomal protein L24, chloroplastic [Arachis ipaensis]	Genetic Information Processing	Translation	ko03010//Ribosome	K02895	GO:0009526//plastid envelope;GO:0009532//plastid stroma;GO:0030529//intracellular ribonucleoprotein complex	GO:0003723//RNA binding;GO:0005198//structural molecule activity	GO:0006090//pyruvate metabolic process;GO:0006412//translation
ncbi_112791028	0.532588	0.145833	0.0242424	0.0287724	0.0578035	0.0381282	0.782383	1.74855e-254	3.41601e-252	TSN1	PREDICTED: staphylococcal nuclease domain-containing protein 1 [Arachis ipaensis]	-	-	-	-	-	-	GO:0016458//gene silencing
ncbi_112765513	0.271881	1.21875	1.93636	3.70205	2.86416	1.33969	0.647668	3.76113e-254	7.3286e-252	AGT1	PREDICTED: serine--glyoxylate aminotransferase [Arachis ipaensis]	Metabolism;Metabolism;Metabolism;Cellular Processes;Metabolism;Metabolism;Metabolism	Global and overview maps;Global and overview maps;Global and overview maps;Transport and catabolism;Carbohydrate metabolism;Amino acid metabolism;Amino acid metabolism	ko01100//Metabolic pathways;ko01110//Biosynthesis of secondary metabolites;ko01200//Carbon metabolism;ko04146//Peroxisome;ko00630//Glyoxylate and dicarboxylate metabolism;ko00260//Glycine, serine and threonine metabolism;ko00250//Alanine, aspartate and glutamate metabolism	K00830;K00830;K00830;K00830;K00830;K00830;K00830	-	GO:0008483//transaminase activity;GO:0043168//anion binding	-
ncbi_112803102	1.43762	1.57292	0.669697	0.682225	2.2948	0.608319	2.62176	7.0693e-254	1.37386e-251	PMEI11	PREDICTED: 21 kDa protein-like [Arachis duranensis]	-	-	-	-	-	GO:0052689//carboxylic ester hydrolase activity	GO:0009892//negative regulation of metabolic process
ncbi_112782844	0.0931099	0.78125	1.37273	2.62468	1.7948	0.934142	0.357513	1.53918e-253	2.98348e-251	ATP1	Pterin_4a domain-containing protein [Cephalotus follicularis]	Metabolism;Metabolism	Global and overview maps;Metabolism of cofactors and vitamins	ko01100//Metabolic pathways;ko00790//Folate biosynthesis	K01724;K01724	GO:0009536//plastid	GO:0016836//hydro-lyase activity	GO:0006091//generation of precursor metabolites and energy;GO:0006351//transcription, DNA-templated;GO:0008652//cellular amino acid biosynthetic process;GO:0009108//coenzyme biosynthetic process;GO:0009658//chloroplast organization;GO:0009668//plastid membrane organization;GO:0016072//rRNA metabolic process;GO:0031399//regulation of protein modification process;GO:0043623//cellular protein comple…
ncbi_112740864	0.346369	1.78125	2.40909	4.32545	2.62717	1.7175	0.880829	3.71873e-253	7.18951e-251	RPL11	PREDICTED: 50S ribosomal protein L11, chloroplastic [Arachis ipaensis]	Genetic Information Processing	Translation	ko03010//Ribosome	K02867	GO:0030529//intracellular ribonucleoprotein complex	-	GO:0010467//gene expression
ncbi_112777158	0.56797	0.177083	0.0348485	0.0498721	0.066474	0.0381282	0.777202	4.23338e-253	8.16329e-251	HSP17.3-B	PREDICTED: 17.3 kDa class I heat shock protein-like [Arachis ipaensis]	Genetic Information Processing	Folding, sorting and degradation	ko04141//Protein processing in endoplasmic reticulum	K13993	-	-	-
ncbi_112702186	0.700186	0.510417	0.112121	0.138747	0.228324	0.0970537	1.25648	7.62374e-253	1.4663e-250	HMG1	PREDICTED: 3-hydroxy-3-methylglutaryl-coenzyme A reductase 1 [Arachis ipaensis]	Metabolism;Metabolism;Metabolism	Global and overview maps;Global and overview maps;Metabolism of terpenoids and polyketides	ko01100//Metabolic pathways;ko01110//Biosynthesis of secondary metabolites;ko00900//Terpenoid backbone biosynthesis	K00021;K00021;K00021	GO:0031090//organelle membrane;GO:0031224//intrinsic component of membrane;GO:0043231//intracellular membrane-bounded organelle	GO:0000166//nucleotide binding;GO:0016614//oxidoreductase activity, acting on CH-OH group of donors;GO:0048037//cofactor binding	GO:0006720//isoprenoid metabolic process;GO:0006732//coenzyme metabolic process
ncbi_112709897	0.132216	1.03125	1.51667	2.6867	2.1763	1.14038	0.360104	9.50459e-253	1.82334e-250	CURT1C	PREDICTED: protein CURVATURE THYLAKOID 1C, chloroplastic [Arachis duranensis]	-	-	-	-	-	-	-
ncbi_112733099	0.148976	0.9375	1.08939	1.78645	4.47688	0.901213	0.518135	4.10455e-251	7.85384e-249	--	PREDICTED: uncharacterized protein LOC107634635 [Arachis ipaensis]	-	-	-	-	-	-	-
ncbi_112696372	0.108007	0.854167	1.36818	2.52174	1.81792	0.94974	0.253886	2.27739e-250	4.34649e-248	LQY1	PREDICTED: protein disulfide-isomerase LQY1, chloroplastic isoform X2 [Arachis duranensis]	-	-	-	-	-	GO:0003824//catalytic activity;GO:0005515//protein binding	-
ncbi_112744678	0.0409683	0.666667	1.0197	2.05179	1.42486	0.752166	0.168394	4.40328e-250	8.38234e-248	OHP1	PREDICTED: high-light-induced protein, chloroplastic [Arachis ipaensis]	-	-	-	-	-	-	-
ncbi_112789029	0.783985	0.604167	0.254545	0.311381	0.83237	0.230503	2.21244	3.71301e-249	7.05026e-247	--	PREDICTED: E3 ubiquitin-protein ligase RNF4-like [Arachis duranensis]	-	-	-	-	-	-	-
ncbi_112728001	0.530726	0.291667	0.0545455	0.0588235	0.236994	0.0727903	1.26166	1.75499e-248	3.32389e-246	GT-3B	PREDICTED: trihelix transcription factor GT-3b-like [Arachis ipaensis]	-	-	-	-	-	-	-
ncbi_112710197	0.793296	0.552083	0.180303	0.157289	0.300578	0.176776	1.48187	2.58818e-247	4.88949e-245	--	Proteasome subunit alpha type-5 [Glycine soja]	-	-	-	-	-	-	-
ncbi_112744673	0.800745	0.354167	0.159091	0.150256	0.323699	0.105719	1.26943	3.2744e-247	6.17021e-245	At3g02360	PREDICTED: 6-phosphogluconate dehydrogenase, decarboxylating 3 [Arachis ipaensis]	Metabolism;Metabolism;Metabolism;Metabolism;Metabolism	Global and overview maps;Global and overview maps;Global and overview maps;Metabolism of other amino acids;Carbohydrate metabolism	ko01100//Metabolic pathways;ko01110//Biosynthesis of secondary metabolites;ko01200//Carbon metabolism;ko00480//Glutathione metabolism;ko00030//Pentose phosphate pathway	K00033;K00033;K00033;K00033;K00033	-	GO:0000166//nucleotide binding;GO:0016614//oxidoreductase activity, acting on CH-OH group of donors;GO:0048037//cofactor binding	GO:0006739//NADP metabolic process
ncbi_112740755	0.156425	0.760417	1.32273	3.03581	2.58092	1.01733	0.466321	7.76995e-247	1.46046e-244	PRXQ	PREDICTED: peroxiredoxin Q, chloroplastic-like [Arachis duranensis]	-	-	-	-	-	GO:0003824//catalytic activity;GO:0016209//antioxidant activity	GO:0044710//single-organism metabolic process
ncbi_112765178	1.54935	1.67708	0.933333	1.30243	2.01156	0.733102	4.47927	4.77346e-245	8.9497e-243	RAP2-4	PREDICTED: ethylene-responsive transcription factor RAP2-13 [Arachis ipaensis]	-	-	-	-	-	-	-
ncbi_112733770	1.31844	1.23958	0.484848	0.504476	1.37861	0.429809	2.27979	4.84491e-245	9.06083e-243	AS	PREDICTED: hydroquinone glucosyltransferase-like [Arachis duranensis]	-	-	-	-	-	GO:0016757//transferase activity, transferring glycosyl groups	-
ncbi_112731912	0.39851	1.8125	2.56515	4.44693	2.47977	2.03466	1.00518	1.22963e-244	2.29387e-242	RPL13	PREDICTED: 50S ribosomal protein L13 [Arachis duranensis]	Genetic Information Processing	Translation	ko03010//Ribosome	K02871	-	-	-
ncbi_112703831	0.709497	0.291667	0.112121	0.117008	0.393064	0.0901213	1.33938	1.56791e-244	2.9176e-242	LEA5	PREDICTED: late embryogenesis abundant protein Lea5-like isoform X1 [Arachis duranensis]	-	-	-	-	-	-	-
ncbi_112801628	0.735568	0.520833	0.156061	0.155371	0.32948	0.126516	1.3601	2.65023e-244	4.91931e-242	MPSR1	PREDICTED: E3 ubiquitin-protein ligase RING1-like [Arachis duranensis]	-	-	-	-	-	-	-
ncbi_112801377	0.47486	0.375	0.0742424	0.104859	0.193642	0.0606586	1.49223	1.12754e-243	2.08771e-241	CYTC-2	PREDICTED: cytochrome c [Arachis duranensis]	-	-	-	-	GO:0043231//intracellular membrane-bounded organelle;GO:0044425//membrane part	GO:0043169//cation binding;GO:0046906//tetrapyrrole binding	GO:0044710//single-organism metabolic process
ncbi_112723220	0.735568	0.427083	0.154545	0.123402	0.15896	0.107452	0.727979	9.2973e-243	1.71719e-240	DRR49A	PREDICTED: pathogenesis-related protein 2-like [Arachis ipaensis]	-	-	-	-	-	-	-
ncbi_112714985	1.88454	1.23958	0.974242	1.02941	2.3526	0.875217	3.41451	9.98374e-243	1.83941e-240	GSTF9	PREDICTED: glutathione S-transferase F9-like [Arachis duranensis]	Metabolism	Metabolism of other amino acids	ko00480//Glutathione metabolism	K00799	-	-	-
ncbi_112775619	0.672253	0.4375	0.131818	0.124041	0.419075	0.116118	1.32383	1.80695e-242	3.3209e-240	--	PREDICTED: uncharacterized protein LOC107618464 isoform X1 [Arachis ipaensis]	-	-	-	-	-	-	-
ncbi_112696587	0.741155	0.65625	0.201515	0.216752	0.526012	0.147314	1.65285	1.96123e-242	3.59558e-240	OPR3	PREDICTED: 12-oxophytodienoate reductase 3 [Arachis duranensis]	Metabolism;Metabolism;Metabolism	Global and overview maps;Global and overview maps;Lipid metabolism	ko01100//Metabolic pathways;ko01110//Biosynthesis of secondary metabolites;ko00592//alpha-Linolenic acid metabolism	K05894;K05894;K05894	-	GO:0016628//oxidoreductase activity, acting on the CH-CH group of donors, NAD or NADP as acceptor;GO:0032553//ribonucleotide binding	GO:0044710//single-organism metabolic process
ncbi_112751124	1.21601	1.02083	0.493939	0.676471	1.62717	0.407279	2.74352	1.23661e-240	2.26155e-238	--	PREDICTED: uncharacterized protein LOC107644308 [Arachis ipaensis]	-	-	-	-	-	-	-
ncbi_112723186	0.545624	0.208333	0.0742424	0.0671355	0.141618	0.0693241	1.22539	1.93835e-240	3.5362e-238	WRKY48	PREDICTED: probable WRKY transcription factor 48 [Arachis duranensis]	-	-	-	-	-	-	-
ncbi_112749766	0.566108	0.302083	0.0787879	0.141304	0.274566	0.0970537	1.65285	3.46088e-240	6.29837e-238	CYTC-2	PREDICTED: cytochrome c [Arachis ipaensis]	-	-	-	-	GO:0043231//intracellular membrane-bounded organelle;GO:0044425//membrane part	GO:0043169//cation binding;GO:0046906//tetrapyrrole binding	GO:0044710//single-organism metabolic process
ncbi_112697009	0.834264	0.28125	0.178788	0.173274	0.410405	0.166378	1.28238	1.24834e-239	2.26629e-237	At3g03980	PREDICTED: short-chain type dehydrogenase/reductase-like [Arachis duranensis]	Metabolism;Metabolism;Metabolism;Metabolism;Metabolism	Global and overview maps;Global and overview maps;Lipid metabolism;Lipid metabolism;Metabolism of cofactors and vitamins	ko01100//Metabolic pathways;ko01212//Fatty acid metabolism;ko00061//Fatty acid biosynthesis;ko01040//Biosynthesis of unsaturated fatty acids;ko00780//Biotin metabolism	K00059;K00059;K00059;K00059;K00059	-	-	-
ncbi_112782764	0.204842	1.22917	1.5197	3.57097	2.11272	1.22877	0.73057	1.35671e-239	2.45704e-237	RPL18	PREDICTED: 50S ribosomal protein L18, chloroplastic-like [Arachis ipaensis]	Genetic Information Processing	Translation	ko03010//Ribosome	K02881	-	-	-
ncbi_112769159	0.724395	2.83333	3.36515	6.20972	4.57514	2.71231	1.7228	1.37942e-239	2.4921e-237	At1g56190	PREDICTED: phosphoglycerate kinase, chloroplastic [Arachis ipaensis]	Metabolism;Metabolism;Metabolism;Metabolism;Metabolism;Metabolism	Global and overview maps;Global and overview maps;Global and overview maps;Global and overview maps;Carbohydrate metabolism;Energy metabolism	ko01100//Metabolic pathways;ko01110//Biosynthesis of secondary metabolites;ko01200//Carbon metabolism;ko01230//Biosynthesis of amino acids;ko00010//Glycolysis / Gluconeogenesis;ko00710//Carbon fixation in photosynthetic organisms	K00927;K00927;K00927;K00927;K00927;K00927	-	GO:0016772//transferase activity, transferring phosphorus-containing groups;GO:0032550//purine ribonucleoside binding	GO:0006090//pyruvate metabolic process;GO:0006796//phosphate-containing compound metabolic process
ncbi_36489168	1.2067	2.04167	2.12273	2.13747	1.31503	2.98094	0.823834	4.1858e-239	7.54387e-237	accD	beta-carboxyltransferase 2 [Arachis hypogaea]	Metabolism;Metabolism;Metabolism;Metabolism;Metabolism;Metabolism;Metabolism	Global and overview maps;Global and overview maps;Global and overview maps;Carbohydrate metabolism;Global and overview maps;Lipid metabolism;Carbohydrate metabolism	ko01100//Metabolic pathways;ko01110//Biosynthesis of secondary metabolites;ko01200//Carbon metabolism;ko00620//Pyruvate metabolism;ko01212//Fatty acid metabolism;ko00061//Fatty acid biosynthesis;ko00640//Propanoate metabolism	K01963;K01963;K01963;K01963;K01963;K01963;K01963	GO:0009532//plastid stroma	GO:0016421//CoA carboxylase activity;GO:0032550//purine ribonucleoside binding;GO:0046914//transition metal ion binding	GO:0006631//fatty acid metabolic process;GO:0015937//coenzyme A biosynthetic process
ncbi_112796926	0.0353818	0.416667	0.774242	1.82928	1.35838	0.670711	0.0932642	4.70487e-239	8.45888e-237	OHP1	PREDICTED: high-light-induced protein, chloroplastic [Arachis duranensis]	-	-	-	-	-	-	-
ncbi_114924477	1.21415	0.791667	0.543939	0.540921	0.381503	0.790295	1.04145	9.7792e-239	1.75396e-236	-	-	-	-	-	-	-	-	-
ncbi_36489131	1.09497	1.67708	1.98485	1.9757	1.03757	2.80416	0.712435	1.05641e-238	1.89018e-236	ndhJ	NADH-plastoquinone oxidoreductase subunit J (chloroplast) [Arachis hypogaea]	Metabolism;Metabolism	Global and overview maps;Energy metabolism	ko01100//Metabolic pathways;ko00190//Oxidative phosphorylation	K05581;K05581	GO:0044434//chloroplast part	GO:0048037//cofactor binding;GO:0050136//NADH dehydrogenase (quinone) activity	GO:0006091//generation of precursor metabolites and energy;GO:0044710//single-organism metabolic process
ncbi_36489159	1.4879	1.48958	1.47121	1.33696	0.823699	2.07626	0.917098	1.10326e-238	1.96929e-236	atpI	ATP synthase CF0 subunit IV (chloroplast) [Arachis hypogaea]	Metabolism;Metabolism;Metabolism	Global and overview maps;Energy metabolism;Energy metabolism	ko01100//Metabolic pathways;ko00190//Oxidative phosphorylation;ko00195//Photosynthesis	K02108;K02108;K02108	GO:0031224//intrinsic component of membrane;GO:0033177//proton-transporting two-sector ATPase complex, proton-transporting domain;GO:0044434//chloroplast part	GO:0015077//monovalent inorganic cation transmembrane transporter activity;GO:0019829//cation-transporting ATPase activity	GO:0006754//ATP biosynthetic process;GO:0006818//hydrogen transport
ncbi_112726668	0.823091	0.635417	0.256061	0.263427	0.708092	0.246101	1.76943	3.87135e-238	6.89369e-236	ALAAT2	PREDICTED: alanine aminotransferase 2-like [Arachis ipaensis]	Metabolism;Metabolism;Metabolism;Metabolism;Metabolism;Metabolism;Metabolism	Global and overview maps;Global and overview maps;Global and overview maps;Energy metabolism;Global and overview maps;Amino acid metabolism;Amino acid metabolism	ko01100//Metabolic pathways;ko01200//Carbon metabolism;ko01230//Biosynthesis of amino acids;ko00710//Carbon fixation in photosynthetic organisms;ko01210//2-Oxocarboxylic acid metabolism;ko00250//Alanine, aspartate and glutamate metabolism;ko00220//Arginine biosynthesis	K00814;K00814;K00814;K00814;K00814;K00814;K00814	-	GO:0016769//transferase activity, transferring nitrogenous groups;GO:0043168//anion binding	GO:0008152//metabolic process
ncbi_112712350	0.309125	1.66667	2.12273	3.66113	2.31503	1.72097	0.611399	2.01486e-237	3.57929e-235	TKL-1	PREDICTED: transketolase, chloroplastic [Arachis duranensis]	Metabolism;Metabolism;Metabolism;Metabolism;Metabolism;Metabolism	Global and overview maps;Global and overview maps;Global and overview maps;Global and overview maps;Energy metabolism;Carbohydrate metabolism	ko01100//Metabolic pathways;ko01110//Biosynthesis of secondary metabolites;ko01200//Carbon metabolism;ko01230//Biosynthesis of amino acids;ko00710//Carbon fixation in photosynthetic organisms;ko00030//Pentose phosphate pathway	K00615;K00615;K00615;K00615;K00615;K00615	-	GO:0016744//transferase activity, transferring aldehyde or ketonic groups	-
ncbi_112719846	0.0986965	0.71875	1.42576	2.22315	1.25434	1.0364	0.227979	2.04261e-236	3.61995e-234	ycf54	PREDICTED: uncharacterized protein LOC107637093 [Arachis ipaensis]	-	-	-	-	-	-	-
ncbi_112741086	0.726257	0.666667	0.233333	0.265345	1.07803	0.194107	1.98964	9.63957e-236	1.70428e-233	BAM9	PREDICTED: inactive beta-amylase 9 [Arachis ipaensis]	-	-	-	-	GO:0044424//intracellular part	GO:0016160//amylase activity	GO:0044238//primary metabolic process
ncbi_112712197	0.702048	0.302083	0.125758	0.12532	0.34104	0.12305	1.26166	2.56221e-235	4.51927e-233	--	PREDICTED: uncharacterized protein LOC107467469 isoform X1 [Arachis duranensis]	-	-	-	-	-	-	-
ncbi_112751181	0.530726	0.1875	0.0454545	0.0537084	0.104046	0.0537262	0.948187	6.52863e-235	1.14881e-232	MBF1C	PREDICTED: multiprotein-bridging factor 1c-like [Arachis ipaensis]	-	-	-	-	-	GO:0003677//DNA binding	-
ncbi_112775971	1.08752	0.885417	0.383333	0.514066	0.763006	0.353553	2.12435	3.46768e-234	6.08749e-232	CIPK25	PREDICTED: CBL-interacting serine/threonine-protein kinase 5-like [Arachis ipaensis]	-	-	-	-	-	-	-
ncbi_112727268	0.672253	0.260417	0.186364	0.152174	0.364162	0.143847	1.58808	6.08892e-234	1.06639e-231	ZAT11	PREDICTED: zinc finger protein ZAT11-like [Arachis ipaensis]	-	-	-	-	-	-	-
ncbi_112754660	0.527002	2.30208	2.84091	5.27046	3.15607	2.05373	1.58808	1.17965e-233	2.06115e-231	--	PREDICTED: 50S ribosomal protein 5, chloroplastic [Arachis duranensis]	-	-	-	-	GO:0009507//chloroplast	-	-
ncbi_112719772	0.0465549	0.541667	0.943939	1.94821	1.17341	0.707106	0.15285	1.67303e-233	2.91636e-231	LTD	PREDICTED: protein LHCP TRANSLOCATION DEFECT [Arachis ipaensis]	-	-	-	-	GO:0009526//plastid envelope;GO:0009532//plastid stroma;GO:0044434//chloroplast part	-	GO:0006090//pyruvate metabolic process;GO:0015031//protein transport;GO:0022607//cellular component assembly;GO:0046471//phosphatidylglycerol metabolic process
ncbi_112790991	1.04097	1.1875	0.427273	0.441176	1.57225	0.332756	2.19948	9.57332e-232	1.66488e-229	SAT3	PREDICTED: serine acetyltransferase 1, chloroplastic [Arachis duranensis]	Metabolism;Metabolism;Metabolism;Metabolism;Metabolism;Metabolism	Global and overview maps;Global and overview maps;Global and overview maps;Global and overview maps;Amino acid metabolism;Energy metabolism	ko01100//Metabolic pathways;ko01110//Biosynthesis of secondary metabolites;ko01200//Carbon metabolism;ko01230//Biosynthesis of amino acids;ko00270//Cysteine and methionine metabolism;ko00920//Sulfur metabolism	K00640;K00640;K00640;K00640;K00640;K00640	-	GO:0016412//serine O-acyltransferase activity	GO:0006563//L-serine metabolic process
ncbi_112764253	0.0968343	0.770833	1.11212	2.33824	1.72543	0.875217	0.26943	4.1424e-231	7.18721e-229	PSBP	PREDICTED: oxygen-evolving enhancer protein 2, chloroplastic-like [Arachis ipaensis]	Metabolism;Metabolism	Global and overview maps;Energy metabolism	ko01100//Metabolic pathways;ko00195//Photosynthesis	K02717;K02717	-	-	-
ncbi_112771496	0.642458	0.21875	0.0984848	0.0805627	0.187861	0.0831889	0.865285	1.3237e-230	2.29132e-228	ACO3	PREDICTED: aconitate hydratase, cytoplasmic-like [Arachis ipaensis]	Metabolism;Metabolism;Metabolism;Metabolism;Metabolism;Metabolism;Metabolism	Global and overview maps;Global and overview maps;Global and overview maps;Global and overview maps;Carbohydrate metabolism;Global and overview maps;Carbohydrate metabolism	ko01100//Metabolic pathways;ko01110//Biosynthesis of secondary metabolites;ko01200//Carbon metabolism;ko01230//Biosynthesis of amino acids;ko00630//Glyoxylate and dicarboxylate metabolism;ko01210//2-Oxocarboxylic acid metabolism;ko00020//Citrate cycle (TCA cycle)	K01681;K01681;K01681;K01681;K01681;K01681;K01681	-	GO:0003824//catalytic activity;GO:0051536//iron-sulfur cluster binding	-
ncbi_112741051	0.750466	0.916667	0.331818	0.418159	1.4422	0.320624	2.40933	4.67015e-228	8.06527e-226	NIFU2	PREDICTED: nifU-like protein 2, chloroplastic [Arachis ipaensis]	-	-	-	-	GO:0009532//plastid stroma	GO:0043169//cation binding;GO:0051536//iron-sulfur cluster binding	GO:0009058//biosynthetic process;GO:0009657//plastid organization
ncbi_112715927	0.0502793	0.510417	0.962121	1.81138	1.4104	0.727903	0.121762	6.26351e-228	1.07919e-225	ndhO	PREDICTED: NAD(P)H-quinone oxidoreductase subunit O, chloroplastic [Arachis duranensis]	-	-	-	-	GO:0009507//chloroplast	-	GO:0044237//cellular metabolic process;GO:0044699//single-organism process
ncbi_112736433	0.227188	1.32292	1.72273	3.36509	2.45665	1.2825	0.554404	2.50769e-227	4.31074e-225	RPL9	PREDICTED: 50S ribosomal protein L9, chloroplastic [Arachis ipaensis]	Genetic Information Processing	Translation	ko03010//Ribosome	K02939	GO:0009526//plastid envelope;GO:0009532//plastid stroma;GO:0030529//intracellular ribonucleoprotein complex	GO:0003723//RNA binding;GO:0005198//structural molecule activity	GO:0006090//pyruvate metabolic process;GO:0010467//gene expression
ncbi_112715668	0.972067	0.78125	0.372727	0.43798	1.34682	0.292894	2.21762	5.3147e-227	9.11495e-225	SAUR32	PREDICTED: auxin-responsive protein SAUR32 [Arachis duranensis]	Environmental Information Processing	Signal transduction	ko04075//Plant hormone signal transduction	K14488	-	-	-
ncbi_112786928	1.05214	1.28125	0.459091	0.329284	0.404624	0.530329	1.08031	6.9506e-226	1.18932e-223	-	-	-	-	-	-	-	-	-
ncbi_112792425	0.521415	0.333333	0.0878788	0.0978261	0.378613	0.0970537	1.37565	9.98484e-226	1.70459e-223	AS2	PREDICTED: asparagine synthetase [glutamine-hydrolyzing] 2 [Arachis duranensis]	Metabolism;Metabolism;Metabolism	Global and overview maps;Global and overview maps;Amino acid metabolism	ko01100//Metabolic pathways;ko01110//Biosynthesis of secondary metabolites;ko00250//Alanine, aspartate and glutamate metabolism	K01953;K01953;K01953	-	-	-
ncbi_112696356	1.2514	0.96875	0.437879	0.632992	1.13873	0.414211	2.39119	1.04837e-225	1.78565e-223	RH3	PREDICTED: histone H3.3 isoform X1 [Daucus carota subsp. sativus] [Daucus carota]	-	-	-	-	GO:0043231//intracellular membrane-bounded organelle;GO:0043232//intracellular non-membrane-bounded organelle	GO:0003676//nucleic acid binding;GO:0046983//protein dimerization activity	GO:0006006//glucose metabolic process;GO:0006886//intracellular protein transport;GO:0034728//nucleosome organization
ncbi_112795776	0.599628	0.697917	0.25303	0.290921	1.0289	0.235702	2.01554	1.65953e-225	2.82018e-223	BAM9	PREDICTED: inactive beta-amylase 9 [Arachis duranensis]	-	-	-	-	GO:0044424//intracellular part	GO:0016160//amylase activity	GO:0044238//primary metabolic process
ncbi_112765389	0.774674	0.541667	0.225758	0.219309	0.193642	0.157712	1.26684	1.67642e-225	2.84239e-223	GLT1	PREDICTED: LOW QUALITY PROTEIN: glutamate synthase [NADH], amyloplastic [Arachis duranensis]	Metabolism;Metabolism;Metabolism;Metabolism;Metabolism	Global and overview maps;Global and overview maps;Global and overview maps;Amino acid metabolism;Energy metabolism	ko01100//Metabolic pathways;ko01110//Biosynthesis of secondary metabolites;ko01230//Biosynthesis of amino acids;ko00250//Alanine, aspartate and glutamate metabolism;ko00910//Nitrogen metabolism	K00264;K00264;K00264;K00264;K00264	-	-	-
ncbi_112795927	0.182495	1.16667	1.52576	2.99808	2.12428	1.16464	0.510363	2.53302e-225	4.285e-223	GDCST	PREDICTED: aminomethyltransferase, mitochondrial [Arachis duranensis]	Metabolism;Metabolism;Metabolism;Metabolism;Metabolism;Metabolism	Global and overview maps;Global and overview maps;Global and overview maps;Carbohydrate metabolism;Amino acid metabolism;Metabolism of cofactors and vitamins	ko01100//Metabolic pathways;ko01110//Biosynthesis of secondary metabolites;ko01200//Carbon metabolism;ko00630//Glyoxylate and dicarboxylate metabolism;ko00260//Glycine, serine and threonine metabolism;ko00670//One carbon pool by folate	K00605;K00605;K00605;K00605;K00605;K00605	-	-	-
ncbi_112802622	0.0428305	0.4375	0.848485	1.84079	0.942197	0.714038	0.0984456	3.13607e-225	5.29314e-223	--	PREDICTED: uncharacterized protein LOC107491335 [Arachis duranensis]	-	-	-	-	-	-	-
ncbi_112741035	0.404097	1.55208	2.22727	3.88811	2.77457	1.74003	0.709845	3.95805e-225	6.66537e-223	PSB28	PREDICTED: photosystem II reaction center PSB28 protein, chloroplastic [Arachis duranensis]	Metabolism;Metabolism	Global and overview maps;Energy metabolism	ko01100//Metabolic pathways;ko00195//Photosynthesis	K08903;K08903	-	-	-
ncbi_112791497	0.810056	0.322917	0.109091	0.205882	0.323699	0.112652	1.17098	5.16449e-225	8.6774e-223	HSP17.5-E	PREDICTED: 17.3 kDa class I heat shock protein [Arachis duranensis]	Genetic Information Processing	Folding, sorting and degradation	ko04141//Protein processing in endoplasmic reticulum	K13993	-	-	-
ncbi_112758246	0.162011	1	1.37727	2.68031	2.29191	0.948007	0.453368	1.00071e-224	1.67761e-222	LQY1	PREDICTED: protein disulfide-isomerase LQY1, chloroplastic [Arachis ipaensis]	-	-	-	-	-	GO:0003824//catalytic activity;GO:0005515//protein binding	-
ncbi_112720746	0.147114	1.05208	1.39091	2.78197	1.60983	1	0.396373	1.22309e-224	2.04581e-222	LIL3.2	light-harvesting complex-like protein 3 isotype 2, chloroplastic [Cajanus cajan]	-	-	-	-	-	-	-
ncbi_112776670	0.0837989	0.447917	0.954545	2.02366	1.33815	0.727903	0.142487	4.82556e-224	8.05339e-222	ATHX	PREDICTED: thioredoxin X, chloroplastic-like [Arachis ipaensis]	-	-	-	-	-	-	-
ncbi_112800588	0.679702	0.322917	0.169697	0.128517	0.520231	0.126516	1.33679	5.10108e-224	8.49416e-222	HSF24	PREDICTED: heat shock factor protein HSF24 [Arachis duranensis]	-	-	-	-	GO:0043231//intracellular membrane-bounded organelle	-	GO:0006351//transcription, DNA-templated;GO:0006950//response to stress;GO:0009628//response to abiotic stimulus;GO:0010033//response to organic substance;GO:0010468//regulation of gene expression;GO:0044763//single-organism cellular process;GO:0050794//regulation of cellular process;GO:0051716//cellular response to stimulus
ncbi_112784751	0.975791	0.885417	0.419697	0.486573	1.80058	0.32409	2.27979	6.57466e-224	1.09235e-221	--	PREDICTED: uncharacterized protein LOC107621672 [Arachis ipaensis]	-	-	-	-	-	-	-
ncbi_112711270	0.56797	0.229167	0.0439394	0.07289	0.0549133	0.0710572	0.515544	7.90064e-224	1.30973e-221	AtMg00040	PREDICTED: ATP synthase subunit 9, mitochondrial [Arachis ipaensis]	Metabolism;Metabolism	Global and overview maps;Energy metabolism	ko01100//Metabolic pathways;ko00190//Oxidative phosphorylation	K02128;K02128	GO:0031090//organelle membrane;GO:0031224//intrinsic component of membrane;GO:0033177//proton-transporting two-sector ATPase complex, proton-transporting domain	GO:0015077//monovalent inorganic cation transmembrane transporter activity;GO:0032550//purine ribonucleoside binding	GO:0006754//ATP biosynthetic process;GO:0015988//energy coupled proton transmembrane transport, against electrochemical gradient
ncbi_112783659	0.212291	1.16667	1.34242	3.00639	1.80058	1.06066	0.430052	7.72052e-223	1.27702e-220	LHCB4.3	PREDICTED: chlorophyll a-b binding protein CP29.3, chloroplastic [Arachis ipaensis]	Metabolism;Metabolism	Global and overview maps;Energy metabolism	ko01100//Metabolic pathways;ko00196//Photosynthesis - antenna proteins	K08915;K08915	GO:0009521//photosystem;GO:0031224//intrinsic component of membrane;GO:0031976//plastid thylakoid;GO:0044434//chloroplast part	GO:0043169//cation binding;GO:0046906//tetrapyrrole binding	GO:0006091//generation of precursor metabolites and energy;GO:0006464//cellular protein modification process
ncbi_112782784	0.679702	0.53125	0.168182	0.191816	0.361272	0.155979	1.48187	2.47119e-222	4.07846e-220	HSPRO2	PREDICTED: nematode resistance protein-like HSPRO2 [Arachis ipaensis]	-	-	-	-	-	-	-
ncbi_112695641	0.605214	0.375	0.122727	0.137468	0.343931	0.0953206	1.23316	6.10035e-222	1.00457e-219	CATHB2	PREDICTED: cathepsin B-like [Arachis duranensis]	-	-	-	-	-	GO:0070011//peptidase activity, acting on L-amino acid peptides	GO:0019222//regulation of metabolic process;GO:0019538//protein metabolic process
ncbi_36489138	1.52886	2.16667	2.04242	1.9578	1.56358	2.94107	1.1399	1.39853e-220	2.29795e-218	psaA	photosystem I P700 apoprotein A1 (chloroplast) [Arachis hypogaea]	Metabolism;Metabolism	Global and overview maps;Energy metabolism	ko01100//Metabolic pathways;ko00195//Photosynthesis	K02689;K02689	GO:0009521//photosystem;GO:0031224//intrinsic component of membrane;GO:0044434//chloroplast part	GO:0003824//catalytic activity;GO:0043169//cation binding;GO:0046906//tetrapyrrole binding;GO:0051536//iron-sulfur cluster binding	GO:0006464//cellular protein modification process;GO:0044710//single-organism metabolic process
ncbi_112702963	0.72067	0.385417	0.189394	0.206522	0.609827	0.17851	1.57254	1.81841e-220	2.98127e-218	INVC	PREDICTED: alkaline/neutral invertase A, mitochondrial-like [Arachis duranensis]	-	-	-	-	GO:0043231//intracellular membrane-bounded organelle	GO:0004564//beta-fructofuranosidase activity	GO:0009692//ethylene metabolic process;GO:0009845//seed germination;GO:0048506//regulation of timing of meristematic phase transition
ncbi_112738261	0.92365	1.125	0.357576	0.482097	0.979769	0.362218	2.20466	2.47237e-220	4.04453e-218	--	PREDICTED: high mobility group nucleosome-binding domain-containing protein 5-like [Arachis ipaensis]	-	-	-	-	-	-	-
ncbi_112801411	0.722533	0.90625	0.318182	0.356777	1.62717	0.280763	1.96373	7.34585e-220	1.19647e-217	UGE-1	PREDICTED: UDP-glucose 4-epimerase GEPI48 [Arachis duranensis]	Metabolism;Metabolism;Metabolism	Global and overview maps;Carbohydrate metabolism;Carbohydrate metabolism	ko01100//Metabolic pathways;ko00520//Amino sugar and nucleotide sugar metabolism;ko00052//Galactose metabolism	K01784;K01784;K01784	-	GO:0016857//racemase and epimerase activity, acting on carbohydrates and derivatives;GO:0048037//cofactor binding	GO:0019318//hexose metabolic process
ncbi_112708162	0.964618	3.57292	2.18788	2.76982	8.60983	2.05893	3.44041	7.34605e-220	1.19647e-217	--	PREDICTED: calcium-binding protein CML37-like [Arachis duranensis]	Organismal Systems	Environmental adaptation	ko04626//Plant-pathogen interaction	K13448	-	-	-
ncbi_112716727	0.527002	0.333333	0.0924242	0.0664962	0.184971	0.0571924	0.948187	2.8848e-218	4.6883e-216	RGLG2	PREDICTED: E3 ubiquitin-protein ligase RGLG2-like isoform X2 [Arachis duranensis]	-	-	-	-	-	GO:0003824//catalytic activity;GO:0046914//transition metal ion binding	-
ncbi_112748459	0.728119	0.447917	0.121212	0.122123	0.184971	0.105719	0.968912	7.68619e-217	1.24642e-214	CYP81E8	PREDICTED: cytochrome P450 81E8-like [Arachis duranensis]	Metabolism;Metabolism	Global and overview maps;Biosynthesis of other secondary metabolites	ko01110//Biosynthesis of secondary metabolites;ko00943//Isoflavonoid biosynthesis	K13260;K13260	GO:0031224//intrinsic component of membrane	GO:0016491//oxidoreductase activity;GO:0046906//tetrapyrrole binding;GO:0046914//transition metal ion binding	GO:0044710//single-organism metabolic process
ncbi_36489161	1.32402	1.375	1.03485	1.03261	0.644509	1.59619	0.891192	7.9789e-217	1.29107e-214	atpF	ATP synthase CF0 subunit I (chloroplast) [Arachis hypogaea]	Metabolism;Metabolism;Metabolism	Global and overview maps;Energy metabolism;Energy metabolism	ko01100//Metabolic pathways;ko00190//Oxidative phosphorylation;ko00195//Photosynthesis	K02109;K02109;K02109	GO:0031224//intrinsic component of membrane;GO:0033177//proton-transporting two-sector ATPase complex, proton-transporting domain;GO:0044434//chloroplast part	GO:0015077//monovalent inorganic cation transmembrane transporter activity;GO:0019829//cation-transporting ATPase activity	GO:0006754//ATP biosynthetic process;GO:0006818//hydrogen transport
ncbi_112736784	1.31285	1.32292	0.722727	0.806266	2.82659	0.599653	3.04145	8.83028e-217	1.42574e-214	CML3	PREDICTED: calmodulin-like protein 3 [Arachis ipaensis]	Organismal Systems	Environmental adaptation	ko04626//Plant-pathogen interaction	K13448	-	-	-
ncbi_112700730	0.489758	0.145833	0.05	0.0498721	0.106936	0.067591	0.984456	1.18439e-215	1.90818e-213	TIL	PREDICTED: temperature-induced lipocalin-1-like [Arachis ipaensis]	-	-	-	-	-	-	GO:0051234//establishment of localization
ncbi_112748327	0.741155	0.302083	0.175758	0.147059	0.50578	0.142114	1.06477	1.21453e-215	1.95251e-213	AKR4C9	PREDICTED: aldo-keto reductase family 4 member C9-like [Arachis duranensis]	-	-	-	-	-	GO:0003824//catalytic activity	GO:0044710//single-organism metabolic process
ncbi_112734556	0.635009	0.40625	0.145455	0.120205	0.491329	0.119584	1.28497	1.96429e-215	3.15104e-213	WRKY28	PREDICTED: probable WRKY transcription factor 71 [Arachis ipaensis]	-	-	-	-	-	-	-
ncbi_112785221	0.13594	0.895833	1.28939	2.59143	2.04335	0.979203	0.388601	3.19943e-215	5.12136e-213	RPL9	PREDICTED: 50S ribosomal protein L9, chloroplastic [Arachis duranensis]	Genetic Information Processing	Translation	ko03010//Ribosome	K02939	GO:0009526//plastid envelope;GO:0009532//plastid stroma;GO:0030529//intracellular ribonucleoprotein complex	GO:0003723//RNA binding;GO:0005198//structural molecule activity	GO:0006090//pyruvate metabolic process;GO:0010467//gene expression
ncbi_112712560	0.512104	0.239583	0.0727273	0.0684143	0.147399	0.0623917	0.917098	3.61233e-215	5.76988e-213	CINV2	PREDICTED: probable alkaline/neutral invertase D [Arachis duranensis]	-	-	-	-	-	GO:0004564//beta-fructofuranosidase activity	-
ncbi_112737603	0.26257	1.13542	1.53333	3.36829	2.08382	1.25997	0.608808	1.49136e-214	2.37701e-212	petC	PREDICTED: cytochrome b6-f complex iron-sulfur subunit, chloroplastic-like [Arachis ipaensis]	Metabolism;Metabolism	Global and overview maps;Energy metabolism	ko01100//Metabolic pathways;ko00195//Photosynthesis	K02636;K02636	GO:0031224//intrinsic component of membrane;GO:0034357//photosynthetic membrane	GO:0009055//electron carrier activity;GO:0043169//cation binding;GO:0051536//iron-sulfur cluster binding;GO:0052880//oxidoreductase activity, acting on diphenols and related substances as donors, with copper protein as acceptor	GO:0015992//proton transport;GO:0044237//cellular metabolic process;GO:0044710//single-organism metabolic process
ncbi_112711089	0.253259	1.22917	1.42879	2.93159	3.0578	1.19411	0.523316	2.37936e-214	3.78426e-212	--	PREDICTED: Bowman-Birk type proteinase inhibitor A-II [Arachis duranensis]	-	-	-	-	-	GO:0004866//endopeptidase inhibitor activity	GO:0010466//negative regulation of peptidase activity
ncbi_112705822	0.849162	0.489583	0.157576	0.216113	0.381503	0.161179	1.06218	5.91124e-214	9.38148e-212	2023-04-03	PREDICTED: 5'-adenylylsulfate reductase 3, chloroplastic [Arachis ipaensis]	Metabolism	Energy metabolism	ko00920//Sulfur metabolism	K05907	-	GO:0016667//oxidoreductase activity, acting on a sulfur group of donors	GO:0006790//sulfur compound metabolic process;GO:0019725//cellular homeostasis;GO:0044710//single-organism metabolic process
ncbi_112777525	0.277467	1.23958	1.86061	2.89066	1.80058	1.37435	0.393782	2.28926e-213	3.62546e-211	--	mammalian STARD2 lipid-binding START domain protein [Medicago truncatula]	-	-	-	-	-	-	-
ncbi_112706057	6.70764	21.4583	18.3182	28.3836	37.2572	14.7608	15.614	2.35734e-213	3.72535e-211	NAC002	PREDICTED: NAC domain-containing protein 2 [Arachis ipaensis]	-	-	-	-	GO:0043231//intracellular membrane-bounded organelle	GO:0001071//nucleic acid binding transcription factor activity	GO:0009404//toxin metabolic process;GO:0010468//regulation of gene expression;GO:0014070//response to organic cyclic compound;GO:0034645//cellular macromolecule biosynthetic process
ncbi_112732407	0.106145	0.71875	1.23333	2.34974	1.22543	0.908146	0.321244	6.66058e-213	1.05035e-210	RPS6	PREDICTED: 30S ribosomal protein S6 alpha, chloroplastic [Arachis ipaensis]	Genetic Information Processing	Translation	ko03010//Ribosome	K02990	GO:0030529//intracellular ribonucleoprotein complex	GO:0003723//RNA binding	GO:0010467//gene expression
ncbi_112802216	0.988827	0.979167	0.377273	0.566496	1.52023	0.362218	2.5544	1.46769e-212	2.30961e-210	--	PREDICTED: uncharacterized protein LOC107490413 [Arachis duranensis]	-	-	-	-	-	-	-
ncbi_112748468	0.744879	0.4375	0.171212	0.154092	0.358382	0.126516	0.948187	1.64083e-212	2.57662e-210	CYP81E8	PREDICTED: cytochrome P450 81E8-like [Arachis ipaensis]	-	-	-	-	-	GO:0016491//oxidoreductase activity;GO:0046906//tetrapyrrole binding;GO:0046914//transition metal ion binding	GO:0044710//single-organism metabolic process
ncbi_112754270	0.486034	0.21875	0.0424242	0.0556266	0.153179	0.0398614	0.816062	2.96444e-212	4.64532e-210	VQ22	PREDICTED: VQ motif-containing protein 22-like [Arachis ipaensis]	-	-	-	-	-	-	-
ncbi_112711567	1.03166	0.6875	0.345455	0.460358	0.635838	0.311958	1.98705	5.02325e-212	7.85494e-210	ATX1	PREDICTED: copper transport protein ATX1-like [Arachis duranensis]	-	-	-	-	-	-	-
ncbi_112749167	1.28864	1.1875	0.533333	0.53133	0.800578	0.545927	1.96114	1.0758e-211	1.67872e-209	-	-	-	-	-	-	-	-	-
ncbi_112722456	0.407821	0.302083	0.0575758	0.0530691	0.127168	0.0589255	0.992228	1.15504e-211	1.7986e-209	HIR1	PREDICTED: hypersensitive-induced response protein 1-like [Arachis ipaensis]	-	-	-	-	GO:0005911//cell-cell junction;GO:0031090//organelle membrane;GO:0043231//intracellular membrane-bounded organelle	GO:0019901//protein kinase binding	-
ncbi_112696796	0.435754	2.22917	2.28939	4.66432	2.9422	1.7227	1.37306	1.28169e-211	1.99165e-209	PSRP5	PREDICTED: 50S ribosomal protein 5, chloroplastic [Arachis duranensis]	-	-	-	-	GO:0009536//plastid	-	-
ncbi_112784973	0.0130354	0.375	0.575758	1.46995	0.687861	0.461005	0.0492228	1.99188e-211	3.08879e-209	--	plant/F13G24-250 protein [Medicago truncatula]	-	-	-	-	GO:0031976//plastid thylakoid;GO:0044434//chloroplast part	-	GO:0006355//regulation of transcription, DNA-templated;GO:0006779//porphyrin-containing compound biosynthetic process;GO:0009657//plastid organization;GO:0009767//photosynthetic electron transport chain
ncbi_112759125	0.746741	0.291667	0.14697	0.170716	0.289017	0.142114	1.08808	3.89675e-211	6.03007e-209	PCUBI4-1	PREDICTED: polyubiquitin [Arachis ipaensis]	-	-	-	-	-	-	-
ncbi_112715416	0.648045	0.572917	0.171212	0.248721	0.407514	0.183709	1.65544	3.48391e-210	5.38004e-208	HSPRO2	PREDICTED: nematode resistance protein-like HSPRO2 [Arachis duranensis]	-	-	-	-	-	-	-
ncbi_112702454	0.649907	0.552083	0.118182	0.174552	0.291908	0.116118	1.21503	5.9433e-210	9.15895e-208	HSP18.5-C	PREDICTED: 17.3 kDa class I heat shock protein-like [Arachis ipaensis]	Genetic Information Processing	Folding, sorting and degradation	ko04141//Protein processing in endoplasmic reticulum	K13993	-	-	-
ncbi_112714872	0.815642	0.260417	0.157576	0.158568	0.381503	0.159445	1.05959	1.16372e-209	1.78965e-207	PNC2	PREDICTED: cationic peroxidase 2 [Arachis duranensis]	Metabolism;Metabolism;Metabolism	Global and overview maps;Global and overview maps;Biosynthesis of other secondary metabolites	ko01100//Metabolic pathways;ko01110//Biosynthesis of secondary metabolites;ko00940//Phenylpropanoid biosynthesis	K00430;K00430;K00430	-	GO:0003824//catalytic activity;GO:0043169//cation binding;GO:0046906//tetrapyrrole binding	GO:0006950//response to stress;GO:0044710//single-organism metabolic process
ncbi_112766070	0.836127	2.35417	3.23788	5.53708	3.26879	2.59792	1.55959	2.27607e-209	3.49308e-207	VTC2	PREDICTED: GDP-L-galactose phosphorylase 1 [Arachis ipaensis]	Metabolism;Metabolism;Metabolism	Global and overview maps;Global and overview maps;Carbohydrate metabolism	ko01100//Metabolic pathways;ko01110//Biosynthesis of secondary metabolites;ko00053//Ascorbate and aldarate metabolism	K14190;K14190;K14190	-	GO:0004645//phosphorylase activity	-
ncbi_112775378	0.225326	1.48958	1.79091	3.02813	1.92775	1.4818	0.541451	5.50081e-209	8.42472e-207	TKL-2	PREDICTED: transketolase, chloroplastic [Arachis ipaensis]	Metabolism;Metabolism;Metabolism;Metabolism;Metabolism;Metabolism	Global and overview maps;Global and overview maps;Global and overview maps;Global and overview maps;Energy metabolism;Carbohydrate metabolism	ko01100//Metabolic pathways;ko01110//Biosynthesis of secondary metabolites;ko01200//Carbon metabolism;ko01230//Biosynthesis of amino acids;ko00710//Carbon fixation in photosynthetic organisms;ko00030//Pentose phosphate pathway	K00615;K00615;K00615;K00615;K00615;K00615	-	GO:0016744//transferase activity, transferring aldehyde or ketonic groups	-
ncbi_112722706	0.493482	0.114583	0.0469697	0.0505115	0.0982659	0.0485269	0.831606	7.05448e-209	1.07821e-206	ABCB11	PREDICTED: ABC transporter B family member 11-like isoform X2 [Arachis ipaensis]	Environmental Information Processing	Membrane transport	ko02010//ABC transporters	K05658	GO:0031224//intrinsic component of membrane	GO:0015405//P-P-bond-hydrolysis-driven transmembrane transporter activity;GO:0017111//nucleoside-triphosphatase activity;GO:0032550//purine ribonucleoside binding	GO:0044763//single-organism cellular process;GO:0051234//establishment of localization
ncbi_112727968	0.646182	2.42708	2.98788	5.72762	4.0289	2.14731	2.10622	8.11494e-209	1.23774e-206	RPS31	PREDICTED: 30S ribosomal protein S31, chloroplastic [Arachis ipaensis]	-	-	-	-	GO:0044435//plastid part	-	-
ncbi_112801974	0.104283	0.885417	1.13788	2.30371	1.24566	0.82669	0.23057	1.06904e-208	1.62724e-206	LIL3.2	light-harvesting complex-like protein 3 isotype 2, chloroplastic [Cajanus cajan]	-	-	-	-	-	-	-
ncbi_112727137	0.126629	0.71875	1.30909	2.3133	1.44798	0.975737	0.217617	1.2179e-208	1.85004e-206	PSB28	PREDICTED: photosystem II reaction center PSB28 protein, chloroplastic [Arachis duranensis]	Metabolism;Metabolism	Global and overview maps;Energy metabolism	ko01100//Metabolic pathways;ko00195//Photosynthesis	K08903;K08903	-	-	-
ncbi_112715409	0.22905	1.125	1.43333	3.01279	1.60694	1.07626	0.476684	1.30976e-208	1.98552e-206	LHCB4.3	PREDICTED: chlorophyll a-b binding protein CP29.3, chloroplastic [Arachis ipaensis]	Metabolism;Metabolism	Global and overview maps;Energy metabolism	ko01100//Metabolic pathways;ko00196//Photosynthesis - antenna proteins	K08915;K08915	GO:0009521//photosystem;GO:0031224//intrinsic component of membrane;GO:0031976//plastid thylakoid;GO:0044434//chloroplast part	GO:0043169//cation binding;GO:0046906//tetrapyrrole binding	GO:0006091//generation of precursor metabolites and energy;GO:0006464//cellular protein modification process
ncbi_112765944	0.141527	1.0625	1.23333	2.6087	1.9422	0.97747	0.310881	2.43883e-208	3.68963e-206	RPS10	PREDICTED: 30S ribosomal protein S10, chloroplastic [Arachis ipaensis]	Genetic Information Processing	Translation	ko03010//Ribosome	K02946	-	-	-
ncbi_112722983	0.709497	0.270833	0.14697	0.115729	0.303468	0.102253	0.911917	2.59742e-208	3.92157e-206	--	PREDICTED: transmembrane protein 45A-like [Arachis ipaensis]	-	-	-	-	-	-	-
ncbi_112707710	0.802607	0.78125	0.310606	0.428389	1.29769	0.280763	2.0544	3.65822e-208	5.51198e-206	SAP5	PREDICTED: zinc finger A20 and AN1 domain-containing stress-associated protein 5 [Arachis ipaensis]	-	-	-	-	-	GO:0046914//transition metal ion binding	-
ncbi_112702847	1.00931	1.30208	0.55	0.734655	0.710983	0.415945	2.69171	1.04112e-207	1.56552e-205	ALDC	PREDICTED: fructose-bisphosphate aldolase, cytoplasmic isozyme [Arachis duranensis]	Metabolism;Metabolism;Metabolism;Metabolism;Metabolism;Metabolism;Metabolism;Metabolism	Global and overview maps;Global and overview maps;Global and overview maps;Global and overview maps;Carbohydrate metabolism;Energy metabolism;Carbohydrate metabolism;Carbohydrate metabolism	ko01100//Metabolic pathways;ko01110//Biosynthesis of secondary metabolites;ko01200//Carbon metabolism;ko01230//Biosynthesis of amino acids;ko00010//Glycolysis / Gluconeogenesis;ko00710//Carbon fixation in photosynthetic organisms;ko00051//Fructose and mannose metabolism;ko00030//Pentose phosphate pathway	K01623;K01623;K01623;K01623;K01623;K01623;K01623;K01623	-	-	-
ncbi_112754333	1.19926	0.78125	0.445455	0.632353	1.48844	0.414211	2.17617	1.22825e-207	1.84318e-205	RH3	PREDICTED: histone H3.3 isoform X1 [Daucus carota subsp. sativus] [Daucus carota]	-	-	-	-	GO:0043231//intracellular membrane-bounded organelle;GO:0043232//intracellular non-membrane-bounded organelle	GO:0003676//nucleic acid binding;GO:0046983//protein dimerization activity	GO:0006006//glucose metabolic process;GO:0006886//intracellular protein transport;GO:0034728//nucleosome organization
ncbi_112795646	0.0335196	0.354167	0.662121	1.69693	0.872832	0.57539	0.0725389	1.29456e-207	1.93879e-205	BOU	PREDICTED: mitochondrial carnitine/acylcarnitine carrier-like protein isoform X2 [Arachis duranensis]	-	-	-	-	-	-	-
ncbi_112714573	0.486034	2.14583	2.65455	4.19373	2.52601	2.07106	0.917098	2.16375e-207	3.23402e-205	rps5	PREDICTED: 30S ribosomal protein S5, chloroplastic [Arachis duranensis]	Genetic Information Processing	Translation	ko03010//Ribosome	K02988	GO:0009532//plastid stroma;GO:0031976//plastid thylakoid;GO:0044391//ribosomal subunit;GO:0044434//chloroplast part	GO:0003723//RNA binding;GO:0005198//structural molecule activity	GO:0006605//protein targeting;GO:0009617//response to bacterium;GO:0010467//gene expression
ncbi_112696097	0.106145	0.90625	1.2697	2.12468	1.28324	0.909879	0.204663	2.37481e-207	3.54237e-205	STR9	PREDICTED: rhodanese-like domain-containing protein 9, chloroplastic isoform X2 [Arachis duranensis]	-	-	-	-	GO:0031224//intrinsic component of membrane;GO:0031976//plastid thylakoid;GO:0044434//chloroplast part	-	GO:0000097//sulfur amino acid biosynthetic process;GO:0006091//generation of precursor metabolites and energy;GO:0009886//post-embryonic morphogenesis
ncbi_112695228	0.389199	0.0729167	0.0257576	0.0242967	0.0404624	0.017331	0.722798	6.02461e-207	8.9686e-205	LOX3.1	PREDICTED: linoleate 13S-lipoxygenase 3-1, chloroplastic-like [Arachis duranensis]	Metabolism;Metabolism;Metabolism;Metabolism	Global and overview maps;Global and overview maps;Lipid metabolism;Lipid metabolism	ko01100//Metabolic pathways;ko01110//Biosynthesis of secondary metabolites;ko00592//alpha-Linolenic acid metabolism;ko00591//Linoleic acid metabolism	K00454;K00454;K00454;K00454	-	GO:0016701//oxidoreductase activity, acting on single donors with incorporation of molecular oxygen;GO:0043169//cation binding	GO:0006633//fatty acid biosynthetic process
ncbi_112800534	0.823091	0.489583	0.15303	0.139386	0.263006	0.169844	0.932642	9.26874e-207	1.37705e-204	CYP81E8	PREDICTED: cytochrome P450 81E8-like [Arachis duranensis]	Metabolism;Metabolism	Global and overview maps;Biosynthesis of other secondary metabolites	ko01110//Biosynthesis of secondary metabolites;ko00943//Isoflavonoid biosynthesis	K13260;K13260	GO:0031224//intrinsic component of membrane	GO:0016491//oxidoreductase activity;GO:0046906//tetrapyrrole binding;GO:0046914//transition metal ion binding	GO:0044710//single-organism metabolic process
ncbi_112803121	0.00558659	0.208333	0.474242	1.11253	1.22832	0.537262	0.0103627	1.24852e-206	1.85122e-204	--	PREDICTED: repetitive proline-rich cell wall protein 2-like [Arachis duranensis]	-	-	-	-	-	-	-
ncbi_112736735	0.979516	0.46875	0.30303	0.441816	0.526012	0.2513	1.48705	1.84351e-206	2.728e-204	At2g30620	PREDICTED: histone H1-like, partial [Arachis ipaensis]	-	-	-	-	-	-	-
ncbi_114924625	1.3054	1.38542	1.08485	1.25128	0.635838	1.92721	1.04404	6.87137e-206	1.0148e-203	--	PREDICTED: uncharacterized protein LOC109131543 [Camelina sativa]	-	-	-	-	GO:0043231//intracellular membrane-bounded organelle	-	-
ncbi_112759059	0.424581	0.104167	0.0333333	0.0345269	0.0693642	0.0329289	0.860104	9.03159e-206	1.33118e-203	CML8	PREDICTED: calmodulin-like [Arachis duranensis]	Organismal Systems;Environmental Information Processing;Environmental Information Processing	Environmental adaptation;Signal transduction;Signal transduction	ko04626//Plant-pathogen interaction;ko04016//MAPK signaling pathway - plant;ko04070//Phosphatidylinositol signaling system	K02183;K02183;K02183	-	GO:0016628//oxidoreductase activity, acting on the CH-CH group of donors, NAD or NADP as acceptor	GO:0044710//single-organism metabolic process
ncbi_112803013	0.49162	0.177083	0.106061	0.0799233	0.349711	0.0953206	1.18653	1.21908e-205	1.79328e-203	ERF110	PREDICTED: ethylene-responsive transcription factor ABR1-like isoform X1 [Arachis duranensis]	-	-	-	-	-	-	-
ncbi_112796010	0.566108	0.40625	0.125758	0.119565	0.34104	0.0883882	1.25648	8.09646e-205	1.18865e-202	At4g17280	PREDICTED: cytochrome b561 and DOMON domain-containing protein At4g17280-like [Arachis duranensis]	-	-	-	-	GO:0031224//intrinsic component of membrane	-	GO:0044710//single-organism metabolic process
ncbi_112769001	0.0484171	0.25	0.760606	1.63043	1.09538	0.584055	0.0595855	1.2853e-204	1.88324e-202	THF1	PREDICTED: protein THYLAKOID FORMATION1, chloroplastic-like [Arachis ipaensis]	-	-	-	-	-	-	-
ncbi_112703344	1.66853	4.84375	5.7303	9.69437	5.54624	4.18371	3.52073	1.8374e-204	2.6869e-202	RPL10	PREDICTED: 60S ribosomal protein L10-like [Arachis duranensis]	Genetic Information Processing	Translation	ko03010//Ribosome	K02866	-	-	-
ncbi_112720320	0.666667	0.270833	0.118182	0.122762	0.358382	0.116118	1.17098	4.71129e-204	6.87599e-202	SAMT	PREDICTED: salicylate carboxymethyltransferase-like [Arachis duranensis]	-	-	-	-	-	GO:0016741//transferase activity, transferring one-carbon groups	GO:0008152//metabolic process
ncbi_112750010	1.04097	1.1875	0.501515	0.771739	1.54624	0.431542	2.88083	5.06924e-204	7.38393e-202	--	PREDICTED: histone H3.v1-like [Arachis ipaensis]	-	-	-	-	-	-	-
ncbi_112772908	0.00744879	0.21875	0.615152	1.13043	0.601156	0.563258	0.00518135	6.69608e-204	9.73456e-202	AZI1	PREDICTED: 14 kDa proline-rich protein DC2.15-like [Arachis ipaensis]	-	-	-	-	-	-	-
ncbi_112698930	0.553073	0.5	0.143939	0.13491	0.33237	0.12825	1.20725	1.2966e-203	1.88129e-201	TPS11	PREDICTED: probable alpha,alpha-trehalose-phosphate synthase [UDP-forming] 11 [Arachis duranensis]	Metabolism;Metabolism	Global and overview maps;Carbohydrate metabolism	ko01100//Metabolic pathways;ko00500//Starch and sucrose metabolism	K16055;K16055	-	-	-
ncbi_112764072	0.32216	0.0625	0.0166667	0.0230179	0.0289017	0.00866551	0.756477	1.81617e-203	2.63002e-201	ADH1	PREDICTED: alcohol dehydrogenase 1 [Arachis duranensis]	Metabolism;Metabolism;Metabolism;Metabolism;Metabolism;Metabolism	Global and overview maps;Global and overview maps;Carbohydrate metabolism;Lipid metabolism;Lipid metabolism;Amino acid metabolism	ko01100//Metabolic pathways;ko01110//Biosynthesis of secondary metabolites;ko00010//Glycolysis / Gluconeogenesis;ko00071//Fatty acid degradation;ko00592//alpha-Linolenic acid metabolism;ko00350//Tyrosine metabolism	K18857;K18857;K18857;K18857;K18857;K18857	-	GO:0003824//catalytic activity;GO:0046914//transition metal ion binding	GO:0044710//single-organism metabolic process
ncbi_112791193	0.649907	1.11458	0.340909	0.320972	1.63584	0.339688	1.89637	3.31366e-203	4.78924e-201	ERF110	PREDICTED: ethylene-responsive transcription factor ABR1-like [Arachis duranensis]	-	-	-	-	-	-	-
ncbi_112801767	0.545624	0.291667	0.0757576	0.0792839	0.16474	0.0935875	0.854922	4.23576e-203	6.11008e-201	LIGB	PREDICTED: extradiol ring-cleavage dioxygenase-like [Arachis duranensis]	Metabolism	Biosynthesis of other secondary metabolites	ko00965//Betalain biosynthesis	K15777	-	GO:0005506//iron ion binding;GO:0016491//oxidoreductase activity	GO:0044710//single-organism metabolic process
ncbi_112784323	1.68901	3.34375	1.94242	3.03836	7.19075	1.62738	6.45078	7.79125e-203	1.12171e-200	--	PREDICTED: uncharacterized protein LOC107624174 [Arachis ipaensis]	-	-	-	-	-	-	-
ncbi_112733600	0.0297952	0.5	0.734848	1.69054	0.786127	0.589255	0.0803109	8.17314e-203	1.17442e-200	--	PREDICTED: myosin-5-like [Glycine max]	-	-	-	-	-	-	-
ncbi_112703131	0.409683	0.15625	0.0348485	0.0492327	0.0780347	0.0485269	0.943005	4.53785e-202	6.50801e-200	WRKY48	PREDICTED: probable WRKY transcription factor 48 [Arachis duranensis]	-	-	-	-	-	-	-
ncbi_112748670	0.621974	0.385417	0.112121	0.103581	0.364162	0.114385	1.04145	5.55893e-202	7.95708e-200	HSF24	PREDICTED: heat shock factor protein HSF24 [Arachis ipaensis]	-	-	-	-	GO:0043231//intracellular membrane-bounded organelle	-	GO:0006351//transcription, DNA-templated;GO:0006950//response to stress;GO:0009628//response to abiotic stimulus;GO:0010033//response to organic substance;GO:0010468//regulation of gene expression;GO:0044763//single-organism cellular process;GO:0050794//regulation of cellular process;GO:0051716//cellular response to stimulus
ncbi_112766024	0.227188	1.21875	1.40152	3.25895	2.83815	1.08319	0.735751	2.76222e-201	3.94627e-199	At3g55800	PREDICTED: sedoheptulose-1,7-bisphosphatase, chloroplastic [Arachis ipaensis]	Metabolism;Metabolism;Metabolism	Global and overview maps;Global and overview maps;Energy metabolism	ko01100//Metabolic pathways;ko01200//Carbon metabolism;ko00710//Carbon fixation in photosynthetic organisms	K01100;K01100;K01100	GO:0005576//extracellular region;GO:0009526//plastid envelope;GO:0009532//plastid stroma	GO:0043169//cation binding;GO:0050308//sugar-phosphatase activity	GO:0000097//sulfur amino acid biosynthetic process;GO:0005982//starch metabolic process;GO:0005985//sucrose metabolic process;GO:0006090//pyruvate metabolic process;GO:0006605//protein targeting;GO:0006739//NADP metabolic process;GO:0006996//organelle organization;GO:0009620//response to fungus;GO:0009696//salicylic acid metabolic process;GO:0009755//hormone-mediated signaling pathway;GO:0009767/…
ncbi_112782467	0.664804	0.416667	0.131818	0.196931	0.274566	0.142114	1.33679	4.06339e-201	5.79406e-199	CBSX5	PREDICTED: CBS domain-containing protein CBSX5-like [Arachis ipaensis]	-	-	-	-	-	-	-
ncbi_112744533	0.821229	0.59375	0.269697	0.330563	0.523121	0.242634	1.58031	4.83898e-201	6.88681e-199	CNGC2	PREDICTED: cyclic nucleotide-gated ion channel 2 [Arachis duranensis]	Organismal Systems	Environmental adaptation	ko04626//Plant-pathogen interaction	K05391	GO:0031224//intrinsic component of membrane	GO:0005221//intracellular cyclic nucleotide activated cation channel activity;GO:0005249//voltage-gated potassium channel activity;GO:0005515//protein binding;GO:0030551//cyclic nucleotide binding	GO:0006816//calcium ion transport;GO:0019932//second-messenger-mediated signaling;GO:0033554//cellular response to stress;GO:0034220//ion transmembrane transport
ncbi_112797843	0.538175	0.5	0.131818	0.169437	0.346821	0.0935875	1.35233	4.86043e-201	6.90413e-199	UGD1	PREDICTED: UDP-glucose 6-dehydrogenase 1 [Arachis ipaensis]	Metabolism;Metabolism;Metabolism;Metabolism	Global and overview maps;Carbohydrate metabolism;Carbohydrate metabolism;Carbohydrate metabolism	ko01100//Metabolic pathways;ko00520//Amino sugar and nucleotide sugar metabolism;ko00040//Pentose and glucuronate interconversions;ko00053//Ascorbate and aldarate metabolism	K00012;K00012;K00012;K00012	-	GO:0000166//nucleotide binding;GO:0016614//oxidoreductase activity, acting on CH-OH group of donors	GO:0009226//nucleotide-sugar biosynthetic process
ncbi_112702707	0.240223	1.20833	1.38636	3.25	3.18786	1.04679	0.707254	1.20688e-200	1.71108e-198	At3g55800	PREDICTED: sedoheptulose-1,7-bisphosphatase, chloroplastic [Arachis duranensis]	Metabolism;Metabolism;Metabolism	Global and overview maps;Global and overview maps;Energy metabolism	ko01100//Metabolic pathways;ko01200//Carbon metabolism;ko00710//Carbon fixation in photosynthetic organisms	K01100;K01100;K01100	GO:0005576//extracellular region;GO:0009526//plastid envelope;GO:0009532//plastid stroma	GO:0043169//cation binding;GO:0050308//sugar-phosphatase activity	GO:0000097//sulfur amino acid biosynthetic process;GO:0005982//starch metabolic process;GO:0005985//sucrose metabolic process;GO:0006090//pyruvate metabolic process;GO:0006605//protein targeting;GO:0006739//NADP metabolic process;GO:0006996//organelle organization;GO:0009620//response to fungus;GO:0009696//salicylic acid metabolic process;GO:0009755//hormone-mediated signaling pathway;GO:0009767/…
ncbi_112790724	0.0800745	0.59375	1.05	1.88555	0.774566	0.70364	0.165803	1.40791e-200	1.9923e-198	RPS6	PREDICTED: 30S ribosomal protein S6 alpha, chloroplastic [Arachis duranensis]	Genetic Information Processing	Translation	ko03010//Ribosome	K02990	GO:0030529//intracellular ribonucleoprotein complex	GO:0003723//RNA binding	GO:0010467//gene expression
ncbi_112695536	0.463687	0.145833	0.0318182	0.0441176	0.0491329	0.0381282	0.580311	3.63011e-199	5.12714e-197	RBOHB	PREDICTED: respiratory burst oxidase homolog protein B [Arachis duranensis]	Organismal Systems;Environmental Information Processing	Environmental adaptation;Signal transduction	ko04626//Plant-pathogen interaction;ko04016//MAPK signaling pathway - plant	K13447;K13447	GO:0031224//intrinsic component of membrane	GO:0046872//metal ion binding;GO:0050664//oxidoreductase activity, acting on NAD(P)H, oxygen as acceptor	GO:0044710//single-organism metabolic process
ncbi_112775957	0.689013	0.4375	0.145455	0.180307	0.465318	0.131716	1.24611	2.887e-198	4.06985e-196	FDX3	PREDICTED: ferredoxin, root R-B2-like [Arachis duranensis]	Metabolism	Energy metabolism	ko00195//Photosynthesis	K02639	-	-	-
ncbi_112792601	0.752328	0.458333	0.225758	0.346547	0.684971	0.195841	1.81347	4.08381e-198	5.74613e-196	--	PREDICTED: stress-associated endoplasmic reticulum protein 2 [Arachis duranensis]	-	-	-	-	-	-	-
ncbi_112789729	0.33892	1.55208	1.75303	3.62596	2.62428	1.44887	0.790155	1.83985e-197	2.58388e-195	petC	PREDICTED: cytochrome b6-f complex iron-sulfur subunit, chloroplastic-like [Arachis duranensis]	Metabolism;Metabolism	Global and overview maps;Energy metabolism	ko01100//Metabolic pathways;ko00195//Photosynthesis	K02636;K02636	GO:0031224//intrinsic component of membrane;GO:0034357//photosynthetic membrane	GO:0009055//electron carrier activity;GO:0043169//cation binding;GO:0051536//iron-sulfur cluster binding;GO:0052880//oxidoreductase activity, acting on diphenols and related substances as donors, with copper protein as acceptor	GO:0015992//proton transport;GO:0044237//cellular metabolic process;GO:0044710//single-organism metabolic process
ncbi_112715024	0.605214	0.5	0.106061	0.139386	0.222543	0.121317	0.955959	3.17824e-197	4.4551e-195	At1g67480	PREDICTED: F-box/kelch-repeat protein At1g67480-like [Arachis duranensis]	-	-	-	-	-	-	-
ncbi_112696303	0.0819367	0.5625	0.813636	2.07545	1.5289	0.691508	0.235751	4.08547e-197	5.71605e-195	PRXQ	PREDICTED: peroxiredoxin Q, chloroplastic-like [Arachis duranensis]	-	-	-	-	-	GO:0003824//catalytic activity;GO:0016209//antioxidant activity	GO:0044710//single-organism metabolic process
ncbi_112758592	0.0633147	0.4375	0.786364	2.15153	1.43642	0.544194	0.282383	1.71626e-196	2.39675e-194	CAB7	PREDICTED: chlorophyll a-b binding protein 7, chloroplastic-like [Arachis ipaensis]	Metabolism	Energy metabolism	ko00196//Photosynthesis - antenna proteins	K08908	-	-	-
ncbi_112741305	0.685289	0.270833	0.118182	0.150256	0.33526	0.12305	0.930052	1.83204e-195	2.55363e-193	At4g17280	PREDICTED: cytochrome b561 and DOMON domain-containing protein At5g47530-like [Arachis ipaensis]	-	-	-	-	GO:0031224//intrinsic component of membrane	-	GO:0044710//single-organism metabolic process
ncbi_112784458	0.733706	0.375	0.231818	0.244246	0.676301	0.206239	1.60104	2.13366e-195	2.96849e-193	--	PREDICTED: uncharacterized protein LOC107468936 [Arachis duranensis]	-	-	-	-	-	-	-
ncbi_112776358	0.489758	0.46875	0.145455	0.122762	0.32659	0.12305	1.08031	1.05888e-194	1.47044e-192	RHA2A	PREDICTED: E3 ubiquitin-protein ligase RHA2A-like [Arachis duranensis]	-	-	-	-	-	-	-
ncbi_112801138	0.469274	0.177083	0.05	0.0639386	0.16763	0.0433276	0.831606	1.42973e-194	1.98174e-192	ACLA-1	PREDICTED: ATP-citrate synthase alpha chain protein 1 [Arachis duranensis]	Metabolism;Metabolism;Metabolism	Global and overview maps;Global and overview maps;Carbohydrate metabolism	ko01100//Metabolic pathways;ko01110//Biosynthesis of secondary metabolites;ko00020//Citrate cycle (TCA cycle)	K01648;K01648;K01648	-	-	-
ncbi_112749644	0.86406	0.625	0.213636	0.257673	0.800578	0.247834	1.06995	3.60688e-194	4.99016e-192	tlp	PREDICTED: protein P21-like [Arachis ipaensis]	-	-	-	-	-	-	-
ncbi_112764459	0.575419	0.416667	0.119697	0.127877	0.358382	0.107452	1.10881	1.48273e-193	2.04757e-191	WRKY24	PREDICTED: LOW QUALITY PROTEIN: probable WRKY transcription factor 33 [Arachis ipaensis]	Organismal Systems;Environmental Information Processing	Environmental adaptation;Signal transduction	ko04626//Plant-pathogen interaction;ko04016//MAPK signaling pathway - plant	K13424;K13424	-	GO:0003677//DNA binding	GO:0010468//regulation of gene expression
ncbi_112742145	0.530726	0.458333	0.165152	0.148977	0.283237	0.166378	1.31865	7.36426e-192	1.01508e-189	ZAT11	PREDICTED: zinc finger protein ZAT11-like [Arachis duranensis]	-	-	-	-	-	-	-
ncbi_112707069	0.0148976	0.25	0.648485	1.27238	0.812139	0.504333	0.0466321	1.02324e-191	1.40782e-189	THF1	PREDICTED: protein THYLAKOID FORMATION1, chloroplastic-like [Arachis ipaensis]	-	-	-	-	-	-	-
ncbi_112795837	0.528864	0.25	0.0878788	0.0895141	0.312139	0.114385	0.958549	1.18794e-191	1.6314e-189	Cmbl	PREDICTED: endo-1,3;1,4-beta-D-glucanase-like [Arachis duranensis]	-	-	-	-	-	GO:0016787//hydrolase activity	-
ncbi_112735221	0.534451	0.25	0.122727	0.110614	0.277457	0.107452	0.971503	1.2367e-191	1.69524e-189	ALAAT2	PREDICTED: alanine aminotransferase 2-like [Arachis duranensis]	Metabolism;Metabolism;Metabolism;Metabolism;Metabolism;Metabolism;Metabolism	Global and overview maps;Global and overview maps;Global and overview maps;Energy metabolism;Global and overview maps;Amino acid metabolism;Amino acid metabolism	ko01100//Metabolic pathways;ko01200//Carbon metabolism;ko01230//Biosynthesis of amino acids;ko00710//Carbon fixation in photosynthetic organisms;ko01210//2-Oxocarboxylic acid metabolism;ko00250//Alanine, aspartate and glutamate metabolism;ko00220//Arginine biosynthesis	K00814;K00814;K00814;K00814;K00814;K00814;K00814	-	GO:0016769//transferase activity, transferring nitrogenous groups;GO:0043168//anion binding	GO:0008152//metabolic process
ncbi_112723648	1.06518	4.01042	4.2697	7.75959	5.01445	3.06759	3.05699	4.04761e-191	5.53816e-189	RPS16-1	PREDICTED: 30S ribosomal protein S16-like [Arachis duranensis]	Genetic Information Processing	Translation	ko03010//Ribosome	K02959	-	-	-
ncbi_112742041	0.832402	0.947917	0.333333	0.45844	0.687861	0.325823	1.83938	9.57413e-191	1.30758e-188	HIS2B	PREDICTED: probable histone H2B.3 [Arachis duranensis]	-	-	-	-	GO:0043231//intracellular membrane-bounded organelle;GO:0043232//intracellular non-membrane-bounded organelle	GO:0003676//nucleic acid binding;GO:0046983//protein dimerization activity	-
ncbi_112787272	0.728119	0.416667	0.184848	0.29156	0.300578	0.142114	1.08549	2.2682e-190	3.0921e-188	At5g59910	PREDICTED: histone H2B-like [Arachis duranensis]	-	-	-	-	GO:0043231//intracellular membrane-bounded organelle;GO:0043232//intracellular non-membrane-bounded organelle	GO:0003676//nucleic acid binding;GO:0046983//protein dimerization activity	-
ncbi_112782792	0.543762	0.40625	0.080303	0.0690537	0.234104	0.0901213	0.645078	2.27603e-190	3.0971e-188	HMA5	PREDICTED: probable copper-transporting ATPase HMA5 [Arachis ipaensis]	Environmental Information Processing	Signal transduction	ko04016//MAPK signaling pathway - plant	K17686	GO:0031224//intrinsic component of membrane	GO:0032550//purine ribonucleoside binding;GO:0043682//copper-transporting ATPase activity;GO:0046914//transition metal ion binding	GO:0010038//response to metal ion;GO:0035434//copper ion transmembrane transport;GO:0061687//detoxification of inorganic compound
ncbi_112801494	1.0149	0.979167	0.404545	0.386829	1.10983	0.339688	1.58808	2.67965e-190	3.63968e-188	tlp	PREDICTED: protein P21-like [Arachis duranensis]	-	-	-	-	-	-	-
ncbi_112802375	0.446927	0.489583	0.0742424	0.0741688	0.17341	0.0641248	0.893782	4.17798e-190	5.66448e-188	NFXL1	PREDICTED: NF-X1-type zinc finger protein NFXL1 [Arachis duranensis]	-	-	-	-	GO:0043231//intracellular membrane-bounded organelle	GO:0001071//nucleic acid binding transcription factor activity;GO:0046914//transition metal ion binding	GO:0010468//regulation of gene expression
ncbi_112779495	0.39851	0.197917	0.0515152	0.0537084	0.196532	0.0485269	0.893782	4.31074e-190	5.83385e-188	SGT1	PREDICTED: protein SGT1 homolog A-like [Arachis ipaensis]	Organismal Systems	Environmental adaptation	ko04626//Plant-pathogen interaction	K12795	-	-	-
ncbi_112712479	0.405959	0.166667	0.0712121	0.0537084	0.16185	0.0589255	0.909326	1.30635e-189	1.76471e-187	At1g74320	PREDICTED: probable choline kinase 1 [Arachis duranensis]	Metabolism;Metabolism	Global and overview maps;Lipid metabolism	ko01100//Metabolic pathways;ko00564//Glycerophospholipid metabolism	K14156;K14156	-	GO:0016740//transferase activity	GO:0006650//glycerophospholipid metabolic process
ncbi_112754404	0.435754	0.354167	0.125758	0.160486	0.343931	0.114385	1.38601	3.93022e-189	5.29961e-187	CHMP1A	PREDICTED: ESCRT-related protein CHMP1B [Arachis duranensis]	Cellular Processes	Transport and catabolism	ko04144//Endocytosis	K12197	-	-	-
ncbi_112741229	0.10987	0.854167	1.16515	2.34399	1.78902	0.896014	0.396373	1.04288e-188	1.40371e-186	GDCST	PREDICTED: aminomethyltransferase, mitochondrial [Arachis ipaensis]	Metabolism;Metabolism;Metabolism;Metabolism;Metabolism;Metabolism	Global and overview maps;Global and overview maps;Global and overview maps;Carbohydrate metabolism;Amino acid metabolism;Metabolism of cofactors and vitamins	ko01100//Metabolic pathways;ko01110//Biosynthesis of secondary metabolites;ko01200//Carbon metabolism;ko00630//Glyoxylate and dicarboxylate metabolism;ko00260//Glycine, serine and threonine metabolism;ko00670//One carbon pool by folate	K00605;K00605;K00605;K00605;K00605;K00605	-	-	-
ncbi_112702455	0.506518	0.145833	0.0393939	0.0409207	0.066474	0.0311958	0.572539	3.32229e-188	4.46369e-186	HSP18.2	PREDICTED: 18.2 kDa class I heat shock protein-like [Arachis duranensis]	Genetic Information Processing	Folding, sorting and degradation	ko04141//Protein processing in endoplasmic reticulum	K13993	-	-	-
ncbi_112755559	0.778399	1.03125	0.389394	0.486573	1.79191	0.391681	2.3342	4.68786e-188	6.28706e-186	--	PREDICTED: early nodulin-93-like [Arachis ipaensis]	-	-	-	-	-	-	GO:0009725//response to hormone
ncbi_112784742	0.973929	1.8125	0.877273	1.30691	3.71965	0.715771	3.54404	5.35558e-188	7.16964e-186	TSJT1	PREDICTED: stem-specific protein TSJT1-like [Arachis ipaensis]	-	-	-	-	-	-	-
ncbi_112733348	5.59963	13.1771	7.09091	9.33248	17.8988	6.59099	13.7073	7.99244e-188	1.06805e-185	--	PREDICTED: classical arabinogalactan protein 1-like [Arachis ipaensis]	-	-	-	-	-	-	-
ncbi_112736457	0.577281	0.375	0.175758	0.161125	0.317919	0.145581	1.19948	8.65322e-188	1.15427e-185	ABCF1	PREDICTED: ABC transporter F family member 1-like [Arachis ipaensis]	-	-	-	-	-	-	-
ncbi_112701936	0.277467	0.947917	1.63788	2.75959	1.67052	1.23917	0.497409	5.65043e-187	7.52377e-185	VTC2	PREDICTED: GDP-L-galactose phosphorylase 1 [Arachis duranensis]	Metabolism;Metabolism;Metabolism	Global and overview maps;Global and overview maps;Carbohydrate metabolism	ko01100//Metabolic pathways;ko01110//Biosynthesis of secondary metabolites;ko00053//Ascorbate and aldarate metabolism	K14190;K14190;K14190	-	GO:0004645//phosphorylase activity	-
ncbi_112706569	0.951583	0.552083	0.342424	0.35422	0.543353	0.279029	1.12435	7.87193e-187	1.04631e-184	EP3	PREDICTED: endochitinase PR4-like [Arachis duranensis]	Metabolism;Metabolism	Global and overview maps;Carbohydrate metabolism	ko01100//Metabolic pathways;ko00520//Amino sugar and nucleotide sugar metabolism	K01183;K01183	-	-	-
ncbi_112771294	0.368715	1.5625	1.97727	3.91944	2.7052	1.53033	1.0285	1.01082e-186	1.34115e-184	At3g15360	PREDICTED: thioredoxin M4, chloroplastic [Arachis ipaensis]	-	-	-	-	-	-	-
ncbi_112775194	0.00372439	0.21875	0.475758	1.04348	1.32081	0.289428	0.0181347	1.41898e-186	1.87934e-184	ELIP1	PREDICTED: early light-induced protein, chloroplastic [Arachis ipaensis]	-	-	-	-	-	-	-
ncbi_112754850	0.439479	0.65625	0.118182	0.129156	0.32948	0.145581	1.29016	1.86753e-186	2.46902e-184	--	PREDICTED: DNA ligase 1-like [Arachis ipaensis]	-	-	-	-	-	-	-
ncbi_112703541	0.594041	0.229167	0.0984848	0.109335	0.118497	0.117851	0.632124	4.93788e-186	6.51669e-184	PR10-1	PREDICTED: pathogenesis-related protein 2-like [Arachis duranensis]	-	-	-	-	-	-	-
ncbi_112706113	0.210428	1.14583	1.50455	2.99744	1.81214	1.05026	0.756477	4.13806e-185	5.45147e-183	RPS13	PREDICTED: 30S ribosomal protein S13, chloroplastic [Arachis duranensis]	Genetic Information Processing	Translation	ko03010//Ribosome	K02952	-	-	-
ncbi_112704791	0.545624	0.125	0.0757576	0.0805627	0.147399	0.0866551	0.852332	9.87036e-185	1.29802e-182	POPTRDRAFT_820933	PREDICTED: CASP-like protein 1D2 [Arachis ipaensis]	-	-	-	-	-	-	-
ncbi_112743560	0.0782123	0.552083	0.854545	1.961	1.93064	0.649913	0.279793	2.04349e-184	2.6826e-182	--	PREDICTED: uncharacterized protein LOC107639521 [Arachis ipaensis]	-	-	-	-	-	GO:0005515//protein binding	GO:0009893//positive regulation of metabolic process;GO:0044763//single-organism cellular process;GO:0044767//single-organism developmental process
ncbi_112703573	0.428305	0.208333	0.0469697	0.0390026	0.138728	0.0311958	0.766839	8.21842e-184	1.07697e-181	BEH4	PREDICTED: BES1/BZR1 homolog protein 4-like isoform X1 [Arachis duranensis]	-	-	-	-	-	-	-
ncbi_112707416	0.566108	0.28125	0.115152	0.110614	0.156069	0.0987868	0.862694	9.33594e-184	1.22127e-181	PPI1	PREDICTED: proton pump-interactor 1-like [Arachis duranensis]	-	-	-	-	GO:0016020//membrane	-	GO:0043269//regulation of ion transport
ncbi_112714827	0.640596	0.770833	0.190909	0.202046	0.433526	0.187175	1.33938	9.8296e-184	1.28359e-181	RIBA1	PREDICTED: bifunctional riboflavin biosynthesis protein RIBA 1, chloroplastic-like [Arachis duranensis]	Metabolism;Metabolism;Metabolism;Metabolism	Global and overview maps;Global and overview maps;Metabolism of cofactors and vitamins;Metabolism of cofactors and vitamins	ko01100//Metabolic pathways;ko01110//Biosynthesis of secondary metabolites;ko00790//Folate biosynthesis;ko00740//Riboflavin metabolism	K14652;K14652;K14652;K14652	GO:0009532//plastid stroma	GO:0016830//carbon-carbon lyase activity;GO:0032550//purine ribonucleoside binding;GO:0043169//cation binding	GO:0006771//riboflavin metabolic process;GO:0048588//developmental cell growth
ncbi_112782788	0.247672	1.66667	1.69394	3.17711	1.76879	1.38648	0.626943	1.405e-183	1.83149e-181	rps5	PREDICTED: 30S ribosomal protein S5, chloroplastic [Arachis ipaensis]	Genetic Information Processing	Translation	ko03010//Ribosome	K02988	GO:0009532//plastid stroma;GO:0031976//plastid thylakoid;GO:0044391//ribosomal subunit;GO:0044434//chloroplast part	GO:0003723//RNA binding;GO:0005198//structural molecule activity	GO:0006605//protein targeting;GO:0009617//response to bacterium;GO:0010467//gene expression
ncbi_112775877	0.787709	2.92708	2.80303	5.72506	5.81792	2.15425	2.58808	2.23991e-183	2.91475e-181	CYP20-3	PREDICTED: peptidyl-prolyl cis-trans isomerase, chloroplastic-like [Arachis ipaensis]	-	-	-	-	-	-	-
ncbi_112703524	0.582868	0.302083	0.131818	0.178389	0.369942	0.114385	1.14767	3.35997e-183	4.36462e-181	RHM1	PREDICTED: trifunctional UDP-glucose 4,6-dehydratase/UDP-4-keto-6-deoxy-D-glucose 3,5-epimerase/UDP-4-keto-L-rhamnose-reductase RHM1 [Arachis ipaensis]	Metabolism	Carbohydrate metabolism	ko00520//Amino sugar and nucleotide sugar metabolism	K12450	-	GO:0016836//hydro-lyase activity;GO:0048037//cofactor binding	GO:0009117//nucleotide metabolic process
ncbi_112767335	0.391061	0.239583	0.0590909	0.0639386	0.16185	0.0658579	0.893782	4.52976e-183	5.87393e-181	GAD1	PREDICTED: glutamate decarboxylase 4-like [Arachis ipaensis]	Metabolism;Metabolism;Metabolism;Metabolism;Metabolism;Metabolism	Global and overview maps;Global and overview maps;Metabolism of other amino acids;Amino acid metabolism;Carbohydrate metabolism;Metabolism of other amino acids	ko01100//Metabolic pathways;ko01110//Biosynthesis of secondary metabolites;ko00410//beta-Alanine metabolism;ko00250//Alanine, aspartate and glutamate metabolism;ko00650//Butanoate metabolism;ko00430//Taurine and hypotaurine metabolism	K01580;K01580;K01580;K01580;K01580;K01580	-	GO:0016831//carboxy-lyase activity;GO:0043168//anion binding	GO:0009064//glutamine family amino acid metabolic process
ncbi_112744441	0.510242	0.270833	0.0787879	0.160486	0.202312	0.0814558	1.06218	6.79209e-183	8.79227e-181	HIRL2	PREDICTED: hypersensitive-induced response protein 2-like [Arachis ipaensis]	-	-	-	-	-	-	-
ncbi_112776482	0.802607	1.125	0.762121	1.19182	3.78035	0.688042	3.17358	8.3956e-183	1.08491e-180	--	PREDICTED: late embryogenesis abundant protein 2 [Arachis ipaensis]	-	-	-	-	-	-	-
ncbi_112791521	0.383613	0.260417	0.0439394	0.0537084	0.0635838	0.0554593	0.61658	1.02969e-182	1.3283e-180	H3-7	PREDICTED: histone H3.2 [Musa acuminata subsp. malaccensis] [Musa acuminata]	-	-	-	-	GO:0043231//intracellular membrane-bounded organelle;GO:0043232//intracellular non-membrane-bounded organelle	GO:0003676//nucleic acid binding;GO:0046983//protein dimerization activity	-
ncbi_112733180	0.729981	1.21875	0.418182	0.372762	1.78035	0.384749	1.91451	1.62934e-182	2.09821e-180	ERF110	PREDICTED: ethylene-responsive transcription factor ERF113-like [Arachis ipaensis]	-	-	-	-	-	-	-
ncbi_112795723	0.41527	0.239583	0.0772727	0.0511509	0.147399	0.0727903	0.854922	4.77215e-182	6.13481e-180	TCP11	T-complex protein 11-like protein 1 [Glycine soja]	-	-	-	-	-	-	-
ncbi_112712149	0.590317	0.375	0.0984848	0.122123	0.343931	0.0953206	1.01036	5.35022e-182	6.86608e-180	FDX3	PREDICTED: ferredoxin, root R-B2-like [Arachis duranensis]	Metabolism	Energy metabolism	ko00195//Photosynthesis	K02639	-	-	-
ncbi_112738336	1.20484	0.96875	0.607576	0.690537	1.53179	0.535529	2.36528	7.32082e-182	9.37884e-180	CCR1	PREDICTED: cinnamoyl-CoA reductase 1-like [Arachis ipaensis]	-	-	-	-	-	GO:0048037//cofactor binding	-
ncbi_112752068	0.735568	0.916667	0.204545	0.212276	0.575145	0.272097	1.03109	1.55969e-181	1.99471e-179	FAD-OXR	PREDICTED: flavin-dependent oxidoreductase FOX5-like [Arachis ipaensis]	Metabolism;Metabolism;Metabolism	Global and overview maps;Global and overview maps;Biosynthesis of other secondary metabolites	ko01100//Metabolic pathways;ko01110//Biosynthesis of secondary metabolites;ko00940//Phenylpropanoid biosynthesis	K22395;K22395;K22395	-	GO:0000166//nucleotide binding;GO:0016616//oxidoreductase activity, acting on the CH-OH group of donors, NAD or NADP as acceptor	GO:0044710//single-organism metabolic process
ncbi_114926186	0.340782	0.15625	0.00909091	0.0140665	0.00578035	0.0311958	0.297927	4.89337e-181	6.24749e-179	ND1	PREDICTED: NADH-ubiquinone oxidoreductase chain 1 [Arachis ipaensis]	Metabolism;Metabolism	Global and overview maps;Energy metabolism	ko01100//Metabolic pathways;ko00190//Oxidative phosphorylation	K03878;K03878	GO:0019866//organelle inner membrane;GO:0031224//intrinsic component of membrane;GO:0043231//intracellular membrane-bounded organelle	GO:0050136//NADH dehydrogenase (quinone) activity	GO:0044710//single-organism metabolic process
ncbi_112722654	0.512104	0.239583	0.0621212	0.0722506	0.118497	0.0762565	0.595855	1.24347e-180	1.58484e-178	ALA10	PREDICTED: phospholipid-transporting ATPase 10-like [Vigna radiata var. radiata] [Vigna radiata]	-	-	-	-	GO:0031224//intrinsic component of membrane	GO:0003824//catalytic activity;GO:0005548//phospholipid transporter activity;GO:0032550//purine ribonucleoside binding;GO:0046872//metal ion binding	GO:0015914//phospholipid transport
ncbi_112714426	0.512104	0.291667	0.0954545	0.0946292	0.199422	0.0537262	0.937824	1.16097e-179	1.47717e-177	CEP14	PREDICTED: uncharacterized protein LOC107468101 [Arachis duranensis]	-	-	-	-	-	-	-
ncbi_112710101	0.461825	1.89583	2.07273	4.09974	4.16185	1.58059	1.21762	1.44907e-179	1.84059e-177	RPE	PREDICTED: ribulose-phosphate 3-epimerase, chloroplastic [Arachis duranensis]	Metabolism;Metabolism;Metabolism;Metabolism;Metabolism;Metabolism;Metabolism	Global and overview maps;Global and overview maps;Global and overview maps;Global and overview maps;Carbohydrate metabolism;Energy metabolism;Carbohydrate metabolism	ko01100//Metabolic pathways;ko01110//Biosynthesis of secondary metabolites;ko01200//Carbon metabolism;ko01230//Biosynthesis of amino acids;ko00040//Pentose and glucuronate interconversions;ko00710//Carbon fixation in photosynthetic organisms;ko00030//Pentose phosphate pathway	K01783;K01783;K01783;K01783;K01783;K01783;K01783	-	-	-
ncbi_112755053	0.0744879	0.583333	0.957576	1.83248	1.13006	0.778163	0.168394	1.87191e-179	2.37362e-177	STR9	PREDICTED: rhodanese-like domain-containing protein 9, chloroplastic isoform X3 [Arachis ipaensis]	-	-	-	-	GO:0031224//intrinsic component of membrane;GO:0031976//plastid thylakoid;GO:0044434//chloroplast part	-	GO:0000097//sulfur amino acid biosynthetic process;GO:0006091//generation of precursor metabolites and energy;GO:0009886//post-embryonic morphogenesis
ncbi_112715736	0.608939	0.458333	0.20303	0.267903	1.04335	0.140381	1.46373	5.63192e-179	7.12927e-177	--	PREDICTED: uncharacterized protein LOC107470097 [Arachis duranensis]	-	-	-	-	-	-	-
ncbi_112720615	0.800745	1.11458	0.457576	0.585678	1.19942	0.384749	2.58549	1.61572e-178	2.04182e-176	--	PREDICTED: cysteine-rich and transmembrane domain-containing protein A [Pyrus x bretschneideri]	-	-	-	-	-	-	-
ncbi_112764166	0.519553	0.354167	0.125758	0.146419	0.286127	0.114385	1.2228	2.22275e-178	2.80417e-176	ERD14	PREDICTED: phosphoprotein ECPP44-like [Arachis ipaensis]	-	-	-	-	-	-	-
ncbi_112788935	0.612663	0.270833	0.128788	0.152174	0.242775	0.124783	1.08549	5.01836e-178	6.32034e-176	MHB1	PREDICTED: non-symbiotic hemoglobin 1 [Arachis duranensis]	-	-	-	-	-	GO:0043169//cation binding;GO:0046906//tetrapyrrole binding	GO:0015669//gas transport
ncbi_112712242	0.0446927	0.427083	0.695455	1.40985	0.878613	0.457539	0.0984456	9.09931e-178	1.14407e-175	ATHX	PREDICTED: thioredoxin X, chloroplastic-like [Arachis duranensis]	-	-	-	-	-	-	-
ncbi_112703393	1.08194	1.51042	0.787879	0.758312	2.72254	0.660312	2.70984	1.05395e-177	1.32291e-175	--	PREDICTED: cysteine-rich and transmembrane domain-containing protein A-like [Arachis duranensis]	-	-	-	-	-	-	-
ncbi_112775056	0.1527	0.760417	1.16515	2.39578	1.84971	0.82669	0.404145	2.89611e-177	3.62906e-175	2023-09-01	PREDICTED: stress enhanced protein 1, chloroplastic isoform X1 [Arachis ipaensis]	-	-	-	-	-	-	-
ncbi_112716871	0.495345	0.25	0.0772727	0.0780051	0.265896	0.0571924	0.888601	5.37635e-177	6.72568e-175	NAC087	PREDICTED: NAC domain-containing protein 100 [Arachis duranensis]	-	-	-	-	GO:0043231//intracellular membrane-bounded organelle	-	GO:0010468//regulation of gene expression;GO:0034645//cellular macromolecule biosynthetic process
ncbi_112765161	0.413408	0.0520833	0.0166667	0.011509	0.0115607	0.0138648	0.518135	1.37272e-176	1.71436e-174	HSP18.2	PREDICTED: 18.2 kDa class I heat shock protein-like [Arachis ipaensis]	Genetic Information Processing	Folding, sorting and degradation	ko04141//Protein processing in endoplasmic reticulum	K13993	-	-	-
ncbi_112790504	0.73743	0.34375	0.218182	0.210997	0.557803	0.169844	1.32902	2.04322e-176	2.54746e-174	CHS	PREDICTED: stilbene synthase 3-like [Arachis ipaensis]	Metabolism;Metabolism;Organismal Systems;Metabolism	Global and overview maps;Global and overview maps;Environmental adaptation;Biosynthesis of other secondary metabolites	ko01100//Metabolic pathways;ko01110//Biosynthesis of secondary metabolites;ko04712//Circadian rhythm - plant;ko00941//Flavonoid biosynthesis	K00660;K00660;K00660;K00660	-	-	-
ncbi_112785243	0.789572	1.40625	0.374242	0.352941	1.32659	0.327556	1.61917	3.07255e-176	3.82441e-174	CEP14	PREDICTED: uncharacterized protein LOC107621845 [Arachis ipaensis]	-	-	-	-	-	-	-
ncbi_112699881	0.361266	0.0833333	0.0121212	0.011509	0.0289017	0.00866551	0.466321	7.84737e-176	9.75131e-174	HSP70	PREDICTED: heat shock 70 kDa protein [Arachis duranensis]	Genetic Information Processing;Cellular Processes;Genetic Information Processing	Folding, sorting and degradation;Transport and catabolism;Transcription	ko04141//Protein processing in endoplasmic reticulum;ko04144//Endocytosis;ko03040//Spliceosome	K03283;K03283;K03283	GO:0009536//plastid;GO:0016020//membrane;GO:0030312//external encapsulating structure	GO:0032550//purine ribonucleoside binding	GO:0000302//response to reactive oxygen species;GO:0009408//response to heat;GO:0009642//response to light intensity;GO:0033554//cellular response to stress;GO:0044267//cellular protein metabolic process
ncbi_112708599	0.519553	0.458333	0.181818	0.226982	0.352601	0.161179	1.39378	1.09963e-175	1.36415e-173	--	PREDICTED: high mobility group nucleosome-binding domain-containing protein 5-like [Arachis duranensis]	-	-	-	-	-	-	-
ncbi_112802865	0.504655	0.552083	0.198485	0.193734	0.66474	0.187175	1.44301	1.12522e-175	1.39357e-173	AAE3	PREDICTED: oxalate--CoA ligase isoform X1 [Arachis duranensis]	Metabolism;Metabolism	Global and overview maps;Carbohydrate metabolism	ko01100//Metabolic pathways;ko00630//Glyoxylate and dicarboxylate metabolism	K22133;K22133	GO:0005576//extracellular region;GO:0005911//cell-cell junction;GO:0009532//plastid stroma	GO:0016878//acid-thiol ligase activity;GO:0032550//purine ribonucleoside binding	GO:0001101//response to acid chemical;GO:0003006//developmental process involved in reproduction;GO:0009072//aromatic amino acid family metabolic process;GO:0009620//response to fungus;GO:0010029//regulation of seed germination;GO:0015698//inorganic anion transport;GO:0033609//oxalate metabolic process
ncbi_112696503	0.47486	0.15625	0.0590909	0.0773657	0.132948	0.0710572	0.818653	1.20845e-175	1.49417e-173	PCUBI4-1	PREDICTED: polyubiquitin [Arachis ipaensis]	-	-	-	-	-	-	-
ncbi_112779499	0.517691	0.3125	0.160606	0.163683	0.566474	0.138648	1.37565	2.3753e-175	2.93202e-173	--	PREDICTED: uncharacterized protein LOC107616149 [Arachis ipaensis]	-	-	-	-	-	-	-
ncbi_112771594	0.296089	0.270833	0.0515152	0.0607417	0.291908	0.0901213	1.12953	3.92727e-175	4.83971e-173	ZAT11	PREDICTED: zinc finger protein ZAT12 [Arachis ipaensis]	-	-	-	-	-	-	-
ncbi_112707045	0.571695	0.958333	0.327273	0.287084	1.06358	0.211438	1.64508	4.34173e-175	5.34162e-173	PBP1	PREDICTED: calcium-binding protein PBP1-like [Arachis duranensis]	-	-	-	-	-	-	-
ncbi_112791561	0.0502793	0.447917	0.730303	1.61957	0.919075	0.544194	0.0880829	2.6732e-174	3.2834e-172	--	PREDICTED: myosin-5-like [Glycine max]	-	-	-	-	-	-	-
ncbi_112792346	0.61825	0.770833	0.216667	0.246164	1.26012	0.237435	1.53886	4.7787e-174	5.85985e-172	WRKY28	PREDICTED: probable WRKY transcription factor 28 [Arachis duranensis]	-	-	-	-	-	-	-
ncbi_112750094	0.515829	2.03125	2.23939	4.52366	3.09249	1.78683	1.74352	1.17332e-173	1.43641e-171	RPS31	PREDICTED: 30S ribosomal protein S31, chloroplastic [Arachis duranensis]	-	-	-	-	GO:0009536//plastid	-	-
ncbi_112802204	0.0689013	0.458333	0.906061	1.79987	1.01445	0.623917	0.207254	2.51895e-173	3.0787e-171	--	PREDICTED: uncharacterized protein LOC107490421 [Arachis duranensis]	-	-	-	-	-	-	-
ncbi_112711198	0.603352	0.21875	0.151515	0.148977	0.245665	0.107452	0.777202	4.55562e-173	5.55883e-171	--	PREDICTED: basic 7S globulin-like [Arachis duranensis]	-	-	-	-	-	-	GO:0019538//protein metabolic process
ncbi_112787680	0.396648	0.1875	0.0621212	0.0607417	0.260116	0.0519931	0.917098	2.28628e-172	2.78518e-170	AC97	PREDICTED: actin [Arachis duranensis]	-	-	-	-	-	GO:0032550//purine ribonucleoside binding	-
ncbi_112771235	0.582868	0.625	0.171212	0.200767	0.265896	0.147314	1.02073	2.78148e-172	3.3829e-170	MtrDRAFT_AC149210g4v1	PREDICTED: histone H2A [Arachis ipaensis]	-	-	-	-	GO:0043231//intracellular membrane-bounded organelle;GO:0043232//intracellular non-membrane-bounded organelle	GO:0003676//nucleic acid binding;GO:0046983//protein dimerization activity	-
ncbi_112784730	0.0391061	0.385417	0.671212	1.33696	1.1474	0.441941	0.0984456	3.82704e-172	4.64695e-170	ndhO	PREDICTED: NAD(P)H-quinone oxidoreductase subunit O, chloroplastic [Arachis ipaensis]	-	-	-	-	GO:0009507//chloroplast	-	GO:0044237//cellular metabolic process;GO:0044699//single-organism process
ncbi_112710020	0.13594	1.20833	1.25909	2.34463	2.02601	0.946274	0.580311	1.83231e-171	2.22124e-169	CP29B	PREDICTED: 29 kDa ribonucleoprotein, chloroplastic [Arachis ipaensis]	-	-	-	-	-	-	-
ncbi_112736289	0.541899	0.510417	0.165152	0.18734	0.580925	0.143847	1.21503	7.26823e-171	8.79668e-169	--	PB1 domain protein [Medicago truncatula]	-	-	-	-	-	-	-
ncbi_112696194	0.713222	0.34375	0.166667	0.184783	0.268786	0.145581	0.784974	1.24241e-170	1.50123e-168	BG	PREDICTED: basic 7S globulin-like [Arachis duranensis]	-	-	-	-	-	-	GO:0019538//protein metabolic process
ncbi_112702925	0.506518	1.98958	2.28788	4.30051	3.13295	2.02253	1.24352	2.42955e-170	2.93094e-168	At1g56190	PREDICTED: phosphoglycerate kinase, chloroplastic [Arachis duranensis]	Metabolism;Metabolism;Metabolism;Metabolism;Metabolism;Metabolism	Global and overview maps;Global and overview maps;Global and overview maps;Global and overview maps;Carbohydrate metabolism;Energy metabolism	ko01100//Metabolic pathways;ko01110//Biosynthesis of secondary metabolites;ko01200//Carbon metabolism;ko01230//Biosynthesis of amino acids;ko00010//Glycolysis / Gluconeogenesis;ko00710//Carbon fixation in photosynthetic organisms	K00927;K00927;K00927;K00927;K00927;K00927	-	GO:0016772//transferase activity, transferring phosphorus-containing groups;GO:0032550//purine ribonucleoside binding	GO:0006090//pyruvate metabolic process;GO:0006796//phosphate-containing compound metabolic process
ncbi_112801387	0.117318	0.625	1.01818	2.00831	1.43064	0.774697	0.292746	1.00633e-169	1.21204e-167	--	Rieske (2Fe-2S) domain protein [Medicago truncatula]	-	-	-	-	GO:0009526//plastid envelope;GO:0031976//plastid thylakoid;GO:0044434//chloroplast part	GO:0003824//catalytic activity;GO:0051536//iron-sulfur cluster binding	GO:0044710//single-organism metabolic process
ncbi_112777462	0.571695	0.416667	0.230303	0.242967	0.953757	0.228769	1.83938	1.18288e-169	1.42238e-167	--	PREDICTED: metallothiol transferase FosB-like [Arachis ipaensis]	-	-	-	-	-	GO:0003824//catalytic activity	-
ncbi_112707003	0.437616	0.21875	0.0575758	0.0511509	0.150289	0.067591	0.676166	1.26951e-169	1.52408e-167	ACO3	PREDICTED: aconitate hydratase, cytoplasmic-like [Arachis duranensis]	Metabolism;Metabolism;Metabolism;Metabolism;Metabolism;Metabolism;Metabolism	Global and overview maps;Global and overview maps;Global and overview maps;Global and overview maps;Carbohydrate metabolism;Global and overview maps;Carbohydrate metabolism	ko01100//Metabolic pathways;ko01110//Biosynthesis of secondary metabolites;ko01200//Carbon metabolism;ko01230//Biosynthesis of amino acids;ko00630//Glyoxylate and dicarboxylate metabolism;ko01210//2-Oxocarboxylic acid metabolism;ko00020//Citrate cycle (TCA cycle)	K01681;K01681;K01681;K01681;K01681;K01681;K01681	-	GO:0003824//catalytic activity;GO:0051536//iron-sulfur cluster binding	-
ncbi_112738407	0.389199	1.875	1.86515	3.86189	2.61272	1.38475	1.19689	1.55557e-169	1.8645e-167	RPL18	PREDICTED: 50S ribosomal protein L18, chloroplastic-like [Arachis ipaensis]	Genetic Information Processing	Translation	ko03010//Ribosome	K02881	-	-	-
ncbi_112714842	0.543762	0.4375	0.181818	0.212276	0.632948	0.171577	1.33161	1.87996e-169	2.24969e-167	PA1024	PREDICTED: nitronate monooxygenase [Arachis duranensis]	-	-	-	-	GO:0044444//cytoplasmic part	GO:0016703//oxidoreductase activity, acting on single donors with incorporation of molecular oxygen, incorporation of one atom of oxygen (internal monooxygenases or internal mixed function oxidases)	GO:0009072//aromatic amino acid family metabolic process
ncbi_112776306	0.450652	0.114583	0.0939394	0.140665	0.904624	0.124783	1.25907	2.78706e-169	3.32984e-167	--	PREDICTED: cyclin-dependent protein kinase inhibitor SMR1-like [Arachis ipaensis]	-	-	-	-	-	-	-
ncbi_112775852	0.571695	0.3125	0.136364	0.14578	0.419075	0.0953206	0.971503	6.02778e-169	7.19015e-167	CSE	PREDICTED: caffeoylshikimate esterase-like [Arachis ipaensis]	Metabolism;Metabolism	Global and overview maps;Lipid metabolism	ko01100//Metabolic pathways;ko00561//Glycerolipid metabolism	K01054;K01054	-	-	-
ncbi_112801954	0.592179	0.34375	0.125758	0.182864	0.16474	0.126516	0.937824	6.73506e-169	8.02097e-167	RH14	PREDICTED: DEAD-box ATP-dependent RNA helicase 46 isoform X1 [Arachis duranensis]	Genetic Information Processing	Transcription	ko03040//Spliceosome	K12823	-	-	-
ncbi_112732284	1.45065	5.29167	5.40909	8.18734	5.28324	3.79549	3.1658	2.07661e-168	2.46915e-166	RPL32A	PREDICTED: 60S ribosomal protein L32-1 [Arachis ipaensis]	Genetic Information Processing	Translation	ko03010//Ribosome	K02912	GO:0030529//intracellular ribonucleoprotein complex	-	GO:0010467//gene expression
ncbi_112757013	0.111732	0.65625	0.912121	1.95972	1.40173	0.64818	0.26943	3.17408e-168	3.76804e-166	PGR5	PREDICTED: protein PROTON GRADIENT REGULATION 5, chloroplastic [Arachis duranensis]	-	-	-	-	GO:0031976//plastid thylakoid;GO:0044434//chloroplast part	-	GO:0006950//response to stress;GO:0009639//response to red or far red light;GO:0009642//response to light intensity;GO:0009767//photosynthetic electron transport chain;GO:0034285//response to disaccharide;GO:0043269//regulation of ion transport
ncbi_112785231	0.702048	1.85417	2.54848	5.09079	4.15029	1.79376	1.84197	3.43969e-168	4.07686e-166	SODCP	PREDICTED: superoxide dismutase [Cu-Zn], chloroplastic [Arachis duranensis]	Cellular Processes	Transport and catabolism	ko04146//Peroxisome	K04565	-	-	-
ncbi_112737387	0.499069	0.34375	0.10303	0.122762	0.222543	0.102253	0.987047	4.30499e-168	5.09433e-166	TPPA	PREDICTED: trehalose-phosphate phosphatase A-like [Arachis ipaensis]	Metabolism;Metabolism	Global and overview maps;Carbohydrate metabolism	ko01100//Metabolic pathways;ko00500//Starch and sucrose metabolism	K01087;K01087	-	GO:0019203//carbohydrate phosphatase activity	GO:0005991//trehalose metabolic process;GO:0006796//phosphate-containing compound metabolic process;GO:0050896//response to stimulus
ncbi_112756986	1.0838	1.25	0.60303	0.783887	0.887283	0.377816	2.4171	8.55827e-168	1.01114e-165	METK1	PREDICTED: S-adenosylmethionine synthase 1 [Arachis duranensis]	Metabolism;Metabolism;Metabolism;Metabolism	Global and overview maps;Global and overview maps;Global and overview maps;Amino acid metabolism	ko01100//Metabolic pathways;ko01110//Biosynthesis of secondary metabolites;ko01230//Biosynthesis of amino acids;ko00270//Cysteine and methionine metabolism	K00789;K00789;K00789;K00789	-	GO:0016765//transferase activity, transferring alkyl or aryl (other than methyl) groups;GO:0032550//purine ribonucleoside binding;GO:0043169//cation binding	GO:0009108//coenzyme biosynthetic process
ncbi_112784861	0.564246	0.385417	0.154545	0.132353	0.268786	0.0918544	0.696891	2.33305e-167	2.75207e-165	NHL10	PREDICTED: protein YLS9-like isoform X1 [Arachis ipaensis]	-	-	-	-	-	-	-
ncbi_112776340	0.484171	0.354167	0.134848	0.140026	0.236994	0.102253	1.09585	2.34648e-167	2.76354e-165	HSP17.4B	PREDICTED: 17.4 kDa class III heat shock protein-like [Arachis ipaensis]	Genetic Information Processing	Folding, sorting and degradation	ko04141//Protein processing in endoplasmic reticulum	K13993	GO:0044424//intracellular part	-	GO:0044267//cellular protein metabolic process;GO:0050896//response to stimulus
ncbi_112700124	0.571695	0.5	0.159091	0.150895	0.315029	0.168111	1.03886	3.41991e-167	4.0214e-165	Gtp-bp	PREDICTED: signal recognition particle receptor subunit alpha [Arachis duranensis]	Genetic Information Processing	Folding, sorting and degradation	ko03060//Protein export	K13431	-	-	-
ncbi_112703165	2.11359	2.44792	1.54697	2.26279	3.95087	1.22184	4.93264	5.51848e-167	6.47881e-165	CP1	PREDICTED: calmodulin [Arachis duranensis]	Organismal Systems;Environmental Information Processing;Environmental Information Processing	Environmental adaptation;Signal transduction;Signal transduction	ko04626//Plant-pathogen interaction;ko04016//MAPK signaling pathway - plant;ko04070//Phosphatidylinositol signaling system	K02183;K02183;K02183	GO:0044444//cytoplasmic part	-	-
ncbi_112802393	0.798883	1.20833	0.451515	0.361893	0.815029	0.450607	1.53627	1.14811e-166	1.34579e-164	--	PREDICTED: caffeoylshikimate esterase [Arachis duranensis]	Metabolism;Metabolism	Global and overview maps;Lipid metabolism	ko01100//Metabolic pathways;ko00561//Glycerolipid metabolism	K01054;K01054	-	-	-
ncbi_112726567	0.625698	0.385417	0.168182	0.232097	0.306358	0.133449	1.13472	6.71288e-166	7.85629e-164	CIPK9	PREDICTED: CBL-interacting serine/threonine-protein kinase 9 isoform X1 [Arachis ipaensis]	-	-	-	-	-	-	-
ncbi_112755157	0.463687	0.416667	0.118182	0.155371	0.442197	0.0970537	1.22021	9.74456e-166	1.13864e-163	SDH2-2	PREDICTED: succinate dehydrogenase [ubiquinone] iron-sulfur subunit 2, mitochondrial-like [Arachis duranensis]	Metabolism;Metabolism;Metabolism;Metabolism;Metabolism	Global and overview maps;Global and overview maps;Global and overview maps;Energy metabolism;Carbohydrate metabolism	ko01100//Metabolic pathways;ko01110//Biosynthesis of secondary metabolites;ko01200//Carbon metabolism;ko00190//Oxidative phosphorylation;ko00020//Citrate cycle (TCA cycle)	K00235;K00235;K00235;K00235;K00235	GO:0019866//organelle inner membrane	GO:0000104//succinate dehydrogenase activity;GO:0043169//cation binding;GO:0051536//iron-sulfur cluster binding	GO:0006101//citrate metabolic process
ncbi_112701092	0.631285	1.3125	0.680303	0.804348	3.56936	0.566724	2.15026	1.48842e-165	1.73648e-163	--	PREDICTED: uncharacterized protein LOC107458790 [Arachis duranensis]	-	-	-	-	-	-	-
ncbi_112776678	0.446927	1.71875	2.22879	3.93031	2.16763	1.67244	1.16839	8.04361e-165	9.36948e-163	RPL17	PREDICTED: 50S ribosomal protein L17, chloroplastic [Arachis ipaensis]	Genetic Information Processing	Translation	ko03010//Ribosome	K02879	GO:0030529//intracellular ribonucleoprotein complex	-	GO:0010467//gene expression
ncbi_112727120	1.93482	7.20833	7.1697	9.30371	5.50289	5.24783	4.05181	1.47622e-164	1.71686e-162	RPL23A	PREDICTED: 60S ribosomal protein L23 [Arachis duranensis]	Genetic Information Processing	Translation	ko03010//Ribosome	K02894	GO:0009536//plastid;GO:0015934//large ribosomal subunit	-	GO:0009451//RNA modification;GO:0010467//gene expression
ncbi_112795452	0.422719	2.04167	2.16364	3.9367	2.84393	1.60832	1.22798	9.52815e-164	1.10641e-161	At4g17560	PREDICTED: 50S ribosomal protein L19-2, chloroplastic-like [Arachis duranensis]	Genetic Information Processing	Translation	ko03010//Ribosome	K02884	GO:0005622//intracellular	-	-
ncbi_112734383	0.219739	1.23958	1.40303	2.9188	1.7341	0.960139	0.746114	2.78502e-163	3.22893e-161	RPL29	PREDICTED: 50S ribosomal protein L29, chloroplastic [Arachis ipaensis]	Genetic Information Processing	Translation	ko03010//Ribosome	K02904	GO:0009526//plastid envelope;GO:0009532//plastid stroma;GO:0030529//intracellular ribonucleoprotein complex	-	GO:0006355//regulation of transcription, DNA-templated
ncbi_112781890	0.621974	0.5	0.183333	0.140665	0.803468	0.161179	1.03886	3.95221e-163	4.57504e-161	MYB102	PREDICTED: transcription factor MYB3-like [Arachis duranensis]	Organismal Systems	Environmental adaptation	ko04626//Plant-pathogen interaction	K09422	-	-	-
ncbi_36489196	0.783985	0.510417	0.363636	0.317136	0.222543	0.604853	0.507772	6.29248e-163	7.27279e-161	rps8	ribosomal protein S8 (chloroplast) [Arachis hypogaea]	Genetic Information Processing	Translation	ko03010//Ribosome	K02994	GO:0009536//plastid;GO:0030529//intracellular ribonucleoprotein complex	GO:0003723//RNA binding;GO:0005198//structural molecule activity	GO:0010467//gene expression
ncbi_112783003	0.558659	0.645833	0.20303	0.278772	0.534682	0.164645	1.40415	1.215e-162	1.40211e-160	GGCT2;1	Cation transport regulator-like protein 2 [Glycine soja]	Metabolism;Metabolism	Global and overview maps;Metabolism of other amino acids	ko01100//Metabolic pathways;ko00480//Glutathione metabolism	K22596;K22596	-	-	-
ncbi_112792205	0.150838	0.864583	1.08788	2.43414	1.69653	0.807626	0.510363	1.26457e-162	1.45706e-160	RPL29	PREDICTED: 50S ribosomal protein L29, chloroplastic [Arachis duranensis]	Genetic Information Processing	Translation	ko03010//Ribosome	K02904	GO:0009526//plastid envelope;GO:0009532//plastid stroma;GO:0030529//intracellular ribonucleoprotein complex	-	GO:0006355//regulation of transcription, DNA-templated
ncbi_112695751	0.331471	0.177083	0.0530303	0.0460358	0.459538	0.0519931	0.80829	1.6195e-162	1.86313e-160	--	PREDICTED: E3 ubiquitin-protein ligase MARCH8 [Arachis duranensis]	-	-	-	-	-	-	-
ncbi_112710879	0.612663	0.385417	0.157576	0.170077	0.33237	0.157712	1.1114	1.98338e-162	2.27822e-160	At3g05170	PREDICTED: phosphoglycerate mutase-like protein AT74 [Arachis duranensis]	-	-	-	-	-	-	-
ncbi_112758886	0.0018622	0.145833	0.418182	0.927749	0.364162	0.341421	0.00518135	2.04989e-162	2.35099e-160	GAST1	PREDICTED: protein GAST1-like [Arachis ipaensis]	-	-	-	-	-	-	GO:0010476//gibberellin mediated signaling pathway
ncbi_112707097	0.0409683	0.229167	0.671212	1.33568	0.583815	0.545927	0.0751295	2.62789e-162	3.00925e-160	PSB27-1	PREDICTED: photosystem II repair protein PSB27-H1, chloroplastic [Arachis duranensis]	Metabolism;Metabolism	Global and overview maps;Energy metabolism	ko01100//Metabolic pathways;ko00195//Photosynthesis	K08902;K08902	-	-	-
ncbi_112723224	0.344507	0.125	0.0242424	0.0159847	0.0144509	0.017331	0.30829	3.25329e-162	3.7197e-160	DRR49A	PREDICTED: pathogenesis-related protein 2-like [Arachis ipaensis]	-	-	-	-	-	-	-
ncbi_112714786	0.627561	0.270833	0.110606	0.106777	0.254335	0.0883882	0.590674	3.36632e-162	3.84303e-160	CAD1	PREDICTED: probable cinnamyl alcohol dehydrogenase 1 [Arachis duranensis]	Metabolism;Metabolism;Metabolism	Global and overview maps;Global and overview maps;Biosynthesis of other secondary metabolites	ko01100//Metabolic pathways;ko01110//Biosynthesis of secondary metabolites;ko00940//Phenylpropanoid biosynthesis	K00083;K00083;K00083	-	-	-
ncbi_112751135	0.506518	0.34375	0.0939394	0.179028	0.231214	0.0745234	1.09326	3.73116e-162	4.253e-160	--	PREDICTED: uncharacterized protein LOC107644317 [Arachis ipaensis]	-	-	-	-	-	-	-
ncbi_114925670	0.681564	0.489583	0.315152	0.26087	0.16474	0.512998	0.505181	5.64152e-162	6.42073e-160	ndhH	NADH-plastoquinone oxidoreductase subunit 7 (chloroplast) [Arachis hypogaea]	Metabolism;Metabolism	Global and overview maps;Energy metabolism	ko01100//Metabolic pathways;ko00190//Oxidative phosphorylation	K05579;K05579	GO:0044434//chloroplast part	GO:0000166//nucleotide binding;GO:0016651//oxidoreductase activity, acting on NAD(P)H;GO:0048037//cofactor binding	GO:0006091//generation of precursor metabolites and energy;GO:0044710//single-organism metabolic process
ncbi_112788924	0.735568	0.729167	0.489394	0.444373	2.05202	0.318891	1.88083	7.40187e-162	8.41134e-160	--	DUF4228 domain protein [Medicago truncatula]	-	-	-	-	-	-	-
ncbi_112755117	0.396648	0.260417	0.134848	0.107417	0.369942	0.124783	1.2228	4.73615e-161	5.37387e-159	--	PREDICTED: calcium-binding protein CML39 [Arachis ipaensis]	Organismal Systems	Environmental adaptation	ko04626//Plant-pathogen interaction	K13448	-	-	-
ncbi_112790629	0.333333	1.82292	1.91061	3.52494	2.32659	1.46967	1.07254	9.73684e-161	1.10311e-158	RPL18	PREDICTED: 50S ribosomal protein L18, chloroplastic-like [Arachis ipaensis]	Genetic Information Processing	Translation	ko03010//Ribosome	K02881	-	-	-
ncbi_112796867	0.502793	0.354167	0.121212	0.109974	0.225434	0.110919	0.919689	1.27315e-160	1.44019e-158	IPCS1	PREDICTED: phosphatidylinositol:ceramide inositolphosphotransferase 1-like [Arachis duranensis]	-	-	-	-	-	-	-
ncbi_112783475	0.361266	0.239583	0.0469697	0.0370844	0.132948	0.0311958	0.541451	1.59098e-160	1.79699e-158	At3g47570	PREDICTED: probable LRR receptor-like serine/threonine-protein kinase At3g47570 [Arachis ipaensis]	Organismal Systems;Environmental Information Processing	Environmental adaptation;Signal transduction	ko04626//Plant-pathogen interaction;ko04016//MAPK signaling pathway - plant	K13420;K13420	-	-	-
ncbi_112764572	0.0204842	0.166667	0.477273	1.17455	0.725434	0.377816	0.0569948	2.57732e-160	2.90663e-158	FBA5	PREDICTED: fructose-bisphosphate aldolase, cytoplasmic isozyme 1 [Arachis ipaensis]	Metabolism;Metabolism;Metabolism;Metabolism;Metabolism;Metabolism;Metabolism;Metabolism	Global and overview maps;Global and overview maps;Global and overview maps;Global and overview maps;Carbohydrate metabolism;Energy metabolism;Carbohydrate metabolism;Carbohydrate metabolism	ko01100//Metabolic pathways;ko01110//Biosynthesis of secondary metabolites;ko01200//Carbon metabolism;ko01230//Biosynthesis of amino acids;ko00010//Glycolysis / Gluconeogenesis;ko00710//Carbon fixation in photosynthetic organisms;ko00051//Fructose and mannose metabolism;ko00030//Pentose phosphate pathway	K01623;K01623;K01623;K01623;K01623;K01623;K01623;K01623	-	GO:0016832//aldehyde-lyase activity	GO:0006090//pyruvate metabolic process
ncbi_112697592	0.780261	0.40625	0.219697	0.230818	0.549133	0.220104	0.914508	4.29624e-160	4.83785e-158	COR2	PREDICTED: NAD(P)H-dependent 6'-deoxychalcone synthase-like [Arachis duranensis]	-	-	-	-	-	-	-
ncbi_112803249	1.65736	1.79167	1.0197	1.10997	1.47688	1.08146	2.84974	1.02737e-159	1.15514e-157	--	-	-	-	-	-	-	-	-
ncbi_112695329	1.0149	0.604167	0.336364	0.61445	0.855491	0.285962	1.56995	1.15404e-159	1.29561e-157	AS	PREDICTED: hydroquinone glucosyltransferase-like [Arachis duranensis]	-	-	-	-	-	GO:0016757//transferase activity, transferring glycosyl groups	-
ncbi_112792090	0.0167598	0.28125	0.460606	1.19757	0.684971	0.34662	0.0466321	1.40044e-159	1.56987e-157	FKBP17-2	PREDICTED: peptidyl-prolyl cis-trans isomerase FKBP17-2, chloroplastic [Arachis duranensis]	-	-	-	-	GO:0031978//plastid thylakoid lumen	GO:0016859//cis-trans isomerase activity	GO:0005982//starch metabolic process;GO:0018208//peptidyl-proline modification
ncbi_112734779	0.197393	1.40625	0.692424	0.841432	3.72254	0.512998	0.722798	1.47844e-159	1.65481e-157	--	CBL-interacting serine/threonine-protein kinase 3 [Glycine soja]	-	-	-	-	-	-	-
ncbi_112697501	0.424581	0.145833	0.0454545	0.0338875	0.0780347	0.0519931	0.569948	1.59667e-159	1.78446e-157	BHLH35	PREDICTED: transcription factor bHLH35-like [Arachis duranensis]	-	-	-	-	-	-	-
ncbi_112758069	0.785847	0.802083	0.390909	0.420077	1.84971	0.341421	1.51295	2.69643e-159	3.00905e-157	GASA1	PREDICTED: gibberellin-regulated protein 1-like [Arachis ipaensis]	-	-	-	-	-	-	-
ncbi_112775419	0.404097	0.322917	0.0893939	0.103581	0.274566	0.084922	0.948187	6.44897e-159	7.18587e-157	CAF1-7	PREDICTED: probable CCR4-associated factor 1 homolog 7 [Arachis ipaensis]	Genetic Information Processing	Folding, sorting and degradation	ko03018//RNA degradation	K12581	GO:0043231//intracellular membrane-bounded organelle	-	-
ncbi_112785537	0.493482	0.260417	0.151515	0.153453	0.352601	0.129983	1.07254	1.42261e-158	1.5828e-156	ABCF1	PREDICTED: ABC transporter F family member 1-like isoform X1 [Arachis duranensis]	-	-	-	-	-	-	-
ncbi_112715689	0.335196	1.55208	1.85758	3.13491	1.65896	1.37608	0.774611	1.96229e-158	2.17998e-156	RPL3A	PREDICTED: 50S ribosomal protein L3, chloroplastic-like [Arachis duranensis]	Genetic Information Processing	Translation	ko03010//Ribosome	K02906	GO:0009526//plastid envelope;GO:0009532//plastid stroma;GO:0030529//intracellular ribonucleoprotein complex	GO:0003723//RNA binding;GO:0005198//structural molecule activity	GO:0006090//pyruvate metabolic process;GO:0006605//protein targeting;GO:0006779//porphyrin-containing compound biosynthetic process;GO:0010467//gene expression;GO:0016072//rRNA metabolic process;GO:0043623//cellular protein complex assembly
ncbi_112775929	0.504655	0.416667	0.107576	0.128517	0.236994	0.15078	0.984456	2.24218e-158	2.48722e-156	AVP1	PREDICTED: pyrophosphate-energized vacuolar membrane proton pump-like [Arachis ipaensis]	Metabolism	Energy metabolism	ko00190//Oxidative phosphorylation	K01507	GO:0005774//vacuolar membrane;GO:0009526//plastid envelope;GO:0031224//intrinsic component of membrane	GO:0015405//P-P-bond-hydrolysis-driven transmembrane transporter activity;GO:0016462//pyrophosphatase activity	GO:0006818//hydrogen transport;GO:0006970//response to osmotic stress;GO:0034220//ion transmembrane transport;GO:0048827//phyllome development;GO:0060918//auxin transport
ncbi_112758422	1.24395	0.9375	0.477273	0.826087	1.13295	0.467938	2.07513	3.1087e-158	3.4433e-156	AS	PREDICTED: hydroquinone glucosyltransferase [Arachis ipaensis]	-	-	-	-	-	GO:0016757//transferase activity, transferring glycosyl groups	-
ncbi_112734862	0.6946	0.53125	0.272727	0.423913	0.751445	0.17851	1.92746	6.19682e-158	6.85361e-156	--	PREDICTED: stress-associated endoplasmic reticulum protein 2 [Arachis duranensis]	-	-	-	-	-	-	-
ncbi_112741136	0.867784	2.80208	3.01061	5.80179	4.55202	2.42808	2.07513	1.79182e-156	1.9788e-154	GS2	PREDICTED: glutamine synthetase leaf isozyme, chloroplastic [Arachis duranensis]	Metabolism;Metabolism;Metabolism;Metabolism;Metabolism;Metabolism	Global and overview maps;Global and overview maps;Carbohydrate metabolism;Amino acid metabolism;Energy metabolism;Amino acid metabolism	ko01100//Metabolic pathways;ko01230//Biosynthesis of amino acids;ko00630//Glyoxylate and dicarboxylate metabolism;ko00250//Alanine, aspartate and glutamate metabolism;ko00910//Nitrogen metabolism;ko00220//Arginine biosynthesis	K01915;K01915;K01915;K01915;K01915;K01915	-	-	-
ncbi_112728175	0.603352	0.385417	0.151515	0.231458	0.248555	0.155979	1.24611	2.29948e-156	2.53566e-154	At2g45070	PREDICTED: protein transport protein Sec61 subunit beta-like [Arachis duranensis]	Genetic Information Processing;Cellular Processes;Genetic Information Processing	Folding, sorting and degradation;Transport and catabolism;Folding, sorting and degradation	ko04141//Protein processing in endoplasmic reticulum;ko04145//Phagosome;ko03060//Protein export	K09481;K09481;K09481	-	-	-
ncbi_112741024	0.610801	0.416667	0.206061	0.212916	0.378613	0.202773	1.26684	2.31059e-156	2.54415e-154	SlH4	histone H4 [Zea mays]	-	-	-	-	GO:0005911//cell-cell junction;GO:0009536//plastid;GO:0031090//organelle membrane;GO:0043232//intracellular non-membrane-bounded organelle	GO:0003676//nucleic acid binding;GO:0046983//protein dimerization activity	GO:0034728//nucleosome organization
ncbi_112780138	0.376164	0.21875	0.0378788	0.0632992	0.0924855	0.0589255	0.663212	3.9223e-156	4.31239e-154	CINV2	PREDICTED: probable alkaline/neutral invertase D [Arachis ipaensis]	-	-	-	-	-	GO:0004564//beta-fructofuranosidase activity	-
ncbi_112695212	0.486034	0.541667	0.0833333	0.112532	0.33815	0.0658579	0.865285	1.4115e-155	1.5479e-153	ATL60	PREDICTED: RING-H2 finger protein ATL3-like [Arachis duranensis]	-	-	-	-	-	-	-
ncbi_112727308	0.664804	0.5	0.224242	0.225703	0.638728	0.187175	1.00259	1.41204e-155	1.5479e-153	GSTL3	PREDICTED: glutathione S-transferase L3-like [Arachis ipaensis]	Metabolism	Metabolism of other amino acids	ko00480//Glutathione metabolism	K00799	-	GO:0003824//catalytic activity	-
ncbi_112722513	0.454376	2.02083	1.85455	3.77558	4.06936	1.34835	1.42746	1.63226e-155	1.78668e-153	RPE	PREDICTED: ribulose-phosphate 3-epimerase, chloroplastic [Arachis duranensis]	Metabolism;Metabolism;Metabolism;Metabolism;Metabolism;Metabolism;Metabolism	Global and overview maps;Global and overview maps;Global and overview maps;Global and overview maps;Carbohydrate metabolism;Energy metabolism;Carbohydrate metabolism	ko01100//Metabolic pathways;ko01110//Biosynthesis of secondary metabolites;ko01200//Carbon metabolism;ko01230//Biosynthesis of amino acids;ko00040//Pentose and glucuronate interconversions;ko00710//Carbon fixation in photosynthetic organisms;ko00030//Pentose phosphate pathway	K01783;K01783;K01783;K01783;K01783;K01783;K01783	-	-	-
ncbi_112776996	0.521415	1.90625	2.52121	4.14386	2.73699	1.72617	1.43523	1.86594e-155	2.03946e-153	CPN10-1	PREDICTED: 10 kDa chaperonin-like [Arachis ipaensis]	-	-	-	-	-	-	GO:0044267//cellular protein metabolic process
ncbi_112719779	0.538175	2.10417	2.48788	4.44885	3.22543	1.72617	1.56995	2.12791e-155	2.32238e-153	At4g17560	PREDICTED: 50S ribosomal protein L19-1, chloroplastic-like isoform X1 [Arachis ipaensis]	Genetic Information Processing	Translation	ko03010//Ribosome	K02884	GO:0005622//intracellular	-	-
ncbi_112790550	0.636872	2.16667	2.62121	4.42839	2.39595	1.90468	1.41451	3.60221e-155	3.92567e-153	CPN20	PREDICTED: 20 kDa chaperonin, chloroplastic-like [Arachis duranensis]	-	-	-	-	GO:0005576//extracellular region;GO:0009526//plastid envelope;GO:0009532//plastid stroma;GO:0044434//chloroplast part	GO:0032550//purine ribonucleoside binding;GO:0046914//transition metal ion binding	GO:0000097//sulfur amino acid biosynthetic process;GO:0003006//developmental process involved in reproduction;GO:0006006//glucose metabolic process;GO:0006090//pyruvate metabolic process;GO:0006970//response to osmotic stress;GO:0009657//plastid organization;GO:0044267//cellular protein metabolic process;GO:2000379//positive regulation of reactive oxygen species metabolic process
ncbi_112708921	0.00744879	0.104167	0.437879	0.886189	0.33815	0.417678	0.00518135	6.37865e-155	6.94126e-153	--	PREDICTED: neural Wiskott-Aldrich syndrome protein-like [Arachis ipaensis]	-	-	-	-	-	-	-
ncbi_112716273	0.018622	0.229167	0.489394	1.19309	0.615607	0.343154	0.0569948	7.16719e-155	7.78796e-153	--	plant/F13G24-250 protein [Medicago truncatula]	-	-	-	-	GO:0031976//plastid thylakoid;GO:0044434//chloroplast part	-	GO:0018130//heterocycle biosynthetic process;GO:0019438//aromatic compound biosynthetic process;GO:0019684//photosynthesis, light reaction;GO:0044271//cellular nitrogen compound biosynthetic process;GO:0044710//single-organism metabolic process;GO:0044763//single-organism cellular process;GO:1901362//organic cyclic compound biosynthetic process
ncbi_112716863	0.72067	0.322917	0.266667	0.196931	0.641618	0.194107	1.15026	2.18756e-154	2.37357e-152	GDH1	PREDICTED: glutamate dehydrogenase 1-like [Arachis ipaensis]	Metabolism;Metabolism;Metabolism;Metabolism;Metabolism	Global and overview maps;Global and overview maps;Amino acid metabolism;Energy metabolism;Amino acid metabolism	ko01100//Metabolic pathways;ko01200//Carbon metabolism;ko00250//Alanine, aspartate and glutamate metabolism;ko00910//Nitrogen metabolism;ko00220//Arginine biosynthesis	K00261;K00261;K00261;K00261;K00261	-	GO:0016638//oxidoreductase activity, acting on the CH-NH2 group of donors	GO:0044710//single-organism metabolic process
ncbi_112792493	0.394786	0.15625	0.0484848	0.0748082	0.118497	0.0398614	0.787565	2.42223e-154	2.62436e-152	PAP3	PREDICTED: purple acid phosphatase 7-like [Arachis duranensis]	Metabolism;Metabolism	Global and overview maps;Metabolism of cofactors and vitamins	ko01100//Metabolic pathways;ko00740//Riboflavin metabolism	K14379;K14379	-	-	-
ncbi_112766610	0.500931	0.385417	0.115152	0.13491	0.176301	0.117851	0.974093	2.68191e-154	2.90149e-152	HMG1	PREDICTED: 3-hydroxy-3-methylglutaryl-coenzyme A reductase 1 [Arachis ipaensis]	Metabolism;Metabolism;Metabolism	Global and overview maps;Global and overview maps;Metabolism of terpenoids and polyketides	ko01100//Metabolic pathways;ko01110//Biosynthesis of secondary metabolites;ko00900//Terpenoid backbone biosynthesis	K00021;K00021;K00021	GO:0031090//organelle membrane;GO:0031224//intrinsic component of membrane;GO:0043231//intracellular membrane-bounded organelle	GO:0000166//nucleotide binding;GO:0016614//oxidoreductase activity, acting on CH-OH group of donors;GO:0048037//cofactor binding	GO:0006720//isoprenoid metabolic process;GO:0006732//coenzyme metabolic process
ncbi_112709845	0.0633147	0.458333	0.783333	1.5032	0.916185	0.561525	0.150259	2.69487e-154	2.91128e-152	TIC20-I	PREDICTED: protein TIC 20-I, chloroplastic [Arachis duranensis]	-	-	-	-	-	-	-
ncbi_112752046	0.834264	1.38542	0.460606	0.487212	1.86705	0.395147	1.76166	2.21101e-153	2.38511e-151	PMEI11	PREDICTED: 21 kDa protein-like [Arachis ipaensis]	-	-	-	-	-	GO:0052689//carboxylic ester hydrolase activity	GO:0009892//negative regulation of metabolic process
ncbi_112737932	0.0595903	0.5625	0.784848	1.50384	1.09538	0.668977	0.158031	2.48806e-153	2.68009e-151	HEBP2	PREDICTED: heme-binding protein 2 [Arachis ipaensis]	-	-	-	-	-	-	-
ncbi_112707907	0.0428305	0.34375	0.504545	1.46995	0.780347	0.395147	0.139896	5.44534e-153	5.85713e-151	ATPG	PREDICTED: ATP synthase subunit b', chloroplastic-like [Arachis duranensis]	Metabolism;Metabolism;Metabolism	Global and overview maps;Energy metabolism;Energy metabolism	ko01100//Metabolic pathways;ko00190//Oxidative phosphorylation;ko00195//Photosynthesis	K02109;K02109;K02109	GO:0009526//plastid envelope;GO:0031224//intrinsic component of membrane;GO:0031976//plastid thylakoid;GO:0033177//proton-transporting two-sector ATPase complex, proton-transporting domain;GO:0044434//chloroplast part	GO:0003824//catalytic activity;GO:0015077//monovalent inorganic cation transmembrane transporter activity	GO:0006091//generation of precursor metabolites and energy;GO:0006605//protein targeting;GO:0006739//NADP metabolic process;GO:0006754//ATP biosynthetic process;GO:0006818//hydrogen transport;GO:0006996//organelle organization;GO:0009620//response to fungus;GO:0009696//salicylic acid metabolic process;GO:0009755//hormone-mediated signaling pathway;GO:0009863//salicylic acid mediated signaling pat…
ncbi_112751769	0.519553	0.395833	0.169697	0.189258	0.277457	0.149047	1.23057	5.92288e-153	6.36158e-151	At2g45070	PREDICTED: protein transport protein Sec61 subunit beta-like [Arachis duranensis]	Genetic Information Processing;Cellular Processes;Genetic Information Processing	Folding, sorting and degradation;Transport and catabolism;Folding, sorting and degradation	ko04141//Protein processing in endoplasmic reticulum;ko04145//Phagosome;ko03060//Protein export	K09481;K09481;K09481	-	-	-
ncbi_112737737	0.72067	0.4375	0.215152	0.300512	0.442197	0.202773	1.09585	6.32657e-153	6.78538e-151	At2g30620	PREDICTED: histone H1-like, partial [Arachis ipaensis]	-	-	-	-	-	-	-
ncbi_112697258	0.404097	0.3125	0.131818	0.148338	0.306358	0.103986	1.17358	7.79059e-153	8.34355e-151	SDH2-2	PREDICTED: succinate dehydrogenase [ubiquinone] iron-sulfur subunit 2, mitochondrial-like [Arachis duranensis]	Metabolism;Metabolism;Metabolism;Metabolism;Metabolism	Global and overview maps;Global and overview maps;Global and overview maps;Energy metabolism;Carbohydrate metabolism	ko01100//Metabolic pathways;ko01110//Biosynthesis of secondary metabolites;ko01200//Carbon metabolism;ko00190//Oxidative phosphorylation;ko00020//Citrate cycle (TCA cycle)	K00235;K00235;K00235;K00235;K00235	GO:0019866//organelle inner membrane	GO:0000104//succinate dehydrogenase activity;GO:0043169//cation binding;GO:0051536//iron-sulfur cluster binding	GO:0006101//citrate metabolic process
ncbi_112752033	0.3054	1.34375	1.62424	3.1899	1.98844	1.12652	0.940415	8.75262e-153	9.3604e-151	RPL27	PREDICTED: 50S ribosomal protein L27, chloroplastic-like [Arachis ipaensis]	Genetic Information Processing	Translation	ko03010//Ribosome	K02899	GO:0030529//intracellular ribonucleoprotein complex	-	GO:0010467//gene expression
ncbi_112796860	0.372439	0.177083	0.0484848	0.0409207	0.0549133	0.05026	0.608808	1.97205e-152	2.10596e-150	ORP3A	PREDICTED: oxysterol-binding protein-related protein 3A-like [Arachis duranensis]	-	-	-	-	-	-	-
ncbi_112697903	0.312849	0.197917	0.0257576	0.0236573	0.0953757	0.0311958	0.544041	2.60816e-152	2.78128e-150	PMA4	PREDICTED: plasma membrane ATPase 4-like [Arachis ipaensis]	Metabolism	Energy metabolism	ko00190//Oxidative phosphorylation	K01535	GO:0031224//intrinsic component of membrane	GO:0017111//nucleoside-triphosphatase activity;GO:0032550//purine ribonucleoside binding;GO:0043169//cation binding	GO:0009152//purine ribonucleotide biosynthetic process
ncbi_112758854	0.00558659	0.197917	0.330303	0.98913	0.491329	0.334489	0.0129534	5.29451e-152	5.63786e-150	PSAE-1	PREDICTED: photosystem I reaction center subunit IV, chloroplastic [Arachis ipaensis]	Metabolism;Metabolism	Global and overview maps;Energy metabolism	ko01100//Metabolic pathways;ko00195//Photosynthesis	K02693;K02693	GO:0043234//protein complex	-	GO:0044237//cellular metabolic process
ncbi_112706718	0.515829	0.90625	0.154545	0.213555	0.297688	0.15078	1.03109	8.76046e-152	9.31525e-150	MtrDRAFT_AC149210g1v1	PREDICTED: histone H2A [Arachis duranensis]	-	-	-	-	GO:0043231//intracellular membrane-bounded organelle;GO:0043232//intracellular non-membrane-bounded organelle	GO:0003676//nucleic acid binding;GO:0046983//protein dimerization activity	-
ncbi_112765061	1.11732	2.46875	1.06364	1.22123	3.56358	0.842288	3.00259	1.37188e-151	1.45667e-149	--	pheromone receptor-like protein [Medicago truncatula]	-	-	-	-	-	-	-
ncbi_112741215	0.0670391	0.4375	0.678788	1.50448	0.913295	0.570191	0.124352	2.89267e-151	3.0671e-149	ATPC	PREDICTED: ATP synthase gamma chain, chloroplastic-like [Arachis ipaensis]	Metabolism;Metabolism;Metabolism	Global and overview maps;Energy metabolism;Energy metabolism	ko01100//Metabolic pathways;ko00190//Oxidative phosphorylation;ko00195//Photosynthesis	K02115;K02115;K02115	GO:0009526//plastid envelope;GO:0031976//plastid thylakoid;GO:0033178//proton-transporting two-sector ATPase complex, catalytic domain;GO:0044434//chloroplast part	GO:0015078//hydrogen ion transmembrane transporter activity;GO:0019829//cation-transporting ATPase activity	GO:0000097//sulfur amino acid biosynthetic process;GO:0005982//starch metabolic process;GO:0006090//pyruvate metabolic process;GO:0006355//regulation of transcription, DNA-templated;GO:0006544//glycine metabolic process;GO:0006633//fatty acid biosynthetic process;GO:0006732//coenzyme metabolic process;GO:0006754//ATP biosynthetic process;GO:0006779//porphyrin-containing compound biosynthetic proc…
ncbi_112791692	0.41527	0.302083	0.0863636	0.126598	0.436416	0.0831889	1.06736	6.06616e-151	6.4228e-149	RHN1	PREDICTED: ras-related protein RHN1-like [Arachis duranensis]	Cellular Processes;Cellular Processes	Transport and catabolism;Transport and catabolism	ko04144//Endocytosis;ko04145//Phagosome	K07889;K07889	GO:0044464//cell part	GO:0032550//purine ribonucleoside binding	GO:0008104//protein localization;GO:0035556//intracellular signal transduction
ncbi_112712576	2.71136	4.9375	2.84848	3.59527	2.7948	2.0364	6.04663	5.46179e-150	5.77468e-148	REFA1	PREDICTED: elongation factor 1-alpha-like [Arachis ipaensis]	Genetic Information Processing	Translation	ko03013//RNA transport	K03231	-	-	-
ncbi_112748829	0.0260708	0.322917	0.6	1.16816	0.552023	0.52513	0.0803109	6.99222e-150	7.3823e-148	--	synechocystis YCF37-like protein [Phaseolus vulgaris]	-	-	-	-	GO:0009507//chloroplast;GO:0009579//thylakoid	-	GO:0044763//single-organism cellular process
ncbi_112708010	0.394786	0.104167	0.0287879	0.0460358	0.109827	0.0415945	0.603627	1.23118e-149	1.29802e-147	CLPD	PREDICTED: chaperone protein ClpD, chloroplastic [Arachis ipaensis]	-	-	-	-	GO:0009526//plastid envelope;GO:0009532//plastid stroma	GO:0017111//nucleoside-triphosphatase activity;GO:0032550//purine ribonucleoside binding;GO:0046983//protein dimerization activity	GO:0009642//response to light intensity;GO:0019538//protein metabolic process;GO:0051259//protein oligomerization
ncbi_112751612	0.441341	0.229167	0.0757576	0.084399	0.176301	0.067591	0.722798	1.63927e-149	1.72582e-147	LIGB	PREDICTED: extradiol ring-cleavage dioxygenase-like [Arachis ipaensis]	Metabolism	Biosynthesis of other secondary metabolites	ko00965//Betalain biosynthesis	K15777	-	GO:0005506//iron ion binding;GO:0016491//oxidoreductase activity	GO:0044710//single-organism metabolic process
ncbi_112733790	0.489758	0.364583	0.130303	0.186061	0.447977	0.110919	1.05959	2.04568e-149	2.15065e-147	RHN1	PREDICTED: ras-related protein RHN1-like [Arachis ipaensis]	Cellular Processes;Cellular Processes	Transport and catabolism;Transport and catabolism	ko04144//Endocytosis;ko04145//Phagosome	K07889;K07889	GO:0044464//cell part	GO:0032550//purine ribonucleoside binding	GO:0008104//protein localization;GO:0035556//intracellular signal transduction
ncbi_112734525	0.396648	0.135417	0.0363636	0.0434783	0.0520231	0.0398614	0.417098	3.12205e-149	3.27762e-147	PGIP2	PREDICTED: polygalacturonase inhibitor 2-like [Arachis ipaensis]	-	-	-	-	-	-	-
ncbi_112800541	0.560521	0.260417	0.136364	0.131714	0.15896	0.10052	0.590674	3.13002e-149	3.28136e-147	CYP81E1	PREDICTED: isoflavone 2'-hydroxylase-like [Arachis duranensis]	-	-	-	-	-	GO:0016491//oxidoreductase activity;GO:0046906//tetrapyrrole binding;GO:0046914//transition metal ion binding	GO:0044710//single-organism metabolic process
ncbi_112734632	0.0502793	0.447917	0.684848	1.38555	1.15029	0.523397	0.168394	3.96018e-149	4.14582e-147	CSP41B	PREDICTED: chloroplast stem-loop binding protein of 41 kDa b, chloroplastic [Arachis duranensis]	-	-	-	-	-	-	-
ncbi_112707250	0.359404	0.28125	0.0469697	0.0473146	0.0982659	0.0433276	0.629534	1.79907e-148	1.88076e-146	ABCB11	PREDICTED: ABC transporter B family member 11-like [Arachis duranensis]	Environmental Information Processing	Membrane transport	ko02010//ABC transporters	K05658	GO:0031224//intrinsic component of membrane	GO:0015405//P-P-bond-hydrolysis-driven transmembrane transporter activity;GO:0017111//nucleoside-triphosphatase activity;GO:0032550//purine ribonucleoside binding	GO:0044763//single-organism cellular process;GO:0051234//establishment of localization
ncbi_112736707	0.566108	0.15625	0.0909091	0.137468	0.234104	0.110919	0.756477	2.56589e-148	2.67864e-146	At1g07440	PREDICTED: tropinone reductase homolog At5g06060-like [Arachis ipaensis]	Metabolism;Metabolism;Metabolism	Global and overview maps;Global and overview maps;Biosynthesis of other secondary metabolites	ko01100//Metabolic pathways;ko01110//Biosynthesis of secondary metabolites;ko00960//Tropane, piperidine and pyridine alkaloid biosynthesis	K08081;K08081;K08081	-	-	-
ncbi_112776364	0.659218	0.791667	0.372727	0.430307	1.3526	0.305026	1.90674	2.80354e-148	2.92263e-146	Os02g0178400	PREDICTED: protein transport protein Sec61 subunit gamma [Glycine max]	Genetic Information Processing;Cellular Processes;Genetic Information Processing	Folding, sorting and degradation;Transport and catabolism;Folding, sorting and degradation	ko04141//Protein processing in endoplasmic reticulum;ko04145//Phagosome;ko03060//Protein export	K07342;K07342;K07342	-	GO:0008320//protein transmembrane transporter activity	GO:0015031//protein transport
ncbi_112703190	0.556797	0.25	0.175758	0.136829	0.381503	0.136915	0.870466	3.0141e-148	3.13774e-146	UGT85A24	PREDICTED: 7-deoxyloganetin glucosyltransferase-like [Arachis duranensis]	Metabolism;Metabolism	Global and overview maps;Global and overview maps	ko01100//Metabolic pathways;ko01110//Biosynthesis of secondary metabolites	K21374;K21374	-	GO:0016757//transferase activity, transferring glycosyl groups	-
ncbi_112776580	0.294227	0.0625	0.0166667	0.0274936	0.0433526	0.0242634	0.53886	3.40238e-148	3.537e-146	JMJ25	PREDICTED: lysine-specific demethylase JMJ25-like [Arachis ipaensis]	-	-	-	-	-	-	-
ncbi_112737016	1.21974	2.69792	1.19545	1.29348	3.30347	1.0208	3.13212	5.60934e-148	5.82316e-146	ERD7	PREDICTED: senescence/dehydration-associated protein At4g35985, chloroplastic-like [Lupinus angustifolius]	Cellular Processes	Transport and catabolism	ko04144//Endocytosis	K19366	-	-	-
ncbi_112728479	0.562384	0.75	0.393939	0.336957	1.55202	0.339688	1.53886	1.19266e-147	1.23639e-145	--	PREDICTED: trigger factor [Arachis duranensis]	-	-	-	-	-	-	-
ncbi_112723125	0.681564	0.34375	0.233333	0.274297	0.32948	0.199307	0.831606	4.59096e-147	4.7527e-145	DRR49A	pathogenesis-related class 10 protein [Arachis hypogaea]	-	-	-	-	-	-	-
ncbi_112789211	0.158287	1.08333	1.19697	2.37724	1.57514	0.941075	0.603627	5.44452e-147	5.6285e-145	PCKR1	PREDICTED: peptidyl-prolyl cis-trans isomerase-like [Arachis duranensis]	-	-	-	-	-	-	-
ncbi_112789555	0.858473	0.65625	0.372727	0.51087	0.49711	0.282496	1.42228	6.68839e-147	6.90482e-145	DNAJ1	PREDICTED: dnaJ protein homolog [Arachis ipaensis]	Genetic Information Processing	Folding, sorting and degradation	ko04141//Protein processing in endoplasmic reticulum	K09503	-	GO:0005515//protein binding;GO:0043169//cation binding	GO:0006950//response to stress;GO:0044267//cellular protein metabolic process
ncbi_112702076	0.0614525	0.479167	0.768182	1.61637	1.22543	0.570191	0.217617	7.36543e-147	7.59322e-145	PSBP	PREDICTED: oxygen-evolving enhancer protein 2, chloroplastic-like [Arachis duranensis]	Metabolism;Metabolism	Global and overview maps;Energy metabolism	ko01100//Metabolic pathways;ko00195//Photosynthesis	K02717;K02717	-	-	-
ncbi_112712088	0.422719	1.78125	1.99848	3.61317	2.27746	1.45407	1.13212	9.07318e-147	9.34085e-145	RPL15	PREDICTED: 50S ribosomal protein L15, chloroplastic-like [Arachis ipaensis]	Genetic Information Processing	Translation	ko03010//Ribosome	K02876	-	-	-
ncbi_112776760	0.284916	0.145833	0.0454545	0.0415601	0.156069	0.0779896	0.904145	9.90065e-147	1.01787e-144	WRKY23	PREDICTED: probable WRKY transcription factor 23 [Arachis ipaensis]	-	-	-	-	-	-	-
ncbi_112764410	0.728119	0.479167	0.275758	0.253836	0.757225	0.233969	0.891192	1.26606e-146	1.29981e-144	UGT85A24	PREDICTED: 7-deoxyloganetin glucosyltransferase-like [Arachis ipaensis]	Metabolism;Metabolism	Global and overview maps;Global and overview maps	ko01100//Metabolic pathways;ko01110//Biosynthesis of secondary metabolites	K21374;K21374	-	GO:0016757//transferase activity, transferring glycosyl groups	-
ncbi_112770739	0.35568	0.25	0.0954545	0.0882353	0.346821	0.0745234	0.873057	1.47363e-146	1.51084e-144	--	plant/F18G18-20 protein [Medicago truncatula]	-	-	-	-	-	-	-
ncbi_112749945	0.212291	1.28125	1.55303	2.72698	1.39595	1.09185	0.748705	2.24688e-146	2.30044e-144	UAF30	PREDICTED: upstream activation factor subunit UAF30-like [Arachis duranensis]	-	-	-	-	-	-	-
ncbi_112776389	0.424581	0.21875	0.109091	0.126598	0.300578	0.10052	0.966321	3.09452e-146	3.16394e-144	RSH3	PREDICTED: probable GTP diphosphokinase RSH2, chloroplastic [Arachis ipaensis]	Metabolism	Nucleotide metabolism	ko00230//Purine metabolism	K00951	-	-	-
ncbi_112709835	0.573557	0.885417	0.471212	0.604859	2.72254	0.389948	1.7228	3.21569e-146	3.28331e-144	At1g15670	PREDICTED: F-box/kelch-repeat protein At1g80440 [Arachis duranensis]	-	-	-	-	-	-	-
ncbi_112748723	0.733706	1.17708	0.54697	0.618286	2.49711	0.431542	1.96114	6.75372e-146	6.88629e-144	--	PREDICTED: uncharacterized protein LOC107475117 [Arachis duranensis]	-	-	-	-	-	-	-
ncbi_112719848	0.0242086	0.25	0.45303	1.13939	0.760116	0.388215	0.0440415	8.94748e-146	9.11064e-144	ndhN	PREDICTED: NAD(P)H-quinone oxidoreductase subunit N, chloroplastic [Arachis ipaensis]	-	-	-	-	GO:0009526//plastid envelope;GO:0043234//protein complex;GO:0044434//chloroplast part	GO:0016651//oxidoreductase activity, acting on NAD(P)H	GO:0005982//starch metabolic process;GO:0006739//NADP metabolic process;GO:0009451//RNA modification;GO:0009893//positive regulation of metabolic process;GO:0010257//NADH dehydrogenase complex assembly;GO:0016109//tetraterpenoid biosynthetic process;GO:0050832//defense response to fungus
ncbi_112797803	0.687151	0.96875	0.425758	0.387468	1.58382	0.336222	1.34974	9.67136e-146	9.83427e-144	CML46	PREDICTED: probable calcium-binding protein CML30 [Arachis duranensis]	Organismal Systems;Environmental Information Processing;Environmental Information Processing	Environmental adaptation;Signal transduction;Signal transduction	ko04626//Plant-pathogen interaction;ko04016//MAPK signaling pathway - plant;ko04070//Phosphatidylinositol signaling system	K02183;K02183;K02183	-	-	-
ncbi_112751456	0.404097	0.15625	0.0772727	0.076087	0.130058	0.0571924	0.725389	1.13625e-145	1.15381e-143	EIF5	PREDICTED: eukaryotic translation initiation factor 5-like [Arachis ipaensis]	Genetic Information Processing	Translation	ko03013//RNA transport	K03262	-	-	-
ncbi_112708070	1.49534	3.42708	2.14242	3.83312	7.77168	1.92548	5.86528	1.21489e-145	1.23199e-143	--	PREDICTED: uncharacterized protein LOC107469664 [Arachis duranensis]	-	-	-	-	-	-	-
ncbi_112795826	0.783985	2.625	2.96667	5.27302	4.08092	2.03986	2.00518	2.72106e-145	2.7556e-143	GS2	PREDICTED: glutamine synthetase leaf isozyme, chloroplastic [Arachis duranensis]	Metabolism;Metabolism;Metabolism;Metabolism;Metabolism;Metabolism	Global and overview maps;Global and overview maps;Carbohydrate metabolism;Amino acid metabolism;Energy metabolism;Amino acid metabolism	ko01100//Metabolic pathways;ko01230//Biosynthesis of amino acids;ko00630//Glyoxylate and dicarboxylate metabolism;ko00250//Alanine, aspartate and glutamate metabolism;ko00910//Nitrogen metabolism;ko00220//Arginine biosynthesis	K01915;K01915;K01915;K01915;K01915;K01915	-	-	-
ncbi_112796004	0.461825	0.427083	0.172727	0.164322	0.381503	0.136915	1.27202	8.44263e-145	8.53818e-143	CYS5	PREDICTED: cysteine proteinase inhibitor 1-like [Arachis duranensis]	-	-	-	-	-	GO:0004857//enzyme inhibitor activity	GO:0010466//negative regulation of peptidase activity
ncbi_112789075	0.631285	1.40625	0.486364	0.420716	1.64451	0.438475	1.6658	1.10779e-144	1.1188e-142	ERD7	PREDICTED: senescence/dehydration-associated protein At4g35985, chloroplastic-like [Lupinus angustifolius]	Cellular Processes	Transport and catabolism	ko04144//Endocytosis	K19366	-	-	-
ncbi_112755044	0.3054	0.125	0.0393939	0.0377238	0.104046	0.0329289	0.624352	1.26358e-144	1.27442e-142	GDPD1	PREDICTED: glycerophosphodiester phosphodiesterase GDPD1, chloroplastic-like [Arachis ipaensis]	-	-	-	-	-	GO:0042578//phosphoric ester hydrolase activity	-
ncbi_112744095	0.145251	0.916667	1.05909	2.21995	1.56936	0.902946	0.487047	1.38707e-144	1.39708e-142	rd1	Rubredoxin-1 [Glycine soja]	-	-	-	-	-	-	-
ncbi_112727223	0.888268	0.6875	0.380303	0.550512	0.676301	0.343154	1.78497	3.72503e-144	3.74682e-142	HIS2B	PREDICTED: probable histone H2B.3 [Arachis duranensis]	-	-	-	-	GO:0043231//intracellular membrane-bounded organelle;GO:0043232//intracellular non-membrane-bounded organelle	GO:0003676//nucleic acid binding;GO:0046983//protein dimerization activity	-
ncbi_112767076	0.329609	0.71875	0.233333	0.286445	1.70809	0.225303	1.2513	3.74978e-144	3.76663e-142	--	PREDICTED: uncharacterized protein LOC107608451 [Arachis ipaensis]	-	-	-	-	-	-	-
ncbi_112707403	0.301676	1.19792	1.47879	3.17008	2.13873	1.18371	0.937824	3.8408e-144	3.85286e-142	At3g15360	PREDICTED: thioredoxin M4, chloroplastic [Arachis duranensis]	-	-	-	-	-	-	-
ncbi_112790071	0.0260708	0.427083	0.562121	1.19629	0.893064	0.551127	0.0854922	8.08354e-144	8.09801e-142	HEBP2	PREDICTED: heme-binding protein 2 [Arachis duranensis]	-	-	-	-	-	-	-
ncbi_112720431	0.167598	0.15625	0	0.00191816	0	0	0.443005	9.82446e-144	9.82882e-142	At5g66900	PREDICTED: probable disease resistance protein At5g66900 [Arachis ipaensis]	-	-	-	-	-	-	-
ncbi_112765872	0.197393	0.0729167	0.00151515	0.00127877	0.0202312	0.0034662	0.38601	1.62583e-143	1.62437e-141	MIMI_L728	plant/T31B5-30 protein [Medicago truncatula]	-	-	-	-	-	-	-
ncbi_112802041	0.446927	0.25	0.0924242	0.122762	0.265896	0.0831889	0.867876	2.38414e-143	2.3788e-141	VPS32.1	PREDICTED: vacuolar protein sorting-associated protein 32 homolog 2 [Arachis duranensis]	Cellular Processes	Transport and catabolism	ko04144//Endocytosis	K12194	-	-	-
ncbi_112733555	0.379888	0.239583	0.0681818	0.0767263	0.0809249	0.0762565	0.507772	4.28073e-143	4.26543e-141	H3-7	PREDICTED: histone H3.2 [Musa acuminata subsp. malaccensis] [Musa acuminata]	-	-	-	-	GO:0043231//intracellular membrane-bounded organelle;GO:0043232//intracellular non-membrane-bounded organelle	GO:0003676//nucleic acid binding;GO:0046983//protein dimerization activity	-
ncbi_112706612	0.376164	0.15625	0.0651515	0.0466752	0.083815	0.0606586	0.608808	4.78993e-143	4.76643e-141	DDB_G0270580	PREDICTED: histidine protein methyltransferase 1 homolog [Arachis ipaensis]	-	-	-	-	-	-	-
ncbi_112696005	0.363128	0.125	0.0712121	0.0767263	0.141618	0.0519931	0.753886	1.14978e-142	1.14261e-140	TFIIB1	PREDICTED: transcription initiation factor IIB [Arachis ipaensis]	Genetic Information Processing	Transcription	ko03022//Basal transcription factors	K03124	-	GO:0008134//transcription factor binding;GO:0046914//transition metal ion binding	GO:0006412//translation;GO:0010468//regulation of gene expression;GO:0032774//RNA biosynthetic process
ncbi_112709741	0.696462	0.53125	0.228788	0.330563	0.419075	0.20104	1.20725	1.15261e-142	1.1439e-140	CIPK25	PREDICTED: CBL-interacting serine/threonine-protein kinase 5-like [Arachis duranensis]	-	-	-	-	-	-	-
ncbi_112749632	0.027933	0.3125	0.578788	1.11061	0.65896	0.480069	0.0984456	2.33351e-142	2.31278e-140	TIP2-2	PREDICTED: probable aquaporin TIP2-2 [Arachis ipaensis]	-	-	-	-	GO:0031224//intrinsic component of membrane	-	GO:0051234//establishment of localization
ncbi_112789979	0.674115	0.375	0.24697	0.242327	0.523121	0.233969	0.660622	4.49676e-142	4.4509e-140	At4g27270	PREDICTED: probable NAD(P)H dehydrogenase (quinone) FQR1-like 1 [Arachis duranensis]	Metabolism;Metabolism	Global and overview maps;Metabolism of cofactors and vitamins	ko01110//Biosynthesis of secondary metabolites;ko00130//Ubiquinone and other terpenoid-quinone biosynthesis	K03809;K03809	-	-	-
ncbi_112701888	0.459963	0.177083	0.0742424	0.0767263	0.16185	0.0797227	0.544041	5.98364e-142	5.91474e-140	At1g50590	PREDICTED: pirin-like protein [Arachis duranensis]	-	-	-	-	-	-	-
ncbi_112700528	0.0837989	0.520833	0.956061	1.5991	1.04335	0.694974	0.240933	6.06358e-142	5.98582e-140	GAPN	PREDICTED: NADP-dependent glyceraldehyde-3-phosphate dehydrogenase [Arachis ipaensis]	Metabolism;Metabolism;Metabolism;Metabolism	Global and overview maps;Global and overview maps;Carbohydrate metabolism;Carbohydrate metabolism	ko01100//Metabolic pathways;ko01200//Carbon metabolism;ko00010//Glycolysis / Gluconeogenesis;ko00030//Pentose phosphate pathway	K00131;K00131;K00131;K00131	-	-	-
ncbi_112758060	0.348231	0.208333	0.0590909	0.0543478	0.101156	0.0277296	0.626943	1.20687e-141	1.18981e-139	dnajb6	PREDICTED: dnaJ homolog subfamily B member 6 [Arachis ipaensis]	-	-	-	-	-	-	-
ncbi_112756505	0.33892	0.125	0.0545455	0.0581841	0.15896	0.0537262	0.743523	1.55585e-141	1.53183e-139	At1g76070	syringolide-induced protein 14-1-1, partial [Arachis hypogaea]	-	-	-	-	-	-	-
ncbi_112789362	0.0633147	0.458333	0.668182	1.44246	0.971098	0.509532	0.170984	2.89999e-141	2.85145e-139	PEX11B	PREDICTED: peroxisomal membrane protein 11B [Arachis duranensis]	-	-	-	-	-	-	GO:0007031//peroxisome organization
ncbi_112791693	0.413408	0.479167	0.128788	0.125959	0.578035	0.116118	0.906736	7.87719e-141	7.73513e-139	PAO4	PREDICTED: probable polyamine oxidase 4 [Arachis duranensis]	Metabolism;Metabolism	Amino acid metabolism;Metabolism of other amino acids	ko00330//Arginine and proline metabolism;ko00410//beta-Alanine metabolism	K17839;K17839	-	GO:0016647//oxidoreductase activity, acting on the CH-NH group of donors, oxygen as acceptor	GO:0006575//cellular modified amino acid metabolic process;GO:0006595//polyamine metabolic process;GO:0006950//response to stress;GO:0009699//phenylpropanoid biosynthetic process
ncbi_112697634	0.631285	0.760417	0.272727	0.207801	0.372832	0.240901	1.29534	9.61102e-141	9.42525e-139	--	protein ALP1-like [Cajanus cajan]	-	-	-	-	-	-	-
ncbi_112765100	3.28864	9.05208	8.38636	13.2935	17.0347	6.81629	7.63472	1.22407e-140	1.19883e-138	NAC002	PREDICTED: NAC domain-containing protein 2 [Arachis ipaensis]	-	-	-	-	GO:0043231//intracellular membrane-bounded organelle	GO:0001071//nucleic acid binding transcription factor activity	GO:0009404//toxin metabolic process;GO:0010468//regulation of gene expression;GO:0014070//response to organic cyclic compound;GO:0034645//cellular macromolecule biosynthetic process
ncbi_112715861	0.333333	0.59375	0.157576	0.177749	1.44509	0.15078	0.836788	1.60317e-140	1.56805e-138	ERF110	PREDICTED: ethylene-responsive transcription factor ABR1 [Arachis duranensis]	-	-	-	-	-	-	-
ncbi_112791966	0.337058	0.0729167	0.0439394	0.044757	0.106936	0.0415945	0.673575	2.75165e-140	2.68784e-138	--	PREDICTED: uncharacterized protein LOC107481193 [Arachis duranensis]	-	-	-	-	-	-	-
ncbi_112755700	0.39851	0.302083	0.116667	0.100384	0.34104	0.0693241	0.88342	2.77032e-140	2.70253e-138	GK-2	PREDICTED: guanylate kinase 1 isoform X1 [Arachis ipaensis]	Metabolism;Metabolism	Global and overview maps;Nucleotide metabolism	ko01100//Metabolic pathways;ko00230//Purine metabolism	K00942;K00942	-	GO:0016772//transferase activity, transferring phosphorus-containing groups	GO:0009117//nucleotide metabolic process
ncbi_112792351	0.998138	0.90625	0.5	0.462276	1.23699	0.450607	1.2772	6.26039e-140	6.09921e-138	--	stress up-regulated Nod 19 protein [Medicago truncatula]	-	-	-	-	-	-	-
ncbi_112716582	0.0782123	0.645833	0.901515	1.51662	0.878613	0.611785	0.209845	6.29201e-140	6.122e-138	CP33	PREDICTED: 33 kDa ribonucleoprotein, chloroplastic [Arachis duranensis]	-	-	-	-	-	-	-
ncbi_112732815	0.607076	0.416667	0.174242	0.175831	0.427746	0.162912	0.88342	1.03357e-139	1.00433e-137	tlp	PREDICTED: protein P21-like [Arachis ipaensis]	-	-	-	-	-	-	-
ncbi_112796938	0.108007	0.489583	0.70303	1.61829	1.74855	0.492201	0.313472	1.68071e-139	1.63103e-137	--	Heat shock protein DnaJ, cysteine-rich domain-containing protein [Cynara cardunculus var. scolymus] [Cynara cardunculus]	-	-	-	-	-	GO:0005515//protein binding	GO:0009893//positive regulation of metabolic process;GO:0044763//single-organism cellular process;GO:0044767//single-organism developmental process
ncbi_112726986	0.504655	0.302083	0.104545	0.113811	0.303468	0.103986	0.639896	1.88677e-139	1.82861e-137	CYP94A2	PREDICTED: cytochrome P450 94A2-like [Arachis ipaensis]	-	-	-	-	-	-	-
ncbi_112722398	0.891993	0.489583	0.521212	0.484015	1.37861	0.388215	1.56736	2.26844e-139	2.19566e-137	--	PREDICTED: uncharacterized protein LOC107632678 [Arachis ipaensis]	-	-	-	-	-	-	-
ncbi_112741990	0.657356	0.46875	0.327273	0.375959	1.1763	0.265165	1.66839	2.75572e-139	2.66385e-137	ADF2	PREDICTED: actin-depolymerizing factor 2 [Arachis duranensis]	-	-	-	-	GO:0005856//cytoskeleton	-	GO:0008154//actin polymerization or depolymerization
ncbi_112723507	0.478585	0.53125	0.216667	0.170077	0.407514	0.168111	1.04922	7.64422e-139	7.37979e-137	TPS11	PREDICTED: probable alpha,alpha-trehalose-phosphate synthase [UDP-forming] 11 [Arachis duranensis]	Metabolism;Metabolism	Global and overview maps;Carbohydrate metabolism	ko01100//Metabolic pathways;ko00500//Starch and sucrose metabolism	K16055;K16055	-	-	-
ncbi_112779316	0.0577281	0.291667	0.651515	1.25959	0.517341	0.535529	0.0854922	9.15353e-139	8.82545e-137	KTI3	PREDICTED: factor Xa inhibitor BuXI-like [Arachis ipaensis]	-	-	-	-	-	-	-
ncbi_112738161	0.324022	1.4375	1.7803	2.75256	1.68786	1.28769	0.76943	1.28593e-138	1.23824e-136	RPL3A	PREDICTED: 50S ribosomal protein L3, chloroplastic-like [Arachis ipaensis]	Genetic Information Processing	Translation	ko03010//Ribosome	K02906	GO:0009526//plastid envelope;GO:0009532//plastid stroma;GO:0030529//intracellular ribonucleoprotein complex	GO:0003723//RNA binding;GO:0005198//structural molecule activity	GO:0006090//pyruvate metabolic process;GO:0006605//protein targeting;GO:0006779//porphyrin-containing compound biosynthetic process;GO:0010467//gene expression;GO:0016072//rRNA metabolic process;GO:0043623//cellular protein complex assembly
ncbi_36489220	0.871508	0.833333	0.695455	0.716752	0.419075	1.10052	0.634715	1.77651e-138	1.70841e-136	psaC	photosystem I subunit VII (chloroplast) [Castanopsis concinna]	Metabolism;Metabolism	Global and overview maps;Energy metabolism	ko01100//Metabolic pathways;ko00195//Photosynthesis	K02691;K02691	GO:0009521//photosystem;GO:0044434//chloroplast part	GO:0003824//catalytic activity;GO:0043169//cation binding;GO:0051536//iron-sulfur cluster binding	GO:0009767//photosynthetic electron transport chain
ncbi_112751137	0.0260708	0.354167	0.533333	1.17008	0.682081	0.422877	0.0880829	2.18398e-138	2.09755e-136	--	PREDICTED: uncharacterized protein LOC107644318 [Arachis ipaensis]	-	-	-	-	-	-	-
ncbi_112749730	0.497207	0.53125	0.201515	0.220588	0.890173	0.161179	1.12694	3.92206e-138	3.762e-136	UGE5	PREDICTED: UDP-glucose 4-epimerase GEPI48 [Arachis ipaensis]	Metabolism;Metabolism;Metabolism	Global and overview maps;Carbohydrate metabolism;Carbohydrate metabolism	ko01100//Metabolic pathways;ko00520//Amino sugar and nucleotide sugar metabolism;ko00052//Galactose metabolism	K01784;K01784;K01784	-	GO:0016857//racemase and epimerase activity, acting on carbohydrates and derivatives;GO:0048037//cofactor binding	GO:0019318//hexose metabolic process
ncbi_112771668	0.0353818	0.375	0.513636	1.33504	0.763006	0.367418	0.15544	5.04658e-138	4.83439e-136	ATPG	PREDICTED: ATP synthase subunit b', chloroplastic-like [Arachis duranensis]	Metabolism;Metabolism;Metabolism	Global and overview maps;Energy metabolism;Energy metabolism	ko01100//Metabolic pathways;ko00190//Oxidative phosphorylation;ko00195//Photosynthesis	K02109;K02109;K02109	GO:0009526//plastid envelope;GO:0031224//intrinsic component of membrane;GO:0031976//plastid thylakoid;GO:0033177//proton-transporting two-sector ATPase complex, proton-transporting domain;GO:0044434//chloroplast part	GO:0003824//catalytic activity;GO:0015077//monovalent inorganic cation transmembrane transporter activity	GO:0006091//generation of precursor metabolites and energy;GO:0006605//protein targeting;GO:0006739//NADP metabolic process;GO:0006754//ATP biosynthetic process;GO:0006818//hydrogen transport;GO:0006996//organelle organization;GO:0009620//response to fungus;GO:0009696//salicylic acid metabolic process;GO:0009755//hormone-mediated signaling pathway;GO:0009863//salicylic acid mediated signaling pat…
ncbi_112707868	0.968343	1.01042	0.6	0.764706	1.39884	0.441941	2.46891	6.66052e-138	6.37227e-136	RAN1	PREDICTED: GTP-binding nuclear protein Ran-3-like [Arachis duranensis]	Genetic Information Processing;Genetic Information Processing	Translation;Translation	ko03013//RNA transport;ko03008//Ribosome biogenesis in eukaryotes	K07936;K07936	-	-	-
ncbi_112736123	0.417132	0.1875	0.0666667	0.0984655	0.104046	0.0727903	0.676166	1.298e-137	1.24023e-135	ASK8	PREDICTED: shaggy-related protein kinase theta-like [Arachis duranensis]	-	-	-	-	GO:0043231//intracellular membrane-bounded organelle;GO:0044444//cytoplasmic part	GO:0004672//protein kinase activity;GO:0032550//purine ribonucleoside binding	GO:0006468//protein phosphorylation;GO:0009725//response to hormone
ncbi_112770812	0.0744879	0.541667	0.8	1.70205	1.12717	0.691508	0.277202	1.67151e-137	1.59507e-135	3PCR	PREDICTED: protochlorophyllide reductase, chloroplastic [Arachis ipaensis]	Metabolism;Metabolism;Metabolism	Global and overview maps;Global and overview maps;Metabolism of cofactors and vitamins	ko01100//Metabolic pathways;ko01110//Biosynthesis of secondary metabolites;ko00860//Porphyrin and chlorophyll metabolism	K00218;K00218;K00218	-	-	-
ncbi_112765917	0.238361	1.11458	1.21212	2.57737	1.79191	0.928943	0.722798	2.63144e-137	2.50789e-135	RPS13	PREDICTED: 30S ribosomal protein S13, chloroplastic [Arachis duranensis]	Genetic Information Processing	Translation	ko03010//Ribosome	K02952	-	-	-
ncbi_112754890	0.459963	0.260417	0.0939394	0.0984655	0.231214	0.0814558	0.735751	7.50504e-137	7.14351e-135	At3g03980	PREDICTED: short-chain type dehydrogenase/reductase-like [Arachis ipaensis]	Metabolism;Metabolism;Metabolism;Metabolism;Metabolism	Global and overview maps;Global and overview maps;Lipid metabolism;Lipid metabolism;Metabolism of cofactors and vitamins	ko01100//Metabolic pathways;ko01212//Fatty acid metabolism;ko00061//Fatty acid biosynthesis;ko01040//Biosynthesis of unsaturated fatty acids;ko00780//Biotin metabolism	K00059;K00059;K00059;K00059;K00059	-	-	-
ncbi_112796852	0.210428	1.01042	1.36515	2.26918	1.1763	1.00173	0.564767	8.79916e-137	8.3646e-135	SARED1	NAD(P)-binding rossmann-fold protein [Medicago truncatula]	-	-	-	-	-	-	-
ncbi_112734722	0.374302	0.177083	0.0681818	0.0850384	0.147399	0.0606586	0.683938	9.51359e-137	9.0322e-135	--	PREDICTED: uncharacterized protein LOC107632083 isoform X1 [Arachis ipaensis]	-	-	-	-	-	-	-
ncbi_112754741	0.692737	1.75	0.568182	0.652174	2.86416	0.613518	1.15544	4.06239e-136	3.85192e-134	PER44	PREDICTED: peroxidase 44-like [Arachis ipaensis]	Metabolism;Metabolism;Metabolism	Global and overview maps;Global and overview maps;Biosynthesis of other secondary metabolites	ko01100//Metabolic pathways;ko01110//Biosynthesis of secondary metabolites;ko00940//Phenylpropanoid biosynthesis	K00430;K00430;K00430	-	GO:0003824//catalytic activity;GO:0043169//cation binding;GO:0046906//tetrapyrrole binding	GO:0006950//response to stress;GO:0044710//single-organism metabolic process
ncbi_112755835	0.41527	0.229167	0.116667	0.109974	0.260116	0.107452	0.981865	4.82523e-136	4.56942e-134	--	PREDICTED: universal stress protein A-like protein isoform X1 [Arachis duranensis]	-	-	-	-	GO:0016020//membrane;GO:0043231//intracellular membrane-bounded organelle	GO:0003824//catalytic activity	GO:0010033//response to organic substance
ncbi_112769229	0.543762	0.427083	0.204545	0.28133	1	0.199307	1.32124	6.01818e-136	5.69188e-134	SAP5	PREDICTED: zinc finger A20 and AN1 domain-containing stress-associated protein 5 [Arachis ipaensis]	-	-	-	-	-	GO:0046914//transition metal ion binding	-
ncbi_112720337	0.214153	0.0208333	0	0.00127877	0.00578035	0	0.292746	9.14372e-136	8.63699e-134	ephA	PREDICTED: bifunctional epoxide hydrolase 2 [Arachis ipaensis]	-	-	-	-	-	-	-
ncbi_112765201	0.0409683	0.21875	0.568182	1.20524	0.846821	0.381282	0.126943	1.87634e-135	1.7701e-133	RBCX2	chaperonin-like RbcX protein 2, chloroplastic [Cajanus cajan]	-	-	-	-	-	-	-
ncbi_112696549	0.724395	0.375	0.259091	0.338875	0.34104	0.249567	1.24352	2.85907e-135	2.69379e-133	CDC48	PREDICTED: cell division cycle protein 48 homolog [Arachis duranensis]	Genetic Information Processing	Folding, sorting and degradation	ko04141//Protein processing in endoplasmic reticulum	K13525	-	-	-
ncbi_112771125	0.981378	1.17708	0.718182	1	1.42486	0.545927	2.87565	3.25745e-135	3.06526e-133	RAN1	PREDICTED: GTP-binding nuclear protein Ran-3 [Arachis duranensis]	Genetic Information Processing;Genetic Information Processing	Translation;Translation	ko03013//RNA transport;ko03008//Ribosome biogenesis in eukaryotes	K07936;K07936	GO:0005911//cell-cell junction;GO:0043231//intracellular membrane-bounded organelle;GO:0044444//cytoplasmic part	GO:0032550//purine ribonucleoside binding	GO:0006405//RNA export from nucleus;GO:0006886//intracellular protein transport
ncbi_112695246	0.00931099	0.208333	0.343939	0.993606	0.624277	0.256499	0.0310881	7.8507e-135	7.37817e-133	CAB7	PREDICTED: chlorophyll a-b binding protein 7, chloroplastic-like [Arachis duranensis]	Metabolism	Energy metabolism	ko00196//Photosynthesis - antenna proteins	K08908	-	-	-
ncbi_112801849	0.497207	0.239583	0.162121	0.120205	0.219653	0.126516	0.668394	9.07664e-135	8.51957e-133	ASP	PREDICTED: miraculin-like [Arachis duranensis]	-	-	-	-	-	-	-
ncbi_112795529	0.378026	0.333333	0.101515	0.140026	0.312139	0.0693241	0.976684	9.60179e-135	9.00114e-133	MKK5	PREDICTED: mitogen-activated protein kinase kinase 5 [Arachis duranensis]	Organismal Systems;Environmental Information Processing;Environmental Information Processing	Environmental adaptation;Signal transduction;Signal transduction	ko04626//Plant-pathogen interaction;ko04075//Plant hormone signal transduction;ko04016//MAPK signaling pathway - plant	K13413;K13413;K13413	-	GO:0004672//protein kinase activity;GO:0032550//purine ribonucleoside binding	GO:0006464//cellular protein modification process;GO:0006796//phosphate-containing compound metabolic process
ncbi_112748445	0.275605	0.166667	0.0681818	0.0652174	0.176301	0.0381282	0.748705	2.31136e-134	2.16404e-132	GH3.1	PREDICTED: probable indole-3-acetic acid-amido synthetase GH3.1 [Arachis ipaensis]	Environmental Information Processing	Signal transduction	ko04075//Plant hormone signal transduction	K14487	-	-	-
ncbi_112779663	0.197393	0.802083	1.21364	1.97059	0.869942	1.07452	0.217617	3.48533e-134	3.25909e-132	GLP1	germin-like protein 11 [Arachis hypogaea]	-	-	-	-	GO:0005576//extracellular region	GO:0046914//transition metal ion binding	GO:0006873//cellular ion homeostasis;GO:0009886//post-embryonic morphogenesis;GO:0030001//metal ion transport
ncbi_112706199	0.299814	0.552083	0.262121	0.288363	1.80058	0.233969	1.1943	3.72112e-134	3.47521e-132	--	PREDICTED: uncharacterized protein LOC107460897 [Arachis duranensis]	-	-	-	-	-	-	-
ncbi_112700672	0.378026	0.302083	0.106061	0.248082	0.213873	0.0883882	1.19948	1.59971e-133	1.49212e-131	TIL	PREDICTED: temperature-induced lipocalin-1-like [Arachis duranensis]	-	-	-	-	-	-	GO:0051234//establishment of localization
ncbi_112773187	0.757914	0.770833	0.395455	0.38491	0.679191	0.358752	1.43782	1.65495e-133	1.54171e-131	DURF2	PREDICTED: E3 ubiquitin-protein ligase RING1 [Arachis ipaensis]	-	-	-	-	-	GO:0043169//cation binding	-
ncbi_112783051	0.340782	0.135417	0.0621212	0.0549872	0.150289	0.0433276	0.61658	2.16804e-133	2.01718e-131	RGLG2	PREDICTED: E3 ubiquitin-protein ligase RGLG2-like [Arachis ipaensis]	-	-	-	-	-	GO:0003824//catalytic activity;GO:0046914//transition metal ion binding	-
ncbi_112719930	0.0260708	0.260417	0.45	1.06777	0.734104	0.327556	0.0673575	2.37995e-133	2.21157e-131	PNSB5	PREDICTED: photosynthetic NDH subunit of subcomplex B 5, chloroplastic [Arachis ipaensis]	-	-	-	-	GO:0044434//chloroplast part	-	GO:0006090//pyruvate metabolic process;GO:0006873//cellular ion homeostasis;GO:0009668//plastid membrane organization;GO:0030001//metal ion transport
ncbi_112770898	0.273743	0.104167	0.0272727	0.0326087	0.0895954	0.0190641	0.582902	8.2806e-133	7.68516e-131	BEH4	PREDICTED: BES1/BZR1 homolog protein 4-like isoform X1 [Arachis ipaensis]	-	-	-	-	-	-	-
ncbi_112740805	0.38175	0.34375	0.122727	0.150895	0.410405	0.0953206	1.0544	9.62292e-133	8.91983e-131	MKK5	PREDICTED: mitogen-activated protein kinase kinase 5 [Arachis ipaensis]	Organismal Systems;Environmental Information Processing;Environmental Information Processing	Environmental adaptation;Signal transduction;Signal transduction	ko04626//Plant-pathogen interaction;ko04075//Plant hormone signal transduction;ko04016//MAPK signaling pathway - plant	K13413;K13413;K13413	-	GO:0004672//protein kinase activity;GO:0032550//purine ribonucleoside binding	GO:0006464//cellular protein modification process;GO:0006796//phosphate-containing compound metabolic process
ncbi_112733707	0.387337	0.520833	0.116667	0.12468	0.138728	0.0831889	0.61399	1.56069e-132	1.44486e-130	SlH4	histone H4 [Zea mays]	-	-	-	-	GO:0005911//cell-cell junction;GO:0009536//plastid;GO:0031090//organelle membrane;GO:0043232//intracellular non-membrane-bounded organelle	GO:0003676//nucleic acid binding;GO:0046983//protein dimerization activity	GO:0034728//nucleosome organization
ncbi_112766763	0.271881	0.177083	0.0378788	0.044757	0.118497	0.0329289	0.629534	1.9245e-132	1.77946e-130	--	CM0545.430.nc [Lotus japonicus]	-	-	-	-	-	GO:0016891//endoribonuclease activity, producing 5'-phosphomonoesters	GO:0010467//gene expression;GO:0019941//modification-dependent protein catabolic process;GO:0090501//RNA phosphodiester bond hydrolysis
ncbi_112741061	0.290503	0.197917	0.030303	0.0402813	0.118497	0.034662	0.580311	1.94184e-132	1.79326e-130	DMP3	DUF679 domain-containing protein [Cephalotus follicularis]	-	-	-	-	-	-	-
ncbi_112755533	0.614525	0.510417	0.292424	0.307545	0.812139	0.227036	1.4171	2.38294e-132	2.19788e-130	--	alpha/beta fold hydrolase [Medicago truncatula]	-	-	-	-	-	GO:0003824//catalytic activity	-
ncbi_112791923	0.281192	0.145833	0.0409091	0.0390026	0.0693642	0.0519931	0.61399	3.18721e-132	2.93606e-130	SLD2	PREDICTED: delta(8)-fatty-acid desaturase 2-like [Arachis ipaensis]	-	-	-	-	-	GO:0016705//oxidoreductase activity, acting on paired donors, with incorporation or reduction of molecular oxygen;GO:0046906//tetrapyrrole binding	GO:0006631//fatty acid metabolic process
ncbi_112736609	0.545624	0.395833	0.177273	0.234015	0.231214	0.142114	0.738342	3.49892e-132	3.21922e-130	At5g59910	PREDICTED: histone H2B-like [Arachis duranensis]	-	-	-	-	GO:0043231//intracellular membrane-bounded organelle;GO:0043232//intracellular non-membrane-bounded organelle	GO:0003676//nucleic acid binding;GO:0046983//protein dimerization activity	-
ncbi_112706726	0.368715	0.239583	0.0742424	0.0703325	0.49711	0.0433276	0.813472	4.09249e-132	3.76069e-130	--	DUF1635 family protein [Medicago truncatula]	-	-	-	-	-	-	-
ncbi_112772059	0.456238	0.229167	0.104545	0.084399	0.190751	0.0987868	0.559585	4.37737e-132	4.01752e-130	BFRUCT1	PREDICTED: beta-fructofuranosidase, cell wall isozyme-like [Arachis ipaensis]	Metabolism;Metabolism;Metabolism	Global and overview maps;Carbohydrate metabolism;Carbohydrate metabolism	ko01100//Metabolic pathways;ko00500//Starch and sucrose metabolism;ko00052//Galactose metabolism	K01193;K01193;K01193	-	-	GO:0044238//primary metabolic process
ncbi_112764075	0.465549	0.177083	0.106061	0.108696	0.187861	0.0745234	0.523316	4.70098e-132	4.30921e-130	COR2	PREDICTED: NAD(P)H-dependent 6'-deoxychalcone synthase-like [Arachis ipaensis]	-	-	-	-	-	-	-
ncbi_112706003	0.407821	0.208333	0.0818182	0.0882353	0.210983	0.0623917	0.650259	5.28047e-132	4.83446e-130	TOL3	PREDICTED: TOM1-like protein 2 [Arachis duranensis]	-	-	-	-	-	-	GO:0015031//protein transport
ncbi_112695571	0.378026	0.21875	0.0636364	0.0856777	0.0722543	0.0641248	0.645078	7.75085e-132	7.08746e-130	--	PREDICTED: bromodomain adjacent to zinc finger domain protein 1A-like [Lupinus angustifolius]	-	-	-	-	-	-	-
ncbi_112716050	0.450652	0.395833	0.0833333	0.0767263	0.15896	0.129983	0.468912	1.98649e-131	1.81424e-129	-	-	-	-	-	-	-	-	-
ncbi_112697146	0.273743	0.21875	0.0560606	0.044757	0.187861	0.034662	0.668394	2.43942e-131	2.22517e-129	GDPD1	PREDICTED: glycerophosphodiester phosphodiesterase GDPD1, chloroplastic-like [Arachis ipaensis]	-	-	-	-	-	GO:0042578//phosphoric ester hydrolase activity	-
ncbi_112776495	0.316574	0.0416667	0.0484848	0.0223785	0.0520231	0.034662	0.378238	4.15215e-131	3.78283e-129	ABCB11	PREDICTED: ABC transporter B family member 11-like [Arachis ipaensis]	Environmental Information Processing	Membrane transport	ko02010//ABC transporters	K05658	GO:0031224//intrinsic component of membrane	GO:0015405//P-P-bond-hydrolysis-driven transmembrane transporter activity;GO:0017111//nucleoside-triphosphatase activity;GO:0032550//purine ribonucleoside binding	GO:0044763//single-organism cellular process;GO:0051234//establishment of localization
ncbi_112695977	0.0111732	0.0833333	0.410606	0.790921	0.355491	0.268631	0	4.49066e-131	4.08623e-129	GAST1	PREDICTED: gibberellin-regulated protein 6-like [Arachis duranensis]	-	-	-	-	-	-	GO:0010476//gibberellin mediated signaling pathway
ncbi_112777275	0.437616	0.25	0.134848	0.143223	0.0982659	0.105719	0.810881	4.61966e-131	4.19847e-129	ISS1	PREDICTED: aspartate aminotransferase [Arachis ipaensis]	-	-	-	-	-	GO:0016769//transferase activity, transferring nitrogenous groups;GO:0043168//anion binding	GO:0008152//metabolic process
ncbi_112702519	0.320298	0.208333	0.0469697	0.0601023	0.208092	0.0519931	0.707254	5.43247e-131	4.93116e-129	At1g66480	plastid movement impaired protein [Medicago truncatula]	-	-	-	-	-	-	-
ncbi_112711277	0.519553	0.4375	0.143939	0.211637	0.378613	0.187175	1.02332	5.97902e-131	5.42066e-129	PHT1-4	PREDICTED: probable inorganic phosphate transporter 1-3 [Arachis duranensis]	-	-	-	-	GO:0031224//intrinsic component of membrane	GO:0005215//transporter activity	GO:0015698//inorganic anion transport;GO:0044763//single-organism cellular process
ncbi_112802205	0.359404	0.166667	0.1	0.158568	0.346821	0.067591	1.02332	1.00023e-130	9.05716e-129	--	PREDICTED: uncharacterized protein LOC107490420 [Arachis duranensis]	-	-	-	-	-	-	-
ncbi_112741144	0.379888	0.0729167	0.0969697	0.0677749	0.187861	0.0433276	0.458549	1.45968e-130	1.32015e-128	Cmbl	PREDICTED: endo-1,3;1,4-beta-D-glucanase-like [Arachis ipaensis]	-	-	-	-	-	GO:0016787//hydrolase activity	-
ncbi_112734943	0.35568	0.270833	0.0969697	0.0895141	0.552023	0.0779896	0.800518	1.92946e-130	1.74291e-128	BZIP53	PREDICTED: bZIP transcription factor 53-like [Arachis ipaensis]	-	-	-	-	-	GO:0003677//DNA binding	GO:0010468//regulation of gene expression
ncbi_112701769	0.0260708	0.28125	0.498485	1.09015	0.632948	0.325823	0.0854922	2.10407e-130	1.89833e-128	RBCX2	chaperonin-like RbcX protein 2, chloroplastic [Cajanus cajan]	-	-	-	-	-	-	-
ncbi_112737283	0.523277	0.270833	0.162121	0.163683	0.254335	0.119584	0.919689	6.01382e-130	5.41921e-128	HSP22	PREDICTED: heat shock 22 kDa protein, mitochondrial isoform X1 [Arachis duranensis]	Genetic Information Processing	Folding, sorting and degradation	ko04141//Protein processing in endoplasmic reticulum	K13993	-	-	-
ncbi_112696143	0.221601	0.0520833	0.0121212	0.00895141	0.0317919	0.0103986	0.42487	7.05687e-130	6.35144e-128	DIR21	PREDICTED: dirigent protein 21-like [Arachis ipaensis]	-	-	-	-	-	-	-
ncbi_112755460	0.746741	0.8125	0.463636	0.466113	1.65896	0.421144	1.70725	2.90124e-129	2.60807e-127	--	PREDICTED: trigger factor [Arachis duranensis]	-	-	-	-	-	-	-
ncbi_112800538	0.480447	0.291667	0.118182	0.117647	0.187861	0.110919	0.598446	3.96572e-129	3.56068e-127	CYP81E8	PREDICTED: cytochrome P450 81E8-like [Arachis duranensis]	Metabolism;Metabolism	Global and overview maps;Biosynthesis of other secondary metabolites	ko01110//Biosynthesis of secondary metabolites;ko00943//Isoflavonoid biosynthesis	K13260;K13260	GO:0031224//intrinsic component of membrane	GO:0016491//oxidoreductase activity;GO:0046906//tetrapyrrole binding;GO:0046914//transition metal ion binding	GO:0044710//single-organism metabolic process
ncbi_112769139	0.275605	0.1875	0.0378788	0.0332481	0.0924855	0.0242634	0.525907	5.08553e-129	4.56062e-127	CLPD	PREDICTED: chaperone protein ClpD, chloroplastic [Arachis ipaensis]	-	-	-	-	GO:0009526//plastid envelope;GO:0009532//plastid stroma	GO:0017111//nucleoside-triphosphatase activity;GO:0032550//purine ribonucleoside binding;GO:0046983//protein dimerization activity	GO:0009642//response to light intensity;GO:0019538//protein metabolic process;GO:0051259//protein oligomerization
ncbi_112769175	0.0763501	0.4375	0.671212	1.37532	0.904624	0.516464	0.176166	5.25702e-129	4.70874e-127	DIT1	PREDICTED: dicarboxylate transporter 1, chloroplastic-like [Arachis duranensis]	-	-	-	-	-	-	GO:0030001//metal ion transport;GO:0044763//single-organism cellular process
ncbi_112749756	0.139665	0.59375	0.928788	1.82673	1.24277	0.707106	0.282383	7.2368e-129	6.47424e-127	--	Rieske (2Fe-2S) domain protein [Medicago truncatula]	-	-	-	-	GO:0009526//plastid envelope;GO:0031976//plastid thylakoid;GO:0044434//chloroplast part	GO:0003824//catalytic activity;GO:0051536//iron-sulfur cluster binding	GO:0044710//single-organism metabolic process
ncbi_112801506	0.0372439	0.322917	0.542424	1.03261	0.566474	0.471404	0.0777202	8.27037e-129	7.39002e-127	TIP2-2	PREDICTED: probable aquaporin TIP2-2 [Arachis duranensis]	-	-	-	-	GO:0031224//intrinsic component of membrane	-	GO:0051234//establishment of localization
ncbi_112801560	0.158287	0.71875	0.956061	1.78708	1.13584	0.665511	0.23057	1.23947e-128	1.1062e-126	--	PREDICTED: uncharacterized protein LOC107489284 [Arachis duranensis]	-	-	-	-	-	-	GO:0005982//starch metabolic process;GO:0006090//pyruvate metabolic process;GO:0006355//regulation of transcription, DNA-templated;GO:0009886//post-embryonic morphogenesis
ncbi_112790658	1.04097	3.48958	3.98182	5.9335	3.95665	2.67071	2.34197	1.29896e-128	1.15791e-126	RPL32A	PREDICTED: 60S ribosomal protein L32-1 [Arachis duranensis]	Genetic Information Processing	Translation	ko03010//Ribosome	K02912	GO:0030529//intracellular ribonucleoprotein complex	-	GO:0010467//gene expression
ncbi_112707138	0.480447	1.53125	1.98788	3.57928	2.30636	1.49567	1.03627	1.31259e-128	1.16866e-126	AAC3	PREDICTED: ADP,ATP carrier protein 3, mitochondrial-like [Arachis duranensis]	-	-	-	-	-	-	-
ncbi_112732765	0.679702	0.489583	0.221212	0.344629	0.696532	0.20104	1.20466	1.64203e-128	1.46023e-126	GPX6	PREDICTED: probable phospholipid hydroperoxide glutathione peroxidase [Arachis ipaensis]	Metabolism;Metabolism	Metabolism of other amino acids;Lipid metabolism	ko00480//Glutathione metabolism;ko00590//Arachidonic acid metabolism	K00432;K00432	-	GO:0004601//peroxidase activity	GO:0006950//response to stress;GO:0044710//single-organism metabolic process
ncbi_112741111	1.03724	1.05208	0.695455	0.971867	0.924855	0.526863	2.62176	1.69089e-128	1.50188e-126	--	PREDICTED: uncharacterized protein LOC107638539 [Arachis ipaensis]	-	-	-	-	-	-	-
ncbi_112723452	0.268156	0.0208333	0.0121212	0.00703325	0.0346821	0.00519931	0.38601	3.62457e-128	3.21559e-126	HSP70	PREDICTED: heat shock 70 kDa protein [Arachis ipaensis]	Genetic Information Processing;Cellular Processes;Genetic Information Processing	Folding, sorting and degradation;Transport and catabolism;Transcription	ko04141//Protein processing in endoplasmic reticulum;ko04144//Endocytosis;ko03040//Spliceosome	K03283;K03283;K03283	GO:0009536//plastid;GO:0016020//membrane;GO:0030312//external encapsulating structure	GO:0032550//purine ribonucleoside binding	GO:0000302//response to reactive oxygen species;GO:0009408//response to heat;GO:0009642//response to light intensity;GO:0033554//cellular response to stress;GO:0044267//cellular protein metabolic process
ncbi_112741755	0.364991	0.322917	0.130303	0.147059	0.508671	0.124783	0.976684	7.8777e-128	6.98049e-126	SRC2	PREDICTED: protein SRC2-like [Arachis ipaensis]	-	-	-	-	-	-	-
ncbi_112714612	0.413408	0.447917	0.177273	0.184783	0.690751	0.175043	1.22021	1.23698e-127	1.0948e-125	TSJT1	PREDICTED: stem-specific protein TSJT1-like [Arachis duranensis]	-	-	-	-	-	-	-
ncbi_112782818	0.353818	0.53125	0.101515	0.113811	0.263006	0.116118	0.870466	1.26212e-127	1.11571e-125	RIBA1	PREDICTED: bifunctional riboflavin biosynthesis protein RIBA 1, chloroplastic [Arachis ipaensis]	Metabolism;Metabolism;Metabolism;Metabolism	Global and overview maps;Global and overview maps;Metabolism of cofactors and vitamins;Metabolism of cofactors and vitamins	ko01100//Metabolic pathways;ko01110//Biosynthesis of secondary metabolites;ko00790//Folate biosynthesis;ko00740//Riboflavin metabolism	K14652;K14652;K14652;K14652	GO:0009532//plastid stroma	GO:0016830//carbon-carbon lyase activity;GO:0032550//purine ribonucleoside binding;GO:0043169//cation binding	GO:0006771//riboflavin metabolic process;GO:0048588//developmental cell growth
ncbi_112791874	0.243948	0.03125	0.0272727	0.0313299	0.0375723	0.0121317	0.502591	1.95151e-127	1.7231e-125	N	PREDICTED: TMV resistance protein N-like [Arachis duranensis]	-	-	-	-	-	-	-
ncbi_112714384	0.268156	1.13542	1.38636	2.77366	2.15029	1.02426	0.852332	2.08994e-127	1.84314e-125	RPL18	PREDICTED: 50S ribosomal protein L18, chloroplastic-like [Arachis duranensis]	Genetic Information Processing	Translation	ko03010//Ribosome	K02881	-	-	-
ncbi_112708431	0	0.177083	0.312121	0.690537	0.612717	0.270364	0.00518135	5.78806e-127	5.09849e-125	Cdlc2	PREDICTED: dynein light chain 2, cytoplasmic [Arachis duranensis]	-	-	-	-	-	-	GO:0044763//single-organism cellular process
ncbi_112772836	0.72067	0.59375	0.271212	0.399616	0.447977	0.228769	1.32383	1.28935e-126	1.1344e-124	sec61a	PREDICTED: protein transport protein Sec61 subunit alpha [Arachis duranensis]	Genetic Information Processing;Cellular Processes;Genetic Information Processing	Folding, sorting and degradation;Transport and catabolism;Folding, sorting and degradation	ko04141//Protein processing in endoplasmic reticulum;ko04145//Phagosome;ko03060//Protein export	K10956;K10956;K10956	-	-	-
ncbi_112723417	0.0670391	0.416667	0.65303	1.18159	0.771676	0.488735	0.0932642	3.19974e-126	2.81188e-124	GAPN	PREDICTED: NADP-dependent glyceraldehyde-3-phosphate dehydrogenase [Arachis ipaensis]	Metabolism;Metabolism;Metabolism;Metabolism	Global and overview maps;Global and overview maps;Carbohydrate metabolism;Carbohydrate metabolism	ko01100//Metabolic pathways;ko01200//Carbon metabolism;ko00010//Glycolysis / Gluconeogenesis;ko00030//Pentose phosphate pathway	K00131;K00131;K00131;K00131	-	-	-
ncbi_112755872	0.579143	0.53125	0.234848	0.212916	0.372832	0.239168	1.19948	3.79154e-126	3.32802e-124	--	protein ALP1-like [Cajanus cajan]	-	-	-	-	-	-	-
ncbi_112744328	0.357542	0.395833	0.148485	0.143862	1.25145	0.138648	0.784974	5.16899e-126	4.53172e-124	UGT74G1	PREDICTED: UDP-glycosyltransferase 74G1-like [Arachis ipaensis]	-	-	-	-	-	GO:0016757//transferase activity, transferring glycosyl groups	-
ncbi_112697561	0.467412	0.697917	0.248485	0.227621	0.794798	0.199307	1.30829	6.27885e-126	5.49828e-124	CM2	PREDICTED: chorismate mutase 2 isoform X1 [Arachis duranensis]	Metabolism;Metabolism;Metabolism;Metabolism	Global and overview maps;Global and overview maps;Global and overview maps;Amino acid metabolism	ko01100//Metabolic pathways;ko01110//Biosynthesis of secondary metabolites;ko01230//Biosynthesis of amino acids;ko00400//Phenylalanine, tyrosine and tryptophan biosynthesis	K01850;K01850;K01850;K01850	-	-	GO:0008652//cellular amino acid biosynthetic process;GO:0043648//dicarboxylic acid metabolic process
ncbi_112714779	0.996276	1.125	0.645455	0.771739	1.02023	0.5026	2.03886	8.53418e-126	7.46445e-124	GTE7	PREDICTED: transcription factor GTE7-like [Arachis ipaensis]	-	-	-	-	-	-	-
ncbi_112791056	0.340782	0.1875	0.0484848	0.0466752	0.184971	0.0381282	0.497409	9.11729e-126	7.96511e-124	AMT3-1	PREDICTED: ammonium transporter 3 member 1-like [Arachis duranensis]	-	-	-	-	GO:0031224//intrinsic component of membrane	GO:0015077//monovalent inorganic cation transmembrane transporter activity	GO:0015696//ammonium transport
ncbi_112706917	0.394786	0.322917	0.121212	0.122762	0.546243	0.114385	0.937824	1.38085e-125	1.20493e-123	At2g27500	PREDICTED: glucan endo-1,3-beta-glucosidase 14 [Arachis duranensis]	-	-	-	-	-	-	-
ncbi_112728686	0.0353818	0.385417	0.542424	1.20844	1.05202	0.410745	0.158031	1.87449e-125	1.63377e-123	PGR5	PREDICTED: protein PROTON GRADIENT REGULATION 5, chloroplastic [Arachis duranensis]	-	-	-	-	GO:0031976//plastid thylakoid;GO:0044434//chloroplast part	-	GO:0006950//response to stress;GO:0009639//response to red or far red light;GO:0009642//response to light intensity;GO:0009767//photosynthetic electron transport chain;GO:0034285//response to disaccharide;GO:0043269//regulation of ion transport
ncbi_112777307	0.484171	1.40625	0.478788	0.603581	1.47399	0.376083	1.76425	3.09893e-125	2.69781e-123	DREB1D	PREDICTED: dehydration-responsive element-binding protein 1D [Arachis ipaensis]	-	-	-	-	-	-	GO:0010467//gene expression;GO:0034645//cellular macromolecule biosynthetic process
ncbi_112794512	0.00558659	0.208333	0.307576	0.877877	0.526012	0.216638	0.0284974	3.16915e-125	2.75572e-123	ndhN	PREDICTED: NAD(P)H-quinone oxidoreductase subunit N, chloroplastic [Arachis duranensis]	-	-	-	-	GO:0009526//plastid envelope;GO:0043234//protein complex;GO:0044434//chloroplast part	GO:0016651//oxidoreductase activity, acting on NAD(P)H	GO:0005982//starch metabolic process;GO:0006739//NADP metabolic process;GO:0009451//RNA modification;GO:0009893//positive regulation of metabolic process;GO:0010257//NADH dehydrogenase complex assembly;GO:0016109//tetraterpenoid biosynthetic process;GO:0050832//defense response to fungus
ncbi_112758165	0.327747	0.229167	0.0454545	0.0524297	0.121387	0.0415945	0.505181	3.60142e-125	3.12794e-123	ATL6	PREDICTED: E3 ubiquitin-protein ligase ATL31 [Arachis ipaensis]	-	-	-	-	-	-	-
ncbi_112792700	0.348231	0.270833	0.069697	0.0837596	0.34104	0.084922	0.784974	5.80646e-125	5.0372e-123	BZIP53	PREDICTED: bZIP transcription factor 53-like [Arachis duranensis]	-	-	-	-	-	GO:0005488//binding	-
ncbi_112737857	0.271881	0.21875	0.0590909	0.0370844	0.202312	0.0398614	0.637306	2.73869e-124	2.37309e-122	UGT89B1	PREDICTED: UDP-glycosyltransferase 89B1-like [Arachis ipaensis]	-	-	-	-	-	GO:0016757//transferase activity, transferring glycosyl groups	-
ncbi_112702852	0.519553	0.510417	0.206061	0.258951	0.424855	0.168111	1.12176	3.4652e-124	2.99913e-122	SlH4	histone H4 [Zea mays]	-	-	-	-	GO:0005911//cell-cell junction;GO:0009536//plastid;GO:0031090//organelle membrane;GO:0043232//intracellular non-membrane-bounded organelle	GO:0003676//nucleic acid binding;GO:0046983//protein dimerization activity	GO:0034728//nucleosome organization
ncbi_112733524	0.376164	0.28125	0.0681818	0.056266	0.15896	0.0398614	0.65544	5.60205e-124	4.84294e-122	HSP17.5-E	PREDICTED: 17.3 kDa class I heat shock protein [Arachis ipaensis]	Genetic Information Processing	Folding, sorting and degradation	ko04141//Protein processing in endoplasmic reticulum	K13993	-	-	-
ncbi_112775236	0.0707635	0.5	0.812121	1.40537	0.791908	0.504333	0.204663	7.80363e-124	6.73837e-122	TIC20-I	PREDICTED: protein TIC 20-I, chloroplastic [Arachis ipaensis]	-	-	-	-	-	-	-
ncbi_112789926	0.435754	0.520833	0.216667	0.234015	0.83237	0.175043	1.20466	1.06698e-123	9.20261e-122	UBQ10	PREDICTED: LOW QUALITY PROTEIN: polyubiquitin-like [Cucumis sativus]	-	-	-	-	-	-	-
ncbi_112801894	0.3054	0.1875	0.0590909	0.0620205	0.135838	0.0745234	0.683938	1.48664e-123	1.28073e-121	EIF5	PREDICTED: eukaryotic translation initiation factor 5-like [Arachis duranensis]	Genetic Information Processing	Translation	ko03013//RNA transport	K03262	-	-	-
ncbi_112791937	0.359404	0.322917	0.0984848	0.136829	0.303468	0.0883882	0.84715	1.88882e-123	1.62532e-121	--	RING/FYVE/PHD zinc finger protein [Medicago truncatula]	-	-	-	-	-	-	-
ncbi_112754104	0.00931099	0.239583	0.380303	0.910486	0.453757	0.318891	0.0362694	3.58381e-123	3.0803e-121	--	PREDICTED: vasodilator-stimulated phosphoprotein-like [Cicer arietinum]	-	-	-	-	-	-	-
ncbi_112750875	0.41527	0.416667	0.151515	0.131714	0.300578	0.138648	0.841969	4.46263e-123	3.83122e-121	--	PREDICTED: caffeoylshikimate esterase-like [Arachis ipaensis]	Metabolism;Metabolism	Global and overview maps;Lipid metabolism	ko01100//Metabolic pathways;ko00561//Glycerolipid metabolism	K01054;K01054	-	-	-
ncbi_112769168	0.255121	1.11458	1.48333	2.49808	1.56069	1.07279	0.733161	4.77392e-123	4.09375e-121	RPL23A	PREDICTED: 60S ribosomal protein L23a-like [Arachis duranensis]	Genetic Information Processing	Translation	ko03010//Ribosome	K02893	GO:0030529//intracellular ribonucleoprotein complex	GO:0005198//structural molecule activity	GO:0010467//gene expression
ncbi_112707354	0.270019	0.166667	0.0333333	0.0377238	0.106936	0.0398614	0.507772	5.91141e-123	5.06333e-121	--	cotton fiber [Medicago truncatula]	-	-	-	-	-	-	-
ncbi_112748464	0.372439	0.177083	0.0515152	0.0601023	0.0953757	0.0485269	0.38601	1.45668e-122	1.24627e-120	CYP81E8	PREDICTED: cytochrome P450 81E8-like [Arachis duranensis]	Metabolism;Metabolism	Global and overview maps;Biosynthesis of other secondary metabolites	ko01110//Biosynthesis of secondary metabolites;ko00943//Isoflavonoid biosynthesis	K13260;K13260	GO:0031224//intrinsic component of membrane	GO:0016491//oxidoreductase activity;GO:0046906//tetrapyrrole binding;GO:0046914//transition metal ion binding	GO:0044710//single-organism metabolic process
ncbi_112757014	0.290503	1.44792	1.30455	2.82033	1.84971	1.09185	0.784974	1.53616e-122	1.31275e-120	CDSP32	PREDICTED: thioredoxin-like protein CDSP32, chloroplastic [Arachis ipaensis]	-	-	-	-	-	GO:0015036//disulfide oxidoreductase activity	GO:0019725//cellular homeostasis;GO:0044710//single-organism metabolic process
ncbi_112788899	0.702048	0.239583	0.224242	0.244246	0.343931	0.246101	0.829016	1.76493e-122	1.50652e-120	EP3	PREDICTED: endochitinase EP3 [Arachis duranensis]	Metabolism;Metabolism	Global and overview maps;Carbohydrate metabolism	ko01100//Metabolic pathways;ko00520//Amino sugar and nucleotide sugar metabolism	K01183;K01183	-	-	-
ncbi_112709382	0.206704	0.0416667	0	0	0	0.0034662	0.349741	2.49578e-122	2.12793e-120	UPTG2	PREDICTED: alpha-1,4-glucan-protein synthase [UDP-forming] 2 [Arachis duranensis]	Metabolism	Carbohydrate metabolism	ko00520//Amino sugar and nucleotide sugar metabolism	K13379	-	-	-
ncbi_112791637	0.402235	0.260417	0.0984848	0.118286	0.130058	0.10052	0.512953	2.52028e-122	2.14636e-120	SlH4	histone H4 [Zea mays]	-	-	-	-	GO:0005911//cell-cell junction;GO:0009536//plastid;GO:0031090//organelle membrane;GO:0043232//intracellular non-membrane-bounded organelle	GO:0003676//nucleic acid binding;GO:0046983//protein dimerization activity	GO:0034728//nucleosome organization
ncbi_112707157	0.329609	0.21875	0.122727	0.101023	0.433526	0.0953206	1	2.75554e-122	2.34404e-120	--	taximin [Taxus baccata]	-	-	-	-	-	-	-
ncbi_112772729	0.534451	0.822917	0.274242	0.313939	0.933526	0.240901	1.40155	3.0374e-122	2.58085e-120	PBP1	PREDICTED: calcium-binding protein PBP1-like [Arachis ipaensis]	-	-	-	-	-	-	-
ncbi_112723466	0.33892	1.36458	1.61212	2.86637	1.80347	1.11265	0.839378	3.57642e-122	3.03539e-120	RPL35	PREDICTED: 50S ribosomal protein L35, chloroplastic [Arachis ipaensis]	Genetic Information Processing	Translation	ko03010//Ribosome	K02916	GO:0030529//intracellular ribonucleoprotein complex	-	-
ncbi_112726806	0.441341	0.291667	0.140909	0.138747	0.526012	0.129983	0.880829	4.06631e-122	3.44724e-120	--	BON1-associated-like protein [Medicago truncatula]	-	-	-	-	-	-	-
ncbi_112733527	0.443203	0.302083	0.130303	0.168798	0.210983	0.102253	0.906736	5.64063e-122	4.77644e-120	HSP17.5-E	PREDICTED: 17.3 kDa class I heat shock protein [Arachis ipaensis]	Genetic Information Processing	Folding, sorting and degradation	ko04141//Protein processing in endoplasmic reticulum	K13993	-	-	-
ncbi_112722610	0.316574	0.135417	0.0545455	0.0460358	0.0982659	0.0398614	0.580311	5.72367e-122	4.84125e-120	UPTG2	PREDICTED: alpha-1,4-glucan-protein synthase [UDP-forming] 2 [Arachis ipaensis]	Metabolism	Carbohydrate metabolism	ko00520//Amino sugar and nucleotide sugar metabolism	K13379	-	-	-
ncbi_112733082	0.459963	0.583333	0.175758	0.212276	0.433526	0.159445	0.911917	6.37423e-122	5.38539e-120	MAPKKK3	PREDICTED: mitogen-activated protein kinase kinase kinase YODA-like [Arachis duranensis]	-	-	-	-	-	GO:0016301//kinase activity;GO:0032550//purine ribonucleoside binding	GO:0006464//cellular protein modification process;GO:0006796//phosphate-containing compound metabolic process
ncbi_112797604	0.165736	0.947917	0.889394	2.0032	2.06069	0.762565	0.471503	7.79197e-122	6.57573e-120	PGLP1B	PREDICTED: phosphoglycolate phosphatase 1B, chloroplastic-like [Arachis duranensis]	Metabolism;Metabolism;Metabolism;Metabolism	Global and overview maps;Global and overview maps;Global and overview maps;Carbohydrate metabolism	ko01100//Metabolic pathways;ko01110//Biosynthesis of secondary metabolites;ko01200//Carbon metabolism;ko00630//Glyoxylate and dicarboxylate metabolism	K19269;K19269;K19269;K19269	-	GO:0042578//phosphoric ester hydrolase activity	GO:0006796//phosphate-containing compound metabolic process
ncbi_112765218	0.519553	0.604167	0.301515	0.37468	0.734104	0.20104	1.54145	1.05125e-121	8.86155e-120	CYTB5-E	PREDICTED: cytochrome b5 isoform E [Arachis duranensis]	-	-	-	-	-	GO:0043169//cation binding	-
ncbi_112716675	0.178771	0.0833333	0.0181818	0.0134271	0.00867052	0.00693241	0.435233	1.55664e-121	1.31069e-119	ARB_01444	PREDICTED: probable endo-1,3(4)-beta-glucanase ARB_01444 [Arachis ipaensis]	-	-	-	-	-	-	-
ncbi_112783350	0.3054	0.34375	0.10303	0.133632	0.231214	0.0762565	0.937824	1.67751e-121	1.41087e-119	UBL5	PREDICTED: ubiquitin-like protein 5 [Cicer arietinum]	-	-	-	-	-	-	-
ncbi_112766755	0.0316574	0.302083	0.490909	1.03581	0.751445	0.358752	0.0725389	1.79377e-121	1.50695e-119	LHCA5	PREDICTED: photosystem I chlorophyll a/b-binding protein 5, chloroplastic [Arachis ipaensis]	Metabolism	Energy metabolism	ko00196//Photosynthesis - antenna proteins	K08911	GO:0009522//photosystem I;GO:0031224//intrinsic component of membrane;GO:0044434//chloroplast part	GO:0043169//cation binding;GO:0046906//tetrapyrrole binding	GO:0006464//cellular protein modification process;GO:0009668//plastid membrane organization;GO:0009765//photosynthesis, light harvesting;GO:0043623//cellular protein complex assembly
ncbi_112783666	0.387337	0.479167	0.181818	0.303069	0.531792	0.140381	1.34456	1.82336e-121	1.53008e-119	SRP	PREDICTED: stress-related protein [Arachis ipaensis]	-	-	-	-	GO:0043231//intracellular membrane-bounded organelle	-	GO:0010243//response to organonitrogen compound;GO:0034645//cellular macromolecule biosynthetic process;GO:0046942//carboxylic acid transport
ncbi_112723090	0.33892	0.354167	0.104545	0.125959	0.479769	0.119584	0.914508	2.18599e-121	1.83231e-119	--	PREDICTED: uncharacterized protein LOC107638674 [Arachis ipaensis]	-	-	-	-	-	-	-
ncbi_112785110	0.523277	0.354167	0.271212	0.307545	1.34393	0.230503	1.23057	2.73632e-121	2.29103e-119	PTI5	PREDICTED: pathogenesis-related genes transcriptional activator PTI5-like [Arachis ipaensis]	-	-	-	-	-	-	GO:0010467//gene expression;GO:0034645//cellular macromolecule biosynthetic process
ncbi_112789418	0.00931099	0.3125	0.443939	0.846547	0.554913	0.299827	0.0569948	4.37156e-121	3.65605e-119	AIMP1	PREDICTED: aminoacyl tRNA synthase complex-interacting multifunctional protein 1 [Arachis duranensis]	-	-	-	-	-	-	-
ncbi_112695152	0.472998	0.177083	0.0954545	0.0831202	0.147399	0.084922	0.42228	1.16086e-120	9.69769e-119	PDR1	PREDICTED: pleiotropic drug resistance protein 1-like [Arachis duranensis]	-	-	-	-	-	GO:0017111//nucleoside-triphosphatase activity;GO:0032550//purine ribonucleoside binding	-
ncbi_112750380	0.560521	0.5	0.169697	0.269182	0.508671	0.218371	1.06736	2.2924e-120	1.91289e-118	MPSR1	PREDICTED: E3 ubiquitin-protein ligase RING1-like [Arachis ipaensis]	-	-	-	-	-	-	-
ncbi_112793152	0.0111732	0.104167	0.362121	0.859974	0.473988	0.253033	0.0233161	4.91701e-120	4.0984e-118	PNSB5	PREDICTED: photosynthetic NDH subunit of subcomplex B 5, chloroplastic [Arachis duranensis]	-	-	-	-	GO:0044434//chloroplast part	-	GO:0006090//pyruvate metabolic process;GO:0006873//cellular ion homeostasis;GO:0009668//plastid membrane organization;GO:0030001//metal ion transport
ncbi_112736299	0.992551	2.9375	3.21818	5.69565	3.83815	2.487	2.41192	5.50403e-120	4.58257e-118	TUFA	PREDICTED: elongation factor Tu, chloroplastic [Arachis ipaensis]	Organismal Systems	Environmental adaptation	ko04626//Plant-pathogen interaction	K02358	-	-	-
ncbi_112723221	0.281192	0.09375	0.0393939	0.0415601	0.0115607	0.0467938	0.409326	6.35375e-120	5.28412e-118	DRR49A	PREDICTED: pathogenesis-related protein 2-like [Arachis ipaensis]	-	-	-	-	-	-	-
ncbi_112703816	0.337058	0.114583	0.0666667	0.0965473	0.294798	0.0693241	0.782383	6.50799e-120	5.40635e-118	ATJ8	PREDICTED: chaperone protein dnaJ 8, chloroplastic-like [Arachis duranensis]	-	-	-	-	-	-	-
ncbi_112755483	0.325885	0.21875	0.0727273	0.0709719	0.121387	0.0415945	0.658031	6.81124e-120	5.65196e-118	REIL1	PREDICTED: cytoplasmic 60S subunit biogenesis factor REI1 homolog 1 [Arachis ipaensis]	-	-	-	-	-	-	-
ncbi_112794539	0.104283	0.666667	0.957576	1.3913	0.725434	0.668977	0.209845	6.82928e-120	5.66062e-118	ycf54	PREDICTED: uncharacterized protein LOC107474227 [Arachis duranensis]	-	-	-	-	-	-	-
ncbi_112766452	0.307263	1.54167	1.44848	2.98913	1.89884	1.12305	1.09326	7.58962e-120	6.28385e-118	PSRP6	PREDICTED: 50S ribosomal protein 6, chloroplastic [Arachis ipaensis]	-	-	-	-	-	-	-
ncbi_112728522	0.350093	0.177083	0.0727273	0.0805627	0.199422	0.0519931	0.626943	9.52673e-120	7.87892e-118	--	PREDICTED: universal stress protein A-like protein isoform X1 [Arachis duranensis]	-	-	-	-	GO:0016020//membrane;GO:0043231//intracellular membrane-bounded organelle	GO:0003824//catalytic activity	GO:0010033//response to organic substance
ncbi_112765952	0.283054	0.291667	0.0560606	0.0709719	0.407514	0.0537262	0.663212	9.96142e-120	8.22928e-118	HSPRO2	PREDICTED: nematode resistance protein-like HSPRO2 [Arachis ipaensis]	-	-	-	-	-	-	-
ncbi_112736825	0.359404	0.25	0.128788	0.109335	0.479769	0.0918544	0.764249	1.81915e-119	1.50116e-117	JGB	PREDICTED: mitochondrial division protein 1-like [Arachis ipaensis]	-	-	-	-	-	-	-
ncbi_112758105	0.297952	0.0833333	0.0272727	0.028133	0.0491329	0.0207972	0.331606	1.87641e-119	1.5467e-117	RBOHB	PREDICTED: respiratory burst oxidase homolog protein B [Arachis ipaensis]	Organismal Systems;Environmental Information Processing	Environmental adaptation;Signal transduction	ko04626//Plant-pathogen interaction;ko04016//MAPK signaling pathway - plant	K13447;K13447	GO:0031224//intrinsic component of membrane	GO:0046872//metal ion binding;GO:0050664//oxidoreductase activity, acting on NAD(P)H, oxygen as acceptor	GO:0044710//single-organism metabolic process
ncbi_112751698	0.242086	0.166667	0.0560606	0.0390026	0.150289	0.0363951	0.556995	3.33985e-119	2.74995e-117	At5g51830	PREDICTED: probable fructokinase-7 [Arachis ipaensis]	Metabolism;Metabolism;Metabolism;Metabolism	Global and overview maps;Carbohydrate metabolism;Carbohydrate metabolism;Carbohydrate metabolism	ko01100//Metabolic pathways;ko00500//Starch and sucrose metabolism;ko00520//Amino sugar and nucleotide sugar metabolism;ko00051//Fructose and mannose metabolism	K00847;K00847;K00847;K00847	-	-	-
ncbi_112710696	0.459963	0.604167	0.415152	0.472506	1.99422	0.299827	1.56736	6.35946e-119	5.23043e-117	GOLS2	PREDICTED: galactinol synthase 2-like [Arachis duranensis]	Metabolism	Carbohydrate metabolism	ko00052//Galactose metabolism	K18819	-	GO:0016740//transferase activity	-
ncbi_112719766	0.0409683	0.427083	0.478788	1.22506	0.861272	0.388215	0.145078	6.56881e-119	5.39664e-117	BOU	PREDICTED: mitochondrial carnitine/acylcarnitine carrier-like protein isoform X1 [Arachis ipaensis]	-	-	-	-	-	-	-
ncbi_112762532	0.364991	0.208333	0.080303	0.111253	0.268786	0.0606586	0.61399	1.17364e-118	9.63151e-117	CIPK3	PREDICTED: CBL-interacting serine/threonine-protein kinase 3-like [Arachis duranensis]	-	-	-	-	-	GO:0004672//protein kinase activity;GO:0032550//purine ribonucleoside binding	GO:0006464//cellular protein modification process;GO:0006796//phosphate-containing compound metabolic process;GO:0050794//regulation of cellular process
ncbi_112709747	0.39851	0.416667	0.113636	0.138107	0.271676	0.117851	0.753886	2.1223e-118	1.73975e-116	CAF1-7	PREDICTED: probable CCR4-associated factor 1 homolog 7 [Arachis duranensis]	Genetic Information Processing	Folding, sorting and degradation	ko03018//RNA degradation	K12581	GO:0043231//intracellular membrane-bounded organelle	-	-
ncbi_112737338	0.0670391	0.364583	0.7	1.30179	0.913295	0.450607	0.183938	2.94898e-118	2.41476e-116	AIMP1	PREDICTED: LOW QUALITY PROTEIN: aminoacyl tRNA synthase complex-interacting multifunctional protein 1 [Arachis ipaensis]	-	-	-	-	-	-	-
ncbi_112722247	0.350093	1.14583	1.33788	3.07801	2.04913	1.05373	1.13472	3.0952e-118	2.5317e-116	ATPD	PREDICTED: ATP synthase delta chain, chloroplastic isoform X2 [Arachis ipaensis]	Metabolism;Metabolism;Metabolism	Global and overview maps;Energy metabolism;Energy metabolism	ko01100//Metabolic pathways;ko00190//Oxidative phosphorylation;ko00195//Photosynthesis	K02113;K02113;K02113	GO:0009526//plastid envelope;GO:0031976//plastid thylakoid;GO:0044434//chloroplast part	GO:0019829//cation-transporting ATPase activity	GO:0005982//starch metabolic process;GO:0006090//pyruvate metabolic process;GO:0006605//protein targeting;GO:0006739//NADP metabolic process;GO:0006754//ATP biosynthetic process;GO:0006779//porphyrin-containing compound biosynthetic process;GO:0009620//response to fungus;GO:0009668//plastid membrane organization;GO:0009696//salicylic acid metabolic process;GO:0009755//hormone-mediated signaling p…
ncbi_112720841	0.445065	0.302083	0.15	0.181586	0.294798	0.0953206	0.896373	3.4527e-118	2.82102e-116	CIPK9	PREDICTED: CBL-interacting serine/threonine-protein kinase 9-like [Arachis duranensis]	-	-	-	-	-	-	-
ncbi_112726807	0.461825	0.25	0.110606	0.143223	0.196532	0.131716	0.787565	5.0738e-118	4.14099e-116	ASK8	PREDICTED: shaggy-related protein kinase theta-like [Arachis duranensis]	-	-	-	-	GO:0043231//intracellular membrane-bounded organelle;GO:0044444//cytoplasmic part	GO:0004672//protein kinase activity;GO:0032550//purine ribonucleoside binding	GO:0006468//protein phosphorylation;GO:0009725//response to hormone
ncbi_112733912	0.193669	0.739583	1.08485	1.98593	1.33815	0.785095	0.435233	6.50728e-118	5.30511e-116	EO	PREDICTED: 2-methylene-furan-3-one reductase [Arachis duranensis]	-	-	-	-	-	GO:0003824//catalytic activity;GO:0046914//transition metal ion binding	GO:0044710//single-organism metabolic process
ncbi_112727869	0.597765	0.322917	0.245455	0.207801	0.358382	0.194107	0.764249	6.74853e-118	5.49577e-116	--	PAR1 protein [Medicago truncatula]	-	-	-	-	-	-	-
ncbi_112717106	0.258845	0.125	0.0166667	0.0179028	0.0289017	0.0190641	0.401554	9.38427e-118	7.63387e-116	--	PREDICTED: plectin isoform X1 [Arachis duranensis]	-	-	-	-	-	-	-
ncbi_112772179	0.852886	0.864583	0.533333	0.670077	0.684971	0.383016	1.86269	9.97335e-118	8.10422e-116	ANT1	PREDICTED: ADP,ATP carrier protein 1, mitochondrial-like [Arachis ipaensis]	-	-	-	-	-	-	-
ncbi_112726619	0.256983	0.145833	0.0454545	0.0415601	0.106936	0.0450607	0.588083	1.66924e-117	1.35493e-115	NGA3	PREDICTED: B3 domain-containing transcription factor NGA3-like [Arachis ipaensis]	-	-	-	-	-	-	-
ncbi_112776079	0.588454	1.88542	2.28333	3.75192	2.15318	1.65511	1.13472	1.72367e-117	1.39758e-115	RPL4	PREDICTED: LOW QUALITY PROTEIN: 50S ribosomal protein L4, chloroplastic [Arachis ipaensis]	Genetic Information Processing	Translation	ko03010//Ribosome	K02926	-	-	-
ncbi_112696156	0.24581	0.0833333	0.0136364	0.0191816	0.0693642	0.0311958	0.380829	1.73683e-117	1.40672e-115	LKR/SDH	PREDICTED: alpha-aminoadipic semialdehyde synthase [Arachis duranensis]	Metabolism;Metabolism;Metabolism	Global and overview maps;Global and overview maps;Amino acid metabolism	ko01100//Metabolic pathways;ko01110//Biosynthesis of secondary metabolites;ko00310//Lysine degradation	K14157;K14157;K14157	GO:0044444//cytoplasmic part	GO:0004753//saccharopine dehydrogenase activity	GO:0003006//developmental process involved in reproduction;GO:0009746//response to hexose;GO:0018205//peptidyl-lysine modification;GO:0019474//L-lysine catabolic process to acetyl-CoA;GO:0034285//response to disaccharide;GO:0042743//hydrogen peroxide metabolic process
ncbi_112727712	0.325885	0.166667	0.0621212	0.0588235	0.176301	0.05026	0.645078	1.74381e-117	1.41084e-115	VAMP721	PREDICTED: vesicle-associated membrane protein 722 [Arachis duranensis]	-	-	-	-	GO:0031224//intrinsic component of membrane	-	GO:0006810//transport
ncbi_112711970	0.0931099	0.645833	0.821212	1.69437	1.27457	0.564991	0.331606	1.74802e-117	1.41271e-115	2023-09-01	PREDICTED: stress enhanced protein 1, chloroplastic isoform X1 [Arachis ipaensis]	-	-	-	-	-	-	-
ncbi_112765177	0.188082	0.0208333	0	0	0	0	0.246114	2.52522e-117	2.03861e-115	SCL1	PREDICTED: scarecrow-like protein 1 [Arachis ipaensis]	-	-	-	-	-	-	-
ncbi_112695342	0.413408	0.5625	0.166667	0.225064	0.757225	0.124783	1.12435	2.97246e-117	2.39706e-115	EIF1AX	PREDICTED: eukaryotic translation initiation factor 1A-like [Arachis duranensis]	Genetic Information Processing	Translation	ko03013//RNA transport	K03236	-	GO:0008135//translation factor activity, RNA binding	GO:0006412//translation
ncbi_112764966	0.545624	0.333333	0.145455	0.211637	0.274566	0.147314	0.707254	3.0466e-117	2.4542e-115	CYP73A14	PREDICTED: trans-cinnamate 4-monooxygenase [Arachis ipaensis]	Metabolism;Metabolism;Metabolism;Metabolism;Metabolism;Metabolism;Metabolism	Global and overview maps;Global and overview maps;Biosynthesis of other secondary metabolites;Metabolism of cofactors and vitamins;Biosynthesis of other secondary metabolites;Amino acid metabolism;Biosynthesis of other secondary metabolites	ko01100//Metabolic pathways;ko01110//Biosynthesis of secondary metabolites;ko00940//Phenylpropanoid biosynthesis;ko00130//Ubiquinone and other terpenoid-quinone biosynthesis;ko00941//Flavonoid biosynthesis;ko00360//Phenylalanine metabolism;ko00945//Stilbenoid, diarylheptanoid and gingerol biosynthesis	K00487;K00487;K00487;K00487;K00487;K00487;K00487	-	GO:0016709//oxidoreductase activity, acting on paired donors, with incorporation or reduction of molecular oxygen, NAD(P)H as one donor, and incorporation of one atom of oxygen;GO:0046906//tetrapyrrole binding;GO:0046914//transition metal ion binding	GO:0044710//single-organism metabolic process
ncbi_112755582	0.405959	0.291667	0.137879	0.140665	0.210983	0.0883882	0.839378	3.39081e-117	2.72852e-115	TFIIB1	PREDICTED: transcription initiation factor IIB [Arachis ipaensis]	Genetic Information Processing	Transcription	ko03022//Basal transcription factors	K03124	-	GO:0008134//transcription factor binding;GO:0046914//transition metal ion binding	GO:0006412//translation;GO:0010468//regulation of gene expression;GO:0032774//RNA biosynthetic process
ncbi_112736078	0.353818	0.15625	0.0484848	0.0543478	0.130058	0.0641248	0.525907	3.97975e-117	3.19897e-115	--	PREDICTED: uncharacterized protein LOC107481073 [Arachis duranensis]	-	-	-	-	-	-	-
ncbi_112772207	0.316574	0.166667	0.0545455	0.0632992	0.225434	0.0693241	0.639896	5.23496e-117	4.20339e-115	FRK2	PREDICTED: fructokinase-2 [Arachis ipaensis]	Metabolism;Metabolism;Metabolism;Metabolism	Global and overview maps;Carbohydrate metabolism;Carbohydrate metabolism;Carbohydrate metabolism	ko01100//Metabolic pathways;ko00500//Starch and sucrose metabolism;ko00520//Amino sugar and nucleotide sugar metabolism;ko00051//Fructose and mannose metabolism	K00847;K00847;K00847;K00847	-	GO:0016772//transferase activity, transferring phosphorus-containing groups	GO:0016310//phosphorylation;GO:0019321//pentose metabolic process
ncbi_112773233	0.240223	0.114583	0.0590909	0.0543478	0.387283	0.0467938	0.660622	9.68551e-117	7.76855e-115	MYB102	PREDICTED: transcription factor MYB39-like [Arachis ipaensis]	Organismal Systems	Environmental adaptation	ko04626//Plant-pathogen interaction	K09422	-	-	-
ncbi_112790514	0.884544	0.770833	0.471212	0.514066	1.12139	0.369151	1.37306	1.39137e-116	1.11479e-114	CCR1	PREDICTED: cinnamoyl-CoA reductase 1-like [Arachis duranensis]	-	-	-	-	-	-	-
ncbi_112720025	0.0614525	0.385417	0.678788	1.34719	0.82659	0.445407	0.225389	1.40959e-116	1.12817e-114	--	PREDICTED: uncharacterized protein LOC107608346 [Arachis ipaensis]	-	-	-	-	-	-	-
ncbi_112772865	0.0242086	0.21875	0.456061	0.923274	0.375723	0.348354	0.0259067	1.50618e-116	1.20418e-114	PSB27-1	PREDICTED: photosystem II repair protein PSB27-H1, chloroplastic [Arachis ipaensis]	Metabolism;Metabolism	Global and overview maps;Energy metabolism	ko01100//Metabolic pathways;ko00195//Photosynthesis	K08902;K08902	-	-	-
ncbi_112696380	0.60149	0.4375	0.231818	0.247442	0.745665	0.218371	0.927461	1.702e-116	1.35928e-114	GASA1	PREDICTED: gibberellin-regulated protein 1 [Arachis duranensis]	-	-	-	-	-	-	-
ncbi_112736573	0.452514	0.375	0.136364	0.180946	0.381503	0.124783	0.901554	2.73731e-116	2.18377e-114	PBL5	PREDICTED: serine/threonine-protein kinase CDL1-like [Arachis duranensis]	-	-	-	-	-	-	-
ncbi_112736485	0.0558659	0.333333	0.631818	1.15665	0.83237	0.438475	0.142487	6.59298e-116	5.25412e-114	LOG1	PREDICTED: cytokinin riboside 5'-monophosphate phosphoribohydrolase LOG1 [Arachis ipaensis]	-	-	-	-	-	-	-
ncbi_112732729	0.122905	0.635417	0.990909	1.44054	0.797688	0.783362	0.183938	6.67977e-116	5.31759e-114	PIP1-3	PREDICTED: aquaporin PIP1-3 [Arachis ipaensis]	-	-	-	-	-	-	-
ncbi_112696046	0.335196	0.239583	0.0833333	0.0856777	0.202312	0.0814558	0.689119	7.86997e-116	6.25839e-114	GK-2	PREDICTED: guanylate kinase 1 isoform X1 [Arachis duranensis]	Metabolism;Metabolism	Global and overview maps;Nucleotide metabolism	ko01100//Metabolic pathways;ko00230//Purine metabolism	K00942;K00942	-	GO:0016772//transferase activity, transferring phosphorus-containing groups	GO:0009117//nucleotide metabolic process
ncbi_112782767	0.176909	1.05208	0.921212	2.33951	1.64162	0.752166	0.704663	8.84368e-116	7.0252e-114	RPL18	PREDICTED: 50S ribosomal protein L18, chloroplastic-like [Arachis ipaensis]	Genetic Information Processing	Translation	ko03010//Ribosome	K02881	-	-	-
ncbi_36489171	0.741155	0.833333	0.737879	0.69821	0.540462	1.16464	0.595855	1.19862e-115	9.51137e-114	cemA	chloroplast envelope membrane protein (chloroplast) [Arachis hypogaea]	-	-	-	-	GO:0009528//plastid inner membrane;GO:0031224//intrinsic component of membrane	GO:0015077//monovalent inorganic cation transmembrane transporter activity	GO:0015992//proton transport
ncbi_112723291	0.00931099	0.1875	0.418182	0.796675	0.364162	0.344887	0.0233161	1.37227e-115	1.08778e-113	--	PREDICTED: mavicyanin-like [Arachis ipaensis]	-	-	-	-	-	-	-
ncbi_112696114	0.312849	0.947917	1.48939	2.45077	1.59538	1.11092	0.544041	2.56264e-115	2.0292e-113	FAD2-2	microsomal omega-6 fatty acid desaturase [Arachis hypogaea]	Metabolism;Metabolism	Global and overview maps;Lipid metabolism	ko01212//Fatty acid metabolism;ko01040//Biosynthesis of unsaturated fatty acids	K10256;K10256	GO:0031090//organelle membrane;GO:0031224//intrinsic component of membrane	GO:0016705//oxidoreductase activity, acting on paired donors, with incorporation or reduction of molecular oxygen	GO:0006633//fatty acid biosynthetic process
ncbi_112777632	0.0595903	0.572917	0.642424	1.26471	0.947977	0.455806	0.160622	2.9218e-115	2.31114e-113	At1g54780	PREDICTED: UPF0603 protein At1g54780, chloroplastic [Arachis ipaensis]	-	-	-	-	GO:0031224//intrinsic component of membrane;GO:0031976//plastid thylakoid;GO:0044434//chloroplast part;GO:0044436//thylakoid part	-	GO:0000097//sulfur amino acid biosynthetic process;GO:0006090//pyruvate metabolic process;GO:0006633//fatty acid biosynthetic process;GO:0006779//porphyrin-containing compound biosynthetic process;GO:0006796//phosphate-containing compound metabolic process;GO:0006996//organelle organization;GO:0009639//response to red or far red light;GO:0009765//photosynthesis, light harvesting;GO:0009767//photo…
ncbi_112703606	0.340782	0.333333	0.154545	0.170716	0.719653	0.114385	1.06736	3.64566e-115	2.88065e-113	--	phosphatase 2C (PP2C)-like protein [Corchorus capsularis]	-	-	-	-	-	-	-
ncbi_112698117	0.560521	0.479167	0.239394	0.313939	0.289017	0.213172	0.901554	4.72653e-115	3.73075e-113	SlH4	histone H4 [Zea mays]	-	-	-	-	GO:0005911//cell-cell junction;GO:0009536//plastid;GO:0031090//organelle membrane;GO:0043232//intracellular non-membrane-bounded organelle	GO:0003676//nucleic acid binding;GO:0046983//protein dimerization activity	GO:0034728//nucleosome organization
ncbi_112707262	0.00558659	0.0833333	0.29697	0.717391	0.34104	0.176776	0.0207254	4.91195e-115	3.873e-113	PNSL3	PREDICTED: photosynthetic NDH subunit of lumenal location 3, chloroplastic [Arachis duranensis]	Metabolism;Metabolism	Global and overview maps;Energy metabolism	ko01100//Metabolic pathways;ko00195//Photosynthesis	K08901;K08901	GO:0009521//photosystem;GO:0031976//plastid thylakoid;GO:0044434//chloroplast part	-	GO:0006091//generation of precursor metabolites and energy;GO:0044710//single-organism metabolic process;GO:0044763//single-organism cellular process
ncbi_112792050	0.117318	0.572917	0.830303	1.66752	1.08092	0.677643	0.313472	4.97399e-115	3.91776e-113	--	PREDICTED: uncharacterized protein LOC107493202 [Arachis duranensis]	-	-	-	-	-	-	-
ncbi_112696411	0.581006	2.125	1.91515	4.01343	2.89017	1.59619	1.46632	6.63421e-115	5.21992e-113	CDSP32	PREDICTED: thioredoxin-like protein CDSP32, chloroplastic [Arachis duranensis]	-	-	-	-	-	GO:0015036//disulfide oxidoreductase activity	GO:0019725//cellular homeostasis;GO:0044710//single-organism metabolic process
ncbi_112764373	0.413408	0.229167	0.0924242	0.141304	0.294798	0.107452	0.810881	7.62682e-115	5.99458e-113	TOL3	PREDICTED: TOM1-like protein 2 [Arachis ipaensis]	-	-	-	-	-	-	GO:0015031//protein transport
ncbi_112764656	0.873371	1.08333	0.590909	0.747442	0.939306	0.443674	2.14767	1.34262e-114	1.05417e-112	ALDC	PREDICTED: fructose-bisphosphate aldolase, cytoplasmic isozyme [Arachis ipaensis]	Metabolism;Metabolism;Metabolism;Metabolism;Metabolism;Metabolism;Metabolism;Metabolism	Global and overview maps;Global and overview maps;Global and overview maps;Global and overview maps;Carbohydrate metabolism;Energy metabolism;Carbohydrate metabolism;Carbohydrate metabolism	ko01100//Metabolic pathways;ko01110//Biosynthesis of secondary metabolites;ko01200//Carbon metabolism;ko01230//Biosynthesis of amino acids;ko00010//Glycolysis / Gluconeogenesis;ko00710//Carbon fixation in photosynthetic organisms;ko00051//Fructose and mannose metabolism;ko00030//Pentose phosphate pathway	K01623;K01623;K01623;K01623;K01623;K01623;K01623;K01623	-	-	-
ncbi_112728158	0.52514	1.92708	2.34545	3.75	2.31503	1.66031	1.31088	2.72091e-114	2.13409e-112	UBICEP52-7	Ubiquitin supergroup,Ribosomal protein L40e [Theobroma cacao]	Genetic Information Processing	Translation	ko03010//Ribosome	K02927	GO:0030529//intracellular ribonucleoprotein complex	-	GO:0010467//gene expression
ncbi_112755892	0.299814	0.239583	0.0621212	0.0664962	0.312139	0.0797227	0.707254	3.32952e-114	2.60869e-112	FAP2	PREDICTED: fatty-acid-binding protein 2 [Arachis ipaensis]	-	-	-	-	GO:0009536//plastid	-	-
ncbi_112711505	0.290503	0.25	0.0484848	0.0588235	0.187861	0.0433276	0.554404	3.91855e-114	3.06697e-112	PCFS4	PREDICTED: polyadenylation and cleavage factor homolog 4-like [Arachis ipaensis]	Genetic Information Processing	Translation	ko03015//mRNA surveillance pathway	K14400	-	-	-
ncbi_112765128	0.579143	0.71875	0.251515	0.332481	0.511561	0.247834	1.17098	5.25183e-114	4.10619e-112	SlH4	histone H4 [Zea mays]	-	-	-	-	GO:0005911//cell-cell junction;GO:0009536//plastid;GO:0031090//organelle membrane;GO:0043232//intracellular non-membrane-bounded organelle	GO:0003676//nucleic acid binding;GO:0046983//protein dimerization activity	GO:0034728//nucleosome organization
ncbi_112716504	0.0130354	0.197917	0.383333	0.88555	0.598266	0.336222	0.0518135	7.05642e-114	5.51134e-112	CRR7	PREDICTED: protein CHLORORESPIRATORY REDUCTION 7, chloroplastic [Arachis duranensis]	-	-	-	-	-	-	-
ncbi_112796879	0.0223464	0.375	0.486364	1.07225	0.846821	0.384749	0.126943	1.49006e-113	1.16258e-111	FBP	PREDICTED: fructose-1,6-bisphosphatase, chloroplastic [Arachis duranensis]	Metabolism;Metabolism;Metabolism;Metabolism;Metabolism;Metabolism;Metabolism	Global and overview maps;Global and overview maps;Global and overview maps;Carbohydrate metabolism;Energy metabolism;Carbohydrate metabolism;Carbohydrate metabolism	ko01100//Metabolic pathways;ko01110//Biosynthesis of secondary metabolites;ko01200//Carbon metabolism;ko00010//Glycolysis / Gluconeogenesis;ko00710//Carbon fixation in photosynthetic organisms;ko00051//Fructose and mannose metabolism;ko00030//Pentose phosphate pathway	K03841;K03841;K03841;K03841;K03841;K03841;K03841	GO:0009536//plastid	GO:0043169//cation binding;GO:0050308//sugar-phosphatase activity	GO:0006796//phosphate-containing compound metabolic process;GO:0015977//carbon fixation
ncbi_112764077	0.273743	0.104167	0.0181818	0.0345269	0.083815	0.0259965	0.414508	2.69865e-113	2.10333e-111	COR2	PREDICTED: NAD(P)H-dependent 6'-deoxychalcone synthase-like [Arachis ipaensis]	-	-	-	-	-	-	-
ncbi_112709733	0.0893855	0.708333	0.765152	1.41432	1.13873	0.530329	0.225389	3.07693e-113	2.39566e-111	ACR11	PREDICTED: ACT domain-containing protein ACR11-like [Arachis duranensis]	-	-	-	-	GO:0009526//plastid envelope;GO:0009532//plastid stroma;GO:0044434//chloroplast part	GO:0016772//transferase activity, transferring phosphorus-containing groups;GO:0031406//carboxylic acid binding	GO:0006091//generation of precursor metabolites and energy;GO:0006873//cellular ion homeostasis;GO:0006970//response to osmotic stress;GO:0009617//response to bacterium;GO:0009746//response to hexose;GO:0030001//metal ion transport
ncbi_112705728	0.702048	2.15625	2.47121	4.18542	3.10983	1.97054	1.43264	3.28419e-113	2.55436e-111	GAPB	PREDICTED: glyceraldehyde-3-phosphate dehydrogenase B, chloroplastic [Arachis duranensis]	Metabolism;Metabolism;Metabolism	Global and overview maps;Global and overview maps;Energy metabolism	ko01100//Metabolic pathways;ko01200//Carbon metabolism;ko00710//Carbon fixation in photosynthetic organisms	K05298;K05298;K05298	-	GO:0000166//nucleotide binding;GO:0004672//protein kinase activity;GO:0016903//oxidoreductase activity, acting on the aldehyde or oxo group of donors;GO:0032550//purine ribonucleoside binding	GO:0006396//RNA processing;GO:0006464//cellular protein modification process;GO:0019318//hexose metabolic process
ncbi_114927090	0.716946	0.71875	0.495455	0.523018	0.283237	0.774697	0.450777	3.58817e-113	2.78787e-111	ycf3	hypothetical chloroplast RF34 (chloroplast) [Arachis hypogaea]	-	-	-	-	GO:0034357//photosynthetic membrane;GO:0044434//chloroplast part	-	GO:0044237//cellular metabolic process
ncbi_112741236	0.236499	0.0520833	0.0181818	0.0377238	0.0867052	0.0155979	0.484456	4.46841e-113	3.46817e-111	APA1	PREDICTED: aspartic proteinase A1 isoform X1 [Arachis ipaensis]	-	-	-	-	-	GO:0016787//hydrolase activity	GO:0019538//protein metabolic process
ncbi_112785204	0.392924	0.40625	0.113636	0.103581	0.274566	0.0797227	0.668394	5.44095e-113	4.21861e-111	HIS2B	PREDICTED: probable histone H2B.3 [Arachis duranensis]	-	-	-	-	GO:0043231//intracellular membrane-bounded organelle;GO:0043232//intracellular non-membrane-bounded organelle	GO:0003676//nucleic acid binding;GO:0046983//protein dimerization activity	-
ncbi_112791918	0.404097	0.229167	0.0984848	0.119565	0.33237	0.0953206	0.673575	5.8005e-113	4.4927e-111	NPF8.1	PREDICTED: protein NRT1/ PTR FAMILY 8.1-like [Arachis duranensis]	-	-	-	-	-	-	-
ncbi_112714356	0.402235	0.3125	0.116667	0.160486	0.323699	0.117851	0.984456	7.35801e-113	5.69313e-111	UBL5	PREDICTED: ubiquitin-like protein 5 [Cicer arietinum]	-	-	-	-	-	-	-
ncbi_112755381	0.625698	0.65625	0.309091	0.359335	0.763006	0.275563	1.30052	7.50313e-113	5.79938e-111	--	alpha/beta fold hydrolase [Medicago truncatula]	-	-	-	-	-	GO:0003824//catalytic activity	-
ncbi_112744639	0.908752	2.98958	3.23182	4.68478	3.41329	2.19584	1.8601	1.12438e-112	8.68167e-111	RPL30	PREDICTED: 60S ribosomal protein L30 [Glycine max]	Genetic Information Processing	Translation	ko03010//Ribosome	K02908	GO:0030529//intracellular ribonucleoprotein complex	-	GO:0010467//gene expression
ncbi_114926232	0.00372439	0.1875	0.366667	0.69821	0.297688	0.303293	0.0181347	1.15577e-112	8.91475e-111	--	DUF3820 family protein [Medicago truncatula]	-	-	-	-	-	-	-
ncbi_112771606	0.0521415	0.322917	0.615152	1.21739	0.705202	0.516464	0.199482	1.36265e-112	1.04996e-110	OEP16	PREDICTED: outer envelope pore protein 16, chloroplastic isoform X1 [Arachis ipaensis]	-	-	-	-	GO:0031224//intrinsic component of membrane	-	-
ncbi_112802676	0.204842	0.979167	1.16667	2.23657	1.63873	0.923744	0.759067	2.22127e-112	1.70978e-110	RPL15	PREDICTED: 50S ribosomal protein L15, chloroplastic-like [Arachis duranensis]	Genetic Information Processing	Translation	ko03010//Ribosome	K02876	-	-	-
ncbi_112705922	0.439479	0.135417	0.127273	0.111893	0.124277	0.102253	0.629534	3.22262e-112	2.47799e-110	GLT1	PREDICTED: LOW QUALITY PROTEIN: glutamate synthase [NADH], amyloplastic [Arachis duranensis]	Metabolism;Metabolism;Metabolism;Metabolism;Metabolism	Global and overview maps;Global and overview maps;Global and overview maps;Amino acid metabolism;Energy metabolism	ko01100//Metabolic pathways;ko01110//Biosynthesis of secondary metabolites;ko01230//Biosynthesis of amino acids;ko00250//Alanine, aspartate and glutamate metabolism;ko00910//Nitrogen metabolism	K00264;K00264;K00264;K00264;K00264	-	-	-
ncbi_112756472	0.189944	0.177083	0.0439394	0.0319693	0.33526	0.0433276	0.549223	4.57976e-112	3.51791e-110	SUD1	PREDICTED: E3 ubiquitin-protein ligase MARCH8 [Arachis ipaensis]	-	-	-	-	-	-	-
ncbi_112716978	0.303538	0.333333	0.106061	0.0895141	0.254335	0.0797227	0.888601	7.93259e-112	6.08708e-110	NQR	PREDICTED: NADPH:quinone oxidoreductase-like [Arachis duranensis]	-	-	-	-	GO:0009532//plastid stroma;GO:0016020//membrane	GO:0016655//oxidoreductase activity, acting on NAD(P)H, quinone or similar compound as acceptor	GO:0002682//regulation of immune system process;GO:0006090//pyruvate metabolic process;GO:0006605//protein targeting;GO:0006952//defense response;GO:0006970//response to osmotic stress;GO:0006996//organelle organization;GO:0009617//response to bacterium;GO:0009620//response to fungus;GO:0009696//salicylic acid metabolic process;GO:0009755//hormone-mediated signaling pathway;GO:0009863//salicylic …
ncbi_112750281	0.264432	0.0520833	0.0348485	0.0409207	0.0462428	0.0277296	0.414508	8.25109e-112	6.32496e-110	SPCC1442.07c	PREDICTED: uncharacterized protein LOC107643669 isoform X1 [Arachis ipaensis]	-	-	-	-	-	-	-
ncbi_112741641	0.346369	0.333333	0.106061	0.133632	0.132948	0.0727903	0.673575	9.61979e-112	7.36656e-110	ACLB-1	PREDICTED: ATP-citrate synthase beta chain protein 1 [Arachis ipaensis]	Metabolism;Metabolism;Metabolism	Global and overview maps;Global and overview maps;Carbohydrate metabolism	ko01100//Metabolic pathways;ko01110//Biosynthesis of secondary metabolites;ko00020//Citrate cycle (TCA cycle)	K01648;K01648;K01648	-	GO:0004774//succinate-CoA ligase activity;GO:0046912//transferase activity, transferring acyl groups, acyl groups converted into alkyl on transfer	GO:0005975//carbohydrate metabolic process
ncbi_112744269	0.00744879	0.21875	0.369697	0.894501	0.66763	0.30156	0.0621762	1.41858e-111	1.08519e-109	At5g16400	PREDICTED: thioredoxin F-type, chloroplastic-like [Arachis ipaensis]	-	-	-	-	-	-	GO:0044699//single-organism process
ncbi_112777503	0.286778	0.208333	0.0651515	0.0626598	0.141618	0.0537262	0.595855	1.95766e-111	1.49604e-109	NAC016	PREDICTED: NAC domain-containing protein 17-like [Arachis ipaensis]	-	-	-	-	GO:0043231//intracellular membrane-bounded organelle	-	GO:0010468//regulation of gene expression;GO:0034645//cellular macromolecule biosynthetic process
ncbi_112755899	0.268156	0.15625	0.0181818	0.0242967	0.0346821	0.0277296	0.370466	2.34429e-111	1.78967e-109	HSF30	heat shock transcription factor A-2 [Arachis hypogaea subsp. hypogaea] [Arachis hypogaea]	-	-	-	-	GO:0044424//intracellular part	-	GO:0006355//regulation of transcription, DNA-templated;GO:0009408//response to heat
ncbi_112702804	0.47486	0.84375	0.283333	0.306266	0.893064	0.232236	1.28497	2.86901e-111	2.188e-109	At2g30020	PREDICTED: probable protein phosphatase 2C 25 [Arachis duranensis]	-	-	-	-	-	GO:0004721//phosphoprotein phosphatase activity;GO:0043169//cation binding	GO:0006464//cellular protein modification process
ncbi_112733307	0.0204842	0.197917	0.357576	0.868926	0.618497	0.272097	0.0492228	3.18353e-111	2.42538e-109	--	DUF2996 family protein [Medicago truncatula]	-	-	-	-	-	-	GO:0044237//cellular metabolic process
ncbi_112723576	0.240223	0.21875	0.0272727	0.0255754	0.0809249	0.0259965	0.409326	3.98736e-111	3.03467e-109	PMA4	PREDICTED: plasma membrane ATPase 4-like [Arachis ipaensis]	Metabolism	Energy metabolism	ko00190//Oxidative phosphorylation	K01535	GO:0031224//intrinsic component of membrane	GO:0017111//nucleoside-triphosphatase activity;GO:0032550//purine ribonucleoside binding;GO:0043169//cation binding	GO:0009152//purine ribonucleotide biosynthetic process
ncbi_112736562	0.297952	0.40625	0.0818182	0.0780051	0.141618	0.0745234	0.709845	4.69742e-111	3.57143e-109	MPK3	PREDICTED: mitogen-activated protein kinase 3 [Arachis ipaensis]	Organismal Systems;Environmental Information Processing	Environmental adaptation;Signal transduction	ko04626//Plant-pathogen interaction;ko04016//MAPK signaling pathway - plant	K20536;K20536	GO:0043231//intracellular membrane-bounded organelle	GO:0004702//receptor signaling protein serine/threonine kinase activity;GO:0032550//purine ribonucleoside binding	GO:0000187//activation of MAPK activity;GO:0006091//generation of precursor metabolites and energy;GO:0006605//protein targeting;GO:0009411//response to UV;GO:0009617//response to bacterium;GO:0009620//response to fungus;GO:0009696//salicylic acid metabolic process;GO:0009700//indole phytoalexin biosynthetic process;GO:0009755//hormone-mediated signaling pathway;GO:0009863//salicylic acid mediate…
ncbi_112800519	0.0130354	0.177083	0.339394	0.794757	0.520231	0.27383	0.0259067	5.10242e-111	3.87539e-109	CGLD27	DUF1230 family protein [Medicago truncatula]	-	-	-	-	-	-	-
ncbi_112716661	0.424581	0.333333	0.124242	0.13555	0.257225	0.109185	0.764249	5.56017e-111	4.21876e-109	POX2	PREDICTED: proline dehydrogenase 2, mitochondrial-like [Arachis duranensis]	Metabolism;Metabolism;Metabolism	Global and overview maps;Global and overview maps;Amino acid metabolism	ko01100//Metabolic pathways;ko01110//Biosynthesis of secondary metabolites;ko00330//Arginine and proline metabolism	K00318;K00318;K00318	-	GO:0003824//catalytic activity	GO:0006560//proline metabolic process
ncbi_112751139	0.38175	0.875	0.640909	0.940537	3.29191	0.471404	1.31347	8.99052e-111	6.81457e-109	--	PREDICTED: dehydrin DHN3-like [Arachis ipaensis]	-	-	-	-	-	-	-
ncbi_112741941	0.41527	0.354167	0.14697	0.203964	0.398844	0.157712	0.984456	1.36188e-110	1.03122e-108	SlH4	histone H4 [Zea mays]	-	-	-	-	GO:0005911//cell-cell junction;GO:0009536//plastid;GO:0031090//organelle membrane;GO:0043232//intracellular non-membrane-bounded organelle	GO:0003676//nucleic acid binding;GO:0046983//protein dimerization activity	GO:0034728//nucleosome organization
ncbi_112737864	0.379888	0.270833	0.0606061	0.0754476	0.17341	0.0571924	0.393782	1.69909e-110	1.28525e-108	CYP94A2	PREDICTED: cytochrome P450 94A2-like [Arachis duranensis]	-	-	-	-	-	-	-
ncbi_112733816	0.290503	0.104167	0.0242424	0.0319693	0.109827	0.0363951	0.370466	1.74502e-110	1.31865e-108	--	PREDICTED: probable rhamnogalacturonate lyase B isoform X1 [Arachis ipaensis]	-	-	-	-	-	GO:0003824//catalytic activity;GO:0005488//binding	GO:0044238//primary metabolic process
ncbi_112695575	0.232775	0.114583	0.0439394	0.0338875	0.0635838	0.0242634	0.466321	2.37143e-110	1.79019e-108	dnajb6	PREDICTED: dnaJ homolog subfamily B member 6 [Arachis duranensis]	-	-	-	-	-	-	-
ncbi_112701786	1.38547	1.70833	1.16212	1.35614	0.895954	0.942808	2.11658	2.62725e-110	1.9813e-108	HSC80	PREDICTED: heat shock cognate protein 80 [Arachis duranensis]	Organismal Systems;Genetic Information Processing	Environmental adaptation;Folding, sorting and degradation	ko04626//Plant-pathogen interaction;ko04141//Protein processing in endoplasmic reticulum	K04079;K04079	-	GO:0005515//protein binding	GO:0044267//cellular protein metabolic process;GO:0050896//response to stimulus
ncbi_112716604	0.405959	0.479167	0.110606	0.126598	0.595376	0.12825	0.689119	5.20106e-110	3.91832e-108	NHL3	PREDICTED: NDR1/HIN1-Like protein 3-like [Arachis duranensis]	-	-	-	-	-	-	-
ncbi_112710876	0.0428305	0.1875	0.49697	1.00895	0.869942	0.336222	0.132124	6.97312e-110	5.24803e-108	At1g54780	PREDICTED: UPF0603 protein At1g54780, chloroplastic [Arachis duranensis]	-	-	-	-	GO:0031224//intrinsic component of membrane;GO:0031976//plastid thylakoid;GO:0044434//chloroplast part;GO:0044436//thylakoid part	-	GO:0000097//sulfur amino acid biosynthetic process;GO:0006090//pyruvate metabolic process;GO:0006633//fatty acid biosynthetic process;GO:0006779//porphyrin-containing compound biosynthetic process;GO:0006796//phosphate-containing compound metabolic process;GO:0006996//organelle organization;GO:0009639//response to red or far red light;GO:0009765//photosynthesis, light harvesting;GO:0009767//photo…
ncbi_112697647	0.299814	0.197917	0.0636364	0.064578	0.225434	0.0485269	0.564767	1.05406e-109	7.92495e-108	FAP2	PREDICTED: fatty-acid-binding protein 2 [Arachis duranensis]	-	-	-	-	GO:0009536//plastid	-	-
ncbi_114926092	0.482309	0.28125	0.19697	0.171995	0.595376	0.149047	0.92228	1.31708e-109	9.89247e-108	--	PREDICTED: uncharacterized protein LOC107624236 [Arachis ipaensis]	-	-	-	-	-	-	-
ncbi_112775334	0.217877	0.0625	0.00909091	0.00767263	0.0202312	0.00693241	0.251295	1.5199e-109	1.14043e-107	HSP70	PREDICTED: heat shock 70 kDa protein-like [Arachis ipaensis]	Genetic Information Processing;Cellular Processes;Genetic Information Processing	Folding, sorting and degradation;Transport and catabolism;Transcription	ko04141//Protein processing in endoplasmic reticulum;ko04144//Endocytosis;ko03040//Spliceosome	K03283;K03283;K03283	-	GO:0016628//oxidoreductase activity, acting on the CH-CH group of donors, NAD or NADP as acceptor;GO:0032550//purine ribonucleoside binding	GO:0044710//single-organism metabolic process
ncbi_112697317	0.493482	0.40625	0.218182	0.21867	0.609827	0.221837	0.909326	2.24559e-109	1.68325e-107	XTH23	PREDICTED: probable xyloglucan endotransglucosylase/hydrolase protein 23 [Arachis duranensis]	-	-	-	-	GO:0005576//extracellular region;GO:0030312//external encapsulating structure	GO:0016758//transferase activity, transferring hexosyl groups;GO:0016787//hydrolase activity	GO:0044042//glucan metabolic process;GO:0045229//external encapsulating structure organization
ncbi_112727249	0.439479	0.385417	0.118182	0.171355	0.387283	0.112652	0.759067	2.78689e-109	2.08688e-107	SlH4	histone H4 [Zea mays]	-	-	-	-	GO:0005911//cell-cell junction;GO:0009536//plastid;GO:0031090//organelle membrane;GO:0043232//intracellular non-membrane-bounded organelle	GO:0003676//nucleic acid binding;GO:0046983//protein dimerization activity	GO:0034728//nucleosome organization
ncbi_112714599	0.378026	0.291667	0.143939	0.216113	0.390173	0.131716	1.11658	3.29693e-109	2.46633e-107	SRP	PREDICTED: stress-related protein [Arachis duranensis]	-	-	-	-	GO:0043231//intracellular membrane-bounded organelle	-	GO:0010243//response to organonitrogen compound;GO:0034645//cellular macromolecule biosynthetic process;GO:0046942//carboxylic acid transport
ncbi_112712579	0.482309	0.447917	0.240909	0.251918	0.875723	0.17331	0.989637	3.6347e-109	2.71628e-107	--	PREDICTED: uncharacterized protein LOC107467932 [Arachis duranensis]	-	-	-	-	-	-	GO:0001101//response to acid chemical;GO:0006972//hyperosmotic response;GO:0009699//phenylpropanoid biosynthetic process;GO:0009755//hormone-mediated signaling pathway;GO:0043067//regulation of programmed cell death
ncbi_112695279	0.0521415	0.4375	0.563636	1.15026	0.843931	0.417678	0.129534	4.26825e-109	3.18654e-107	--	plant/F21F14-40 protein [Medicago truncatula]	-	-	-	-	GO:0009528//plastid inner membrane;GO:0031976//plastid thylakoid	-	GO:0006090//pyruvate metabolic process;GO:0006779//porphyrin-containing compound biosynthetic process;GO:0009668//plastid membrane organization;GO:0016072//rRNA metabolic process;GO:0043623//cellular protein complex assembly
ncbi_112796325	0.283054	0.166667	0.0363636	0.0588235	0.0867052	0.0519931	0.463731	8.82267e-109	6.58014e-107	ACLB-1	PREDICTED: ATP-citrate synthase beta chain protein 1 [Arachis duranensis]	Metabolism;Metabolism;Metabolism	Global and overview maps;Global and overview maps;Carbohydrate metabolism	ko01100//Metabolic pathways;ko01110//Biosynthesis of secondary metabolites;ko00020//Citrate cycle (TCA cycle)	K01648;K01648;K01648	-	GO:0004774//succinate-CoA ligase activity;GO:0046912//transferase activity, transferring acyl groups, acyl groups converted into alkyl on transfer	GO:0005975//carbohydrate metabolic process
ncbi_112789008	0.528864	0.645833	0.269697	0.259591	0.231214	0.206239	0.797927	8.98158e-109	6.69195e-107	At1g48930	PREDICTED: nucleolin 1-like isoform X1 [Arachis duranensis]	-	-	-	-	-	GO:0004553//hydrolase activity, hydrolyzing O-glycosyl compounds;GO:0005488//binding	GO:0010053//root epidermal cell differentiation;GO:0030243//cellulose metabolic process
ncbi_112709823	0.0242086	0.197917	0.477273	0.814578	0.560694	0.360485	0.0362694	1.13432e-108	8.44312e-107	GLYK	PREDICTED: D-glycerate 3-kinase, chloroplastic [Arachis duranensis]	Metabolism;Metabolism;Metabolism;Metabolism;Metabolism;Metabolism	Global and overview maps;Global and overview maps;Global and overview maps;Lipid metabolism;Carbohydrate metabolism;Amino acid metabolism	ko01100//Metabolic pathways;ko01110//Biosynthesis of secondary metabolites;ko01200//Carbon metabolism;ko00561//Glycerolipid metabolism;ko00630//Glyoxylate and dicarboxylate metabolism;ko00260//Glycine, serine and threonine metabolism	K15918;K15918;K15918;K15918;K15918;K15918	-	-	GO:0006796//phosphate-containing compound metabolic process
ncbi_112783176	0.236499	0.125	0.0106061	0.0191816	0.0404624	0.0277296	0.378238	1.26208e-108	9.38464e-107	--	PREDICTED: immunoglobulin A1 protease autotransporter isoform X1 [Arachis ipaensis]	-	-	-	-	-	-	-
ncbi_112737116	0.3054	1.22917	1.49394	2.75703	2.37861	1.10399	1.22021	1.29143e-108	9.59329e-107	PCKR1	PREDICTED: peptidyl-prolyl cis-trans isomerase-like [Arachis ipaensis]	-	-	-	-	-	-	-
ncbi_112702169	0.405959	0.229167	0.121212	0.136829	0.182081	0.102253	0.694301	1.3884e-108	1.03033e-106	EIN3	PREDICTED: protein ETHYLENE INSENSITIVE 3 [Arachis duranensis]	Environmental Information Processing;Environmental Information Processing	Signal transduction;Signal transduction	ko04075//Plant hormone signal transduction;ko04016//MAPK signaling pathway - plant	K14514;K14514	GO:0043231//intracellular membrane-bounded organelle	-	GO:0010468//regulation of gene expression
ncbi_112714755	0.307263	0.25	0.0772727	0.0696931	0.17052	0.0727903	0.487047	2.37328e-108	1.75946e-106	--	nicotiana tabacum ORF protein [Medicago truncatula]	-	-	-	-	-	-	GO:0000302//response to reactive oxygen species;GO:0007165//signal transduction;GO:0009642//response to light intensity;GO:0033554//cellular response to stress;GO:0044267//cellular protein metabolic process
ncbi_112710275	0.0167598	0.25	0.413636	0.776854	0.364162	0.379549	0.0440415	7.49399e-108	5.55025e-106	KTI3	PREDICTED: kunitz-type trypsin inhibitor KTI1-like [Arachis duranensis]	-	-	-	-	-	-	-
ncbi_112792003	0.256983	0.114583	0.0469697	0.0498721	0.0924855	0.0225303	0.510363	9.04926e-108	6.69546e-106	PCR2	fw2.2, partial [Arachis stenosperma]	-	-	-	-	-	-	-
ncbi_112783554	0.100559	0.53125	0.745455	1.31841	0.794798	0.573657	0.15285	1.28072e-107	9.46652e-106	CHLI	PREDICTED: magnesium-chelatase subunit ChlI, chloroplastic-like [Arachis ipaensis]	Metabolism;Metabolism;Metabolism	Global and overview maps;Global and overview maps;Metabolism of cofactors and vitamins	ko01100//Metabolic pathways;ko01110//Biosynthesis of secondary metabolites;ko00860//Porphyrin and chlorophyll metabolism	K03405;K03405;K03405	-	GO:0032550//purine ribonucleoside binding;GO:0051003//ligase activity, forming nitrogen-metal bonds, forming coordination complexes	GO:0006779//porphyrin-containing compound biosynthetic process
ncbi_112792198	0.0353818	0.333333	0.527273	0.930946	0.638728	0.320624	0.0725389	1.57158e-107	1.16049e-105	At4g39970	PREDICTED: haloacid dehalogenase-like hydrolase domain-containing protein At4g39970 [Arachis ipaensis]	-	-	-	-	-	GO:0003824//catalytic activity	-
ncbi_112714395	0.284916	0.166667	0.0515152	0.047954	0.106936	0.0485269	0.487047	1.61798e-107	1.19357e-105	CAD1	PREDICTED: MACPF domain-containing protein CAD1-like [Arachis duranensis]	-	-	-	-	-	-	GO:0002252//immune effector process;GO:0006605//protein targeting;GO:0006952//defense response;GO:0009617//response to bacterium;GO:0009620//response to fungus;GO:0009755//hormone-mediated signaling pathway;GO:0009863//salicylic acid mediated signaling pathway;GO:0010243//response to organonitrogen compound;GO:0010565//regulation of cellular ketone metabolic process;GO:0033554//cellular response …
ncbi_112772114	0.486034	1.5	1.73788	3.47442	2.4711	1.36049	1.12435	1.66515e-107	1.22715e-105	AAC3	PREDICTED: ADP,ATP carrier protein 3, mitochondrial-like [Arachis ipaensis]	-	-	-	-	-	-	-
ncbi_112744433	0.212291	0.0520833	0.00757576	0.0140665	0.0144509	0.00519931	0.23057	2.21832e-107	1.6332e-105	VIP2	PREDICTED: inositol hexakisphosphate and diphosphoinositol-pentakisphosphate kinase 2-like isoform X1 [Arachis duranensis]	Environmental Information Processing	Signal transduction	ko04070//Phosphatidylinositol signaling system	K13024	-	-	GO:0006796//phosphate-containing compound metabolic process
ncbi_112757951	0.283054	0.09375	0.0363636	0.0415601	0.124277	0.0433276	0.476684	2.31991e-107	1.7063e-105	CATHB2	PREDICTED: cathepsin B-like [Arachis ipaensis]	-	-	-	-	-	GO:0070011//peptidase activity, acting on L-amino acid peptides	GO:0019222//regulation of metabolic process;GO:0019538//protein metabolic process
ncbi_112755305	0.290503	0.229167	0.0863636	0.0716113	0.33237	0.0606586	0.541451	3.36436e-107	2.47206e-105	--	PREDICTED: transmembrane protein 45B-like [Arachis ipaensis]	-	-	-	-	-	-	-
ncbi_112730707	0.387337	0.28125	0.15	0.157289	0.309249	0.116118	0.911917	4.22523e-107	3.10154e-105	UMK3	PREDICTED: UMP-CMP kinase 3-like [Arachis duranensis]	Metabolism;Metabolism	Global and overview maps;Nucleotide metabolism	ko01100//Metabolic pathways;ko00240//Pyrimidine metabolism	K13800;K13800	GO:0005576//extracellular region;GO:0043231//intracellular membrane-bounded organelle;GO:0044444//cytoplasmic part	GO:0016776//phosphotransferase activity, phosphate group as acceptor;GO:0019201//nucleotide kinase activity;GO:0032550//purine ribonucleoside binding	GO:0006220//pyrimidine nucleotide metabolic process;GO:0009129//pyrimidine nucleoside monophosphate metabolic process;GO:0019856//pyrimidine nucleobase biosynthetic process
ncbi_112728676	0.318436	0.145833	0.0575758	0.0664962	0.0751445	0.0363951	0.443005	4.91887e-107	3.60716e-105	HEMA2	PREDICTED: glutamyl-tRNA reductase 2, chloroplastic-like, partial [Arachis duranensis]	Metabolism;Metabolism;Metabolism	Global and overview maps;Global and overview maps;Metabolism of cofactors and vitamins	ko01100//Metabolic pathways;ko01110//Biosynthesis of secondary metabolites;ko00860//Porphyrin and chlorophyll metabolism	K02492;K02492;K02492	-	GO:0000166//nucleotide binding;GO:0016620//oxidoreductase activity, acting on the aldehyde or oxo group of donors, NAD or NADP as acceptor	GO:0018130//heterocycle biosynthetic process;GO:0044710//single-organism metabolic process
ncbi_112707478	0.821229	0.84375	0.54697	0.720588	0.754335	0.407279	1.95337	5.15126e-107	3.77385e-105	ANT1	PREDICTED: ADP,ATP carrier protein 1, mitochondrial-like [Arachis duranensis]	-	-	-	-	-	-	-
ncbi_112727243	0.486034	0.395833	0.222727	0.286445	0.936416	0.194107	1.21762	5.28943e-107	3.87127e-105	ADF2	PREDICTED: actin-depolymerizing factor 2 [Arachis duranensis]	-	-	-	-	GO:0005856//cytoskeleton	-	GO:0008154//actin polymerization or depolymerization
ncbi_112791373	0.696462	1.17708	0.489394	0.472506	0.375723	0.365685	1.13731	5.62602e-107	4.11357e-105	HSC80	PREDICTED: heat shock cognate protein 80-like [Arachis duranensis]	Organismal Systems;Genetic Information Processing	Environmental adaptation;Folding, sorting and degradation	ko04626//Plant-pathogen interaction;ko04141//Protein processing in endoplasmic reticulum	K04079;K04079	-	GO:0005515//protein binding	GO:0044267//cellular protein metabolic process;GO:0050896//response to stimulus
ncbi_112711395	0.277467	0.104167	0.0393939	0.0428389	0.0953757	0.0329289	0.427461	8.75699e-107	6.39656e-105	GR1	PREDICTED: glutathione reductase, cytosolic-like [Arachis duranensis]	Metabolism	Metabolism of other amino acids	ko00480//Glutathione metabolism	K00383	-	GO:0000166//nucleotide binding;GO:0016651//oxidoreductase activity, acting on NAD(P)H;GO:0016723//oxidoreductase activity, oxidizing metal ions, NAD or NADP as acceptor;GO:0046914//transition metal ion binding	GO:0006790//sulfur compound metabolic process;GO:0019725//cellular homeostasis;GO:0044710//single-organism metabolic process;GO:0061687//detoxification of inorganic compound
ncbi_112792235	0.407821	0.208333	0.128788	0.168159	0.315029	0.114385	0.810881	9.05168e-107	6.60533e-105	At1g22280	PREDICTED: probable protein phosphatase 2C 9 isoform X1 [Arachis ipaensis]	-	-	-	-	-	-	-
ncbi_112711748	0.00931099	0.135417	0.307576	0.746164	0.846821	0.246101	0.0207254	1.22128e-106	8.90341e-105	ELIP1	PREDICTED: early light-induced protein, chloroplastic [Arachis duranensis]	-	-	-	-	-	-	-
ncbi_112765536	0.385475	0.145833	0.0818182	0.106138	0.297688	0.0710572	0.621762	1.93663e-106	1.41046e-104	SKP2A	PREDICTED: F-box protein SKP2A-like [Arachis ipaensis]	Genetic Information Processing	Folding, sorting and degradation	ko04120//Ubiquitin mediated proteolysis	K03875	-	-	-
ncbi_112772036	0.318436	0.208333	0.0727273	0.0914322	0.083815	0.0623917	0.57513	2.03519e-106	1.48079e-104	PPI1	PREDICTED: proton pump-interactor 1-like [Arachis ipaensis]	-	-	-	-	GO:0016020//membrane	-	GO:0043269//regulation of ion transport
ncbi_112737934	0.392924	0.1875	0.0984848	0.113811	0.560694	0.0710572	0.665803	2.53687e-106	1.84401e-104	GA2OX1	PREDICTED: gibberellin 2-beta-dioxygenase 1-like [Arachis ipaensis]	Metabolism;Metabolism	Global and overview maps;Metabolism of terpenoids and polyketides	ko01110//Biosynthesis of secondary metabolites;ko00904//Diterpenoid biosynthesis	K04125;K04125	-	-	-
ncbi_112705283	0.230912	1.375	1.38485	2.09079	1.4104	0.948007	0.634715	3.66731e-106	2.66311e-104	RPS15AA	PREDICTED: 40S ribosomal protein S15a-1 [Arachis duranensis]	Genetic Information Processing	Translation	ko03010//Ribosome	K02957	GO:0030529//intracellular ribonucleoprotein complex	-	GO:0010467//gene expression
ncbi_112755817	0.55121	0.291667	0.175758	0.173274	0.367052	0.131716	0.65544	3.91632e-106	2.84117e-104	COR2	PREDICTED: NAD(P)H-dependent 6'-deoxychalcone synthase-like [Arachis ipaensis]	-	-	-	-	-	-	-
ncbi_112758061	0.357542	0.3125	0.0909091	0.0965473	0.115607	0.0953206	0.632124	4.14733e-106	3.00583e-104	--	PREDICTED: bromodomain adjacent to zinc finger domain protein 1A-like [Lupinus angustifolius]	-	-	-	-	-	-	-
ncbi_112751316	0.452514	0.416667	0.133333	0.234655	0.346821	0.136915	1.01813	5.07628e-106	3.67551e-104	VPS32.1	PREDICTED: vacuolar protein sorting-associated protein 32 homolog 2 [Arachis duranensis]	Cellular Processes	Transport and catabolism	ko04144//Endocytosis	K12194	-	-	-
ncbi_112782658	0.320298	1.14583	1.51667	2.67647	1.47977	1.12998	0.797927	7.73946e-106	5.59836e-104	RPL3A	PREDICTED: 50S ribosomal protein L3, chloroplastic-like [Arachis ipaensis]	Genetic Information Processing	Translation	ko03010//Ribosome	K02906	GO:0009526//plastid envelope;GO:0009532//plastid stroma;GO:0030529//intracellular ribonucleoprotein complex	GO:0003723//RNA binding;GO:0005198//structural molecule activity	GO:0006090//pyruvate metabolic process;GO:0006605//protein targeting;GO:0006779//porphyrin-containing compound biosynthetic process;GO:0010467//gene expression;GO:0016072//rRNA metabolic process;GO:0043623//cellular protein complex assembly
ncbi_112736271	0.258845	0.135417	0.0318182	0.0434783	0.0375723	0.0225303	0.331606	8.19864e-106	5.92475e-104	FKBP65	PREDICTED: peptidyl-prolyl cis-trans isomerase FKBP62-like isoform X1 [Arachis ipaensis]	-	-	-	-	-	-	-
ncbi_112802832	0.32216	0.25	0.101515	0.138107	0.303468	0.0883882	0.795337	9.39895e-106	6.78556e-104	HSFB2A	PREDICTED: heat stress transcription factor B-2b-like [Arachis duranensis]	-	-	-	-	-	-	GO:0009987//cellular process;GO:0050896//response to stimulus
ncbi_112754266	0.0633147	0.375	0.543939	0.993606	0.511561	0.499133	0.0595855	1.02804e-105	7.41473e-104	AQP1	PREDICTED: probable aquaporin TIP-type [Arachis duranensis]	-	-	-	-	-	-	-
ncbi_112751946	0.258845	0.104167	0.0560606	0.0498721	0.141618	0.0641248	0.634715	1.1489e-105	8.27843e-104	ERF110	PREDICTED: ethylene-responsive transcription factor ABR1-like [Arachis ipaensis]	-	-	-	-	-	-	-
ncbi_112705729	0.0614525	0.5625	0.677273	1.08887	0.742775	0.530329	0.0880829	1.18601e-105	8.53753e-104	PER42	PREDICTED: peroxidase 42 [Arachis duranensis]	Metabolism;Metabolism;Metabolism	Global and overview maps;Global and overview maps;Biosynthesis of other secondary metabolites	ko01100//Metabolic pathways;ko01110//Biosynthesis of secondary metabolites;ko00940//Phenylpropanoid biosynthesis	K00430;K00430;K00430	-	GO:0003824//catalytic activity;GO:0043169//cation binding;GO:0046906//tetrapyrrole binding	GO:0000097//sulfur amino acid biosynthetic process;GO:0006873//cellular ion homeostasis;GO:0006970//response to osmotic stress;GO:0009746//response to hexose;GO:0019758//glycosinolate biosynthetic process;GO:0030001//metal ion transport;GO:0042044//fluid transport;GO:0042743//hydrogen peroxide metabolic process
ncbi_112697219	0.346369	0.260417	0.104545	0.0786445	0.245665	0.0901213	0.639896	1.45207e-105	1.04427e-103	--	PREDICTED: calcium-binding protein CML39 [Arachis duranensis]	Organismal Systems	Environmental adaptation	ko04626//Plant-pathogen interaction	K13448	-	-	-
ncbi_114924131	0.452514	0.34375	0.14697	0.129156	0.375723	0.0901213	0.57772	1.54628e-105	1.11095e-103	PMAT1	PREDICTED: phenolic glucoside malonyltransferase 1-like [Arachis duranensis]	-	-	-	-	-	GO:0016746//transferase activity, transferring acyl groups	-
ncbi_112706235	0.283054	0.270833	0.0424242	0.0453964	0.112717	0.0693241	0.339378	1.71237e-105	1.22909e-103	UBP16	PREDICTED: ubiquitin carboxyl-terminal hydrolase 17 [Arachis ipaensis]	-	-	-	-	-	-	-
ncbi_112790604	0.258845	0.0625	0.0242424	0.0236573	0.0375723	0.0225303	0.329016	1.90494e-105	1.366e-103	SS	PREDICTED: sucrose synthase-like [Arachis duranensis]	Metabolism;Metabolism	Global and overview maps;Carbohydrate metabolism	ko01100//Metabolic pathways;ko00500//Starch and sucrose metabolism	K00695;K00695	-	-	-
ncbi_112771229	0.331471	0.145833	0.069697	0.0799233	0.144509	0.0485269	0.471503	2.16762e-105	1.55286e-103	RHM1	PREDICTED: trifunctional UDP-glucose 4,6-dehydratase/UDP-4-keto-6-deoxy-D-glucose 3,5-epimerase/UDP-4-keto-L-rhamnose-reductase RHM1 [Arachis ipaensis]	Metabolism	Carbohydrate metabolism	ko00520//Amino sugar and nucleotide sugar metabolism	K12450	-	GO:0016836//hydro-lyase activity;GO:0048037//cofactor binding	GO:0009117//nucleotide metabolic process
ncbi_112743487	0.0223464	0.479167	0.380303	1.01471	0.83526	0.362218	0.126943	3.2945e-105	2.35788e-103	FBP	PREDICTED: fructose-1,6-bisphosphatase, chloroplastic [Arachis ipaensis]	Metabolism;Metabolism;Metabolism;Metabolism;Metabolism;Metabolism;Metabolism	Global and overview maps;Global and overview maps;Global and overview maps;Carbohydrate metabolism;Energy metabolism;Carbohydrate metabolism;Carbohydrate metabolism	ko01100//Metabolic pathways;ko01110//Biosynthesis of secondary metabolites;ko01200//Carbon metabolism;ko00010//Glycolysis / Gluconeogenesis;ko00710//Carbon fixation in photosynthetic organisms;ko00051//Fructose and mannose metabolism;ko00030//Pentose phosphate pathway	K03841;K03841;K03841;K03841;K03841;K03841;K03841	GO:0009536//plastid	GO:0043169//cation binding;GO:0050308//sugar-phosphatase activity	GO:0006796//phosphate-containing compound metabolic process;GO:0015977//carbon fixation
ncbi_112802747	0.718808	0.875	0.486364	0.507033	0.401734	0.466205	1.26943	4.09551e-105	2.92835e-103	HSP90-5	PREDICTED: heat shock protein 90-5, chloroplastic [Arachis ipaensis]	Organismal Systems;Genetic Information Processing	Environmental adaptation;Folding, sorting and degradation	ko04626//Plant-pathogen interaction;ko04141//Protein processing in endoplasmic reticulum	K09487;K09487	-	-	-
ncbi_112720106	0.61825	0.854167	0.377273	0.387468	0.320809	0.317158	1.02332	4.23895e-105	3.028e-103	HSC80	PREDICTED: heat shock cognate protein 80-like [Arachis ipaensis]	Organismal Systems;Genetic Information Processing	Environmental adaptation;Folding, sorting and degradation	ko04626//Plant-pathogen interaction;ko04141//Protein processing in endoplasmic reticulum	K04079;K04079	-	GO:0005515//protein binding	GO:0044267//cellular protein metabolic process;GO:0050896//response to stimulus
ncbi_112766436	1.3203	1.76042	1.13939	1.25767	0.933526	0.967071	2.21244	4.89774e-105	3.49524e-103	HSC80	PREDICTED: heat shock cognate protein 80 [Arachis duranensis]	Organismal Systems;Genetic Information Processing	Environmental adaptation;Folding, sorting and degradation	ko04626//Plant-pathogen interaction;ko04141//Protein processing in endoplasmic reticulum	K04079;K04079	-	GO:0005515//protein binding	GO:0044267//cellular protein metabolic process;GO:0050896//response to stimulus
ncbi_112738386	0.225326	0.0625	0.0242424	0.0217391	0.0606936	0.0207972	0.34715	6.5235e-105	4.65099e-103	SS	PREDICTED: sucrose synthase-like [Arachis ipaensis]	Metabolism;Metabolism	Global and overview maps;Carbohydrate metabolism	ko01100//Metabolic pathways;ko00500//Starch and sucrose metabolism	K00695;K00695	-	-	-
ncbi_112705992	0.340782	0.34375	0.110606	0.103581	0.378613	0.084922	0.611399	7.78413e-105	5.54446e-103	SCL1	PREDICTED: scarecrow-like protein 1 [Arachis duranensis]	-	-	-	-	-	-	-
ncbi_112723127	0.361266	0.125	0.0818182	0.0997442	0.115607	0.0918544	0.427461	8.74817e-105	6.22517e-103	DRR49A	PREDICTED: pathogenesis-related protein 2-like [Arachis ipaensis]	-	-	-	-	-	-	-
ncbi_112705711	0.251397	0.0520833	0.0363636	0.0313299	0.135838	0.0242634	0.484456	9.99131e-105	7.10299e-103	PIX13	PREDICTED: probable serine/threonine-protein kinase Cx32, chloroplastic [Arachis duranensis]	-	-	-	-	-	GO:0004672//protein kinase activity;GO:0032550//purine ribonucleoside binding	GO:0006464//cellular protein modification process;GO:0006605//protein targeting;GO:0006796//phosphate-containing compound metabolic process;GO:0009617//response to bacterium;GO:0009891//positive regulation of biosynthetic process;GO:0043067//regulation of programmed cell death
ncbi_112707272	0.512104	1.35417	0.4	0.499361	1.22543	0.358752	1.4456	1.03794e-104	7.37185e-103	CIGR1	PREDICTED: chitin-inducible gibberellin-responsive protein 1-like [Arachis duranensis]	-	-	-	-	-	-	GO:0010468//regulation of gene expression
ncbi_112772564	0.318436	0.1875	0.0636364	0.0594629	0.127168	0.0519931	0.544041	1.31493e-104	9.33025e-103	ATJ3	PREDICTED: dnaJ protein homolog [Arachis duranensis]	Genetic Information Processing	Folding, sorting and degradation	ko04141//Protein processing in endoplasmic reticulum	K09503	-	GO:0005515//protein binding;GO:0043169//cation binding	GO:0006950//response to stress;GO:0044267//cellular protein metabolic process
ncbi_112783815	2.15829	6.32292	6.01212	10.367	6.39306	4.35529	5.82642	1.36118e-104	9.64921e-103	RPP1A	PREDICTED: 60S acidic ribosomal protein P1 [Arachis duranensis]	Genetic Information Processing	Translation	ko03010//Ribosome	K02942	GO:0005840//ribosome	-	GO:0034645//cellular macromolecule biosynthetic process
ncbi_112716074	0.0167598	0.1875	0.351515	0.798593	0.635838	0.213172	0.0492228	2.20374e-104	1.56071e-102	ndhU	PREDICTED: NAD(P)H-quinone oxidoreductase subunit U, chloroplastic [Arachis duranensis]	-	-	-	-	-	-	-
ncbi_112765166	0.521415	1.15625	0.459091	0.526215	1.5578	0.362218	1.62435	3.52455e-104	2.49375e-102	At2g30020	PREDICTED: probable protein phosphatase 2C 25 [Arachis ipaensis]	-	-	-	-	-	GO:0004721//phosphoprotein phosphatase activity;GO:0043169//cation binding	GO:0006464//cellular protein modification process
ncbi_112751770	0.418994	0.40625	0.15	0.185422	0.312139	0.117851	0.803109	3.58776e-104	2.53607e-102	HSFB2A	PREDICTED: heat stress transcription factor B-2b-like [Arachis duranensis]	-	-	-	-	-	-	GO:0009987//cellular process;GO:0050896//response to stimulus
ncbi_112719628	0.307263	0.0833333	0.0484848	0.0453964	0.0693642	0.0363951	0.336788	4.23881e-104	2.99343e-102	ACG12	PREDICTED: glucose-6-phosphate 1-dehydrogenase, cytoplasmic isoform [Arachis duranensis]	Metabolism;Metabolism;Metabolism;Metabolism;Metabolism	Global and overview maps;Global and overview maps;Global and overview maps;Metabolism of other amino acids;Carbohydrate metabolism	ko01100//Metabolic pathways;ko01110//Biosynthesis of secondary metabolites;ko01200//Carbon metabolism;ko00480//Glutathione metabolism;ko00030//Pentose phosphate pathway	K00036;K00036;K00036;K00036;K00036	-	GO:0000166//nucleotide binding;GO:0003824//catalytic activity	GO:0019318//hexose metabolic process
ncbi_112697601	0.376164	0.114583	0.0909091	0.0831202	0.156069	0.0727903	0.512953	5.00759e-104	3.53298e-102	OPR1	PREDICTED: 12-oxophytodienoate reductase 1-like [Arachis duranensis]	Metabolism;Metabolism;Metabolism	Global and overview maps;Global and overview maps;Lipid metabolism	ko01100//Metabolic pathways;ko01110//Biosynthesis of secondary metabolites;ko00592//alpha-Linolenic acid metabolism	K05894;K05894;K05894	-	GO:0003824//catalytic activity;GO:0032553//ribonucleotide binding	GO:0044710//single-organism metabolic process
ncbi_112727349	0.387337	0.40625	0.127273	0.147059	0.352601	0.116118	0.813472	9.33196e-104	6.57771e-102	--	ABA-activated 1 protein [Lupinus luteus]	-	-	-	-	-	-	-
ncbi_112786582	0.266294	0.260417	0.0575758	0.0517903	0.150289	0.0467938	0.5	1.08698e-103	7.65443e-102	MPK3	PREDICTED: mitogen-activated protein kinase 3-like [Arachis duranensis]	Organismal Systems;Environmental Information Processing	Environmental adaptation;Signal transduction	ko04626//Plant-pathogen interaction;ko04016//MAPK signaling pathway - plant	K20536;K20536	GO:0043231//intracellular membrane-bounded organelle	GO:0004702//receptor signaling protein serine/threonine kinase activity;GO:0032550//purine ribonucleoside binding	GO:0000187//activation of MAPK activity;GO:0006091//generation of precursor metabolites and energy;GO:0006605//protein targeting;GO:0009411//response to UV;GO:0009617//response to bacterium;GO:0009620//response to fungus;GO:0009696//salicylic acid metabolic process;GO:0009700//indole phytoalexin biosynthetic process;GO:0009755//hormone-mediated signaling pathway;GO:0009863//salicylic acid mediate…
ncbi_112776248	0.148976	0.71875	0.831818	1.81074	1.39884	0.719237	0.354922	1.1916e-103	8.38318e-102	ACR11	PREDICTED: ACT domain-containing protein ACR11-like [Arachis ipaensis]	-	-	-	-	GO:0009526//plastid envelope;GO:0009532//plastid stroma;GO:0044434//chloroplast part	GO:0016772//transferase activity, transferring phosphorus-containing groups;GO:0031406//carboxylic acid binding	GO:0006091//generation of precursor metabolites and energy;GO:0006873//cellular ion homeostasis;GO:0006970//response to osmotic stress;GO:0009617//response to bacterium;GO:0009746//response to hexose;GO:0030001//metal ion transport
ncbi_112712232	0.212291	0.0520833	0.0121212	0.0044757	0.00867052	0.0103986	0.259067	1.27711e-103	8.97633e-102	JMJ25	PREDICTED: lysine-specific demethylase JMJ25-like [Arachis duranensis]	-	-	-	-	-	-	-
ncbi_112741690	0.586592	0.1875	0.224242	0.265985	0.369942	0.242634	0.608808	1.43805e-103	1.00979e-101	LLR18B	PREDICTED: ABA-responsive protein ABR17-like [Arachis ipaensis]	-	-	-	-	-	-	-
ncbi_112723639	0.258845	0.1875	0.0515152	0.0351662	0.083815	0.0242634	0.391192	1.68782e-103	1.18406e-101	CKX3	PREDICTED: cytokinin dehydrogenase 2-like [Arachis ipaensis]	Metabolism	Metabolism of terpenoids and polyketides	ko00908//Zeatin biosynthesis	K00279	-	GO:0016614//oxidoreductase activity, acting on CH-OH group of donors	GO:0008152//metabolic process
ncbi_112707379	0.132216	0.875	0.936364	1.85358	1.41908	0.674177	0.582902	2.04145e-103	1.4308e-101	3PCR	PREDICTED: protochlorophyllide reductase, chloroplastic [Arachis ipaensis]	Metabolism;Metabolism;Metabolism	Global and overview maps;Global and overview maps;Metabolism of cofactors and vitamins	ko01100//Metabolic pathways;ko01110//Biosynthesis of secondary metabolites;ko00860//Porphyrin and chlorophyll metabolism	K00218;K00218;K00218	-	-	-
ncbi_112762476	0.195531	0.875	0.992424	1.89642	1.39884	0.82669	0.463731	2.60213e-103	1.82206e-101	HEMB	PREDICTED: delta-aminolevulinic acid dehydratase, chloroplastic [Arachis duranensis]	Metabolism;Metabolism;Metabolism	Global and overview maps;Global and overview maps;Metabolism of cofactors and vitamins	ko01100//Metabolic pathways;ko01110//Biosynthesis of secondary metabolites;ko00860//Porphyrin and chlorophyll metabolism	K01698;K01698;K01698	-	GO:0016836//hydro-lyase activity;GO:0043169//cation binding	GO:0006778//porphyrin-containing compound metabolic process;GO:0018130//heterocycle biosynthetic process
ncbi_112711634	0.227188	1.08333	1.37727	2.01407	1.23988	0.94974	0.546632	2.66162e-103	1.86196e-101	RPL36	PREDICTED: 60S ribosomal protein L36-3-like [Arachis duranensis]	Genetic Information Processing	Translation	ko03010//Ribosome	K02920	GO:0030529//intracellular ribonucleoprotein complex	-	GO:0010467//gene expression
ncbi_112697026	0.316574	0.260417	0.0909091	0.0971867	0.112717	0.0537262	0.551813	5.05274e-103	3.53137e-101	APY2	PREDICTED: apyrase 2-like [Arachis duranensis]	Metabolism;Metabolism	Nucleotide metabolism;Nucleotide metabolism	ko00230//Purine metabolism;ko00240//Pyrimidine metabolism	K14641;K14641	-	-	-
ncbi_112738360	0.132216	0.458333	0.701515	1.59143	1.22254	0.554593	0.321244	5.9998e-103	4.18934e-101	LHCA6	PREDICTED: photosystem I chlorophyll a/b-binding protein 6, chloroplastic [Arachis ipaensis]	Metabolism	Energy metabolism	ko00196//Photosynthesis - antenna proteins	K08908	GO:0009521//photosystem;GO:0031224//intrinsic component of membrane	GO:0043169//cation binding;GO:0046906//tetrapyrrole binding	GO:0006090//pyruvate metabolic process;GO:0006091//generation of precursor metabolites and energy;GO:0006464//cellular protein modification process;GO:0006739//NADP metabolic process;GO:0006873//cellular ion homeostasis;GO:0009642//response to light intensity;GO:0016072//rRNA metabolic process;GO:0019758//glycosinolate biosynthetic process;GO:0030001//metal ion transport;GO:0034285//response to d…
ncbi_112734377	0.0335196	0.302083	0.425758	0.842711	0.592486	0.313692	0.0466321	7.02313e-103	4.89928e-101	At4g39970	PREDICTED: haloacid dehalogenase-like hydrolase domain-containing protein At4g39970 [Arachis ipaensis]	-	-	-	-	-	GO:0003824//catalytic activity	-
ncbi_112787256	0.648045	0.677083	0.293939	0.423274	0.355491	0.256499	0.836788	1.09311e-102	7.6183e-101	HIS2B	PREDICTED: probable histone H2B.1 [Arachis duranensis]	-	-	-	-	GO:0043231//intracellular membrane-bounded organelle;GO:0043232//intracellular non-membrane-bounded organelle	GO:0003676//nucleic acid binding;GO:0046983//protein dimerization activity	-
ncbi_112734631	0.227188	0.166667	0.0515152	0.0415601	0.16474	0.0589255	0.502591	1.25195e-102	8.71717e-101	RAN1	PREDICTED: copper-transporting ATPase RAN1-like [Arachis ipaensis]	Environmental Information Processing	Signal transduction	ko04016//MAPK signaling pathway - plant	K17686	-	-	-
ncbi_112772236	0.383613	0.520833	0.198485	0.211637	0.66474	0.240901	1.03368	1.35494e-102	9.42543e-101	--	PREDICTED: cysteine-rich and transmembrane domain-containing protein B-like isoform X1 [Arachis duranensis]	-	-	-	-	-	-	-
ncbi_112715908	0.327747	1.40625	1.39242	2.68542	1.66763	1.02946	0.831606	1.61564e-102	1.12285e-100	RPL27	PREDICTED: 50S ribosomal protein L27, chloroplastic-like [Arachis ipaensis]	Genetic Information Processing	Translation	ko03010//Ribosome	K02899	GO:0030529//intracellular ribonucleoprotein complex	-	GO:0010467//gene expression
ncbi_112797867	0.314711	0.291667	0.0939394	0.116368	0.0982659	0.0901213	0.556995	2.66952e-102	1.85355e-100	H3-7	PREDICTED: histone H3.2 [Musa acuminata subsp. malaccensis] [Musa acuminata]	-	-	-	-	GO:0043231//intracellular membrane-bounded organelle;GO:0043232//intracellular non-membrane-bounded organelle	GO:0003676//nucleic acid binding;GO:0046983//protein dimerization activity	-
ncbi_112791794	0.1527	0.71875	0.965152	1.73849	1.1763	0.696707	0.481865	3.01757e-102	2.09326e-100	EO	PREDICTED: 2-methylene-furan-3-one reductase [Arachis ipaensis]	-	-	-	-	-	GO:0003824//catalytic activity;GO:0046914//transition metal ion binding	GO:0044710//single-organism metabolic process
ncbi_112789584	0.590317	1.95833	2.09242	3.73338	2.79769	1.47314	1.4715	3.05993e-102	2.12067e-100	RPS7	PREDICTED: 40S ribosomal protein S7-like isoform X2 [Arachis duranensis]	Genetic Information Processing	Translation	ko03010//Ribosome	K02993	GO:0030529//intracellular ribonucleoprotein complex	-	GO:0010467//gene expression
ncbi_112771418	0.288641	0.15625	0.0636364	0.0709719	0.0953757	0.0433276	0.536269	4.6156e-102	3.19584e-100	DDB_G0270580	PREDICTED: histidine protein methyltransferase 1 homolog [Arachis ipaensis]	-	-	-	-	-	-	-
ncbi_112796386	0.506518	0.3125	0.183333	0.170077	0.228324	0.164645	0.515544	5.08817e-102	3.51977e-100	LLR18B	PREDICTED: ABA-responsive protein ABR17-like [Arachis duranensis]	-	-	-	-	-	-	-
ncbi_112776881	0.0316574	0.291667	0.471212	0.882992	0.560694	0.362218	0.0569948	9.66052e-102	6.67652e-100	GLYK	PREDICTED: D-glycerate 3-kinase, chloroplastic [Arachis ipaensis]	Metabolism;Metabolism;Metabolism;Metabolism;Metabolism;Metabolism	Global and overview maps;Global and overview maps;Global and overview maps;Lipid metabolism;Carbohydrate metabolism;Amino acid metabolism	ko01100//Metabolic pathways;ko01110//Biosynthesis of secondary metabolites;ko01200//Carbon metabolism;ko00561//Glycerolipid metabolism;ko00630//Glyoxylate and dicarboxylate metabolism;ko00260//Glycine, serine and threonine metabolism	K15918;K15918;K15918;K15918;K15918;K15918	-	-	GO:0006796//phosphate-containing compound metabolic process
ncbi_112706524	0.366853	0.21875	0.110606	0.0888747	0.190751	0.0693241	0.544041	1.03664e-101	7.15775e-100	BFRUCT1	PREDICTED: beta-fructofuranosidase, cell wall isozyme-like [Arachis duranensis]	Metabolism;Metabolism;Metabolism	Global and overview maps;Carbohydrate metabolism;Carbohydrate metabolism	ko01100//Metabolic pathways;ko00500//Starch and sucrose metabolism;ko00052//Galactose metabolism	K01193;K01193;K01193	-	-	GO:0044238//primary metabolic process
ncbi_112734270	0.00931099	0.145833	0.356061	0.737852	0.476879	0.27383	0.0362694	1.04012e-101	7.17506e-100	--	PREDICTED: uncharacterized protein LOC107631747 [Arachis ipaensis]	-	-	-	-	-	-	-
ncbi_112788878	0.39851	0.40625	0.239394	0.221867	1.04046	0.176776	1.02332	1.06103e-101	7.31259e-100	CML3	PREDICTED: calmodulin-like protein 3 [Arachis duranensis]	Organismal Systems	Environmental adaptation	ko04626//Plant-pathogen interaction	K13448	-	-	-
ncbi_112748416	0.0148976	0.145833	0.343939	0.730179	0.473988	0.230503	0.0181347	1.10387e-101	7.60081e-100	CGLD27	DUF1230 family protein [Medicago truncatula]	-	-	-	-	-	-	-
ncbi_112727609	0.430168	1.5	1.69242	2.59015	1.95376	1.62218	0.930052	1.25856e-101	8.65788e-100	CHLH	PREDICTED: magnesium-chelatase subunit ChlH, chloroplastic [Arachis ipaensis]	Metabolism;Metabolism;Metabolism	Global and overview maps;Global and overview maps;Metabolism of cofactors and vitamins	ko01100//Metabolic pathways;ko01110//Biosynthesis of secondary metabolites;ko00860//Porphyrin and chlorophyll metabolism	K03403;K03403;K03403	-	GO:0051003//ligase activity, forming nitrogen-metal bonds, forming coordination complexes	GO:0006779//porphyrin-containing compound biosynthetic process
ncbi_112756325	0.422719	0.177083	0.131818	0.0984655	0.199422	0.0918544	0.46114	1.60184e-101	1.10092e-99	BG	PREDICTED: basic 7S globulin 2-like [Arachis ipaensis]	-	-	-	-	-	-	GO:0019538//protein metabolic process
ncbi_112706967	0.294227	0.0833333	0.0545455	0.0569054	0.109827	0.05026	0.443005	1.99313e-101	1.36859e-99	ATJ3	PREDICTED: dnaJ protein homolog [Arachis duranensis]	Genetic Information Processing	Folding, sorting and degradation	ko04141//Protein processing in endoplasmic reticulum	K09503	-	GO:0005515//protein binding;GO:0043169//cation binding	GO:0006950//response to stress;GO:0044267//cellular protein metabolic process
ncbi_112706849	0.331471	0.25	0.0545455	0.0517903	0.16763	0.0519931	0.393782	2.16642e-101	1.4862e-99	At1g65240	PREDICTED: aspartic proteinase-like protein 2 [Arachis duranensis]	-	-	-	-	-	-	-
ncbi_112749859	0.175047	0.989583	1.07273	1.87852	1.40173	0.701906	0.515544	4.68663e-101	3.21215e-99	GSVIVT00020038001	PREDICTED: 40S ribosomal protein S3a [Arachis duranensis]	Genetic Information Processing	Translation	ko03010//Ribosome	K02984	GO:0015935//small ribosomal subunit	-	GO:0010467//gene expression
ncbi_112751514	0.344507	0.177083	0.0787879	0.0824808	0.184971	0.0762565	0.551813	6.31135e-101	4.32174e-99	KTI2	PREDICTED: 21 kDa seed protein-like [Arachis ipaensis]	-	-	-	-	-	-	-
ncbi_112710450	0.335196	1.36458	1.5303	2.76215	1.48555	1.15598	1.00259	1.05829e-100	7.24004e-99	RPL17	PREDICTED: 50S ribosomal protein L17, chloroplastic [Arachis ipaensis]	Genetic Information Processing	Translation	ko03010//Ribosome	K02879	GO:0030529//intracellular ribonucleoprotein complex	-	GO:0010467//gene expression
ncbi_112716086	0.368715	0.427083	0.112121	0.159847	0.312139	0.129983	0.740933	1.13641e-100	7.76731e-99	MGLL	PREDICTED: monoglyceride lipase [Arachis duranensis]	-	-	-	-	-	GO:0003824//catalytic activity	GO:0010243//response to organonitrogen compound
ncbi_112737287	0.0335196	0.270833	0.390909	1.00575	0.598266	0.329289	0.0984456	1.16465e-100	7.95306e-99	PEX11B	PREDICTED: peroxisomal membrane protein 11B [Arachis ipaensis]	-	-	-	-	-	-	GO:0007031//peroxisome organization
ncbi_112716835	0.188082	0.0520833	0.0242424	0.0147059	0.017341	0.0138648	0.432642	1.22433e-100	8.35296e-99	PCO2	PREDICTED: plant cysteine oxidase 2-like [Arachis duranensis]	Metabolism;Metabolism	Global and overview maps;Metabolism of other amino acids	ko01100//Metabolic pathways;ko00430//Taurine and hypotaurine metabolism	K10712;K10712	-	GO:0016491//oxidoreductase activity	GO:0044710//single-organism metabolic process
ncbi_112802569	0.268156	0.104167	0.05	0.044757	0.101156	0.0415945	0.458549	1.37209e-100	9.35247e-99	UGT74B1	PREDICTED: UDP-glycosyltransferase 74B1-like [Arachis duranensis]	Metabolism;Metabolism;Metabolism;Metabolism	Global and overview maps;Global and overview maps;Amino acid metabolism;Biosynthesis of other secondary metabolites	ko01110//Biosynthesis of secondary metabolites;ko01210//2-Oxocarboxylic acid metabolism;ko00380//Tryptophan metabolism;ko00966//Glucosinolate biosynthesis	K11820;K11820;K11820;K11820	-	GO:0016757//transferase activity, transferring glycosyl groups	-
ncbi_112714607	0.24581	0.0833333	0.0409091	0.0626598	0.0982659	0.0485269	0.61399	1.65316e-100	1.1258e-98	CBSX5	PREDICTED: CBS domain-containing protein CBSX5-like [Arachis duranensis]	-	-	-	-	-	-	-
ncbi_112775751	0.348231	0.229167	0.113636	0.170716	0.349711	0.0901213	0.779793	2.06795e-100	1.40698e-98	MGL	PREDICTED: methionine gamma-lyase-like [Arachis ipaensis]	Metabolism;Metabolism	Amino acid metabolism;Metabolism of other amino acids	ko00270//Cysteine and methionine metabolism;ko00450//Selenocompound metabolism	K01761;K01761	GO:0044444//cytoplasmic part	GO:0016846//carbon-sulfur lyase activity;GO:0043168//anion binding	GO:0009087//methionine catabolic process;GO:0051260//protein homooligomerization
ncbi_112786704	0.372439	0.28125	0.14697	0.115729	0.239884	0.105719	0.727979	3.68235e-100	2.50309e-98	PBL5	PREDICTED: serine/threonine-protein kinase CDL1-like [Arachis duranensis]	-	-	-	-	-	-	-
ncbi_112779894	0.0018622	0.104167	0.219697	0.569054	0.184971	0.204506	0	4.84769e-100	3.29223e-98	KTI3	PREDICTED: factor Xa inhibitor BuXI-like [Arachis ipaensis]	-	-	-	-	-	-	-
ncbi_112734277	0.527002	0.572917	0.222727	0.296036	0.67052	0.220104	1.07254	5.83463e-100	3.95888e-98	At3g17800	PREDICTED: UV-B-induced protein At3g17800, chloroplastic [Arachis ipaensis]	-	-	-	-	-	-	-
ncbi_112758836	0.0521415	0.4375	0.440909	1.03069	0.66474	0.372617	0.0829016	6.08146e-100	4.1226e-98	--	plant/F21F14-40 protein [Medicago truncatula]	-	-	-	-	GO:0009528//plastid inner membrane;GO:0031976//plastid thylakoid	-	GO:0006090//pyruvate metabolic process;GO:0006779//porphyrin-containing compound biosynthetic process;GO:0009668//plastid membrane organization;GO:0016072//rRNA metabolic process;GO:0043623//cellular protein complex assembly
ncbi_112737282	0.214153	0.145833	0.0333333	0.0351662	0.109827	0.0415945	0.417098	1.49344e-99	1.01148e-97	SLC37A2	glycerol-3-phosphate transporter [Medicago truncatula]	-	-	-	-	-	-	-
ncbi_112779881	0.731844	0.416667	0.342424	0.34399	0.739884	0.478336	1.08549	2.00886e-99	1.35932e-97	ILL5	PREDICTED: IAA-amino acid hydrolase ILR1-like 4 [Arachis ipaensis]	-	-	-	-	-	-	-
ncbi_112696352	0.33892	0.197917	0.0833333	0.0850384	0.265896	0.124783	0.608808	3.36051e-99	2.27187e-97	Os09g0520200	PREDICTED: probable 1-acylglycerol-3-phosphate O-acyltransferase [Arachis duranensis]	-	-	-	-	-	GO:0003824//catalytic activity	-
ncbi_112751435	0.286778	0.15625	0.0560606	0.0703325	0.135838	0.0433276	0.510363	6.50582e-99	4.39426e-97	GLCAK1	PREDICTED: glucuronokinase 1 [Arachis ipaensis]	Metabolism;Metabolism;Metabolism;Metabolism	Global and overview maps;Carbohydrate metabolism;Carbohydrate metabolism;Carbohydrate metabolism	ko01100//Metabolic pathways;ko00520//Amino sugar and nucleotide sugar metabolism;ko00040//Pentose and glucuronate interconversions;ko00053//Ascorbate and aldarate metabolism	K16190;K16190;K16190;K16190	-	-	-
ncbi_36489223	0.543762	0.53125	0.360606	0.34335	0.280347	0.57539	0.274611	8.66743e-99	5.84898e-97	ndhI	NADH-plastoquinone oxidoreductase subunit I (chloroplast) [Arachis hypogaea]	Metabolism;Metabolism	Global and overview maps;Energy metabolism	ko01100//Metabolic pathways;ko00190//Oxidative phosphorylation	K05580;K05580	GO:0044434//chloroplast part	GO:0043169//cation binding;GO:0048037//cofactor binding;GO:0050136//NADH dehydrogenase (quinone) activity;GO:0051536//iron-sulfur cluster binding	GO:0006091//generation of precursor metabolites and energy;GO:0044710//single-organism metabolic process
ncbi_112787409	0.283054	0.208333	0.101515	0.143862	0.361272	0.0693241	0.76943	9.91927e-99	6.68769e-97	UXS5	PREDICTED: UDP-glucuronic acid decarboxylase 6-like [Arachis duranensis]	Metabolism;Metabolism	Global and overview maps;Carbohydrate metabolism	ko01100//Metabolic pathways;ko00520//Amino sugar and nucleotide sugar metabolism	K08678;K08678	-	GO:0048037//cofactor binding	-
ncbi_112720196	0.860335	2.58333	2.82273	4.6899	2.81792	2.0208	2.18912	1.5015e-98	1.01141e-96	RPS8	PREDICTED: 40S ribosomal protein S8 [Arachis ipaensis]	Genetic Information Processing	Translation	ko03010//Ribosome	K02995	-	-	-
ncbi_112796443	0.329609	0.645833	0.216667	0.286445	0.895954	0.195841	1.17617	1.57816e-98	1.06209e-96	SRC2	PREDICTED: protein SRC2-like [Arachis ipaensis]	-	-	-	-	-	-	-
ncbi_112709713	0.236499	0.0520833	0.00757576	0.00959079	0.0404624	0.00866551	0.225389	2.63856e-98	1.77413e-96	HSP70	PREDICTED: heat shock 70 kDa protein-like [Arachis duranensis]	Genetic Information Processing;Cellular Processes;Genetic Information Processing	Folding, sorting and degradation;Transport and catabolism;Transcription	ko04141//Protein processing in endoplasmic reticulum;ko04144//Endocytosis;ko03040//Spliceosome	K03283;K03283;K03283	-	GO:0016628//oxidoreductase activity, acting on the CH-CH group of donors, NAD or NADP as acceptor;GO:0032550//purine ribonucleoside binding	GO:0044710//single-organism metabolic process
ncbi_112729483	0.191806	0.145833	0.0181818	0.016624	0.0606936	0.0242634	0.443005	5.8525e-98	3.93158e-96	--	PREDICTED: uncharacterized protein LOC100812853 [Glycine max]	-	-	-	-	-	-	-
ncbi_112702548	0.242086	0.0729167	0.0151515	0.0204604	0.0433526	0.0190641	0.30829	7.09668e-98	4.76309e-96	HSP15.7	PREDICTED: 15.7 kDa heat shock protein, peroxisomal [Arachis duranensis]	Genetic Information Processing	Folding, sorting and degradation	ko04141//Protein processing in endoplasmic reticulum	K13993	GO:0044439//peroxisomal part	-	GO:0000302//response to reactive oxygen species;GO:0009642//response to light intensity;GO:0044267//cellular protein metabolic process
ncbi_112750783	0.277467	0.541667	0.168182	0.253836	0.777457	0.136915	1.09067	7.28116e-98	4.88251e-96	HSPRO2	PREDICTED: nematode resistance protein-like HSPRO2 isoform X1 [Arachis ipaensis]	-	-	-	-	-	-	-
ncbi_112789269	0.238361	0.1875	0.0318182	0.0498721	0.118497	0.0433276	0.417098	1.26902e-97	8.50199e-96	NADK1	PREDICTED: NAD(H) kinase 1 [Arachis duranensis]	Metabolism;Metabolism	Global and overview maps;Metabolism of cofactors and vitamins	ko01100//Metabolic pathways;ko00760//Nicotinate and nicotinamide metabolism	K00858;K00858	-	-	-
ncbi_112784875	0.208566	0.791667	1.13485	2.07928	1.21676	0.850953	0.455959	1.31343e-97	8.79157e-96	RPL27	PREDICTED: 50S ribosomal protein L27, chloroplastic-like [Arachis ipaensis]	Genetic Information Processing	Translation	ko03010//Ribosome	K02899	GO:0030529//intracellular ribonucleoprotein complex	-	GO:0010467//gene expression
ncbi_112695800	0.260708	0.166667	0.0757576	0.0677749	0.135838	0.0623917	0.559585	1.42862e-97	9.55406e-96	CBP60A	PREDICTED: calmodulin-binding protein 60 A [Arachis duranensis]	-	-	-	-	-	-	-
ncbi_112709701	0.208566	0.104167	0.0136364	0.011509	0.0231214	0.00866551	0.243523	2.1193e-97	1.41603e-95	CLPB1	PREDICTED: chaperone protein ClpB1 [Arachis duranensis]	-	-	-	-	-	GO:0032550//purine ribonucleoside binding	GO:0043170//macromolecule metabolic process
ncbi_112758901	1.11918	1.20833	0.765152	1.26087	0.890173	0.641248	2.09067	2.17796e-97	1.45392e-95	HSP70	PREDICTED: probable mediator of RNA polymerase II transcription subunit 37c [Arachis ipaensis]	Genetic Information Processing;Cellular Processes;Genetic Information Processing	Folding, sorting and degradation;Transport and catabolism;Transcription	ko04141//Protein processing in endoplasmic reticulum;ko04144//Endocytosis;ko03040//Spliceosome	K03283;K03283;K03283	-	GO:0032550//purine ribonucleoside binding	-
ncbi_112758294	0.210428	0.09375	0.0575758	0.0421995	0.121387	0.0363951	0.520725	2.94697e-97	1.96552e-95	CBP60B	PREDICTED: calmodulin-binding protein 60 F-like isoform X1 [Arachis ipaensis]	-	-	-	-	-	-	-
ncbi_112784335	0.208566	0.739583	1.00303	1.89706	1.15318	0.745234	0.528497	5.40372e-97	3.60085e-95	RPL31	PREDICTED: 50S ribosomal protein L31, chloroplastic-like isoform X1 [Arachis duranensis]	Genetic Information Processing	Translation	ko03010//Ribosome	K02909	-	-	-
ncbi_36489182	0.47486	0.395833	0.215152	0.216752	0.141618	0.337955	0.378238	5.45834e-97	3.63399e-95	psaJ	photosystem I subunit IX (chloroplast) [Apios americana]	Metabolism;Metabolism	Global and overview maps;Energy metabolism	ko01100//Metabolic pathways;ko00195//Photosynthesis	K02697;K02697	GO:0009521//photosystem;GO:0031224//intrinsic component of membrane;GO:0044434//chloroplast part	-	GO:0044237//cellular metabolic process
ncbi_112708198	0.22905	0.104167	0.0287879	0.0377238	0.0462428	0.0294627	0.432642	6.79952e-97	4.52287e-95	SNAP33	PREDICTED: SNAP25 homologous protein SNAP33-like [Arachis duranensis]	-	-	-	-	-	-	-
ncbi_112727831	0.324022	0.0729167	0.0681818	0.0703325	0.222543	0.0641248	0.531088	7.09229e-97	4.7134e-95	--	plant/T7H20-70 protein [Medicago truncatula]	-	-	-	-	-	-	-
ncbi_112785193	0.22905	0.104167	0.0409091	0.0428389	0.138728	0.0259965	0.466321	8.52232e-97	5.65871e-95	PAO	PREDICTED: pheophorbide a oxygenase, chloroplastic [Arachis ipaensis]	Metabolism;Metabolism	Global and overview maps;Metabolism of cofactors and vitamins	ko01110//Biosynthesis of secondary metabolites;ko00860//Porphyrin and chlorophyll metabolism	K13071;K13071	GO:0009528//plastid inner membrane;GO:0031976//plastid thylakoid	GO:0016703//oxidoreductase activity, acting on single donors with incorporation of molecular oxygen, incorporation of one atom of oxygen (internal monooxygenases or internal mixed function oxidases);GO:0016730//oxidoreductase activity, acting on iron-sulfur proteins as donors;GO:0043169//cation binding;GO:0051536//iron-sulfur cluster binding	GO:0006355//regulation of transcription, DNA-templated;GO:0006787//porphyrin-containing compound catabolic process;GO:0009668//plastid membrane organization;GO:0009887//organ morphogenesis;GO:0042742//defense response to bacterium;GO:0044710//single-organism metabolic process;GO:0048869//cellular developmental process;GO:0090567//reproductive shoot system development
ncbi_112733447	0.422719	0.385417	0.210606	0.255754	0.196532	0.124783	0.927461	1.082e-96	7.17794e-95	PPO	PREDICTED: polyphenol oxidase A1, chloroplastic-like [Arachis ipaensis]	Metabolism;Metabolism;Metabolism;Metabolism	Global and overview maps;Global and overview maps;Amino acid metabolism;Biosynthesis of other secondary metabolites	ko01100//Metabolic pathways;ko01110//Biosynthesis of secondary metabolites;ko00350//Tyrosine metabolism;ko00950//Isoquinoline alkaloid biosynthesis	K00422;K00422;K00422;K00422	-	-	-
ncbi_112783205	0.221601	0.0416667	0.0348485	0.0268542	0.0809249	0.017331	0.396373	1.22639e-96	8.12854e-95	AAT-1	PREDICTED: aspartate aminotransferase, cytoplasmic [Arachis ipaensis]	Metabolism;Metabolism;Metabolism;Metabolism;Metabolism;Metabolism;Metabolism;Metabolism;Metabolism;Metabolism;Metabolism;Metabolism;Metabolism;Metabolism;Metabolism	Global and overview maps;Global and overview maps;Global and overview maps;Global and overview maps;Amino acid metabolism;Energy metabolism;Amino acid metabolism;Global and overview maps;Amino acid metabolism;Amino acid metabolism;Amino acid metabolism;Amino acid metabolism;Amino acid metabolism;Biosynthesis of other secondary metabolites;Biosynthesis of other secondary metabolites	ko01100//Metabolic pathways;ko01110//Biosynthesis of secondary metabolites;ko01200//Carbon metabolism;ko01230//Biosynthesis of amino acids;ko00270//Cysteine and methionine metabolism;ko00710//Carbon fixation in photosynthetic organisms;ko00330//Arginine and proline metabolism;ko01210//2-Oxocarboxylic acid metabolism;ko00350//Tyrosine metabolism;ko00360//Phenylalanine metabolism;ko00400//Phenylala…	K14454;K14454;K14454;K14454;K14454;K14454;K14454;K14454;K14454;K14454;K14454;K14454;K14454;K14454;K14454	-	GO:0043168//anion binding;GO:0070546//L-phenylalanine aminotransferase activity	GO:0019752//carboxylic acid metabolic process
ncbi_112772598	0.0018622	0.104167	0.230303	0.613171	0.410405	0.176776	0.0233161	1.40407e-96	9.29798e-95	BBX25	PREDICTED: B-box zinc finger protein 25-like [Arachis duranensis]	-	-	-	-	-	-	-
ncbi_112790300	0.182495	0.604167	1.02424	1.80946	1.05491	0.795494	0.458549	1.47449e-96	9.75564e-95	RPL3A	PREDICTED: 50S ribosomal protein L3, chloroplastic-like [Arachis duranensis]	Genetic Information Processing	Translation	ko03010//Ribosome	K02906	GO:0009526//plastid envelope;GO:0009532//plastid stroma;GO:0030529//intracellular ribonucleoprotein complex	GO:0003723//RNA binding;GO:0005198//structural molecule activity	GO:0006090//pyruvate metabolic process;GO:0006605//protein targeting;GO:0006779//porphyrin-containing compound biosynthetic process;GO:0010467//gene expression;GO:0016072//rRNA metabolic process;GO:0043623//cellular protein complex assembly
ncbi_112707795	1.10987	1.77083	1.08788	1.48657	2.62139	0.856153	3.24611	1.69315e-96	1.11924e-94	RAN1	PREDICTED: GTP-binding nuclear protein Ran-3-like [Arachis duranensis]	Genetic Information Processing;Genetic Information Processing	Translation;Translation	ko03013//RNA transport;ko03008//Ribosome biogenesis in eukaryotes	K07936;K07936	GO:0005911//cell-cell junction;GO:0043231//intracellular membrane-bounded organelle;GO:0044444//cytoplasmic part	GO:0032550//purine ribonucleoside binding	GO:0006405//RNA export from nucleus;GO:0006886//intracellular protein transport
ncbi_112711608	0.1527	0.0416667	0.00151515	0.00575448	0.0260116	0.0034662	0.300518	1.92601e-96	1.27204e-94	SGT1	PREDICTED: protein SGT1 homolog B-like [Arachis duranensis]	Organismal Systems	Environmental adaptation	ko04626//Plant-pathogen interaction	K12795	-	-	-
ncbi_112701958	0.13594	0.770833	0.889394	1.66624	0.979769	0.682842	0.445596	2.46834e-96	1.62877e-94	RIDA	perchloric acid soluble translation inhibitor protein [Arachis hypogaea]	-	-	-	-	-	GO:0003824//catalytic activity	-
ncbi_112804062	0.124767	0.770833	0.966667	1.49936	0.884393	0.630849	0.316062	2.71812e-96	1.79201e-94	CP31B	PREDICTED: 28 kDa ribonucleoprotein, chloroplastic [Arachis duranensis]	-	-	-	-	-	-	-
ncbi_112805069	0.405959	0.833333	0.393939	0.422634	1.49422	0.327556	1.46632	2.97883e-96	1.96215e-94	CML38	EF hand calcium-binding family protein [Medicago truncatula]	Organismal Systems	Environmental adaptation	ko04626//Plant-pathogen interaction	K13448	-	-	-
ncbi_112705950	0.310987	0.09375	0.030303	0.0434783	0.0780347	0.0450607	0.42487	3.6044e-96	2.37212e-94	WRKY6	PREDICTED: WRKY transcription factor 6 isoform X1 [Arachis duranensis]	-	-	-	-	-	-	-
ncbi_112776527	0.310987	0.197917	0.0924242	0.109335	0.300578	0.0814558	0.753886	4.56504e-96	3.00167e-94	UMK3	PREDICTED: UMP-CMP kinase 3-like [Arachis ipaensis]	Metabolism;Metabolism	Global and overview maps;Nucleotide metabolism	ko01100//Metabolic pathways;ko00240//Pyrimidine metabolism	K13800;K13800	GO:0005576//extracellular region;GO:0043231//intracellular membrane-bounded organelle;GO:0044444//cytoplasmic part	GO:0016776//phosphotransferase activity, phosphate group as acceptor;GO:0019201//nucleotide kinase activity;GO:0032550//purine ribonucleoside binding	GO:0006220//pyrimidine nucleotide metabolic process;GO:0009129//pyrimidine nucleoside monophosphate metabolic process;GO:0019856//pyrimidine nucleobase biosynthetic process
ncbi_112749555	0.0335196	0.291667	0.375758	0.914962	0.635838	0.306759	0.0829016	4.69619e-96	3.08519e-94	PGRL1A	PREDICTED: PGR5-like protein 1B, chloroplastic isoform X1 [Arachis ipaensis]	-	-	-	-	-	-	-
ncbi_112765318	0.286778	0.166667	0.0787879	0.0773657	0.309249	0.0589255	0.598446	1.08277e-95	7.10702e-94	At3g50280	PREDICTED: uncharacterized acetyltransferase At3g50280-like [Arachis ipaensis]	-	-	-	-	-	GO:0016746//transferase activity, transferring acyl groups	-
ncbi_112775260	0.318436	0.1875	0.069697	0.100384	0.121387	0.0623917	0.528497	1.31274e-95	8.60888e-94	CYP89A9	PREDICTED: cytochrome P450 89A2-like [Arachis ipaensis]	-	-	-	-	-	GO:0016491//oxidoreductase activity;GO:0046906//tetrapyrrole binding;GO:0046914//transition metal ion binding	GO:0044710//single-organism metabolic process
[truncated: 8,768 more rows]
