# Supplementary material for: scRNA-seq Reveals the Mechanism of Fatty Acid Desaturase 2 Mutation to Repress Leaf Growth in Peanut (Arachis hypogaea L.)
Source: Cells. 2023 Sep 19;12(18):2305. doi: 10.3390/cells12182305 (PMC10527976; doi:10.3390/cells12182305)
Supplement: Supplementary file 1 [file cells-12-02305-s001.zip › Table S24 DEGs in vascular cell fate.xlsx]

## Sheet: Table S24 DEGs in vascular cell
branch_node	branch	GeneID	Gene_cluster	P_value	FDR	Symbol	Description	KEGG_A_class	KEGG_B_class	Pathway	K_ID	GO Component	GO Function	GO Process
1	State 1,2,3,6,4,5 -vs- State 1,7	ncbi_36489121	1	4.51897e-68	5.3566e-66	psbA	PSII 32 kDa protein (chloroplast) [Corynocarpus laevigatus]	Metabolism;Metabolism	Global and overview maps;Energy metabolism	ko01100//Metabolic pathways;ko00195//Photosynthesis	K02703;K02703	GO:0009521//photosystem;GO:0031224//intrinsic component of membrane;GO:0031976//plastid thylakoid;GO:0044434//chloroplast part	GO:0009055//electron carrier activity;GO:0016491//oxidoreductase activity;GO:0046906//tetrapyrrole binding;GO:0046914//transition metal ion binding	GO:0006464//cellular protein modification process;GO:0006950//response to stress;GO:0009767//photosynthetic electron transport chain;GO:0032774//RNA biosynthetic process;GO:0043623//cellular protein complex assembly
1	State 1,2,3,6,4,5 -vs- State 1,7	ncbi_36489123	1	0	0	matK	maturase K (chloroplast) [Arachis hypogaea]	-	-	-	-	GO:0043231//intracellular membrane-bounded organelle	-	-
1	State 1,2,3,6,4,5 -vs- State 1,7	ncbi_36489124	1	0	0	rbcL	ribulose 1,5-bisphosphate carboxylase/oxygenase large subunit (chloroplast) [Arachis hypogaea]	Metabolism;Metabolism;Metabolism;Metabolism	Global and overview maps;Global and overview maps;Energy metabolism;Carbohydrate metabolism	ko01100//Metabolic pathways;ko01200//Carbon metabolism;ko00710//Carbon fixation in photosynthetic organisms;ko00630//Glyoxylate and dicarboxylate metabolism	K01601;K01601;K01601;K01601	GO:0009536//plastid	GO:0016491//oxidoreductase activity;GO:0016831//carboxy-lyase activity;GO:0046872//metal ion binding	GO:0015977//carbon fixation;GO:0043094//cellular metabolic compound salvage
1	State 1,2,3,6,4,5 -vs- State 1,7	ncbi_36489126	1	5.1329e-90	8.56365e-88	atpE	ATP synthase CF1 epsilon subunit (chloroplast) [Arachis hypogaea]	Metabolism;Metabolism;Metabolism	Global and overview maps;Energy metabolism;Energy metabolism	ko01100//Metabolic pathways;ko00190//Oxidative phosphorylation;ko00195//Photosynthesis	K02114;K02114;K02114	GO:0033178//proton-transporting two-sector ATPase complex, catalytic domain;GO:0044434//chloroplast part	GO:0015078//hydrogen ion transmembrane transporter activity;GO:0019829//cation-transporting ATPase activity	GO:0006754//ATP biosynthetic process;GO:0006818//hydrogen transport
1	State 1,2,3,6,4,5 -vs- State 1,7	ncbi_36489131	1	2.62396e-94	4.67326e-92	ndhJ	NADH-plastoquinone oxidoreductase subunit J (chloroplast) [Arachis hypogaea]	Metabolism;Metabolism	Global and overview maps;Energy metabolism	ko01100//Metabolic pathways;ko00190//Oxidative phosphorylation	K05581;K05581	GO:0044434//chloroplast part	GO:0048037//cofactor binding;GO:0050136//NADH dehydrogenase (quinone) activity	GO:0006091//generation of precursor metabolites and energy;GO:0044710//single-organism metabolic process
1	State 1,2,3,6,4,5 -vs- State 1,7	ncbi_36489135	1	4.62579e-23	1.60361e-21	rps4	ribosomal protein S4 (chloroplast) [Arachis hypogaea]	Genetic Information Processing	Translation	ko03010//Ribosome	K02986	GO:0009536//plastid;GO:0044391//ribosomal subunit	GO:0003723//RNA binding;GO:0005198//structural molecule activity	GO:0010467//gene expression
1	State 1,2,3,6,4,5 -vs- State 1,7	ncbi_36489138	1	2.27215e-69	2.78602e-67	psaA	photosystem I P700 apoprotein A1 (chloroplast) [Arachis hypogaea]	Metabolism;Metabolism	Global and overview maps;Energy metabolism	ko01100//Metabolic pathways;ko00195//Photosynthesis	K02689;K02689	GO:0009521//photosystem;GO:0031224//intrinsic component of membrane;GO:0044434//chloroplast part	GO:0003824//catalytic activity;GO:0043169//cation binding;GO:0046906//tetrapyrrole binding;GO:0051536//iron-sulfur cluster binding	GO:0006464//cellular protein modification process;GO:0044710//single-organism metabolic process
1	State 1,2,3,6,4,5 -vs- State 1,7	ncbi_36489139	1	6.99605e-205	3.41369e-202	psaB	photosystem I P700 apoprotein A2 (chloroplast) [Arachis hypogaea]	Metabolism;Metabolism	Global and overview maps;Energy metabolism	ko01100//Metabolic pathways;ko00195//Photosynthesis	K02690;K02690	-	-	-
1	State 1,2,3,6,4,5 -vs- State 1,7	ncbi_36489143	1	5.60299e-132	1.6095e-129	psbZ	PsbZ (chloroplast) [Arachis hypogaea]	Metabolism;Metabolism	Global and overview maps;Energy metabolism	ko01100//Metabolic pathways;ko00195//Photosynthesis	K02724;K02724	GO:0009523//photosystem II;GO:0031224//intrinsic component of membrane;GO:0044434//chloroplast part	-	GO:0042548//regulation of photosynthesis, light reaction
1	State 1,2,3,6,4,5 -vs- State 1,7	ncbi_36489155	1	2.94243e-18	8.09026e-17	rpoB	RNA polymerase beta subunit (chloroplast) [Arachis hypogaea]	Metabolism;Metabolism;Metabolism;Genetic Information Processing	Global and overview maps;Nucleotide metabolism;Nucleotide metabolism;Transcription	ko01100//Metabolic pathways;ko00230//Purine metabolism;ko00240//Pyrimidine metabolism;ko03020//RNA polymerase	K03043;K03043;K03043;K03043	-	-	-
1	State 1,2,3,6,4,5 -vs- State 1,7	ncbi_36489157	1	4.15709e-15	9.65605e-14	rpoC2	RNA polymerase beta' subunit (chloroplast) [Arachis hypogaea]	Metabolism;Metabolism;Metabolism;Genetic Information Processing	Global and overview maps;Nucleotide metabolism;Nucleotide metabolism;Transcription	ko01100//Metabolic pathways;ko00230//Purine metabolism;ko00240//Pyrimidine metabolism;ko03020//RNA polymerase	K03046;K03046;K03046;K03046	GO:0009536//plastid	GO:0034062//RNA polymerase activity	GO:0034645//cellular macromolecule biosynthetic process
1	State 1,2,3,6,4,5 -vs- State 1,7	ncbi_36489158	1	2.15347e-24	7.95299e-23	rps2	ribosomal protein S2 (chloroplast) [Arachis hypogaea]	Genetic Information Processing	Translation	ko03010//Ribosome	K02967	GO:0009536//plastid;GO:0044391//ribosomal subunit	-	GO:0010467//gene expression
1	State 1,2,3,6,4,5 -vs- State 1,7	ncbi_36489159	1	3.88695e-40	2.50594e-38	atpI	ATP synthase CF0 subunit IV (chloroplast) [Arachis hypogaea]	Metabolism;Metabolism;Metabolism	Global and overview maps;Energy metabolism;Energy metabolism	ko01100//Metabolic pathways;ko00190//Oxidative phosphorylation;ko00195//Photosynthesis	K02108;K02108;K02108	GO:0031224//intrinsic component of membrane;GO:0033177//proton-transporting two-sector ATPase complex, proton-transporting domain;GO:0044434//chloroplast part	GO:0015077//monovalent inorganic cation transmembrane transporter activity;GO:0019829//cation-transporting ATPase activity	GO:0006754//ATP biosynthetic process;GO:0006818//hydrogen transport
1	State 1,2,3,6,4,5 -vs- State 1,7	ncbi_36489160	1	3.39507e-83	5.13514e-81	atpH	ATP synthase subunit c, chloroplastic [Ananas comosus]	Metabolism;Metabolism;Metabolism	Global and overview maps;Energy metabolism;Energy metabolism	ko01100//Metabolic pathways;ko00190//Oxidative phosphorylation;ko00195//Photosynthesis	K02110;K02110;K02110	GO:0031224//intrinsic component of membrane;GO:0033177//proton-transporting two-sector ATPase complex, proton-transporting domain;GO:0044434//chloroplast part	GO:0005488//binding;GO:0015077//monovalent inorganic cation transmembrane transporter activity	GO:0006754//ATP biosynthetic process;GO:0015988//energy coupled proton transmembrane transport, against electrochemical gradient
1	State 1,2,3,6,4,5 -vs- State 1,7	ncbi_36489161	1	2.59061e-18	7.1367e-17	atpF	ATP synthase CF0 subunit I (chloroplast) [Arachis hypogaea]	Metabolism;Metabolism;Metabolism	Global and overview maps;Energy metabolism;Energy metabolism	ko01100//Metabolic pathways;ko00190//Oxidative phosphorylation;ko00195//Photosynthesis	K02109;K02109;K02109	GO:0031224//intrinsic component of membrane;GO:0033177//proton-transporting two-sector ATPase complex, proton-transporting domain;GO:0044434//chloroplast part	GO:0015077//monovalent inorganic cation transmembrane transporter activity;GO:0019829//cation-transporting ATPase activity	GO:0006754//ATP biosynthetic process;GO:0006818//hydrogen transport
1	State 1,2,3,6,4,5 -vs- State 1,7	ncbi_36489162	1	1.00751e-87	1.63124e-85	atpA	ATP synthase CF1 alpha subunit (chloroplast) [Arachis hypogaea]	Metabolism;Metabolism;Metabolism	Global and overview maps;Energy metabolism;Energy metabolism	ko01100//Metabolic pathways;ko00190//Oxidative phosphorylation;ko00195//Photosynthesis	K02111;K02111;K02111	-	-	-
1	State 1,2,3,6,4,5 -vs- State 1,7	ncbi_36489166	1	4.18935e-203	2.03027e-200	psbK	photosystem II protein K (chloroplast) [Arachis hypogaea]	Metabolism;Metabolism	Global and overview maps;Energy metabolism	ko01100//Metabolic pathways;ko00195//Photosynthesis	K02712;K02712	GO:0009523//photosystem II;GO:0044434//chloroplast part	-	GO:0044237//cellular metabolic process
1	State 1,2,3,6,4,5 -vs- State 1,7	ncbi_36489168	1	3.77539e-107	7.93388e-105	accD	beta-carboxyltransferase 2 [Arachis hypogaea]	Metabolism;Metabolism;Metabolism;Metabolism;Metabolism;Metabolism;Metabolism	Global and overview maps;Global and overview maps;Global and overview maps;Carbohydrate metabolism;Global and overview maps;Lipid metabolism;Carbohydrate metabolism	ko01100//Metabolic pathways;ko01110//Biosynthesis of secondary metabolites;ko01200//Carbon metabolism;ko00620//Pyruvate metabolism;ko01212//Fatty acid metabolism;ko00061//Fatty acid biosynthesis;ko00640//Propanoate metabolism	K01963;K01963;K01963;K01963;K01963;K01963;K01963	GO:0009532//plastid stroma	GO:0016421//CoA carboxylase activity;GO:0032550//purine ribonucleoside binding;GO:0046914//transition metal ion binding	GO:0006631//fatty acid metabolic process;GO:0015937//coenzyme A biosynthetic process
1	State 1,2,3,6,4,5 -vs- State 1,7	ncbi_36489170	1	2.2348e-88	3.65153e-86	ycf4	photosystem I assembly protein ycf4 (chloroplast) [Arachis hypogaea]	-	-	-	-	GO:0009521//photosystem;GO:0031224//intrinsic component of membrane;GO:0044434//chloroplast part	-	GO:0044237//cellular metabolic process
1	State 1,2,3,6,4,5 -vs- State 1,7	ncbi_36489171	1	1.63672e-15	3.89706e-14	cemA	chloroplast envelope membrane protein (chloroplast) [Arachis hypogaea]	-	-	-	-	GO:0009528//plastid inner membrane;GO:0031224//intrinsic component of membrane	GO:0015077//monovalent inorganic cation transmembrane transporter activity	GO:0015992//proton transport
1	State 1,2,3,6,4,5 -vs- State 1,7	ncbi_36489172	1	1.44075e-68	1.73084e-66	petA	cytochrome f (chloroplast) [Arachis hypogaea]	Metabolism;Metabolism	Global and overview maps;Energy metabolism	ko01100//Metabolic pathways;ko00195//Photosynthesis	K02634;K02634	GO:0016021//integral component of membrane;GO:0034357//photosynthetic membrane;GO:0043231//intracellular membrane-bounded organelle	GO:0043169//cation binding;GO:0046906//tetrapyrrole binding	GO:0044237//cellular metabolic process;GO:0044710//single-organism metabolic process
1	State 1,2,3,6,4,5 -vs- State 1,7	ncbi_36489183	1	8.19329e-27	3.35647e-25	rpl33	ribosomal protein L33 (chloroplast) [Arachis hypogaea]	Genetic Information Processing	Translation	ko03010//Ribosome	K02913	GO:0009536//plastid;GO:0030529//intracellular ribonucleoprotein complex	-	GO:0010467//gene expression
1	State 1,2,3,6,4,5 -vs- State 1,7	ncbi_36489184	1	2.95861e-23	1.03675e-21	rps18	ribosomal protein S18 (chloroplast) [Arachis hypogaea]	Genetic Information Processing	Translation	ko03010//Ribosome	K02963	GO:0009532//plastid stroma;GO:0030529//intracellular ribonucleoprotein complex	GO:0003723//RNA binding;GO:0005198//structural molecule activity	GO:0010467//gene expression
1	State 1,2,3,6,4,5 -vs- State 1,7	ncbi_36489188	1	4.25989e-121	1.11571e-118	psbB	PsbB (chloroplast) [Arachis hypogaea]	Metabolism;Metabolism	Global and overview maps;Energy metabolism	ko01100//Metabolic pathways;ko00195//Photosynthesis	K02704;K02704	GO:0043231//intracellular membrane-bounded organelle	-	-
1	State 1,2,3,6,4,5 -vs- State 1,7	ncbi_36489191	1	8.97718e-09	1.2649e-07	psbH	photosystem II phosphoprotein (chloroplast) [Arachis hypogaea]	Metabolism;Metabolism	Global and overview maps;Energy metabolism	ko01100//Metabolic pathways;ko00195//Photosynthesis	K02709;K02709	GO:0009521//photosystem;GO:0031224//intrinsic component of membrane;GO:0044434//chloroplast part	GO:0043168//anion binding	GO:0031647//regulation of protein stability;GO:0044237//cellular metabolic process
1	State 1,2,3,6,4,5 -vs- State 1,7	ncbi_36489192	1	9.88131291682493e-324	1.02024555866217e-320	petB	cytochrome b6 (chloroplast) [Arachis hypogaea]	Metabolism;Metabolism	Global and overview maps;Energy metabolism	ko01100//Metabolic pathways;ko00195//Photosynthesis	K02635;K02635	GO:0031224//intrinsic component of membrane;GO:0044434//chloroplast part	GO:0003824//catalytic activity;GO:0009055//electron carrier activity;GO:0043169//cation binding;GO:0046906//tetrapyrrole binding	GO:0022900//electron transport chain
1	State 1,2,3,6,4,5 -vs- State 1,7	ncbi_36489187	1	4.11532e-17	1.06146e-15	petD	cytochrome b6/f complex subunit IV (chloroplast) [Arachis hypogaea]	Metabolism;Metabolism	Global and overview maps;Energy metabolism	ko01100//Metabolic pathways;ko00195//Photosynthesis	K02637;K02637	GO:0031224//intrinsic component of membrane;GO:0034357//photosynthetic membrane;GO:0044434//chloroplast part	GO:0003824//catalytic activity;GO:0009055//electron carrier activity	GO:0022900//electron transport chain
1	State 1,2,3,6,4,5 -vs- State 1,7	ncbi_36489193	1	2.91284e-48	2.38792e-46	rpoA	RNA polymerase alpha subunit (chloroplast) [Arachis hypogaea]	Metabolism;Metabolism;Metabolism;Genetic Information Processing	Global and overview maps;Nucleotide metabolism;Nucleotide metabolism;Transcription	ko01100//Metabolic pathways;ko00230//Purine metabolism;ko00240//Pyrimidine metabolism;ko03020//RNA polymerase	K03040;K03040;K03040;K03040	GO:0009536//plastid	GO:0005515//protein binding;GO:0034062//RNA polymerase activity	GO:0034645//cellular macromolecule biosynthetic process
1	State 1,2,3,6,4,5 -vs- State 1,7	ncbi_36489194	1	4.78249e-22	1.58173e-20	rps11	ribosomal protein S11 (chloroplast) [Arachis hypogaea]	Genetic Information Processing	Translation	ko03010//Ribosome	K02948	GO:0009536//plastid;GO:0030529//intracellular ribonucleoprotein complex	GO:0003723//RNA binding;GO:0005198//structural molecule activity	GO:0010467//gene expression
1	State 1,2,3,6,4,5 -vs- State 1,7	ncbi_36489198	1	1.42461e-11	2.57586e-10	rpl16	ribosomal protein L16 (chloroplast) [Arachis hypogaea]	Genetic Information Processing	Translation	ko03010//Ribosome	K02878	GO:0009536//plastid;GO:0030529//intracellular ribonucleoprotein complex	GO:0003723//RNA binding	GO:0010467//gene expression
1	State 1,2,3,6,4,5 -vs- State 1,7	ncbi_36489199	1	2.67544e-44	1.95686e-42	rps3	ribosomal protein S3 (chloroplast) [Arachis hypogaea]	Genetic Information Processing	Translation	ko03010//Ribosome	K02982	GO:0009536//plastid;GO:0044391//ribosomal subunit	GO:0003723//RNA binding;GO:0005198//structural molecule activity	GO:0010467//gene expression
1	State 1,2,3,6,4,5 -vs- State 1,7	ncbi_36489214	1	3.68406e-28	1.59546e-26	TIC214	hypothetical chloroplast RF19 (chloroplast) [Arachis hypogaea]	-	-	-	-	GO:0043231//intracellular membrane-bounded organelle	-	-
1	State 1,2,3,6,4,5 -vs- State 1,7	ncbi_36489215	1	4.38012e-53	4.0108e-51	ndhF	NADH-plastoquinone oxidoreductase subunit 5 (chloroplast) [Arachis hypogaea]	Metabolism;Metabolism	Global and overview maps;Energy metabolism	ko01100//Metabolic pathways;ko00190//Oxidative phosphorylation	K05577;K05577	GO:0009536//plastid;GO:0031224//intrinsic component of membrane	GO:0003824//catalytic activity;GO:0048037//cofactor binding	GO:0022904//respiratory electron transport chain
1	State 1,2,3,6,4,5 -vs- State 1,7	ncbi_36489218	3	9.98109e-250	7.04012e-247	ccsA	cytochrome c heme attachment protein (chloroplast) [Arachis hypogaea]	-	-	-	-	GO:0031224//intrinsic component of membrane;GO:0034357//photosynthetic membrane	GO:0046906//tetrapyrrole binding	GO:0043623//cellular protein complex assembly
1	State 1,2,3,6,4,5 -vs- State 1,7	ncbi_36489219	1	1.05671e-42	7.30871e-41	ndhD	NADH-plastoquinone oxidoreductase subunit 4 (chloroplast) [Arachis hypogaea]	Metabolism;Metabolism	Global and overview maps;Energy metabolism	ko01100//Metabolic pathways;ko00190//Oxidative phosphorylation	K05575;K05575	GO:0031224//intrinsic component of membrane;GO:0044434//chloroplast part	GO:0016651//oxidoreductase activity, acting on NAD(P)H;GO:0048037//cofactor binding	GO:0022904//respiratory electron transport chain
1	State 1,2,3,6,4,5 -vs- State 1,7	ncbi_36489220	1	5.60035e-10	8.85614e-09	psaC	photosystem I subunit VII (chloroplast) [Castanopsis concinna]	Metabolism;Metabolism	Global and overview maps;Energy metabolism	ko01100//Metabolic pathways;ko00195//Photosynthesis	K02691;K02691	GO:0009521//photosystem;GO:0044434//chloroplast part	GO:0003824//catalytic activity;GO:0043169//cation binding;GO:0051536//iron-sulfur cluster binding	GO:0009767//photosynthetic electron transport chain
1	State 1,2,3,6,4,5 -vs- State 1,7	ncbi_36489221	1	9.37782e-148	2.95609e-145	ndhE	NADH-plastoquinone oxidoreductase subunit 4L (chloroplast) [Arachis hypogaea]	Metabolism;Metabolism	Global and overview maps;Energy metabolism	ko01100//Metabolic pathways;ko00190//Oxidative phosphorylation	K05576;K05576	GO:0031224//intrinsic component of membrane;GO:0044434//chloroplast part	GO:0016651//oxidoreductase activity, acting on NAD(P)H;GO:0048037//cofactor binding	GO:0022904//respiratory electron transport chain
1	State 1,2,3,6,4,5 -vs- State 1,7	ncbi_36489223	1	2.01278e-09	3.03921e-08	ndhI	NADH-plastoquinone oxidoreductase subunit I (chloroplast) [Arachis hypogaea]	Metabolism;Metabolism	Global and overview maps;Energy metabolism	ko01100//Metabolic pathways;ko00190//Oxidative phosphorylation	K05580;K05580	GO:0044434//chloroplast part	GO:0043169//cation binding;GO:0048037//cofactor binding;GO:0050136//NADH dehydrogenase (quinone) activity;GO:0051536//iron-sulfur cluster binding	GO:0006091//generation of precursor metabolites and energy;GO:0044710//single-organism metabolic process
1	State 1,2,3,6,4,5 -vs- State 1,7	ncbi_36489224	1	1.29502e-34	7.07492e-33	ndhA	NADH-plastoquinone oxidoreductase subunit 1 (chloroplast) [Arachis hypogaea]	Metabolism;Metabolism	Global and overview maps;Energy metabolism	ko01100//Metabolic pathways;ko00190//Oxidative phosphorylation	K05572;K05572	GO:0031224//intrinsic component of membrane;GO:0044434//chloroplast part	GO:0016651//oxidoreductase activity, acting on NAD(P)H;GO:0048037//cofactor binding	GO:0006091//generation of precursor metabolites and energy;GO:0044710//single-organism metabolic process
1	State 1,2,3,6,4,5 -vs- State 1,7	ncbi_36489241	1	3.58736e-96	6.51947e-94	rpl2-A	ribosomal protein L2 (chloroplast) [Arachis hypogaea]	Genetic Information Processing	Translation	ko03010//Ribosome	K02886	GO:0009536//plastid;GO:0044391//ribosomal subunit	GO:0003723//RNA binding;GO:0003824//catalytic activity;GO:0005198//structural molecule activity	GO:0010467//gene expression
1	State 1,2,3,6,4,5 -vs- State 1,7	ncbi_112784424	5	2.13991e-10	3.4909e-09	--	PREDICTED: protein FAR1-RELATED SEQUENCE 5-like isoform X1 [Arachis ipaensis]	-	-	-	-	-	-	-
1	State 1,2,3,6,4,5 -vs- State 1,7	ncbi_112785138	2	5.41411e-33	2.79494e-31	At5g66900	PREDICTED: probable disease resistance protein At5g66900 [Arachis duranensis]	-	-	-	-	-	-	-
1	State 1,2,3,6,4,5 -vs- State 1,7	ncbi_112785753	2	1.33316e-14	2.99509e-13	SABP2	PREDICTED: salicylic acid-binding protein 2-like isoform X1 [Arachis duranensis]	-	-	-	-	-	-	-
1	State 1,2,3,6,4,5 -vs- State 1,7	ncbi_112788915	2	8.72503e-44	6.28485e-42	rnf-5	PREDICTED: E3 ubiquitin-protein ligase RNF185-like [Arachis duranensis]	Genetic Information Processing	Folding, sorting and degradation	ko04141//Protein processing in endoplasmic reticulum	K10666	-	GO:0043169//cation binding	-
1	State 1,2,3,6,4,5 -vs- State 1,7	ncbi_112788966	2	2.53838e-12	4.8703e-11	--	PREDICTED: cysteine-rich and transmembrane domain-containing protein A-like [Arachis ipaensis]	-	-	-	-	-	-	-
1	State 1,2,3,6,4,5 -vs- State 1,7	ncbi_112788984	4	1.78025e-12	3.44352e-11	VHA-H	PREDICTED: V-type proton ATPase subunit H-like [Arachis duranensis]	Metabolism;Metabolism;Cellular Processes	Global and overview maps;Energy metabolism;Transport and catabolism	ko01100//Metabolic pathways;ko00190//Oxidative phosphorylation;ko04145//Phagosome	K02144;K02144;K02144	GO:0005773//vacuole;GO:0009536//plastid;GO:0031090//organelle membrane	GO:0015078//hydrogen ion transmembrane transporter activity;GO:0046906//tetrapyrrole binding	GO:0006464//cellular protein modification process;GO:0006605//protein targeting;GO:0006970//response to osmotic stress;GO:0006996//organelle organization;GO:0015988//energy coupled proton transmembrane transport, against electrochemical gradient;GO:0016192//vesicle-mediated transport;GO:0032989//cellular component morphogenesis;GO:0040007//growth;GO:0070838//divalent metal ion transport
1	State 1,2,3,6,4,5 -vs- State 1,7	ncbi_112789179	2	2.52592e-10	4.10368e-09	--	DUF4228 domain protein [Medicago truncatula]	-	-	-	-	-	-	-
1	State 1,2,3,6,4,5 -vs- State 1,7	ncbi_112789298	3	1.08452e-12	2.13075e-11	PPH	PREDICTED: pheophytinase, chloroplastic [Arachis duranensis]	-	-	-	-	-	-	-
1	State 1,2,3,6,4,5 -vs- State 1,7	ncbi_112789344	5	1.1698e-14	2.63974e-13	--	PREDICTED: uncharacterized protein LOC107476156 [Arachis duranensis]	-	-	-	-	-	-	-
1	State 1,2,3,6,4,5 -vs- State 1,7	ncbi_112789364	2	3.41318e-12	6.48068e-11	HSR4	PREDICTED: protein HYPER-SENSITIVITY-RELATED 4-like [Arachis duranensis]	-	-	-	-	-	GO:0003824//catalytic activity;GO:0032550//purine ribonucleoside binding	-
1	State 1,2,3,6,4,5 -vs- State 1,7	ncbi_112789462	4	9.07149e-22	2.96174e-20	GLOX1	PREDICTED: WSC domain-containing protein ARB_07867-like [Arachis duranensis]	-	-	-	-	-	-	-
1	State 1,2,3,6,4,5 -vs- State 1,7	ncbi_112789478	2	4.45605e-29	2.00283e-27	ephA	PREDICTED: bifunctional epoxide hydrolase 2 [Arachis duranensis]	-	-	-	-	-	-	-
1	State 1,2,3,6,4,5 -vs- State 1,7	ncbi_112790016	2	7.66795e-20	2.2885e-18	BRD1	PREDICTED: bromodomain testis-specific protein-like [Arachis duranensis]	-	-	-	-	-	-	-
1	State 1,2,3,6,4,5 -vs- State 1,7	ncbi_112790324	2	3.90727e-14	8.51234e-13	SEC13B	PREDICTED: protein transport protein SEC13 homolog B-like [Arachis duranensis]	Genetic Information Processing;Genetic Information Processing	Folding, sorting and degradation;Translation	ko04141//Protein processing in endoplasmic reticulum;ko03013//RNA transport	K14004;K14004	-	-	-
1	State 1,2,3,6,4,5 -vs- State 1,7	ncbi_112790504	2	8.23159e-82	1.22682e-79	CHS	PREDICTED: stilbene synthase 3-like [Arachis ipaensis]	Metabolism;Metabolism;Organismal Systems;Metabolism	Global and overview maps;Global and overview maps;Environmental adaptation;Biosynthesis of other secondary metabolites	ko01100//Metabolic pathways;ko01110//Biosynthesis of secondary metabolites;ko04712//Circadian rhythm - plant;ko00941//Flavonoid biosynthesis	K00660;K00660;K00660;K00660	-	-	-
1	State 1,2,3,6,4,5 -vs- State 1,7	ncbi_112790583	3	2.62726e-230	1.57282e-227	PSBO	PREDICTED: oxygen-evolving enhancer protein 1, chloroplastic [Arachis duranensis]	Metabolism;Metabolism	Global and overview maps;Energy metabolism	ko01100//Metabolic pathways;ko00195//Photosynthesis	K02716;K02716	GO:0009521//photosystem;GO:0019867//outer membrane;GO:0031224//intrinsic component of membrane	-	GO:0042548//regulation of photosynthesis, light reaction
1	State 1,2,3,6,4,5 -vs- State 1,7	ncbi_112790666	2	1.96834e-14	4.37791e-13	RNP1	PREDICTED: heterogeneous nuclear ribonucleoprotein 1 isoform X1 [Arachis duranensis]	Genetic Information Processing	Translation	ko03015//mRNA surveillance pathway	K14411	-	-	-
1	State 1,2,3,6,4,5 -vs- State 1,7	ncbi_112790914	3	7.16969e-08	9.23966e-07	CYP71D9	PREDICTED: cytochrome P450 71D9-like [Arachis duranensis]	-	-	-	-	-	GO:0016491//oxidoreductase activity;GO:0046906//tetrapyrrole binding;GO:0046914//transition metal ion binding	GO:0044710//single-organism metabolic process
1	State 1,2,3,6,4,5 -vs- State 1,7	ncbi_112790991	2	2.42892e-93	4.21013e-91	SAT3	PREDICTED: serine acetyltransferase 1, chloroplastic [Arachis duranensis]	Metabolism;Metabolism;Metabolism;Metabolism;Metabolism;Metabolism	Global and overview maps;Global and overview maps;Global and overview maps;Global and overview maps;Amino acid metabolism;Energy metabolism	ko01100//Metabolic pathways;ko01110//Biosynthesis of secondary metabolites;ko01200//Carbon metabolism;ko01230//Biosynthesis of amino acids;ko00270//Cysteine and methionine metabolism;ko00920//Sulfur metabolism	K00640;K00640;K00640;K00640;K00640;K00640	-	GO:0016412//serine O-acyltransferase activity	GO:0006563//L-serine metabolic process
1	State 1,2,3,6,4,5 -vs- State 1,7	ncbi_112791187	5	1.06274e-27	4.51728e-26	At1g12150	PREDICTED: WEB family protein At5g55860-like [Arachis duranensis]	-	-	-	-	-	-	-
1	State 1,2,3,6,4,5 -vs- State 1,7	ncbi_112791196	2	4.60188e-31	2.2378e-29	APD1	PREDICTED: altered inheritance of mitochondria protein 32-like [Arachis duranensis]	-	-	-	-	-	-	-
1	State 1,2,3,6,4,5 -vs- State 1,7	ncbi_112791373	4	9.39399e-20	2.77688e-18	HSC80	PREDICTED: heat shock cognate protein 80-like [Arachis duranensis]	Organismal Systems;Genetic Information Processing	Environmental adaptation;Folding, sorting and degradation	ko04626//Plant-pathogen interaction;ko04141//Protein processing in endoplasmic reticulum	K04079;K04079	-	GO:0005515//protein binding	GO:0044267//cellular protein metabolic process;GO:0050896//response to stimulus
1	State 1,2,3,6,4,5 -vs- State 1,7	ncbi_112791382	3	3.18087e-12	6.05087e-11	FKBP16-1	PREDICTED: peptidyl-prolyl cis-trans isomerase FKBP16-1, chloroplastic [Arachis ipaensis]	-	-	-	-	-	GO:0016853//isomerase activity	-
1	State 1,2,3,6,4,5 -vs- State 1,7	ncbi_112791420	5	1.11411e-09	1.72167e-08	UKL4	PREDICTED: uridine kinase-like protein 3 [Arachis duranensis]	Metabolism;Metabolism	Global and overview maps;Nucleotide metabolism	ko01100//Metabolic pathways;ko00240//Pyrimidine metabolism	K00876;K00876	-	GO:0019206//nucleoside kinase activity;GO:0032550//purine ribonucleoside binding	GO:0006222//UMP biosynthetic process;GO:0006241//CTP biosynthetic process
1	State 1,2,3,6,4,5 -vs- State 1,7	ncbi_112791577	2	6.80839e-09	9.72004e-08	AAP7	PREDICTED: probable amino acid permease 7 [Arachis duranensis]	-	-	-	-	GO:0031224//intrinsic component of membrane	-	-
1	State 1,2,3,6,4,5 -vs- State 1,7	ncbi_112791623	2	5.24318e-54	4.90834e-52	At1g06620	PREDICTED: 1-aminocyclopropane-1-carboxylate oxidase homolog 4-like [Arachis duranensis]	-	-	-	-	-	-	-
1	State 1,2,3,6,4,5 -vs- State 1,7	ncbi_112791802	5	5.20872e-09	7.51544e-08	PCNA	PREDICTED: proliferating cell nuclear antigen-like [Arachis duranensis]	Genetic Information Processing;Genetic Information Processing;Genetic Information Processing;Genetic Information Processing	Replication and repair;Replication and repair;Replication and repair;Replication and repair	ko03420//Nucleotide excision repair;ko03030//DNA replication;ko03430//Mismatch repair;ko03410//Base excision repair	K04802;K04802;K04802;K04802	-	-	-
1	State 1,2,3,6,4,5 -vs- State 1,7	ncbi_112791825	2	2.17456e-14	4.82303e-13	--	Maternal effect embryo arrest 59 [Theobroma cacao]	-	-	-	-	-	-	-
1	State 1,2,3,6,4,5 -vs- State 1,7	ncbi_112791863	2	2.5247e-120	6.44659e-118	SR45A	PREDICTED: serine/arginine-rich splicing factor SR45a-like [Arachis duranensis]	-	-	-	-	-	-	-
1	State 1,2,3,6,4,5 -vs- State 1,7	ncbi_112791918	2	1.81605e-41	1.2148e-39	NPF8.1	PREDICTED: protein NRT1/ PTR FAMILY 8.1-like [Arachis duranensis]	-	-	-	-	-	-	-
1	State 1,2,3,6,4,5 -vs- State 1,7	ncbi_112792050	3	1.67164e-33	8.76934e-32	--	PREDICTED: uncharacterized protein LOC107493202 [Arachis duranensis]	-	-	-	-	-	-	-
1	State 1,2,3,6,4,5 -vs- State 1,7	ncbi_112792096	2	1.79241e-22	6.03741e-21	--	Tetratricopeptide repeat-like superfamily protein [Theobroma cacao]	-	-	-	-	-	-	-
1	State 1,2,3,6,4,5 -vs- State 1,7	ncbi_112792156	5	3.4109e-15	7.98529e-14	NPC1	PREDICTED: non-specific phospholipase C1 [Arachis duranensis]	Metabolism;Metabolism;Metabolism;Metabolism;Metabolism	Global and overview maps;Global and overview maps;Lipid metabolism;Carbohydrate metabolism;Lipid metabolism	ko01100//Metabolic pathways;ko01110//Biosynthesis of secondary metabolites;ko00564//Glycerophospholipid metabolism;ko00562//Inositol phosphate metabolism;ko00565//Ether lipid metabolism	K01114;K01114;K01114;K01114;K01114	-	GO:0016787//hydrolase activity	-
1	State 1,2,3,6,4,5 -vs- State 1,7	ncbi_112792425	5	3.87481e-135	1.15499e-132	AS2	PREDICTED: asparagine synthetase [glutamine-hydrolyzing] 2 [Arachis duranensis]	Metabolism;Metabolism;Metabolism	Global and overview maps;Global and overview maps;Amino acid metabolism	ko01100//Metabolic pathways;ko01110//Biosynthesis of secondary metabolites;ko00250//Alanine, aspartate and glutamate metabolism	K01953;K01953;K01953	-	-	-
1	State 1,2,3,6,4,5 -vs- State 1,7	ncbi_112792618	5	5.18652e-09	7.48556e-08	At2g30100	PREDICTED: pentatricopeptide repeat-containing protein At2g30100, chloroplastic [Arachis duranensis]	-	-	-	-	-	-	-
1	State 1,2,3,6,4,5 -vs- State 1,7	ncbi_112792679	2	3.91836e-44	2.86008e-42	UBA1	PREDICTED: ubiquitin-activating enzyme E1 1 [Arachis ipaensis]	Genetic Information Processing	Folding, sorting and degradation	ko04120//Ubiquitin mediated proteolysis	K03178	-	GO:0016877//ligase activity, forming carbon-sulfur bonds;GO:0032550//purine ribonucleoside binding	GO:0036211//protein modification process
1	State 1,2,3,6,4,5 -vs- State 1,7	ncbi_112792771	3	1.44837e-13	3.03298e-12	GILT	PREDICTED: gamma-interferon-inducible lysosomal thiol reductase [Arachis duranensis]	-	-	-	-	-	-	-
1	State 1,2,3,6,4,5 -vs- State 1,7	ncbi_112792877	2	8.9113e-12	1.63703e-10	CCR1	PREDICTED: cinnamoyl-CoA reductase 1 [Arachis duranensis]	-	-	-	-	-	GO:0048037//cofactor binding	-
1	State 1,2,3,6,4,5 -vs- State 1,7	ncbi_112792995	2	3.8583e-15	8.99133e-14	--	PREDICTED: bone sialoprotein 2 [Glycine max]	-	-	-	-	-	-	-
1	State 1,2,3,6,4,5 -vs- State 1,7	ncbi_112793011	2	1.27425e-20	3.92636e-19	mcfF	PREDICTED: mitoferrin-like [Arachis duranensis]	-	-	-	-	GO:0031224//intrinsic component of membrane	-	GO:0044763//single-organism cellular process
1	State 1,2,3,6,4,5 -vs- State 1,7	ncbi_112793152	3	2.65251e-37	1.57602e-35	PNSB5	PREDICTED: photosynthetic NDH subunit of subcomplex B 5, chloroplastic [Arachis duranensis]	-	-	-	-	GO:0044434//chloroplast part	-	GO:0006090//pyruvate metabolic process;GO:0006873//cellular ion homeostasis;GO:0009668//plastid membrane organization;GO:0030001//metal ion transport
1	State 1,2,3,6,4,5 -vs- State 1,7	ncbi_112793136	2	6.09059e-29	2.72204e-27	NFP	PREDICTED: lysM domain receptor-like kinase 4 [Arachis duranensis]	-	-	-	-	-	GO:0016301//kinase activity	GO:0006796//phosphate-containing compound metabolic process
1	State 1,2,3,6,4,5 -vs- State 1,7	ncbi_112793351	2	5.79431e-13	1.16147e-11	--	PREDICTED: 28S ribosomal protein S29, mitochondrial [Arachis duranensis]	-	-	-	-	GO:0030529//intracellular ribonucleoprotein complex	-	GO:0006163//purine nucleotide metabolic process;GO:0006221//pyrimidine nucleotide biosynthetic process
1	State 1,2,3,6,4,5 -vs- State 1,7	ncbi_112793849	2	4.51707e-08	5.95367e-07	Slx1b	Structure-specific endonuclease subunit SLX1 [Glycine soja]	-	-	-	-	-	-	-
1	State 1,2,3,6,4,5 -vs- State 1,7	ncbi_112793898	5	2.21426e-09	3.33426e-08	WNK4	PREDICTED: probable serine/threonine-protein kinase WNK4 [Arachis duranensis]	-	-	-	-	GO:0043231//intracellular membrane-bounded organelle	GO:0004672//protein kinase activity;GO:0032550//purine ribonucleoside binding	GO:0006468//protein phosphorylation;GO:0007568//aging;GO:0009247//glycolipid biosynthetic process;GO:0009267//cellular response to starvation;GO:0009414//response to water deprivation
1	State 1,2,3,6,4,5 -vs- State 1,7	ncbi_112794095	2	7.70689e-10	1.20588e-08	RF2b	PREDICTED: transcription factor RF2b-like [Arachis duranensis]	-	-	-	-	-	-	-
1	State 1,2,3,6,4,5 -vs- State 1,7	ncbi_112794127	5	2.64578e-25	1.01994e-23	CYP79D4	PREDICTED: isoleucine N-monooxygenase 2-like [Arachis duranensis]	Metabolism;Metabolism;Metabolism;Metabolism	Global and overview maps;Global and overview maps;Metabolism of other amino acids;Biosynthesis of other secondary metabolites	ko01110//Biosynthesis of secondary metabolites;ko01210//2-Oxocarboxylic acid metabolism;ko00460//Cyanoamino acid metabolism;ko00966//Glucosinolate biosynthesis	K12153;K12153;K12153;K12153	-	GO:0016491//oxidoreductase activity;GO:0046906//tetrapyrrole binding	GO:0044710//single-organism metabolic process
1	State 1,2,3,6,4,5 -vs- State 1,7	ncbi_112794166	2	3.53453e-27	1.46908e-25	VAL1	PREDICTED: B3 domain-containing transcription repressor VAL1 [Arachis duranensis]	-	-	-	-	-	-	-
1	State 1,2,3,6,4,5 -vs- State 1,7	ncbi_112794230	5	1.61275e-10	2.66695e-09	CYP73A14	PREDICTED: trans-cinnamate 4-monooxygenase [Arachis duranensis]	Metabolism;Metabolism;Metabolism;Metabolism;Metabolism;Metabolism;Metabolism	Global and overview maps;Global and overview maps;Biosynthesis of other secondary metabolites;Metabolism of cofactors and vitamins;Biosynthesis of other secondary metabolites;Amino acid metabolism;Biosynthesis of other secondary metabolites	ko01100//Metabolic pathways;ko01110//Biosynthesis of secondary metabolites;ko00940//Phenylpropanoid biosynthesis;ko00130//Ubiquinone and other terpenoid-quinone biosynthesis;ko00941//Flavonoid biosynthesis;ko00360//Phenylalanine metabolism;ko00945//Stilbenoid, diarylheptanoid and gingerol biosynthesis	K00487;K00487;K00487;K00487;K00487;K00487;K00487	-	GO:0016709//oxidoreductase activity, acting on paired donors, with incorporation or reduction of molecular oxygen, NAD(P)H as one donor, and incorporation of one atom of oxygen;GO:0046906//tetrapyrrole binding;GO:0046914//transition metal ion binding	GO:0044710//single-organism metabolic process
1	State 1,2,3,6,4,5 -vs- State 1,7	ncbi_112794281	2	3.48744e-13	7.11673e-12	EIF2B	PREDICTED: eukaryotic translation initiation factor 2 subunit beta-like [Arachis duranensis]	Genetic Information Processing	Translation	ko03013//RNA transport	K03238	-	-	-
1	State 1,2,3,6,4,5 -vs- State 1,7	ncbi_112794320	2	2.80653e-40	1.82758e-38	UBC8	PREDICTED: ubiquitin-conjugating enzyme E2-17 kDa-like [Cicer arietinum]	Genetic Information Processing;Genetic Information Processing	Folding, sorting and degradation;Folding, sorting and degradation	ko04141//Protein processing in endoplasmic reticulum;ko04120//Ubiquitin mediated proteolysis	K06689;K06689	-	GO:0003824//catalytic activity	-
1	State 1,2,3,6,4,5 -vs- State 1,7	ncbi_112794299	2	3.38075e-40	2.19149e-38	UBC8	PREDICTED: ubiquitin-conjugating enzyme E2-17 kDa-like [Cicer arietinum]	Genetic Information Processing;Genetic Information Processing	Folding, sorting and degradation;Folding, sorting and degradation	ko04141//Protein processing in endoplasmic reticulum;ko04120//Ubiquitin mediated proteolysis	K06689;K06689	-	GO:0003824//catalytic activity	-
1	State 1,2,3,6,4,5 -vs- State 1,7	ncbi_112794410	2	0	0	RPL10	PREDICTED: 60S ribosomal protein L10 [Glycine max]	Genetic Information Processing	Translation	ko03010//Ribosome	K02866	-	-	-
1	State 1,2,3,6,4,5 -vs- State 1,7	ncbi_112705809	4	1.11737e-97	2.06756e-95	--	PREDICTED: uncharacterized protein LOC107612502 [Arachis ipaensis]	-	-	-	-	-	-	-
1	State 1,2,3,6,4,5 -vs- State 1,7	ncbi_112794447	2	5.49199e-08	7.18416e-07	--	PREDICTED: cytochrome b-c1 complex subunit 8-like [Arachis duranensis]	-	-	-	-	-	-	-
1	State 1,2,3,6,4,5 -vs- State 1,7	ncbi_112794512	3	1.63322e-27	6.89691e-26	ndhN	PREDICTED: NAD(P)H-quinone oxidoreductase subunit N, chloroplastic [Arachis duranensis]	-	-	-	-	GO:0009526//plastid envelope;GO:0043234//protein complex;GO:0044434//chloroplast part	GO:0016651//oxidoreductase activity, acting on NAD(P)H	GO:0005982//starch metabolic process;GO:0006739//NADP metabolic process;GO:0009451//RNA modification;GO:0009893//positive regulation of metabolic process;GO:0010257//NADH dehydrogenase complex assembly;GO:0016109//tetraterpenoid biosynthetic process;GO:0050832//defense response to fungus
1	State 1,2,3,6,4,5 -vs- State 1,7	ncbi_112794539	3	2.12133e-51	1.88669e-49	ycf54	PREDICTED: uncharacterized protein LOC107474227 [Arachis duranensis]	-	-	-	-	-	-	-
1	State 1,2,3,6,4,5 -vs- State 1,7	ncbi_112794800	5	3.81331e-12	7.1982e-11	--	PREDICTED: miraculin-like [Arachis duranensis]	-	-	-	-	-	-	-
1	State 1,2,3,6,4,5 -vs- State 1,7	ncbi_112795124	2	6.01304e-10	9.48559e-09	ML2	PREDICTED: protein MEI2-like 5 [Arachis duranensis]	-	-	-	-	-	-	-
1	State 1,2,3,6,4,5 -vs- State 1,7	ncbi_112795452	3	3.33151e-45	2.49565e-43	At4g17560	PREDICTED: 50S ribosomal protein L19-2, chloroplastic-like [Arachis duranensis]	Genetic Information Processing	Translation	ko03010//Ribosome	K02884	GO:0005622//intracellular	-	-
1	State 1,2,3,6,4,5 -vs- State 1,7	ncbi_112795541	4	2.5605e-14	5.65263e-13	GPT2	PREDICTED: glucose-6-phosphate/phosphate translocator 1, chloroplastic-like [Arachis duranensis]	-	-	-	-	GO:0031224//intrinsic component of membrane	-	GO:0051234//establishment of localization
1	State 1,2,3,6,4,5 -vs- State 1,7	ncbi_112795567	3	6.28463e-78	8.76159e-76	LTD	PREDICTED: protein LHCP TRANSLOCATION DEFECT [Arachis duranensis]	-	-	-	-	GO:0009526//plastid envelope;GO:0009532//plastid stroma;GO:0044434//chloroplast part	-	GO:0006090//pyruvate metabolic process;GO:0015031//protein transport;GO:0022607//cellular component assembly;GO:0046471//phosphatidylglycerol metabolic process
1	State 1,2,3,6,4,5 -vs- State 1,7	ncbi_112795614	5	2.68641e-08	3.63081e-07	RH28	PREDICTED: DEAD-box ATP-dependent RNA helicase 28 [Arachis ipaensis]	-	-	-	-	-	GO:0003676//nucleic acid binding;GO:0032550//purine ribonucleoside binding;GO:0042623//ATPase activity, coupled	-
1	State 1,2,3,6,4,5 -vs- State 1,7	ncbi_112795646	3	9.5719e-63	1.04107e-60	BOU	PREDICTED: mitochondrial carnitine/acylcarnitine carrier-like protein isoform X2 [Arachis duranensis]	-	-	-	-	-	-	-
1	State 1,2,3,6,4,5 -vs- State 1,7	ncbi_112795685	2	1.57576e-12	3.05962e-11	AGD8	PREDICTED: probable ADP-ribosylation factor GTPase-activating protein AGD8 [Arachis duranensis]	Cellular Processes	Transport and catabolism	ko04144//Endocytosis	K12493	-	GO:0043169//cation binding	-
1	State 1,2,3,6,4,5 -vs- State 1,7	ncbi_112795800	5	1.91693e-09	2.9031e-08	-	-	-	-	-	-	-	-	-
1	State 1,2,3,6,4,5 -vs- State 1,7	ncbi_112795835	2	1.87313e-18	5.20039e-17	PI4KG5	PREDICTED: phosphatidylinositol 4-kinase gamma 5 [Arachis duranensis]	-	-	-	-	-	GO:0016772//transferase activity, transferring phosphorus-containing groups	GO:0006796//phosphate-containing compound metabolic process
1	State 1,2,3,6,4,5 -vs- State 1,7	ncbi_114927502	2	1.13513e-14	2.56556e-13	-	-	-	-	-	-	-	-	-
1	State 1,2,3,6,4,5 -vs- State 1,7	ncbi_112796147	5	2.98725e-11	5.24683e-10	PUX7	PREDICTED: plant UBX domain-containing protein 7 isoform X1 [Arachis duranensis]	-	-	-	-	-	-	-
1	State 1,2,3,6,4,5 -vs- State 1,7	ncbi_112796173	3	4.7621e-09	6.908e-08	Y3IP1	PREDICTED: ycf3-interacting protein 1, chloroplastic isoform X1 [Arachis duranensis]	-	-	-	-	-	-	-
1	State 1,2,3,6,4,5 -vs- State 1,7	ncbi_112796241	2	1.11004e-16	2.80822e-15	ctps	PREDICTED: CTP synthase-like [Arachis duranensis]	Metabolism;Metabolism	Global and overview maps;Nucleotide metabolism	ko01100//Metabolic pathways;ko00240//Pyrimidine metabolism	K01937;K01937	-	GO:0016879//ligase activity, forming carbon-nitrogen bonds;GO:0032550//purine ribonucleoside binding	GO:0006241//CTP biosynthetic process;GO:0009064//glutamine family amino acid metabolic process
1	State 1,2,3,6,4,5 -vs- State 1,7	ncbi_112796487	5	3.68029e-08	4.90521e-07	ATJ11	PREDICTED: chaperone protein dnaJ 11, chloroplastic-like [Arachis duranensis]	-	-	-	-	-	-	-
1	State 1,2,3,6,4,5 -vs- State 1,7	ncbi_112796505	5	3.59506e-17	9.31993e-16	-	-	-	-	-	-	-	-	-
1	State 1,2,3,6,4,5 -vs- State 1,7	ncbi_112796612	5	3.33855e-15	7.82106e-14	-	-	-	-	-	-	-	-	-
1	State 1,2,3,6,4,5 -vs- State 1,7	ncbi_112796654	2	1.33054e-12	2.59763e-11	PAD1	PREDICTED: proteasome subunit alpha type-7 [Arachis duranensis]	Genetic Information Processing	Folding, sorting and degradation	ko03050//Proteasome	K02731	GO:0043231//intracellular membrane-bounded organelle;GO:0043234//protein complex	GO:0004175//endopeptidase activity	GO:0019941//modification-dependent protein catabolic process
1	State 1,2,3,6,4,5 -vs- State 1,7	ncbi_112796799	2	4.47933e-19	1.28001e-17	ACG12	PREDICTED: glucose-6-phosphate 1-dehydrogenase, cytoplasmic isoform [Arachis duranensis]	Metabolism;Metabolism;Metabolism;Metabolism;Metabolism	Global and overview maps;Global and overview maps;Global and overview maps;Metabolism of other amino acids;Carbohydrate metabolism	ko01100//Metabolic pathways;ko01110//Biosynthesis of secondary metabolites;ko01200//Carbon metabolism;ko00480//Glutathione metabolism;ko00030//Pentose phosphate pathway	K00036;K00036;K00036;K00036;K00036	-	GO:0000166//nucleotide binding;GO:0003824//catalytic activity	GO:0019318//hexose metabolic process
1	State 1,2,3,6,4,5 -vs- State 1,7	ncbi_112796830	5	8.55304e-26	3.38322e-24	SKP1A	PREDICTED: SKP1-like protein 1B [Arachis duranensis]	Genetic Information Processing;Genetic Information Processing	Folding, sorting and degradation;Folding, sorting and degradation	ko04141//Protein processing in endoplasmic reticulum;ko04120//Ubiquitin mediated proteolysis	K03094;K03094	-	GO:0003824//catalytic activity	-
1	State 1,2,3,6,4,5 -vs- State 1,7	ncbi_112796847	5	1.15747e-17	3.08833e-16	LARP1B	PREDICTED: la-related protein 1B-like [Arachis duranensis]	-	-	-	-	-	-	-
1	State 1,2,3,6,4,5 -vs- State 1,7	ncbi_112796930	4	7.04045e-09	1.00393e-07	Os06g0717800	PREDICTED: probable protein phosphatase 2C 46 [Arachis duranensis]	-	-	-	-	-	GO:0004721//phosphoprotein phosphatase activity;GO:0043169//cation binding	GO:0006464//cellular protein modification process
1	State 1,2,3,6,4,5 -vs- State 1,7	ncbi_112797138	5	8.93003e-09	1.25851e-07	DSK2B	PREDICTED: ubiquitin domain-containing protein DSK2b-like [Arachis duranensis]	Genetic Information Processing	Folding, sorting and degradation	ko04141//Protein processing in endoplasmic reticulum	K04523	-	-	-
1	State 1,2,3,6,4,5 -vs- State 1,7	ncbi_112797164	2	4.56973e-18	1.2416e-16	PIX13	PREDICTED: probable serine/threonine-protein kinase Cx32, chloroplastic [Arachis ipaensis]	-	-	-	-	-	GO:0004713//protein tyrosine kinase activity;GO:0032550//purine ribonucleoside binding	GO:0006468//protein phosphorylation
1	State 1,2,3,6,4,5 -vs- State 1,7	ncbi_112797235	2	3.76958e-36	2.15698e-34	HMGB2	PREDICTED: HMG1/2-like protein isoform X1 [Arachis duranensis]	Genetic Information Processing	Replication and repair	ko03410//Base excision repair	K10802	-	-	-
1	State 1,2,3,6,4,5 -vs- State 1,7	ncbi_112797394	4	5.51183e-10	8.72584e-09	IRE1A	PREDICTED: serine/threonine-protein kinase/endoribonuclease IRE1a isoform X1 [Arachis duranensis]	Genetic Information Processing	Folding, sorting and degradation	ko04141//Protein processing in endoplasmic reticulum	K08852	-	-	-
1	State 1,2,3,6,4,5 -vs- State 1,7	ncbi_112797415	2	1.51703e-12	2.95041e-11	MLO10	PREDICTED: MLO-like protein 10 [Arachis ipaensis]	-	-	-	-	GO:0031224//intrinsic component of membrane	-	GO:0006950//response to stress
1	State 1,2,3,6,4,5 -vs- State 1,7	ncbi_112797557	2	1.4145e-27	5.99816e-26	HMGR3	PREDICTED: 3-hydroxy-3-methylglutaryl-coenzyme A reductase 3-like [Arachis duranensis]	Metabolism;Metabolism;Metabolism	Global and overview maps;Global and overview maps;Metabolism of terpenoids and polyketides	ko01100//Metabolic pathways;ko01110//Biosynthesis of secondary metabolites;ko00900//Terpenoid backbone biosynthesis	K00021;K00021;K00021	GO:0031090//organelle membrane;GO:0031224//intrinsic component of membrane;GO:0043231//intracellular membrane-bounded organelle	GO:0000166//nucleotide binding;GO:0016614//oxidoreductase activity, acting on CH-OH group of donors;GO:0048037//cofactor binding	GO:0006720//isoprenoid metabolic process;GO:0006732//coenzyme metabolic process
1	State 1,2,3,6,4,5 -vs- State 1,7	ncbi_112797567	2	3.16004e-08	4.24117e-07	NTR2	PREDICTED: thioredoxin reductase NTRB-like [Arachis duranensis]	Metabolism	Metabolism of other amino acids	ko00450//Selenocompound metabolism	K00384	GO:0044424//intracellular part	GO:0000166//nucleotide binding;GO:0003824//catalytic activity	GO:0006801//superoxide metabolic process;GO:0044710//single-organism metabolic process
1	State 1,2,3,6,4,5 -vs- State 1,7	ncbi_112797676	5	6.93724e-10	1.08953e-08	At4g19185	PREDICTED: WAT1-related protein At4g19185-like [Arachis duranensis]	-	-	-	-	GO:0031224//intrinsic component of membrane	GO:0005215//transporter activity	GO:0044763//single-organism cellular process
1	State 1,2,3,6,4,5 -vs- State 1,7	ncbi_112797722	2	2.19011e-245	1.45816e-242	--	PREDICTED: glycine-rich protein A3-like [Arachis duranensis]	-	-	-	-	-	-	-
1	State 1,2,3,6,4,5 -vs- State 1,7	ncbi_112797832	2	4.70265e-10	7.48808e-09	PAE8	PREDICTED: pectin acetylesterase 8-like [Arachis ipaensis]	-	-	-	-	-	-	-
1	State 1,2,3,6,4,5 -vs- State 1,7	ncbi_112797996	2	4.37976e-12	8.23039e-11	MOB1A	PREDICTED: MOB kinase activator-like 1B isoform X1 [Arachis ipaensis]	-	-	-	-	-	-	-
1	State 1,2,3,6,4,5 -vs- State 1,7	ncbi_112798116	3	2.59733e-20	7.88721e-19	PLGG1	PREDICTED: plastidal glycolate/glycerate translocator 1, chloroplastic-like [Arachis duranensis]	-	-	-	-	-	-	-
1	State 1,2,3,6,4,5 -vs- State 1,7	ncbi_112798175	4	1.2596e-15	3.0183e-14	Os03g0815200	PREDICTED: probable methylenetetrahydrofolate reductase [Arachis ipaensis]	Metabolism;Metabolism;Metabolism	Global and overview maps;Global and overview maps;Metabolism of cofactors and vitamins	ko01100//Metabolic pathways;ko01200//Carbon metabolism;ko00670//One carbon pool by folate	K00297;K00297;K00297	-	-	-
1	State 1,2,3,6,4,5 -vs- State 1,7	ncbi_112798232	4	4.5204e-08	5.95586e-07	RNU1	PREDICTED: U1 small nuclear ribonucleoprotein 70 kDa-like [Arachis duranensis]	Genetic Information Processing	Transcription	ko03040//Spliceosome	K11093	-	-	-
1	State 1,2,3,6,4,5 -vs- State 1,7	ncbi_112798269	3	1.89265e-168	7.02253e-166	PSAK	PREDICTED: photosystem I reaction center subunit psaK, chloroplastic [Arachis duranensis]	Metabolism;Metabolism	Global and overview maps;Energy metabolism	ko01100//Metabolic pathways;ko00195//Photosynthesis	K02698;K02698	-	-	-
1	State 1,2,3,6,4,5 -vs- State 1,7	ncbi_112798299	2	3.23044e-09	4.77957e-08	At3g27390	PREDICTED: uncharacterized membrane protein At3g27390 [Arachis duranensis]	-	-	-	-	-	-	-
1	State 1,2,3,6,4,5 -vs- State 1,7	ncbi_112798466	4	1.57486e-10	2.60611e-09	CPRF1	PREDICTED: common plant regulatory factor 1-like isoform X1 [Arachis duranensis]	-	-	-	-	-	-	GO:0010467//gene expression;GO:0034645//cellular macromolecule biosynthetic process
1	State 1,2,3,6,4,5 -vs- State 1,7	ncbi_112799785	2	5.2729e-09	7.60254e-08	UGT84B1	PREDICTED: UDP-glycosyltransferase 84B2-like [Arachis duranensis]	-	-	-	-	-	GO:0016757//transferase activity, transferring glycosyl groups	-
1	State 1,2,3,6,4,5 -vs- State 1,7	ncbi_112799808	2	4.64909e-12	8.71583e-11	CYP81E8	PREDICTED: cytochrome P450 81E8-like [Arachis duranensis]	Metabolism;Metabolism	Global and overview maps;Biosynthesis of other secondary metabolites	ko01110//Biosynthesis of secondary metabolites;ko00943//Isoflavonoid biosynthesis	K13260;K13260	GO:0031224//intrinsic component of membrane	GO:0016491//oxidoreductase activity;GO:0046906//tetrapyrrole binding;GO:0046914//transition metal ion binding	GO:0044710//single-organism metabolic process
1	State 1,2,3,6,4,5 -vs- State 1,7	ncbi_112799817	2	2.78469e-146	8.70094e-144	GH3.1	PREDICTED: probable indole-3-acetic acid-amido synthetase GH3.1 [Arachis duranensis]	Environmental Information Processing	Signal transduction	ko04075//Plant hormone signal transduction	K14487	-	-	-
1	State 1,2,3,6,4,5 -vs- State 1,7	ncbi_112800141	5	1.26489e-09	1.94371e-08	At2g23090	4F5 domain-containing protein/zf-met2 domain-containing protein [Cephalotus follicularis]	-	-	-	-	-	-	-
1	State 1,2,3,6,4,5 -vs- State 1,7	ncbi_112800240	5	8.00788e-09	1.13506e-07	LBD39	PREDICTED: LOB domain-containing protein 38 [Arachis ipaensis]	-	-	-	-	-	-	-
1	State 1,2,3,6,4,5 -vs- State 1,7	ncbi_112800571	2	8.24274e-163	2.95082e-160	--	PREDICTED: cysteine-rich and transmembrane domain-containing protein A [Pyrus x bretschneideri]	-	-	-	-	-	-	-
1	State 1,2,3,6,4,5 -vs- State 1,7	ncbi_112800673	2	4.55169e-09	6.61761e-08	-	-	-	-	-	-	-	-	-
1	State 1,2,3,6,4,5 -vs- State 1,7	ncbi_112800817	4	2.63928e-08	3.56982e-07	HRD1A	PREDICTED: ERAD-associated E3 ubiquitin-protein ligase HRD1B-like [Arachis duranensis]	Genetic Information Processing;Genetic Information Processing	Folding, sorting and degradation;Folding, sorting and degradation	ko04141//Protein processing in endoplasmic reticulum;ko04120//Ubiquitin mediated proteolysis	K10601;K10601	-	GO:0003824//catalytic activity;GO:0046914//transition metal ion binding	-
1	State 1,2,3,6,4,5 -vs- State 1,7	ncbi_112801163	3	1.73639e-08	2.37977e-07	At5g46580	PREDICTED: pentatricopeptide repeat-containing protein At5g46580, chloroplastic [Arachis duranensis]	-	-	-	-	GO:0009536//plastid	-	GO:0003006//developmental process involved in reproduction;GO:0006605//protein targeting;GO:0009058//biosynthetic process;GO:0009886//post-embryonic morphogenesis
1	State 1,2,3,6,4,5 -vs- State 1,7	ncbi_112801517	5	1.36972e-14	3.0753e-13	BAM3	PREDICTED: beta-amylase 3, chloroplastic [Arachis duranensis]	Metabolism	Carbohydrate metabolism	ko00500//Starch and sucrose metabolism	K01177	-	GO:0016160//amylase activity	GO:0044238//primary metabolic process
1	State 1,2,3,6,4,5 -vs- State 1,7	ncbi_112801533	2	1.05622e-08	1.47743e-07	PBL19	PREDICTED: probable receptor-like protein kinase At5g47070 [Arachis duranensis]	-	-	-	-	-	-	-
1	State 1,2,3,6,4,5 -vs- State 1,7	ncbi_112801974	3	7.6892e-69	9.31596e-67	LIL3.2	light-harvesting complex-like protein 3 isotype 2, chloroplastic [Cajanus cajan]	-	-	-	-	-	-	-
1	State 1,2,3,6,4,5 -vs- State 1,7	ncbi_112801988	3	4.49601e-09	6.54199e-08	CLPR4	PREDICTED: ATP-dependent Clp protease proteolytic subunit-related protein 4, chloroplastic [Arachis duranensis]	-	-	-	-	-	GO:0016787//hydrolase activity	GO:0019538//protein metabolic process
1	State 1,2,3,6,4,5 -vs- State 1,7	ncbi_112802210	2	3.79271e-28	1.64052e-26	BI-1	PREDICTED: bax inhibitor 1-like [Arachis duranensis]	-	-	-	-	-	-	-
1	State 1,2,3,6,4,5 -vs- State 1,7	ncbi_112802272	2	3.60406e-62	3.86677e-60	ERF6	PREDICTED: ethylene-responsive transcription factor 5 [Arachis duranensis]	-	-	-	-	-	-	-
1	State 1,2,3,6,4,5 -vs- State 1,7	ncbi_112802428	4	4.30146e-22	1.42661e-20	ACX1	PREDICTED: peroxisomal acyl-coenzyme A oxidase 1-like [Arachis duranensis]	Metabolism;Metabolism;Cellular Processes;Metabolism;Metabolism;Metabolism;Metabolism	Global and overview maps;Global and overview maps;Transport and catabolism;Global and overview maps;Lipid metabolism;Lipid metabolism;Lipid metabolism	ko01100//Metabolic pathways;ko01110//Biosynthesis of secondary metabolites;ko04146//Peroxisome;ko01212//Fatty acid metabolism;ko00071//Fatty acid degradation;ko00592//alpha-Linolenic acid metabolism;ko01040//Biosynthesis of unsaturated fatty acids	K00232;K00232;K00232;K00232;K00232;K00232;K00232	GO:0042579//microbody	GO:0000166//nucleotide binding;GO:0016634//oxidoreductase activity, acting on the CH-CH group of donors, oxygen as acceptor	GO:0009062//fatty acid catabolic process
1	State 1,2,3,6,4,5 -vs- State 1,7	ncbi_112802770	4	3.49009e-17	9.06101e-16	cwc15	PREDICTED: protein CWC15 homolog [Arachis duranensis]	Genetic Information Processing	Transcription	ko03040//Spliceosome	K12863	GO:0030529//intracellular ribonucleoprotein complex	-	-
1	State 1,2,3,6,4,5 -vs- State 1,7	ncbi_112802924	5	2.35886e-09	3.54152e-08	TPRP-F1	PREDICTED: 36.4 kDa proline-rich protein-like [Arachis ipaensis]	-	-	-	-	-	-	-
1	State 1,2,3,6,4,5 -vs- State 1,7	ncbi_112803222	3	3.66995e-33	1.90282e-31	fusA2	PREDICTED: elongation factor G-2, chloroplastic [Arachis duranensis]	-	-	-	-	GO:0005576//extracellular region;GO:0009526//plastid envelope;GO:0009532//plastid stroma	GO:0008135//translation factor activity, RNA binding;GO:0017111//nucleoside-triphosphatase activity;GO:0032550//purine ribonucleoside binding	GO:0003006//developmental process involved in reproduction;GO:0005982//starch metabolic process;GO:0005984//disaccharide metabolic process;GO:0006355//regulation of transcription, DNA-templated;GO:0006414//translational elongation;GO:0006739//NADP metabolic process;GO:0009658//chloroplast organization;GO:0009668//plastid membrane organization;GO:0009893//positive regulation of metabolic process;G…
1	State 1,2,3,6,4,5 -vs- State 1,7	ncbi_112803256	5	3.03422e-12	5.78266e-11	SAP7	PREDICTED: zinc finger A20 and AN1 domain-containing stress-associated protein 7 [Arachis duranensis]	-	-	-	-	-	-	-
1	State 1,2,3,6,4,5 -vs- State 1,7	ncbi_112803263	2	1.60311e-08	2.20559e-07	--	PREDICTED: transmembrane protein 64 [Arachis duranensis]	-	-	-	-	-	-	-
1	State 1,2,3,6,4,5 -vs- State 1,7	ncbi_112803288	2	2.1512e-08	2.928e-07	--	PREDICTED: probable non-specific lipid-transfer protein AKCS9 [Arachis duranensis]	-	-	-	-	-	-	-
1	State 1,2,3,6,4,5 -vs- State 1,7	ncbi_112803711	5	4.51858e-36	2.57523e-34	--	DUF1442 family protein [Medicago truncatula]	-	-	-	-	-	-	-
1	State 1,2,3,6,4,5 -vs- State 1,7	ncbi_112804062	3	7.77337e-35	4.26309e-33	CP31B	PREDICTED: 28 kDa ribonucleoprotein, chloroplastic [Arachis duranensis]	-	-	-	-	-	-	-
1	State 1,2,3,6,4,5 -vs- State 1,7	ncbi_112804948	2	4.04103e-15	9.39873e-14	CDKG-2	PREDICTED: cyclin-dependent kinase G-2-like isoform X1 [Arachis duranensis]	-	-	-	-	-	-	-
1	State 1,2,3,6,4,5 -vs- State 1,7	ncbi_112805069	2	3.24403e-41	2.15583e-39	CML38	EF hand calcium-binding family protein [Medicago truncatula]	Organismal Systems	Environmental adaptation	ko04626//Plant-pathogen interaction	K13448	-	-	-
1	State 1,2,3,6,4,5 -vs- State 1,7	ncbi_112805489	5	2.24146e-26	9.02668e-25	AFC2	PREDICTED: serine/threonine-protein kinase AFC2 isoform X1 [Arachis duranensis]	-	-	-	-	-	GO:0004672//protein kinase activity;GO:0032550//purine ribonucleoside binding	GO:0006464//cellular protein modification process
1	State 1,2,3,6,4,5 -vs- State 1,7	ncbi_112805773	3	8.63878e-14	1.83545e-12	RPL27AC	PREDICTED: 60S ribosomal protein L27a-3 [Arachis duranensis]	Genetic Information Processing	Translation	ko03010//Ribosome	K02900	-	-	-
1	State 1,2,3,6,4,5 -vs- State 1,7	ncbi_112805782	2	5.16903e-08	6.77662e-07	RH30	PREDICTED: DEAD-box ATP-dependent RNA helicase 20-like [Arachis duranensis]	Genetic Information Processing	Transcription	ko03040//Spliceosome	K12823	GO:0043231//intracellular membrane-bounded organelle	GO:0003676//nucleic acid binding;GO:0032550//purine ribonucleoside binding;GO:0042623//ATPase activity, coupled	GO:0000956//nuclear-transcribed mRNA catabolic process;GO:0016072//rRNA metabolic process;GO:0022613//ribonucleoprotein complex biogenesis
1	State 1,2,3,6,4,5 -vs- State 1,7	ncbi_112695276	2	4.28304e-23	1.48914e-21	--	PREDICTED: histone-lysine N-methyltransferase SETD1A-like [Glycine max]	-	-	-	-	-	-	-
1	State 1,2,3,6,4,5 -vs- State 1,7	ncbi_112695328	3	9.55745e-12	1.75167e-10	apaG	PREDICTED: protein ApaG-like [Arachis ipaensis]	-	-	-	-	-	-	-
1	State 1,2,3,6,4,5 -vs- State 1,7	ncbi_112695432	2	2.47708e-36	1.42542e-34	SRO5	PREDICTED: probable inactive poly [ADP-ribose] polymerase SRO5 [Arachis duranensis]	-	-	-	-	-	-	-
1	State 1,2,3,6,4,5 -vs- State 1,7	ncbi_112695673	5	1.34337e-10	2.23639e-09	UBC4	PREDICTED: ubiquitin-conjugating enzyme E2-23 kDa-like isoform X1 [Arachis duranensis]	Genetic Information Processing	Folding, sorting and degradation	ko04120//Ubiquitin mediated proteolysis	K10576	-	GO:0003824//catalytic activity	-
1	State 1,2,3,6,4,5 -vs- State 1,7	ncbi_112695800	4	2.08633e-45	1.57281e-43	CBP60A	PREDICTED: calmodulin-binding protein 60 A [Arachis duranensis]	-	-	-	-	-	-	-
1	State 1,2,3,6,4,5 -vs- State 1,7	ncbi_112696006	4	1.64478e-150	5.35042e-148	--	PREDICTED: uncharacterized protein LOC107495969 [Arachis duranensis]	-	-	-	-	-	-	-
1	State 1,2,3,6,4,5 -vs- State 1,7	ncbi_112696144	4	1.43912e-13	3.01448e-12	BIG5	PREDICTED: brefeldin A-inhibited guanine nucleotide-exchange protein 5 [Arachis ipaensis]	-	-	-	-	-	-	GO:0043087//regulation of GTPase activity
1	State 1,2,3,6,4,5 -vs- State 1,7	ncbi_112696156	2	7.16888e-56	6.97693e-54	LKR/SDH	PREDICTED: alpha-aminoadipic semialdehyde synthase [Arachis duranensis]	Metabolism;Metabolism;Metabolism	Global and overview maps;Global and overview maps;Amino acid metabolism	ko01100//Metabolic pathways;ko01110//Biosynthesis of secondary metabolites;ko00310//Lysine degradation	K14157;K14157;K14157	GO:0044444//cytoplasmic part	GO:0004753//saccharopine dehydrogenase activity	GO:0003006//developmental process involved in reproduction;GO:0009746//response to hexose;GO:0018205//peptidyl-lysine modification;GO:0019474//L-lysine catabolic process to acetyl-CoA;GO:0034285//response to disaccharide;GO:0042743//hydrogen peroxide metabolic process
1	State 1,2,3,6,4,5 -vs- State 1,7	ncbi_112696252	5	2.50963e-15	5.92204e-14	SPAPJ696.02	SH3 domain-containing protein [Glycine soja]	-	-	-	-	-	-	-
1	State 1,2,3,6,4,5 -vs- State 1,7	ncbi_112696276	4	1.11793e-29	5.15479e-28	SS	PREDICTED: sucrose synthase [Arachis duranensis]	Metabolism;Metabolism	Global and overview maps;Carbohydrate metabolism	ko01100//Metabolic pathways;ko00500//Starch and sucrose metabolism	K00695;K00695	-	GO:0035251//UDP-glucosyltransferase activity	GO:0008152//metabolic process;GO:0044403//symbiosis, encompassing mutualism through parasitism
1	State 1,2,3,6,4,5 -vs- State 1,7	ncbi_112696288	5	6.60374e-09	9.43354e-08	SAUR76	PREDICTED: auxin-responsive protein SAUR71-like [Arachis duranensis]	-	-	-	-	-	-	-
1	State 1,2,3,6,4,5 -vs- State 1,7	ncbi_112696303	3	2.57466e-46	1.99585e-44	PRXQ	PREDICTED: peroxiredoxin Q, chloroplastic-like [Arachis duranensis]	-	-	-	-	-	GO:0003824//catalytic activity;GO:0016209//antioxidant activity	GO:0044710//single-organism metabolic process
1	State 1,2,3,6,4,5 -vs- State 1,7	ncbi_112696520	5	2.0455e-15	4.85415e-14	RIPK	PREDICTED: serine/threonine-protein kinase At5g01020-like [Arachis duranensis]	-	-	-	-	-	-	-
1	State 1,2,3,6,4,5 -vs- State 1,7	ncbi_112696530	2	2.17041e-17	5.69921e-16	ALEU	PREDICTED: thiol protease aleurain-like [Arachis ipaensis]	-	-	-	-	-	-	-
1	State 1,2,3,6,4,5 -vs- State 1,7	ncbi_112696533	2	9.12604e-69	1.10193e-66	--	PREDICTED: uncharacterized protein LOC107457859 isoform X2 [Arachis duranensis]	-	-	-	-	-	-	-
1	State 1,2,3,6,4,5 -vs- State 1,7	ncbi_112696587	2	9.81093e-117	2.41011e-114	OPR3	PREDICTED: 12-oxophytodienoate reductase 3 [Arachis duranensis]	Metabolism;Metabolism;Metabolism	Global and overview maps;Global and overview maps;Lipid metabolism	ko01100//Metabolic pathways;ko01110//Biosynthesis of secondary metabolites;ko00592//alpha-Linolenic acid metabolism	K05894;K05894;K05894	-	GO:0016628//oxidoreductase activity, acting on the CH-CH group of donors, NAD or NADP as acceptor;GO:0032553//ribonucleotide binding	GO:0044710//single-organism metabolic process
1	State 1,2,3,6,4,5 -vs- State 1,7	ncbi_112696714	3	9.25945e-12	1.70011e-10	RPS3B	40S ribosomal protein S3 [Arachis hypogaea]	Genetic Information Processing	Translation	ko03010//Ribosome	K02985	-	-	-
1	State 1,2,3,6,4,5 -vs- State 1,7	ncbi_112696732	3	1.88186e-150	6.0938e-148	--	Photosystem II PsbX [Corchorus capsularis]	-	-	-	-	-	-	GO:0044237//cellular metabolic process
1	State 1,2,3,6,4,5 -vs- State 1,7	ncbi_112696801	5	1.40399e-15	3.35414e-14	XI-K	PREDICTED: myosin-17-like [Arachis duranensis]	-	-	-	-	-	-	-
1	State 1,2,3,6,4,5 -vs- State 1,7	ncbi_112696831	4	9.39508e-10	1.46137e-08	--	ribosomal protein L18ae family protein [Medicago truncatula]	-	-	-	-	-	-	-
1	State 1,2,3,6,4,5 -vs- State 1,7	ncbi_112696871	4	1.95545e-10	3.20613e-09	--	PREDICTED: uncharacterized protein LOC107496920 [Arachis duranensis]	-	-	-	-	-	-	-
1	State 1,2,3,6,4,5 -vs- State 1,7	ncbi_112696886	2	1.59766e-08	2.19973e-07	At3g55350	protein ALP1-like [Cajanus cajan]	-	-	-	-	-	-	-
1	State 1,2,3,6,4,5 -vs- State 1,7	ncbi_112696908	3	4.42922e-11	7.6531e-10	--	glyoxalase/bleomycin resistance protein/dioxygenase [Medicago truncatula]	-	-	-	-	-	-	-
1	State 1,2,3,6,4,5 -vs- State 1,7	ncbi_112696895	2	4.15129e-16	1.01908e-14	PUB34	PREDICTED: U-box domain-containing protein 34 isoform X1 [Arachis duranensis]	-	-	-	-	-	GO:0004672//protein kinase activity	GO:0006464//cellular protein modification process;GO:0006796//phosphate-containing compound metabolic process
1	State 1,2,3,6,4,5 -vs- State 1,7	ncbi_112696987	5	2.90607e-09	4.31939e-08	DGAT1A	PREDICTED: diacylglycerol O-acyltransferase 1-like isoform X1 [Arachis duranensis]	Metabolism;Metabolism	Global and overview maps;Lipid metabolism	ko01100//Metabolic pathways;ko00561//Glycerolipid metabolism	K11155;K11155	GO:0031090//organelle membrane;GO:0031224//intrinsic component of membrane;GO:0043231//intracellular membrane-bounded organelle	GO:0016411//acylglycerol O-acyltransferase activity	GO:0006641//triglyceride metabolic process
1	State 1,2,3,6,4,5 -vs- State 1,7	ncbi_112696978	5	2.98031e-40	1.93544e-38	IQM4	PREDICTED: IQ domain-containing protein IQM1-like [Arachis duranensis]	-	-	-	-	-	-	-
1	State 1,2,3,6,4,5 -vs- State 1,7	ncbi_112697036	3	1.47542e-94	2.64092e-92	RPS16-1	PREDICTED: 30S ribosomal protein S16-like [Arachis duranensis]	Genetic Information Processing	Translation	ko03010//Ribosome	K02959	-	-	-
1	State 1,2,3,6,4,5 -vs- State 1,7	ncbi_112697051	2	2.39724e-11	4.2546e-10	NAP1;3	PREDICTED: nucleosome assembly protein 1;3-like [Arachis duranensis]	-	-	-	-	-	-	GO:0034728//nucleosome organization
1	State 1,2,3,6,4,5 -vs- State 1,7	ncbi_112697094	2	2.46679e-08	3.34158e-07	CKX3	PREDICTED: cytokinin dehydrogenase 3-like [Arachis duranensis]	Metabolism	Metabolism of terpenoids and polyketides	ko00908//Zeatin biosynthesis	K00279	-	GO:0000166//nucleotide binding;GO:0016616//oxidoreductase activity, acting on the CH-OH group of donors, NAD or NADP as acceptor;GO:0016645//oxidoreductase activity, acting on the CH-NH group of donors	GO:0006725//cellular aromatic compound metabolic process;GO:0044710//single-organism metabolic process
1	State 1,2,3,6,4,5 -vs- State 1,7	ncbi_112697113	4	8.42673e-24	3.02428e-22	CKX4	PREDICTED: cytokinin dehydrogenase 2-like [Arachis duranensis]	Metabolism	Metabolism of terpenoids and polyketides	ko00908//Zeatin biosynthesis	K00279	-	GO:0016614//oxidoreductase activity, acting on CH-OH group of donors	GO:0008152//metabolic process
1	State 1,2,3,6,4,5 -vs- State 1,7	ncbi_112697227	3	3.68666e-10	5.91526e-09	GATA21	GATA transcription factor 21 [Cajanus cajan]	-	-	-	-	-	-	-
1	State 1,2,3,6,4,5 -vs- State 1,7	ncbi_112697317	2	1.35997e-33	7.15013e-32	XTH23	PREDICTED: probable xyloglucan endotransglucosylase/hydrolase protein 23 [Arachis duranensis]	-	-	-	-	GO:0005576//extracellular region;GO:0030312//external encapsulating structure	GO:0016758//transferase activity, transferring hexosyl groups;GO:0016787//hydrolase activity	GO:0044042//glucan metabolic process;GO:0045229//external encapsulating structure organization
1	State 1,2,3,6,4,5 -vs- State 1,7	ncbi_112697364	2	6.98575e-32	3.50221e-30	WRKY11	PREDICTED: probable WRKY transcription factor 11 isoform X2 [Arachis duranensis]	-	-	-	-	-	-	-
1	State 1,2,3,6,4,5 -vs- State 1,7	ncbi_112697444	2	1.29374e-11	2.34938e-10	TT9	Protein CLEC16A like [Glycine soja]	-	-	-	-	-	-	-
1	State 1,2,3,6,4,5 -vs- State 1,7	ncbi_112697465	2	1.10811e-25	4.347e-24	CSE	PREDICTED: caffeoylshikimate esterase [Arachis duranensis]	Metabolism;Metabolism;Metabolism	Global and overview maps;Global and overview maps;Biosynthesis of other secondary metabolites	ko01100//Metabolic pathways;ko01110//Biosynthesis of secondary metabolites;ko00940//Phenylpropanoid biosynthesis	K18368;K18368;K18368	GO:0005911//cell-cell junction;GO:0016020//membrane	GO:0004620//phospholipase activity	GO:0006950//response to stress;GO:0010038//response to metal ion
1	State 1,2,3,6,4,5 -vs- State 1,7	ncbi_112697501	4	1.10806e-61	1.18171e-59	BHLH35	PREDICTED: transcription factor bHLH35-like [Arachis duranensis]	-	-	-	-	-	-	-
1	State 1,2,3,6,4,5 -vs- State 1,7	ncbi_112697696	2	4.4873e-21	1.40826e-19	--	PREDICTED: uncharacterized protein LOC107496276 [Arachis duranensis]	-	-	-	-	-	-	-
1	State 1,2,3,6,4,5 -vs- State 1,7	ncbi_112697753	2	1.19606e-12	2.34279e-11	--	core-2/I-branching enzyme [Medicago truncatula]	-	-	-	-	-	GO:0008194//UDP-glycosyltransferase activity	-
1	State 1,2,3,6,4,5 -vs- State 1,7	ncbi_112697762	5	1.0694e-10	1.79679e-09	HMA2	PREDICTED: cadmium/zinc-transporting ATPase HMA3-like [Glycine max]	-	-	-	-	-	GO:0003824//catalytic activity;GO:0043167//ion binding	GO:0006812//cation transport
1	State 1,2,3,6,4,5 -vs- State 1,7	ncbi_112697876	3	1.13059e-08	1.57835e-07	--	PREDICTED: uncharacterized protein LOC107460263 [Arachis duranensis]	-	-	-	-	-	-	GO:0044699//single-organism process
1	State 1,2,3,6,4,5 -vs- State 1,7	ncbi_112697903	2	1.18304e-70	1.48119e-68	PMA4	PREDICTED: plasma membrane ATPase 4-like [Arachis ipaensis]	Metabolism	Energy metabolism	ko00190//Oxidative phosphorylation	K01535	GO:0031224//intrinsic component of membrane	GO:0017111//nucleoside-triphosphatase activity;GO:0032550//purine ribonucleoside binding;GO:0043169//cation binding	GO:0009152//purine ribonucleotide biosynthetic process
1	State 1,2,3,6,4,5 -vs- State 1,7	ncbi_112698055	5	2.90745e-08	3.91321e-07	ATR2	PREDICTED: NADPH--cytochrome P450 reductase 2 [Arachis ipaensis]	-	-	-	-	GO:0031090//organelle membrane;GO:0043231//intracellular membrane-bounded organelle	GO:0003824//catalytic activity;GO:0032553//ribonucleotide binding;GO:0046914//transition metal ion binding	GO:0044710//single-organism metabolic process
1	State 1,2,3,6,4,5 -vs- State 1,7	ncbi_112698117	2	6.53063e-38	3.94273e-36	SlH4	histone H4 [Zea mays]	-	-	-	-	GO:0005911//cell-cell junction;GO:0009536//plastid;GO:0031090//organelle membrane;GO:0043232//intracellular non-membrane-bounded organelle	GO:0003676//nucleic acid binding;GO:0046983//protein dimerization activity	GO:0034728//nucleosome organization
1	State 1,2,3,6,4,5 -vs- State 1,7	ncbi_112698134	2	4.1591e-220	2.37035e-217	SlH4	histone H4 [Zea mays]	-	-	-	-	GO:0005911//cell-cell junction;GO:0009536//plastid;GO:0031090//organelle membrane;GO:0043232//intracellular non-membrane-bounded organelle	GO:0003676//nucleic acid binding;GO:0046983//protein dimerization activity	GO:0034728//nucleosome organization
1	State 1,2,3,6,4,5 -vs- State 1,7	ncbi_112698168	2	1.04468e-26	4.25518e-25	--	syntaxin/T-SNARE family protein [Medicago truncatula]	-	-	-	-	-	-	GO:0016192//vesicle-mediated transport
1	State 1,2,3,6,4,5 -vs- State 1,7	ncbi_112698237	2	1.38036e-19	4.04345e-18	yipf6	PREDICTED: protein YIPF6 homolog [Tarenaya hassleriana]	-	-	-	-	GO:0031224//intrinsic component of membrane	-	-
1	State 1,2,3,6,4,5 -vs- State 1,7	ncbi_112698260	2	2.76221e-25	1.06253e-23	--	DUF761 domain protein [Medicago truncatula]	-	-	-	-	-	-	-
1	State 1,2,3,6,4,5 -vs- State 1,7	ncbi_112698437	2	3.6529e-111	8.31415e-109	XTH23	PREDICTED: probable xyloglucan endotransglucosylase/hydrolase protein 23 [Arachis ipaensis]	Environmental Information Processing	Signal transduction	ko04075//Plant hormone signal transduction	K14504	GO:0005576//extracellular region;GO:0030312//external encapsulating structure	GO:0016758//transferase activity, transferring hexosyl groups;GO:0016787//hydrolase activity	GO:0044042//glucan metabolic process;GO:0045229//external encapsulating structure organization
1	State 1,2,3,6,4,5 -vs- State 1,7	ncbi_112698385	2	1.1189e-10	1.87554e-09	CBP60B	PREDICTED: LOW QUALITY PROTEIN: calmodulin-binding protein 60 B [Arachis duranensis]	-	-	-	-	-	-	-
1	State 1,2,3,6,4,5 -vs- State 1,7	ncbi_112698818	2	4.23665e-08	5.60169e-07	GLR2.7	PREDICTED: glutamate receptor 2.8-like isoform X1 [Arachis duranensis]	-	-	-	-	-	-	-
1	State 1,2,3,6,4,5 -vs- State 1,7	ncbi_112698834	2	5.66473e-12	1.05477e-10	DGK7	PREDICTED: diacylglycerol kinase 7 [Arachis ipaensis]	Metabolism;Metabolism;Metabolism;Metabolism;Environmental Information Processing	Global and overview maps;Global and overview maps;Lipid metabolism;Lipid metabolism;Signal transduction	ko01100//Metabolic pathways;ko01110//Biosynthesis of secondary metabolites;ko00564//Glycerophospholipid metabolism;ko00561//Glycerolipid metabolism;ko04070//Phosphatidylinositol signaling system	K00901;K00901;K00901;K00901;K00901	-	GO:0016301//kinase activity;GO:0032550//purine ribonucleoside binding	GO:0006796//phosphate-containing compound metabolic process;GO:0007186//G-protein coupled receptor signaling pathway
1	State 1,2,3,6,4,5 -vs- State 1,7	ncbi_112698914	4	4.63006e-24	1.67946e-22	SMAX1	PREDICTED: protein SUPPRESSOR OF MAX2 1 [Arachis ipaensis]	-	-	-	-	-	-	-
1	State 1,2,3,6,4,5 -vs- State 1,7	ncbi_112698930	2	1.66306e-99	3.15937e-97	TPS11	PREDICTED: probable alpha,alpha-trehalose-phosphate synthase [UDP-forming] 11 [Arachis duranensis]	Metabolism;Metabolism	Global and overview maps;Carbohydrate metabolism	ko01100//Metabolic pathways;ko00500//Starch and sucrose metabolism	K16055;K16055	-	-	-
1	State 1,2,3,6,4,5 -vs- State 1,7	ncbi_112699173	2	3.86565e-34	2.07841e-32	At4g30420	PREDICTED: WAT1-related protein At4g28040 [Arachis ipaensis]	-	-	-	-	-	-	-
1	State 1,2,3,6,4,5 -vs- State 1,7	ncbi_112699189	5	1.0162e-24	3.82227e-23	TET8	PREDICTED: tetraspanin-8-like [Arachis ipaensis]	-	-	-	-	-	-	-
1	State 1,2,3,6,4,5 -vs- State 1,7	ncbi_112699338	4	6.90552e-11	1.18087e-09	DDB_G0275467	PREDICTED: 5'-nucleotidase domain-containing protein DDB_G0275467 isoform X1 [Arachis ipaensis]	-	-	-	-	-	-	-
1	State 1,2,3,6,4,5 -vs- State 1,7	ncbi_112699506	2	4.59706e-09	6.67676e-08	HHP2	PREDICTED: heptahelical transmembrane protein 2 [Arachis duranensis]	-	-	-	-	-	-	-
1	State 1,2,3,6,4,5 -vs- State 1,7	ncbi_112699559	3	1.19815e-12	2.34623e-11	RPL35	PREDICTED: 50S ribosomal protein L35, chloroplastic [Arachis duranensis]	Genetic Information Processing	Translation	ko03010//Ribosome	K02916	GO:0030529//intracellular ribonucleoprotein complex	-	-
1	State 1,2,3,6,4,5 -vs- State 1,7	ncbi_112699623	5	4.03035e-21	1.27045e-19	--	PREDICTED: uncharacterized protein LOC107459467 [Arachis duranensis]	-	-	-	-	-	-	-
1	State 1,2,3,6,4,5 -vs- State 1,7	ncbi_112699607	4	1.92657e-22	6.474e-21	ATG11	PREDICTED: autophagy-related protein 11 [Arachis ipaensis]	Cellular Processes	Transport and catabolism	ko04136//Autophagy - other eukaryotes	K08330	GO:0005911//cell-cell junction	-	-
1	State 1,2,3,6,4,5 -vs- State 1,7	ncbi_112699865	3	2.45625e-19	7.11602e-18	IF3-2	PREDICTED: translation initiation factor IF-3-like [Vigna radiata var. radiata] [Vigna radiata]	-	-	-	-	GO:0009536//plastid	-	GO:0006412//translation
1	State 1,2,3,6,4,5 -vs- State 1,7	ncbi_112699881	2	4.73724e-80	6.91559e-78	HSP70	PREDICTED: heat shock 70 kDa protein [Arachis duranensis]	Genetic Information Processing;Cellular Processes;Genetic Information Processing	Folding, sorting and degradation;Transport and catabolism;Transcription	ko04141//Protein processing in endoplasmic reticulum;ko04144//Endocytosis;ko03040//Spliceosome	K03283;K03283;K03283	GO:0009536//plastid;GO:0016020//membrane;GO:0030312//external encapsulating structure	GO:0032550//purine ribonucleoside binding	GO:0000302//response to reactive oxygen species;GO:0009408//response to heat;GO:0009642//response to light intensity;GO:0033554//cellular response to stress;GO:0044267//cellular protein metabolic process
1	State 1,2,3,6,4,5 -vs- State 1,7	ncbi_112699897	2	5.38614e-23	1.85905e-21	EIF(ISO)4G1	PREDICTED: eukaryotic translation initiation factor isoform 4G-1 [Arachis duranensis]	Genetic Information Processing	Translation	ko03013//RNA transport	K03260	-	GO:0008135//translation factor activity, RNA binding	GO:0006412//translation
1	State 1,2,3,6,4,5 -vs- State 1,7	ncbi_112700008	2	2.76956e-54	2.60984e-52	--	PREDICTED: uncharacterized protein LOC107459286 [Arachis duranensis]	-	-	-	-	-	-	-
1	State 1,2,3,6,4,5 -vs- State 1,7	ncbi_112700124	2	1.01318e-64	1.14207e-62	Gtp-bp	PREDICTED: signal recognition particle receptor subunit alpha [Arachis duranensis]	Genetic Information Processing	Folding, sorting and degradation	ko03060//Protein export	K13431	-	-	-
1	State 1,2,3,6,4,5 -vs- State 1,7	ncbi_112700528	3	3.03555e-46	2.35057e-44	GAPN	PREDICTED: NADP-dependent glyceraldehyde-3-phosphate dehydrogenase [Arachis ipaensis]	Metabolism;Metabolism;Metabolism;Metabolism	Global and overview maps;Global and overview maps;Carbohydrate metabolism;Carbohydrate metabolism	ko01100//Metabolic pathways;ko01200//Carbon metabolism;ko00010//Glycolysis / Gluconeogenesis;ko00030//Pentose phosphate pathway	K00131;K00131;K00131;K00131	-	-	-
1	State 1,2,3,6,4,5 -vs- State 1,7	ncbi_112700580	5	2.28485e-18	6.31636e-17	RTFDC1	PREDICTED: protein RTF2 homolog [Arachis duranensis]	-	-	-	-	-	-	-
1	State 1,2,3,6,4,5 -vs- State 1,7	ncbi_112700596	2	1.35852e-08	1.88363e-07	-	-	-	-	-	-	-	-	-
1	State 1,2,3,6,4,5 -vs- State 1,7	ncbi_112700688	2	3.22285e-31	1.57473e-29	TIL	PREDICTED: temperature-induced lipocalin-1-like isoform X4 [Arachis duranensis]	-	-	-	-	-	-	GO:0051234//establishment of localization
1	State 1,2,3,6,4,5 -vs- State 1,7	ncbi_112700672	2	1.18551e-107	2.52861e-105	TIL	PREDICTED: temperature-induced lipocalin-1-like [Arachis duranensis]	-	-	-	-	-	-	GO:0051234//establishment of localization
1	State 1,2,3,6,4,5 -vs- State 1,7	ncbi_112700730	2	7.21008e-121	1.8678e-118	TIL	PREDICTED: temperature-induced lipocalin-1-like [Arachis ipaensis]	-	-	-	-	-	-	GO:0051234//establishment of localization
1	State 1,2,3,6,4,5 -vs- State 1,7	ncbi_112700746	3	2.86891e-16	7.0941e-15	RPL10	PREDICTED: 50S ribosomal protein L10, chloroplastic-like [Arachis duranensis]	Genetic Information Processing	Translation	ko03010//Ribosome	K02864	GO:0030529//intracellular ribonucleoprotein complex	-	GO:0022613//ribonucleoprotein complex biogenesis
1	State 1,2,3,6,4,5 -vs- State 1,7	ncbi_112700888	2	6.57342e-16	1.59608e-14	ChiC	PREDICTED: acidic mammalian chitinase-like [Arachis ipaensis]	Metabolism;Metabolism	Global and overview maps;Carbohydrate metabolism	ko01100//Metabolic pathways;ko00520//Amino sugar and nucleotide sugar metabolism	K01183;K01183	-	-	-
1	State 1,2,3,6,4,5 -vs- State 1,7	ncbi_112701068	4	3.46263e-08	4.62897e-07	EDR2L	PREDICTED: protein ENHANCED DISEASE RESISTANCE 2 isoform X1 [Arachis duranensis]	-	-	-	-	-	-	-
1	State 1,2,3,6,4,5 -vs- State 1,7	ncbi_112701092	2	1.40392e-31	6.95033e-30	--	PREDICTED: uncharacterized protein LOC107458790 [Arachis duranensis]	-	-	-	-	-	-	-
1	State 1,2,3,6,4,5 -vs- State 1,7	ncbi_112701153	2	0	0	--	stress induced protein [Medicago truncatula]	-	-	-	-	-	-	-
1	State 1,2,3,6,4,5 -vs- State 1,7	ncbi_112701172	5	9.76043e-14	2.0676e-12	-	-	-	-	-	-	-	-	-
1	State 1,2,3,6,4,5 -vs- State 1,7	ncbi_112701255	3	3.08349e-10	4.97774e-09	CRR6	PREDICTED: protein CHLORORESPIRATORY REDUCTION 6, chloroplastic [Arachis duranensis]	-	-	-	-	GO:0009532//plastid stroma;GO:0044434//chloroplast part	-	GO:0009058//biosynthetic process;GO:0043623//cellular protein complex assembly
1	State 1,2,3,6,4,5 -vs- State 1,7	ncbi_112701363	2	1.31088e-10	2.18449e-09	PAT24	PREDICTED: protein S-acyltransferase 24 [Arachis duranensis]	-	-	-	-	GO:0012506//vesicle membrane;GO:0031224//intrinsic component of membrane;GO:0031984//organelle subcompartment;GO:0043231//intracellular membrane-bounded organelle	GO:0016409//palmitoyltransferase activity;GO:0046914//transition metal ion binding	GO:0006625//protein targeting to peroxisome;GO:0009062//fatty acid catabolic process;GO:0009826//unidimensional cell growth;GO:0016192//vesicle-mediated transport
1	State 1,2,3,6,4,5 -vs- State 1,7	ncbi_112701576	2	4.88232e-13	9.83643e-12	CRCK3	PREDICTED: calmodulin-binding receptor-like cytoplasmic kinase 3 isoform X1 [Arachis duranensis]	-	-	-	-	-	GO:0004672//protein kinase activity;GO:0032550//purine ribonucleoside binding	GO:0006464//cellular protein modification process;GO:0006796//phosphate-containing compound metabolic process
1	State 1,2,3,6,4,5 -vs- State 1,7	ncbi_112701643	5	3.43492e-08	4.59451e-07	At4g32285	PREDICTED: putative clathrin assembly protein At5g35200 [Arachis ipaensis]	-	-	-	-	GO:0030117//membrane coat;GO:0030135//coated vesicle	GO:0005515//protein binding;GO:0035091//phosphatidylinositol binding	GO:0006901//vesicle coating
1	State 1,2,3,6,4,5 -vs- State 1,7	ncbi_112701672	3	3.15628e-177	1.28488e-174	TPRP-F1	PREDICTED: 36.4 kDa proline-rich protein [Arachis duranensis]	-	-	-	-	-	-	-
1	State 1,2,3,6,4,5 -vs- State 1,7	ncbi_112701706	2	1.57693e-14	3.52606e-13	RFS6	PREDICTED: probable galactinol--sucrose galactosyltransferase 6 [Arachis duranensis]	Metabolism	Carbohydrate metabolism	ko00052//Galactose metabolism	K06617	-	-	-
1	State 1,2,3,6,4,5 -vs- State 1,7	ncbi_112701713	2	7.70112e-12	1.42242e-10	HAT	PREDICTED: zinc finger BED domain-containing protein DAYSLEEPER [Arachis duranensis]	-	-	-	-	-	-	-
1	State 1,2,3,6,4,5 -vs- State 1,7	ncbi_112701777	2	5.09527e-10	8.08615e-09	TBC1D15	PREDICTED: TBC1 domain family member 15 [Arachis duranensis]	-	-	-	-	-	-	-
1	State 1,2,3,6,4,5 -vs- State 1,7	ncbi_112701849	4	2.51772e-18	6.94396e-17	At4g32285	probable clathrin assembly protein At4g32285 [Cajanus cajan]	-	-	-	-	GO:0030135//coated vesicle	GO:0005515//protein binding;GO:0035091//phosphatidylinositol binding	GO:0006901//vesicle coating
1	State 1,2,3,6,4,5 -vs- State 1,7	ncbi_112701890	4	1.0222e-109	2.26155e-107	At2g25060	PREDICTED: blue copper protein-like [Arachis duranensis]	-	-	-	-	-	-	-
1	State 1,2,3,6,4,5 -vs- State 1,7	ncbi_112701913	3	9.77765e-33	5.01844e-31	--	PREDICTED: mavicyanin-like [Arachis duranensis]	-	-	-	-	-	-	-
1	State 1,2,3,6,4,5 -vs- State 1,7	ncbi_112701935	3	1.25166e-14	2.81821e-13	At4g02530	PREDICTED: thylakoid lumenal 16.5 kDa protein, chloroplastic [Arachis duranensis]	-	-	-	-	-	-	-
1	State 1,2,3,6,4,5 -vs- State 1,7	ncbi_112701922	5	2.19115e-43	1.55476e-41	MBD10	PREDICTED: methyl-CpG-binding domain-containing protein 11-like [Arachis duranensis]	-	-	-	-	-	-	-
1	State 1,2,3,6,4,5 -vs- State 1,7	ncbi_112702889	5	1.49778e-10	2.48432e-09	DRR49A	PREDICTED: pathogenesis-related protein 2-like [Arachis ipaensis]	-	-	-	-	-	-	-
1	State 1,2,3,6,4,5 -vs- State 1,7	ncbi_112702914	4	1.20542e-77	1.66746e-75	DRR49A	PREDICTED: pathogenesis-related protein 2-like [Arachis duranensis]	-	-	-	-	-	-	-
1	State 1,2,3,6,4,5 -vs- State 1,7	ncbi_112702940	4	3.38079e-10	5.44042e-09	UPL6	PREDICTED: E3 ubiquitin-protein ligase UPL6-like [Arachis duranensis]	Genetic Information Processing	Folding, sorting and degradation	ko04120//Ubiquitin mediated proteolysis	K10589	-	-	-
1	State 1,2,3,6,4,5 -vs- State 1,7	ncbi_112702957	5	3.56722e-09	5.25385e-08	MYB108	PREDICTED: transcription factor MYB108 [Arachis duranensis]	Organismal Systems	Environmental adaptation	ko04626//Plant-pathogen interaction	K09422	-	-	-
1	State 1,2,3,6,4,5 -vs- State 1,7	ncbi_112702963	2	3.74519e-112	8.7192e-110	INVC	PREDICTED: alkaline/neutral invertase A, mitochondrial-like [Arachis duranensis]	-	-	-	-	GO:0043231//intracellular membrane-bounded organelle	GO:0004564//beta-fructofuranosidase activity	GO:0009692//ethylene metabolic process;GO:0009845//seed germination;GO:0048506//regulation of timing of meristematic phase transition
1	State 1,2,3,6,4,5 -vs- State 1,7	ncbi_112703084	2	4.66273e-21	1.46267e-19	--	PREDICTED: uncharacterized protein LOC107462743 [Arachis duranensis]	-	-	-	-	-	-	-
1	State 1,2,3,6,4,5 -vs- State 1,7	ncbi_112703094	2	7.56549e-13	1.50591e-11	GAL1	PREDICTED: galactokinase [Arachis duranensis]	-	-	-	-	GO:0044444//cytoplasmic part	GO:0016773//phosphotransferase activity, alcohol group as acceptor;GO:0032550//purine ribonucleoside binding;GO:0043169//cation binding	GO:0016310//phosphorylation;GO:0019318//hexose metabolic process
1	State 1,2,3,6,4,5 -vs- State 1,7	ncbi_112703131	2	4.07357e-119	1.02184e-116	WRKY48	PREDICTED: probable WRKY transcription factor 48 [Arachis duranensis]	-	-	-	-	-	-	-
1	State 1,2,3,6,4,5 -vs- State 1,7	ncbi_112703165	2	1.57474e-99	2.99958e-97	CP1	PREDICTED: calmodulin [Arachis duranensis]	Organismal Systems;Environmental Information Processing;Environmental Information Processing	Environmental adaptation;Signal transduction;Signal transduction	ko04626//Plant-pathogen interaction;ko04016//MAPK signaling pathway - plant;ko04070//Phosphatidylinositol signaling system	K02183;K02183;K02183	GO:0044444//cytoplasmic part	-	-
1	State 1,2,3,6,4,5 -vs- State 1,7	ncbi_112778903	5	7.15222e-18	1.92928e-16	-	-	-	-	-	-	-	-	-
1	State 1,2,3,6,4,5 -vs- State 1,7	ncbi_112703210	2	4.14343e-14	9.01581e-13	ECHIA	PREDICTED: probable enoyl-CoA hydratase 1, peroxisomal [Arachis duranensis]	-	-	-	-	-	GO:0003824//catalytic activity	-
1	State 1,2,3,6,4,5 -vs- State 1,7	ncbi_112703234	3	1.9115e-10	3.13768e-09	ORRM1	PREDICTED: 30 kDa ribonucleoprotein, chloroplastic-like [Arachis ipaensis]	-	-	-	-	-	-	-
1	State 1,2,3,6,4,5 -vs- State 1,7	ncbi_112703261	3	7.28901e-08	9.38665e-07	HCF107	PREDICTED: protein high chlorophyll fluorescent 107 [Arachis duranensis]	-	-	-	-	GO:0009526//plastid envelope;GO:0031090//organelle membrane	-	GO:0006355//regulation of transcription, DNA-templated;GO:0006396//RNA processing;GO:0009658//chloroplast organization;GO:0009668//plastid membrane organization;GO:0009887//organ morphogenesis;GO:0010608//posttranscriptional regulation of gene expression;GO:0016072//rRNA metabolic process;GO:0031399//regulation of protein modification process;GO:0043623//cellular protein complex assembly;GO:00488…
1	State 1,2,3,6,4,5 -vs- State 1,7	ncbi_112703292	2	1.21214e-21	3.93587e-20	UBC32	PREDICTED: ubiquitin-conjugating enzyme E2 32 [Arachis duranensis]	Genetic Information Processing;Genetic Information Processing	Folding, sorting and degradation;Folding, sorting and degradation	ko04141//Protein processing in endoplasmic reticulum;ko04120//Ubiquitin mediated proteolysis	K10578;K10578	-	-	-
1	State 1,2,3,6,4,5 -vs- State 1,7	ncbi_112703342	2	1.109e-10	1.8607e-09	--	PREDICTED: zinc finger CCHC domain-containing protein 10 [Arachis duranensis]	-	-	-	-	-	-	-
1	State 1,2,3,6,4,5 -vs- State 1,7	ncbi_112703332	2	1.59612e-13	3.32966e-12	smek1	PREDICTED: serine/threonine-protein phosphatase 4 regulatory subunit 3-like [Arachis duranensis]	-	-	-	-	-	-	-
1	State 1,2,3,6,4,5 -vs- State 1,7	ncbi_112703364	5	8.13351e-13	1.61357e-11	SAR1A	PREDICTED: GTP-binding protein SAR1A-like [Arachis duranensis]	Genetic Information Processing	Folding, sorting and degradation	ko04141//Protein processing in endoplasmic reticulum	K07953	-	-	-
1	State 1,2,3,6,4,5 -vs- State 1,7	ncbi_112703534	4	5.709e-94	1.01171e-91	PR10-1	PREDICTED: pathogenesis-related protein 2-like [Arachis duranensis]	-	-	-	-	-	-	-
1	State 1,2,3,6,4,5 -vs- State 1,7	ncbi_112703541	4	1.75935e-46	1.3698e-44	PR10-1	PREDICTED: pathogenesis-related protein 2-like [Arachis duranensis]	-	-	-	-	-	-	-
1	State 1,2,3,6,4,5 -vs- State 1,7	ncbi_112703527	4	3.53925e-90	5.91869e-88	PR10-1	PREDICTED: pathogenesis-related protein 2-like [Arachis duranensis]	-	-	-	-	-	-	-
1	State 1,2,3,6,4,5 -vs- State 1,7	ncbi_112703564	5	7.01809e-199	3.33312e-196	STH-2	PREDICTED: pathogenesis-related protein STH-2-like [Arachis ipaensis]	-	-	-	-	-	-	GO:0050896//response to stimulus
1	State 1,2,3,6,4,5 -vs- State 1,7	ncbi_112703577	5	1.77231e-08	2.4262e-07	APUM24	PREDICTED: pumilio homolog 24 [Arachis duranensis]	-	-	-	-	-	-	-
1	State 1,2,3,6,4,5 -vs- State 1,7	ncbi_112703606	2	8.36019e-67	9.65283e-65	--	phosphatase 2C (PP2C)-like protein [Corchorus capsularis]	-	-	-	-	-	-	-
1	State 1,2,3,6,4,5 -vs- State 1,7	ncbi_112703628	2	1.40453e-26	5.69162e-25	--	PREDICTED: growth/differentiation factor 7 [Arachis ipaensis]	-	-	-	-	-	-	-
1	State 1,2,3,6,4,5 -vs- State 1,7	ncbi_112703784	2	2.39499e-43	1.69265e-41	MFP2	PREDICTED: peroxisomal fatty acid beta-oxidation multifunctional protein MFP2 [Arachis ipaensis]	Metabolism;Metabolism;Metabolism;Metabolism;Metabolism	Global and overview maps;Global and overview maps;Global and overview maps;Lipid metabolism;Lipid metabolism	ko01100//Metabolic pathways;ko01110//Biosynthesis of secondary metabolites;ko01212//Fatty acid metabolism;ko00071//Fatty acid degradation;ko00592//alpha-Linolenic acid metabolism	K10527;K10527;K10527;K10527;K10527	GO:0005777//peroxisome;GO:0005911//cell-cell junction;GO:0030312//external encapsulating structure;GO:0043232//intracellular non-membrane-bounded organelle	GO:0016616//oxidoreductase activity, acting on the CH-OH group of donors, NAD or NADP as acceptor;GO:0016836//hydro-lyase activity;GO:0016856//racemase and epimerase activity, acting on hydroxy acids and derivatives;GO:0016863//intramolecular oxidoreductase activity, transposing C=C bonds;GO:0048037//cofactor binding	GO:0006511//ubiquitin-dependent protein catabolic process;GO:0006996//organelle organization;GO:0009062//fatty acid catabolic process;GO:0009404//toxin metabolic process;GO:0035966//response to topologically incorrect protein;GO:0043248//proteasome assembly
1	State 1,2,3,6,4,5 -vs- State 1,7	ncbi_112703831	2	2.48064e-126	6.90315e-124	LEA5	PREDICTED: late embryogenesis abundant protein Lea5-like isoform X1 [Arachis duranensis]	-	-	-	-	-	-	-
1	State 1,2,3,6,4,5 -vs- State 1,7	ncbi_112703861	5	1.08569e-29	5.00938e-28	--	PREDICTED: uncharacterized protein LOC107464055 [Arachis duranensis]	-	-	-	-	-	-	-
1	State 1,2,3,6,4,5 -vs- State 1,7	ncbi_112704605	2	1.54629e-08	2.13236e-07	--	transcription termination factor family protein [Medicago truncatula]	-	-	-	-	-	-	-
1	State 1,2,3,6,4,5 -vs- State 1,7	ncbi_112704653	4	5.97343e-09	8.57154e-08	Os01g0367900	PREDICTED: ISWI chromatin-remodeling complex ATPase CHR11-like isoform X1 [Arachis ipaensis]	-	-	-	-	GO:0031010//ISWI-type complex	GO:0003676//nucleic acid binding;GO:0003682//chromatin binding;GO:0017111//nucleoside-triphosphatase activity;GO:0032550//purine ribonucleoside binding	GO:0006338//chromatin remodeling
1	State 1,2,3,6,4,5 -vs- State 1,7	ncbi_112704791	4	3.54166e-70	4.38797e-68	POPTRDRAFT_820933	PREDICTED: CASP-like protein 1D2 [Arachis ipaensis]	-	-	-	-	-	-	-
1	State 1,2,3,6,4,5 -vs- State 1,7	ncbi_112705036	2	5.70338e-26	2.26861e-24	--	PREDICTED: uncharacterized protein LOC107638063 [Arachis ipaensis]	-	-	-	-	-	-	-
1	State 1,2,3,6,4,5 -vs- State 1,7	ncbi_112705145	2	5.63683e-12	1.04985e-10	XPB1	PREDICTED: DNA repair helicase XPB1-like [Arachis ipaensis]	Genetic Information Processing;Genetic Information Processing	Replication and repair;Transcription	ko03420//Nucleotide excision repair;ko03022//Basal transcription factors	K10843;K10843	-	-	-
1	State 1,2,3,6,4,5 -vs- State 1,7	ncbi_112705283	3	1.31349e-41	8.82763e-40	RPS15AA	PREDICTED: 40S ribosomal protein S15a-1 [Arachis duranensis]	Genetic Information Processing	Translation	ko03010//Ribosome	K02957	GO:0030529//intracellular ribonucleoprotein complex	-	GO:0010467//gene expression
1	State 1,2,3,6,4,5 -vs- State 1,7	ncbi_112705392	2	1.3177e-113	3.13956e-111	--	PREDICTED: transmembrane protein 45B-like [Arachis duranensis]	-	-	-	-	-	-	-
1	State 1,2,3,6,4,5 -vs- State 1,7	ncbi_112705409	2	2.52499e-15	5.95629e-14	yipf5	PREDICTED: protein YIPF5 homolog [Arachis duranensis]	-	-	-	-	GO:0031224//intrinsic component of membrane	-	-
1	State 1,2,3,6,4,5 -vs- State 1,7	ncbi_112705432	5	2.79319e-09	4.16029e-08	CBSDUF1	PREDICTED: DUF21 domain-containing protein At4g14240-like isoform X1 [Arachis duranensis]	-	-	-	-	-	-	-
1	State 1,2,3,6,4,5 -vs- State 1,7	ncbi_112705714	2	9.31295e-09	1.30936e-07	--	senescence regulator [Medicago truncatula]	-	-	-	-	-	-	-
1	State 1,2,3,6,4,5 -vs- State 1,7	ncbi_112705729	3	2.53603e-60	2.64907e-58	PER42	PREDICTED: peroxidase 42 [Arachis duranensis]	Metabolism;Metabolism;Metabolism	Global and overview maps;Global and overview maps;Biosynthesis of other secondary metabolites	ko01100//Metabolic pathways;ko01110//Biosynthesis of secondary metabolites;ko00940//Phenylpropanoid biosynthesis	K00430;K00430;K00430	-	GO:0003824//catalytic activity;GO:0043169//cation binding;GO:0046906//tetrapyrrole binding	GO:0000097//sulfur amino acid biosynthetic process;GO:0006873//cellular ion homeostasis;GO:0006970//response to osmotic stress;GO:0009746//response to hexose;GO:0019758//glycosinolate biosynthetic process;GO:0030001//metal ion transport;GO:0042044//fluid transport;GO:0042743//hydrogen peroxide metabolic process
1	State 1,2,3,6,4,5 -vs- State 1,7	ncbi_112705799	2	2.65138e-16	6.55848e-15	ATG8C	PREDICTED: autophagy-related protein 8C [Arachis duranensis]	Cellular Processes	Transport and catabolism	ko04136//Autophagy - other eukaryotes	K08341	GO:0005774//vacuolar membrane;GO:0015630//microtubule cytoskeleton;GO:0030659//cytoplasmic vesicle membrane	-	GO:0008104//protein localization;GO:0051234//establishment of localization
1	State 1,2,3,6,4,5 -vs- State 1,7	ncbi_112705822	2	7.28642e-73	9.42077e-71	2023-04-03	PREDICTED: 5'-adenylylsulfate reductase 3, chloroplastic [Arachis ipaensis]	Metabolism	Energy metabolism	ko00920//Sulfur metabolism	K05907	-	GO:0016667//oxidoreductase activity, acting on a sulfur group of donors	GO:0006790//sulfur compound metabolic process;GO:0019725//cellular homeostasis;GO:0044710//single-organism metabolic process
1	State 1,2,3,6,4,5 -vs- State 1,7	ncbi_112705880	4	4.53072e-13	9.14877e-12	UTP6	PREDICTED: U3 small nucleolar RNA-associated protein 6 homolog [Arachis duranensis]	Genetic Information Processing	Translation	ko03008//Ribosome biogenesis in eukaryotes	K14557	GO:0043231//intracellular membrane-bounded organelle	-	GO:0010467//gene expression
1	State 1,2,3,6,4,5 -vs- State 1,7	ncbi_112705895	5	5.98706e-08	7.79598e-07	At4g22030	PREDICTED: probable F-box protein At4g22030 [Arachis duranensis]	-	-	-	-	-	-	-
1	State 1,2,3,6,4,5 -vs- State 1,7	ncbi_112705950	4	1.47578e-37	8.82743e-36	WRKY6	PREDICTED: WRKY transcription factor 6 isoform X1 [Arachis duranensis]	-	-	-	-	-	-	-
1	State 1,2,3,6,4,5 -vs- State 1,7	ncbi_112706131	4	3.72796e-12	7.04643e-11	RAP74	PREDICTED: transcription initiation factor IIF subunit alpha-like [Arachis duranensis]	Genetic Information Processing	Transcription	ko03022//Basal transcription factors	K03138	GO:0009521//photosystem;GO:0031224//intrinsic component of membrane;GO:0043231//intracellular membrane-bounded organelle	-	GO:0006352//DNA-templated transcription, initiation;GO:0032786//positive regulation of DNA-templated transcription, elongation
1	State 1,2,3,6,4,5 -vs- State 1,7	ncbi_112706359	3	6.32508e-21	1.97112e-19	--	PREDICTED: uncharacterized protein LOC107466116 [Arachis duranensis]	-	-	-	-	-	-	-
1	State 1,2,3,6,4,5 -vs- State 1,7	ncbi_112706383	3	1.25533e-11	2.28428e-10	P67	PREDICTED: pentatricopeptide repeat-containing protein At4g16390, chloroplastic [Arachis duranensis]	-	-	-	-	GO:0009532//plastid stroma	GO:0003676//nucleic acid binding	GO:0006396//RNA processing;GO:0006417//regulation of translation;GO:0006605//protein targeting;GO:0009657//plastid organization
1	State 1,2,3,6,4,5 -vs- State 1,7	ncbi_112706464	4	1.33584e-08	1.85363e-07	--	PREDICTED: sister chromatid cohesion protein PDS5 homolog A-like isoform X1 [Arachis duranensis]	-	-	-	-	-	-	-
1	State 1,2,3,6,4,5 -vs- State 1,7	ncbi_112706519	2	4.55337e-09	6.61869e-08	SEC14L4	PREDICTED: phosphatidylinositol/phosphatidylcholine transfer protein SFH9-like [Arachis ipaensis]	-	-	-	-	-	-	-
1	State 1,2,3,6,4,5 -vs- State 1,7	ncbi_112706541	4	3.56669e-11	6.22467e-10	RH21	PREDICTED: DEAD-box ATP-dependent RNA helicase 21 [Arachis ipaensis]	Genetic Information Processing	Transcription	ko03040//Spliceosome	K12858	-	-	-
1	State 1,2,3,6,4,5 -vs- State 1,7	ncbi_112706816	4	7.81143e-09	1.10876e-07	--	PREDICTED: uncharacterized protein LOC107643591 [Arachis ipaensis]	-	-	-	-	-	-	-
1	State 1,2,3,6,4,5 -vs- State 1,7	ncbi_112766020	4	4.39557e-08	5.80319e-07	--	AT-hook motif nuclear-localized protein 23-like [Cajanus cajan]	-	-	-	-	-	-	-
1	State 1,2,3,6,4,5 -vs- State 1,7	ncbi_112707078	2	2.09476e-12	4.03653e-11	RBL14	PREDICTED: rhomboid-like protein 14, mitochondrial [Arachis duranensis]	-	-	-	-	-	-	-
1	State 1,2,3,6,4,5 -vs- State 1,7	ncbi_112707174	5	2.0034e-10	3.28172e-09	GSDA	PREDICTED: guanine deaminase-like [Arachis duranensis]	-	-	-	-	-	GO:0003824//catalytic activity;GO:0046914//transition metal ion binding	-
1	State 1,2,3,6,4,5 -vs- State 1,7	ncbi_112707206	5	2.77645e-27	1.15737e-25	DGAT3	diacylglycerol acyltransferase [Arachis hypogaea]	Metabolism;Metabolism	Global and overview maps;Lipid metabolism	ko01100//Metabolic pathways;ko00561//Glycerolipid metabolism	K22849;K22849	-	-	-
1	State 1,2,3,6,4,5 -vs- State 1,7	ncbi_112707250	4	2.47237e-63	2.72229e-61	ABCB11	PREDICTED: ABC transporter B family member 11-like [Arachis duranensis]	Environmental Information Processing	Membrane transport	ko02010//ABC transporters	K05658	GO:0031224//intrinsic component of membrane	GO:0015405//P-P-bond-hydrolysis-driven transmembrane transporter activity;GO:0017111//nucleoside-triphosphatase activity;GO:0032550//purine ribonucleoside binding	GO:0044763//single-organism cellular process;GO:0051234//establishment of localization
1	State 1,2,3,6,4,5 -vs- State 1,7	ncbi_112707310	2	3.04843e-14	6.6904e-13	CIPK1	PREDICTED: CBL-interacting serine/threonine-protein kinase 1-like isoform X1 [Arachis duranensis]	-	-	-	-	-	GO:0004672//protein kinase activity;GO:0032550//purine ribonucleoside binding	GO:0006464//cellular protein modification process;GO:0006796//phosphate-containing compound metabolic process;GO:0050794//regulation of cellular process
1	State 1,2,3,6,4,5 -vs- State 1,7	ncbi_112707363	5	6.64796e-31	3.21739e-29	PTI1	PREDICTED: pto-interacting protein 1-like [Arachis duranensis]	Organismal Systems	Environmental adaptation	ko04626//Plant-pathogen interaction	K13436	-	GO:0004672//protein kinase activity;GO:0032550//purine ribonucleoside binding	GO:0006464//cellular protein modification process;GO:0006796//phosphate-containing compound metabolic process;GO:0010646//regulation of cell communication
1	State 1,2,3,6,4,5 -vs- State 1,7	ncbi_112707447	2	1.61098e-54	1.523e-52	SAMS	PREDICTED: S-adenosylmethionine synthase [Arachis duranensis]	Metabolism;Metabolism;Metabolism;Metabolism	Global and overview maps;Global and overview maps;Global and overview maps;Amino acid metabolism	ko01100//Metabolic pathways;ko01110//Biosynthesis of secondary metabolites;ko01230//Biosynthesis of amino acids;ko00270//Cysteine and methionine metabolism	K00789;K00789;K00789;K00789	-	-	-
1	State 1,2,3,6,4,5 -vs- State 1,7	ncbi_112707466	2	1.6282e-36	9.41501e-35	ATG8I	PREDICTED: autophagy-related protein 8i-like [Arachis duranensis]	Cellular Processes	Transport and catabolism	ko04136//Autophagy - other eukaryotes	K08341	GO:0015630//microtubule cytoskeleton;GO:0030659//cytoplasmic vesicle membrane	GO:0008641//small protein activating enzyme activity;GO:0016740//transferase activity;GO:0019783//ubiquitin-like protein-specific protease activity	GO:0008104//protein localization;GO:0019538//protein metabolic process;GO:0044248//cellular catabolic process;GO:0051234//establishment of localization
1	State 1,2,3,6,4,5 -vs- State 1,7	ncbi_112707548	5	4.79732e-09	6.9506e-08	RH40	PREDICTED: LOW QUALITY PROTEIN: DEAD-box ATP-dependent RNA helicase 40-like [Arachis ipaensis]	Genetic Information Processing	Transcription	ko03040//Spliceosome	K12823	GO:0043231//intracellular membrane-bounded organelle	GO:0003676//nucleic acid binding;GO:0017111//nucleoside-triphosphatase activity	GO:0016070//RNA metabolic process;GO:0022613//ribonucleoprotein complex biogenesis;GO:0044248//cellular catabolic process;GO:0044763//single-organism cellular process;GO:1901575//organic substance catabolic process
1	State 1,2,3,6,4,5 -vs- State 1,7	ncbi_112707559	2	1.89467e-14	4.21932e-13	--	PREDICTED: transcription initiation factor TFIID subunit 11-like [Glycine max]	-	-	-	-	-	-	-
1	State 1,2,3,6,4,5 -vs- State 1,7	ncbi_112707675	3	3.76943e-93	6.48634e-91	--	PREDICTED: chaperone protein DnaJ-like [Arachis duranensis]	-	-	-	-	-	GO:0005515//protein binding	-
1	State 1,2,3,6,4,5 -vs- State 1,7	ncbi_112707780	5	1.21689e-21	3.9495e-20	ATJ49	PREDICTED: chaperone protein dnaJ 49-like [Arachis duranensis]	Genetic Information Processing	Folding, sorting and degradation	ko04141//Protein processing in endoplasmic reticulum	K09518	-	-	-
1	State 1,2,3,6,4,5 -vs- State 1,7	ncbi_112707947	5	7.3642e-22	2.4154e-20	--	plant/MPE11-6 protein [Medicago truncatula]	-	-	-	-	-	-	-
1	State 1,2,3,6,4,5 -vs- State 1,7	ncbi_112708047	5	1.6583e-08	2.27756e-07	--	PREDICTED: uncharacterized protein LOC107469673 [Arachis duranensis]	-	-	-	-	-	-	-
1	State 1,2,3,6,4,5 -vs- State 1,7	ncbi_112708070	2	8.93811e-64	9.94923e-62	--	PREDICTED: uncharacterized protein LOC107469664 [Arachis duranensis]	-	-	-	-	-	-	-
1	State 1,2,3,6,4,5 -vs- State 1,7	ncbi_112708077	4	3.70752e-12	7.00964e-11	AKT1	PREDICTED: potassium channel AKT1 [Arachis duranensis]	-	-	-	-	GO:0031224//intrinsic component of membrane	GO:0005249//voltage-gated potassium channel activity;GO:0005515//protein binding	GO:0000041//transition metal ion transport;GO:0000904//cell morphogenesis involved in differentiation;GO:0001101//response to acid chemical;GO:0006970//response to osmotic stress;GO:0007015//actin filament organization;GO:0009267//cellular response to starvation;GO:0009933//meristem structural organization;GO:0010053//root epidermal cell differentiation;GO:0010119//regulation of stomatal movement…
1	State 1,2,3,6,4,5 -vs- State 1,7	ncbi_112708140	2	3.40222e-14	7.43936e-13	KCS11	PREDICTED: 3-ketoacyl-CoA synthase 11 [Arachis duranensis]	Metabolism;Metabolism;Organismal Systems;Metabolism	Global and overview maps;Global and overview maps;Environmental adaptation;Lipid metabolism	ko01100//Metabolic pathways;ko01110//Biosynthesis of secondary metabolites;ko04626//Plant-pathogen interaction;ko00062//Fatty acid elongation	K15397;K15397;K15397;K15397	-	GO:0016746//transferase activity, transferring acyl groups	GO:0006631//fatty acid metabolic process
1	State 1,2,3,6,4,5 -vs- State 1,7	ncbi_112708255	3	3.01835e-13	6.18961e-12	At2g26730	PREDICTED: probable inactive receptor kinase At2g26730 [Arachis ipaensis]	-	-	-	-	GO:0031224//intrinsic component of membrane	GO:0016301//kinase activity;GO:0032550//purine ribonucleoside binding	GO:0000226//microtubule cytoskeleton organization;GO:0006073//cellular glucan metabolic process;GO:0006464//cellular protein modification process;GO:0006637//acyl-CoA metabolic process;GO:0006796//phosphate-containing compound metabolic process;GO:0009653//anatomical structure morphogenesis;GO:0016129//phytosteroid biosynthetic process;GO:0032535//regulation of cellular component size;GO:0042546/…
1	State 1,2,3,6,4,5 -vs- State 1,7	ncbi_112708516	2	2.90732e-10	4.70081e-09	GRV2	PREDICTED: dnaJ homolog subfamily C GRV2 isoform X1 [Arachis ipaensis]	-	-	-	-	-	-	-
1	State 1,2,3,6,4,5 -vs- State 1,7	ncbi_112708599	2	4.46497e-104	8.98543e-102	--	PREDICTED: high mobility group nucleosome-binding domain-containing protein 5-like [Arachis duranensis]	-	-	-	-	-	-	-
1	State 1,2,3,6,4,5 -vs- State 1,7	ncbi_112708786	4	3.34556e-11	5.85308e-10	TAF2	PREDICTED: transcription initiation factor TFIID subunit 2 [Arachis duranensis]	Genetic Information Processing	Transcription	ko03022//Basal transcription factors	K03128	-	-	-
1	State 1,2,3,6,4,5 -vs- State 1,7	ncbi_112708950	2	1.04614e-50	9.14443e-49	DR1	PREDICTED: protein Dr1 homolog isoform X1 [Arachis duranensis]	-	-	-	-	GO:0043231//intracellular membrane-bounded organelle	GO:0003677//DNA binding;GO:0046983//protein dimerization activity	-
1	State 1,2,3,6,4,5 -vs- State 1,7	ncbi_112708980	5	6.25281e-34	3.32426e-32	CML16	PREDICTED: probable calcium-binding protein CML15 [Arachis duranensis]	Organismal Systems	Environmental adaptation	ko04626//Plant-pathogen interaction	K13448	-	GO:0043169//cation binding	-
1	State 1,2,3,6,4,5 -vs- State 1,7	ncbi_112708997	3	1.40118e-19	4.10276e-18	CAS	PREDICTED: calcium sensing receptor, chloroplastic [Arachis duranensis]	-	-	-	-	GO:0043231//intracellular membrane-bounded organelle	GO:0031559//oxidosqualene cyclase activity	GO:0006090//pyruvate metabolic process;GO:0006633//fatty acid biosynthetic process;GO:0006694//steroid biosynthetic process;GO:0006779//porphyrin-containing compound biosynthetic process;GO:0009668//plastid membrane organization;GO:0016104//triterpenoid biosynthetic process;GO:0016109//tetraterpenoid biosynthetic process;GO:0046471//phosphatidylglycerol metabolic process;GO:0048229//gametophyte d…
1	State 1,2,3,6,4,5 -vs- State 1,7	ncbi_112709002	3	1.16913e-17	3.1171e-16	CPP1	PREDICTED: protein CHAPERONE-LIKE PROTEIN OF POR1, chloroplastic [Arachis ipaensis]	-	-	-	-	GO:0009526//plastid envelope	-	GO:0016265//death
1	State 1,2,3,6,4,5 -vs- State 1,7	ncbi_112709251	3	9.5213e-10	1.47971e-08	-	-	-	-	-	-	-	-	-
1	State 1,2,3,6,4,5 -vs- State 1,7	ncbi_112709323	2	9.27064e-14	1.96677e-12	AGL8	PREDICTED: truncated transcription factor CAULIFLOWER A isoform X1 [Arachis ipaensis]	-	-	-	-	-	-	GO:0009908//flower development;GO:0010467//gene expression;GO:0019222//regulation of metabolic process;GO:0030154//cell differentiation;GO:0034645//cellular macromolecule biosynthetic process;GO:0048513//animal organ development;GO:0050793//regulation of developmental process;GO:0050794//regulation of cellular process
1	State 1,2,3,6,4,5 -vs- State 1,7	ncbi_112709382	2	8.87101e-81	1.30572e-78	UPTG2	PREDICTED: alpha-1,4-glucan-protein synthase [UDP-forming] 2 [Arachis duranensis]	Metabolism	Carbohydrate metabolism	ko00520//Amino sugar and nucleotide sugar metabolism	K13379	-	-	-
1	State 1,2,3,6,4,5 -vs- State 1,7	ncbi_112709659	4	7.26581e-13	1.44747e-11	JJJ1	PREDICTED: DNAJ protein JJJ1 homolog [Arachis duranensis]	-	-	-	-	-	-	-
1	State 1,2,3,6,4,5 -vs- State 1,7	ncbi_112709701	4	7.71822e-35	4.2361e-33	CLPB1	PREDICTED: chaperone protein ClpB1 [Arachis duranensis]	-	-	-	-	-	GO:0032550//purine ribonucleoside binding	GO:0043170//macromolecule metabolic process
1	State 1,2,3,6,4,5 -vs- State 1,7	ncbi_112709822	5	7.67597e-37	4.48226e-35	SNAP33	PREDICTED: SNAP25 homologous protein SNAP33 [Arachis duranensis]	-	-	-	-	-	-	-
1	State 1,2,3,6,4,5 -vs- State 1,7	ncbi_112709906	4	6.35151e-25	2.40682e-23	At1g74360	PREDICTED: probable LRR receptor-like serine/threonine-protein kinase At1g74360 [Arachis duranensis]	-	-	-	-	-	-	-
1	State 1,2,3,6,4,5 -vs- State 1,7	ncbi_112709935	2	1.52576e-28	6.73036e-27	At1g08570	PREDICTED: thioredoxin-like 1-1, chloroplastic [Arachis duranensis]	-	-	-	-	-	GO:0015036//disulfide oxidoreductase activity	GO:0019725//cellular homeostasis;GO:0044710//single-organism metabolic process
1	State 1,2,3,6,4,5 -vs- State 1,7	ncbi_112709961	5	9.8595e-20	2.90845e-18	EIF-5A2	PREDICTED: eukaryotic translation initiation factor 5A-2-like [Arachis duranensis]	-	-	-	-	-	GO:0008135//translation factor activity, RNA binding;GO:0043021//ribonucleoprotein complex binding	GO:0006448//regulation of translational elongation;GO:0006449//regulation of translational termination
1	State 1,2,3,6,4,5 -vs- State 1,7	ncbi_112710078	2	1.14767e-09	1.77046e-08	APRR1	PREDICTED: two-component response regulator-like APRR1 [Arachis duranensis]	Organismal Systems	Environmental adaptation	ko04712//Circadian rhythm - plant	K12127	-	-	-
1	State 1,2,3,6,4,5 -vs- State 1,7	ncbi_112710084	5	1.94651e-11	3.48021e-10	NEN1	PREDICTED: protein NEN1-like [Arachis duranensis]	-	-	-	-	-	-	-
1	State 1,2,3,6,4,5 -vs- State 1,7	ncbi_112710101	3	4.93179e-44	3.58511e-42	RPE	PREDICTED: ribulose-phosphate 3-epimerase, chloroplastic [Arachis duranensis]	Metabolism;Metabolism;Metabolism;Metabolism;Metabolism;Metabolism;Metabolism	Global and overview maps;Global and overview maps;Global and overview maps;Global and overview maps;Carbohydrate metabolism;Energy metabolism;Carbohydrate metabolism	ko01100//Metabolic pathways;ko01110//Biosynthesis of secondary metabolites;ko01200//Carbon metabolism;ko01230//Biosynthesis of amino acids;ko00040//Pentose and glucuronate interconversions;ko00710//Carbon fixation in photosynthetic organisms;ko00030//Pentose phosphate pathway	K01783;K01783;K01783;K01783;K01783;K01783;K01783	-	-	-
1	State 1,2,3,6,4,5 -vs- State 1,7	ncbi_112710132	2	3.68288e-39	2.3035e-37	NAC100	PREDICTED: NAC domain-containing protein 100-like [Arachis duranensis]	-	-	-	-	-	-	GO:0010467//gene expression;GO:0034645//cellular macromolecule biosynthetic process
1	State 1,2,3,6,4,5 -vs- State 1,7	ncbi_112710187	3	2.36986e-16	5.87638e-15	CHLP	PREDICTED: geranylgeranyl diphosphate reductase, chloroplastic [Arachis duranensis]	Metabolism;Metabolism;Metabolism;Metabolism	Global and overview maps;Global and overview maps;Metabolism of terpenoids and polyketides;Metabolism of cofactors and vitamins	ko01100//Metabolic pathways;ko01110//Biosynthesis of secondary metabolites;ko00900//Terpenoid backbone biosynthesis;ko00860//Porphyrin and chlorophyll metabolism	K10960;K10960;K10960;K10960	-	GO:0016627//oxidoreductase activity, acting on the CH-CH group of donors	GO:0006779//porphyrin-containing compound biosynthetic process;GO:0044710//single-organism metabolic process
1	State 1,2,3,6,4,5 -vs- State 1,7	ncbi_112710470	2	2.04097e-14	4.53379e-13	UBC2	PREDICTED: ubiquitin-conjugating enzyme E2 2 isoform X1 [Gossypium hirsutum]	Genetic Information Processing	Folding, sorting and degradation	ko04120//Ubiquitin mediated proteolysis	K10573	-	GO:0003824//catalytic activity	-
1	State 1,2,3,6,4,5 -vs- State 1,7	ncbi_112710591	4	7.3057e-12	1.35149e-10	HOX16	PREDICTED: homeobox-leucine zipper protein HAT5-like [Arachis ipaensis]	-	-	-	-	-	-	-
1	State 1,2,3,6,4,5 -vs- State 1,7	ncbi_112710654	2	1.61456e-35	9.02836e-34	CPK10	PREDICTED: calcium-dependent protein kinase 10-like [Arachis duranensis]	Organismal Systems	Environmental adaptation	ko04626//Plant-pathogen interaction	K13412	-	GO:0004672//protein kinase activity;GO:0032550//purine ribonucleoside binding;GO:0046872//metal ion binding	GO:0006464//cellular protein modification process;GO:0006796//phosphate-containing compound metabolic process
1	State 1,2,3,6,4,5 -vs- State 1,7	ncbi_112730228	2	9.48238e-22	3.09165e-20	--	PREDICTED: cysteine proteinase inhibitor 1-like isoform X1 [Arachis ipaensis]	-	-	-	-	-	-	-
1	State 1,2,3,6,4,5 -vs- State 1,7	ncbi_112730316	4	5.79958e-08	7.56569e-07	tesB	PREDICTED: acyl-CoA thioesterase 2 isoform X1 [Arachis duranensis]	Metabolism;Metabolism;Metabolism;Metabolism	Global and overview maps;Global and overview maps;Lipid metabolism;Lipid metabolism	ko01100//Metabolic pathways;ko01110//Biosynthesis of secondary metabolites;ko00062//Fatty acid elongation;ko01040//Biosynthesis of unsaturated fatty acids	K01068;K01068;K01068;K01068	-	-	-
1	State 1,2,3,6,4,5 -vs- State 1,7	ncbi_112730423	2	1.63178e-09	2.48712e-08	4CLL5	PREDICTED: 4-coumarate--CoA ligase-like 5 [Arachis ipaensis]	Metabolism;Metabolism;Metabolism	Global and overview maps;Global and overview maps;Lipid metabolism	ko01100//Metabolic pathways;ko01110//Biosynthesis of secondary metabolites;ko00592//alpha-Linolenic acid metabolism	K10526;K10526;K10526	GO:0042579//microbody	GO:0003824//catalytic activity;GO:0032550//purine ribonucleoside binding	GO:0001101//response to acid chemical;GO:0009694//jasmonic acid metabolic process;GO:0010243//response to organonitrogen compound;GO:0051707//response to other organism
1	State 1,2,3,6,4,5 -vs- State 1,7	ncbi_112730504	5	6.86158e-19	1.94516e-17	CYP86A4	PREDICTED: cytochrome P450 86A8 [Arachis duranensis]	Metabolism;Metabolism	Global and overview maps;Lipid metabolism	ko01100//Metabolic pathways;ko00073//Cutin, suberine and wax biosynthesis	K15398;K15398	-	GO:0016491//oxidoreductase activity;GO:0046906//tetrapyrrole binding;GO:0046914//transition metal ion binding	GO:0044710//single-organism metabolic process
1	State 1,2,3,6,4,5 -vs- State 1,7	ncbi_112730569	5	1.04066e-39	6.63712e-38	UBC5	PREDICTED: ubiquitin-conjugating enzyme E2 4-like [Arachis duranensis]	Genetic Information Processing	Folding, sorting and degradation	ko04120//Ubiquitin mediated proteolysis	K10576	-	GO:0003824//catalytic activity	-
1	State 1,2,3,6,4,5 -vs- State 1,7	ncbi_112730707	5	7.87785e-60	8.16911e-58	UMK3	PREDICTED: UMP-CMP kinase 3-like [Arachis duranensis]	Metabolism;Metabolism	Global and overview maps;Nucleotide metabolism	ko01100//Metabolic pathways;ko00240//Pyrimidine metabolism	K13800;K13800	GO:0005576//extracellular region;GO:0043231//intracellular membrane-bounded organelle;GO:0044444//cytoplasmic part	GO:0016776//phosphotransferase activity, phosphate group as acceptor;GO:0019201//nucleotide kinase activity;GO:0032550//purine ribonucleoside binding	GO:0006220//pyrimidine nucleotide metabolic process;GO:0009129//pyrimidine nucleoside monophosphate metabolic process;GO:0019856//pyrimidine nucleobase biosynthetic process
1	State 1,2,3,6,4,5 -vs- State 1,7	ncbi_112730699	2	2.19418e-11	3.90491e-10	DRP1E	PREDICTED: dynamin-related protein 1E-like [Arachis duranensis]	Cellular Processes	Transport and catabolism	ko04144//Endocytosis	K01528	-	GO:0017111//nucleoside-triphosphatase activity;GO:0032550//purine ribonucleoside binding	-
1	State 1,2,3,6,4,5 -vs- State 1,7	ncbi_112730847	3	2.70564e-10	4.38765e-09	RPS8	PREDICTED: 40S ribosomal protein S8 [Arachis duranensis]	Genetic Information Processing	Translation	ko03010//Ribosome	K02995	-	-	-
1	State 1,2,3,6,4,5 -vs- State 1,7	ncbi_112731268	5	4.16261e-08	5.50992e-07	DBR	PREDICTED: 2-alkenal reductase (NADP(+)-dependent)-like [Arachis duranensis]	-	-	-	-	-	-	-
1	State 1,2,3,6,4,5 -vs- State 1,7	ncbi_112731374	2	4.10627e-23	1.43047e-21	--	ubiquitin system component CUE protein [Medicago truncatula]	-	-	-	-	-	-	-
1	State 1,2,3,6,4,5 -vs- State 1,7	ncbi_112731432	3	6.02791e-11	1.03427e-09	ADS3	PREDICTED: palmitoyl-monogalactosyldiacylglycerol delta-7 desaturase, chloroplastic-like [Arachis duranensis]	-	-	-	-	GO:0031224//intrinsic component of membrane;GO:0042170//plastid membrane	GO:0016705//oxidoreductase activity, acting on paired donors, with incorporation or reduction of molecular oxygen	GO:0006090//pyruvate metabolic process;GO:0006633//fatty acid biosynthetic process;GO:0006779//porphyrin-containing compound biosynthetic process;GO:0009625//response to insect;GO:0009644//response to high light intensity;GO:0016109//tetraterpenoid biosynthetic process;GO:0046471//phosphatidylglycerol metabolic process
1	State 1,2,3,6,4,5 -vs- State 1,7	ncbi_112731623	2	1.37152e-11	2.48303e-10	--	PREDICTED: wiskott-Aldrich syndrome protein family member 2-like [Eucalyptus grandis]	-	-	-	-	-	-	-
1	State 1,2,3,6,4,5 -vs- State 1,7	ncbi_112731741	2	7.90055e-20	2.35693e-18	RH15	PREDICTED: DEAD-box ATP-dependent RNA helicase 56 isoform X1 [Arachis duranensis]	Genetic Information Processing;Genetic Information Processing;Genetic Information Processing	Transcription;Translation;Translation	ko03040//Spliceosome;ko03013//RNA transport;ko03015//mRNA surveillance pathway	K12812;K12812;K12812	-	-	-
1	State 1,2,3,6,4,5 -vs- State 1,7	ncbi_112731912	3	7.46485e-80	1.08089e-77	RPL13	PREDICTED: 50S ribosomal protein L13 [Arachis duranensis]	Genetic Information Processing	Translation	ko03010//Ribosome	K02871	-	-	-
1	State 1,2,3,6,4,5 -vs- State 1,7	ncbi_112732208	5	5.70695e-08	7.4503e-07	At5g48380	PREDICTED: probably inactive leucine-rich repeat receptor-like protein kinase At5g48380 [Arachis duranensis]	-	-	-	-	-	-	-
1	State 1,2,3,6,4,5 -vs- State 1,7	ncbi_112732289	2	1.29348e-12	2.52876e-11	MLO1	PREDICTED: MLO-like protein 1 [Arachis duranensis]	-	-	-	-	-	-	-
1	State 1,2,3,6,4,5 -vs- State 1,7	ncbi_112761902	5	1.32442e-18	3.70587e-17	RGA2	PREDICTED: disease resistance protein RGA2-like isoform X6 [Arachis ipaensis]	-	-	-	-	-	-	-
1	State 1,2,3,6,4,5 -vs- State 1,7	ncbi_112732824	2	9.48738e-18	2.54091e-16	RVE5	PREDICTED: protein REVEILLE 5-like isoform X1 [Arachis ipaensis]	-	-	-	-	-	GO:0005488//binding	-
1	State 1,2,3,6,4,5 -vs- State 1,7	ncbi_112732838	2	1.04544e-21	3.40433e-20	At1g01500	erythronate-4-phosphate dehydrogenase family protein [Medicago truncatula]	-	-	-	-	-	-	-
1	State 1,2,3,6,4,5 -vs- State 1,7	ncbi_112733065	5	5.50284e-09	7.92284e-08	CDKF-1	PREDICTED: cyclin-dependent kinase F-1-like [Arachis duranensis]	-	-	-	-	GO:0043231//intracellular membrane-bounded organelle;GO:0044444//cytoplasmic part	GO:0004674//protein serine/threonine kinase activity;GO:0032550//purine ribonucleoside binding	GO:0000079//regulation of cyclin-dependent protein serine/threonine kinase activity;GO:0001934//positive regulation of protein phosphorylation;GO:0010074//maintenance of meristem identity;GO:0010374//stomatal complex development;GO:0044786//cell cycle DNA replication
1	State 1,2,3,6,4,5 -vs- State 1,7	ncbi_112733288	5	8.10031e-12	1.49344e-10	--	PREDICTED: uncharacterized protein LOC107472981 [Arachis duranensis]	-	-	-	-	-	-	-
1	State 1,2,3,6,4,5 -vs- State 1,7	ncbi_112733307	3	9.45879e-31	4.55692e-29	--	DUF2996 family protein [Medicago truncatula]	-	-	-	-	-	-	GO:0044237//cellular metabolic process
1	State 1,2,3,6,4,5 -vs- State 1,7	ncbi_112733346	2	6.55613e-21	2.04134e-19	FBL12	PREDICTED: F-box/LRR-repeat protein 12 [Arachis ipaensis]	-	-	-	-	-	-	-
1	State 1,2,3,6,4,5 -vs- State 1,7	ncbi_112733358	5	6.76529e-30	3.15418e-28	CPRF1	PREDICTED: common plant regulatory factor 1 [Arachis duranensis]	-	-	-	-	GO:0043231//intracellular membrane-bounded organelle	GO:0001071//nucleic acid binding transcription factor activity;GO:0003677//DNA binding	GO:0010468//regulation of gene expression;GO:0034645//cellular macromolecule biosynthetic process
1	State 1,2,3,6,4,5 -vs- State 1,7	ncbi_112733412	3	9.13984e-154	3.10058e-151	CURT1A	PREDICTED: protein CURVATURE THYLAKOID 1A, chloroplastic [Arachis duranensis]	-	-	-	-	-	-	-
1	State 1,2,3,6,4,5 -vs- State 1,7	ncbi_112733423	2	3.19116e-09	4.72244e-08	EIF1AX	PREDICTED: eukaryotic translation initiation factor 1A [Arachis duranensis]	Genetic Information Processing	Translation	ko03013//RNA transport	K03236	-	-	-
1	State 1,2,3,6,4,5 -vs- State 1,7	ncbi_112733534	5	1.07985e-12	2.12217e-11	BAG6	PREDICTED: BAG family molecular chaperone regulator 6 [Arachis ipaensis]	-	-	-	-	-	-	-
1	State 1,2,3,6,4,5 -vs- State 1,7	ncbi_114924092	2	2.04621e-24	7.56863e-23	--	PREDICTED: LOW QUALITY PROTEIN: BAG family molecular chaperone regulator 6 [Arachis duranensis]	-	-	-	-	-	-	-
1	State 1,2,3,6,4,5 -vs- State 1,7	ncbi_112733755	5	1.91863e-09	2.90506e-08	XLG2	PREDICTED: protein ENHANCED DISEASE RESISTANCE 4-like [Lupinus angustifolius]	-	-	-	-	-	-	-
1	State 1,2,3,6,4,5 -vs- State 1,7	ncbi_112733770	2	4.11454e-92	7.01243e-90	AS	PREDICTED: hydroquinone glucosyltransferase-like [Arachis duranensis]	-	-	-	-	-	GO:0016757//transferase activity, transferring glycosyl groups	-
1	State 1,2,3,6,4,5 -vs- State 1,7	ncbi_112734139	5	2.38395e-20	7.25472e-19	SAUR32	PREDICTED: auxin-responsive protein SAUR32-like [Arachis duranensis]	Environmental Information Processing	Signal transduction	ko04075//Plant hormone signal transduction	K14488	-	-	-
1	State 1,2,3,6,4,5 -vs- State 1,7	ncbi_112720841	2	8.00821e-64	8.92809e-62	CIPK9	PREDICTED: CBL-interacting serine/threonine-protein kinase 9-like [Arachis duranensis]	-	-	-	-	-	-	-
1	State 1,2,3,6,4,5 -vs- State 1,7	ncbi_112734367	2	1.29219e-08	1.79445e-07	SPBC29A10.10c	PREDICTED: probable helicase senataxin isoform X1 [Arachis duranensis]	-	-	-	-	-	-	GO:0090304//nucleic acid metabolic process
1	State 1,2,3,6,4,5 -vs- State 1,7	ncbi_112734396	3	5.38981e-10	8.54026e-09	SBT1.9	PREDICTED: subtilisin-like protease SBT1.9 [Arachis duranensis]	-	-	-	-	-	GO:0008233//peptidase activity	-
1	State 1,2,3,6,4,5 -vs- State 1,7	ncbi_112734492	3	1.11408e-10	1.86874e-09	BHLH67	PREDICTED: transcription factor bHLH67-like isoform X1 [Arachis duranensis]	-	-	-	-	-	-	-
1	State 1,2,3,6,4,5 -vs- State 1,7	ncbi_112734503	3	3.72804e-11	6.48878e-10	CURT1B	PREDICTED: protein CURVATURE THYLAKOID 1B, chloroplastic-like [Arachis duranensis]	-	-	-	-	GO:0000229//cytoplasmic chromosome;GO:0009522//photosystem I;GO:0009526//plastid envelope;GO:0031976//plastid thylakoid;GO:0044434//chloroplast part	-	GO:0001101//response to acid chemical;GO:0006739//NADP metabolic process;GO:0009668//plastid membrane organization;GO:0009767//photosynthetic electron transport chain;GO:0016072//rRNA metabolic process;GO:0031399//regulation of protein modification process;GO:0043623//cellular protein complex assembly
1	State 1,2,3,6,4,5 -vs- State 1,7	ncbi_112734552	3	2.14826e-13	4.44632e-12	LHY	PREDICTED: protein LHY-like isoform X1 [Arachis duranensis]	Organismal Systems	Environmental adaptation	ko04712//Circadian rhythm - plant	K12133	-	GO:0005488//binding	-
1	State 1,2,3,6,4,5 -vs- State 1,7	ncbi_112734632	3	1.33802e-43	9.54158e-42	CSP41B	PREDICTED: chloroplast stem-loop binding protein of 41 kDa b, chloroplastic [Arachis duranensis]	-	-	-	-	-	-	-
1	State 1,2,3,6,4,5 -vs- State 1,7	ncbi_112734685	2	4.43665e-17	1.14269e-15	Os03g0120900	PREDICTED: B3 domain-containing protein Os03g0120900-like [Arachis duranensis]	-	-	-	-	-	-	-
1	State 1,2,3,6,4,5 -vs- State 1,7	ncbi_112734714	2	3.64175e-15	8.50896e-14	At1g02270	PREDICTED: uncharacterized calcium-binding protein At1g02270-like isoform X1 [Arachis duranensis]	-	-	-	-	-	-	-
1	State 1,2,3,6,4,5 -vs- State 1,7	ncbi_112734748	3	0	0	CAB7	PREDICTED: chlorophyll a-b binding protein 7, chloroplastic [Arachis duranensis]	Metabolism	Energy metabolism	ko00196//Photosynthesis - antenna proteins	K08908	-	-	-
1	State 1,2,3,6,4,5 -vs- State 1,7	ncbi_112734776	5	2.51947e-16	6.23868e-15	TCF25	PREDICTED: transcription factor 25 [Arachis duranensis]	-	-	-	-	-	-	-
1	State 1,2,3,6,4,5 -vs- State 1,7	ncbi_112735040	2	6.07203e-15	1.3972e-13	UBC34	PREDICTED: ubiquitin-conjugating enzyme E2 34-like [Arachis duranensis]	Genetic Information Processing;Genetic Information Processing	Folding, sorting and degradation;Folding, sorting and degradation	ko04141//Protein processing in endoplasmic reticulum;ko04120//Ubiquitin mediated proteolysis	K04554;K04554	-	-	-
1	State 1,2,3,6,4,5 -vs- State 1,7	ncbi_112735221	2	1.92566e-83	2.93129e-81	ALAAT2	PREDICTED: alanine aminotransferase 2-like [Arachis duranensis]	Metabolism;Metabolism;Metabolism;Metabolism;Metabolism;Metabolism;Metabolism	Global and overview maps;Global and overview maps;Global and overview maps;Energy metabolism;Global and overview maps;Amino acid metabolism;Amino acid metabolism	ko01100//Metabolic pathways;ko01200//Carbon metabolism;ko01230//Biosynthesis of amino acids;ko00710//Carbon fixation in photosynthetic organisms;ko01210//2-Oxocarboxylic acid metabolism;ko00250//Alanine, aspartate and glutamate metabolism;ko00220//Arginine biosynthesis	K00814;K00814;K00814;K00814;K00814;K00814;K00814	-	GO:0016769//transferase activity, transferring nitrogenous groups;GO:0043168//anion binding	GO:0008152//metabolic process
1	State 1,2,3,6,4,5 -vs- State 1,7	ncbi_112735337	4	2.89969e-14	6.37377e-13	RAP2-2	PREDICTED: ethylene-responsive transcription factor RAP2-12-like [Arachis duranensis]	-	-	-	-	-	-	GO:0010467//gene expression;GO:0034645//cellular macromolecule biosynthetic process
1	State 1,2,3,6,4,5 -vs- State 1,7	ncbi_112735433	3	1.97962222975671e-318	1.90578767131773e-315	PSBQ2	PREDICTED: oxygen-evolving enhancer protein 3-2, chloroplastic [Arachis duranensis]	Metabolism;Metabolism	Global and overview maps;Energy metabolism	ko01100//Metabolic pathways;ko00195//Photosynthesis	K08901;K08901	-	-	-
1	State 1,2,3,6,4,5 -vs- State 1,7	ncbi_112735558	5	1.05495e-16	2.67264e-15	DJA6	PREDICTED: dnaJ protein homolog 1-like [Arachis duranensis]	Genetic Information Processing	Folding, sorting and degradation	ko04141//Protein processing in endoplasmic reticulum	K09503	-	GO:0005515//protein binding;GO:0043169//cation binding	GO:0006950//response to stress;GO:0044267//cellular protein metabolic process
1	State 1,2,3,6,4,5 -vs- State 1,7	ncbi_112735793	5	5.03745e-12	9.41417e-11	APS1	PREDICTED: acid phosphatase 1-like [Arachis ipaensis]	-	-	-	-	-	-	GO:0006796//phosphate-containing compound metabolic process
1	State 1,2,3,6,4,5 -vs- State 1,7	ncbi_112735873	4	3.39627e-27	1.41244e-25	SDR1	PREDICTED: (+)-neomenthol dehydrogenase-like [Arachis duranensis]	Metabolism;Metabolism	Global and overview maps;Metabolism of terpenoids and polyketides	ko01110//Biosynthesis of secondary metabolites;ko00902//Monoterpenoid biosynthesis	K15095;K15095	-	GO:0003824//catalytic activity	GO:0044710//single-organism metabolic process
1	State 1,2,3,6,4,5 -vs- State 1,7	ncbi_112736123	2	7.36197e-67	8.52791e-65	ASK8	PREDICTED: shaggy-related protein kinase theta-like [Arachis duranensis]	-	-	-	-	GO:0043231//intracellular membrane-bounded organelle;GO:0044444//cytoplasmic part	GO:0004672//protein kinase activity;GO:0032550//purine ribonucleoside binding	GO:0006468//protein phosphorylation;GO:0009725//response to hormone
1	State 1,2,3,6,4,5 -vs- State 1,7	ncbi_112736133	5	2.726e-20	8.27088e-19	--	PREDICTED: BON1-associated protein 2-like [Glycine max]	-	-	-	-	-	-	-
1	State 1,2,3,6,4,5 -vs- State 1,7	ncbi_112736241	2	4.48656e-09	6.52957e-08	--	PREDICTED: BON1-associated protein 2-like [Arachis ipaensis]	-	-	-	-	-	-	-
1	State 1,2,3,6,4,5 -vs- State 1,7	ncbi_112736280	5	5.76976e-24	2.08649e-22	--	PREDICTED: acyl-coenzyme A thioesterase 13-like [Arachis duranensis]	-	-	-	-	-	-	-
1	State 1,2,3,6,4,5 -vs- State 1,7	ncbi_112736306	5	3.42016e-08	4.57649e-07	TAF7	PREDICTED: transcription initiation factor TFIID subunit 7 [Arachis duranensis]	Genetic Information Processing	Transcription	ko03022//Basal transcription factors	K03132	GO:0044451//nucleoplasm part	GO:0008135//translation factor activity, RNA binding	GO:0006352//DNA-templated transcription, initiation;GO:0006412//translation
1	State 1,2,3,6,4,5 -vs- State 1,7	ncbi_112736339	3	3.74731e-08	4.98895e-07	ndhS	PREDICTED: NAD(P)H-quinone oxidoreductase subunit S, chloroplastic [Arachis duranensis]	-	-	-	-	GO:0031976//plastid thylakoid;GO:0044434//chloroplast part	-	GO:0006812//cation transport;GO:0009987//cellular process;GO:0065007//biological regulation
1	State 1,2,3,6,4,5 -vs- State 1,7	ncbi_112736718	3	1.5291e-13	3.19639e-12	CSP41A	PREDICTED: chloroplast stem-loop binding protein of 41 kDa a, chloroplastic [Arachis duranensis]	-	-	-	-	-	-	-
1	State 1,2,3,6,4,5 -vs- State 1,7	ncbi_112736775	3	2.74625e-10	4.45047e-09	RRF	PREDICTED: ribosome-recycling factor, chloroplastic [Arachis duranensis]	-	-	-	-	-	-	-
1	State 1,2,3,6,4,5 -vs- State 1,7	ncbi_112737148	5	1.61458e-15	3.84564e-14	MCCA	PREDICTED: methylcrotonoyl-CoA carboxylase subunit alpha, mitochondrial [Arachis duranensis]	Metabolism;Metabolism	Global and overview maps;Amino acid metabolism	ko01100//Metabolic pathways;ko00280//Valine, leucine and isoleucine degradation	K01968;K01968	GO:0044429//mitochondrial part	GO:0016421//CoA carboxylase activity;GO:0016879//ligase activity, forming carbon-nitrogen bonds;GO:0032550//purine ribonucleoside binding;GO:0043169//cation binding	GO:0006551//leucine metabolic process
1	State 1,2,3,6,4,5 -vs- State 1,7	ncbi_112737298	2	1.31149e-15	3.14051e-14	LFG4	PREDICTED: BI1-like protein [Arachis duranensis]	-	-	-	-	GO:0031224//intrinsic component of membrane	-	-
1	State 1,2,3,6,4,5 -vs- State 1,7	ncbi_112737350	5	1.29846e-14	2.91988e-13	SPI	PREDICTED: protein SPIRRIG-like [Arachis duranensis]	-	-	-	-	-	-	-
1	State 1,2,3,6,4,5 -vs- State 1,7	ncbi_112737364	3	2.74547e-14	6.0385e-13	VTE3	PREDICTED: 2-methyl-6-phytyl-1,4-hydroquinone methyltransferase, chloroplastic [Arachis duranensis]	Metabolism;Metabolism;Metabolism	Global and overview maps;Global and overview maps;Metabolism of cofactors and vitamins	ko01100//Metabolic pathways;ko01110//Biosynthesis of secondary metabolites;ko00130//Ubiquinone and other terpenoid-quinone biosynthesis	K12502;K12502;K12502	GO:0036338//viral membrane	GO:0016741//transferase activity, transferring one-carbon groups	GO:0008152//metabolic process
1	State 1,2,3,6,4,5 -vs- State 1,7	ncbi_112737533	3	3.22001e-14	7.05393e-13	OSB1	PREDICTED: protein OSB1, mitochondrial-like [Arachis duranensis]	-	-	-	-	-	-	-
1	State 1,2,3,6,4,5 -vs- State 1,7	ncbi_112737631	2	3.56782e-13	7.27035e-12	RE2	Retrovirus-related Pol polyprotein from transposon TNT 1-94, partial [Cajanus cajan]	-	-	-	-	-	-	-
1	State 1,2,3,6,4,5 -vs- State 1,7	ncbi_112737737	4	1.62562e-50	1.41576e-48	At2g30620	PREDICTED: histone H1-like, partial [Arachis ipaensis]	-	-	-	-	-	-	-
1	State 1,2,3,6,4,5 -vs- State 1,7	ncbi_112737764	2	2.47744e-15	5.848e-14	FLK	PREDICTED: flowering locus K homology domain-like [Arachis duranensis]	-	-	-	-	-	-	-
1	State 1,2,3,6,4,5 -vs- State 1,7	ncbi_112737864	2	3.62099e-29	1.63266e-27	CYP94A2	PREDICTED: cytochrome P450 94A2-like [Arachis duranensis]	-	-	-	-	-	-	-
1	State 1,2,3,6,4,5 -vs- State 1,7	ncbi_112738220	2	5.17754e-11	8.90078e-10	ATG9	PREDICTED: autophagy-related protein 9-like [Arachis duranensis]	Cellular Processes	Transport and catabolism	ko04136//Autophagy - other eukaryotes	K17907	-	-	-
1	State 1,2,3,6,4,5 -vs- State 1,7	ncbi_112738377	2	4.39724e-08	5.80432e-07	TBL14	PREDICTED: protein trichome birefringence-like 14 isoform X1 [Arachis duranensis]	-	-	-	-	-	-	-
1	State 1,2,3,6,4,5 -vs- State 1,7	ncbi_112740044	2	1.5352e-70	1.91538e-68	RAP40	PREDICTED: 40S ribosomal protein SA-like [Arachis duranensis]	Genetic Information Processing	Translation	ko03010//Ribosome	K02998	-	-	-
1	State 1,2,3,6,4,5 -vs- State 1,7	ncbi_112722690	2	1.46974e-10	2.43953e-09	--	PREDICTED: uncharacterized protein LOC107473806 [Arachis duranensis]	-	-	-	-	-	-	-
1	State 1,2,3,6,4,5 -vs- State 1,7	ncbi_112741035	3	3.89681e-88	6.33811e-86	PSB28	PREDICTED: photosystem II reaction center PSB28 protein, chloroplastic [Arachis duranensis]	Metabolism;Metabolism	Global and overview maps;Energy metabolism	ko01100//Metabolic pathways;ko00195//Photosynthesis	K08903;K08903	-	-	-
1	State 1,2,3,6,4,5 -vs- State 1,7	ncbi_112741245	2	1.42029e-14	3.18482e-13	At5g47430	PREDICTED: protein MPE1-like [Arachis duranensis]	-	-	-	-	GO:0043231//intracellular membrane-bounded organelle	GO:0046914//transition metal ion binding	-
1	State 1,2,3,6,4,5 -vs- State 1,7	ncbi_112741407	4	9.61841e-09	1.35098e-07	XI-B	PREDICTED: myosin-6-like [Arachis duranensis]	-	-	-	-	-	-	-
1	State 1,2,3,6,4,5 -vs- State 1,7	ncbi_112741616	3	8.77744e-22	2.86837e-20	--	PREDICTED: protein LOW PSII ACCUMULATION 1, chloroplastic [Arachis duranensis]	-	-	-	-	-	-	-
1	State 1,2,3,6,4,5 -vs- State 1,7	ncbi_112741622	3	9.54139e-118	2.37667e-115	PSAE1	PREDICTED: photosystem I reaction center subunit IV, chloroplastic [Arachis ipaensis]	Metabolism;Metabolism	Global and overview maps;Energy metabolism	ko01100//Metabolic pathways;ko00195//Photosynthesis	K02693;K02693	-	-	-
1	State 1,2,3,6,4,5 -vs- State 1,7	ncbi_112741723	2	1.47526e-11	2.66407e-10	AGD7	PREDICTED: ADP-ribosylation factor GTPase-activating protein AGD7-like [Arachis ipaensis]	Cellular Processes	Transport and catabolism	ko04144//Endocytosis	K12492	-	-	-
1	State 1,2,3,6,4,5 -vs- State 1,7	ncbi_112741759	2	3.1621e-09	4.68333e-08	SlH4	histone H4 [Zea mays]	-	-	-	-	GO:0005911//cell-cell junction;GO:0009536//plastid;GO:0031090//organelle membrane;GO:0043232//intracellular non-membrane-bounded organelle	GO:0003676//nucleic acid binding;GO:0046983//protein dimerization activity	GO:0034728//nucleosome organization
1	State 1,2,3,6,4,5 -vs- State 1,7	ncbi_112741774	5	1.45404e-16	3.6551e-15	--	PREDICTED: uncharacterized protein LOC107625149 [Arachis ipaensis]	-	-	-	-	-	-	-
1	State 1,2,3,6,4,5 -vs- State 1,7	ncbi_112741848	2	2.51195e-14	5.54888e-13	RPT2A	PREDICTED: 26S proteasome regulatory subunit 4 homolog A [Arachis duranensis]	Genetic Information Processing	Folding, sorting and degradation	ko03050//Proteasome	K03062	GO:0044424//intracellular part	GO:0003824//catalytic activity;GO:0032550//purine ribonucleoside binding	GO:0009057//macromolecule catabolic process
1	State 1,2,3,6,4,5 -vs- State 1,7	ncbi_112741892	4	6.11492e-13	1.22367e-11	CLASP	PREDICTED: CLIP-associated protein-like isoform X1 [Arachis ipaensis]	-	-	-	-	-	-	-
1	State 1,2,3,6,4,5 -vs- State 1,7	ncbi_112741941	2	3.97903e-58	4.03223e-56	SlH4	histone H4 [Zea mays]	-	-	-	-	GO:0005911//cell-cell junction;GO:0009536//plastid;GO:0031090//organelle membrane;GO:0043232//intracellular non-membrane-bounded organelle	GO:0003676//nucleic acid binding;GO:0046983//protein dimerization activity	GO:0034728//nucleosome organization
1	State 1,2,3,6,4,5 -vs- State 1,7	ncbi_112741990	5	6.15766e-74	8.16893e-72	ADF2	PREDICTED: actin-depolymerizing factor 2 [Arachis duranensis]	-	-	-	-	GO:0005856//cytoskeleton	-	GO:0008154//actin polymerization or depolymerization
1	State 1,2,3,6,4,5 -vs- State 1,7	ncbi_112742041	2	4.41893e-88	7.17094e-86	HIS2B	PREDICTED: probable histone H2B.3 [Arachis duranensis]	-	-	-	-	GO:0043231//intracellular membrane-bounded organelle;GO:0043232//intracellular non-membrane-bounded organelle	GO:0003676//nucleic acid binding;GO:0046983//protein dimerization activity	-
1	State 1,2,3,6,4,5 -vs- State 1,7	ncbi_112742053	5	7.17645e-08	9.24504e-07	PPA4	PREDICTED: soluble inorganic pyrophosphatase 4 [Arachis duranensis]	Metabolism	Energy metabolism	ko00190//Oxidative phosphorylation	K01507	GO:0044444//cytoplasmic part	GO:0016462//pyrophosphatase activity	GO:0006793//phosphorus metabolic process
1	State 1,2,3,6,4,5 -vs- State 1,7	ncbi_112742145	2	1.72762e-95	3.12374e-93	ZAT11	PREDICTED: zinc finger protein ZAT11-like [Arachis duranensis]	-	-	-	-	-	-	-
1	State 1,2,3,6,4,5 -vs- State 1,7	ncbi_112742153	2	2.41397e-11	4.28215e-10	KIN5B	PREDICTED: 125 kDa kinesin-related protein [Arachis duranensis]	-	-	-	-	GO:0005875//microtubule associated complex	GO:0003774//motor activity;GO:0015631//tubulin binding;GO:0032550//purine ribonucleoside binding	GO:0007017//microtubule-based process
1	State 1,2,3,6,4,5 -vs- State 1,7	ncbi_112742534	4	1.07305e-23	3.8241e-22	GSTL3	PREDICTED: glutathione S-transferase L3-like [Arachis duranensis]	Metabolism	Metabolism of other amino acids	ko00480//Glutathione metabolism	K00799	-	GO:0003824//catalytic activity	-
1	State 1,2,3,6,4,5 -vs- State 1,7	ncbi_112742980	2	1.33432e-17	3.5522e-16	--	ABA-activated 1 protein [Lupinus luteus]	-	-	-	-	-	-	-
1	State 1,2,3,6,4,5 -vs- State 1,7	ncbi_112743263	3	1.90611e-10	3.12955e-09	RVE8	PREDICTED: protein REVEILLE 8-like [Arachis duranensis]	-	-	-	-	-	GO:0005488//binding	-
1	State 1,2,3,6,4,5 -vs- State 1,7	ncbi_112743486	2	2.40478e-10	3.91045e-09	At4g14310	KIN14B-interacting protein At4g14310 [Cajanus cajan]	-	-	-	-	-	-	-
1	State 1,2,3,6,4,5 -vs- State 1,7	ncbi_112743636	4	4.67071e-17	1.2008e-15	PED1	3-ketoacyl-CoA thiolase [Arachis hypogaea]	Metabolism;Metabolism;Cellular Processes;Metabolism;Metabolism;Metabolism;Metabolism;Metabolism	Global and overview maps;Global and overview maps;Transport and catabolism;Global and overview maps;Lipid metabolism;Amino acid metabolism;Lipid metabolism;Lipid metabolism	ko01100//Metabolic pathways;ko01110//Biosynthesis of secondary metabolites;ko04146//Peroxisome;ko01212//Fatty acid metabolism;ko00071//Fatty acid degradation;ko00280//Valine, leucine and isoleucine degradation;ko00592//alpha-Linolenic acid metabolism;ko01040//Biosynthesis of unsaturated fatty acids	K07513;K07513;K07513;K07513;K07513;K07513;K07513;K07513	-	GO:0016746//transferase activity, transferring acyl groups	-
1	State 1,2,3,6,4,5 -vs- State 1,7	ncbi_112743778	2	7.28832e-11	1.24394e-09	BHLH35	PREDICTED: transcription factor bHLH35-like isoform X2 [Arachis duranensis]	-	-	-	-	-	-	-
1	State 1,2,3,6,4,5 -vs- State 1,7	ncbi_112744681	2	4.88264e-08	6.41179e-07	SDP1	PREDICTED: triacylglycerol lipase SDP1-like [Arachis duranensis]	Metabolism;Metabolism;Metabolism;Metabolism;Metabolism;Metabolism;Metabolism;Metabolism;Metabolism	Global and overview maps;Global and overview maps;Lipid metabolism;Lipid metabolism;Lipid metabolism;Lipid metabolism;Lipid metabolism;Lipid metabolism;Lipid metabolism	ko01100//Metabolic pathways;ko01110//Biosynthesis of secondary metabolites;ko00564//Glycerophospholipid metabolism;ko00561//Glycerolipid metabolism;ko00592//alpha-Linolenic acid metabolism;ko00565//Ether lipid metabolism;ko00100//Steroid biosynthesis;ko00591//Linoleic acid metabolism;ko00590//Arachidonic acid metabolism	K14674;K14674;K14674;K14674;K14674;K14674;K14674;K14674;K14674	-	-	-
1	State 1,2,3,6,4,5 -vs- State 1,7	ncbi_112744960	4	1.38039e-10	2.2955e-09	--	PREDICTED: serine/arginine repetitive matrix protein 5 isoform X1 [Arachis duranensis]	-	-	-	-	-	-	-
1	State 1,2,3,6,4,5 -vs- State 1,7	ncbi_112745073	5	2.83403e-12	5.40842e-11	CPN10	PREDICTED: 10 kDa chaperonin-like [Arachis duranensis]	-	-	-	-	-	-	-
1	State 1,2,3,6,4,5 -vs- State 1,7	ncbi_112745427	3	2.19956e-41	1.46857e-39	CHLH	PREDICTED: magnesium-chelatase subunit ChlH, chloroplastic [Arachis ipaensis]	Metabolism;Metabolism;Metabolism	Global and overview maps;Global and overview maps;Metabolism of cofactors and vitamins	ko01100//Metabolic pathways;ko01110//Biosynthesis of secondary metabolites;ko00860//Porphyrin and chlorophyll metabolism	K03403;K03403;K03403	-	GO:0051003//ligase activity, forming nitrogen-metal bonds, forming coordination complexes	GO:0006779//porphyrin-containing compound biosynthetic process
1	State 1,2,3,6,4,5 -vs- State 1,7	ncbi_112745486	3	1.15864e-15	2.78106e-14	typA	PREDICTED: GTP-binding protein TypA/BipA homolog [Arachis duranensis]	-	-	-	-	-	-	-
1	State 1,2,3,6,4,5 -vs- State 1,7	ncbi_112746750	4	7.71205e-12	1.42407e-10	gpatch11	PREDICTED: G patch domain-containing protein 11-like [Arachis duranensis]	-	-	-	-	-	-	-
1	State 1,2,3,6,4,5 -vs- State 1,7	ncbi_112747344	2	7.51308e-39	4.65419e-37	VAMP721	PREDICTED: vesicle-associated membrane protein 722 [Arachis duranensis]	-	-	-	-	GO:0031224//intrinsic component of membrane	-	GO:0006810//transport
1	State 1,2,3,6,4,5 -vs- State 1,7	ncbi_112747858	5	5.35911e-38	3.24645e-36	TIM14-1	PREDICTED: mitochondrial import inner membrane translocase subunit TIM14-3-like [Arachis duranensis]	-	-	-	-	-	-	-
1	State 1,2,3,6,4,5 -vs- State 1,7	ncbi_112747883	2	1.83958e-35	1.02705e-33	MT1A	PREDICTED: metallothionein-like protein 2 [Arachis duranensis]	-	-	-	-	-	-	-
1	State 1,2,3,6,4,5 -vs- State 1,7	ncbi_112747932	5	7.37985e-23	2.53613e-21	At3g09030	PREDICTED: BTB/POZ domain-containing protein At3g09030-like [Arachis ipaensis]	-	-	-	-	-	-	GO:0051259//protein oligomerization
1	State 1,2,3,6,4,5 -vs- State 1,7	ncbi_112748183	4	3.18747e-20	9.64636e-19	ARF9	PREDICTED: auxin response factor 9-like [Arachis duranensis]	Environmental Information Processing	Signal transduction	ko04075//Plant hormone signal transduction	K14486	GO:0043231//intracellular membrane-bounded organelle	GO:0005515//protein binding	GO:0009755//hormone-mediated signaling pathway;GO:0010468//regulation of gene expression;GO:0034645//cellular macromolecule biosynthetic process
1	State 1,2,3,6,4,5 -vs- State 1,7	ncbi_112748190	2	6.15568e-16	1.49771e-14	FES1	PREDICTED: hsp70 nucleotide exchange factor FES1-like [Arachis duranensis]	Genetic Information Processing	Folding, sorting and degradation	ko04141//Protein processing in endoplasmic reticulum	K09562	-	-	-
1	State 1,2,3,6,4,5 -vs- State 1,7	ncbi_112748321	4	1.19694e-262	8.97579e-260	AKR4C9	PREDICTED: aldo-keto reductase family 4 member C9-like [Arachis duranensis]	-	-	-	-	-	GO:0003824//catalytic activity	GO:0044710//single-organism metabolic process
1	State 1,2,3,6,4,5 -vs- State 1,7	ncbi_112748327	4	3.68069e-64	4.12284e-62	AKR4C9	PREDICTED: aldo-keto reductase family 4 member C9-like [Arachis duranensis]	-	-	-	-	-	GO:0003824//catalytic activity	GO:0044710//single-organism metabolic process
1	State 1,2,3,6,4,5 -vs- State 1,7	ncbi_112748336	4	1.55839e-15	3.71304e-14	AKR4C9	PREDICTED: aldo-keto reductase family 4 member C9-like [Arachis duranensis]	Metabolism;Metabolism;Metabolism;Metabolism;Metabolism	Global and overview maps;Global and overview maps;Carbohydrate metabolism;Carbohydrate metabolism;Lipid metabolism	ko01100//Metabolic pathways;ko01110//Biosynthesis of secondary metabolites;ko00010//Glycolysis / Gluconeogenesis;ko00040//Pentose and glucuronate interconversions;ko00561//Glycerolipid metabolism	K00002;K00002;K00002;K00002;K00002	-	GO:0003824//catalytic activity	GO:0044710//single-organism metabolic process
1	State 1,2,3,6,4,5 -vs- State 1,7	ncbi_112748717	2	1.70241e-09	2.58869e-08	At3g53970	PREDICTED: probable proteasome inhibitor [Arachis duranensis]	Genetic Information Processing	Folding, sorting and degradation	ko03050//Proteasome	K06700	-	-	-
1	State 1,2,3,6,4,5 -vs- State 1,7	ncbi_112748723	2	1.10777e-39	7.05248e-38	--	PREDICTED: uncharacterized protein LOC107475117 [Arachis duranensis]	-	-	-	-	-	-	-
1	State 1,2,3,6,4,5 -vs- State 1,7	ncbi_112749036	5	1.46513e-08	2.02632e-07	IPCS1	PREDICTED: phosphatidylinositol:ceramide inositolphosphotransferase 1-like [Arachis duranensis]	-	-	-	-	-	-	-
1	State 1,2,3,6,4,5 -vs- State 1,7	ncbi_112749136	2	5.74254e-08	7.4954e-07	CPA	PREDICTED: N-carbamoylputrescine amidase [Arachis duranensis]	Metabolism;Metabolism	Global and overview maps;Amino acid metabolism	ko01100//Metabolic pathways;ko00330//Arginine and proline metabolism	K12251;K12251	-	GO:0016811//hydrolase activity, acting on carbon-nitrogen (but not peptide) bonds, in linear amides	GO:0006525//arginine metabolic process;GO:0006596//polyamine biosynthetic process
1	State 1,2,3,6,4,5 -vs- State 1,7	ncbi_112749269	2	2.4987e-25	9.6481e-24	OFUT19	GDP-fucose O-fucosyltransferase-like protein [Medicago truncatula]	-	-	-	-	-	GO:0016740//transferase activity	-
1	State 1,2,3,6,4,5 -vs- State 1,7	ncbi_112749940	4	2.43098e-08	3.29558e-07	TRM7	ribosomal RNA large subunit methyltransferase [Medicago truncatula]	-	-	-	-	GO:0044424//intracellular part	GO:0008173//RNA methyltransferase activity	GO:0006089//lactate metabolic process;GO:0006412//translation;GO:0030488//tRNA methylation
1	State 1,2,3,6,4,5 -vs- State 1,7	ncbi_112750017	2	1.24749e-16	3.15034e-15	-	-	-	-	-	-	-	-	-
1	State 1,2,3,6,4,5 -vs- State 1,7	ncbi_112750094	3	3.24816e-24	1.18545e-22	RPS31	PREDICTED: 30S ribosomal protein S31, chloroplastic [Arachis duranensis]	-	-	-	-	GO:0009536//plastid	-	-
1	State 1,2,3,6,4,5 -vs- State 1,7	ncbi_112750098	2	6.89726e-09	9.841e-08	--	PREDICTED: uncharacterized protein LOC107625733 [Arachis ipaensis]	-	-	-	-	-	-	-
1	State 1,2,3,6,4,5 -vs- State 1,7	ncbi_112750192	3	9.88131291682493e-324	1.02024555866217e-320	LHCB4.1	PREDICTED: chlorophyll a-b binding protein CP29.2, chloroplastic-like [Arachis duranensis]	Metabolism;Metabolism	Global and overview maps;Energy metabolism	ko01100//Metabolic pathways;ko00196//Photosynthesis - antenna proteins	K08915;K08915	GO:0009521//photosystem;GO:0031224//intrinsic component of membrane;GO:0031976//plastid thylakoid;GO:0044434//chloroplast part	GO:0043169//cation binding;GO:0046906//tetrapyrrole binding	GO:0006091//generation of precursor metabolites and energy;GO:0006464//cellular protein modification process;GO:0009642//response to light intensity;GO:0034285//response to disaccharide;GO:0043269//regulation of ion transport
1	State 1,2,3,6,4,5 -vs- State 1,7	ncbi_112750248	5	2.43812e-08	3.30463e-07	EAAC	PREDICTED: probable envelope ADP,ATP carrier protein, chloroplastic [Arachis duranensis]	-	-	-	-	GO:0031224//intrinsic component of membrane	-	GO:0044763//single-organism cellular process
1	State 1,2,3,6,4,5 -vs- State 1,7	ncbi_112750280	5	7.68714e-14	1.63962e-12	At5g01460	PREDICTED: LIMR family protein At5g01460 [Arachis ipaensis]	-	-	-	-	GO:0031224//intrinsic component of membrane	-	-
1	State 1,2,3,6,4,5 -vs- State 1,7	ncbi_112750346	2	1.82765e-33	9.57368e-32	GT-3B	PREDICTED: trihelix transcription factor GT-3b [Arachis duranensis]	-	-	-	-	GO:0043231//intracellular membrane-bounded organelle	GO:0001071//nucleic acid binding transcription factor activity;GO:0003677//DNA binding	GO:0010468//regulation of gene expression;GO:0034645//cellular macromolecule biosynthetic process
1	State 1,2,3,6,4,5 -vs- State 1,7	ncbi_112750362	3	1.71738e-09	2.61037e-08	FAD7	omega-3 fatty acid desaturase [Arachis hypogaea]	-	-	-	-	-	GO:0016705//oxidoreductase activity, acting on paired donors, with incorporation or reduction of molecular oxygen	GO:0044710//single-organism metabolic process
1	State 1,2,3,6,4,5 -vs- State 1,7	ncbi_112750377	5	1.6765e-08	2.30123e-07	RPL27AC	PREDICTED: 60S ribosomal protein L27a-3-like [Arachis duranensis]	Genetic Information Processing	Translation	ko03010//Ribosome	K02900	-	-	-
1	State 1,2,3,6,4,5 -vs- State 1,7	ncbi_112750441	3	5.22487e-09	7.53633e-08	MSMEG_2408	PREDICTED: flagellar radial spoke protein 5 [Arachis duranensis]	-	-	-	-	-	-	-
1	State 1,2,3,6,4,5 -vs- State 1,7	ncbi_112750528	2	2.54393e-13	5.24542e-12	-	-	-	-	-	-	-	-	-
1	State 1,2,3,6,4,5 -vs- State 1,7	ncbi_112750652	5	1.35939e-34	7.41522e-33	PDC2	PREDICTED: pyruvate decarboxylase 2-like [Arachis duranensis]	Metabolism;Metabolism;Metabolism	Global and overview maps;Global and overview maps;Carbohydrate metabolism	ko01100//Metabolic pathways;ko01110//Biosynthesis of secondary metabolites;ko00010//Glycolysis / Gluconeogenesis	K01568;K01568;K01568	GO:0044444//cytoplasmic part	GO:0016831//carboxy-lyase activity;GO:0019842//vitamin binding;GO:0043169//cation binding	GO:0006006//glucose metabolic process;GO:0006996//organelle organization;GO:0050896//response to stimulus;GO:0051603//proteolysis involved in cellular protein catabolic process
1	State 1,2,3,6,4,5 -vs- State 1,7	ncbi_112750757	3	5.88812e-08	7.67276e-07	RAF1.1	PREDICTED: LOW QUALITY PROTEIN: rubisco accumulation factor 2, chloroplastic-like [Arachis duranensis]	-	-	-	-	-	-	-
1	State 1,2,3,6,4,5 -vs- State 1,7	ncbi_112750990	2	1.25397e-12	2.45285e-11	PFE	PREDICTED: ferritin-2, chloroplastic-like [Arachis duranensis]	-	-	-	-	-	GO:0003824//catalytic activity;GO:0005506//iron ion binding	GO:0000041//transition metal ion transport;GO:0044710//single-organism metabolic process;GO:0046916//cellular transition metal ion homeostasis
1	State 1,2,3,6,4,5 -vs- State 1,7	ncbi_112751008	4	1.01021e-18	2.84455e-17	PYL4	PREDICTED: abscisic acid receptor PYL4-like [Arachis duranensis]	Environmental Information Processing;Environmental Information Processing	Signal transduction;Signal transduction	ko04075//Plant hormone signal transduction;ko04016//MAPK signaling pathway - plant	K14496;K14496	-	-	-
1	State 1,2,3,6,4,5 -vs- State 1,7	ncbi_112751071	2	6.50944e-18	1.75723e-16	DREB2A	DRE-binding protein 2D;1 [Glycine max]	-	-	-	-	-	-	-
1	State 1,2,3,6,4,5 -vs- State 1,7	ncbi_112751096	2	1.06817e-123	2.82886e-121	PRA1B4	PREDICTED: PRA1 family protein B4 [Arachis duranensis]	-	-	-	-	GO:0031090//organelle membrane;GO:0031224//intrinsic component of membrane;GO:0031984//organelle subcompartment;GO:0043231//intracellular membrane-bounded organelle;GO:0044444//cytoplasmic part	-	GO:0006810//transport
1	State 1,2,3,6,4,5 -vs- State 1,7	ncbi_112751250	4	8.74557e-16	2.11198e-14	FBL3	PREDICTED: F-box/LRR-repeat protein 3 [Arachis duranensis]	-	-	-	-	-	-	-
1	State 1,2,3,6,4,5 -vs- State 1,7	ncbi_112751380	2	3.17977e-18	8.7361e-17	--	PREDICTED: uncharacterized protein At2g29880-like isoform X1 [Arachis duranensis]	-	-	-	-	-	-	-
1	State 1,2,3,6,4,5 -vs- State 1,7	ncbi_112751449	2	8.6792e-26	3.43122e-24	At5g01750	PREDICTED: protein LURP-one-related 15-like [Arachis duranensis]	-	-	-	-	-	-	-
1	State 1,2,3,6,4,5 -vs- State 1,7	ncbi_112751596	5	1.6011e-33	8.40549e-32	PUB16	PREDICTED: U-box domain-containing protein 16 [Arachis duranensis]	-	-	-	-	-	GO:0019787//ubiquitin-like protein transferase activity	GO:0032446//protein modification by small protein conjugation
1	State 1,2,3,6,4,5 -vs- State 1,7	ncbi_112751664	5	1.63742e-25	6.37432e-24	Os07g0679700	PREDICTED: B3 domain-containing transcription repressor VAL2 isoform X1 [Arachis duranensis]	-	-	-	-	GO:0043231//intracellular membrane-bounded organelle	GO:0046914//transition metal ion binding	GO:0010468//regulation of gene expression;GO:0034645//cellular macromolecule biosynthetic process
1	State 1,2,3,6,4,5 -vs- State 1,7	ncbi_112751708	3	1.0502e-27	4.46663e-26	UBICEP52-7	Ubiquitin supergroup,Ribosomal protein L40e [Theobroma cacao]	Genetic Information Processing	Translation	ko03010//Ribosome	K02927	GO:0030529//intracellular ribonucleoprotein complex	-	GO:0010467//gene expression
1	State 1,2,3,6,4,5 -vs- State 1,7	ncbi_112751769	2	2.60011e-91	4.37901e-89	At2g45070	PREDICTED: protein transport protein Sec61 subunit beta-like [Arachis duranensis]	Genetic Information Processing;Cellular Processes;Genetic Information Processing	Folding, sorting and degradation;Transport and catabolism;Folding, sorting and degradation	ko04141//Protein processing in endoplasmic reticulum;ko04145//Phagosome;ko03060//Protein export	K09481;K09481;K09481	-	-	-
1	State 1,2,3,6,4,5 -vs- State 1,7	ncbi_112751977	2	1.09152e-10	1.8318e-09	PVA12	PREDICTED: vesicle-associated protein 1-2-like [Arachis duranensis]	-	-	-	-	-	-	-
1	State 1,2,3,6,4,5 -vs- State 1,7	ncbi_112752164	5	3.89111e-126	1.07861e-123	SAUR36	PREDICTED: auxin-responsive protein SAUR36 [Arachis duranensis]	Environmental Information Processing	Signal transduction	ko04075//Plant hormone signal transduction	K14488	-	-	-
1	State 1,2,3,6,4,5 -vs- State 1,7	ncbi_112752276	5	1.5288e-10	2.5346e-09	PECS-2.1	PREDICTED: pectinesterase 2-like [Arachis duranensis]	Metabolism;Metabolism	Global and overview maps;Carbohydrate metabolism	ko01100//Metabolic pathways;ko00040//Pentose and glucuronate interconversions	K01051;K01051	-	-	-
1	State 1,2,3,6,4,5 -vs- State 1,7	ncbi_112752475	2	1.618e-08	2.22393e-07	MAP1A	PREDICTED: methionine aminopeptidase 1A [Arachis ipaensis]	-	-	-	-	GO:0005840//ribosome	GO:0004177//aminopeptidase activity;GO:0008237//metallopeptidase activity;GO:0046914//transition metal ion binding	GO:0006464//cellular protein modification process;GO:0006508//proteolysis;GO:0009409//response to cold;GO:0043479//pigment accumulation in tissues in response to UV light;GO:0048437//floral organ development
1	State 1,2,3,6,4,5 -vs- State 1,7	ncbi_112752761	4	1.07731e-23	3.83736e-22	TKL-2	PREDICTED: transketolase, chloroplastic-like [Arachis duranensis]	Metabolism;Metabolism;Metabolism;Metabolism;Metabolism;Metabolism	Global and overview maps;Global and overview maps;Global and overview maps;Global and overview maps;Energy metabolism;Carbohydrate metabolism	ko01100//Metabolic pathways;ko01110//Biosynthesis of secondary metabolites;ko01200//Carbon metabolism;ko01230//Biosynthesis of amino acids;ko00710//Carbon fixation in photosynthetic organisms;ko00030//Pentose phosphate pathway	K00615;K00615;K00615;K00615;K00615;K00615	-	GO:0016744//transferase activity, transferring aldehyde or ketonic groups	-
1	State 1,2,3,6,4,5 -vs- State 1,7	ncbi_112752777	4	3.58408e-17	9.29486e-16	EPSPS-1	PREDICTED: 3-phosphoshikimate 1-carboxyvinyltransferase 2 [Arachis ipaensis]	Metabolism;Metabolism;Metabolism;Metabolism	Global and overview maps;Global and overview maps;Global and overview maps;Amino acid metabolism	ko01100//Metabolic pathways;ko01110//Biosynthesis of secondary metabolites;ko01230//Biosynthesis of amino acids;ko00400//Phenylalanine, tyrosine and tryptophan biosynthesis	K00800;K00800;K00800;K00800	-	GO:0016765//transferase activity, transferring alkyl or aryl (other than methyl) groups	GO:0008652//cellular amino acid biosynthetic process;GO:0043650//dicarboxylic acid biosynthetic process
1	State 1,2,3,6,4,5 -vs- State 1,7	ncbi_112753025	2	8.18036e-09	1.15813e-07	PAT14	PREDICTED: probable protein S-acyltransferase 14 [Arachis duranensis]	-	-	-	-	GO:0031224//intrinsic component of membrane;GO:0043231//intracellular membrane-bounded organelle	GO:0016409//palmitoyltransferase activity;GO:0046914//transition metal ion binding	-
1	State 1,2,3,6,4,5 -vs- State 1,7	ncbi_112754104	3	1.24032e-37	7.4503e-36	--	PREDICTED: vasodilator-stimulated phosphoprotein-like [Cicer arietinum]	-	-	-	-	-	-	-
1	State 1,2,3,6,4,5 -vs- State 1,7	ncbi_112754453	5	1.48917e-11	2.68715e-10	--	dishevelled/Egl-10/leckstrin domain protein [Medicago truncatula]	-	-	-	-	-	-	GO:0044763//single-organism cellular process;GO:0050794//regulation of cellular process
1	State 1,2,3,6,4,5 -vs- State 1,7	ncbi_112754509	5	2.04727e-34	1.11164e-32	LPEAT2	PREDICTED: lysophospholipid acyltransferase LPEAT2 [Arachis ipaensis]	Metabolism;Metabolism;Metabolism	Global and overview maps;Lipid metabolism;Lipid metabolism	ko01100//Metabolic pathways;ko00564//Glycerophospholipid metabolism;ko00565//Ether lipid metabolism	K13510;K13510;K13510	-	-	-
1	State 1,2,3,6,4,5 -vs- State 1,7	ncbi_112754528	2	3.63043e-09	5.3424e-08	TCP9	PREDICTED: transcription factor TCP9-like [Arachis duranensis]	-	-	-	-	-	-	-
1	State 1,2,3,6,4,5 -vs- State 1,7	ncbi_112754657	4	1.74584e-08	2.39226e-07	CLPX3	PREDICTED: CLP protease regulatory subunit CLPX1, mitochondrial-like isoform X3 [Arachis duranensis]	-	-	-	-	-	-	-
1	State 1,2,3,6,4,5 -vs- State 1,7	ncbi_112755146	3	9.21757e-13	1.82304e-11	At3g61080	PREDICTED: protein-ribulosamine 3-kinase, chloroplastic isoform X1 [Arachis duranensis]	-	-	-	-	-	-	-
1	State 1,2,3,6,4,5 -vs- State 1,7	ncbi_112755271	5	4.6532e-11	8.02067e-10	--	2OG-Fe(II) oxygenase family oxidoreductase [Medicago truncatula]	-	-	-	-	-	-	-
1	State 1,2,3,6,4,5 -vs- State 1,7	ncbi_112755385	5	2.86165e-13	5.87673e-12	AHP1	PREDICTED: histidine-containing phosphotransfer protein 1-like [Arachis duranensis]	Environmental Information Processing	Signal transduction	ko04075//Plant hormone signal transduction	K14490	-	GO:0060089//molecular transducer activity	-
1	State 1,2,3,6,4,5 -vs- State 1,7	ncbi_112755401	5	1.62907e-31	8.02593e-30	GID1B	PREDICTED: gibberellin receptor GID1B-like [Arachis duranensis]	Environmental Information Processing	Signal transduction	ko04075//Plant hormone signal transduction	K14493	-	GO:0003824//catalytic activity	-
1	State 1,2,3,6,4,5 -vs- State 1,7	ncbi_112755436	2	3.02161e-30	1.42934e-28	BSL1	PREDICTED: serine/threonine-protein phosphatase BSL1 [Arachis ipaensis]	-	-	-	-	-	GO:0003824//catalytic activity;GO:0046914//transition metal ion binding	GO:0006796//phosphate-containing compound metabolic process
1	State 1,2,3,6,4,5 -vs- State 1,7	ncbi_112755460	2	8.58131e-52	7.68971e-50	--	PREDICTED: trigger factor [Arachis duranensis]	-	-	-	-	-	-	-
1	State 1,2,3,6,4,5 -vs- State 1,7	ncbi_112755777	2	5.9793e-20	1.79278e-18	atad1b	ATPase family AAA domain-containing protein 1 [Glycine soja]	-	-	-	-	-	-	-
1	State 1,2,3,6,4,5 -vs- State 1,7	ncbi_112755816	5	5.46683e-17	1.39891e-15	wos2	CS domain protein [Medicago truncatula]	-	-	-	-	-	-	-
1	State 1,2,3,6,4,5 -vs- State 1,7	ncbi_112755835	5	1.63779e-76	2.23517e-74	--	PREDICTED: universal stress protein A-like protein isoform X1 [Arachis duranensis]	-	-	-	-	GO:0016020//membrane;GO:0043231//intracellular membrane-bounded organelle	GO:0003824//catalytic activity	GO:0010033//response to organic substance
1	State 1,2,3,6,4,5 -vs- State 1,7	ncbi_112756233	5	9.04456e-18	2.42596e-16	UXS2	PREDICTED: UDP-glucuronic acid decarboxylase 2-like [Arachis ipaensis]	Metabolism;Metabolism	Global and overview maps;Carbohydrate metabolism	ko01100//Metabolic pathways;ko00520//Amino sugar and nucleotide sugar metabolism	K08678;K08678	-	GO:0048037//cofactor binding	-
1	State 1,2,3,6,4,5 -vs- State 1,7	ncbi_112756455	3	3.5923e-09	5.28911e-08	ARG2	PREDICTED: indole-3-acetic acid-induced protein ARG2-like [Arachis duranensis]	-	-	-	-	-	-	-
1	State 1,2,3,6,4,5 -vs- State 1,7	ncbi_112756585	5	2.30786e-20	7.02614e-19	RH52	PREDICTED: DEAD-box ATP-dependent RNA helicase 37-like [Arachis duranensis]	-	-	-	-	-	-	-
1	State 1,2,3,6,4,5 -vs- State 1,7	ncbi_112756664	5	4.32834e-45	3.22881e-43	SCL33	PREDICTED: serine/arginine-rich SC35-like splicing factor SCL33 [Arachis duranensis]	Genetic Information Processing	Transcription	ko03040//Spliceosome	K12900	-	GO:0097159//organic cyclic compound binding	-
1	State 1,2,3,6,4,5 -vs- State 1,7	ncbi_112756791	2	1.36798e-12	2.66926e-11	BRR2A	PREDICTED: DExH-box ATP-dependent RNA helicase DExH12-like [Arachis duranensis]	Genetic Information Processing	Transcription	ko03040//Spliceosome	K12854	GO:0032991//macromolecular complex;GO:0044423//virion part	GO:0017111//nucleoside-triphosphatase activity;GO:0032550//purine ribonucleoside binding	-
1	State 1,2,3,6,4,5 -vs- State 1,7	ncbi_112757013	3	1.32396e-46	1.03534e-44	PGR5	PREDICTED: protein PROTON GRADIENT REGULATION 5, chloroplastic [Arachis duranensis]	-	-	-	-	GO:0031976//plastid thylakoid;GO:0044434//chloroplast part	-	GO:0006950//response to stress;GO:0009639//response to red or far red light;GO:0009642//response to light intensity;GO:0009767//photosynthetic electron transport chain;GO:0034285//response to disaccharide;GO:0043269//regulation of ion transport
1	State 1,2,3,6,4,5 -vs- State 1,7	ncbi_112757341	5	6.53345e-08	8.46875e-07	RHF2A	PREDICTED: E3 ubiquitin-protein ligase RHF2A-like [Arachis duranensis]	-	-	-	-	-	-	-
1	State 1,2,3,6,4,5 -vs- State 1,7	ncbi_112757445	2	1.40433e-26	5.69162e-25	--	EEIG1/EHBP1 protein amino-terminal domain protein [Medicago truncatula]	-	-	-	-	-	-	-
1	State 1,2,3,6,4,5 -vs- State 1,7	ncbi_112784706	5	1.24389e-37	7.46544e-36	SKD1	PREDICTED: protein SUPPRESSOR OF K(+) TRANSPORT GROWTH DEFECT 1-like [Arachis duranensis]	Cellular Processes	Transport and catabolism	ko04144//Endocytosis	K12196	-	GO:0032550//purine ribonucleoside binding;GO:0042623//ATPase activity, coupled	-
1	State 1,2,3,6,4,5 -vs- State 1,7	ncbi_112784787	2	3.76213e-17	9.73889e-16	--	PREDICTED: uncharacterized protein LOC107476521 isoform X1 [Arachis duranensis]	-	-	-	-	GO:0044455//mitochondrial membrane part	-	GO:0015992//proton transport
1	State 1,2,3,6,4,5 -vs- State 1,7	ncbi_112784870	2	6.17611e-34	3.28839e-32	ADT6	PREDICTED: arogenate dehydratase/prephenate dehydratase 6, chloroplastic-like [Arachis duranensis]	Metabolism;Metabolism;Metabolism;Metabolism	Global and overview maps;Global and overview maps;Global and overview maps;Amino acid metabolism	ko01100//Metabolic pathways;ko01110//Biosynthesis of secondary metabolites;ko01230//Biosynthesis of amino acids;ko00400//Phenylalanine, tyrosine and tryptophan biosynthesis	K05359;K05359;K05359;K05359	-	GO:0031406//carboxylic acid binding	GO:0006558//L-phenylalanine metabolic process
1	State 1,2,3,6,4,5 -vs- State 1,7	ncbi_112784915	4	3.49599e-13	7.1301e-12	U2AF35A	PREDICTED: splicing factor U2af small subunit B-like [Arachis duranensis]	Genetic Information Processing	Transcription	ko03040//Spliceosome	K12836	GO:0043231//intracellular membrane-bounded organelle	GO:0003676//nucleic acid binding;GO:0043169//cation binding	-
1	State 1,2,3,6,4,5 -vs- State 1,7	ncbi_112784982	2	2.55734e-44	1.87433e-42	Os07g0631100	PREDICTED: transcription elongation factor 1 homolog isoform X1 [Arachis duranensis]	-	-	-	-	-	-	-
1	State 1,2,3,6,4,5 -vs- State 1,7	ncbi_112785031	2	4.1046e-16	1.00866e-14	AXS2	PREDICTED: UDP-D-apiose/UDP-D-xylose synthase 2 [Arachis duranensis]	Metabolism;Metabolism	Global and overview maps;Carbohydrate metabolism	ko01100//Metabolic pathways;ko00520//Amino sugar and nucleotide sugar metabolism	K12449;K12449	-	-	-
1	State 1,2,3,6,4,5 -vs- State 1,7	ncbi_112785064	2	1.60727e-12	3.1191e-11	AGO5	PREDICTED: protein argonaute 5 isoform X1 [Arachis duranensis]	-	-	-	-	-	-	-
1	State 1,2,3,6,4,5 -vs- State 1,7	ncbi_112785162	4	7.72986e-25	2.9198e-23	IDM1	PHD domain-containing protein [Cephalotus follicularis]	-	-	-	-	-	-	-
1	State 1,2,3,6,4,5 -vs- State 1,7	ncbi_112785193	2	3.78691e-55	3.62607e-53	PAO	PREDICTED: pheophorbide a oxygenase, chloroplastic [Arachis ipaensis]	Metabolism;Metabolism	Global and overview maps;Metabolism of cofactors and vitamins	ko01110//Biosynthesis of secondary metabolites;ko00860//Porphyrin and chlorophyll metabolism	K13071;K13071	GO:0009528//plastid inner membrane;GO:0031976//plastid thylakoid	GO:0016703//oxidoreductase activity, acting on single donors with incorporation of molecular oxygen, incorporation of one atom of oxygen (internal monooxygenases or internal mixed function oxidases);GO:0016730//oxidoreductase activity, acting on iron-sulfur proteins as donors;GO:0043169//cation binding;GO:0051536//iron-sulfur cluster binding	GO:0006355//regulation of transcription, DNA-templated;GO:0006787//porphyrin-containing compound catabolic process;GO:0009668//plastid membrane organization;GO:0009887//organ morphogenesis;GO:0042742//defense response to bacterium;GO:0044710//single-organism metabolic process;GO:0048869//cellular developmental process;GO:0090567//reproductive shoot system development
1	State 1,2,3,6,4,5 -vs- State 1,7	ncbi_112785204	2	7.70362e-42	5.20195e-40	HIS2B	PREDICTED: probable histone H2B.3 [Arachis duranensis]	-	-	-	-	GO:0043231//intracellular membrane-bounded organelle;GO:0043232//intracellular non-membrane-bounded organelle	GO:0003676//nucleic acid binding;GO:0046983//protein dimerization activity	-
1	State 1,2,3,6,4,5 -vs- State 1,7	ncbi_112769206	2	4.78898e-23	1.65857e-21	STOP2	PREDICTED: zinc finger protein STOP1 homolog [Arachis duranensis]	-	-	-	-	-	-	-
1	State 1,2,3,6,4,5 -vs- State 1,7	ncbi_112785221	3	6.34233e-63	6.95119e-61	RPL9	PREDICTED: 50S ribosomal protein L9, chloroplastic [Arachis duranensis]	Genetic Information Processing	Translation	ko03010//Ribosome	K02939	GO:0009526//plastid envelope;GO:0009532//plastid stroma;GO:0030529//intracellular ribonucleoprotein complex	GO:0003723//RNA binding;GO:0005198//structural molecule activity	GO:0006090//pyruvate metabolic process;GO:0010467//gene expression
1	State 1,2,3,6,4,5 -vs- State 1,7	ncbi_112785231	3	1.75084e-27	7.38483e-26	SODCP	PREDICTED: superoxide dismutase [Cu-Zn], chloroplastic [Arachis duranensis]	Cellular Processes	Transport and catabolism	ko04146//Peroxisome	K04565	-	-	-
1	State 1,2,3,6,4,5 -vs- State 1,7	ncbi_112785285	2	6.85094e-16	1.66233e-14	LIG1	PREDICTED: DNA ligase 1-like isoform X1 [Arachis duranensis]	Genetic Information Processing;Genetic Information Processing;Genetic Information Processing;Genetic Information Processing	Replication and repair;Replication and repair;Replication and repair;Replication and repair	ko03420//Nucleotide excision repair;ko03030//DNA replication;ko03430//Mismatch repair;ko03410//Base excision repair	K10747;K10747;K10747;K10747	-	-	-
1	State 1,2,3,6,4,5 -vs- State 1,7	ncbi_112785402	4	2.54772e-08	3.4486e-07	--	PREDICTED: inverted formin-2-like [Arachis duranensis]	-	-	-	-	-	-	-
1	State 1,2,3,6,4,5 -vs- State 1,7	ncbi_112785433	5	4.01686e-10	6.43058e-09	IRX7	PREDICTED: probable glucuronoxylan glucuronosyltransferase IRX7 [Arachis duranensis]	-	-	-	-	GO:0031224//intrinsic component of membrane;GO:0043231//intracellular membrane-bounded organelle	GO:0008194//UDP-glycosyltransferase activity	GO:0009832//plant-type cell wall biogenesis;GO:0010413//glucuronoxylan metabolic process
1	State 1,2,3,6,4,5 -vs- State 1,7	ncbi_112785450	5	3.47683e-15	8.12629e-14	VPS24-1	PREDICTED: vacuolar protein sorting-associated protein 24 homolog 1 [Arachis duranensis]	Cellular Processes	Transport and catabolism	ko04144//Endocytosis	K12193	-	-	-
1	State 1,2,3,6,4,5 -vs- State 1,7	ncbi_112785503	3	7.33665e-08	9.43947e-07	GLXI	PREDICTED: lactoylglutathione lyase isoform X1 [Arachis duranensis]	Metabolism	Carbohydrate metabolism	ko00620//Pyruvate metabolism	K01759	-	GO:0003824//catalytic activity;GO:0043169//cation binding	-
1	State 1,2,3,6,4,5 -vs- State 1,7	ncbi_112785537	2	3.63093e-75	4.85305e-73	ABCF1	PREDICTED: ABC transporter F family member 1-like isoform X1 [Arachis duranensis]	-	-	-	-	-	-	-
1	State 1,2,3,6,4,5 -vs- State 1,7	ncbi_112785548	2	3.79606e-13	7.71558e-12	EVN	PREDICTED: dolichol kinase EVAN [Arachis ipaensis]	Metabolism;Metabolism	Global and overview maps;Glycan biosynthesis and metabolism	ko01100//Metabolic pathways;ko00510//N-Glycan biosynthesis	K00902;K00902	-	-	-
1	State 1,2,3,6,4,5 -vs- State 1,7	ncbi_112785597	5	6.65295e-14	1.42543e-12	sdad1	PREDICTED: protein SDA1 homolog isoform X1 [Arachis duranensis]	-	-	-	-	-	-	GO:0071840//cellular component organization or biogenesis
1	State 1,2,3,6,4,5 -vs- State 1,7	ncbi_112785635	2	1.56182e-10	2.58693e-09	sdad1	PREDICTED: protein SDA1 homolog isoform X1 [Arachis duranensis]	-	-	-	-	-	-	GO:0007010//cytoskeleton organization;GO:0022613//ribonucleoprotein complex biogenesis
1	State 1,2,3,6,4,5 -vs- State 1,7	ncbi_112785653	2	9.64838e-27	3.93897e-25	CDC48	PREDICTED: cell division cycle protein 48 homolog [Arachis duranensis]	Genetic Information Processing	Folding, sorting and degradation	ko04141//Protein processing in endoplasmic reticulum	K13525	GO:0016020//membrane	GO:0003824//catalytic activity;GO:0032550//purine ribonucleoside binding	GO:0044763//single-organism cellular process
1	State 1,2,3,6,4,5 -vs- State 1,7	ncbi_112785707	3	8.95239e-37	5.21052e-35	CPN60A1	PREDICTED: ruBisCO large subunit-binding protein subunit alpha [Arachis duranensis]	-	-	-	-	GO:0044424//intracellular part	GO:0032550//purine ribonucleoside binding	GO:0006457//protein folding
1	State 1,2,3,6,4,5 -vs- State 1,7	ncbi_112785824	2	1.58772e-23	5.61614e-22	WAV3	zinc finger, C3HC4 type (RING finger) protein [Medicago truncatula]	-	-	-	-	-	GO:0043169//cation binding	-
1	State 1,2,3,6,4,5 -vs- State 1,7	ncbi_112785935	3	2.58167e-08	3.49389e-07	LOG1	PREDICTED: cytokinin riboside 5'-monophosphate phosphoribohydrolase LOG1 [Arachis duranensis]	-	-	-	-	-	-	-
1	State 1,2,3,6,4,5 -vs- State 1,7	ncbi_112786052	2	8.23824e-09	1.16563e-07	-	-	-	-	-	-	-	-	-
1	State 1,2,3,6,4,5 -vs- State 1,7	ncbi_112786134	2	9.46053e-31	4.55692e-29	--	PREDICTED: classical arabinogalactan protein 9 [Arachis duranensis]	-	-	-	-	-	-	-
1	State 1,2,3,6,4,5 -vs- State 1,7	ncbi_112786211	5	1.8044e-17	4.76448e-16	REV	PREDICTED: homeobox-leucine zipper protein REVOLUTA-like [Arachis ipaensis]	-	-	-	-	GO:0043231//intracellular membrane-bounded organelle	GO:0005488//binding	-
1	State 1,2,3,6,4,5 -vs- State 1,7	ncbi_112786217	5	9.70774e-13	1.91626e-11	At2g28370	PREDICTED: CASP-like protein 5A2 [Arachis duranensis]	-	-	-	-	-	-	-
1	State 1,2,3,6,4,5 -vs- State 1,7	ncbi_112786244	5	1.59071e-24	5.92379e-23	-	-	-	-	-	-	-	-	-
1	State 1,2,3,6,4,5 -vs- State 1,7	ncbi_112786421	2	1.65995e-08	2.2794e-07	IVD	PREDICTED: isovaleryl-CoA dehydrogenase, mitochondrial [Arachis duranensis]	Metabolism;Metabolism	Global and overview maps;Amino acid metabolism	ko01100//Metabolic pathways;ko00280//Valine, leucine and isoleucine degradation	K00253;K00253	GO:0044429//mitochondrial part	GO:0000166//nucleotide binding;GO:0003995//acyl-CoA dehydrogenase activity;GO:0032550//purine ribonucleoside binding	GO:0006551//leucine metabolic process;GO:0009063//cellular amino acid catabolic process;GO:0009746//response to hexose;GO:0034285//response to disaccharide
1	State 1,2,3,6,4,5 -vs- State 1,7	ncbi_112786436	2	1.63668e-09	2.49343e-08	SIZ1	PREDICTED: E3 SUMO-protein ligase SIZ1-like [Arachis ipaensis]	-	-	-	-	-	GO:0003824//catalytic activity;GO:0046914//transition metal ion binding	-
1	State 1,2,3,6,4,5 -vs- State 1,7	ncbi_112786582	2	5.69589e-50	4.90066e-48	MPK3	PREDICTED: mitogen-activated protein kinase 3-like [Arachis duranensis]	Organismal Systems;Environmental Information Processing	Environmental adaptation;Signal transduction	ko04626//Plant-pathogen interaction;ko04016//MAPK signaling pathway - plant	K20536;K20536	GO:0043231//intracellular membrane-bounded organelle	GO:0004702//receptor signaling protein serine/threonine kinase activity;GO:0032550//purine ribonucleoside binding	GO:0000187//activation of MAPK activity;GO:0006091//generation of precursor metabolites and energy;GO:0006605//protein targeting;GO:0009411//response to UV;GO:0009617//response to bacterium;GO:0009620//response to fungus;GO:0009696//salicylic acid metabolic process;GO:0009700//indole phytoalexin biosynthetic process;GO:0009755//hormone-mediated signaling pathway;GO:0009863//salicylic acid mediate…
1	State 1,2,3,6,4,5 -vs- State 1,7	ncbi_112786634	2	1.98137e-15	4.70352e-14	Cnot4	CCR4-NOT transcription complex subunit 4 [Glycine soja]	Genetic Information Processing	Folding, sorting and degradation	ko03018//RNA degradation	K10643	-	-	-
1	State 1,2,3,6,4,5 -vs- State 1,7	ncbi_112786704	2	1.18147e-47	9.49978e-46	PBL5	PREDICTED: serine/threonine-protein kinase CDL1-like [Arachis duranensis]	-	-	-	-	-	-	-
1	State 1,2,3,6,4,5 -vs- State 1,7	ncbi_112786897	2	1.26843e-16	3.20209e-15	EXO70H1	PREDICTED: exocyst complex component EXO70B1 [Arachis duranensis]	-	-	-	-	-	-	-
1	State 1,2,3,6,4,5 -vs- State 1,7	ncbi_112787018	2	1.27844e-23	4.53567e-22	TIP1-3	PREDICTED: aquaporin TIP1-1-like [Arachis ipaensis]	-	-	-	-	GO:0031224//intrinsic component of membrane	-	GO:0051234//establishment of localization
1	State 1,2,3,6,4,5 -vs- State 1,7	ncbi_112787272	2	1.32712e-72	1.7035e-70	At5g59910	PREDICTED: histone H2B-like [Arachis duranensis]	-	-	-	-	GO:0043231//intracellular membrane-bounded organelle;GO:0043232//intracellular non-membrane-bounded organelle	GO:0003676//nucleic acid binding;GO:0046983//protein dimerization activity	-
1	State 1,2,3,6,4,5 -vs- State 1,7	ncbi_112787256	4	2.38507e-27	9.98896e-26	HIS2B	PREDICTED: probable histone H2B.1 [Arachis duranensis]	-	-	-	-	GO:0043231//intracellular membrane-bounded organelle;GO:0043232//intracellular non-membrane-bounded organelle	GO:0003676//nucleic acid binding;GO:0046983//protein dimerization activity	-
1	State 1,2,3,6,4,5 -vs- State 1,7	ncbi_112787320	2	1.2246e-10	2.04358e-09	MtrDRAFT_AC149210g4v1	PREDICTED: histone H2A-like [Arachis duranensis]	-	-	-	-	GO:0043231//intracellular membrane-bounded organelle;GO:0043232//intracellular non-membrane-bounded organelle	GO:0003676//nucleic acid binding;GO:0046983//protein dimerization activity	-
1	State 1,2,3,6,4,5 -vs- State 1,7	ncbi_112787336	2	5.29619e-11	9.09816e-10	--	plant/mmn10-180 protein [Medicago truncatula]	-	-	-	-	GO:0043231//intracellular membrane-bounded organelle	-	-
1	State 1,2,3,6,4,5 -vs- State 1,7	ncbi_112787373	2	2.81189e-44	2.05456e-42	UXS5	PREDICTED: UDP-glucuronic acid decarboxylase 5-like [Arachis duranensis]	Metabolism;Metabolism	Global and overview maps;Carbohydrate metabolism	ko01100//Metabolic pathways;ko00520//Amino sugar and nucleotide sugar metabolism	K08678;K08678	-	GO:0048037//cofactor binding	-
1	State 1,2,3,6,4,5 -vs- State 1,7	ncbi_112787409	2	6.17039e-62	6.61021e-60	UXS5	PREDICTED: UDP-glucuronic acid decarboxylase 6-like [Arachis duranensis]	Metabolism;Metabolism	Global and overview maps;Carbohydrate metabolism	ko01100//Metabolic pathways;ko00520//Amino sugar and nucleotide sugar metabolism	K08678;K08678	-	GO:0048037//cofactor binding	-
1	State 1,2,3,6,4,5 -vs- State 1,7	ncbi_112787487	2	8.22654e-11	1.39837e-09	UBC7	PREDICTED: ubiquitin-conjugating enzyme E2 7 [Arachis duranensis]	Genetic Information Processing;Genetic Information Processing	Folding, sorting and degradation;Folding, sorting and degradation	ko04141//Protein processing in endoplasmic reticulum;ko04120//Ubiquitin mediated proteolysis	K10575;K10575	-	-	-
1	State 1,2,3,6,4,5 -vs- State 1,7	ncbi_112787536	2	0	0	HSP70	PREDICTED: heat shock cognate 70 kDa protein 2 [Arachis duranensis]	Genetic Information Processing;Cellular Processes;Genetic Information Processing	Folding, sorting and degradation;Transport and catabolism;Transcription	ko04141//Protein processing in endoplasmic reticulum;ko04144//Endocytosis;ko03040//Spliceosome	K03283;K03283;K03283	-	-	-
1	State 1,2,3,6,4,5 -vs- State 1,7	ncbi_112787680	2	1.20556e-95	2.18535e-93	AC97	PREDICTED: actin [Arachis duranensis]	-	-	-	-	-	GO:0032550//purine ribonucleoside binding	-
1	State 1,2,3,6,4,5 -vs- State 1,7	ncbi_112787696	2	1.64552e-18	4.58634e-17	PUB33	PREDICTED: U-box domain-containing protein 33-like [Arachis duranensis]	-	-	-	-	-	-	-
1	State 1,2,3,6,4,5 -vs- State 1,7	ncbi_112787728	4	1.91282e-38	1.17271e-36	PLL5	PREDICTED: probable protein phosphatase 2C 4 [Arachis ipaensis]	-	-	-	-	-	-	-
1	State 1,2,3,6,4,5 -vs- State 1,7	ncbi_112787833	2	2.13406e-20	6.50536e-19	PBL10	PREDICTED: protein kinase APK1B, chloroplastic-like [Arachis duranensis]	-	-	-	-	-	-	-
1	State 1,2,3,6,4,5 -vs- State 1,7	ncbi_112788013	2	1.52837e-28	6.7377e-27	SCL14	PREDICTED: scarecrow-like protein 31 [Arachis duranensis]	-	-	-	-	-	-	-
1	State 1,2,3,6,4,5 -vs- State 1,7	ncbi_112788235	2	1.22706e-15	2.94329e-14	DURF2	PREDICTED: E3 ubiquitin-protein ligase RING1-like [Arachis duranensis]	-	-	-	-	-	-	-
1	State 1,2,3,6,4,5 -vs- State 1,7	ncbi_112788267	2	3.39499e-13	6.93948e-12	BOA	PREDICTED: transcription factor LUX-like [Arachis duranensis]	-	-	-	-	-	-	-
1	State 1,2,3,6,4,5 -vs- State 1,7	ncbi_112788612	2	3.16117e-09	4.68293e-08	--	PREDICTED: universal stress protein A-like protein [Arachis ipaensis]	-	-	-	-	-	GO:0003824//catalytic activity	-
1	State 1,2,3,6,4,5 -vs- State 1,7	ncbi_112788843	2	8.73237e-20	2.59314e-18	SAP8	PREDICTED: zinc finger A20 and AN1 domain-containing stress-associated protein 8-like [Arachis duranensis]	-	-	-	-	-	GO:0046914//transition metal ion binding	-
1	State 1,2,3,6,4,5 -vs- State 1,7	ncbi_112788850	2	1.20894e-25	4.73213e-24	BHLH130	PREDICTED: transcription factor bHLH122-like [Arachis duranensis]	-	-	-	-	-	-	-
1	State 1,2,3,6,4,5 -vs- State 1,7	ncbi_112788854	2	7.67018e-24	2.76111e-22	H3-1.1	Histone H3.2, partial [Cajanus cajan]	-	-	-	-	GO:0043231//intracellular membrane-bounded organelle;GO:0043232//intracellular non-membrane-bounded organelle	GO:0003676//nucleic acid binding;GO:0046983//protein dimerization activity	-
1	State 1,2,3,6,4,5 -vs- State 1,7	ncbi_112788874	3	6.67857e-23	2.29735e-21	GUN4	PREDICTED: tetrapyrrole-binding protein, chloroplastic [Arachis duranensis]	-	-	-	-	-	-	-
1	State 1,2,3,6,4,5 -vs- State 1,7	ncbi_112788877	2	1.49844e-18	4.18623e-17	--	PREDICTED: uncharacterized protein LOC107476768 isoform X1 [Arachis duranensis]	-	-	-	-	-	-	-
1	State 1,2,3,6,4,5 -vs- State 1,7	ncbi_112788878	2	3.3056e-38	2.01103e-36	CML3	PREDICTED: calmodulin-like protein 3 [Arachis duranensis]	Organismal Systems	Environmental adaptation	ko04626//Plant-pathogen interaction	K13448	-	-	-
1	State 1,2,3,6,4,5 -vs- State 1,7	ncbi_112788880	2	1.75365e-12	3.39391e-11	FRS3	PREDICTED: protein FAR1-RELATED SEQUENCE 4-like [Arachis duranensis]	-	-	-	-	-	-	-
1	State 1,2,3,6,4,5 -vs- State 1,7	ncbi_112788896	3	1.25518e-13	2.63774e-12	FKBP16-3	PREDICTED: peptidyl-prolyl cis-trans isomerase FKBP16-3, chloroplastic [Arachis duranensis]	-	-	-	-	GO:0009532//plastid stroma;GO:0031978//plastid thylakoid lumen	GO:0016859//cis-trans isomerase activity	GO:0006090//pyruvate metabolic process;GO:0006091//generation of precursor metabolites and energy;GO:0006739//NADP metabolic process;GO:0009668//plastid membrane organization;GO:0016072//rRNA metabolic process;GO:0043623//cellular protein complex assembly;GO:0044267//cellular protein metabolic process
1	State 1,2,3,6,4,5 -vs- State 1,7	ncbi_112788899	5	6.53075e-27	2.68466e-25	EP3	PREDICTED: endochitinase EP3 [Arachis duranensis]	Metabolism;Metabolism	Global and overview maps;Carbohydrate metabolism	ko01100//Metabolic pathways;ko00520//Amino sugar and nucleotide sugar metabolism	K01183;K01183	-	-	-
1	State 1,2,3,6,4,5 -vs- State 1,7	ncbi_112788908	2	3.18415e-21	1.00907e-19	-	-	-	-	-	-	-	-	-
1	State 1,2,3,6,4,5 -vs- State 1,7	ncbi_112788913	5	4.81241e-115	1.16611e-112	JGB	PREDICTED: mitochondrial division protein 1-like [Arachis duranensis]	-	-	-	-	-	-	-
1	State 1,2,3,6,4,5 -vs- State 1,7	ncbi_112788924	2	3.00412e-57	3.01428e-55	--	DUF4228 domain protein [Medicago truncatula]	-	-	-	-	-	-	-
1	State 1,2,3,6,4,5 -vs- State 1,7	ncbi_112788925	3	2.00295e-10	3.28172e-09	GSA1	PREDICTED: glutamate-1-semialdehyde 2,1-aminomutase, chloroplastic [Arachis duranensis]	Metabolism;Metabolism;Metabolism	Global and overview maps;Global and overview maps;Metabolism of cofactors and vitamins	ko01100//Metabolic pathways;ko01110//Biosynthesis of secondary metabolites;ko00860//Porphyrin and chlorophyll metabolism	K01845;K01845;K01845	GO:0009536//plastid	GO:0016769//transferase activity, transferring nitrogenous groups;GO:0016869//intramolecular transferase activity, transferring amino groups;GO:0043168//anion binding	GO:0006779//porphyrin-containing compound biosynthetic process
1	State 1,2,3,6,4,5 -vs- State 1,7	ncbi_112788935	4	4.74583e-81	7.0436e-79	MHB1	PREDICTED: non-symbiotic hemoglobin 1 [Arachis duranensis]	-	-	-	-	-	GO:0043169//cation binding;GO:0046906//tetrapyrrole binding	GO:0015669//gas transport
1	State 1,2,3,6,4,5 -vs- State 1,7	ncbi_112788971	2	3.68335e-19	1.05679e-17	GB1	PREDICTED: guanine nucleotide-binding protein subunit beta-1-like [Arachis duranensis]	-	-	-	-	-	-	-
1	State 1,2,3,6,4,5 -vs- State 1,7	ncbi_112788990	2	1.46805e-12	2.85905e-11	KCS4	PREDICTED: 3-ketoacyl-CoA synthase 4-like [Arachis duranensis]	Metabolism;Metabolism;Organismal Systems;Metabolism	Global and overview maps;Global and overview maps;Environmental adaptation;Lipid metabolism	ko01100//Metabolic pathways;ko01110//Biosynthesis of secondary metabolites;ko04626//Plant-pathogen interaction;ko00062//Fatty acid elongation	K15397;K15397;K15397;K15397	-	GO:0016746//transferase activity, transferring acyl groups	GO:0006631//fatty acid metabolic process
1	State 1,2,3,6,4,5 -vs- State 1,7	ncbi_112788993	4	1.90279e-13	3.95204e-12	spb1	PREDICTED: adoMet-dependent rRNA methyltransferase spb1-like [Glycine max]	-	-	-	-	GO:0043231//intracellular membrane-bounded organelle;GO:0043232//intracellular non-membrane-bounded organelle	GO:0008173//RNA methyltransferase activity	GO:0000154//rRNA modification;GO:0006089//lactate metabolic process
1	State 1,2,3,6,4,5 -vs- State 1,7	ncbi_112789008	4	1.02094e-26	4.16086e-25	At1g48930	PREDICTED: nucleolin 1-like isoform X1 [Arachis duranensis]	-	-	-	-	-	GO:0004553//hydrolase activity, hydrolyzing O-glycosyl compounds;GO:0005488//binding	GO:0010053//root epidermal cell differentiation;GO:0030243//cellulose metabolic process
1	State 1,2,3,6,4,5 -vs- State 1,7	ncbi_112789019	3	2.77175e-15	6.52112e-14	At3g19800	DUF177 domain protein [Medicago truncatula]	-	-	-	-	-	-	-
1	State 1,2,3,6,4,5 -vs- State 1,7	ncbi_112789021	5	1.10765e-26	4.50652e-25	VIT_01s0010g01180	PREDICTED: anamorsin homolog [Arachis duranensis]	-	-	-	-	GO:0031970//organelle envelope lumen;GO:0043231//intracellular membrane-bounded organelle	GO:0043169//cation binding;GO:0051536//iron-sulfur cluster binding	GO:0009058//biosynthetic process;GO:0042981//regulation of apoptotic process
1	State 1,2,3,6,4,5 -vs- State 1,7	ncbi_112789029	5	1.11987e-144	3.43877e-142	--	PREDICTED: E3 ubiquitin-protein ligase RNF4-like [Arachis duranensis]	-	-	-	-	-	-	-
1	State 1,2,3,6,4,5 -vs- State 1,7	ncbi_112789050	2	9.73747e-11	1.64422e-09	EIF4B3	PREDICTED: eukaryotic translation initiation factor 4B3 [Arachis duranensis]	-	-	-	-	-	-	-
1	State 1,2,3,6,4,5 -vs- State 1,7	ncbi_112789057	5	7.42252e-11	1.26593e-09	DIR23	PREDICTED: dirigent protein 23 [Arachis duranensis]	-	-	-	-	-	-	-
1	State 1,2,3,6,4,5 -vs- State 1,7	ncbi_112789069	4	2.04991e-14	4.55223e-13	NFD4	PREDICTED: protein NUCLEAR FUSION DEFECTIVE 4 [Arachis duranensis]	-	-	-	-	-	-	-
1	State 1,2,3,6,4,5 -vs- State 1,7	ncbi_112789072	2	1.87655e-16	4.68743e-15	ADF5	PREDICTED: actin-depolymerizing factor 5 [Arachis duranensis]	-	-	-	-	-	-	-
1	State 1,2,3,6,4,5 -vs- State 1,7	ncbi_112789075	5	2.20874e-47	1.75811e-45	ERD7	PREDICTED: senescence/dehydration-associated protein At4g35985, chloroplastic-like [Lupinus angustifolius]	Cellular Processes	Transport and catabolism	ko04144//Endocytosis	K19366	-	-	-
1	State 1,2,3,6,4,5 -vs- State 1,7	ncbi_112789082	4	7.69562e-08	9.88169e-07	UPL3	PREDICTED: E3 ubiquitin-protein ligase UPL3 isoform X1 [Arachis duranensis]	Genetic Information Processing	Folding, sorting and degradation	ko04120//Ubiquitin mediated proteolysis	K10590	-	-	-
1	State 1,2,3,6,4,5 -vs- State 1,7	ncbi_112789125	2	5.93217e-37	3.49262e-35	ARG7	PREDICTED: indole-3-acetic acid-induced protein ARG7-like [Arachis duranensis]	Environmental Information Processing	Signal transduction	ko04075//Plant hormone signal transduction	K14488	-	-	-
1	State 1,2,3,6,4,5 -vs- State 1,7	ncbi_112789131	3	2.23094e-09	3.35724e-08	S6PDH	PREDICTED: NADP-dependent D-sorbitol-6-phosphate dehydrogenase-like [Arachis duranensis]	Metabolism;Metabolism;Metabolism;Metabolism;Metabolism;Metabolism	Global and overview maps;Carbohydrate metabolism;Lipid metabolism;Carbohydrate metabolism;Carbohydrate metabolism;Metabolism of cofactors and vitamins	ko01100//Metabolic pathways;ko00040//Pentose and glucuronate interconversions;ko00561//Glycerolipid metabolism;ko00051//Fructose and mannose metabolism;ko00052//Galactose metabolism;ko00790//Folate biosynthesis	K00011;K00011;K00011;K00011;K00011;K00011	GO:0044444//cytoplasmic part	GO:0016616//oxidoreductase activity, acting on the CH-OH group of donors, NAD or NADP as acceptor	GO:0010038//response to metal ion;GO:0044710//single-organism metabolic process
1	State 1,2,3,6,4,5 -vs- State 1,7	ncbi_112789135	2	3.1293e-213	1.65134e-210	ADC2	PREDICTED: arginine decarboxylase [Arachis duranensis]	Metabolism;Metabolism	Global and overview maps;Amino acid metabolism	ko01100//Metabolic pathways;ko00330//Arginine and proline metabolism	K01583;K01583	-	-	-
1	State 1,2,3,6,4,5 -vs- State 1,7	ncbi_112789137	3	6.82769e-08	8.82127e-07	GC1	PREDICTED: epimerase family protein SDR39U1 homolog, chloroplastic [Arachis duranensis]	-	-	-	-	GO:0009526//plastid envelope	GO:0048037//cofactor binding	GO:0006090//pyruvate metabolic process;GO:0006739//NADP metabolic process;GO:0009658//chloroplast organization;GO:0009668//plastid membrane organization;GO:0016109//tetraterpenoid biosynthetic process
1	State 1,2,3,6,4,5 -vs- State 1,7	ncbi_112789141	3	6.33618e-71	7.9892e-69	FBA1	PREDICTED: fructose-bisphosphate aldolase 1, chloroplastic-like [Arachis duranensis]	Metabolism;Metabolism;Metabolism;Metabolism;Metabolism;Metabolism;Metabolism;Metabolism	Global and overview maps;Global and overview maps;Global and overview maps;Global and overview maps;Carbohydrate metabolism;Energy metabolism;Carbohydrate metabolism;Carbohydrate metabolism	ko01100//Metabolic pathways;ko01110//Biosynthesis of secondary metabolites;ko01200//Carbon metabolism;ko01230//Biosynthesis of amino acids;ko00010//Glycolysis / Gluconeogenesis;ko00710//Carbon fixation in photosynthetic organisms;ko00051//Fructose and mannose metabolism;ko00030//Pentose phosphate pathway	K01623;K01623;K01623;K01623;K01623;K01623;K01623;K01623	-	GO:0016832//aldehyde-lyase activity	GO:0006090//pyruvate metabolic process
1	State 1,2,3,6,4,5 -vs- State 1,7	ncbi_112789142	3	0	0	FBA2	PREDICTED: fructose-bisphosphate aldolase 1, chloroplastic [Arachis duranensis]	Metabolism;Metabolism;Metabolism;Metabolism;Metabolism;Metabolism;Metabolism;Metabolism	Global and overview maps;Global and overview maps;Global and overview maps;Global and overview maps;Carbohydrate metabolism;Energy metabolism;Carbohydrate metabolism;Carbohydrate metabolism	ko01100//Metabolic pathways;ko01110//Biosynthesis of secondary metabolites;ko01200//Carbon metabolism;ko01230//Biosynthesis of amino acids;ko00010//Glycolysis / Gluconeogenesis;ko00710//Carbon fixation in photosynthetic organisms;ko00051//Fructose and mannose metabolism;ko00030//Pentose phosphate pathway	K01623;K01623;K01623;K01623;K01623;K01623;K01623;K01623	-	GO:0016832//aldehyde-lyase activity	GO:0006090//pyruvate metabolic process
1	State 1,2,3,6,4,5 -vs- State 1,7	ncbi_112789147	2	4.11484e-14	8.95909e-13	GATA5	PREDICTED: GATA transcription factor 5-like [Arachis duranensis]	-	-	-	-	-	-	-
1	State 1,2,3,6,4,5 -vs- State 1,7	ncbi_112789158	5	1.1264e-12	2.20999e-11	At1g62020	PREDICTED: coatomer subunit alpha-2 [Arachis duranensis]	-	-	-	-	GO:0030120//vesicle coat	-	GO:0015031//protein transport
1	State 1,2,3,6,4,5 -vs- State 1,7	ncbi_112789162	5	1.68135e-12	3.25842e-11	RD19A	PREDICTED: cysteine proteinase RD19a [Arachis ipaensis]	Organismal Systems	Environmental adaptation	ko04626//Plant-pathogen interaction	K01373	-	GO:0070011//peptidase activity, acting on L-amino acid peptides	-
1	State 1,2,3,6,4,5 -vs- State 1,7	ncbi_112789167	2	5.92323e-20	1.77672e-18	NOP5-2	PREDICTED: probable nucleolar protein 5-1 [Arachis duranensis]	Genetic Information Processing	Translation	ko03008//Ribosome biogenesis in eukaryotes	K14565	GO:0032991//macromolecular complex	-	-
1	State 1,2,3,6,4,5 -vs- State 1,7	ncbi_112789183	2	1.08541e-09	1.67842e-08	N	PREDICTED: TMV resistance protein N-like [Arachis duranensis]	-	-	-	-	-	-	-
1	State 1,2,3,6,4,5 -vs- State 1,7	ncbi_112789194	5	6.41212e-12	1.18989e-10	HUA2	PREDICTED: ENHANCER OF AG-4 protein 2 [Arachis ipaensis]	-	-	-	-	-	-	-
1	State 1,2,3,6,4,5 -vs- State 1,7	ncbi_112789205	4	5.89227e-21	1.84027e-19	YLS8	PREDICTED: thioredoxin-like protein YLS8 [Arachis duranensis]	Genetic Information Processing	Transcription	ko03040//Spliceosome	K12859	GO:0032991//macromolecular complex;GO:0043231//intracellular membrane-bounded organelle;GO:0044423//virion part	-	GO:0000280//nuclear division;GO:0006605//protein targeting;GO:0016192//vesicle-mediated transport;GO:0032989//cellular component morphogenesis;GO:0040007//growth
1	State 1,2,3,6,4,5 -vs- State 1,7	ncbi_112789207	2	1.51349e-10	2.50979e-09	ELC	PREDICTED: protein ELC-like [Arachis ipaensis]	Cellular Processes	Transport and catabolism	ko04144//Endocytosis	K12183	-	-	GO:0008104//protein localization
1	State 1,2,3,6,4,5 -vs- State 1,7	ncbi_112789211	3	2.61962e-28	1.14002e-26	PCKR1	PREDICTED: peptidyl-prolyl cis-trans isomerase-like [Arachis duranensis]	-	-	-	-	-	-	-
1	State 1,2,3,6,4,5 -vs- State 1,7	ncbi_112789230	5	6.90128e-14	1.47686e-12	--	calcium-binding EF-hand protein [Medicago truncatula]	-	-	-	-	-	-	-
1	State 1,2,3,6,4,5 -vs- State 1,7	ncbi_112789234	5	8.49859e-10	1.32656e-08	Bp10	PREDICTED: L-ascorbate oxidase homolog [Arachis duranensis]	-	-	-	-	-	GO:0016682//oxidoreductase activity, acting on diphenols and related substances as donors, oxygen as acceptor	GO:0044710//single-organism metabolic process
1	State 1,2,3,6,4,5 -vs- State 1,7	ncbi_112789235	3	7.93533e-17	2.01538e-15	CAO	PREDICTED: signal recognition particle 43 kDa protein, chloroplastic [Arachis ipaensis]	-	-	-	-	GO:0044444//cytoplasmic part	-	-
1	State 1,2,3,6,4,5 -vs- State 1,7	ncbi_112789238	5	1.25658e-11	2.28598e-10	EXLA2	PREDICTED: expansin-like A2 [Arachis duranensis]	-	-	-	-	-	-	GO:0000003//reproduction
1	State 1,2,3,6,4,5 -vs- State 1,7	ncbi_112789240	2	1.33223e-19	3.90569e-18	--	PREDICTED: myosin-9 [Arachis duranensis]	-	-	-	-	-	-	-
1	State 1,2,3,6,4,5 -vs- State 1,7	ncbi_112789247	2	5.12329e-20	1.53872e-18	PTM	PREDICTED: DDT domain-containing protein PTM [Arachis duranensis]	-	-	-	-	-	-	-
1	State 1,2,3,6,4,5 -vs- State 1,7	ncbi_112789250	2	1.87771e-20	5.74111e-19	BETAC-AD	PREDICTED: beta-adaptin-like protein B isoform X1 [Arachis duranensis]	-	-	-	-	GO:0030119//AP-type membrane coat adaptor complex	GO:0022892//substrate-specific transporter activity	GO:0015031//protein transport
1	State 1,2,3,6,4,5 -vs- State 1,7	ncbi_112789253	5	9.51873e-10	1.47963e-08	--	saccharopine dehydrogenase [Medicago truncatula]	-	-	-	-	GO:0031976//plastid thylakoid	GO:0003824//catalytic activity	GO:0044710//single-organism metabolic process
1	State 1,2,3,6,4,5 -vs- State 1,7	ncbi_112789259	3	8.26138e-20	2.46046e-18	HEMC	PREDICTED: porphobilinogen deaminase, chloroplastic isoform X1 [Arachis duranensis]	Metabolism;Metabolism;Metabolism	Global and overview maps;Global and overview maps;Metabolism of cofactors and vitamins	ko01100//Metabolic pathways;ko01110//Biosynthesis of secondary metabolites;ko00860//Porphyrin and chlorophyll metabolism	K01749;K01749;K01749	GO:0005576//extracellular region;GO:0009526//plastid envelope;GO:0009532//plastid stroma	GO:0003824//catalytic activity	GO:0000097//sulfur amino acid biosynthetic process;GO:0006090//pyruvate metabolic process;GO:0006091//generation of precursor metabolites and energy;GO:0006355//regulation of transcription, DNA-templated;GO:0006739//NADP metabolic process;GO:0006743//ubiquinone metabolic process;GO:0006779//porphyrin-containing compound biosynthetic process;GO:0009696//salicylic acid metabolic process;GO:0009887/…
1	State 1,2,3,6,4,5 -vs- State 1,7	ncbi_112789269	2	7.59373e-40	4.87806e-38	NADK1	PREDICTED: NAD(H) kinase 1 [Arachis duranensis]	Metabolism;Metabolism	Global and overview maps;Metabolism of cofactors and vitamins	ko01100//Metabolic pathways;ko00760//Nicotinate and nicotinamide metabolism	K00858;K00858	-	-	-
1	State 1,2,3,6,4,5 -vs- State 1,7	ncbi_112789270	5	4.73222e-22	1.56583e-20	RER4	PREDICTED: protein RETICULATA-RELATED 4, chloroplastic-like [Arachis duranensis]	-	-	-	-	GO:0009528//plastid inner membrane	-	-
1	State 1,2,3,6,4,5 -vs- State 1,7	ncbi_112789279	4	1.05531e-09	1.63364e-08	CYP81E8	PREDICTED: cytochrome P450 81E8-like [Arachis ipaensis]	-	-	-	-	-	GO:0016705//oxidoreductase activity, acting on paired donors, with incorporation or reduction of molecular oxygen;GO:0046872//metal ion binding	-
1	State 1,2,3,6,4,5 -vs- State 1,7	ncbi_112789282	4	1.38329e-15	3.30689e-14	RH42	PREDICTED: DEAD-box ATP-dependent RNA helicase 42-like [Arachis duranensis]	Genetic Information Processing	Transcription	ko03040//Spliceosome	K12811	-	GO:0017111//nucleoside-triphosphatase activity;GO:0032550//purine ribonucleoside binding	-
1	State 1,2,3,6,4,5 -vs- State 1,7	ncbi_112789327	2	2.29573e-20	6.9922e-19	slr0537	PREDICTED: uncharacterized sugar kinase slr0537-like [Arachis duranensis]	-	-	-	-	-	GO:0016773//phosphotransferase activity, alcohol group as acceptor	GO:0006090//pyruvate metabolic process;GO:0006351//transcription, DNA-templated;GO:0009658//chloroplast organization;GO:0009668//plastid membrane organization;GO:0016310//phosphorylation;GO:0019321//pentose metabolic process
1	State 1,2,3,6,4,5 -vs- State 1,7	ncbi_112789334	2	6.3833e-49	5.33114e-47	GGACT	AIG2-like protein [Corchorus olitorius]	-	-	-	-	-	GO:0016740//transferase activity	-
1	State 1,2,3,6,4,5 -vs- State 1,7	ncbi_112789339	3	6.91885e-19	1.95984e-17	At4g22110	PREDICTED: alcohol dehydrogenase-like 5 [Arachis duranensis]	Metabolism;Metabolism;Metabolism;Metabolism;Metabolism;Metabolism	Global and overview maps;Global and overview maps;Global and overview maps;Carbohydrate metabolism;Lipid metabolism;Amino acid metabolism	ko01100//Metabolic pathways;ko01110//Biosynthesis of secondary metabolites;ko01200//Carbon metabolism;ko00010//Glycolysis / Gluconeogenesis;ko00071//Fatty acid degradation;ko00350//Tyrosine metabolism	K00121;K00121;K00121;K00121;K00121;K00121	-	GO:0003824//catalytic activity;GO:0043169//cation binding	GO:0044710//single-organism metabolic process
1	State 1,2,3,6,4,5 -vs- State 1,7	ncbi_112789341	5	8.59797e-10	1.34148e-08	--	PREDICTED: remodeling and spacing factor 1-like isoform X2 [Arachis duranensis]	-	-	-	-	-	-	-
1	State 1,2,3,6,4,5 -vs- State 1,7	ncbi_112789342	2	9.80899e-10	1.52176e-08	--	Bromodomain adjacent to zinc finger domain protein 1A [Glycine soja]	-	-	-	-	-	-	-
1	State 1,2,3,6,4,5 -vs- State 1,7	ncbi_112789352	2	5.8105e-08	7.57577e-07	TOP1B	PREDICTED: DNA topoisomerase 1-like [Arachis duranensis]	-	-	-	-	-	-	-
1	State 1,2,3,6,4,5 -vs- State 1,7	ncbi_112789355	3	4.38438e-13	8.86582e-12	SIGA	PREDICTED: RNA polymerase sigma factor sigA [Arachis duranensis]	-	-	-	-	GO:0009536//plastid	GO:0000996//core DNA-dependent RNA polymerase binding promoter specificity activity;GO:0001071//nucleic acid binding transcription factor activity;GO:0003676//nucleic acid binding	GO:0006970//response to osmotic stress;GO:0009746//response to hexose;GO:0010109//regulation of photosynthesis;GO:0010468//regulation of gene expression;GO:0010556//regulation of macromolecule biosynthetic process;GO:0032774//RNA biosynthetic process;GO:0034645//cellular macromolecule biosynthetic process;GO:0042044//fluid transport;GO:0051775//response to redox state
1	State 1,2,3,6,4,5 -vs- State 1,7	ncbi_112789356	2	3.44549e-39	2.15691e-37	SLC37A2	glycerol-3-phosphate transporter [Medicago truncatula]	-	-	-	-	-	-	-
1	State 1,2,3,6,4,5 -vs- State 1,7	ncbi_112789358	2	1.94314e-198	9.16748e-196	HSP22	PREDICTED: heat shock 22 kDa protein, mitochondrial isoform X1 [Arachis duranensis]	Genetic Information Processing	Folding, sorting and degradation	ko04141//Protein processing in endoplasmic reticulum	K13993	-	-	-
1	State 1,2,3,6,4,5 -vs- State 1,7	ncbi_112789362	3	7.14722e-42	4.84e-40	PEX11B	PREDICTED: peroxisomal membrane protein 11B [Arachis duranensis]	-	-	-	-	-	-	GO:0007031//peroxisome organization
1	State 1,2,3,6,4,5 -vs- State 1,7	ncbi_112789391	2	2.3675e-08	3.21136e-07	ENT1	PREDICTED: equilibrative nucleotide transporter 1 [Arachis duranensis]	-	-	-	-	-	-	-
1	State 1,2,3,6,4,5 -vs- State 1,7	ncbi_112789402	5	1.0759e-33	5.66917e-32	AGL15	PREDICTED: agamous-like MADS-box protein AGL15 [Arachis duranensis]	-	-	-	-	-	-	-
1	State 1,2,3,6,4,5 -vs- State 1,7	ncbi_112789414	3	2.16821e-29	9.86987e-28	RPL1	PREDICTED: 50S ribosomal protein L1, chloroplastic isoform X1 [Arachis ipaensis]	Genetic Information Processing	Translation	ko03010//Ribosome	K02863	-	-	-
1	State 1,2,3,6,4,5 -vs- State 1,7	ncbi_112789418	3	6.37294e-38	3.85079e-36	AIMP1	PREDICTED: aminoacyl tRNA synthase complex-interacting multifunctional protein 1 [Arachis duranensis]	-	-	-	-	-	-	-
1	State 1,2,3,6,4,5 -vs- State 1,7	ncbi_112789431	5	1.87609e-08	2.56481e-07	--	Histone-lysine N-methyltransferase MLL4 [Glycine soja]	-	-	-	-	-	-	-
1	State 1,2,3,6,4,5 -vs- State 1,7	ncbi_112789435	3	0	0	PSBT	PREDICTED: photosystem II 5 kDa protein, chloroplastic-like [Arachis duranensis]	-	-	-	-	-	-	-
1	State 1,2,3,6,4,5 -vs- State 1,7	ncbi_112789457	2	4.30753e-10	6.88201e-09	SF1	PREDICTED: branchpoint-bridging protein [Arachis duranensis]	-	-	-	-	-	-	-
1	State 1,2,3,6,4,5 -vs- State 1,7	ncbi_112789461	2	1.2618e-23	4.47884e-22	TPPA	PREDICTED: trehalose-phosphate phosphatase A-like [Arachis ipaensis]	Metabolism;Metabolism	Global and overview maps;Carbohydrate metabolism	ko01100//Metabolic pathways;ko00500//Starch and sucrose metabolism	K01087;K01087	-	-	-
1	State 1,2,3,6,4,5 -vs- State 1,7	ncbi_112789476	4	1.54377e-28	6.80137e-27	GAE2	PREDICTED: UDP-glucuronate 4-epimerase 2-like [Arachis duranensis]	Metabolism;Metabolism	Global and overview maps;Carbohydrate metabolism	ko01100//Metabolic pathways;ko00520//Amino sugar and nucleotide sugar metabolism	K08679;K08679	GO:0000139//Golgi membrane;GO:0031224//intrinsic component of membrane	GO:0016857//racemase and epimerase activity, acting on carbohydrates and derivatives;GO:0048037//cofactor binding	GO:0044238//primary metabolic process
1	State 1,2,3,6,4,5 -vs- State 1,7	ncbi_112789495	3	1.32384e-21	4.28295e-20	--	PREDICTED: uncharacterized protein LOC107477586 [Arachis duranensis]	-	-	-	-	-	-	-
1	State 1,2,3,6,4,5 -vs- State 1,7	ncbi_112789512	3	3.26892e-19	9.4016e-18	ndhT	PREDICTED: NAD(P)H-quinone oxidoreductase subunit T, chloroplastic [Arachis duranensis]	-	-	-	-	-	-	-
1	State 1,2,3,6,4,5 -vs- State 1,7	ncbi_112789514	3	3.58183e-11	6.24804e-10	slr0305	PREDICTED: TVP38/TMEM64 family membrane protein slr0305 [Arachis duranensis]	-	-	-	-	-	-	-
1	State 1,2,3,6,4,5 -vs- State 1,7	ncbi_112789519	5	7.62301e-10	1.19355e-08	--	PREDICTED: COX assembly mitochondrial protein 2 homolog [Arachis duranensis]	-	-	-	-	-	-	-
1	State 1,2,3,6,4,5 -vs- State 1,7	ncbi_112789522	2	4.09451e-18	1.11845e-16	NHL1	PREDICTED: protein YLS9-like [Arachis duranensis]	-	-	-	-	-	-	-
1	State 1,2,3,6,4,5 -vs- State 1,7	ncbi_112789527	5	1.71391e-08	2.35077e-07	--	late embryogenesis abundant protein [Medicago truncatula]	-	-	-	-	-	-	-
1	State 1,2,3,6,4,5 -vs- State 1,7	ncbi_112789529	2	1.14842e-14	2.59396e-13	aifm2	PREDICTED: apoptosis-inducing factor homolog A-like [Arachis duranensis]	-	-	-	-	-	-	-
1	State 1,2,3,6,4,5 -vs- State 1,7	ncbi_112789546	5	3.22302e-10	5.1924e-09	DNAJC8	PREDICTED: J domain-containing protein spf31-like [Arachis duranensis]	-	-	-	-	-	-	-
1	State 1,2,3,6,4,5 -vs- State 1,7	ncbi_112789555	2	3.19757e-63	3.51535e-61	DNAJ1	PREDICTED: dnaJ protein homolog [Arachis ipaensis]	Genetic Information Processing	Folding, sorting and degradation	ko04141//Protein processing in endoplasmic reticulum	K09503	-	GO:0005515//protein binding;GO:0043169//cation binding	GO:0006950//response to stress;GO:0044267//cellular protein metabolic process
1	State 1,2,3,6,4,5 -vs- State 1,7	ncbi_112789556	2	5.13471e-11	8.82927e-10	ROSY1	Phosphatidylglycerol/phosphatidylinositol transfer protein [Glycine soja]	-	-	-	-	-	-	-
1	State 1,2,3,6,4,5 -vs- State 1,7	ncbi_112789584	3	5.52045e-24	1.99937e-22	RPS7	PREDICTED: 40S ribosomal protein S7-like isoform X2 [Arachis duranensis]	Genetic Information Processing	Translation	ko03010//Ribosome	K02993	GO:0030529//intracellular ribonucleoprotein complex	-	GO:0010467//gene expression
1	State 1,2,3,6,4,5 -vs- State 1,7	ncbi_112789597	2	5.04282e-22	1.66706e-20	--	PREDICTED: uncharacterized protein LOC107477728 [Arachis duranensis]	-	-	-	-	-	-	-
1	State 1,2,3,6,4,5 -vs- State 1,7	ncbi_112789603	5	8.23045e-13	1.63234e-11	ACO3	PREDICTED: aconitate hydratase, cytoplasmic [Arachis duranensis]	Metabolism;Metabolism;Metabolism;Metabolism;Metabolism;Metabolism;Metabolism	Global and overview maps;Global and overview maps;Global and overview maps;Global and overview maps;Carbohydrate metabolism;Global and overview maps;Carbohydrate metabolism	ko01100//Metabolic pathways;ko01110//Biosynthesis of secondary metabolites;ko01200//Carbon metabolism;ko01230//Biosynthesis of amino acids;ko00630//Glyoxylate and dicarboxylate metabolism;ko01210//2-Oxocarboxylic acid metabolism;ko00020//Citrate cycle (TCA cycle)	K01681;K01681;K01681;K01681;K01681;K01681;K01681	-	GO:0003824//catalytic activity;GO:0051536//iron-sulfur cluster binding	-
1	State 1,2,3,6,4,5 -vs- State 1,7	ncbi_112789605	5	3.09991e-17	8.07449e-16	--	DUF4228 domain protein [Medicago truncatula]	-	-	-	-	-	-	-
1	State 1,2,3,6,4,5 -vs- State 1,7	ncbi_112789608	4	2.46225e-21	7.84133e-20	DTX40	PREDICTED: protein DETOXIFICATION 40-like [Arachis duranensis]	-	-	-	-	GO:0031224//intrinsic component of membrane	GO:0015291//secondary active transmembrane transporter activity	GO:0044763//single-organism cellular process
1	State 1,2,3,6,4,5 -vs- State 1,7	ncbi_112789645	4	6.1164e-12	1.13679e-10	PDIL2-1	PREDICTED: probable protein disulfide-isomerase A6 [Arachis duranensis]	Genetic Information Processing	Folding, sorting and degradation	ko04141//Protein processing in endoplasmic reticulum	K09584	GO:0043231//intracellular membrane-bounded organelle	GO:0003824//catalytic activity	GO:0019725//cellular homeostasis;GO:0044267//cellular protein metabolic process
1	State 1,2,3,6,4,5 -vs- State 1,7	ncbi_112789654	4	8.20658e-12	1.51186e-10	VLN2	PREDICTED: villin-2 isoform X1 [Arachis duranensis]	-	-	-	-	-	-	-
1	State 1,2,3,6,4,5 -vs- State 1,7	ncbi_112789678	2	1.04958e-10	1.76557e-09	CML50	PREDICTED: probable calcium-binding protein CML49 [Arachis ipaensis]	Organismal Systems	Environmental adaptation	ko04626//Plant-pathogen interaction	K13448	-	-	-
1	State 1,2,3,6,4,5 -vs- State 1,7	ncbi_112789700	2	3.85262e-45	2.87996e-43	SIR	PREDICTED: sulfite reductase [ferredoxin], chloroplastic [Arachis duranensis]	Metabolism;Metabolism	Global and overview maps;Energy metabolism	ko01100//Metabolic pathways;ko00920//Sulfur metabolism	K00392;K00392	GO:0042646//plastid nucleoid	GO:0003676//nucleic acid binding;GO:0016673//oxidoreductase activity, acting on a sulfur group of donors, iron-sulfur protein as acceptor;GO:0043169//cation binding;GO:0046906//tetrapyrrole binding;GO:0051536//iron-sulfur cluster binding	GO:0006355//regulation of transcription, DNA-templated;GO:0019418//sulfide oxidation;GO:0036385//nucleoid DNA packaging;GO:0051052//regulation of DNA metabolic process
1	State 1,2,3,6,4,5 -vs- State 1,7	ncbi_112789702	2	4.1063e-248	2.81281e-245	KRP1	PREDICTED: calcium-binding protein PBP1-like [Arachis duranensis]	-	-	-	-	-	-	-
1	State 1,2,3,6,4,5 -vs- State 1,7	ncbi_112789712	2	3.1479e-09	4.66618e-08	PHOS34	PREDICTED: universal stress protein PHOS34-like isoform X1 [Ipomoea nil]	-	-	-	-	-	-	-
1	State 1,2,3,6,4,5 -vs- State 1,7	ncbi_112789729	3	2.09962e-56	2.06313e-54	petC	PREDICTED: cytochrome b6-f complex iron-sulfur subunit, chloroplastic-like [Arachis duranensis]	Metabolism;Metabolism	Global and overview maps;Energy metabolism	ko01100//Metabolic pathways;ko00195//Photosynthesis	K02636;K02636	GO:0031224//intrinsic component of membrane;GO:0034357//photosynthetic membrane	GO:0009055//electron carrier activity;GO:0043169//cation binding;GO:0051536//iron-sulfur cluster binding;GO:0052880//oxidoreductase activity, acting on diphenols and related substances as donors, with copper protein as acceptor	GO:0015992//proton transport;GO:0044237//cellular metabolic process;GO:0044710//single-organism metabolic process
1	State 1,2,3,6,4,5 -vs- State 1,7	ncbi_112789737	3	1.77332e-08	2.42711e-07	THF1	PREDICTED: protein THYLAKOID FORMATION1, chloroplastic-like [Arachis duranensis]	-	-	-	-	-	-	-
1	State 1,2,3,6,4,5 -vs- State 1,7	ncbi_112789766	2	1.22915e-22	4.17769e-21	--	PREDICTED: uncharacterized protein LOC107477890 [Arachis duranensis]	-	-	-	-	-	-	-
1	State 1,2,3,6,4,5 -vs- State 1,7	ncbi_112789769	2	4.36017e-23	1.51447e-21	PLT4	PREDICTED: probable polyol transporter 4 isoform X1 [Arachis duranensis]	-	-	-	-	GO:0031224//intrinsic component of membrane	GO:0015291//secondary active transmembrane transporter activity	GO:0044763//single-organism cellular process;GO:0044765//single-organism transport
1	State 1,2,3,6,4,5 -vs- State 1,7	ncbi_112789786	2	2.70187e-08	3.64893e-07	RMA1H1	PREDICTED: E3 ubiquitin-protein ligase RMA1H1-like isoform X1 [Arachis duranensis]	Genetic Information Processing	Folding, sorting and degradation	ko04141//Protein processing in endoplasmic reticulum	K10666	-	-	-
1	State 1,2,3,6,4,5 -vs- State 1,7	ncbi_112789795	5	3.03056e-16	7.48603e-15	--	PREDICTED: activating signal cointegrator 1 complex subunit 2 homolog [Arachis duranensis]	-	-	-	-	-	-	-
1	State 1,2,3,6,4,5 -vs- State 1,7	ncbi_112789824	2	3.93863e-19	1.12777e-17	GIF3	PREDICTED: GRF1-interacting factor 3 [Arachis duranensis]	-	-	-	-	-	-	-
1	State 1,2,3,6,4,5 -vs- State 1,7	ncbi_112789826	3	4.47314e-20	1.348e-18	ERF9	PREDICTED: ethylene-responsive transcription factor 9-like [Arachis duranensis]	-	-	-	-	-	-	-
1	State 1,2,3,6,4,5 -vs- State 1,7	ncbi_112789839	4	3.13325e-10	5.05241e-09	RPN1A	PREDICTED: 26S proteasome non-ATPase regulatory subunit 2 homolog A [Arachis ipaensis]	Genetic Information Processing	Folding, sorting and degradation	ko03050//Proteasome	K03028	-	-	GO:0009894//regulation of catabolic process
1	State 1,2,3,6,4,5 -vs- State 1,7	ncbi_112789892	5	2.74542e-08	3.70704e-07	ASIL2	PREDICTED: trihelix transcription factor ASIL2 [Arachis ipaensis]	-	-	-	-	-	-	-
1	State 1,2,3,6,4,5 -vs- State 1,7	ncbi_112789917	5	2.74147e-09	4.08582e-08	TPS7	PREDICTED: probable alpha,alpha-trehalose-phosphate synthase [UDP-forming] 7 [Arachis duranensis]	Metabolism;Metabolism	Global and overview maps;Carbohydrate metabolism	ko01100//Metabolic pathways;ko00500//Starch and sucrose metabolism	K16055;K16055	GO:0044444//cytoplasmic part	GO:0016740//transferase activity	GO:0005991//trehalose metabolic process;GO:0006006//glucose metabolic process
1	State 1,2,3,6,4,5 -vs- State 1,7	ncbi_112789926	2	9.84425e-64	1.09408e-61	UBQ10	PREDICTED: LOW QUALITY PROTEIN: polyubiquitin-like [Cucumis sativus]	-	-	-	-	-	-	-
1	State 1,2,3,6,4,5 -vs- State 1,7	ncbi_112789935	5	1.4838e-08	2.05015e-07	NRPB10L	PREDICTED: DNA-directed RNA polymerase subunit 10-like protein [Arachis ipaensis]	Metabolism;Metabolism;Metabolism;Genetic Information Processing	Global and overview maps;Nucleotide metabolism;Nucleotide metabolism;Transcription	ko01100//Metabolic pathways;ko00230//Purine metabolism;ko00240//Pyrimidine metabolism;ko03020//RNA polymerase	K03007;K03007;K03007;K03007	-	GO:0034062//RNA polymerase activity;GO:0046914//transition metal ion binding	GO:0034645//cellular macromolecule biosynthetic process
1	State 1,2,3,6,4,5 -vs- State 1,7	ncbi_112789939	2	1.39865e-11	2.53021e-10	MORC6	PREDICTED: protein MICRORCHIDIA 6-like isoform X3 [Arachis duranensis]	-	-	-	-	-	GO:0003824//catalytic activity	GO:0006342//chromatin silencing;GO:0007059//chromosome segregation;GO:0007389//pattern specification process;GO:0009653//anatomical structure morphogenesis
1	State 1,2,3,6,4,5 -vs- State 1,7	ncbi_112789946	4	2.09142e-14	4.64297e-13	-	-	-	-	-	-	-	-	-
1	State 1,2,3,6,4,5 -vs- State 1,7	ncbi_112789958	4	3.99064e-17	1.03042e-15	FH5	PREDICTED: formin-like protein 5 [Arachis ipaensis]	-	-	-	-	-	-	-
1	State 1,2,3,6,4,5 -vs- State 1,7	ncbi_112789961	2	2.74913e-23	9.64768e-22	At1g51060	PREDICTED: probable histone H2A.1 [Arachis duranensis]	-	-	-	-	GO:0043231//intracellular membrane-bounded organelle;GO:0043232//intracellular non-membrane-bounded organelle	GO:0003676//nucleic acid binding;GO:0046983//protein dimerization activity	-
1	State 1,2,3,6,4,5 -vs- State 1,7	ncbi_112789965	2	7.31714e-29	3.25999e-27	At1g51060	PREDICTED: probable histone H2A.1 [Arachis duranensis]	-	-	-	-	GO:0043231//intracellular membrane-bounded organelle;GO:0043232//intracellular non-membrane-bounded organelle	GO:0003676//nucleic acid binding;GO:0046983//protein dimerization activity	-
1	State 1,2,3,6,4,5 -vs- State 1,7	ncbi_112789966	2	1.17815e-39	7.49388e-38	CIGR1	PREDICTED: chitin-inducible gibberellin-responsive protein 1-like [Arachis duranensis]	-	-	-	-	-	-	GO:0010468//regulation of gene expression
1	State 1,2,3,6,4,5 -vs- State 1,7	ncbi_112789979	4	6.1497e-17	1.56914e-15	At4g27270	PREDICTED: probable NAD(P)H dehydrogenase (quinone) FQR1-like 1 [Arachis duranensis]	Metabolism;Metabolism	Global and overview maps;Metabolism of cofactors and vitamins	ko01110//Biosynthesis of secondary metabolites;ko00130//Ubiquinone and other terpenoid-quinone biosynthesis	K03809;K03809	-	-	-
1	State 1,2,3,6,4,5 -vs- State 1,7	ncbi_112790006	3	1.12686e-187	4.8653e-185	CAB13	PREDICTED: chlorophyll a-b binding protein 13, chloroplastic [Arachis duranensis]	Metabolism;Metabolism	Global and overview maps;Energy metabolism	ko01100//Metabolic pathways;ko00196//Photosynthesis - antenna proteins	K08914;K08914	GO:0009521//photosystem;GO:0031224//intrinsic component of membrane	GO:0043169//cation binding;GO:0046906//tetrapyrrole binding	GO:0006091//generation of precursor metabolites and energy;GO:0006464//cellular protein modification process
1	State 1,2,3,6,4,5 -vs- State 1,7	ncbi_112790032	5	1.15544e-10	1.93316e-09	TSJT1	PREDICTED: stem-specific protein TSJT1-like [Arachis duranensis]	-	-	-	-	GO:0005911//cell-cell junction;GO:0016020//membrane;GO:0043231//intracellular membrane-bounded organelle;GO:0044444//cytoplasmic part	-	GO:0009863//salicylic acid mediated signaling pathway;GO:0042743//hydrogen peroxide metabolic process
1	State 1,2,3,6,4,5 -vs- State 1,7	ncbi_112790033	2	7.91671e-13	1.57231e-11	--	PREDICTED: uncharacterized protein LOC107641695 isoform X1 [Arachis ipaensis]	-	-	-	-	-	-	-
1	State 1,2,3,6,4,5 -vs- State 1,7	ncbi_112790036	4	1.83032e-19	5.33301e-18	Wdr44	PREDICTED: WD repeat-containing protein 44 [Arachis ipaensis]	-	-	-	-	-	-	-
1	State 1,2,3,6,4,5 -vs- State 1,7	ncbi_112790037	3	4.34279e-08	5.73776e-07	SECY	PREDICTED: preprotein translocase subunit SECY, chloroplastic [Arachis duranensis]	Genetic Information Processing;Cellular Processes;Genetic Information Processing	Folding, sorting and degradation;Transport and catabolism;Folding, sorting and degradation	ko04141//Protein processing in endoplasmic reticulum;ko04145//Phagosome;ko03060//Protein export	K10956;K10956;K10956	-	-	-
1	State 1,2,3,6,4,5 -vs- State 1,7	ncbi_112790071	3	1.09486e-49	9.29654e-48	HEBP2	PREDICTED: heme-binding protein 2 [Arachis duranensis]	-	-	-	-	-	-	-
1	State 1,2,3,6,4,5 -vs- State 1,7	ncbi_112790076	2	8.43952e-28	3.60235e-26	GA2OX1	PREDICTED: gibberellin 2-beta-dioxygenase 1-like [Arachis duranensis]	Metabolism;Metabolism	Global and overview maps;Metabolism of terpenoids and polyketides	ko01110//Biosynthesis of secondary metabolites;ko00904//Diterpenoid biosynthesis	K04125;K04125	-	-	-
1	State 1,2,3,6,4,5 -vs- State 1,7	ncbi_112790080	4	7.52656e-22	2.46639e-20	PARA	PREDICTED: probable glutathione S-transferase parA [Arachis duranensis]	Metabolism	Metabolism of other amino acids	ko00480//Glutathione metabolism	K00799	-	-	-
1	State 1,2,3,6,4,5 -vs- State 1,7	ncbi_112790081	3	7.5452e-09	1.07204e-07	PARC	PREDICTED: probable glutathione S-transferase parC [Arachis duranensis]	Metabolism	Metabolism of other amino acids	ko00480//Glutathione metabolism	K00799	-	GO:0003824//catalytic activity	-
1	State 1,2,3,6,4,5 -vs- State 1,7	ncbi_112790087	5	1.46297e-45	1.10993e-43	--	PREDICTED: uncharacterized protein LOC107478502 [Arachis duranensis]	-	-	-	-	-	-	-
1	State 1,2,3,6,4,5 -vs- State 1,7	ncbi_112790104	5	9.0456e-09	1.27353e-07	HGO	PREDICTED: homogentisate 1,2-dioxygenase [Arachis duranensis]	Metabolism;Metabolism	Global and overview maps;Amino acid metabolism	ko01100//Metabolic pathways;ko00350//Tyrosine metabolism	K00451;K00451	-	GO:0016491//oxidoreductase activity	GO:0006558//L-phenylalanine metabolic process
1	State 1,2,3,6,4,5 -vs- State 1,7	ncbi_112775779	3	2.04783e-10	3.34912e-09	--	Nodule Cysteine-Rich (NCR) secreted peptide [Medicago truncatula]	-	-	-	-	-	-	-
1	State 1,2,3,6,4,5 -vs- State 1,7	ncbi_112790126	5	4.31039e-11	7.46227e-10	hbdA	PREDICTED: 3-hydroxybutyryl-CoA dehydrogenase [Arachis ipaensis]	Metabolism;Metabolism;Metabolism	Global and overview maps;Amino acid metabolism;Carbohydrate metabolism	ko01100//Metabolic pathways;ko00360//Phenylalanine metabolism;ko00650//Butanoate metabolism	K00074;K00074;K00074	GO:0042579//microbody	GO:0016614//oxidoreductase activity, acting on CH-OH group of donors;GO:0043168//anion binding;GO:0048037//cofactor binding	GO:0016192//vesicle-mediated transport;GO:0032787//monocarboxylic acid metabolic process;GO:0042221//response to chemical;GO:0043094//cellular metabolic compound salvage
1	State 1,2,3,6,4,5 -vs- State 1,7	ncbi_112790132	3	5.42641e-100	1.03919e-97	RPS20	PREDICTED: 30S ribosomal protein S20, chloroplastic [Arachis duranensis]	Genetic Information Processing	Translation	ko03010//Ribosome	K02968	GO:0009526//plastid envelope;GO:0009532//plastid stroma;GO:0030529//intracellular ribonucleoprotein complex	GO:0003723//RNA binding;GO:0005198//structural molecule activity	GO:0006779//porphyrin-containing compound biosynthetic process;GO:0010467//gene expression;GO:0016072//rRNA metabolic process
1	State 1,2,3,6,4,5 -vs- State 1,7	ncbi_112790152	5	1.95482e-14	4.35055e-13	YKT61	PREDICTED: VAMP-like protein YKT61 [Arachis duranensis]	Genetic Information Processing	Folding, sorting and degradation	ko04130//SNARE interactions in vesicular transport	K08516	GO:0031224//intrinsic component of membrane	-	GO:0006810//transport
1	State 1,2,3,6,4,5 -vs- State 1,7	ncbi_112790238	2	8.37895e-09	1.18483e-07	TAF15	PREDICTED: serine/arginine-rich splicing factor SR45 [Arachis duranensis]	-	-	-	-	-	-	-
1	State 1,2,3,6,4,5 -vs- State 1,7	ncbi_112790268	2	2.37216e-19	6.87521e-18	VIL1	PREDICTED: VIN3-like protein 1 isoform X1 [Arachis duranensis]	-	-	-	-	-	-	-
1	State 1,2,3,6,4,5 -vs- State 1,7	ncbi_112790285	3	2.1502e-17	5.64825e-16	COL16	PREDICTED: zinc finger protein CONSTANS-LIKE 16 [Arachis duranensis]	-	-	-	-	GO:0005622//intracellular	-	-
1	State 1,2,3,6,4,5 -vs- State 1,7	ncbi_112790300	3	1.41304e-25	5.52193e-24	RPL3A	PREDICTED: 50S ribosomal protein L3, chloroplastic-like [Arachis duranensis]	Genetic Information Processing	Translation	ko03010//Ribosome	K02906	GO:0009526//plastid envelope;GO:0009532//plastid stroma;GO:0030529//intracellular ribonucleoprotein complex	GO:0003723//RNA binding;GO:0005198//structural molecule activity	GO:0006090//pyruvate metabolic process;GO:0006605//protein targeting;GO:0006779//porphyrin-containing compound biosynthetic process;GO:0010467//gene expression;GO:0016072//rRNA metabolic process;GO:0043623//cellular protein complex assembly
1	State 1,2,3,6,4,5 -vs- State 1,7	ncbi_112790309	5	3.79868e-34	2.04394e-32	SARD1	PREDICTED: protein SAR DEFICIENT 1-like [Arachis duranensis]	-	-	-	-	-	-	-
1	State 1,2,3,6,4,5 -vs- State 1,7	ncbi_112790319	2	5.80257e-22	1.912e-20	--	PREDICTED: uncharacterized protein LOC107478784 [Arachis duranensis]	-	-	-	-	-	-	-
1	State 1,2,3,6,4,5 -vs- State 1,7	ncbi_112790342	3	1.12681e-26	4.57924e-25	GATA21	PREDICTED: GATA transcription factor 21 [Arachis duranensis]	-	-	-	-	-	-	-
1	State 1,2,3,6,4,5 -vs- State 1,7	ncbi_112790362	2	1.27344e-34	6.96236e-33	IQM4	PREDICTED: IQ domain-containing protein IQM1 [Arachis duranensis]	-	-	-	-	-	-	-
1	State 1,2,3,6,4,5 -vs- State 1,7	ncbi_112790368	4	3.56946e-18	9.78785e-17	GTE10	PREDICTED: transcription factor GTE10-like [Arachis duranensis]	-	-	-	-	-	-	-
1	State 1,2,3,6,4,5 -vs- State 1,7	ncbi_112790396	2	2.12258e-11	3.7809e-10	At3g48440	PREDICTED: zinc finger CCCH domain-containing protein 43 [Arachis duranensis]	-	-	-	-	-	-	-
1	State 1,2,3,6,4,5 -vs- State 1,7	ncbi_112790411	3	2.03625e-24	7.53572e-23	CP31B	PREDICTED: 28 kDa ribonucleoprotein, chloroplastic [Arachis duranensis]	-	-	-	-	-	-	-
1	State 1,2,3,6,4,5 -vs- State 1,7	ncbi_112790413	5	3.31146e-08	4.44021e-07	RFS2	PREDICTED: probable galactinol--sucrose galactosyltransferase 2 [Arachis duranensis]	-	-	-	-	-	GO:0003824//catalytic activity	-
1	State 1,2,3,6,4,5 -vs- State 1,7	ncbi_112790419	4	3.5738e-11	6.23555e-10	HAM1	PREDICTED: histone acetyltransferase of the MYST family 2-like [Arachis duranensis]	-	-	-	-	GO:0043231//intracellular membrane-bounded organelle	GO:0016746//transferase activity, transferring acyl groups	GO:0010468//regulation of gene expression;GO:0016570//histone modification
1	State 1,2,3,6,4,5 -vs- State 1,7	ncbi_112790433	2	5.52752e-09	7.95517e-08	POD1	PREDICTED: protein POLLEN DEFECTIVE IN GUIDANCE 1-like [Arachis duranensis]	-	-	-	-	-	-	-
1	State 1,2,3,6,4,5 -vs- State 1,7	ncbi_112790439	4	7.6614e-08	9.84263e-07	WNK2	PREDICTED: probable serine/threonine-protein kinase WNK3 isoform X1 [Arachis duranensis]	-	-	-	-	-	GO:0004672//protein kinase activity;GO:0032550//purine ribonucleoside binding	GO:0006464//cellular protein modification process;GO:0006796//phosphate-containing compound metabolic process
1	State 1,2,3,6,4,5 -vs- State 1,7	ncbi_112790440	3	6.73438e-14	1.44244e-12	TUFA	PREDICTED: elongation factor Tu, chloroplastic [Arachis duranensis]	Organismal Systems	Environmental adaptation	ko04626//Plant-pathogen interaction	K02358	-	-	-
1	State 1,2,3,6,4,5 -vs- State 1,7	ncbi_112790448	2	9.86105e-47	7.72829e-45	--	PB1 domain protein [Medicago truncatula]	-	-	-	-	-	-	-
1	State 1,2,3,6,4,5 -vs- State 1,7	ncbi_112790455	3	2.10378e-10	3.4351e-09	TAR2	PREDICTED: tryptophan aminotransferase-related protein 2-like [Arachis duranensis]	Metabolism;Metabolism	Global and overview maps;Amino acid metabolism	ko01100//Metabolic pathways;ko00380//Tryptophan metabolism	K16903;K16903	GO:0031224//intrinsic component of membrane	GO:0016829//lyase activity;GO:0043168//anion binding;GO:0070529//L-tryptophan aminotransferase activity	GO:0009617//response to bacterium;GO:0009630//gravitropism;GO:0009683//indoleacetic acid metabolic process;GO:0009725//response to hormone;GO:0009793//embryo development ending in seed dormancy;GO:0010051//xylem and phloem pattern formation;GO:0010074//maintenance of meristem identity;GO:0048364//root development;GO:0048438//floral whorl development
1	State 1,2,3,6,4,5 -vs- State 1,7	ncbi_112790492	3	0	0	--	membrane family protein [Populus trichocarpa]	-	-	-	-	-	-	GO:0044237//cellular metabolic process
1	State 1,2,3,6,4,5 -vs- State 1,7	ncbi_112790494	2	7.70714e-27	3.16277e-25	VPS2.1	PREDICTED: vacuolar protein sorting-associated protein 2 homolog 1-like [Arachis duranensis]	Cellular Processes	Transport and catabolism	ko04144//Endocytosis	K12191	-	-	-
1	State 1,2,3,6,4,5 -vs- State 1,7	ncbi_112790505	1	1.74696e-19	5.09637e-18	ABP19A	PREDICTED: auxin-binding protein ABP19a [Arachis duranensis]	-	-	-	-	-	-	-
1	State 1,2,3,6,4,5 -vs- State 1,7	ncbi_112790514	4	1.31136e-31	6.49662e-30	CCR1	PREDICTED: cinnamoyl-CoA reductase 1-like [Arachis duranensis]	-	-	-	-	-	-	-
1	State 1,2,3,6,4,5 -vs- State 1,7	ncbi_112790515	4	6.52243e-17	1.66187e-15	CCR1	PREDICTED: cinnamoyl-CoA reductase 1-like [Arachis ipaensis]	-	-	-	-	-	-	-
1	State 1,2,3,6,4,5 -vs- State 1,7	ncbi_112790517	4	1.10254e-21	3.58326e-20	CCR1	PREDICTED: cinnamoyl-CoA reductase 1-like [Arachis ipaensis]	-	-	-	-	-	GO:0048037//cofactor binding	-
1	State 1,2,3,6,4,5 -vs- State 1,7	ncbi_112790538	3	1.32608e-11	2.40442e-10	LHCA6	PREDICTED: photosystem I chlorophyll a/b-binding protein 6, chloroplastic [Arachis duranensis]	Metabolism	Energy metabolism	ko00196//Photosynthesis - antenna proteins	K08908	GO:0009521//photosystem;GO:0031224//intrinsic component of membrane	GO:0043169//cation binding;GO:0046906//tetrapyrrole binding	GO:0006090//pyruvate metabolic process;GO:0006091//generation of precursor metabolites and energy;GO:0006464//cellular protein modification process;GO:0006739//NADP metabolic process;GO:0006873//cellular ion homeostasis;GO:0009642//response to light intensity;GO:0016072//rRNA metabolic process;GO:0019758//glycosinolate biosynthetic process;GO:0030001//metal ion transport;GO:0034285//response to d…
1	State 1,2,3,6,4,5 -vs- State 1,7	ncbi_112790548	3	1.53664e-22	5.20048e-21	ERF017	PREDICTED: ethylene-responsive transcription factor ERF017-like [Arachis duranensis]	-	-	-	-	-	-	GO:0010467//gene expression;GO:0034645//cellular macromolecule biosynthetic process
1	State 1,2,3,6,4,5 -vs- State 1,7	ncbi_112790549	4	5.41119e-200	2.60468e-197	HSP26-A	PREDICTED: probable glutathione S-transferase [Arachis ipaensis]	Metabolism	Metabolism of other amino acids	ko00480//Glutathione metabolism	K00799	-	GO:0003824//catalytic activity	-
1	State 1,2,3,6,4,5 -vs- State 1,7	ncbi_112790550	3	6.59323e-52	5.91564e-50	CPN20	PREDICTED: 20 kDa chaperonin, chloroplastic-like [Arachis duranensis]	-	-	-	-	GO:0005576//extracellular region;GO:0009526//plastid envelope;GO:0009532//plastid stroma;GO:0044434//chloroplast part	GO:0032550//purine ribonucleoside binding;GO:0046914//transition metal ion binding	GO:0000097//sulfur amino acid biosynthetic process;GO:0003006//developmental process involved in reproduction;GO:0006006//glucose metabolic process;GO:0006090//pyruvate metabolic process;GO:0006970//response to osmotic stress;GO:0009657//plastid organization;GO:0044267//cellular protein metabolic process;GO:2000379//positive regulation of reactive oxygen species metabolic process
1	State 1,2,3,6,4,5 -vs- State 1,7	ncbi_112790561	3	3.98891e-13	8.09832e-12	KNAT3	PREDICTED: homeobox protein knotted-1-like 2 [Arachis duranensis]	-	-	-	-	-	-	-
1	State 1,2,3,6,4,5 -vs- State 1,7	ncbi_112790570	3	2.79035e-12	5.33221e-11	MSRB1	PREDICTED: peptide methionine sulfoxide reductase MsrB isoform X1 [Arachis duranensis]	-	-	-	-	-	-	-
1	State 1,2,3,6,4,5 -vs- State 1,7	ncbi_112790580	3	4.86422e-09	7.04324e-08	At3g17430	PREDICTED: probable sugar phosphate/phosphate translocator At3g17430 [Arachis duranensis]	-	-	-	-	-	-	-
1	State 1,2,3,6,4,5 -vs- State 1,7	ncbi_112790604	2	8.28723e-43	5.77109e-41	SS	PREDICTED: sucrose synthase-like [Arachis duranensis]	Metabolism;Metabolism	Global and overview maps;Carbohydrate metabolism	ko01100//Metabolic pathways;ko00500//Starch and sucrose metabolism	K00695;K00695	-	-	-
1	State 1,2,3,6,4,5 -vs- State 1,7	ncbi_112790629	3	6.65654e-41	4.39492e-39	RPL18	PREDICTED: 50S ribosomal protein L18, chloroplastic-like [Arachis ipaensis]	Genetic Information Processing	Translation	ko03010//Ribosome	K02881	-	-	-
1	State 1,2,3,6,4,5 -vs- State 1,7	ncbi_112790650	5	1.27394e-13	2.6748e-12	JMJ14	PREDICTED: lysine-specific demethylase JMJ18-like isoform X1 [Arachis duranensis]	-	-	-	-	-	-	-
1	State 1,2,3,6,4,5 -vs- State 1,7	ncbi_112790658	3	1.19357e-52	1.08457e-50	RPL32A	PREDICTED: 60S ribosomal protein L32-1 [Arachis duranensis]	Genetic Information Processing	Translation	ko03010//Ribosome	K02912	GO:0030529//intracellular ribonucleoprotein complex	-	GO:0010467//gene expression
1	State 1,2,3,6,4,5 -vs- State 1,7	ncbi_112790680	3	1.18741e-13	2.50047e-12	TSS	PREDICTED: protein TSS [Arachis duranensis]	-	-	-	-	-	-	-
1	State 1,2,3,6,4,5 -vs- State 1,7	ncbi_112790686	5	2.09166e-08	2.84913e-07	SYNC1	PREDICTED: asparagine--tRNA ligase, cytoplasmic 1 [Arachis duranensis]	Genetic Information Processing	Translation	ko00970//Aminoacyl-tRNA biosynthesis	K01893	GO:0044424//intracellular part	GO:0004812//aminoacyl-tRNA ligase activity;GO:0032550//purine ribonucleoside binding	GO:0006418//tRNA aminoacylation for protein translation
1	State 1,2,3,6,4,5 -vs- State 1,7	ncbi_112790710	2	1.60927e-13	3.35512e-12	--	PREDICTED: uncharacterized protein LOC107479646 [Arachis duranensis]	-	-	-	-	-	-	-
1	State 1,2,3,6,4,5 -vs- State 1,7	ncbi_112790709	2	4.8447e-38	2.94234e-36	PECT1	PREDICTED: ethanolamine-phosphate cytidylyltransferase-like [Arachis duranensis]	Metabolism;Metabolism;Metabolism	Global and overview maps;Lipid metabolism;Metabolism of other amino acids	ko01100//Metabolic pathways;ko00564//Glycerophospholipid metabolism;ko00440//Phosphonate and phosphinate metabolism	K00967;K00967;K00967	-	GO:0016772//transferase activity, transferring phosphorus-containing groups	GO:0008152//metabolic process
1	State 1,2,3,6,4,5 -vs- State 1,7	ncbi_112790719	2	3.95764e-30	1.8684e-28	--	PREDICTED: GATA zinc finger domain-containing protein 14-like [Arachis duranensis]	-	-	-	-	-	-	-
1	State 1,2,3,6,4,5 -vs- State 1,7	ncbi_112790724	3	5.66417e-69	6.8742e-67	RPS6	PREDICTED: 30S ribosomal protein S6 alpha, chloroplastic [Arachis duranensis]	Genetic Information Processing	Translation	ko03010//Ribosome	K02990	GO:0030529//intracellular ribonucleoprotein complex	GO:0003723//RNA binding	GO:0010467//gene expression
1	State 1,2,3,6,4,5 -vs- State 1,7	ncbi_112790730	4	2.01162e-25	7.81394e-24	BIP5	PREDICTED: luminal-binding protein-like [Arachis duranensis]	Genetic Information Processing;Genetic Information Processing	Folding, sorting and degradation;Folding, sorting and degradation	ko04141//Protein processing in endoplasmic reticulum;ko03060//Protein export	K09490;K09490	GO:0043231//intracellular membrane-bounded organelle	GO:0016628//oxidoreductase activity, acting on the CH-CH group of donors, NAD or NADP as acceptor;GO:0032550//purine ribonucleoside binding	GO:0044710//single-organism metabolic process
1	State 1,2,3,6,4,5 -vs- State 1,7	ncbi_112790736	5	1.16377e-22	3.95925e-21	BIP5	PREDICTED: luminal-binding protein-like [Arachis duranensis]	Genetic Information Processing;Genetic Information Processing	Folding, sorting and degradation;Folding, sorting and degradation	ko04141//Protein processing in endoplasmic reticulum;ko03060//Protein export	K09490;K09490	GO:0043231//intracellular membrane-bounded organelle	GO:0016628//oxidoreductase activity, acting on the CH-CH group of donors, NAD or NADP as acceptor;GO:0032550//purine ribonucleoside binding	GO:0044710//single-organism metabolic process
1	State 1,2,3,6,4,5 -vs- State 1,7	ncbi_112790761	3	1.41474e-46	1.10511e-44	At3g28850	PREDICTED: glutaredoxin domain-containing cysteine-rich protein CG12206 [Citrus sinensis]	-	-	-	-	-	-	-
1	State 1,2,3,6,4,5 -vs- State 1,7	ncbi_112790765	3	2.59706e-28	1.1309e-26	--	PREDICTED: uncharacterized protein LOC107479711 [Arachis duranensis]	-	-	-	-	-	-	-
1	State 1,2,3,6,4,5 -vs- State 1,7	ncbi_112790781	4	3.58773e-23	1.25289e-21	DRP1A	PREDICTED: dynamin-related protein 5A [Arachis ipaensis]	-	-	-	-	-	-	-
1	State 1,2,3,6,4,5 -vs- State 1,7	ncbi_112790798	3	4.77773e-09	6.92926e-08	ERF061	PREDICTED: ethylene-responsive transcription factor ERF061-like [Arachis duranensis]	-	-	-	-	-	-	-
1	State 1,2,3,6,4,5 -vs- State 1,7	ncbi_112790809	3	6.53049e-10	1.027e-08	--	1-acyl-sn-glycerol-3-phosphate acyltransferase delta isoform 1 [Theobroma cacao]	-	-	-	-	-	GO:0016740//transferase activity	-
1	State 1,2,3,6,4,5 -vs- State 1,7	ncbi_112790836	2	1.20849e-11	2.20186e-10	RTNLB2	PREDICTED: reticulon-like protein B2 [Arachis duranensis]	-	-	-	-	GO:0031090//organelle membrane;GO:0031224//intrinsic component of membrane	-	-
1	State 1,2,3,6,4,5 -vs- State 1,7	ncbi_112790856	2	1.09038e-11	1.99278e-10	HSP83A	PREDICTED: heat shock protein 83-like [Arachis duranensis]	Organismal Systems;Genetic Information Processing	Environmental adaptation;Folding, sorting and degradation	ko04626//Plant-pathogen interaction;ko04141//Protein processing in endoplasmic reticulum	K04079;K04079	-	GO:0005515//protein binding	GO:0044267//cellular protein metabolic process;GO:0050896//response to stimulus
1	State 1,2,3,6,4,5 -vs- State 1,7	ncbi_112790879	2	1.26106e-14	2.83848e-13	At1g76660	hydroxyproline-rich glycoprotein family protein [Medicago truncatula]	-	-	-	-	-	-	-
1	State 1,2,3,6,4,5 -vs- State 1,7	ncbi_112790881	2	2.30564e-39	1.45229e-37	At5g41330	PREDICTED: BTB/POZ domain-containing protein At5g41330 [Arachis duranensis]	-	-	-	-	-	-	-
1	State 1,2,3,6,4,5 -vs- State 1,7	ncbi_112790886	3	4.22025e-42	2.87154e-40	PIP1-3	PREDICTED: aquaporin PIP1-3 [Arachis duranensis]	-	-	-	-	GO:0031224//intrinsic component of membrane	-	GO:0051234//establishment of localization
1	State 1,2,3,6,4,5 -vs- State 1,7	ncbi_112790901	5	6.9114e-48	5.58874e-46	PYRP2	PREDICTED: beta-phosphoglucomutase [Arachis duranensis]	-	-	-	-	-	GO:0003824//catalytic activity	GO:0006787//porphyrin-containing compound catabolic process
1	State 1,2,3,6,4,5 -vs- State 1,7	ncbi_112790904	4	5.72061e-34	3.05271e-32	BSK7	PREDICTED: probable serine/threonine-protein kinase At5g41260 [Arachis ipaensis]	Environmental Information Processing	Signal transduction	ko04075//Plant hormone signal transduction	K14500	-	GO:0016772//transferase activity, transferring phosphorus-containing groups;GO:0032550//purine ribonucleoside binding	GO:0006464//cellular protein modification process;GO:0006796//phosphate-containing compound metabolic process
1	State 1,2,3,6,4,5 -vs- State 1,7	ncbi_112790909	5	3.88452e-23	1.35521e-21	GPX6	PREDICTED: probable phospholipid hydroperoxide glutathione peroxidase [Arachis duranensis]	Metabolism;Metabolism	Metabolism of other amino acids;Lipid metabolism	ko00480//Glutathione metabolism;ko00590//Arachidonic acid metabolism	K00432;K00432	GO:0005576//extracellular region;GO:0009536//plastid;GO:0016020//membrane	GO:0004601//peroxidase activity	GO:0006325//chromatin organization;GO:0006950//response to stress;GO:0009404//toxin metabolic process;GO:0048511//rhythmic process
1	State 1,2,3,6,4,5 -vs- State 1,7	ncbi_112790913	4	5.91791e-10	9.33965e-09	GSTT1	PREDICTED: glutathione S-transferase T1-like isoform X1 [Arachis duranensis]	Metabolism	Metabolism of other amino acids	ko00480//Glutathione metabolism	K00799	-	GO:0003824//catalytic activity	-
1	State 1,2,3,6,4,5 -vs- State 1,7	ncbi_112790940	4	4.62347e-23	1.60358e-21	tlp	PREDICTED: protein P21-like [Arachis duranensis]	-	-	-	-	-	-	-
1	State 1,2,3,6,4,5 -vs- State 1,7	ncbi_112790983	3	2.60159e-169	9.75458e-167	ACL1	PREDICTED: acyl carrier protein 1, chloroplastic-like [Arachis duranensis]	-	-	-	-	-	-	-
1	State 1,2,3,6,4,5 -vs- State 1,7	ncbi_112790984	2	3.90184e-09	5.72303e-08	SCD2	PREDICTED: LOW QUALITY PROTEIN: coiled-coil domain-containing protein SCD2 [Arachis duranensis]	-	-	-	-	-	-	-
1	State 1,2,3,6,4,5 -vs- State 1,7	ncbi_112790990	2	1.06239e-15	2.55431e-14	CD4B	PREDICTED: chaperone protein ClpC, chloroplastic-like [Arachis duranensis]	-	-	-	-	-	-	-
1	State 1,2,3,6,4,5 -vs- State 1,7	ncbi_112791004	4	1.86405e-09	2.82542e-08	ML4	PREDICTED: protein MEI2-like 1 isoform X1 [Arachis duranensis]	-	-	-	-	-	GO:0097159//organic cyclic compound binding	-
1	State 1,2,3,6,4,5 -vs- State 1,7	ncbi_112791016	3	4.95237e-13	9.97193e-12	SDHAF2	PREDICTED: succinate dehydrogenase assembly factor 2, mitochondrial-like [Arachis duranensis]	-	-	-	-	-	-	-
1	State 1,2,3,6,4,5 -vs- State 1,7	ncbi_112791017	4	6.36769e-14	1.36678e-12	CNX1	PREDICTED: calnexin homolog [Arachis duranensis]	Genetic Information Processing;Cellular Processes	Folding, sorting and degradation;Transport and catabolism	ko04141//Protein processing in endoplasmic reticulum;ko04145//Phagosome	K08054;K08054	GO:0043231//intracellular membrane-bounded organelle	GO:0005515//protein binding	GO:0044267//cellular protein metabolic process
1	State 1,2,3,6,4,5 -vs- State 1,7	ncbi_112791028	2	1.88379e-106	3.92401e-104	TSN1	PREDICTED: staphylococcal nuclease domain-containing protein 1 [Arachis ipaensis]	-	-	-	-	-	-	GO:0016458//gene silencing
1	State 1,2,3,6,4,5 -vs- State 1,7	ncbi_112791035	2	2.79591e-23	9.80701e-22	--	PREDICTED: E3 ubiquitin-protein ligase CHFR isoform X1 [Arachis duranensis]	-	-	-	-	-	GO:0003824//catalytic activity;GO:0046914//transition metal ion binding	GO:0000280//nuclear division;GO:0000723//telomere maintenance;GO:0007059//chromosome segregation;GO:0010212//response to ionizing radiation;GO:0022402//cell cycle process;GO:0032844//regulation of homeostatic process;GO:0033043//regulation of organelle organization
1	State 1,2,3,6,4,5 -vs- State 1,7	ncbi_112791038	5	1.00902e-12	1.98845e-11	PDF2.1	PREDICTED: defensin Ec-AMP-D2 [Arachis duranensis]	-	-	-	-	-	-	-
1	State 1,2,3,6,4,5 -vs- State 1,7	ncbi_112791037	2	1.18052e-36	6.84856e-35	PATL3	PREDICTED: patellin-3-like [Arachis duranensis]	-	-	-	-	GO:0031224//intrinsic component of membrane;GO:0044464//cell part	-	GO:0051234//establishment of localization
1	State 1,2,3,6,4,5 -vs- State 1,7	ncbi_112791046	2	1.01611e-22	3.46517e-21	DDB_G0282237	PREDICTED: DDT domain-containing protein DDB_G0282237 [Arachis ipaensis]	-	-	-	-	-	-	-
1	State 1,2,3,6,4,5 -vs- State 1,7	ncbi_112791053	2	6.05157e-27	2.49343e-25	--	DUF668 family protein [Medicago truncatula]	-	-	-	-	GO:0016020//membrane	-	-
1	State 1,2,3,6,4,5 -vs- State 1,7	ncbi_112791056	4	1.16995e-47	9.41779e-46	AMT3-1	PREDICTED: ammonium transporter 3 member 1-like [Arachis duranensis]	-	-	-	-	GO:0031224//intrinsic component of membrane	GO:0015077//monovalent inorganic cation transmembrane transporter activity	GO:0015696//ammonium transport
1	State 1,2,3,6,4,5 -vs- State 1,7	ncbi_112791066	2	4.61246e-15	1.06824e-13	FPP3	PREDICTED: filament-like plant protein [Arachis duranensis]	-	-	-	-	-	-	-
1	State 1,2,3,6,4,5 -vs- State 1,7	ncbi_112791070	4	5.86545e-16	1.42954e-14	--	PREDICTED: transcription factor TGA5-like [Arachis duranensis]	-	-	-	-	-	GO:0003677//DNA binding	-
1	State 1,2,3,6,4,5 -vs- State 1,7	ncbi_112791087	2	5.56562e-34	2.97222e-32	PAD4	PREDICTED: lipase-like PAD4 [Arachis duranensis]	-	-	-	-	-	-	-
1	State 1,2,3,6,4,5 -vs- State 1,7	ncbi_112771176	2	3.77519e-13	7.67755e-12	NAC104	PREDICTED: NAC domain-containing protein 104-like [Arachis ipaensis]	-	-	-	-	-	-	-
1	State 1,2,3,6,4,5 -vs- State 1,7	ncbi_112791116	2	1.41607e-19	4.14465e-18	MAPKKK3	PREDICTED: mitogen-activated protein kinase kinase kinase YODA-like [Arachis duranensis]	-	-	-	-	-	GO:0016301//kinase activity;GO:0032550//purine ribonucleoside binding	GO:0006464//cellular protein modification process;GO:0006796//phosphate-containing compound metabolic process
1	State 1,2,3,6,4,5 -vs- State 1,7	ncbi_112791123	2	1.42863e-21	4.61149e-20	PI4KB1	PREDICTED: phosphatidylinositol 4-kinase beta 1-like [Arachis duranensis]	Metabolism;Environmental Information Processing;Metabolism	Global and overview maps;Signal transduction;Carbohydrate metabolism	ko01100//Metabolic pathways;ko04070//Phosphatidylinositol signaling system;ko00562//Inositol phosphate metabolism	K19801;K19801;K19801	-	GO:0016772//transferase activity, transferring phosphorus-containing groups	GO:0046474//glycerophospholipid biosynthetic process;GO:0046488//phosphatidylinositol metabolic process;GO:0048017//inositol lipid-mediated signaling
1	State 1,2,3,6,4,5 -vs- State 1,7	ncbi_112791175	3	1.31224e-12	2.56332e-11	PAP7	PREDICTED: probable plastid-lipid-associated protein 7, chloroplastic isoform X1 [Arachis duranensis]	-	-	-	-	GO:0009536//plastid	-	-
1	State 1,2,3,6,4,5 -vs- State 1,7	ncbi_112791185	2	1.6815e-18	4.68113e-17	CBP	PREDICTED: citrate-binding protein-like [Arachis duranensis]	-	-	-	-	-	GO:0003824//catalytic activity	-
1	State 1,2,3,6,4,5 -vs- State 1,7	ncbi_112791190	4	8.64325e-09	1.22075e-07	RNR1	PREDICTED: ribonucleoside-diphosphate reductase large subunit [Arachis ipaensis]	Metabolism;Metabolism;Metabolism;Metabolism	Global and overview maps;Nucleotide metabolism;Nucleotide metabolism;Metabolism of other amino acids	ko01100//Metabolic pathways;ko00230//Purine metabolism;ko00240//Pyrimidine metabolism;ko00480//Glutathione metabolism	K10807;K10807;K10807;K10807	-	GO:0003824//catalytic activity;GO:0032550//purine ribonucleoside binding	GO:0006259//DNA metabolic process;GO:0044710//single-organism metabolic process
1	State 1,2,3,6,4,5 -vs- State 1,7	ncbi_112791193	2	3.34697e-69	4.07587e-67	ERF110	PREDICTED: ethylene-responsive transcription factor ABR1-like [Arachis duranensis]	-	-	-	-	-	-	-
1	State 1,2,3,6,4,5 -vs- State 1,7	ncbi_112791192	2	1.21765e-11	2.21798e-10	RPN5A	PREDICTED: 26S proteasome non-ATPase regulatory subunit 12 homolog A-like [Arachis ipaensis]	Genetic Information Processing	Folding, sorting and degradation	ko03050//Proteasome	K03035	-	-	-
1	State 1,2,3,6,4,5 -vs- State 1,7	ncbi_112791195	4	5.65659e-08	7.38863e-07	EME1B	PREDICTED: crossover junction endonuclease EME1B [Arachis duranensis]	Genetic Information Processing	Replication and repair	ko03440//Homologous recombination	K10882	-	GO:0004518//nuclease activity	-
1	State 1,2,3,6,4,5 -vs- State 1,7	ncbi_112791226	5	9.35013e-12	1.71499e-10	SK	PREDICTED: shikimate kinase, chloroplastic [Arachis duranensis]	Metabolism;Metabolism;Metabolism;Metabolism	Global and overview maps;Global and overview maps;Global and overview maps;Amino acid metabolism	ko01100//Metabolic pathways;ko01110//Biosynthesis of secondary metabolites;ko01230//Biosynthesis of amino acids;ko00400//Phenylalanine, tyrosine and tryptophan biosynthesis	K00891;K00891;K00891;K00891	-	-	-
1	State 1,2,3,6,4,5 -vs- State 1,7	ncbi_112791227	3	3.57533e-12	6.77591e-11	--	PREDICTED: uncharacterized protein LOC107631131 isoform X1 [Arachis ipaensis]	-	-	-	-	-	-	-
1	State 1,2,3,6,4,5 -vs- State 1,7	ncbi_112791229	2	2.03128e-39	1.28061e-37	2023-09-02	PREDICTED: stress enhanced protein 2, chloroplastic [Arachis duranensis]	-	-	-	-	-	-	-
1	State 1,2,3,6,4,5 -vs- State 1,7	ncbi_112791232	2	4.24854e-27	1.75969e-25	HIT4	Myosin-H heavy chain isoform 1 [Theobroma cacao]	-	-	-	-	-	-	-
1	State 1,2,3,6,4,5 -vs- State 1,7	ncbi_112791252	3	6.34777e-13	1.26884e-11	PNSL4	PREDICTED: photosynthetic NDH subunit of lumenal location 4, chloroplastic [Arachis duranensis]	-	-	-	-	GO:0031978//plastid thylakoid lumen;GO:0043234//protein complex;GO:0044434//chloroplast part	GO:0016859//cis-trans isomerase activity;GO:0050136//NADH dehydrogenase (quinone) activity	GO:0044267//cellular protein metabolic process;GO:0044710//single-organism metabolic process
1	State 1,2,3,6,4,5 -vs- State 1,7	ncbi_112791255	5	7.85828e-34	4.15917e-32	PAT	PREDICTED: bifunctional aspartate aminotransferase and glutamate/aspartate-prephenate aminotransferase-like [Arachis duranensis]	Metabolism;Metabolism;Metabolism;Metabolism;Metabolism;Metabolism;Metabolism;Metabolism	Global and overview maps;Global and overview maps;Global and overview maps;Amino acid metabolism;Amino acid metabolism;Amino acid metabolism;Biosynthesis of other secondary metabolites;Biosynthesis of other secondary metabolites	ko01100//Metabolic pathways;ko01110//Biosynthesis of secondary metabolites;ko01230//Biosynthesis of amino acids;ko00350//Tyrosine metabolism;ko00360//Phenylalanine metabolism;ko00400//Phenylalanine, tyrosine and tryptophan biosynthesis;ko00950//Isoquinoline alkaloid biosynthesis;ko00960//Tropane, piperidine and pyridine alkaloid biosynthesis	K15849;K15849;K15849;K15849;K15849;K15849;K15849;K15849	GO:0009532//plastid stroma	GO:0043168//anion binding;GO:0070546//L-phenylalanine aminotransferase activity	GO:0003006//developmental process involved in reproduction;GO:0006558//L-phenylalanine metabolic process;GO:0009073//aromatic amino acid family biosynthetic process
1	State 1,2,3,6,4,5 -vs- State 1,7	ncbi_112791259	3	2.11444e-10	3.45092e-09	INPS1	PREDICTED: inositol-3-phosphate synthase [Arachis duranensis]	Metabolism;Metabolism	Global and overview maps;Carbohydrate metabolism	ko01100//Metabolic pathways;ko00562//Inositol phosphate metabolism	K01858;K01858	-	-	GO:0006020//inositol metabolic process;GO:0006644//phospholipid metabolic process
1	State 1,2,3,6,4,5 -vs- State 1,7	ncbi_112791264	2	1.66309e-16	4.16151e-15	ACX2	PREDICTED: acyl-coenzyme A oxidase 2, peroxisomal [Arachis duranensis]	Metabolism;Metabolism;Cellular Processes;Metabolism;Metabolism;Metabolism;Metabolism	Global and overview maps;Global and overview maps;Transport and catabolism;Global and overview maps;Lipid metabolism;Lipid metabolism;Lipid metabolism	ko01100//Metabolic pathways;ko01110//Biosynthesis of secondary metabolites;ko04146//Peroxisome;ko01212//Fatty acid metabolism;ko00071//Fatty acid degradation;ko00592//alpha-Linolenic acid metabolism;ko01040//Biosynthesis of unsaturated fatty acids	K00232;K00232;K00232;K00232;K00232;K00232;K00232	-	-	-
1	State 1,2,3,6,4,5 -vs- State 1,7	ncbi_112791284	3	1.83124e-24	6.79465e-23	MET1	PREDICTED: uncharacterized protein LOC107480502 [Arachis duranensis]	-	-	-	-	GO:0009526//plastid envelope;GO:0009532//plastid stroma;GO:0031976//plastid thylakoid;GO:0044434//chloroplast part	-	GO:0016109//tetraterpenoid biosynthetic process;GO:0032958//inositol phosphate biosynthetic process
1	State 1,2,3,6,4,5 -vs- State 1,7	ncbi_112791287	4	2.79337e-13	5.74148e-12	YTHDF2	PREDICTED: YTH domain-containing family protein 1 isoform X1 [Arachis ipaensis]	-	-	-	-	-	-	-
1	State 1,2,3,6,4,5 -vs- State 1,7	ncbi_112791294	2	6.36601e-63	6.96643e-61	--	PREDICTED: classical arabinogalactan protein 1-like [Arachis duranensis]	-	-	-	-	-	-	-
1	State 1,2,3,6,4,5 -vs- State 1,7	ncbi_112791292	2	1.06876e-12	2.10212e-11	ATL54	PREDICTED: E3 ubiquitin-protein ligase RING1-like [Arachis duranensis]	-	-	-	-	-	-	-
1	State 1,2,3,6,4,5 -vs- State 1,7	ncbi_112791306	3	2.10978e-13	4.37176e-12	MDP1	PREDICTED: magnesium-dependent phosphatase 1-like [Arachis duranensis]	-	-	-	-	-	GO:0042578//phosphoric ester hydrolase activity	-
1	State 1,2,3,6,4,5 -vs- State 1,7	ncbi_112791316	2	7.60874e-09	1.08042e-07	GGP5	PREDICTED: gamma-glutamyl peptidase 5-like [Arachis ipaensis]	-	-	-	-	-	GO:0003824//catalytic activity	-
1	State 1,2,3,6,4,5 -vs- State 1,7	ncbi_112791325	2	3.88563e-11	6.75317e-10	CAD1	PREDICTED: probable cinnamyl alcohol dehydrogenase 1 [Arachis duranensis]	Metabolism;Metabolism;Metabolism	Global and overview maps;Global and overview maps;Biosynthesis of other secondary metabolites	ko01100//Metabolic pathways;ko01110//Biosynthesis of secondary metabolites;ko00940//Phenylpropanoid biosynthesis	K00083;K00083;K00083	-	GO:0003824//catalytic activity;GO:0043169//cation binding	GO:0044710//single-organism metabolic process
1	State 1,2,3,6,4,5 -vs- State 1,7	ncbi_112791329	4	2.23535e-30	1.06164e-28	HEMA2	PREDICTED: glutamyl-tRNA reductase 2, chloroplastic-like, partial [Arachis duranensis]	Metabolism;Metabolism;Metabolism	Global and overview maps;Global and overview maps;Metabolism of cofactors and vitamins	ko01100//Metabolic pathways;ko01110//Biosynthesis of secondary metabolites;ko00860//Porphyrin and chlorophyll metabolism	K02492;K02492;K02492	-	GO:0000166//nucleotide binding;GO:0016620//oxidoreductase activity, acting on the aldehyde or oxo group of donors, NAD or NADP as acceptor	GO:0018130//heterocycle biosynthetic process;GO:0044710//single-organism metabolic process
1	State 1,2,3,6,4,5 -vs- State 1,7	ncbi_112791337	2	1.47392e-13	3.08376e-12	PAT23	PREDICTED: probable protein S-acyltransferase 23 [Arachis duranensis]	-	-	-	-	GO:0031224//intrinsic component of membrane;GO:0043231//intracellular membrane-bounded organelle	GO:0016409//palmitoyltransferase activity;GO:0046914//transition metal ion binding	-
1	State 1,2,3,6,4,5 -vs- State 1,7	ncbi_112791344	4	2.70462e-30	1.28281e-28	-	-	-	-	-	-	-	-	-
1	State 1,2,3,6,4,5 -vs- State 1,7	ncbi_112791354	2	5.3297e-13	1.07045e-11	HSA32	PREDICTED: protein HEAT-STRESS-ASSOCIATED 32 [Arachis duranensis]	-	-	-	-	-	-	GO:0000302//response to reactive oxygen species;GO:0009108//coenzyme biosynthetic process;GO:0009408//response to heat;GO:0009642//response to light intensity;GO:0010468//regulation of gene expression;GO:0044267//cellular protein metabolic process
1	State 1,2,3,6,4,5 -vs- State 1,7	ncbi_112791358	2	1.61682e-22	5.46404e-21	Rufy1	Hepatocyte growth factor-regulated tyrosine kinase substrate [Glycine soja]	-	-	-	-	-	-	-
1	State 1,2,3,6,4,5 -vs- State 1,7	ncbi_112791365	5	9.97547e-13	1.96693e-11	SD18	PREDICTED: receptor-like serine/threonine-protein kinase SD1-8 isoform X1 [Arachis duranensis]	-	-	-	-	-	GO:0004672//protein kinase activity;GO:0032550//purine ribonucleoside binding	GO:0006464//cellular protein modification process;GO:0006796//phosphate-containing compound metabolic process;GO:0008037//cell recognition
1	State 1,2,3,6,4,5 -vs- State 1,7	ncbi_112781890	2	3.79333e-52	3.42071e-50	MYB102	PREDICTED: transcription factor MYB3-like [Arachis duranensis]	Organismal Systems	Environmental adaptation	ko04626//Plant-pathogen interaction	K09422	-	-	-
1	State 1,2,3,6,4,5 -vs- State 1,7	ncbi_112791375	2	8.51203e-34	4.4985e-32	PVA42	PREDICTED: vesicle-associated protein 4-2-like [Arachis duranensis]	-	-	-	-	-	-	-
1	State 1,2,3,6,4,5 -vs- State 1,7	ncbi_112791376	2	5.24241e-115	1.266e-112	STC	PREDICTED: sugar carrier protein C-like [Arachis duranensis]	-	-	-	-	GO:0031224//intrinsic component of membrane	GO:0022857//transmembrane transporter activity	GO:0044763//single-organism cellular process;GO:0051234//establishment of localization
1	State 1,2,3,6,4,5 -vs- State 1,7	ncbi_112791388	2	1.39548e-13	2.92652e-12	At1g61340	PREDICTED: F-box protein At1g61340-like [Arachis duranensis]	-	-	-	-	-	-	-
1	State 1,2,3,6,4,5 -vs- State 1,7	ncbi_112791391	2	2.71545e-51	2.41208e-49	CBP60B	PREDICTED: calmodulin-binding protein 60 B-like [Arachis duranensis]	-	-	-	-	-	-	-
1	State 1,2,3,6,4,5 -vs- State 1,7	ncbi_112791397	2	8.89099e-21	2.75269e-19	VPS28-2	PREDICTED: vacuolar protein sorting-associated protein 28 homolog 2 [Arachis duranensis]	Cellular Processes	Transport and catabolism	ko04144//Endocytosis	K12184	-	-	-
1	State 1,2,3,6,4,5 -vs- State 1,7	ncbi_112782064	2	1.6642e-21	5.35007e-20	--	PREDICTED: dystrophin [Gossypium raimondii]	-	-	-	-	-	-	-
1	State 1,2,3,6,4,5 -vs- State 1,7	ncbi_112791418	5	7.2281e-10	1.13346e-08	At5g23430	PREDICTED: katanin p80 WD40 repeat-containing subunit B1 homolog isoform X1 [Arachis duranensis]	-	-	-	-	-	-	-
1	State 1,2,3,6,4,5 -vs- State 1,7	ncbi_112791424	2	9.1023e-11	1.53843e-09	CHR28	PREDICTED: helicase-like transcription factor CHR28 isoform X1 [Arachis duranensis]	-	-	-	-	-	-	-
1	State 1,2,3,6,4,5 -vs- State 1,7	ncbi_112791427	2	9.07906e-10	1.41314e-08	ABCG9	PREDICTED: ABC transporter G family member 9-like [Arachis duranensis]	-	-	-	-	-	GO:0016787//hydrolase activity	-
1	State 1,2,3,6,4,5 -vs- State 1,7	ncbi_112791435	2	6.62824e-36	3.76252e-34	PPO	PREDICTED: polyphenol oxidase A1, chloroplastic-like [Arachis duranensis]	Metabolism;Metabolism;Metabolism;Metabolism	Global and overview maps;Global and overview maps;Amino acid metabolism;Biosynthesis of other secondary metabolites	ko01100//Metabolic pathways;ko01110//Biosynthesis of secondary metabolites;ko00350//Tyrosine metabolism;ko00950//Isoquinoline alkaloid biosynthesis	K00422;K00422;K00422;K00422	-	-	-
1	State 1,2,3,6,4,5 -vs- State 1,7	ncbi_112791452	2	1.12406e-17	3.00254e-16	At2g20760	PREDICTED: clathrin light chain 1-like [Arachis duranensis]	-	-	-	-	-	-	-
1	State 1,2,3,6,4,5 -vs- State 1,7	ncbi_112791493	2	7.60487e-16	1.84151e-14	NSL1	PREDICTED: MACPF domain-containing protein NSL1-like isoform X1 [Arachis duranensis]	-	-	-	-	-	-	GO:0006865//amino acid transport;GO:0009696//salicylic acid metabolic process;GO:0009719//response to endogenous stimulus;GO:0009814//defense response, incompatible interaction;GO:0009863//salicylic acid mediated signaling pathway;GO:0031323//regulation of cellular metabolic process;GO:0033036//macromolecule localization;GO:0033554//cellular response to stress;GO:0043067//regulation of programmed…
1	State 1,2,3,6,4,5 -vs- State 1,7	ncbi_112791494	5	8.35981e-24	3.00178e-22	NSL1	PREDICTED: MACPF domain-containing protein NSL1 [Arachis duranensis]	-	-	-	-	-	-	-
1	State 1,2,3,6,4,5 -vs- State 1,7	ncbi_112791497	2	6.53094e-108	1.40989e-105	HSP17.5-E	PREDICTED: 17.3 kDa class I heat shock protein [Arachis duranensis]	Genetic Information Processing	Folding, sorting and degradation	ko04141//Protein processing in endoplasmic reticulum	K13993	-	-	-
1	State 1,2,3,6,4,5 -vs- State 1,7	ncbi_112791500	2	2.99146e-12	5.70275e-11	DI19-1	PREDICTED: protein DEHYDRATION-INDUCED 19-like [Arachis duranensis]	-	-	-	-	-	-	-
1	State 1,2,3,6,4,5 -vs- State 1,7	ncbi_112791509	3	2.46906e-27	1.03165e-25	TPT	PREDICTED: triose phosphate/phosphate translocator, chloroplastic isoform X1 [Arachis duranensis]	-	-	-	-	GO:0031224//intrinsic component of membrane	-	GO:0051234//establishment of localization
1	State 1,2,3,6,4,5 -vs- State 1,7	ncbi_112791517	2	2.61898e-36	1.50465e-34	GBP2	PREDICTED: guanylate-binding protein 1 [Arachis duranensis]	-	-	-	-	-	-	-
1	State 1,2,3,6,4,5 -vs- State 1,7	ncbi_112791521	2	1.06436e-76	1.45818e-74	H3-7	PREDICTED: histone H3.2 [Musa acuminata subsp. malaccensis] [Musa acuminata]	-	-	-	-	GO:0043231//intracellular membrane-bounded organelle;GO:0043232//intracellular non-membrane-bounded organelle	GO:0003676//nucleic acid binding;GO:0046983//protein dimerization activity	-
1	State 1,2,3,6,4,5 -vs- State 1,7	ncbi_112791529	5	7.3587e-09	1.04679e-07	Pdap1	PREDICTED: 28 kDa heat- and acid-stable phosphoprotein-like [Arachis duranensis]	-	-	-	-	-	-	-
1	State 1,2,3,6,4,5 -vs- State 1,7	ncbi_112791561	3	3.23165e-60	3.37076e-58	--	PREDICTED: myosin-5-like [Glycine max]	-	-	-	-	-	-	-
1	State 1,2,3,6,4,5 -vs- State 1,7	ncbi_112791581	2	9.80111e-30	4.53691e-28	WAKL20	PREDICTED: wall-associated receptor kinase-like 20 [Arachis duranensis]	-	-	-	-	-	GO:0001871//pattern binding;GO:0004672//protein kinase activity;GO:0032550//purine ribonucleoside binding	GO:0006464//cellular protein modification process;GO:0006796//phosphate-containing compound metabolic process
1	State 1,2,3,6,4,5 -vs- State 1,7	ncbi_112791587	2	8.3313e-37	4.853e-35	PP2CA	PREDICTED: protein phosphatase 2C 37-like [Arachis duranensis]	Environmental Information Processing;Environmental Information Processing	Signal transduction;Signal transduction	ko04075//Plant hormone signal transduction;ko04016//MAPK signaling pathway - plant	K14497;K14497	-	-	-
1	State 1,2,3,6,4,5 -vs- State 1,7	ncbi_112791590	3	1.28059e-19	3.75739e-18	At2g44920	PREDICTED: thylakoid lumenal 15 kDa protein 1, chloroplastic [Arachis duranensis]	-	-	-	-	-	-	-
1	State 1,2,3,6,4,5 -vs- State 1,7	ncbi_112791596	2	2.9055e-11	5.11334e-10	AHL15	PREDICTED: AT-hook motif nuclear-localized protein 15-like [Arachis duranensis]	-	-	-	-	-	-	-
1	State 1,2,3,6,4,5 -vs- State 1,7	ncbi_112791597	3	0	0	RCA	PREDICTED: ribulose bisphosphate carboxylase/oxygenase activase, chloroplastic [Arachis duranensis]	-	-	-	-	-	-	-
1	State 1,2,3,6,4,5 -vs- State 1,7	ncbi_112791604	2	1.37895e-53	1.27912e-51	TRP3	PREDICTED: telomere repeat-binding protein 3-like isoform X1 [Arachis duranensis]	-	-	-	-	-	-	-
1	State 1,2,3,6,4,5 -vs- State 1,7	ncbi_112791608	2	1.11011e-24	4.16013e-23	RLCK176	PREDICTED: serine/threonine-protein kinase BIK1-like isoform X1 [Arachis ipaensis]	-	-	-	-	-	-	-
1	State 1,2,3,6,4,5 -vs- State 1,7	ncbi_112791612	5	1.42405e-39	9.00971e-38	At1g66480	plastid movement impaired protein [Medicago truncatula]	-	-	-	-	-	-	-
1	State 1,2,3,6,4,5 -vs- State 1,7	ncbi_112791635	3	4.87339e-18	1.3231e-16	GAI1	PREDICTED: DELLA protein GAI-like [Arachis duranensis]	Environmental Information Processing	Signal transduction	ko04075//Plant hormone signal transduction	K14494	-	-	-
1	State 1,2,3,6,4,5 -vs- State 1,7	ncbi_112791637	4	1.02881e-35	5.79384e-34	SlH4	histone H4 [Zea mays]	-	-	-	-	GO:0005911//cell-cell junction;GO:0009536//plastid;GO:0031090//organelle membrane;GO:0043232//intracellular non-membrane-bounded organelle	GO:0003676//nucleic acid binding;GO:0046983//protein dimerization activity	GO:0034728//nucleosome organization
1	State 1,2,3,6,4,5 -vs- State 1,7	ncbi_112791643	2	1.40556e-31	6.95363e-30	ALY4	PREDICTED: THO complex subunit 4D-like [Arachis duranensis]	Genetic Information Processing;Genetic Information Processing;Genetic Information Processing	Transcription;Translation;Translation	ko03040//Spliceosome;ko03013//RNA transport;ko03015//mRNA surveillance pathway	K12881;K12881;K12881	-	-	-
1	State 1,2,3,6,4,5 -vs- State 1,7	ncbi_112791648	5	1.23762e-13	2.6016e-12	NUDT17	PREDICTED: nudix hydrolase 18, mitochondrial-like [Arachis duranensis]	-	-	-	-	-	GO:0003824//catalytic activity	-
1	State 1,2,3,6,4,5 -vs- State 1,7	ncbi_112791656	2	1.4851e-11	2.68048e-10	EMB1467	PREDICTED: LOW QUALITY PROTEIN: NADH dehydrogenase [ubiquinone] iron-sulfur protein 1, mitochondrial [Arachis duranensis]	Metabolism;Metabolism	Global and overview maps;Energy metabolism	ko01100//Metabolic pathways;ko00190//Oxidative phosphorylation	K03934;K03934	GO:0009536//plastid;GO:0019866//organelle inner membrane;GO:0030964//NADH dehydrogenase complex;GO:0044455//mitochondrial membrane part	GO:0043169//cation binding;GO:0050136//NADH dehydrogenase (quinone) activity;GO:0051536//iron-sulfur cluster binding	GO:0009606//tropism;GO:0019941//modification-dependent protein catabolic process;GO:0022904//respiratory electron transport chain;GO:0035966//response to topologically incorrect protein;GO:0043094//cellular metabolic compound salvage;GO:0043248//proteasome assembly
1	State 1,2,3,6,4,5 -vs- State 1,7	ncbi_112791660	2	3.81783e-11	6.64019e-10	PUB21	PREDICTED: U-box domain-containing protein 21-like [Arachis duranensis]	-	-	-	-	-	-	-
1	State 1,2,3,6,4,5 -vs- State 1,7	ncbi_112791666	3	4.51317e-08	5.95005e-07	At4g09670	PREDICTED: uncharacterized oxidoreductase At4g09670-like [Arachis ipaensis]	-	-	-	-	-	GO:0003824//catalytic activity	GO:0044710//single-organism metabolic process
1	State 1,2,3,6,4,5 -vs- State 1,7	ncbi_112791668	5	3.6311e-09	5.3424e-08	nmd3	PREDICTED: 60S ribosomal export protein NMD3 [Arachis duranensis]	Genetic Information Processing;Genetic Information Processing	Translation;Translation	ko03013//RNA transport;ko03008//Ribosome biogenesis in eukaryotes	K07562;K07562	-	-	-
1	State 1,2,3,6,4,5 -vs- State 1,7	ncbi_112791691	5	1.39435e-14	3.12861e-13	AAE11	PREDICTED: butyrate--CoA ligase AAE11, peroxisomal-like [Arachis duranensis]	-	-	-	-	-	GO:0003824//catalytic activity	-
1	State 1,2,3,6,4,5 -vs- State 1,7	ncbi_112791692	5	3.38075e-88	5.51132e-86	RHN1	PREDICTED: ras-related protein RHN1-like [Arachis duranensis]	Cellular Processes;Cellular Processes	Transport and catabolism;Transport and catabolism	ko04144//Endocytosis;ko04145//Phagosome	K07889;K07889	GO:0044464//cell part	GO:0032550//purine ribonucleoside binding	GO:0008104//protein localization;GO:0035556//intracellular signal transduction
1	State 1,2,3,6,4,5 -vs- State 1,7	ncbi_112791693	2	6.70375e-63	7.32477e-61	PAO4	PREDICTED: probable polyamine oxidase 4 [Arachis duranensis]	Metabolism;Metabolism	Amino acid metabolism;Metabolism of other amino acids	ko00330//Arginine and proline metabolism;ko00410//beta-Alanine metabolism	K17839;K17839	-	GO:0016647//oxidoreductase activity, acting on the CH-NH group of donors, oxygen as acceptor	GO:0006575//cellular modified amino acid metabolic process;GO:0006595//polyamine metabolic process;GO:0006950//response to stress;GO:0009699//phenylpropanoid biosynthetic process
1	State 1,2,3,6,4,5 -vs- State 1,7	ncbi_112791711	4	6.27936e-24	2.26502e-22	--	PREDICTED: probable rhamnogalacturonate lyase B isoform X3 [Arachis duranensis]	-	-	-	-	-	GO:0003824//catalytic activity;GO:0005488//binding	GO:0044238//primary metabolic process
1	State 1,2,3,6,4,5 -vs- State 1,7	ncbi_112791746	3	2.37728e-09	3.56843e-08	PHT2-1	PREDICTED: inorganic phosphate transporter 2-1, chloroplastic [Arachis duranensis]	-	-	-	-	GO:0009528//plastid inner membrane;GO:0031224//intrinsic component of membrane	GO:0015114//phosphate ion transmembrane transporter activity;GO:0015291//secondary active transmembrane transporter activity	GO:0006817//phosphate ion transport;GO:0009555//pollen development;GO:0016109//tetraterpenoid biosynthetic process;GO:0052386//cell wall thickening
1	State 1,2,3,6,4,5 -vs- State 1,7	ncbi_112791755	2	3.34696e-11	5.8541e-10	AP1M2	PREDICTED: AP-1 complex subunit mu-2 [Arachis duranensis]	-	-	-	-	GO:0030119//AP-type membrane coat adaptor complex	-	GO:0015031//protein transport
1	State 1,2,3,6,4,5 -vs- State 1,7	ncbi_112791761	5	6.06138e-11	1.03976e-09	At2g20490	PREDICTED: H/ACA ribonucleoprotein complex subunit 3-like protein [Arachis duranensis]	Genetic Information Processing	Translation	ko03008//Ribosome biogenesis in eukaryotes	K11130	-	-	-
1	State 1,2,3,6,4,5 -vs- State 1,7	ncbi_112791763	2	8.65814e-15	1.97252e-13	CRK3	PREDICTED: cysteine-rich receptor-like protein kinase 3 [Arachis duranensis]	-	-	-	-	GO:0031224//intrinsic component of membrane	GO:0004672//protein kinase activity;GO:0032550//purine ribonucleoside binding	GO:0006464//cellular protein modification process;GO:0006796//phosphate-containing compound metabolic process;GO:0009814//defense response, incompatible interaction
1	State 1,2,3,6,4,5 -vs- State 1,7	ncbi_112791768	5	1.68321e-09	2.56112e-08	At1g23390	PREDICTED: F-box/kelch-repeat protein At1g23390 [Arachis duranensis]	-	-	-	-	-	-	-
1	State 1,2,3,6,4,5 -vs- State 1,7	ncbi_112791770	2	2.94333e-11	5.17864e-10	--	PREDICTED: uncharacterized protein LOC107481343 isoform X1 [Arachis duranensis]	-	-	-	-	-	-	-
1	State 1,2,3,6,4,5 -vs- State 1,7	ncbi_112791780	2	4.92705e-08	6.46891e-07	STA1	PREDICTED: protein STABILIZED1 [Arachis duranensis]	Genetic Information Processing	Transcription	ko03040//Spliceosome	K12855	GO:0043231//intracellular membrane-bounded organelle	-	GO:0006396//RNA processing
1	State 1,2,3,6,4,5 -vs- State 1,7	ncbi_112791787	2	1.68633e-207	8.34264e-205	ARF	ADP-ribosylation factor, partial [Salvia miltiorrhiza]	Cellular Processes	Transport and catabolism	ko04144//Endocytosis	K07937	GO:0044464//cell part	GO:0032550//purine ribonucleoside binding	GO:0035556//intracellular signal transduction
1	State 1,2,3,6,4,5 -vs- State 1,7	ncbi_112791791	2	3.33068e-10	5.36343e-09	At1g60420	PREDICTED: probable nucleoredoxin 1 isoform X2 [Arachis duranensis]	-	-	-	-	-	-	GO:0044763//single-organism cellular process;GO:0048856//anatomical structure development
1	State 1,2,3,6,4,5 -vs- State 1,7	ncbi_112791796	3	8.13133e-16	1.96631e-14	BCA2	PREDICTED: carbonic anhydrase 2-like isoform X1 [Arachis ipaensis]	Metabolism	Energy metabolism	ko00910//Nitrogen metabolism	K01673	-	GO:0003824//catalytic activity;GO:0046914//transition metal ion binding	GO:0044699//single-organism process
1	State 1,2,3,6,4,5 -vs- State 1,7	ncbi_112791794	3	1.32005e-24	4.93649e-23	EO	PREDICTED: 2-methylene-furan-3-one reductase [Arachis ipaensis]	-	-	-	-	-	GO:0003824//catalytic activity;GO:0046914//transition metal ion binding	GO:0044710//single-organism metabolic process
1	State 1,2,3,6,4,5 -vs- State 1,7	ncbi_112791798	2	9.15365e-15	2.08141e-13	GP1	PREDICTED: polygalacturonase 1 beta-like protein 3 [Arachis duranensis]	-	-	-	-	-	-	-
1	State 1,2,3,6,4,5 -vs- State 1,7	ncbi_112791812	2	2.00229e-11	3.57322e-10	RSZ21	PREDICTED: serine/arginine-rich splicing factor RSZ21 isoform X1 [Arachis duranensis]	Genetic Information Processing	Transcription	ko03040//Spliceosome	K12896	-	-	-
1	State 1,2,3,6,4,5 -vs- State 1,7	ncbi_112791815	2	1.62727e-25	6.33824e-24	TPS9	PREDICTED: probable alpha,alpha-trehalose-phosphate synthase [UDP-forming] 9 [Arachis duranensis]	Metabolism;Metabolism	Global and overview maps;Carbohydrate metabolism	ko01100//Metabolic pathways;ko00500//Starch and sucrose metabolism	K16055;K16055	-	-	-
1	State 1,2,3,6,4,5 -vs- State 1,7	ncbi_112791823	2	4.70137e-10	7.48772e-09	MLP423	PREDICTED: MLP-like protein 423 [Arachis duranensis]	-	-	-	-	-	-	-
1	State 1,2,3,6,4,5 -vs- State 1,7	ncbi_112791829	2	0	0	UBQ10	ubiquitin-like protein [Phaseolus vulgaris]	-	-	-	-	-	-	-
1	State 1,2,3,6,4,5 -vs- State 1,7	ncbi_112791853	2	5.64605e-08	7.37621e-07	E1	PREDICTED: pyruvate dehydrogenase E1 component subunit alpha, mitochondrial-like [Arachis ipaensis]	Metabolism;Metabolism;Metabolism;Metabolism;Metabolism;Metabolism	Global and overview maps;Global and overview maps;Global and overview maps;Carbohydrate metabolism;Carbohydrate metabolism;Carbohydrate metabolism	ko01100//Metabolic pathways;ko01110//Biosynthesis of secondary metabolites;ko01200//Carbon metabolism;ko00010//Glycolysis / Gluconeogenesis;ko00620//Pyruvate metabolism;ko00020//Citrate cycle (TCA cycle)	K00161;K00161;K00161;K00161;K00161;K00161	GO:0043227//membrane-bounded organelle	GO:0016903//oxidoreductase activity, acting on the aldehyde or oxo group of donors	GO:0006090//pyruvate metabolic process
1	State 1,2,3,6,4,5 -vs- State 1,7	ncbi_112791858	5	2.43032e-27	1.01665e-25	PP2A	PREDICTED: serine/threonine-protein phosphatase PP2A-2 catalytic subunit-like [Arachis duranensis]	Genetic Information Processing;Cellular Processes	Translation;Transport and catabolism	ko03015//mRNA surveillance pathway;ko04136//Autophagy - other eukaryotes	K04382;K04382	-	GO:0003824//catalytic activity	GO:0006796//phosphate-containing compound metabolic process
1	State 1,2,3,6,4,5 -vs- State 1,7	ncbi_112791868	2	1.84426e-34	1.00371e-32	--	PREDICTED: uncharacterized protein LOC107481110 [Arachis duranensis]	-	-	-	-	-	-	-
1	State 1,2,3,6,4,5 -vs- State 1,7	ncbi_112791874	2	3.0546e-77	4.21384e-75	N	PREDICTED: TMV resistance protein N-like [Arachis duranensis]	-	-	-	-	-	-	-
1	State 1,2,3,6,4,5 -vs- State 1,7	ncbi_112791872	3	3.51511e-17	9.12263e-16	DNAJB1	PREDICTED: dnaJ homolog subfamily B member 13-like isoform X1 [Arachis duranensis]	-	-	-	-	-	-	-
1	State 1,2,3,6,4,5 -vs- State 1,7	ncbi_112791908	5	4.1148e-09	6.02174e-08	UTR3	PREDICTED: UDP-galactose/UDP-glucose transporter 3 [Arachis duranensis]	-	-	-	-	GO:0031224//intrinsic component of membrane	-	GO:0044763//single-organism cellular process
1	State 1,2,3,6,4,5 -vs- State 1,7	ncbi_112771534	3	2.69065e-09	4.01343e-08	PRE6	PREDICTED: transcription factor PRE6-like [Arachis duranensis]	-	-	-	-	-	GO:0005515//protein binding	GO:0009639//response to red or far red light;GO:0010468//regulation of gene expression;GO:0048506//regulation of timing of meristematic phase transition
1	State 1,2,3,6,4,5 -vs- State 1,7	ncbi_112791915	2	1.44312e-28	6.37768e-27	SKIP11	PREDICTED: F-box/kelch-repeat protein At1g26930 [Arachis duranensis]	-	-	-	-	-	-	-
1	State 1,2,3,6,4,5 -vs- State 1,7	ncbi_112791923	2	9.8633e-74	1.30123e-71	SLD2	PREDICTED: delta(8)-fatty-acid desaturase 2-like [Arachis ipaensis]	-	-	-	-	-	GO:0016705//oxidoreductase activity, acting on paired donors, with incorporation or reduction of molecular oxygen;GO:0046906//tetrapyrrole binding	GO:0006631//fatty acid metabolic process
1	State 1,2,3,6,4,5 -vs- State 1,7	ncbi_112791922	2	2.81132e-09	4.18555e-08	CUL3A	PREDICTED: cullin-3A-like [Arachis duranensis]	Genetic Information Processing	Folding, sorting and degradation	ko04120//Ubiquitin mediated proteolysis	K03869	GO:0000151//ubiquitin ligase complex	GO:0044389//ubiquitin-like protein ligase binding	-
1	State 1,2,3,6,4,5 -vs- State 1,7	ncbi_112791931	3	3.25e-09	4.80752e-08	--	CAAX amino terminal protease family protein [Medicago truncatula]	-	-	-	-	-	-	-
1	State 1,2,3,6,4,5 -vs- State 1,7	ncbi_112791937	2	1.1734e-71	1.49008e-69	--	RING/FYVE/PHD zinc finger protein [Medicago truncatula]	-	-	-	-	-	-	-
1	State 1,2,3,6,4,5 -vs- State 1,7	ncbi_112791941	2	1.14282e-147	3.58654e-145	RNS1	PREDICTED: extracellular ribonuclease LE-like [Arachis ipaensis]	-	-	-	-	-	GO:0016892//endoribonuclease activity, producing 3'-phosphomonoesters	GO:0090501//RNA phosphodiester bond hydrolysis
1	State 1,2,3,6,4,5 -vs- State 1,7	ncbi_112791949	5	1.25129e-14	2.81821e-13	NAC029	PREDICTED: NAC transcription factor 29-like [Arachis duranensis]	-	-	-	-	GO:0043231//intracellular membrane-bounded organelle	-	GO:0010468//regulation of gene expression;GO:0034645//cellular macromolecule biosynthetic process
1	State 1,2,3,6,4,5 -vs- State 1,7	ncbi_112791962	2	1.06929e-08	1.49512e-07	--	PREDICTED: uncharacterized protein LOC107481196 [Arachis duranensis]	-	-	-	-	-	-	-
1	State 1,2,3,6,4,5 -vs- State 1,7	ncbi_112791966	5	1.34881e-82	2.03148e-80	--	PREDICTED: uncharacterized protein LOC107481193 [Arachis duranensis]	-	-	-	-	-	-	-
1	State 1,2,3,6,4,5 -vs- State 1,7	ncbi_112791968	2	1.77408e-41	1.18784e-39	--	PREDICTED: uncharacterized protein LOC107481073 [Arachis duranensis]	-	-	-	-	-	-	-
1	State 1,2,3,6,4,5 -vs- State 1,7	ncbi_112791975	3	4.28001e-12	8.05143e-11	NRP1	nodulin-related protein 1-like [Cajanus cajan]	-	-	-	-	-	-	-
1	State 1,2,3,6,4,5 -vs- State 1,7	ncbi_112792003	2	2.85994e-62	3.07303e-60	PCR2	fw2.2, partial [Arachis stenosperma]	-	-	-	-	-	-	-
1	State 1,2,3,6,4,5 -vs- State 1,7	ncbi_112792004	2	1.0473e-29	4.84164e-28	At2g30620	PREDICTED: histone H1-like [Arachis duranensis]	-	-	-	-	-	-	-
1	State 1,2,3,6,4,5 -vs- State 1,7	ncbi_112792007	2	1.63267e-08	2.24322e-07	TIFY6B	PREDICTED: protein TIFY 6A isoform X1 [Arachis duranensis]	Environmental Information Processing	Signal transduction	ko04075//Plant hormone signal transduction	K13464	-	-	-
1	State 1,2,3,6,4,5 -vs- State 1,7	ncbi_112792014	5	8.84123e-43	6.15087e-41	NUDT17	PREDICTED: nudix hydrolase 17, mitochondrial-like [Arachis duranensis]	-	-	-	-	-	GO:0003824//catalytic activity	-
1	State 1,2,3,6,4,5 -vs- State 1,7	ncbi_112792032	4	4.18675e-13	8.48789e-12	DRP1C	PREDICTED: dynamin-related protein 1C [Arachis duranensis]	-	-	-	-	GO:0005911//cell-cell junction;GO:0015630//microtubule cytoskeleton;GO:0016020//membrane;GO:0044444//cytoplasmic part	GO:0017111//nucleoside-triphosphatase activity;GO:0032550//purine ribonucleoside binding	GO:0007005//mitochondrion organization;GO:0009555//pollen development;GO:0019321//pentose metabolic process;GO:0044763//single-organism cellular process
1	State 1,2,3,6,4,5 -vs- State 1,7	ncbi_112792033	2	6.10171e-15	1.40312e-13	ADO3	PREDICTED: adagio protein 3 [Arachis duranensis]	Organismal Systems	Environmental adaptation	ko04712//Circadian rhythm - plant	K12116	-	-	GO:0050794//regulation of cellular process
1	State 1,2,3,6,4,5 -vs- State 1,7	ncbi_112792036	5	1.12516e-18	3.15824e-17	GPX2	PREDICTED: probable glutathione peroxidase 2 [Arachis duranensis]	Metabolism;Metabolism	Metabolism of other amino acids;Lipid metabolism	ko00480//Glutathione metabolism;ko00590//Arachidonic acid metabolism	K00432;K00432	GO:0031984//organelle subcompartment;GO:0043231//intracellular membrane-bounded organelle	GO:0004601//peroxidase activity	GO:0000302//response to reactive oxygen species;GO:0009404//toxin metabolic process;GO:0009414//response to water deprivation;GO:0009755//hormone-mediated signaling pathway
1	State 1,2,3,6,4,5 -vs- State 1,7	ncbi_112792047	2	1.92307e-08	2.62754e-07	--	PLATZ transcription factor family protein [Medicago truncatula]	-	-	-	-	-	GO:0046914//transition metal ion binding	-
1	State 1,2,3,6,4,5 -vs- State 1,7	ncbi_112792052	4	2.32445e-14	5.14905e-13	RPN2A	PREDICTED: 26S proteasome non-ATPase regulatory subunit 1 homolog A [Arachis ipaensis]	Genetic Information Processing	Folding, sorting and degradation	ko03050//Proteasome	K03032	-	-	GO:0009894//regulation of catabolic process
1	State 1,2,3,6,4,5 -vs- State 1,7	ncbi_112792065	3	1.96212e-09	2.96588e-08	PRXIIE	PREDICTED: peroxiredoxin-2E, chloroplastic-like [Arachis duranensis]	-	-	-	-	-	GO:0003824//catalytic activity;GO:0016209//antioxidant activity	GO:0044710//single-organism metabolic process
1	State 1,2,3,6,4,5 -vs- State 1,7	ncbi_112792078	3	6.59381e-19	1.87149e-17	PMI1	protein PLASTID MOVEMENT IMPAIRED 1 [Cajanus cajan]	-	-	-	-	-	-	GO:0006355//regulation of transcription, DNA-templated;GO:0009658//chloroplast organization;GO:0009668//plastid membrane organization;GO:0016072//rRNA metabolic process;GO:0031399//regulation of protein modification process;GO:0043623//cellular protein complex assembly
1	State 1,2,3,6,4,5 -vs- State 1,7	ncbi_112792081	3	5.33171e-237	3.4219e-234	CPN20	PREDICTED: 20 kDa chaperonin, chloroplastic-like [Arachis duranensis]	-	-	-	-	GO:0005576//extracellular region;GO:0009526//plastid envelope;GO:0009532//plastid stroma;GO:0044434//chloroplast part	GO:0032550//purine ribonucleoside binding;GO:0046914//transition metal ion binding	GO:0000097//sulfur amino acid biosynthetic process;GO:0003006//developmental process involved in reproduction;GO:0006006//glucose metabolic process;GO:0006090//pyruvate metabolic process;GO:0006970//response to osmotic stress;GO:0009657//plastid organization;GO:0044267//cellular protein metabolic process;GO:2000379//positive regulation of reactive oxygen species metabolic process
1	State 1,2,3,6,4,5 -vs- State 1,7	ncbi_112792090	3	1.1379e-42	7.85502e-41	FKBP17-2	PREDICTED: peptidyl-prolyl cis-trans isomerase FKBP17-2, chloroplastic [Arachis duranensis]	-	-	-	-	GO:0031978//plastid thylakoid lumen	GO:0016859//cis-trans isomerase activity	GO:0005982//starch metabolic process;GO:0018208//peptidyl-proline modification
1	State 1,2,3,6,4,5 -vs- State 1,7	ncbi_112792093	3	1.94146e-12	3.75027e-11	--	PREDICTED: uncharacterized protein LOC107481889 isoform X1 [Arachis duranensis]	-	-	-	-	GO:0031224//intrinsic component of membrane	GO:0016491//oxidoreductase activity	GO:0044238//primary metabolic process;GO:0044710//single-organism metabolic process
1	State 1,2,3,6,4,5 -vs- State 1,7	ncbi_112792097	3	6.39277e-14	1.37134e-12	At1g18250	PREDICTED: thaumatin-like protein [Arachis ipaensis]	-	-	-	-	-	-	-
1	State 1,2,3,6,4,5 -vs- State 1,7	ncbi_112792103	5	1.15758e-10	1.93627e-09	HRD3A	PREDICTED: ERAD-associated E3 ubiquitin-protein ligase component HRD3A [Arachis duranensis]	Genetic Information Processing	Folding, sorting and degradation	ko04141//Protein processing in endoplasmic reticulum	K14026	-	-	-
1	State 1,2,3,6,4,5 -vs- State 1,7	ncbi_112792106	3	1.542e-32	7.85779e-31	--	PREDICTED: uncharacterized protein LOC107481883 [Arachis duranensis]	-	-	-	-	-	-	-
1	State 1,2,3,6,4,5 -vs- State 1,7	ncbi_112792112	4	1.23198e-30	5.91017e-29	At3g17800	PREDICTED: UV-B-induced protein At3g17800, chloroplastic-like [Arachis duranensis]	-	-	-	-	-	-	-
1	State 1,2,3,6,4,5 -vs- State 1,7	ncbi_112792119	2	7.93022e-09	1.12517e-07	GDI1	PREDICTED: guanosine nucleotide diphosphate dissociation inhibitor 1 [Arachis duranensis]	-	-	-	-	-	-	GO:0008104//protein localization;GO:0019222//regulation of metabolic process
1	State 1,2,3,6,4,5 -vs- State 1,7	ncbi_112792125	3	0	0	SEND33	PREDICTED: ferredoxin [Arachis duranensis]	Metabolism	Energy metabolism	ko00195//Photosynthesis	K02639	-	GO:0043169//cation binding;GO:0051536//iron-sulfur cluster binding	GO:0006091//generation of precursor metabolites and energy
1	State 1,2,3,6,4,5 -vs- State 1,7	ncbi_112792145	2	3.64736e-17	9.44864e-16	LSD1	PREDICTED: protein LSD1 [Arachis duranensis]	-	-	-	-	-	GO:0001071//nucleic acid binding transcription factor activity	GO:0001101//response to acid chemical;GO:0002239//response to oomycetes;GO:0006521//regulation of cellular amino acid metabolic process;GO:0006970//response to osmotic stress;GO:0009725//response to hormone;GO:0010468//regulation of gene expression;GO:0012501//programmed cell death;GO:0033554//cellular response to stress;GO:0042743//hydrogen peroxide metabolic process;GO:0044248//cellular catabol…
1	State 1,2,3,6,4,5 -vs- State 1,7	ncbi_112792147	2	4.05209e-12	7.63478e-11	CAT1	PREDICTED: cationic amino acid transporter 1 isoform X1 [Arachis duranensis]	-	-	-	-	GO:0031224//intrinsic component of membrane	GO:0046943//carboxylic acid transmembrane transporter activity	-
1	State 1,2,3,6,4,5 -vs- State 1,7	ncbi_112792152	3	6.48438e-09	9.27046e-08	--	CAAX amino terminal protease family protein [Medicago truncatula]	-	-	-	-	-	GO:0016787//hydrolase activity	-
1	State 1,2,3,6,4,5 -vs- State 1,7	ncbi_112792164	2	3.98033e-10	6.37353e-09	RGLG5	PREDICTED: E3 ubiquitin-protein ligase RGLG2-like isoform X1 [Arachis duranensis]	-	-	-	-	-	GO:0003824//catalytic activity;GO:0046914//transition metal ion binding	GO:0006952//defense response;GO:0007165//signal transduction;GO:0009696//salicylic acid metabolic process
1	State 1,2,3,6,4,5 -vs- State 1,7	ncbi_112792180	2	2.5038e-09	3.74728e-08	--	beta-1,4-N-acetylglucosaminyltransferase-like protein [Medicago truncatula]	Metabolism;Metabolism	Global and overview maps;Glycan biosynthesis and metabolism	ko01100//Metabolic pathways;ko00510//N-Glycan biosynthesis	K00737;K00737	-	-	-
1	State 1,2,3,6,4,5 -vs- State 1,7	ncbi_112792186	4	5.60168e-13	1.12349e-11	CG8135	PREDICTED: LMBR1 domain-containing protein 2 homolog A-like isoform X1 [Arachis duranensis]	-	-	-	-	GO:0031224//intrinsic component of membrane	-	GO:0042127//regulation of cell proliferation
1	State 1,2,3,6,4,5 -vs- State 1,7	ncbi_112792195	5	3.10647e-24	1.13432e-22	PABN3	PREDICTED: polyadenylate-binding protein 2-like isoform X1 [Arachis duranensis]	Genetic Information Processing	Translation	ko03015//mRNA surveillance pathway	K14396	-	GO:0097159//organic cyclic compound binding	-
1	State 1,2,3,6,4,5 -vs- State 1,7	ncbi_112792198	3	1.1349e-35	6.38123e-34	At4g39970	PREDICTED: haloacid dehalogenase-like hydrolase domain-containing protein At4g39970 [Arachis ipaensis]	-	-	-	-	-	GO:0003824//catalytic activity	-
1	State 1,2,3,6,4,5 -vs- State 1,7	ncbi_112792199	3	2.4513e-13	5.06175e-12	DJA6	PREDICTED: chaperone protein DnaJ-like [Arachis duranensis]	-	-	-	-	-	-	-
1	State 1,2,3,6,4,5 -vs- State 1,7	ncbi_112792204	5	4.39122e-09	6.40128e-08	TFCC	PREDICTED: tubulin-folding cofactor C [Arachis ipaensis]	-	-	-	-	-	-	GO:0009987//cellular process;GO:0016043//cellular component organization;GO:0070271//protein complex biogenesis
1	State 1,2,3,6,4,5 -vs- State 1,7	ncbi_112792205	3	6.9681e-29	3.10837e-27	RPL29	PREDICTED: 50S ribosomal protein L29, chloroplastic [Arachis duranensis]	Genetic Information Processing	Translation	ko03010//Ribosome	K02904	GO:0009526//plastid envelope;GO:0009532//plastid stroma;GO:0030529//intracellular ribonucleoprotein complex	-	GO:0006355//regulation of transcription, DNA-templated
1	State 1,2,3,6,4,5 -vs- State 1,7	ncbi_112792211	5	3.55293e-08	4.74345e-07	RABH1E	PREDICTED: ras-related protein RABH1e isoform X1 [Arachis duranensis]	-	-	-	-	-	GO:0032550//purine ribonucleoside binding	GO:0008104//protein localization;GO:0035556//intracellular signal transduction
1	State 1,2,3,6,4,5 -vs- State 1,7	ncbi_112792235	2	3.54955e-54	3.33162e-52	At1g22280	PREDICTED: probable protein phosphatase 2C 9 isoform X1 [Arachis ipaensis]	-	-	-	-	-	-	-
1	State 1,2,3,6,4,5 -vs- State 1,7	ncbi_112792237	2	7.53066e-26	2.98544e-24	CAMTA2	PREDICTED: LOW QUALITY PROTEIN: calmodulin-binding transcription activator 2-like [Arachis duranensis]	-	-	-	-	-	-	-
1	State 1,2,3,6,4,5 -vs- State 1,7	ncbi_112792238	2	4.0636e-15	9.44813e-14	AOX3	PREDICTED: alternative oxidase 3, mitochondrial-like [Arachis duranensis]	-	-	-	-	GO:0019866//organelle inner membrane;GO:0031224//intrinsic component of membrane	GO:0016682//oxidoreductase activity, acting on diphenols and related substances as donors, oxygen as acceptor;GO:0043169//cation binding	GO:0044710//single-organism metabolic process
1	State 1,2,3,6,4,5 -vs- State 1,7	ncbi_112792256	2	1.13408e-18	3.18203e-17	ergic3	PREDICTED: endoplasmic reticulum-Golgi intermediate compartment protein 3-like [Arachis duranensis]	-	-	-	-	-	-	-
1	State 1,2,3,6,4,5 -vs- State 1,7	ncbi_112792319	2	1.93766e-15	4.60437e-14	LSH4	PREDICTED: protein LIGHT-DEPENDENT SHORT HYPOCOTYLS 1-like [Arachis duranensis]	-	-	-	-	-	-	-
1	State 1,2,3,6,4,5 -vs- State 1,7	ncbi_112792322	2	7.474e-192	3.30713e-189	PGIP1	PREDICTED: polygalacturonase inhibitor 2-like [Arachis duranensis]	-	-	-	-	-	-	-
1	State 1,2,3,6,4,5 -vs- State 1,7	ncbi_112792325	4	1.27161e-31	6.30848e-30	PGIP1	PREDICTED: polygalacturonase inhibitor 2-like [Arachis duranensis]	-	-	-	-	-	-	-
1	State 1,2,3,6,4,5 -vs- State 1,7	ncbi_112792338	3	0	0	CAB3	PREDICTED: chlorophyll a-b binding protein of LHCII type 1-like [Arachis duranensis]	Metabolism;Metabolism	Global and overview maps;Energy metabolism	ko01100//Metabolic pathways;ko00196//Photosynthesis - antenna proteins	K08912;K08912	-	-	-
1	State 1,2,3,6,4,5 -vs- State 1,7	ncbi_112792346	2	1.89967e-73	2.49232e-71	WRKY28	PREDICTED: probable WRKY transcription factor 28 [Arachis duranensis]	-	-	-	-	-	-	-
1	State 1,2,3,6,4,5 -vs- State 1,7	ncbi_112792350	2	9.06593e-32	4.52598e-30	DDB_G0278111	PREDICTED: DNA-binding protein DDB_G0278111 isoform X1 [Arachis duranensis]	-	-	-	-	-	-	-
1	State 1,2,3,6,4,5 -vs- State 1,7	ncbi_112792351	4	7.0335e-17	1.78952e-15	--	stress up-regulated Nod 19 protein [Medicago truncatula]	-	-	-	-	-	-	-
1	State 1,2,3,6,4,5 -vs- State 1,7	ncbi_112792361	5	1.47274e-11	2.66019e-10	TUBB5	PREDICTED: tubulin beta chain-like [Arachis duranensis]	Cellular Processes	Transport and catabolism	ko04145//Phagosome	K07375	GO:0015630//microtubule cytoskeleton;GO:0032991//macromolecular complex	GO:0005198//structural molecule activity;GO:0017111//nucleoside-triphosphatase activity;GO:0032550//purine ribonucleoside binding	GO:0043623//cellular protein complex assembly;GO:0044763//single-organism cellular process
1	State 1,2,3,6,4,5 -vs- State 1,7	ncbi_112792389	2	2.90174e-12	5.53467e-11	CCDC174	cytochrome b561-like protein [Medicago truncatula]	-	-	-	-	-	-	-
1	State 1,2,3,6,4,5 -vs- State 1,7	ncbi_112792393	2	1.05212e-10	1.76942e-09	KAS1	PREDICTED: 3-oxoacyl-[acyl-carrier-protein] synthase I, chloroplastic [Arachis duranensis]	Metabolism;Metabolism;Metabolism;Metabolism	Global and overview maps;Global and overview maps;Lipid metabolism;Metabolism of cofactors and vitamins	ko01100//Metabolic pathways;ko01212//Fatty acid metabolism;ko00061//Fatty acid biosynthesis;ko00780//Biotin metabolism	K09458;K09458;K09458;K09458	-	GO:0016746//transferase activity, transferring acyl groups	GO:0006631//fatty acid metabolic process
1	State 1,2,3,6,4,5 -vs- State 1,7	ncbi_112792401	5	1.79551e-24	6.66556e-23	--	Polyadenylate-binding protein 1-B-binding protein [Theobroma cacao]	-	-	-	-	-	-	-
1	State 1,2,3,6,4,5 -vs- State 1,7	ncbi_112792402	2	1.14587e-19	3.36765e-18	CHR4	PREDICTED: protein CHROMATIN REMODELING 4 [Arachis duranensis]	-	-	-	-	GO:0043231//intracellular membrane-bounded organelle	GO:0003676//nucleic acid binding;GO:0017111//nucleoside-triphosphatase activity;GO:0032550//purine ribonucleoside binding;GO:0046914//transition metal ion binding	-
1	State 1,2,3,6,4,5 -vs- State 1,7	ncbi_112792415	2	5.27825e-28	2.27479e-26	RAN1	PREDICTED: copper-transporting ATPase RAN1-like [Arachis duranensis]	Environmental Information Processing	Signal transduction	ko04016//MAPK signaling pathway - plant	K17686	-	-	-
1	State 1,2,3,6,4,5 -vs- State 1,7	ncbi_112792422	3	1.28103e-09	1.96767e-08	At1g48100	PREDICTED: polygalacturonase At1g48100 [Arachis duranensis]	-	-	-	-	-	GO:0016787//hydrolase activity	GO:0044238//primary metabolic process;GO:0045229//external encapsulating structure organization
1	State 1,2,3,6,4,5 -vs- State 1,7	ncbi_112792440	3	1.27003e-14	2.85777e-13	FKBP13	PREDICTED: peptidyl-prolyl cis-trans isomerase FKBP13, chloroplastic [Arachis duranensis]	-	-	-	-	GO:0031978//plastid thylakoid lumen	GO:0016859//cis-trans isomerase activity	GO:0006090//pyruvate metabolic process;GO:0006633//fatty acid biosynthetic process;GO:0006779//porphyrin-containing compound biosynthetic process;GO:0009886//post-embryonic morphogenesis;GO:0016109//tetraterpenoid biosynthetic process;GO:0044267//cellular protein metabolic process
1	State 1,2,3,6,4,5 -vs- State 1,7	ncbi_112792455	5	9.0964e-20	2.69115e-18	At2g02160	PREDICTED: zinc finger CCCH domain-containing protein 17 [Arachis duranensis]	-	-	-	-	-	-	-
1	State 1,2,3,6,4,5 -vs- State 1,7	ncbi_112792459	2	3.72818e-13	7.58412e-12	NPF8.3	PREDICTED: protein NRT1/ PTR FAMILY 8.3-like [Arachis duranensis]	-	-	-	-	-	-	-
1	State 1,2,3,6,4,5 -vs- State 1,7	ncbi_112792482	5	3.08764e-09	4.58066e-08	BPC1	PREDICTED: protein BASIC PENTACYSTEINE2-like [Arachis duranensis]	-	-	-	-	-	-	-
1	State 1,2,3,6,4,5 -vs- State 1,7	ncbi_112792479	2	1.29894e-12	2.53872e-11	AP180	PREDICTED: putative clathrin assembly protein At1g25240 [Arachis duranensis]	-	-	-	-	-	-	-
1	State 1,2,3,6,4,5 -vs- State 1,7	ncbi_112792493	2	4.85307e-94	8.62176e-92	PAP3	PREDICTED: purple acid phosphatase 7-like [Arachis duranensis]	Metabolism;Metabolism	Global and overview maps;Metabolism of cofactors and vitamins	ko01100//Metabolic pathways;ko00740//Riboflavin metabolism	K14379;K14379	-	-	-
1	State 1,2,3,6,4,5 -vs- State 1,7	ncbi_112792494	2	3.21705e-128	9.09455e-126	--	PREDICTED: uncharacterized protein LOC107482047 isoform X1 [Arachis duranensis]	-	-	-	-	-	-	-
1	State 1,2,3,6,4,5 -vs- State 1,7	ncbi_112792501	2	4.53254e-34	2.42598e-32	OBE3	PREDICTED: protein OBERON 3 [Arachis duranensis]	-	-	-	-	-	-	-
1	State 1,2,3,6,4,5 -vs- State 1,7	ncbi_112792512	5	1.1537e-23	4.10126e-22	CRK10	PREDICTED: cysteine-rich receptor-like protein kinase 10 isoform X1 [Glycine max]	-	-	-	-	-	GO:0004672//protein kinase activity;GO:0032550//purine ribonucleoside binding	GO:0006464//cellular protein modification process;GO:0006796//phosphate-containing compound metabolic process
1	State 1,2,3,6,4,5 -vs- State 1,7	ncbi_112792517	3	2.37486e-18	6.56011e-17	ndhL	PREDICTED: NAD(P)H-quinone oxidoreductase subunit L, chloroplastic [Arachis duranensis]	-	-	-	-	-	-	-
1	State 1,2,3,6,4,5 -vs- State 1,7	ncbi_112792516	2	1.52621e-19	4.45969e-18	--	PREDICTED: LOW QUALITY PROTEIN: transmembrane protein 214-B-like [Arachis duranensis]	-	-	-	-	-	-	-
1	State 1,2,3,6,4,5 -vs- State 1,7	ncbi_112792518	5	9.86763e-10	1.53052e-08	UBC25	PREDICTED: putative ubiquitin-conjugating enzyme E2 38 isoform X1 [Arachis duranensis]	Genetic Information Processing	Folding, sorting and degradation	ko04120//Ubiquitin mediated proteolysis	K10581	-	-	-
1	State 1,2,3,6,4,5 -vs- State 1,7	ncbi_112792519	5	1.06851e-11	1.95332e-10	-	-	-	-	-	-	-	-	-
1	State 1,2,3,6,4,5 -vs- State 1,7	ncbi_112792522	2	3.2357e-14	7.08393e-13	At4g22758	senescence-associated protein [Carica papaya]	-	-	-	-	-	-	-
1	State 1,2,3,6,4,5 -vs- State 1,7	ncbi_112792530	3	3.03223e-09	4.50033e-08	--	PREDICTED: protein TIFY 5A-like [Arachis ipaensis]	-	-	-	-	-	-	-
1	State 1,2,3,6,4,5 -vs- State 1,7	ncbi_112792562	2	1.48686e-25	5.80403e-24	SKIP14	PREDICTED: F-box protein SKIP14 [Arachis duranensis]	-	-	-	-	-	-	-
1	State 1,2,3,6,4,5 -vs- State 1,7	ncbi_112792563	2	4.94111e-18	1.33995e-16	GT-1	PREDICTED: trihelix transcription factor GT-4-like [Arachis duranensis]	-	-	-	-	-	-	-
1	State 1,2,3,6,4,5 -vs- State 1,7	ncbi_112792588	4	2.20944e-35	1.23162e-33	ermp1	PREDICTED: endoplasmic reticulum metallopeptidase 1 [Arachis duranensis]	-	-	-	-	-	-	-
1	State 1,2,3,6,4,5 -vs- State 1,7	ncbi_112792594	3	8.49044e-12	1.56254e-10	At1g67340	PREDICTED: F-box protein At1g67340 [Arachis duranensis]	-	-	-	-	-	-	-
1	State 1,2,3,6,4,5 -vs- State 1,7	ncbi_112792595	2	7.952e-20	2.37029e-18	--	PREDICTED: chaperone protein DnaJ-like [Glycine max]	-	-	-	-	-	GO:0005515//protein binding	-
1	State 1,2,3,6,4,5 -vs- State 1,7	ncbi_112792601	5	1.1196e-125	3.0327e-123	--	PREDICTED: stress-associated endoplasmic reticulum protein 2 [Arachis duranensis]	-	-	-	-	-	-	-
1	State 1,2,3,6,4,5 -vs- State 1,7	ncbi_112792607	5	1.979e-28	8.68126e-27	--	PREDICTED: uncharacterized protein LOC107482134 [Arachis duranensis]	-	-	-	-	-	-	-
1	State 1,2,3,6,4,5 -vs- State 1,7	ncbi_112792622	4	1.44913e-22	4.90666e-21	FKBP65	PREDICTED: peptidyl-prolyl cis-trans isomerase FKBP62-like [Arachis duranensis]	-	-	-	-	-	GO:0003824//catalytic activity	-
1	State 1,2,3,6,4,5 -vs- State 1,7	ncbi_112792641	5	1.89465e-11	3.39389e-10	Os05g0446300	PREDICTED: protein BUD31 homolog 2 [Lupinus angustifolius]	Genetic Information Processing	Transcription	ko03040//Spliceosome	K12873	-	-	-
1	State 1,2,3,6,4,5 -vs- State 1,7	ncbi_112792645	3	4.02069e-11	6.97938e-10	--	PREDICTED: uncharacterized protein LOC107482293 [Arachis duranensis]	-	-	-	-	-	-	-
1	State 1,2,3,6,4,5 -vs- State 1,7	ncbi_112792648	4	3.81229e-18	1.04216e-16	--	PREDICTED: RNA-binding protein 25-like [Arachis duranensis]	-	-	-	-	-	-	-
1	State 1,2,3,6,4,5 -vs- State 1,7	ncbi_112792651	2	2.99265e-08	4.0241e-07	--	PREDICTED: serine/arginine repetitive matrix protein 2-like isoform X2 [Arachis ipaensis]	-	-	-	-	-	-	-
1	State 1,2,3,6,4,5 -vs- State 1,7	ncbi_112792656	5	7.66244e-08	9.84263e-07	At3g23870	PREDICTED: probable magnesium transporter NIPA1 isoform X1 [Arachis duranensis]	-	-	-	-	-	-	-
1	State 1,2,3,6,4,5 -vs- State 1,7	ncbi_112792678	5	5.04239e-12	9.41914e-11	PP2A2	PREDICTED: serine/threonine-protein phosphatase PP2A catalytic subunit [Arachis duranensis]	Genetic Information Processing;Cellular Processes	Translation;Transport and catabolism	ko03015//mRNA surveillance pathway;ko04136//Autophagy - other eukaryotes	K04382;K04382	-	GO:0003824//catalytic activity	GO:0006796//phosphate-containing compound metabolic process
1	State 1,2,3,6,4,5 -vs- State 1,7	ncbi_112792691	3	8.72442e-15	1.98698e-13	PTC52	PREDICTED: protochlorophyllide-dependent translocon component 52, chloroplastic [Arachis duranensis]	-	-	-	-	-	GO:0003824//catalytic activity;GO:0043169//cation binding;GO:0051536//iron-sulfur cluster binding	GO:0044710//single-organism metabolic process
1	State 1,2,3,6,4,5 -vs- State 1,7	ncbi_112792692	2	5.45824e-08	7.14395e-07	--	DUF1644 family protein [Medicago truncatula]	-	-	-	-	-	-	-
1	State 1,2,3,6,4,5 -vs- State 1,7	ncbi_112792700	5	1.08604e-64	1.22227e-62	BZIP53	PREDICTED: bZIP transcription factor 53-like [Arachis duranensis]	-	-	-	-	-	GO:0005488//binding	-
1	State 1,2,3,6,4,5 -vs- State 1,7	ncbi_112792703	5	1.28843e-30	6.17681e-29	DTC	PREDICTED: mitochondrial dicarboxylate/tricarboxylate transporter DTC [Arachis duranensis]	-	-	-	-	GO:0005911//cell-cell junction;GO:0009526//plastid envelope;GO:0019866//organelle inner membrane;GO:0030312//external encapsulating structure;GO:0031224//intrinsic component of membrane	GO:0046943//carboxylic acid transmembrane transporter activity	GO:0006006//glucose metabolic process;GO:0006090//pyruvate metabolic process;GO:0006842//tricarboxylic acid transport;GO:0010038//response to metal ion;GO:0045333//cellular respiration
1	State 1,2,3,6,4,5 -vs- State 1,7	ncbi_112792706	5	3.85337e-08	5.11962e-07	GF14C	PREDICTED: 14-3-3-like protein C [Arachis duranensis]	-	-	-	-	-	-	-
1	State 1,2,3,6,4,5 -vs- State 1,7	ncbi_112792707	4	9.32725e-20	2.7583e-18	At4g18596	PREDICTED: olee1-like protein [Arachis duranensis]	-	-	-	-	-	-	-
1	State 1,2,3,6,4,5 -vs- State 1,7	ncbi_112792733	5	1.52947e-17	4.05355e-16	WRKY69	PREDICTED: probable WRKY transcription factor 65 [Arachis ipaensis]	-	-	-	-	-	-	GO:0006811//ion transport;GO:0009987//cellular process
1	State 1,2,3,6,4,5 -vs- State 1,7	ncbi_112792744	5	2.69242e-19	7.78365e-18	HSP26-A	PREDICTED: glutathione S-transferase U12-like [Arachis duranensis]	Metabolism	Metabolism of other amino acids	ko00480//Glutathione metabolism	K00799	-	GO:0003824//catalytic activity	-
1	State 1,2,3,6,4,5 -vs- State 1,7	ncbi_112792745	2	6.02665e-16	1.46782e-14	HSP26-A	PREDICTED: glutathione S-transferase U12-like [Arachis duranensis]	Metabolism	Metabolism of other amino acids	ko00480//Glutathione metabolism	K00799	-	-	-
1	State 1,2,3,6,4,5 -vs- State 1,7	ncbi_112792743	2	1.28433e-18	3.59794e-17	HSP26-A	PREDICTED: glutathione transferase GST 23-like [Arachis duranensis]	Metabolism	Metabolism of other amino acids	ko00480//Glutathione metabolism	K00799	-	-	-
1	State 1,2,3,6,4,5 -vs- State 1,7	ncbi_112792752	2	7.86279e-42	5.3044e-40	HSFA4A	PREDICTED: heat stress transcription factor A-4c-like [Arachis duranensis]	-	-	-	-	GO:0043231//intracellular membrane-bounded organelle	GO:0001071//nucleic acid binding transcription factor activity;GO:0003677//DNA binding	GO:0006950//response to stress;GO:0010468//regulation of gene expression
1	State 1,2,3,6,4,5 -vs- State 1,7	ncbi_112792758	2	4.46947e-08	5.8953e-07	CAD1	PREDICTED: MACPF domain-containing protein CAD1-like [Arachis duranensis]	-	-	-	-	-	-	GO:0002252//immune effector process;GO:0006605//protein targeting;GO:0006952//defense response;GO:0009617//response to bacterium;GO:0009620//response to fungus;GO:0009755//hormone-mediated signaling pathway;GO:0009863//salicylic acid mediated signaling pathway;GO:0010243//response to organonitrogen compound;GO:0010565//regulation of cellular ketone metabolic process;GO:0033554//cellular response …
1	State 1,2,3,6,4,5 -vs- State 1,7	ncbi_112795498	4	2.23956e-18	6.19597e-17	HAC1	PREDICTED: histone acetyltransferase HAC1-like [Arachis duranensis]	-	-	-	-	GO:0043231//intracellular membrane-bounded organelle	GO:0046914//transition metal ion binding;GO:0090595//acetyl-CoA:L-lysine N6-acetyltransferase	GO:0010468//regulation of gene expression;GO:0016570//histone modification
1	State 1,2,3,6,4,5 -vs- State 1,7	ncbi_112795521	2	1.40749e-26	5.70036e-25	--	PREDICTED: protein FAM32A-like [Arachis duranensis]	-	-	-	-	-	-	-
1	State 1,2,3,6,4,5 -vs- State 1,7	ncbi_112795529	2	1.31848e-88	2.16425e-86	MKK5	PREDICTED: mitogen-activated protein kinase kinase 5 [Arachis duranensis]	Organismal Systems;Environmental Information Processing;Environmental Information Processing	Environmental adaptation;Signal transduction;Signal transduction	ko04626//Plant-pathogen interaction;ko04075//Plant hormone signal transduction;ko04016//MAPK signaling pathway - plant	K13413;K13413;K13413	-	GO:0004672//protein kinase activity;GO:0032550//purine ribonucleoside binding	GO:0006464//cellular protein modification process;GO:0006796//phosphate-containing compound metabolic process
1	State 1,2,3,6,4,5 -vs- State 1,7	ncbi_112795533	2	3.63709e-13	7.40728e-12	EXO84B	PREDICTED: exocyst complex component EXO84B [Arachis duranensis]	-	-	-	-	GO:0016020//membrane	-	-
1	State 1,2,3,6,4,5 -vs- State 1,7	ncbi_112795552	2	8.57736e-22	2.80556e-20	CYS6	PREDICTED: cysteine proteinase inhibitor-like [Arachis duranensis]	-	-	-	-	-	GO:0004857//enzyme inhibitor activity;GO:0016787//hydrolase activity	GO:0010466//negative regulation of peptidase activity
1	State 1,2,3,6,4,5 -vs- State 1,7	ncbi_112795558	4	6.27492e-23	2.16163e-21	PBL2	PREDICTED: protein kinase 2A, chloroplastic-like isoform X1 [Arachis duranensis]	-	-	-	-	-	-	-
1	State 1,2,3,6,4,5 -vs- State 1,7	ncbi_112795560	3	1.87712e-08	2.56574e-07	SCPL10	PREDICTED: serine carboxypeptidase-like 13 isoform X2 [Arachis ipaensis]	-	-	-	-	-	-	-
1	State 1,2,3,6,4,5 -vs- State 1,7	ncbi_112795570	3	7.89267e-19	2.23036e-17	--	Zeaxanthin epoxidase, chloroplastic [Glycine soja]	-	-	-	-	-	-	-
1	State 1,2,3,6,4,5 -vs- State 1,7	ncbi_112795581	2	1.1308e-27	4.8037e-26	MAP2B	PREDICTED: methionine aminopeptidase 2B [Arachis duranensis]	-	-	-	-	GO:0044424//intracellular part	GO:0004177//aminopeptidase activity;GO:0008237//metallopeptidase activity;GO:0043169//cation binding	GO:0006464//cellular protein modification process
1	State 1,2,3,6,4,5 -vs- State 1,7	ncbi_112795582	3	1.59324e-14	3.56029e-13	D27	PREDICTED: beta-carotene isomerase D27, chloroplastic [Arachis duranensis]	-	-	-	-	-	-	-
1	State 1,2,3,6,4,5 -vs- State 1,7	ncbi_112795584	3	5.31861e-100	1.02129e-97	RPL11	PREDICTED: 50S ribosomal protein L11, chloroplastic [Arachis duranensis]	Genetic Information Processing	Translation	ko03010//Ribosome	K02867	GO:0030529//intracellular ribonucleoprotein complex	-	GO:0010467//gene expression
1	State 1,2,3,6,4,5 -vs- State 1,7	ncbi_112795593	4	4.21211e-09	6.15656e-08	--	PREDICTED: uncharacterized protein LOC107638312 isoform X1 [Arachis ipaensis]	-	-	-	-	-	-	-
1	State 1,2,3,6,4,5 -vs- State 1,7	ncbi_112795596	4	1.7225e-22	5.81018e-21	Gpr107	PREDICTED: protein GPR107 [Arachis duranensis]	-	-	-	-	GO:0031224//intrinsic component of membrane;GO:0031984//organelle subcompartment;GO:0043231//intracellular membrane-bounded organelle	-	-
1	State 1,2,3,6,4,5 -vs- State 1,7	ncbi_112795602	2	1.75829e-18	4.88726e-17	--	PREDICTED: OTU domain-containing protein DDB_G0284757 [Arachis ipaensis]	-	-	-	-	-	-	-
1	State 1,2,3,6,4,5 -vs- State 1,7	ncbi_112795603	5	3.83722e-40	2.47612e-38	--	PREDICTED: B2 protein [Arachis duranensis]	-	-	-	-	-	-	-
1	State 1,2,3,6,4,5 -vs- State 1,7	ncbi_112795612	2	2.03534e-17	5.3564e-16	LYK3	PREDICTED: chitin elicitor receptor kinase 1-like [Arachis duranensis]	Organismal Systems	Environmental adaptation	ko04626//Plant-pathogen interaction	K13429	-	GO:0004672//protein kinase activity;GO:0032550//purine ribonucleoside binding	GO:0006464//cellular protein modification process;GO:0006796//phosphate-containing compound metabolic process
1	State 1,2,3,6,4,5 -vs- State 1,7	ncbi_112795627	5	6.06888e-16	1.47761e-14	--	PREDICTED: uncharacterized protein LOC107482419 isoform X1 [Arachis duranensis]	-	-	-	-	-	-	-
1	State 1,2,3,6,4,5 -vs- State 1,7	ncbi_112795653	2	8.83805e-26	3.49015e-24	At2g16790	PREDICTED: probable gluconokinase isoform X1 [Arachis ipaensis]	Metabolism;Metabolism;Metabolism;Metabolism	Global and overview maps;Global and overview maps;Global and overview maps;Carbohydrate metabolism	ko01100//Metabolic pathways;ko01110//Biosynthesis of secondary metabolites;ko01200//Carbon metabolism;ko00030//Pentose phosphate pathway	K00851;K00851;K00851;K00851	-	GO:0016772//transferase activity, transferring phosphorus-containing groups	GO:0006796//phosphate-containing compound metabolic process
1	State 1,2,3,6,4,5 -vs- State 1,7	ncbi_112795657	4	4.3171e-11	7.47207e-10	Os01g0915200	PREDICTED: cysteine proteinase inhibitor 4-like [Arachis duranensis]	-	-	-	-	-	-	-
1	State 1,2,3,6,4,5 -vs- State 1,7	ncbi_112795665	5	3.45215e-09	5.09279e-08	XTH15	PREDICTED: xyloglucan endotransglucosylase/hydrolase 2 [Arachis duranensis]	-	-	-	-	GO:0005576//extracellular region;GO:0030312//external encapsulating structure	GO:0016758//transferase activity, transferring hexosyl groups;GO:0016787//hydrolase activity	GO:0044042//glucan metabolic process;GO:0045229//external encapsulating structure organization
1	State 1,2,3,6,4,5 -vs- State 1,7	ncbi_112795670	5	5.19015e-16	1.26756e-14	CHS	PREDICTED: stilbene synthase 3-like [Arachis duranensis]	Metabolism;Metabolism;Organismal Systems;Metabolism	Global and overview maps;Global and overview maps;Environmental adaptation;Biosynthesis of other secondary metabolites	ko01100//Metabolic pathways;ko01110//Biosynthesis of secondary metabolites;ko04712//Circadian rhythm - plant;ko00941//Flavonoid biosynthesis	K00660;K00660;K00660;K00660	-	-	-
1	State 1,2,3,6,4,5 -vs- State 1,7	ncbi_112795673	4	6.07812e-11	1.04213e-09	DOT2	PREDICTED: SART-1 family protein DOT2 [Arachis duranensis]	Genetic Information Processing	Transcription	ko03040//Spliceosome	K11984	-	-	-
1	State 1,2,3,6,4,5 -vs- State 1,7	ncbi_112795681	5	3.36402e-09	4.96998e-08	GAD	PREDICTED: glutamate decarboxylase 4-like isoform X1 [Arachis ipaensis]	Metabolism;Metabolism;Metabolism;Metabolism;Metabolism;Metabolism	Global and overview maps;Global and overview maps;Metabolism of other amino acids;Amino acid metabolism;Carbohydrate metabolism;Metabolism of other amino acids	ko01100//Metabolic pathways;ko01110//Biosynthesis of secondary metabolites;ko00410//beta-Alanine metabolism;ko00250//Alanine, aspartate and glutamate metabolism;ko00650//Butanoate metabolism;ko00430//Taurine and hypotaurine metabolism	K01580;K01580;K01580;K01580;K01580;K01580	-	-	-
1	State 1,2,3,6,4,5 -vs- State 1,7	ncbi_112795682	2	1.29726e-08	1.80115e-07	SAHH	PREDICTED: adenosylhomocysteinase [Arachis ipaensis]	Metabolism;Metabolism	Global and overview maps;Amino acid metabolism	ko01100//Metabolic pathways;ko00270//Cysteine and methionine metabolism	K01251;K01251	-	GO:0003824//catalytic activity	GO:0044237//cellular metabolic process
1	State 1,2,3,6,4,5 -vs- State 1,7	ncbi_112795687	4	1.59467e-24	5.93544e-23	GAE6	PREDICTED: UDP-glucuronate 4-epimerase 6 isoform X2 [Arachis ipaensis]	Metabolism;Metabolism	Global and overview maps;Carbohydrate metabolism	ko01100//Metabolic pathways;ko00520//Amino sugar and nucleotide sugar metabolism	K08679;K08679	GO:0000139//Golgi membrane;GO:0031224//intrinsic component of membrane;GO:0031984//organelle subcompartment	GO:0016857//racemase and epimerase activity, acting on carbohydrates and derivatives;GO:0048037//cofactor binding	GO:0006568//tryptophan metabolic process;GO:0009683//indoleacetic acid metabolic process
1	State 1,2,3,6,4,5 -vs- State 1,7	ncbi_112795689	5	3.55708e-23	1.2428e-21	RBG2	PREDICTED: glycine-rich RNA-binding protein 2, mitochondrial-like [Arachis duranensis]	-	-	-	-	-	GO:0097159//organic cyclic compound binding	-
1	State 1,2,3,6,4,5 -vs- State 1,7	ncbi_112795692	4	4.22822e-16	1.03761e-14	ATJ20	PREDICTED: chaperone protein dnaJ 20, chloroplastic-like [Arachis duranensis]	-	-	-	-	-	-	-
1	State 1,2,3,6,4,5 -vs- State 1,7	ncbi_112795702	4	2.94062e-13	6.03543e-12	SCL30A	PREDICTED: serine/arginine-rich SC35-like splicing factor SCL33 [Arachis duranensis]	Genetic Information Processing	Transcription	ko03040//Spliceosome	K12900	-	-	-
1	State 1,2,3,6,4,5 -vs- State 1,7	ncbi_112795713	5	1.54242e-16	3.86771e-15	RH52	PREDICTED: DEAD-box ATP-dependent RNA helicase 37-like [Arachis ipaensis]	-	-	-	-	-	GO:0017111//nucleoside-triphosphatase activity;GO:0032550//purine ribonucleoside binding	-
1	State 1,2,3,6,4,5 -vs- State 1,7	ncbi_112795719	2	5.45899e-51	4.80715e-49	SlH4	histone H4 [Zea mays]	-	-	-	-	GO:0005911//cell-cell junction;GO:0009536//plastid;GO:0031090//organelle membrane;GO:0043232//intracellular non-membrane-bounded organelle	GO:0003676//nucleic acid binding;GO:0046983//protein dimerization activity	GO:0034728//nucleosome organization
1	State 1,2,3,6,4,5 -vs- State 1,7	ncbi_112795723	2	1.01757e-86	1.61093e-84	TCP11	T-complex protein 11-like protein 1 [Glycine soja]	-	-	-	-	-	-	-
1	State 1,2,3,6,4,5 -vs- State 1,7	ncbi_112795729	3	2.84186317395719e-316	2.66387279622507e-313	SEND33	PREDICTED: ferredoxin-like [Arachis duranensis]	Metabolism	Energy metabolism	ko00195//Photosynthesis	K02639	-	GO:0043169//cation binding;GO:0051536//iron-sulfur cluster binding	GO:0006091//generation of precursor metabolites and energy
1	State 1,2,3,6,4,5 -vs- State 1,7	ncbi_112795732	5	1.01743e-14	2.3054e-13	dnajc2	PREDICTED: dnaJ homolog subfamily C member 2 [Arachis duranensis]	-	-	-	-	GO:0043231//intracellular membrane-bounded organelle	GO:0005488//binding	-
1	State 1,2,3,6,4,5 -vs- State 1,7	ncbi_112795743	2	6.74267e-55	6.42634e-53	NIFU2	PREDICTED: nifU-like protein 2, chloroplastic [Arachis duranensis]	-	-	-	-	GO:0009532//plastid stroma	GO:0043169//cation binding;GO:0051536//iron-sulfur cluster binding	GO:0009058//biosynthetic process;GO:0009657//plastid organization
1	State 1,2,3,6,4,5 -vs- State 1,7	ncbi_112795746	4	2.94193e-08	3.95814e-07	ccdc47	DUF1682 family protein [Medicago truncatula]	-	-	-	-	-	-	-
1	State 1,2,3,6,4,5 -vs- State 1,7	ncbi_112795752	2	1.97308e-25	7.66842e-24	DMP3	DUF679 domain-containing protein [Cephalotus follicularis]	-	-	-	-	-	-	-
1	State 1,2,3,6,4,5 -vs- State 1,7	ncbi_112795772	4	4.78197e-10	7.60929e-09	--	lysine ketoglutarate reductase trans-splicing-like protein [Medicago truncatula]	-	-	-	-	-	-	-
1	State 1,2,3,6,4,5 -vs- State 1,7	ncbi_112795776	2	1.26937e-132	3.69101e-130	BAM9	PREDICTED: inactive beta-amylase 9 [Arachis duranensis]	-	-	-	-	GO:0044424//intracellular part	GO:0016160//amylase activity	GO:0044238//primary metabolic process
1	State 1,2,3,6,4,5 -vs- State 1,7	ncbi_112795777	5	4.56074e-13	9.20677e-12	TULP3	PREDICTED: tubby-like F-box protein 3 [Arachis ipaensis]	-	-	-	-	-	-	-
1	State 1,2,3,6,4,5 -vs- State 1,7	ncbi_112795802	3	4.64001e-12	8.70109e-11	RBK2	PREDICTED: receptor-like cytosolic serine/threonine-protein kinase RBK2 isoform X1 [Arachis duranensis]	-	-	-	-	GO:0042579//microbody	GO:0004672//protein kinase activity;GO:0032550//purine ribonucleoside binding	GO:0006468//protein phosphorylation
1	State 1,2,3,6,4,5 -vs- State 1,7	ncbi_112795806	5	3.46281e-57	3.46475e-55	--	PREDICTED: uncharacterized protein LOC107638539 [Arachis ipaensis]	-	-	-	-	-	-	-
1	State 1,2,3,6,4,5 -vs- State 1,7	ncbi_112795813	5	2.53435e-20	7.70253e-19	MSRB5	PREDICTED: peptide methionine sulfoxide reductase B5-like [Arachis duranensis]	-	-	-	-	-	GO:0016671//oxidoreductase activity, acting on a sulfur group of donors, disulfide as acceptor	GO:0044267//cellular protein metabolic process;GO:0044710//single-organism metabolic process
1	State 1,2,3,6,4,5 -vs- State 1,7	ncbi_112795816	5	5.782e-09	8.31134e-08	FBL4	PREDICTED: F-box/LRR-repeat protein 4 [Arachis ipaensis]	-	-	-	-	-	-	-
1	State 1,2,3,6,4,5 -vs- State 1,7	ncbi_112795819	5	3.26027e-11	5.71228e-10	--	PREDICTED: BSD domain-containing protein 1-like [Arachis duranensis]	-	-	-	-	-	-	-
1	State 1,2,3,6,4,5 -vs- State 1,7	ncbi_112795826	3	6.69098e-36	3.79511e-34	GS2	PREDICTED: glutamine synthetase leaf isozyme, chloroplastic [Arachis duranensis]	Metabolism;Metabolism;Metabolism;Metabolism;Metabolism;Metabolism	Global and overview maps;Global and overview maps;Carbohydrate metabolism;Amino acid metabolism;Energy metabolism;Amino acid metabolism	ko01100//Metabolic pathways;ko01230//Biosynthesis of amino acids;ko00630//Glyoxylate and dicarboxylate metabolism;ko00250//Alanine, aspartate and glutamate metabolism;ko00910//Nitrogen metabolism;ko00220//Arginine biosynthesis	K01915;K01915;K01915;K01915;K01915;K01915	-	-	-
1	State 1,2,3,6,4,5 -vs- State 1,7	ncbi_112795837	2	3.20258e-89	5.29355e-87	Cmbl	PREDICTED: endo-1,3;1,4-beta-D-glucanase-like [Arachis duranensis]	-	-	-	-	-	GO:0016787//hydrolase activity	-
1	State 1,2,3,6,4,5 -vs- State 1,7	ncbi_112795846	2	7.45375e-08	9.5832e-07	slr0305	PREDICTED: TVP38/TMEM64 family membrane protein slr0305-like [Arachis duranensis]	-	-	-	-	-	-	-
1	State 1,2,3,6,4,5 -vs- State 1,7	ncbi_112795867	4	3.65512e-08	4.87349e-07	DHAD	PREDICTED: dihydroxy-acid dehydratase, chloroplastic [Arachis duranensis]	Metabolism;Metabolism;Metabolism;Metabolism;Metabolism;Metabolism	Global and overview maps;Global and overview maps;Global and overview maps;Global and overview maps;Metabolism of cofactors and vitamins;Amino acid metabolism	ko01100//Metabolic pathways;ko01110//Biosynthesis of secondary metabolites;ko01230//Biosynthesis of amino acids;ko01210//2-Oxocarboxylic acid metabolism;ko00770//Pantothenate and CoA biosynthesis;ko00290//Valine, leucine and isoleucine biosynthesis	K01687;K01687;K01687;K01687;K01687;K01687	GO:0009532//plastid stroma	GO:0016836//hydro-lyase activity;GO:0046914//transition metal ion binding	GO:0006221//pyrimidine nucleotide biosynthetic process;GO:0008652//cellular amino acid biosynthetic process;GO:0048229//gametophyte development
1	State 1,2,3,6,4,5 -vs- State 1,7	ncbi_112795884	3	3.64554e-10	5.85192e-09	-	-	-	-	-	-	-	-	-
1	State 1,2,3,6,4,5 -vs- State 1,7	ncbi_112795899	2	2.9493e-15	6.92055e-14	DER2.2	PREDICTED: derlin-2.2 [Arachis duranensis]	Genetic Information Processing	Folding, sorting and degradation	ko04141//Protein processing in endoplasmic reticulum	K13989	-	-	-
1	State 1,2,3,6,4,5 -vs- State 1,7	ncbi_112795905	5	7.68159e-31	3.70505e-29	GSVIVT00020038001	PREDICTED: 40S ribosomal protein S3a-2-like [Arachis ipaensis]	Genetic Information Processing	Translation	ko03010//Ribosome	K02984	GO:0015935//small ribosomal subunit	-	GO:0010467//gene expression
1	State 1,2,3,6,4,5 -vs- State 1,7	ncbi_112795910	2	1.07533e-32	5.50728e-31	--	PREDICTED: uncharacterized protein LOC107482592 [Arachis duranensis]	-	-	-	-	-	-	-
1	State 1,2,3,6,4,5 -vs- State 1,7	ncbi_112795918	3	3.36902e-79	4.80018e-77	ATPC	PREDICTED: ATP synthase gamma chain, chloroplastic-like [Arachis ipaensis]	Metabolism;Metabolism;Metabolism	Global and overview maps;Energy metabolism;Energy metabolism	ko01100//Metabolic pathways;ko00190//Oxidative phosphorylation;ko00195//Photosynthesis	K02115;K02115;K02115	GO:0009526//plastid envelope;GO:0031976//plastid thylakoid;GO:0033178//proton-transporting two-sector ATPase complex, catalytic domain;GO:0044434//chloroplast part	GO:0015078//hydrogen ion transmembrane transporter activity;GO:0019829//cation-transporting ATPase activity	GO:0000097//sulfur amino acid biosynthetic process;GO:0005982//starch metabolic process;GO:0006090//pyruvate metabolic process;GO:0006355//regulation of transcription, DNA-templated;GO:0006544//glycine metabolic process;GO:0006633//fatty acid biosynthetic process;GO:0006732//coenzyme metabolic process;GO:0006754//ATP biosynthetic process;GO:0006779//porphyrin-containing compound biosynthetic proc…
1	State 1,2,3,6,4,5 -vs- State 1,7	ncbi_112795919	2	1.00933e-08	1.41433e-07	ATG8A	PREDICTED: autophagy-related protein 8C-like [Arachis duranensis]	Cellular Processes	Transport and catabolism	ko04136//Autophagy - other eukaryotes	K08341	-	-	-
1	State 1,2,3,6,4,5 -vs- State 1,7	ncbi_112795922	2	3.33266e-215	1.7851e-212	2023-04-03	PREDICTED: 5'-adenylylsulfate reductase 3, chloroplastic-like [Arachis duranensis]	Metabolism	Energy metabolism	ko00920//Sulfur metabolism	K05907	-	-	-
1	State 1,2,3,6,4,5 -vs- State 1,7	ncbi_112795927	3	2.42397e-63	2.67312e-61	GDCST	PREDICTED: aminomethyltransferase, mitochondrial [Arachis duranensis]	Metabolism;Metabolism;Metabolism;Metabolism;Metabolism;Metabolism	Global and overview maps;Global and overview maps;Global and overview maps;Carbohydrate metabolism;Amino acid metabolism;Metabolism of cofactors and vitamins	ko01100//Metabolic pathways;ko01110//Biosynthesis of secondary metabolites;ko01200//Carbon metabolism;ko00630//Glyoxylate and dicarboxylate metabolism;ko00260//Glycine, serine and threonine metabolism;ko00670//One carbon pool by folate	K00605;K00605;K00605;K00605;K00605;K00605	-	-	-
1	State 1,2,3,6,4,5 -vs- State 1,7	ncbi_112795934	2	1.39103e-30	6.66423e-29	APA1	PREDICTED: aspartic proteinase A1 [Arachis duranensis]	-	-	-	-	-	GO:0016787//hydrolase activity	GO:0019538//protein metabolic process
1	State 1,2,3,6,4,5 -vs- State 1,7	ncbi_112795935	2	2.71219e-175	1.09162e-172	WRKY6	PREDICTED: probable WRKY transcription factor 31 [Arachis ipaensis]	-	-	-	-	-	-	-
1	State 1,2,3,6,4,5 -vs- State 1,7	ncbi_112795958	2	1.75157e-18	4.87048e-17	PAP	PREDICTED: light-induced protein, chloroplastic [Arachis duranensis]	-	-	-	-	-	-	-
1	State 1,2,3,6,4,5 -vs- State 1,7	ncbi_112795963	3	1.52042e-18	4.24343e-17	-	-	-	-	-	-	-	-	-
1	State 1,2,3,6,4,5 -vs- State 1,7	ncbi_112795972	5	3.02503e-10	4.8872e-09	--	probable serine/threonine-protein kinase DDB_G0282963 [Cajanus cajan]	-	-	-	-	-	-	-
1	State 1,2,3,6,4,5 -vs- State 1,7	ncbi_112796000	2	1.78808e-10	2.94458e-09	GDI1	PREDICTED: rho GDP-dissociation inhibitor 1 [Arachis duranensis]	-	-	-	-	-	-	-
1	State 1,2,3,6,4,5 -vs- State 1,7	ncbi_112796003	5	4.5609e-23	1.58265e-21	TDT	PREDICTED: tonoplast dicarboxylate transporter-like [Arachis duranensis]	-	-	-	-	-	-	GO:0030001//metal ion transport;GO:0044763//single-organism cellular process
1	State 1,2,3,6,4,5 -vs- State 1,7	ncbi_112796004	2	1.00399e-84	1.56167e-82	CYS5	PREDICTED: cysteine proteinase inhibitor 1-like [Arachis duranensis]	-	-	-	-	-	GO:0004857//enzyme inhibitor activity	GO:0010466//negative regulation of peptidase activity
1	State 1,2,3,6,4,5 -vs- State 1,7	ncbi_112796010	5	1.07726e-107	2.31157e-105	At4g17280	PREDICTED: cytochrome b561 and DOMON domain-containing protein At4g17280-like [Arachis duranensis]	-	-	-	-	GO:0031224//intrinsic component of membrane	-	GO:0044710//single-organism metabolic process
1	State 1,2,3,6,4,5 -vs- State 1,7	ncbi_112796037	5	6.12709e-13	1.22576e-11	--	PREDICTED: nascent polypeptide-associated complex subunit alpha, muscle-specific form-like [Arachis ipaensis]	-	-	-	-	-	-	-
1	State 1,2,3,6,4,5 -vs- State 1,7	ncbi_112796049	5	1.73178e-08	2.37391e-07	CDC48C	PREDICTED: LOW QUALITY PROTEIN: cell division control protein 48 homolog C-like [Arachis duranensis]	Genetic Information Processing	Translation	ko03008//Ribosome biogenesis in eukaryotes	K14571	GO:0044424//intracellular part	-	GO:0006396//RNA processing;GO:0010468//regulation of gene expression;GO:0044710//single-organism metabolic process;GO:0044763//single-organism cellular process;GO:0050896//response to stimulus;GO:0070647//protein modification by small protein conjugation or removal
1	State 1,2,3,6,4,5 -vs- State 1,7	ncbi_112796054	2	1.3357e-14	2.99986e-13	RABB1C	PREDICTED: ras-related protein RABB1c [Arachis duranensis]	-	-	-	-	GO:0016020//membrane;GO:0043231//intracellular membrane-bounded organelle	GO:0032550//purine ribonucleoside binding	GO:0006605//protein targeting;GO:0016192//vesicle-mediated transport;GO:0016482//cytoplasmic transport;GO:0032989//cellular component morphogenesis;GO:0035556//intracellular signal transduction;GO:0040007//growth
1	State 1,2,3,6,4,5 -vs- State 1,7	ncbi_112796083	2	1.55574e-10	2.57807e-09	-	-	-	-	-	-	-	-	-
1	State 1,2,3,6,4,5 -vs- State 1,7	ncbi_112796091	2	2.08993e-23	7.35969e-22	SPBC2A9.03	PREDICTED: uncharacterized WD repeat-containing protein C2A9.03-like isoform X1 [Arachis ipaensis]	-	-	-	-	-	-	-
1	State 1,2,3,6,4,5 -vs- State 1,7	ncbi_112796095	4	8.08391e-19	2.28259e-17	CWC25	PREDICTED: pre-mRNA-splicing factor CWC25 homolog [Arachis duranensis]	-	-	-	-	-	-	-
1	State 1,2,3,6,4,5 -vs- State 1,7	ncbi_112796104	3	5.9347e-10	9.36407e-09	FRO6	PREDICTED: ferric reduction oxidase 7, chloroplastic-like [Arachis duranensis]	-	-	-	-	GO:0031224//intrinsic component of membrane	GO:0003824//catalytic activity	GO:0044710//single-organism metabolic process
1	State 1,2,3,6,4,5 -vs- State 1,7	ncbi_112796122	3	3.01346e-24	1.10205e-22	RPL9	PREDICTED: 60S ribosomal protein L9 [Arachis duranensis]	Genetic Information Processing	Translation	ko03010//Ribosome	K02940	-	-	-
1	State 1,2,3,6,4,5 -vs- State 1,7	ncbi_112796142	3	2.1647e-307	1.95206e-304	PSAF	PREDICTED: photosystem I reaction center subunit III, chloroplastic [Arachis duranensis]	Metabolism;Metabolism	Global and overview maps;Energy metabolism	ko01100//Metabolic pathways;ko00195//Photosynthesis	K02694;K02694	GO:0043234//protein complex	-	GO:0044237//cellular metabolic process
1	State 1,2,3,6,4,5 -vs- State 1,7	ncbi_112796176	3	1.76599e-11	3.17059e-10	RPL31	PREDICTED: 50S ribosomal protein L31, chloroplastic-like isoform X1 [Arachis duranensis]	Genetic Information Processing	Translation	ko03010//Ribosome	K02909	-	-	-
1	State 1,2,3,6,4,5 -vs- State 1,7	ncbi_112796190	3	1.13477e-08	1.58387e-07	HISN8	PREDICTED: histidinol dehydrogenase, chloroplastic-like [Arachis duranensis]	Metabolism;Metabolism;Metabolism;Metabolism	Global and overview maps;Global and overview maps;Global and overview maps;Amino acid metabolism	ko01100//Metabolic pathways;ko01110//Biosynthesis of secondary metabolites;ko01230//Biosynthesis of amino acids;ko00340//Histidine metabolism	K00013;K00013;K00013;K00013	GO:0009532//plastid stroma	GO:0000166//nucleotide binding;GO:0016616//oxidoreductase activity, acting on the CH-OH group of donors, NAD or NADP as acceptor;GO:0046914//transition metal ion binding	GO:0006520//cellular amino acid metabolic process;GO:0006596//polyamine biosynthetic process;GO:0048229//gametophyte development
1	State 1,2,3,6,4,5 -vs- State 1,7	ncbi_112796198	4	6.65281e-30	3.10581e-28	TUBB5	PREDICTED: tubulin beta chain [Arachis duranensis]	Cellular Processes	Transport and catabolism	ko04145//Phagosome	K07375	GO:0015630//microtubule cytoskeleton;GO:0032991//macromolecular complex	GO:0005198//structural molecule activity;GO:0017111//nucleoside-triphosphatase activity;GO:0032550//purine ribonucleoside binding	GO:0043623//cellular protein complex assembly;GO:0044763//single-organism cellular process
1	State 1,2,3,6,4,5 -vs- State 1,7	ncbi_112796243	4	7.43151e-15	1.70177e-13	MUR4	PREDICTED: UDP-arabinose 4-epimerase 1 [Arachis ipaensis]	Metabolism;Metabolism	Global and overview maps;Carbohydrate metabolism	ko01100//Metabolic pathways;ko00520//Amino sugar and nucleotide sugar metabolism	K12448;K12448	-	-	-
1	State 1,2,3,6,4,5 -vs- State 1,7	ncbi_112796245	3	1.61684e-08	2.22277e-07	RPI4	PREDICTED: probable ribose-5-phosphate isomerase 4, chloroplastic isoform X1 [Arachis ipaensis]	Metabolism;Metabolism;Metabolism;Metabolism;Metabolism;Metabolism	Global and overview maps;Global and overview maps;Global and overview maps;Global and overview maps;Energy metabolism;Carbohydrate metabolism	ko01100//Metabolic pathways;ko01110//Biosynthesis of secondary metabolites;ko01200//Carbon metabolism;ko01230//Biosynthesis of amino acids;ko00710//Carbon fixation in photosynthetic organisms;ko00030//Pentose phosphate pathway	K01807;K01807;K01807;K01807;K01807;K01807	GO:0009536//plastid	GO:0003824//catalytic activity	GO:0006739//NADP metabolic process;GO:0009451//RNA modification;GO:0019682//glyceraldehyde-3-phosphate metabolic process
1	State 1,2,3,6,4,5 -vs- State 1,7	ncbi_112796285	5	3.56597e-14	7.78785e-13	YTHDF2	YTH domain family protein 2, partial [Cajanus cajan]	-	-	-	-	-	-	-
1	State 1,2,3,6,4,5 -vs- State 1,7	ncbi_112796325	4	1.26524e-43	9.06798e-42	ACLB-1	PREDICTED: ATP-citrate synthase beta chain protein 1 [Arachis duranensis]	Metabolism;Metabolism;Metabolism	Global and overview maps;Global and overview maps;Carbohydrate metabolism	ko01100//Metabolic pathways;ko01110//Biosynthesis of secondary metabolites;ko00020//Citrate cycle (TCA cycle)	K01648;K01648;K01648	-	GO:0004774//succinate-CoA ligase activity;GO:0046912//transferase activity, transferring acyl groups, acyl groups converted into alkyl on transfer	GO:0005975//carbohydrate metabolic process
1	State 1,2,3,6,4,5 -vs- State 1,7	ncbi_112796355	4	5.20932e-09	7.51544e-08	SAR1A	PREDICTED: GTP-binding protein SAR1A-like [Arachis duranensis]	Genetic Information Processing	Folding, sorting and degradation	ko04141//Protein processing in endoplasmic reticulum	K07953	GO:0043231//intracellular membrane-bounded organelle	GO:0032550//purine ribonucleoside binding	GO:0015031//protein transport
1	State 1,2,3,6,4,5 -vs- State 1,7	ncbi_112796358	3	7.43821e-09	1.05726e-07	S-RBP11	PREDICTED: cold-inducible RNA-binding protein-like [Arachis duranensis]	-	-	-	-	-	GO:0097159//organic cyclic compound binding	-
1	State 1,2,3,6,4,5 -vs- State 1,7	ncbi_112796373	5	3.04259e-08	4.08971e-07	Os05g0155601	PREDICTED: importin subunit alpha-2-like [Arachis duranensis]	-	-	-	-	GO:0044424//intracellular part	GO:0022892//substrate-specific transporter activity	GO:0006886//intracellular protein transport
1	State 1,2,3,6,4,5 -vs- State 1,7	ncbi_112796386	4	1.92237e-17	5.0647e-16	LLR18B	PREDICTED: ABA-responsive protein ABR17-like [Arachis duranensis]	-	-	-	-	-	-	-
1	State 1,2,3,6,4,5 -vs- State 1,7	ncbi_112796398	2	2.75805e-09	4.10967e-08	PLDZETA1	PREDICTED: phospholipase D zeta 1-like isoform X1 [Arachis duranensis]	Metabolism;Metabolism;Cellular Processes;Metabolism;Metabolism	Global and overview maps;Global and overview maps;Transport and catabolism;Lipid metabolism;Lipid metabolism	ko01100//Metabolic pathways;ko01110//Biosynthesis of secondary metabolites;ko04144//Endocytosis;ko00564//Glycerophospholipid metabolism;ko00565//Ether lipid metabolism	K01115;K01115;K01115;K01115;K01115	-	GO:0004620//phospholipase activity;GO:0008289//lipid binding	GO:0006605//protein targeting;GO:0006952//defense response;GO:0009247//glycolipid biosynthetic process;GO:0009267//cellular response to starvation;GO:0009414//response to water deprivation;GO:0009620//response to fungus;GO:0009755//hormone-mediated signaling pathway;GO:0009863//salicylic acid mediated signaling pathway;GO:0016192//vesicle-mediated transport;GO:0043067//regulation of programmed ce…
1	State 1,2,3,6,4,5 -vs- State 1,7	ncbi_112796427	2	3.06613e-11	5.38272e-10	KIN13A	PREDICTED: kinesin-13A-like [Arachis ipaensis]	-	-	-	-	GO:0005794//Golgi apparatus;GO:0005875//microtubule associated complex;GO:0016020//membrane	GO:0003774//motor activity;GO:0015631//tubulin binding;GO:0032550//purine ribonucleoside binding	GO:0000904//cell morphogenesis involved in differentiation;GO:0003006//developmental process involved in reproduction;GO:0007015//actin filament organization;GO:0007017//microtubule-based process;GO:0007049//cell cycle;GO:0007389//pattern specification process;GO:0009933//meristem structural organization;GO:0010053//root epidermal cell differentiation;GO:0018205//peptidyl-lysine modification;GO:0…
1	State 1,2,3,6,4,5 -vs- State 1,7	ncbi_112796439	2	8.04321e-11	1.36852e-09	At3g16560	PREDICTED: probable protein phosphatase 2C 40 [Arachis duranensis]	-	-	-	-	-	-	-
1	State 1,2,3,6,4,5 -vs- State 1,7	ncbi_112796443	2	2.45827e-55	2.36659e-53	SRC2	PREDICTED: protein SRC2-like [Arachis ipaensis]	-	-	-	-	-	-	-
1	State 1,2,3,6,4,5 -vs- State 1,7	ncbi_112796519	5	5.78264e-18	1.56459e-16	EIF4A3A	PREDICTED: eukaryotic initiation factor 4A-3 [Arachis duranensis]	Genetic Information Processing;Genetic Information Processing;Genetic Information Processing	Transcription;Translation;Translation	ko03040//Spliceosome;ko03013//RNA transport;ko03015//mRNA surveillance pathway	K13025;K13025;K13025	-	-	-
1	State 1,2,3,6,4,5 -vs- State 1,7	ncbi_112796572	2	1.15157e-11	2.10137e-10	At4g17616	PREDICTED: pentatricopeptide repeat-containing protein At4g17616 isoform X1 [Arachis duranensis]	-	-	-	-	-	-	-
1	State 1,2,3,6,4,5 -vs- State 1,7	ncbi_112796575	3	5.31518e-12	9.91499e-11	NIFU3	PREDICTED: nifU-like protein 3, chloroplastic [Arachis duranensis]	-	-	-	-	GO:0009532//plastid stroma	GO:0046914//transition metal ion binding;GO:0051540//metal cluster binding	GO:0009058//biosynthetic process
1	State 1,2,3,6,4,5 -vs- State 1,7	ncbi_112796584	5	2.65699e-09	3.96738e-08	At5g05010	PREDICTED: coatomer subunit delta-like [Arachis duranensis]	-	-	-	-	GO:0030117//membrane coat	-	GO:0015031//protein transport;GO:0016192//vesicle-mediated transport;GO:0046907//intracellular transport
1	State 1,2,3,6,4,5 -vs- State 1,7	ncbi_112796587	4	2.57278e-11	4.5514e-10	APUM6	PREDICTED: pumilio homolog 6, chloroplastic-like [Arachis duranensis]	-	-	-	-	GO:0009536//plastid	GO:0044822//poly(A) RNA binding	GO:0009117//nucleotide metabolic process;GO:0010608//posttranscriptional regulation of gene expression
1	State 1,2,3,6,4,5 -vs- State 1,7	ncbi_112796618	5	4.20336e-27	1.74199e-25	--	PREDICTED: uncharacterized protein LOC107483933 [Arachis duranensis]	-	-	-	-	-	-	-
1	State 1,2,3,6,4,5 -vs- State 1,7	ncbi_112796622	5	2.4409e-11	4.32562e-10	--	fiber protein Fb15, partial [Arachis hypogaea]	Metabolism;Metabolism	Global and overview maps;Energy metabolism	ko01100//Metabolic pathways;ko00190//Oxidative phosphorylation	K02130;K02130	-	-	-
1	State 1,2,3,6,4,5 -vs- State 1,7	ncbi_112796650	4	3.58458e-10	5.75666e-09	LBD4	PREDICTED: LOB domain-containing protein 4-like [Arachis duranensis]	-	-	-	-	-	-	GO:0007389//pattern specification process;GO:0048507//meristem development
1	State 1,2,3,6,4,5 -vs- State 1,7	ncbi_112796662	3	7.12455e-08	9.18481e-07	RPS17	PREDICTED: 40S ribosomal protein S17-4-like [Arachis duranensis]	Genetic Information Processing	Translation	ko03010//Ribosome	K02962	-	-	-
1	State 1,2,3,6,4,5 -vs- State 1,7	ncbi_112796664	5	1.79768e-34	9.79105e-33	BRG3	PREDICTED: BOI-related E3 ubiquitin-protein ligase 1-like [Arachis duranensis]	-	-	-	-	-	-	-
1	State 1,2,3,6,4,5 -vs- State 1,7	ncbi_112796746	4	7.03595e-08	9.07882e-07	Dnajb8	PREDICTED: chaperone protein DnaJ isoform X1 [Arachis duranensis]	-	-	-	-	-	-	-
1	State 1,2,3,6,4,5 -vs- State 1,7	ncbi_112796755	3	3.54483e-12	6.72168e-11	SCPL50	PREDICTED: serine carboxypeptidase-like 50 [Arachis ipaensis]	-	-	-	-	-	-	-
1	State 1,2,3,6,4,5 -vs- State 1,7	ncbi_112796832	3	8.75595e-14	1.85979e-12	HINT3	PREDICTED: LOW QUALITY PROTEIN: uncharacterized HIT-like protein MT1300 [Arachis duranensis]	-	-	-	-	-	-	-
1	State 1,2,3,6,4,5 -vs- State 1,7	ncbi_112796852	3	2.55337e-39	1.60549e-37	SARED1	NAD(P)-binding rossmann-fold protein [Medicago truncatula]	-	-	-	-	-	-	-
1	State 1,2,3,6,4,5 -vs- State 1,7	ncbi_112796860	2	9.09215e-72	1.15665e-69	ORP3A	PREDICTED: oxysterol-binding protein-related protein 3A-like [Arachis duranensis]	-	-	-	-	-	-	-
1	State 1,2,3,6,4,5 -vs- State 1,7	ncbi_112796867	2	2.56993e-69	3.14573e-67	IPCS1	PREDICTED: phosphatidylinositol:ceramide inositolphosphotransferase 1-like [Arachis duranensis]	-	-	-	-	-	-	-
1	State 1,2,3,6,4,5 -vs- State 1,7	ncbi_112796874	5	1.09703e-11	2.00441e-10	--	PREDICTED: serine/threonine-protein phosphatase 7 long form homolog [Arachis duranensis]	-	-	-	-	-	-	-
1	State 1,2,3,6,4,5 -vs- State 1,7	ncbi_112796879	3	6.42992e-29	2.8701e-27	FBP	PREDICTED: fructose-1,6-bisphosphatase, chloroplastic [Arachis duranensis]	Metabolism;Metabolism;Metabolism;Metabolism;Metabolism;Metabolism;Metabolism	Global and overview maps;Global and overview maps;Global and overview maps;Carbohydrate metabolism;Energy metabolism;Carbohydrate metabolism;Carbohydrate metabolism	ko01100//Metabolic pathways;ko01110//Biosynthesis of secondary metabolites;ko01200//Carbon metabolism;ko00010//Glycolysis / Gluconeogenesis;ko00710//Carbon fixation in photosynthetic organisms;ko00051//Fructose and mannose metabolism;ko00030//Pentose phosphate pathway	K03841;K03841;K03841;K03841;K03841;K03841;K03841	GO:0009536//plastid	GO:0043169//cation binding;GO:0050308//sugar-phosphatase activity	GO:0006796//phosphate-containing compound metabolic process;GO:0015977//carbon fixation
1	State 1,2,3,6,4,5 -vs- State 1,7	ncbi_112796880	3	4.84913e-08	6.37013e-07	--	PREDICTED: L-type lectin-domain containing receptor kinase VIII.2-like [Arachis duranensis]	-	-	-	-	-	-	-
1	State 1,2,3,6,4,5 -vs- State 1,7	ncbi_112796886	2	2.3548e-172	9.26827e-170	HSP26-A	PREDICTED: probable glutathione S-transferase [Arachis ipaensis]	Metabolism	Metabolism of other amino acids	ko00480//Glutathione metabolism	K00799	-	GO:0003824//catalytic activity	-
1	State 1,2,3,6,4,5 -vs- State 1,7	ncbi_112796891	2	8.91207e-25	3.35924e-23	-	-	-	-	-	-	-	-	-
1	State 1,2,3,6,4,5 -vs- State 1,7	ncbi_112796916	4	4.29382e-28	1.85614e-26	ACX4	PREDICTED: acyl-coenzyme A oxidase 4, peroxisomal [Arachis duranensis]	Metabolism;Metabolism;Cellular Processes;Metabolism;Metabolism;Metabolism;Metabolism	Global and overview maps;Global and overview maps;Transport and catabolism;Global and overview maps;Lipid metabolism;Lipid metabolism;Lipid metabolism	ko01100//Metabolic pathways;ko01110//Biosynthesis of secondary metabolites;ko04146//Peroxisome;ko01212//Fatty acid metabolism;ko00071//Fatty acid degradation;ko00592//alpha-Linolenic acid metabolism;ko01040//Biosynthesis of unsaturated fatty acids	K00232;K00232;K00232;K00232;K00232;K00232;K00232	GO:0005777//peroxisome	GO:0000166//nucleotide binding;GO:0016634//oxidoreductase activity, acting on the CH-CH group of donors, oxygen as acceptor	GO:0003006//developmental process involved in reproduction;GO:0006625//protein targeting to peroxisome;GO:0009057//macromolecule catabolic process;GO:0009062//fatty acid catabolic process
1	State 1,2,3,6,4,5 -vs- State 1,7	ncbi_112796926	3	1.92282e-72	2.4637e-70	OHP1	PREDICTED: high-light-induced protein, chloroplastic [Arachis duranensis]	-	-	-	-	-	-	-
1	State 1,2,3,6,4,5 -vs- State 1,7	ncbi_112796933	3	4.02092e-10	6.43564e-09	--	PREDICTED: 50S ribosomal protein L18-like [Arachis duranensis]	Genetic Information Processing	Translation	ko03010//Ribosome	K02881	GO:0030529//intracellular ribonucleoprotein complex	-	GO:0010467//gene expression;GO:0032774//RNA biosynthetic process
1	State 1,2,3,6,4,5 -vs- State 1,7	ncbi_112796938	3	1.39154e-21	4.4938e-20	--	Heat shock protein DnaJ, cysteine-rich domain-containing protein [Cynara cardunculus var. scolymus] [Cynara cardunculus]	-	-	-	-	-	GO:0005515//protein binding	GO:0009893//positive regulation of metabolic process;GO:0044763//single-organism cellular process;GO:0044767//single-organism developmental process
1	State 1,2,3,6,4,5 -vs- State 1,7	ncbi_112796999	2	1.59838e-08	2.19993e-07	CPL2	PREDICTED: RNA polymerase II C-terminal domain phosphatase-like 2 isoform X1 [Arachis duranensis]	-	-	-	-	-	-	-
1	State 1,2,3,6,4,5 -vs- State 1,7	ncbi_112797021	3	8.9679e-20	2.65865e-18	CAX3	PREDICTED: vacuolar cation/proton exchanger 3-like [Arachis duranensis]	-	-	-	-	GO:0031224//intrinsic component of membrane	GO:0015368//calcium:cation antiporter activity	GO:0006816//calcium ion transport;GO:0044763//single-organism cellular process
1	State 1,2,3,6,4,5 -vs- State 1,7	ncbi_112797042	2	2.16422e-191	9.45886e-189	GT-3A	PREDICTED: trihelix transcription factor GT-3b-like [Arachis duranensis]	-	-	-	-	-	-	GO:0010467//gene expression;GO:0034645//cellular macromolecule biosynthetic process
1	State 1,2,3,6,4,5 -vs- State 1,7	ncbi_112797044	4	1.51907e-36	8.79823e-35	FAD7	PREDICTED: omega-3 fatty acid desaturase, chloroplastic-like [Arachis duranensis]	-	-	-	-	-	GO:0016705//oxidoreductase activity, acting on paired donors, with incorporation or reduction of molecular oxygen	GO:0044710//single-organism metabolic process
1	State 1,2,3,6,4,5 -vs- State 1,7	ncbi_112797051	4	1.85834e-10	3.05676e-09	SAC8	PREDICTED: phosphoinositide phosphatase SAC8 [Arachis duranensis]	Metabolism;Environmental Information Processing;Metabolism	Global and overview maps;Signal transduction;Carbohydrate metabolism	ko01100//Metabolic pathways;ko04070//Phosphatidylinositol signaling system;ko00562//Inositol phosphate metabolism	K21797;K21797;K21797	GO:0031090//organelle membrane;GO:0031224//intrinsic component of membrane	GO:0016791//phosphatase activity	GO:0043647//inositol phosphate metabolic process;GO:0044723//single-organism carbohydrate metabolic process
1	State 1,2,3,6,4,5 -vs- State 1,7	ncbi_112797082	2	2.31313e-12	4.4489e-11	--	PREDICTED: uncharacterized protein LOC107485024 isoform X1 [Arachis duranensis]	-	-	-	-	-	-	-
1	State 1,2,3,6,4,5 -vs- State 1,7	ncbi_112797112	3	7.78298e-22	2.54924e-20	At4g24830	PREDICTED: argininosuccinate synthase, chloroplastic [Arachis duranensis]	Metabolism;Metabolism;Metabolism;Metabolism;Metabolism	Global and overview maps;Global and overview maps;Global and overview maps;Amino acid metabolism;Amino acid metabolism	ko01100//Metabolic pathways;ko01110//Biosynthesis of secondary metabolites;ko01230//Biosynthesis of amino acids;ko00250//Alanine, aspartate and glutamate metabolism;ko00220//Arginine biosynthesis	K01940;K01940;K01940;K01940;K01940	-	GO:0032550//purine ribonucleoside binding	GO:0006525//arginine metabolic process
1	State 1,2,3,6,4,5 -vs- State 1,7	ncbi_112797113	3	4.39573e-09	6.40654e-08	PATL6	PREDICTED: patellin-6-like [Arachis duranensis]	-	-	-	-	GO:0031224//intrinsic component of membrane	-	-
1	State 1,2,3,6,4,5 -vs- State 1,7	ncbi_112797136	5	1.06501e-39	6.78632e-38	TOL6	PREDICTED: ADP-ribosylation factor-binding protein GGA2-like isoform X1 [Arachis duranensis]	-	-	-	-	-	-	-
1	State 1,2,3,6,4,5 -vs- State 1,7	ncbi_112797195	2	5.17621e-38	3.13833e-36	PIX7	PREDICTED: probable receptor-like protein kinase At3g55450 [Arachis duranensis]	-	-	-	-	-	GO:0016772//transferase activity, transferring phosphorus-containing groups;GO:0032550//purine ribonucleoside binding	GO:0006464//cellular protein modification process;GO:0006796//phosphate-containing compound metabolic process
1	State 1,2,3,6,4,5 -vs- State 1,7	ncbi_112797200	3	7.82315e-15	1.78629e-13	--	PREDICTED: uncharacterized protein LOC107485280 [Arachis duranensis]	-	-	-	-	-	-	-
1	State 1,2,3,6,4,5 -vs- State 1,7	ncbi_112797233	4	1.88663e-10	3.09972e-09	ATPK2	PREDICTED: serine/threonine-protein kinase AtPK2/AtPK19-like [Arachis duranensis]	-	-	-	-	-	-	-
1	State 1,2,3,6,4,5 -vs- State 1,7	ncbi_112797274	4	8.25729e-23	2.82405e-21	PGM1	PREDICTED: 2,3-bisphosphoglycerate-independent phosphoglycerate mutase isoform X1 [Arachis duranensis]	Metabolism;Metabolism;Metabolism;Metabolism;Metabolism;Metabolism	Global and overview maps;Global and overview maps;Global and overview maps;Global and overview maps;Carbohydrate metabolism;Amino acid metabolism	ko01100//Metabolic pathways;ko01110//Biosynthesis of secondary metabolites;ko01200//Carbon metabolism;ko01230//Biosynthesis of amino acids;ko00010//Glycolysis / Gluconeogenesis;ko00260//Glycine, serine and threonine metabolism	K15633;K15633;K15633;K15633;K15633;K15633	GO:0044424//intracellular part	GO:0016868//intramolecular transferase activity, phosphotransferases;GO:0046914//transition metal ion binding	GO:0006006//glucose metabolic process
1	State 1,2,3,6,4,5 -vs- State 1,7	ncbi_112797283	4	2.45004e-09	3.67068e-08	GAUT7	PREDICTED: probable galacturonosyltransferase 7 [Arachis ipaensis]	Metabolism	Carbohydrate metabolism	ko00520//Amino sugar and nucleotide sugar metabolism	K13648	GO:0031090//organelle membrane;GO:0031224//intrinsic component of membrane;GO:0031984//organelle subcompartment;GO:0043231//intracellular membrane-bounded organelle	GO:0008194//UDP-glycosyltransferase activity	GO:0000271//polysaccharide biosynthetic process;GO:0003006//developmental process involved in reproduction;GO:0018205//peptidyl-lysine modification;GO:0042743//hydrogen peroxide metabolic process
1	State 1,2,3,6,4,5 -vs- State 1,7	ncbi_112797289	4	1.1651e-09	1.79619e-08	AHL7	PREDICTED: AT-hook motif nuclear-localized protein 7-like [Arachis duranensis]	-	-	-	-	-	-	-
1	State 1,2,3,6,4,5 -vs- State 1,7	ncbi_112797320	2	2.73399e-29	1.24136e-27	N	PREDICTED: TMV resistance protein N-like [Arachis ipaensis]	-	-	-	-	-	-	-
1	State 1,2,3,6,4,5 -vs- State 1,7	ncbi_112797383	4	1.83233e-10	3.01467e-09	PYRE-F	PREDICTED: uridine 5'-monophosphate synthase-like [Arachis duranensis]	Metabolism;Metabolism	Global and overview maps;Nucleotide metabolism	ko01100//Metabolic pathways;ko00240//Pyrimidine metabolism	K13421;K13421	-	GO:0016763//transferase activity, transferring pentosyl groups;GO:0016831//carboxy-lyase activity	GO:0006222//UMP biosynthetic process;GO:0019856//pyrimidine nucleobase biosynthetic process
1	State 1,2,3,6,4,5 -vs- State 1,7	ncbi_112797402	2	1.5994e-10	2.64549e-09	--	transmembrane protein [Arabidopsis thaliana]	-	-	-	-	GO:0030964//NADH dehydrogenase complex;GO:0044455//mitochondrial membrane part	-	GO:0019941//modification-dependent protein catabolic process;GO:0035966//response to topologically incorrect protein;GO:0043094//cellular metabolic compound salvage;GO:0043248//proteasome assembly
1	State 1,2,3,6,4,5 -vs- State 1,7	ncbi_112797408	3	1.58433e-30	7.56486e-29	RPL7A-1	PREDICTED: 60S ribosomal protein L7a [Arachis duranensis]	Genetic Information Processing	Translation	ko03010//Ribosome	K02936	-	-	-
1	State 1,2,3,6,4,5 -vs- State 1,7	ncbi_112797409	2	1.73825e-09	2.64036e-08	PMM	PREDICTED: phosphomannomutase [Arachis duranensis]	Metabolism;Metabolism;Metabolism;Metabolism	Global and overview maps;Global and overview maps;Carbohydrate metabolism;Carbohydrate metabolism	ko01100//Metabolic pathways;ko01110//Biosynthesis of secondary metabolites;ko00520//Amino sugar and nucleotide sugar metabolism;ko00051//Fructose and mannose metabolism	K17497;K17497;K17497;K17497	GO:0044444//cytoplasmic part	GO:0016868//intramolecular transferase activity, phosphotransferases	GO:0006006//glucose metabolic process;GO:0006013//mannose metabolic process;GO:0006090//pyruvate metabolic process;GO:0006970//response to osmotic stress;GO:0006996//organelle organization;GO:0009226//nucleotide-sugar biosynthetic process;GO:0010038//response to metal ion;GO:0019852//L-ascorbic acid metabolic process;GO:0035556//intracellular signal transduction;GO:0042044//fluid transport;GO:005…
1	State 1,2,3,6,4,5 -vs- State 1,7	ncbi_112797442	5	1.1348e-10	1.9004e-09	RPL10	PREDICTED: 60S ribosomal protein L10 [Arachis duranensis]	Genetic Information Processing	Translation	ko03010//Ribosome	K02866	-	-	-
1	State 1,2,3,6,4,5 -vs- State 1,7	ncbi_112797446	2	1.30955e-16	3.30355e-15	CXIP4	PREDICTED: LOW QUALITY PROTEIN: CAX-interacting protein 4 [Arachis duranensis]	-	-	-	-	-	-	-
1	State 1,2,3,6,4,5 -vs- State 1,7	ncbi_112797449	2	3.8105e-26	1.52506e-24	At2g33490	hydroxyproline-rich glycoprotein family protein [Medicago truncatula]	-	-	-	-	GO:0016020//membrane;GO:0044424//intracellular part	-	-
1	State 1,2,3,6,4,5 -vs- State 1,7	ncbi_112797457	3	7.91469e-16	1.91458e-14	rd1	Rubredoxin-1 [Glycine soja]	-	-	-	-	-	-	-
1	State 1,2,3,6,4,5 -vs- State 1,7	ncbi_112797471	2	1.76837e-09	2.68269e-08	ASK21	PREDICTED: SKP1-like protein 21 [Arachis duranensis]	-	-	-	-	-	-	-
1	State 1,2,3,6,4,5 -vs- State 1,7	ncbi_112797489	2	3.77416e-09	5.54603e-08	XERICO	PREDICTED: E3 ubiquitin-protein ligase RHA1B-like [Arachis ipaensis]	-	-	-	-	-	-	-
1	State 1,2,3,6,4,5 -vs- State 1,7	ncbi_112797517	2	4.95723e-32	2.49755e-30	MMK2	PREDICTED: mitogen-activated protein kinase homolog MMK2-like [Arachis duranensis]	Organismal Systems;Environmental Information Processing	Environmental adaptation;Signal transduction	ko04626//Plant-pathogen interaction;ko04016//MAPK signaling pathway - plant	K20600;K20600	-	GO:0004702//receptor signaling protein serine/threonine kinase activity;GO:0032550//purine ribonucleoside binding	GO:0006464//cellular protein modification process;GO:0006796//phosphate-containing compound metabolic process
1	State 1,2,3,6,4,5 -vs- State 1,7	ncbi_112797516	2	1.69426e-13	3.52921e-12	BPS1	PREDICTED: protein BPS1, chloroplastic-like isoform X1 [Arachis duranensis]	-	-	-	-	-	-	-
1	State 1,2,3,6,4,5 -vs- State 1,7	ncbi_112797528	2	1.95234e-27	8.21528e-26	WRKY22	PREDICTED: WRKY transcription factor 22 [Arachis duranensis]	Organismal Systems;Environmental Information Processing	Environmental adaptation;Signal transduction	ko04626//Plant-pathogen interaction;ko04016//MAPK signaling pathway - plant	K13425;K13425	-	GO:0003677//DNA binding	GO:0010467//gene expression;GO:0050789//regulation of biological process
1	State 1,2,3,6,4,5 -vs- State 1,7	ncbi_112797533	2	1.01511e-23	3.62668e-22	GC3	PREDICTED: golgin candidate 3 [Arachis duranensis]	-	-	-	-	-	-	-
1	State 1,2,3,6,4,5 -vs- State 1,7	ncbi_112797536	2	5.55674e-15	1.28277e-13	ATL67	PREDICTED: RING-H2 finger protein ATL67 [Arachis duranensis]	-	-	-	-	-	-	-
1	State 1,2,3,6,4,5 -vs- State 1,7	ncbi_112797539	5	5.46515e-08	7.15168e-07	UGT80A2	PREDICTED: sterol 3-beta-glucosyltransferase UGT80A2-like isoform X1 [Arachis duranensis]	-	-	-	-	-	GO:0016740//transferase activity	GO:0008152//metabolic process
1	State 1,2,3,6,4,5 -vs- State 1,7	ncbi_112797561	3	0	0	PSAL	PREDICTED: photosystem I reaction center subunit XI, chloroplastic [Arachis duranensis]	Metabolism;Metabolism	Global and overview maps;Energy metabolism	ko01100//Metabolic pathways;ko00195//Photosynthesis	K02699;K02699	GO:0009521//photosystem;GO:0009526//plastid envelope;GO:0031224//intrinsic component of membrane;GO:0031976//plastid thylakoid;GO:0044434//chloroplast part	-	GO:0006091//generation of precursor metabolites and energy;GO:0006873//cellular ion homeostasis;GO:0006996//organelle organization;GO:0030001//metal ion transport;GO:0043623//cellular protein complex assembly
1	State 1,2,3,6,4,5 -vs- State 1,7	ncbi_112797563	2	3.83841e-32	1.93935e-30	DSP3	PREDICTED: probable tyrosine-protein phosphatase At1g05000 [Arachis duranensis]	-	-	-	-	-	GO:0042578//phosphoric ester hydrolase activity	GO:0006470//protein dephosphorylation
1	State 1,2,3,6,4,5 -vs- State 1,7	ncbi_112797565	2	4.30063e-53	3.94307e-51	--	Zinc finger (C2H2 type) family protein [Corchorus capsularis]	-	-	-	-	-	-	-
1	State 1,2,3,6,4,5 -vs- State 1,7	ncbi_112797569	2	1.71785e-19	5.0135e-18	IPI1	PREDICTED: isopentenyl-diphosphate Delta-isomerase I [Arachis duranensis]	Metabolism;Metabolism;Metabolism	Global and overview maps;Global and overview maps;Metabolism of terpenoids and polyketides	ko01100//Metabolic pathways;ko01110//Biosynthesis of secondary metabolites;ko00900//Terpenoid backbone biosynthesis	K01823;K01823;K01823	-	GO:0003824//catalytic activity	GO:0006720//isoprenoid metabolic process
1	State 1,2,3,6,4,5 -vs- State 1,7	ncbi_112797571	5	1.93689e-29	8.82817e-28	--	PREDICTED: basic leucine zipper and W2 domain-containing protein 2 [Arachis ipaensis]	-	-	-	-	-	-	GO:0006412//translation
1	State 1,2,3,6,4,5 -vs- State 1,7	ncbi_112797575	3	9.04203e-18	2.42596e-16	--	PREDICTED: uncharacterized protein LOC107485960 isoform X1 [Arachis duranensis]	-	-	-	-	GO:0009536//plastid	-	GO:0005982//starch metabolic process;GO:0006090//pyruvate metabolic process;GO:0009658//chloroplast organization;GO:0009668//plastid membrane organization;GO:0016070//RNA metabolic process;GO:0016109//tetraterpenoid biosynthetic process;GO:0019758//glycosinolate biosynthetic process
1	State 1,2,3,6,4,5 -vs- State 1,7	ncbi_112797577	3	1.04773e-24	3.93466e-23	At5g16400	PREDICTED: thioredoxin F-type, chloroplastic [Arachis duranensis]	-	-	-	-	-	GO:0015036//disulfide oxidoreductase activity	GO:0019725//cellular homeostasis;GO:0044710//single-organism metabolic process
1	State 1,2,3,6,4,5 -vs- State 1,7	ncbi_112797578	5	7.20325e-33	3.71317e-31	GFPT2	PREDICTED: glutamine--fructose-6-phosphate aminotransferase [isomerizing] 2 [Arachis duranensis]	Metabolism;Metabolism;Metabolism	Global and overview maps;Carbohydrate metabolism;Amino acid metabolism	ko01100//Metabolic pathways;ko00520//Amino sugar and nucleotide sugar metabolism;ko00250//Alanine, aspartate and glutamate metabolism	K00820;K00820;K00820	-	GO:0005488//binding;GO:0016769//transferase activity, transferring nitrogenous groups	GO:0044238//primary metabolic process;GO:0044711//single-organism biosynthetic process
1	State 1,2,3,6,4,5 -vs- State 1,7	ncbi_112797604	3	8.4698e-26	3.35216e-24	PGLP1B	PREDICTED: phosphoglycolate phosphatase 1B, chloroplastic-like [Arachis duranensis]	Metabolism;Metabolism;Metabolism;Metabolism	Global and overview maps;Global and overview maps;Global and overview maps;Carbohydrate metabolism	ko01100//Metabolic pathways;ko01110//Biosynthesis of secondary metabolites;ko01200//Carbon metabolism;ko00630//Glyoxylate and dicarboxylate metabolism	K19269;K19269;K19269;K19269	-	GO:0042578//phosphoric ester hydrolase activity	GO:0006796//phosphate-containing compound metabolic process
1	State 1,2,3,6,4,5 -vs- State 1,7	ncbi_112797607	1	0	0	Letm1	PREDICTED: LETM1 and EF-hand domain-containing protein 1, mitochondrial-like [Arachis ipaensis]	-	-	-	-	GO:0031224//intrinsic component of membrane;GO:0043231//intracellular membrane-bounded organelle	-	-
1	State 1,2,3,6,4,5 -vs- State 1,7	ncbi_112797616	5	4.12686e-41	2.73741e-39	CC-1	PREDICTED: cytochrome c [Arachis duranensis]	-	-	-	-	-	-	-
1	State 1,2,3,6,4,5 -vs- State 1,7	ncbi_112797640	2	6.86441e-10	1.07856e-08	--	DUF1279 family protein [Medicago truncatula]	-	-	-	-	-	-	-
1	State 1,2,3,6,4,5 -vs- State 1,7	ncbi_112797646	5	3.63975e-12	6.88884e-11	--	RNA-directed DNA polymerase [Arachis hypogaea]	-	-	-	-	-	-	-
1	State 1,2,3,6,4,5 -vs- State 1,7	ncbi_112797642	2	4.21735e-08	5.578e-07	SYNCRIP	PREDICTED: nucleolin-like [Arachis ipaensis]	-	-	-	-	-	-	-
1	State 1,2,3,6,4,5 -vs- State 1,7	ncbi_112797683	2	4.17239e-33	2.16018e-31	RABD2A	PREDICTED: ras-related protein RABD2a-like isoform X1 [Arachis duranensis]	-	-	-	-	GO:0000139//Golgi membrane	GO:0032550//purine ribonucleoside binding	GO:0008104//protein localization;GO:0016482//cytoplasmic transport;GO:0035556//intracellular signal transduction
1	State 1,2,3,6,4,5 -vs- State 1,7	ncbi_112797689	4	1.76753e-09	2.68198e-08	D6PKL1	PREDICTED: serine/threonine-protein kinase D6PKL1 [Arachis ipaensis]	-	-	-	-	-	-	-
1	State 1,2,3,6,4,5 -vs- State 1,7	ncbi_112797709	5	1.90993e-16	4.76484e-15	CAT9	PREDICTED: cationic amino acid transporter 9, chloroplastic [Arachis ipaensis]	-	-	-	-	-	-	-
1	State 1,2,3,6,4,5 -vs- State 1,7	ncbi_112797725	4	2.91604e-19	8.4173e-18	VIP2	PREDICTED: inositol hexakisphosphate and diphosphoinositol-pentakisphosphate kinase 2-like isoform X1 [Arachis duranensis]	Environmental Information Processing	Signal transduction	ko04070//Phosphatidylinositol signaling system	K13024	-	-	GO:0006796//phosphate-containing compound metabolic process
1	State 1,2,3,6,4,5 -vs- State 1,7	ncbi_112797727	3	1.03103e-110	2.33178e-108	RPS17	PREDICTED: 30S ribosomal protein S17, chloroplastic [Arachis duranensis]	Genetic Information Processing	Translation	ko03010//Ribosome	K02961	GO:0000314//organellar small ribosomal subunit;GO:0009526//plastid envelope;GO:0009532//plastid stroma;GO:0031976//plastid thylakoid	GO:0003723//RNA binding;GO:0005198//structural molecule activity	GO:0006412//translation
1	State 1,2,3,6,4,5 -vs- State 1,7	ncbi_112797728	2	6.47636e-11	1.10881e-09	TRX2	PREDICTED: thioredoxin H2 [Arachis duranensis]	-	-	-	-	GO:0016020//membrane;GO:0043231//intracellular membrane-bounded organelle;GO:0044444//cytoplasmic part	GO:0016667//oxidoreductase activity, acting on a sulfur group of donors	GO:0006790//sulfur compound metabolic process;GO:0006997//nucleus organization;GO:0048285//organelle fission
1	State 1,2,3,6,4,5 -vs- State 1,7	ncbi_112797729	2	8.17688e-12	1.50678e-10	At3g01300	PREDICTED: probable receptor-like protein kinase At5g15080 isoform X1 [Arachis duranensis]	-	-	-	-	-	GO:0004672//protein kinase activity;GO:0032550//purine ribonucleoside binding	GO:0006464//cellular protein modification process;GO:0006796//phosphate-containing compound metabolic process
1	State 1,2,3,6,4,5 -vs- State 1,7	ncbi_112797733	5	8.6389e-41	5.69847e-39	HIRL2	PREDICTED: hypersensitive-induced response protein 2-like [Arachis ipaensis]	-	-	-	-	-	-	-
1	State 1,2,3,6,4,5 -vs- State 1,7	ncbi_112797735	3	1.34137e-10	2.23373e-09	POR1	PREDICTED: outer plastidial membrane protein porin-like isoform X1 [Arachis duranensis]	-	-	-	-	-	-	-
1	State 1,2,3,6,4,5 -vs- State 1,7	ncbi_112797798	2	9.88629e-27	4.03148e-25	SS2	PREDICTED: granule-bound starch synthase 2, chloroplastic/amyloplastic-like [Arachis duranensis]	Metabolism;Metabolism;Metabolism	Global and overview maps;Global and overview maps;Carbohydrate metabolism	ko01100//Metabolic pathways;ko01110//Biosynthesis of secondary metabolites;ko00500//Starch and sucrose metabolism	K00703;K00703;K00703	-	-	-
1	State 1,2,3,6,4,5 -vs- State 1,7	ncbi_112797800	5	2.59716e-17	6.79977e-16	CDF2	PREDICTED: cyclic dof factor 2 [Arachis duranensis]	-	-	-	-	-	-	-
1	State 1,2,3,6,4,5 -vs- State 1,7	ncbi_112797803	2	1.06099e-36	6.17019e-35	CML46	PREDICTED: probable calcium-binding protein CML30 [Arachis duranensis]	Organismal Systems;Environmental Information Processing;Environmental Information Processing	Environmental adaptation;Signal transduction;Signal transduction	ko04626//Plant-pathogen interaction;ko04016//MAPK signaling pathway - plant;ko04070//Phosphatidylinositol signaling system	K02183;K02183;K02183	-	-	-
1	State 1,2,3,6,4,5 -vs- State 1,7	ncbi_112797802	5	4.47013e-15	1.03697e-13	--	PREDICTED: lipoate-protein ligase LplJ-like [Arachis ipaensis]	-	-	-	-	-	GO:0003824//catalytic activity	-
1	State 1,2,3,6,4,5 -vs- State 1,7	ncbi_112797806	2	3.40558e-17	8.85127e-16	At4g18375	PREDICTED: KH domain-containing protein At4g18375-like [Arachis duranensis]	-	-	-	-	-	GO:0003676//nucleic acid binding	-
1	State 1,2,3,6,4,5 -vs- State 1,7	ncbi_112797809	2	3.60653e-18	9.88189e-17	NAC100	PREDICTED: NAC domain-containing protein 92-like [Arachis duranensis]	-	-	-	-	-	-	-
1	State 1,2,3,6,4,5 -vs- State 1,7	ncbi_112797810	5	2.90338e-21	9.2091e-20	CGS1	PREDICTED: cystathionine gamma-synthase 1, chloroplastic-like [Arachis duranensis]	Metabolism;Metabolism;Metabolism;Metabolism;Metabolism;Metabolism	Global and overview maps;Global and overview maps;Global and overview maps;Amino acid metabolism;Energy metabolism;Metabolism of other amino acids	ko01100//Metabolic pathways;ko01110//Biosynthesis of secondary metabolites;ko01230//Biosynthesis of amino acids;ko00270//Cysteine and methionine metabolism;ko00920//Sulfur metabolism;ko00450//Selenocompound metabolism	K01739;K01739;K01739;K01739;K01739;K01739	GO:0009536//plastid	GO:0003824//catalytic activity;GO:0043168//anion binding	-
1	State 1,2,3,6,4,5 -vs- State 1,7	ncbi_112797814	2	4.09521e-08	5.42676e-07	KIN10	PREDICTED: SNF1-related protein kinase catalytic subunit alpha KIN10-like [Arachis ipaensis]	-	-	-	-	-	-	-
1	State 1,2,3,6,4,5 -vs- State 1,7	ncbi_112797834	2	2.3194e-31	1.13719e-29	CNGC2	PREDICTED: cyclic nucleotide-gated ion channel 2 [Arachis duranensis]	Organismal Systems	Environmental adaptation	ko04626//Plant-pathogen interaction	K05391	GO:0031224//intrinsic component of membrane	-	GO:0006811//ion transport;GO:0044763//single-organism cellular process
1	State 1,2,3,6,4,5 -vs- State 1,7	ncbi_112797840	2	1.88954e-17	4.98004e-16	MUB2	PREDICTED: membrane-anchored ubiquitin-fold protein 2 [Arachis duranensis]	-	-	-	-	-	-	-
1	State 1,2,3,6,4,5 -vs- State 1,7	ncbi_112797841	2	5.20577e-13	1.04644e-11	GAUT14	PREDICTED: probable galacturonosyltransferase 14 [Arachis duranensis]	-	-	-	-	-	GO:0008194//UDP-glycosyltransferase activity	-
1	State 1,2,3,6,4,5 -vs- State 1,7	ncbi_112797843	2	1.58194e-116	3.87277e-114	UGD1	PREDICTED: UDP-glucose 6-dehydrogenase 1 [Arachis ipaensis]	Metabolism;Metabolism;Metabolism;Metabolism	Global and overview maps;Carbohydrate metabolism;Carbohydrate metabolism;Carbohydrate metabolism	ko01100//Metabolic pathways;ko00520//Amino sugar and nucleotide sugar metabolism;ko00040//Pentose and glucuronate interconversions;ko00053//Ascorbate and aldarate metabolism	K00012;K00012;K00012;K00012	-	GO:0000166//nucleotide binding;GO:0016614//oxidoreductase activity, acting on CH-OH group of donors	GO:0009226//nucleotide-sugar biosynthetic process
1	State 1,2,3,6,4,5 -vs- State 1,7	ncbi_112797867	4	3.13403e-41	2.08467e-39	H3-7	PREDICTED: histone H3.2 [Musa acuminata subsp. malaccensis] [Musa acuminata]	-	-	-	-	GO:0043231//intracellular membrane-bounded organelle;GO:0043232//intracellular non-membrane-bounded organelle	GO:0003676//nucleic acid binding;GO:0046983//protein dimerization activity	-
1	State 1,2,3,6,4,5 -vs- State 1,7	ncbi_114924131	4	1.08385e-24	4.06601e-23	PMAT1	PREDICTED: phenolic glucoside malonyltransferase 1-like [Arachis duranensis]	-	-	-	-	-	GO:0016746//transferase activity, transferring acyl groups	-
1	State 1,2,3,6,4,5 -vs- State 1,7	ncbi_112797887	5	1.03287e-11	1.88914e-10	TAF8	PREDICTED: transcription initiation factor TFIID subunit 8-like [Arachis duranensis]	Genetic Information Processing	Transcription	ko03022//Basal transcription factors	K14649	-	-	-
1	State 1,2,3,6,4,5 -vs- State 1,7	ncbi_112797888	2	1.28597e-38	7.91811e-37	PIR7B	PREDICTED: putative methylesterase 11, chloroplastic [Arachis duranensis]	-	-	-	-	-	-	-
1	State 1,2,3,6,4,5 -vs- State 1,7	ncbi_112797889	3	3.14705e-14	6.89832e-13	SP1L1	PREDICTED: protein SPIRAL1-like 2 [Arachis duranensis]	-	-	-	-	-	-	-
1	State 1,2,3,6,4,5 -vs- State 1,7	ncbi_112797923	2	2.7039e-14	5.95627e-13	Slc25a44	PREDICTED: solute carrier family 25 member 44 [Arachis duranensis]	-	-	-	-	-	-	-
1	State 1,2,3,6,4,5 -vs- State 1,7	ncbi_112797939	2	1.70581e-11	3.0695e-10	At3g02290	PREDICTED: E3 ubiquitin-protein ligase At3g02290 isoform X1 [Arachis duranensis]	-	-	-	-	-	GO:0003824//catalytic activity;GO:0046914//transition metal ion binding	-
1	State 1,2,3,6,4,5 -vs- State 1,7	ncbi_112797941	3	4.3997e-30	2.07161e-28	RPL30	PREDICTED: 60S ribosomal protein L30 [Glycine max]	Genetic Information Processing	Translation	ko03010//Ribosome	K02908	GO:0030529//intracellular ribonucleoprotein complex	-	GO:0010467//gene expression
1	State 1,2,3,6,4,5 -vs- State 1,7	ncbi_112797970	2	6.74662e-140	2.04523e-137	At3g02360	PREDICTED: 6-phosphogluconate dehydrogenase, decarboxylating 3 [Arachis duranensis]	Metabolism;Metabolism;Metabolism;Metabolism;Metabolism	Global and overview maps;Global and overview maps;Global and overview maps;Metabolism of other amino acids;Carbohydrate metabolism	ko01100//Metabolic pathways;ko01110//Biosynthesis of secondary metabolites;ko01200//Carbon metabolism;ko00480//Glutathione metabolism;ko00030//Pentose phosphate pathway	K00033;K00033;K00033;K00033;K00033	-	GO:0000166//nucleotide binding;GO:0016614//oxidoreductase activity, acting on CH-OH group of donors;GO:0048037//cofactor binding	GO:0006739//NADP metabolic process
1	State 1,2,3,6,4,5 -vs- State 1,7	ncbi_112797972	3	7.72402e-71	9.7219e-69	OHP1	PREDICTED: high-light-induced protein, chloroplastic-like isoform X1 [Arachis duranensis]	-	-	-	-	-	-	-
1	State 1,2,3,6,4,5 -vs- State 1,7	ncbi_112797975	3	2.48565e-18	6.85815e-17	COL2	PREDICTED: LOW QUALITY PROTEIN: zinc finger protein CONSTANS-LIKE 2-like [Arachis duranensis]	-	-	-	-	-	-	-
1	State 1,2,3,6,4,5 -vs- State 1,7	ncbi_112797983	2	2.1455e-144	6.55989e-142	POX1	PREDICTED: proline dehydrogenase 2, mitochondrial-like [Arachis duranensis]	Metabolism;Metabolism;Metabolism	Global and overview maps;Global and overview maps;Amino acid metabolism	ko01100//Metabolic pathways;ko01110//Biosynthesis of secondary metabolites;ko00330//Arginine and proline metabolism	K00318;K00318;K00318	-	GO:0003824//catalytic activity	GO:0006560//proline metabolic process
1	State 1,2,3,6,4,5 -vs- State 1,7	ncbi_112797992	3	3.90178e-19	1.11766e-17	TBL19	PREDICTED: protein trichome birefringence-like 19 [Arachis duranensis]	-	-	-	-	-	-	-
1	State 1,2,3,6,4,5 -vs- State 1,7	ncbi_112798015	2	1.70516e-14	3.80801e-13	CRWN1	PREDICTED: protein CROWDED NUCLEI 1 [Arachis duranensis]	-	-	-	-	-	-	-
1	State 1,2,3,6,4,5 -vs- State 1,7	ncbi_112800455	3	5.04184e-08	6.61474e-07	BCAT2	PREDICTED: branched-chain-amino-acid aminotransferase 3, chloroplastic isoform X1 [Arachis duranensis]	Metabolism;Metabolism;Metabolism;Metabolism;Metabolism;Metabolism;Metabolism;Metabolism;Metabolism	Global and overview maps;Global and overview maps;Global and overview maps;Amino acid metabolism;Amino acid metabolism;Global and overview maps;Metabolism of cofactors and vitamins;Amino acid metabolism;Biosynthesis of other secondary metabolites	ko01100//Metabolic pathways;ko01110//Biosynthesis of secondary metabolites;ko01230//Biosynthesis of amino acids;ko00270//Cysteine and methionine metabolism;ko00280//Valine, leucine and isoleucine degradation;ko01210//2-Oxocarboxylic acid metabolism;ko00770//Pantothenate and CoA biosynthesis;ko00290//Valine, leucine and isoleucine biosynthesis;ko00966//Glucosinolate biosynthesis	K00826;K00826;K00826;K00826;K00826;K00826;K00826;K00826;K00826	GO:0009532//plastid stroma	GO:0004084//branched-chain-amino-acid transaminase activity	GO:0006549//isoleucine metabolic process;GO:0006551//leucine metabolic process;GO:0006573//valine metabolic process;GO:0008652//cellular amino acid biosynthetic process;GO:0009404//toxin metabolic process;GO:0035556//intracellular signal transduction
1	State 1,2,3,6,4,5 -vs- State 1,7	ncbi_112800474	2	2.41543e-14	5.34064e-13	NAGS1	PREDICTED: probable amino-acid acetyltransferase NAGS1, chloroplastic isoform X1 [Arachis duranensis]	Metabolism;Metabolism;Metabolism;Metabolism;Metabolism	Global and overview maps;Global and overview maps;Global and overview maps;Global and overview maps;Amino acid metabolism	ko01100//Metabolic pathways;ko01110//Biosynthesis of secondary metabolites;ko01230//Biosynthesis of amino acids;ko01210//2-Oxocarboxylic acid metabolism;ko00220//Arginine biosynthesis	K14682;K14682;K14682;K14682;K14682	-	-	-
1	State 1,2,3,6,4,5 -vs- State 1,7	ncbi_112800489	2	7.88957e-13	1.56735e-11	--	PREDICTED: basic leucine zipper 43-like [Arachis duranensis]	-	-	-	-	-	-	-
1	State 1,2,3,6,4,5 -vs- State 1,7	ncbi_112800492	2	1.43425e-10	2.38284e-09	At3g49900	PREDICTED: BTB/POZ domain-containing protein At3g49900 [Arachis duranensis]	-	-	-	-	-	-	-
1	State 1,2,3,6,4,5 -vs- State 1,7	ncbi_112800494	3	3.9093e-29	1.76042e-27	RPL26A	PREDICTED: 60S ribosomal protein L26-1 [Arachis duranensis]	Genetic Information Processing	Translation	ko03010//Ribosome	K02898	GO:0044391//ribosomal subunit	-	GO:0010467//gene expression
1	State 1,2,3,6,4,5 -vs- State 1,7	ncbi_112800501	5	4.33415e-23	1.50617e-21	BT4	PREDICTED: BTB/POZ and TAZ domain-containing protein 4 [Arachis duranensis]	-	-	-	-	GO:0043231//intracellular membrane-bounded organelle	GO:0046914//transition metal ion binding;GO:0090595//acetyl-CoA:L-lysine N6-acetyltransferase	GO:0010468//regulation of gene expression;GO:0016570//histone modification
1	State 1,2,3,6,4,5 -vs- State 1,7	ncbi_112800514	2	4.45094e-31	2.16588e-29	At2g23090	PREDICTED: uncharacterized protein At2g23090 [Arachis duranensis]	-	-	-	-	-	-	-
1	State 1,2,3,6,4,5 -vs- State 1,7	ncbi_112800519	3	9.75545e-36	5.5026e-34	CGLD27	DUF1230 family protein [Medicago truncatula]	-	-	-	-	-	-	-
1	State 1,2,3,6,4,5 -vs- State 1,7	ncbi_112800531	2	2.15683e-46	1.6756e-44	GH3.1	PREDICTED: probable indole-3-acetic acid-amido synthetase GH3.1 [Arachis duranensis]	Environmental Information Processing	Signal transduction	ko04075//Plant hormone signal transduction	K14487	-	-	-
1	State 1,2,3,6,4,5 -vs- State 1,7	ncbi_112800534	2	5.02541e-55	4.79906e-53	CYP81E8	PREDICTED: cytochrome P450 81E8-like [Arachis duranensis]	Metabolism;Metabolism	Global and overview maps;Biosynthesis of other secondary metabolites	ko01110//Biosynthesis of secondary metabolites;ko00943//Isoflavonoid biosynthesis	K13260;K13260	GO:0031224//intrinsic component of membrane	GO:0016491//oxidoreductase activity;GO:0046906//tetrapyrrole binding;GO:0046914//transition metal ion binding	GO:0044710//single-organism metabolic process
1	State 1,2,3,6,4,5 -vs- State 1,7	ncbi_112800538	2	6.11548e-43	4.27124e-41	CYP81E8	PREDICTED: cytochrome P450 81E8-like [Arachis duranensis]	Metabolism;Metabolism	Global and overview maps;Biosynthesis of other secondary metabolites	ko01110//Biosynthesis of secondary metabolites;ko00943//Isoflavonoid biosynthesis	K13260;K13260	GO:0031224//intrinsic component of membrane	GO:0016491//oxidoreductase activity;GO:0046906//tetrapyrrole binding;GO:0046914//transition metal ion binding	GO:0044710//single-organism metabolic process
1	State 1,2,3,6,4,5 -vs- State 1,7	ncbi_112800537	5	3.66446e-11	6.38278e-10	CYP81E8	PREDICTED: cytochrome P450 81E8-like [Arachis ipaensis]	Metabolism;Metabolism	Global and overview maps;Biosynthesis of other secondary metabolites	ko01110//Biosynthesis of secondary metabolites;ko00943//Isoflavonoid biosynthesis	K13260;K13260	GO:0031224//intrinsic component of membrane	GO:0016491//oxidoreductase activity;GO:0046906//tetrapyrrole binding;GO:0046914//transition metal ion binding	GO:0044710//single-organism metabolic process
1	State 1,2,3,6,4,5 -vs- State 1,7	ncbi_112800541	2	5.7824e-35	3.18591e-33	CYP81E1	PREDICTED: isoflavone 2'-hydroxylase-like [Arachis duranensis]	-	-	-	-	-	GO:0016491//oxidoreductase activity;GO:0046906//tetrapyrrole binding;GO:0046914//transition metal ion binding	GO:0044710//single-organism metabolic process
1	State 1,2,3,6,4,5 -vs- State 1,7	ncbi_112800542	5	7.17337e-09	1.02206e-07	--	maternal effect embryo arrest protein [Medicago truncatula]	-	-	-	-	-	-	-
1	State 1,2,3,6,4,5 -vs- State 1,7	ncbi_112800548	2	9.01847e-20	2.67031e-18	SKIP2	PREDICTED: F-box protein SKIP2-like [Arachis duranensis]	-	-	-	-	-	-	-
1	State 1,2,3,6,4,5 -vs- State 1,7	ncbi_112800558	2	4.68128e-14	1.01489e-12	ERF011	PREDICTED: ethylene-responsive transcription factor ERF011-like [Arachis duranensis]	-	-	-	-	-	-	-
1	State 1,2,3,6,4,5 -vs- State 1,7	ncbi_112800564	5	8.64729e-11	1.465e-09	CLF	PREDICTED: histone-lysine N-methyltransferase CLF [Arachis duranensis]	Metabolism	Amino acid metabolism	ko00310//Lysine degradation	K11430	GO:0043231//intracellular membrane-bounded organelle;GO:0043234//protein complex	GO:0003723//RNA binding;GO:0016279//protein-lysine N-methyltransferase activity	GO:0006305//DNA alkylation;GO:0009292//genetic transfer;GO:0009409//response to cold;GO:0009887//organ morphogenesis;GO:0016458//gene silencing;GO:0034645//cellular macromolecule biosynthetic process;GO:0034968//histone lysine methylation;GO:0040029//regulation of gene expression, epigenetic;GO:0040030//regulation of molecular function, epigenetic;GO:0048869//cellular developmental process;GO:009…
1	State 1,2,3,6,4,5 -vs- State 1,7	ncbi_112800573	2	2.97258e-19	8.57703e-18	SPT	PREDICTED: transcription factor SPATULA isoform X1 [Arachis duranensis]	-	-	-	-	-	-	-
1	State 1,2,3,6,4,5 -vs- State 1,7	ncbi_112800569	2	6.05141e-30	2.83061e-28	NAPRT1	PREDICTED: nicotinate phosphoribosyltransferase 1-like isoform X1 [Arachis duranensis]	Metabolism;Metabolism	Global and overview maps;Metabolism of cofactors and vitamins	ko01100//Metabolic pathways;ko00760//Nicotinate and nicotinamide metabolism	K00763;K00763	-	GO:0016763//transferase activity, transferring pentosyl groups	GO:0019357//nicotinate nucleotide biosynthetic process;GO:0019359//nicotinamide nucleotide biosynthetic process
1	State 1,2,3,6,4,5 -vs- State 1,7	ncbi_112800579	2	3.91815e-15	9.12784e-14	HEC2	PREDICTED: transcription factor HEC2 [Arachis duranensis]	-	-	-	-	-	-	-
1	State 1,2,3,6,4,5 -vs- State 1,7	ncbi_112800584	2	1.35779e-08	1.88298e-07	--	PREDICTED: uncharacterized protein LOC107487793 [Arachis duranensis]	-	-	-	-	-	-	-
1	State 1,2,3,6,4,5 -vs- State 1,7	ncbi_112800585	5	2.45763e-12	4.71791e-11	--	PREDICTED: CLK4-associating serine/arginine rich protein [Arachis duranensis]	-	-	-	-	-	-	-
1	State 1,2,3,6,4,5 -vs- State 1,7	ncbi_112800588	2	2.61907e-93	4.5287e-91	HSF24	PREDICTED: heat shock factor protein HSF24 [Arachis duranensis]	-	-	-	-	GO:0043231//intracellular membrane-bounded organelle	-	GO:0006351//transcription, DNA-templated;GO:0006950//response to stress;GO:0009628//response to abiotic stimulus;GO:0010033//response to organic substance;GO:0010468//regulation of gene expression;GO:0044763//single-organism cellular process;GO:0050794//regulation of cellular process;GO:0051716//cellular response to stimulus
1	State 1,2,3,6,4,5 -vs- State 1,7	ncbi_112800600	4	3.78206e-17	9.78337e-16	--	transducin/WD40 repeat protein [Medicago truncatula]	-	-	-	-	-	-	-
1	State 1,2,3,6,4,5 -vs- State 1,7	ncbi_112800628	3	6.18316e-32	3.10422e-30	--	synechocystis YCF37-like protein [Phaseolus vulgaris]	-	-	-	-	GO:0031976//plastid thylakoid;GO:0044434//chloroplast part	-	GO:0006796//phosphate-containing compound metabolic process;GO:0019637//organophosphate metabolic process;GO:0044238//primary metabolic process;GO:0044281//small molecule metabolic process;GO:0044763//single-organism cellular process
1	State 1,2,3,6,4,5 -vs- State 1,7	ncbi_112800658	2	1.06827e-12	2.10172e-11	At2g23790	PREDICTED: calcium uniporter protein 2, mitochondrial [Arachis duranensis]	-	-	-	-	-	-	-
1	State 1,2,3,6,4,5 -vs- State 1,7	ncbi_112800663	5	3.60446e-12	6.82749e-11	RCE1	PREDICTED: NEDD8-conjugating enzyme Ubc12 [Arachis duranensis]	Genetic Information Processing	Folding, sorting and degradation	ko04120//Ubiquitin mediated proteolysis	K10579	-	GO:0003824//catalytic activity	-
1	State 1,2,3,6,4,5 -vs- State 1,7	ncbi_112800664	2	5.18039e-31	2.51568e-29	BEH2	PREDICTED: BES1/BZR1 homolog protein 2 [Arachis duranensis]	Environmental Information Processing	Signal transduction	ko04075//Plant hormone signal transduction	K14503	-	-	-
1	State 1,2,3,6,4,5 -vs- State 1,7	ncbi_112800676	2	6.21053e-21	1.93797e-19	IDD1	PREDICTED: LOW QUALITY PROTEIN: protein indeterminate-domain 2-like [Arachis duranensis]	-	-	-	-	-	GO:0043169//cation binding	-
1	State 1,2,3,6,4,5 -vs- State 1,7	ncbi_112800694	3	5.22805e-17	1.33925e-15	--	PREDICTED: uncharacterized protein LOC107487864 [Arachis duranensis]	-	-	-	-	-	-	-
1	State 1,2,3,6,4,5 -vs- State 1,7	ncbi_112800700	4	2.76582e-12	5.28959e-11	SDH1-1	PREDICTED: succinate dehydrogenase [ubiquinone] flavoprotein subunit, mitochondrial [Arachis ipaensis]	Metabolism;Metabolism;Metabolism;Metabolism;Metabolism	Global and overview maps;Global and overview maps;Global and overview maps;Energy metabolism;Carbohydrate metabolism	ko01100//Metabolic pathways;ko01110//Biosynthesis of secondary metabolites;ko01200//Carbon metabolism;ko00190//Oxidative phosphorylation;ko00020//Citrate cycle (TCA cycle)	K00234;K00234;K00234;K00234;K00234	GO:0019866//organelle inner membrane;GO:0030312//external encapsulating structure;GO:0044455//mitochondrial membrane part	GO:0000104//succinate dehydrogenase activity;GO:0000166//nucleotide binding;GO:0032550//purine ribonucleoside binding;GO:0046914//transition metal ion binding	GO:0022904//respiratory electron transport chain
1	State 1,2,3,6,4,5 -vs- State 1,7	ncbi_112803249	2	8.29234e-44	5.98527e-42	--	-	-	-	-	-	-	-	-
1	State 1,2,3,6,4,5 -vs- State 1,7	ncbi_112800768	2	1.18699e-113	2.83762e-111	TRX1	PREDICTED: thioredoxin H-type [Arachis duranensis]	-	-	-	-	GO:0005576//extracellular region;GO:0044444//cytoplasmic part	GO:0015036//disulfide oxidoreductase activity;GO:0030234//enzyme regulator activity	GO:0009893//positive regulation of metabolic process;GO:0018904//ether metabolic process;GO:0019725//cellular homeostasis
1	State 1,2,3,6,4,5 -vs- State 1,7	ncbi_112800767	3	1.20441e-08	1.6768e-07	BGAL3	PREDICTED: beta-galactosidase 3 [Arachis duranensis]	-	-	-	-	-	-	-
1	State 1,2,3,6,4,5 -vs- State 1,7	ncbi_112800771	3	3.95478e-09	5.7947e-08	Os11g0592800	PREDICTED: CDK5RAP1-like protein [Arachis duranensis]	-	-	-	-	GO:0044424//intracellular part	GO:0003824//catalytic activity;GO:0043169//cation binding;GO:0051536//iron-sulfur cluster binding	GO:0003006//developmental process involved in reproduction;GO:0006468//protein phosphorylation;GO:0008033//tRNA processing;GO:0008652//cellular amino acid biosynthetic process;GO:0009690//cytokinin metabolic process;GO:0022402//cell cycle process;GO:0043269//regulation of ion transport;GO:0046471//phosphatidylglycerol metabolic process
1	State 1,2,3,6,4,5 -vs- State 1,7	ncbi_112800784	4	4.65535e-16	1.14046e-14	At3g51120	PREDICTED: zinc finger CCCH domain-containing protein 44-like [Arachis duranensis]	-	-	-	-	-	-	-
1	State 1,2,3,6,4,5 -vs- State 1,7	ncbi_112800786	2	1.43181e-09	2.19264e-08	At3g51120	PREDICTED: zinc finger CCCH domain-containing protein 44 isoform X1 [Arachis duranensis]	-	-	-	-	-	-	-
1	State 1,2,3,6,4,5 -vs- State 1,7	ncbi_112800788	2	1.16082e-12	2.27439e-11	At3g51130	PREDICTED: UPF0183 protein At3g51130 [Arachis duranensis]	-	-	-	-	-	-	GO:0009608//response to symbiont;GO:0009696//salicylic acid metabolic process;GO:0009814//defense response, incompatible interaction;GO:0010243//response to organonitrogen compound
1	State 1,2,3,6,4,5 -vs- State 1,7	ncbi_112800790	2	3.41919e-24	1.24723e-22	--	PREDICTED: metallothiol transferase FosB-like [Arachis duranensis]	-	-	-	-	-	-	-
1	State 1,2,3,6,4,5 -vs- State 1,7	ncbi_112800795	2	5.42408e-17	1.38897e-15	RH3	PREDICTED: histone H3.3 isoform X1 [Daucus carota subsp. sativus] [Daucus carota]	-	-	-	-	GO:0043231//intracellular membrane-bounded organelle;GO:0043232//intracellular non-membrane-bounded organelle	GO:0003676//nucleic acid binding;GO:0046983//protein dimerization activity	GO:0006006//glucose metabolic process;GO:0006886//intracellular protein transport;GO:0034728//nucleosome organization
1	State 1,2,3,6,4,5 -vs- State 1,7	ncbi_112800797	2	3.87567e-14	8.44867e-13	GMD1	PREDICTED: GDP-mannose 4,6 dehydratase 1 [Arachis ipaensis]	Metabolism;Metabolism;Metabolism	Global and overview maps;Carbohydrate metabolism;Carbohydrate metabolism	ko01100//Metabolic pathways;ko00520//Amino sugar and nucleotide sugar metabolism;ko00051//Fructose and mannose metabolism	K01711;K01711;K01711	-	GO:0016836//hydro-lyase activity;GO:0048037//cofactor binding	GO:0009225//nucleotide-sugar metabolic process
1	State 1,2,3,6,4,5 -vs- State 1,7	ncbi_112800800	5	2.3964e-22	8.0301e-21	PIN1	PREDICTED: peptidyl-prolyl cis-trans isomerase Pin1 [Arachis duranensis]	-	-	-	-	GO:0005911//cell-cell junction;GO:0016020//membrane;GO:0043231//intracellular membrane-bounded organelle;GO:0044444//cytoplasmic part	GO:0016859//cis-trans isomerase activity	GO:0006006//glucose metabolic process;GO:0006090//pyruvate metabolic process;GO:0006970//response to osmotic stress;GO:0006996//organelle organization;GO:0007049//cell cycle;GO:0010038//response to metal ion;GO:0019941//modification-dependent protein catabolic process;GO:0035966//response to topologically incorrect protein;GO:0042044//fluid transport;GO:0043094//cellular metabolic compound salvag…
1	State 1,2,3,6,4,5 -vs- State 1,7	ncbi_112800808	3	3.88322e-08	5.15544e-07	--	PREDICTED: uncharacterized protein LOC107642952 [Arachis ipaensis]	-	-	-	-	-	-	-
1	State 1,2,3,6,4,5 -vs- State 1,7	ncbi_112800819	2	1.53585e-30	7.34816e-29	PUX8	PREDICTED: plant UBX domain-containing protein 8 isoform X1 [Arachis duranensis]	-	-	-	-	-	-	-
1	State 1,2,3,6,4,5 -vs- State 1,7	ncbi_112800822	2	1.1254e-11	2.05467e-10	P2A12	PREDICTED: F-box protein PP2-A13-like [Arachis duranensis]	-	-	-	-	-	-	-
1	State 1,2,3,6,4,5 -vs- State 1,7	ncbi_112800823	4	1.78291e-11	3.20016e-10	KIN17	PREDICTED: DNA/RNA-binding protein KIN17-like [Cicer arietinum]	-	-	-	-	-	-	-
1	State 1,2,3,6,4,5 -vs- State 1,7	ncbi_112800834	3	5.88332e-17	1.50171e-15	DREB1E	PREDICTED: dehydration-responsive element-binding protein 1E-like [Arachis duranensis]	-	-	-	-	-	-	GO:0010467//gene expression;GO:0034645//cellular macromolecule biosynthetic process
1	State 1,2,3,6,4,5 -vs- State 1,7	ncbi_112800842	2	3.67409e-09	5.4012e-08	PLDGAMMA1	PREDICTED: phospholipase D gamma 1-like [Arachis duranensis]	Metabolism;Metabolism;Cellular Processes;Metabolism;Metabolism	Global and overview maps;Global and overview maps;Transport and catabolism;Lipid metabolism;Lipid metabolism	ko01100//Metabolic pathways;ko01110//Biosynthesis of secondary metabolites;ko04144//Endocytosis;ko00564//Glycerophospholipid metabolism;ko00565//Ether lipid metabolism	K01115;K01115;K01115;K01115;K01115	-	GO:0004620//phospholipase activity;GO:0046872//metal ion binding	GO:0006650//glycerophospholipid metabolic process
1	State 1,2,3,6,4,5 -vs- State 1,7	ncbi_112800848	3	4.42831e-13	8.95212e-12	PGRL1A	PREDICTED: PGR5-like protein 1B, chloroplastic [Arachis duranensis]	-	-	-	-	-	-	-
1	State 1,2,3,6,4,5 -vs- State 1,7	ncbi_112800868	2	7.39965e-09	1.0522e-07	ACR8	PREDICTED: ACT domain-containing protein ACR8 [Arachis duranensis]	-	-	-	-	-	GO:0031406//carboxylic acid binding	-
1	State 1,2,3,6,4,5 -vs- State 1,7	ncbi_112800873	5	3.4089e-08	4.56313e-07	At4g22758	PREDICTED: uncharacterized protein At4g22758 isoform X1 [Arachis duranensis]	-	-	-	-	-	-	-
1	State 1,2,3,6,4,5 -vs- State 1,7	ncbi_112800877	5	5.83887e-14	1.25592e-12	--	DUF1442 family protein [Medicago truncatula]	-	-	-	-	-	-	-
1	State 1,2,3,6,4,5 -vs- State 1,7	ncbi_112800889	5	2.22944e-24	8.21652e-23	HOP2	PREDICTED: hsp70-Hsp90 organizing protein 3-like [Arachis ipaensis]	-	-	-	-	-	-	-
1	State 1,2,3,6,4,5 -vs- State 1,7	ncbi_112800893	3	1.65702e-20	5.08381e-19	TL20.3	PREDICTED: thylakoid lumenal protein TL20.3, chloroplastic [Arachis duranensis]	-	-	-	-	GO:0031978//plastid thylakoid lumen;GO:0044434//chloroplast part	-	-
1	State 1,2,3,6,4,5 -vs- State 1,7	ncbi_112800895	3	7.6191e-11	1.29853e-09	INVA	PREDICTED: acid beta-fructofuranosidase [Arachis duranensis]	Metabolism;Metabolism;Metabolism	Global and overview maps;Carbohydrate metabolism;Carbohydrate metabolism	ko01100//Metabolic pathways;ko00500//Starch and sucrose metabolism;ko00052//Galactose metabolism	K01193;K01193;K01193	-	-	-
1	State 1,2,3,6,4,5 -vs- State 1,7	ncbi_112800906	3	1.88469e-18	5.23043e-17	--	NAD(P)-linked oxidoreductase-like protein [Medicago truncatula]	-	-	-	-	GO:0031976//plastid thylakoid;GO:0044434//chloroplast part	-	GO:0006090//pyruvate metabolic process;GO:0043623//cellular protein complex assembly
1	State 1,2,3,6,4,5 -vs- State 1,7	ncbi_112800911	5	4.22799e-18	1.15226e-16	PBL3	PREDICTED: protein kinase 2B, chloroplastic-like [Arachis duranensis]	-	-	-	-	-	GO:0004672//protein kinase activity;GO:0032550//purine ribonucleoside binding	GO:0006464//cellular protein modification process;GO:0006796//phosphate-containing compound metabolic process
1	State 1,2,3,6,4,5 -vs- State 1,7	ncbi_112800913	5	3.50782e-21	1.10819e-19	RPL17B	PREDICTED: 60S ribosomal protein L17-2 [Arachis duranensis]	Genetic Information Processing	Translation	ko03010//Ribosome	K02880	GO:0044391//ribosomal subunit	-	GO:0010467//gene expression
1	State 1,2,3,6,4,5 -vs- State 1,7	ncbi_112800941	2	2.03149e-14	4.51414e-13	NPF4.6	PREDICTED: protein NRT1/ PTR FAMILY 4.6-like [Arachis duranensis]	-	-	-	-	-	-	-
1	State 1,2,3,6,4,5 -vs- State 1,7	ncbi_112800959	2	7.73954e-37	4.51568e-35	--	PREDICTED: uncharacterized protein LOC107489118 [Arachis duranensis]	-	-	-	-	-	-	-
1	State 1,2,3,6,4,5 -vs- State 1,7	ncbi_112800968	3	4.03501e-17	1.0415e-15	GSTU18	PREDICTED: glutathione S-transferase U18-like [Arachis duranensis]	Metabolism	Metabolism of other amino acids	ko00480//Glutathione metabolism	K00799	-	-	-
1	State 1,2,3,6,4,5 -vs- State 1,7	ncbi_112800979	2	9.5731e-10	1.48743e-08	GALT6	PREDICTED: probable beta-1,3-galactosyltransferase 19 [Arachis duranensis]	-	-	-	-	GO:0031224//intrinsic component of membrane	GO:0005488//binding;GO:0016758//transferase activity, transferring hexosyl groups	GO:0006464//cellular protein modification process
1	State 1,2,3,6,4,5 -vs- State 1,7	ncbi_112800981	5	7.02384e-14	1.50219e-12	--	plant/F14N23-31 protein [Medicago truncatula]	-	-	-	-	-	-	-
1	State 1,2,3,6,4,5 -vs- State 1,7	ncbi_112801004	2	5.16722e-16	1.26239e-14	PP2A2	PREDICTED: serine/threonine-protein phosphatase PP2A-2 catalytic subunit [Arachis duranensis]	Genetic Information Processing;Cellular Processes	Translation;Transport and catabolism	ko03015//mRNA surveillance pathway;ko04136//Autophagy - other eukaryotes	K04382;K04382	-	GO:0003824//catalytic activity	GO:0006796//phosphate-containing compound metabolic process
1	State 1,2,3,6,4,5 -vs- State 1,7	ncbi_112801015	5	3.94451e-12	7.436e-11	SNL4	PREDICTED: paired amphipathic helix protein Sin3-like 4 isoform X1 [Arachis duranensis]	-	-	-	-	-	-	-
1	State 1,2,3,6,4,5 -vs- State 1,7	ncbi_112801019	2	7.00208e-10	1.09923e-08	GATL8	PREDICTED: probable galacturonosyltransferase-like 9 [Arachis duranensis]	-	-	-	-	-	GO:0016740//transferase activity	-
1	State 1,2,3,6,4,5 -vs- State 1,7	ncbi_112801049	4	5.65232e-27	2.33162e-25	UGT74B1	PREDICTED: UDP-glycosyltransferase 74B1-like [Arachis duranensis]	Metabolism;Metabolism;Metabolism;Metabolism	Global and overview maps;Global and overview maps;Amino acid metabolism;Biosynthesis of other secondary metabolites	ko01110//Biosynthesis of secondary metabolites;ko01210//2-Oxocarboxylic acid metabolism;ko00380//Tryptophan metabolism;ko00966//Glucosinolate biosynthesis	K11820;K11820;K11820;K11820	-	GO:0035251//UDP-glucosyltransferase activity	GO:0009617//response to bacterium;GO:0009683//indoleacetic acid metabolic process;GO:0019758//glycosinolate biosynthetic process;GO:0048588//developmental cell growth
1	State 1,2,3,6,4,5 -vs- State 1,7	ncbi_112801074	3	5.0039e-18	1.35646e-16	AXY4	PREDICTED: protein ALTERED XYLOGLUCAN 4-like [Arachis duranensis]	-	-	-	-	-	-	-
1	State 1,2,3,6,4,5 -vs- State 1,7	ncbi_112801102	5	6.40717e-09	9.16561e-08	At1g60070	PREDICTED: AP-1 complex subunit gamma-2-like [Arachis duranensis]	-	-	-	-	GO:0030119//AP-type membrane coat adaptor complex	GO:0022892//substrate-specific transporter activity	GO:0015031//protein transport
1	State 1,2,3,6,4,5 -vs- State 1,7	ncbi_112801107	2	8.87259e-10	1.38191e-08	--	PREDICTED: CDK-activating kinase assembly factor MAT1 [Arachis duranensis]	Genetic Information Processing;Genetic Information Processing	Replication and repair;Transcription	ko03420//Nucleotide excision repair;ko03022//Basal transcription factors	K10842;K10842	-	GO:0016772//transferase activity, transferring phosphorus-containing groups	GO:0006796//phosphate-containing compound metabolic process;GO:0044763//single-organism cellular process
1	State 1,2,3,6,4,5 -vs- State 1,7	ncbi_112801138	2	5.30932e-99	1.00062e-96	ACLA-1	PREDICTED: ATP-citrate synthase alpha chain protein 1 [Arachis duranensis]	Metabolism;Metabolism;Metabolism	Global and overview maps;Global and overview maps;Carbohydrate metabolism	ko01100//Metabolic pathways;ko01110//Biosynthesis of secondary metabolites;ko00020//Citrate cycle (TCA cycle)	K01648;K01648;K01648	-	-	-
1	State 1,2,3,6,4,5 -vs- State 1,7	ncbi_112801157	2	3.24213e-30	1.53264e-28	lip	PREDICTED: lipase-like [Arachis duranensis]	-	-	-	-	-	GO:0003824//catalytic activity	-
1	State 1,2,3,6,4,5 -vs- State 1,7	ncbi_112801167	3	1.68549e-09	2.56405e-08	GGAT2	PREDICTED: glutamate--glyoxylate aminotransferase 2 [Arachis duranensis]	Metabolism;Metabolism;Metabolism;Metabolism;Metabolism;Metabolism;Metabolism;Metabolism;Metabolism;Metabolism	Global and overview maps;Global and overview maps;Global and overview maps;Global and overview maps;Energy metabolism;Carbohydrate metabolism;Amino acid metabolism;Global and overview maps;Amino acid metabolism;Amino acid metabolism	ko01100//Metabolic pathways;ko01110//Biosynthesis of secondary metabolites;ko01200//Carbon metabolism;ko01230//Biosynthesis of amino acids;ko00710//Carbon fixation in photosynthetic organisms;ko00630//Glyoxylate and dicarboxylate metabolism;ko00260//Glycine, serine and threonine metabolism;ko01210//2-Oxocarboxylic acid metabolism;ko00250//Alanine, aspartate and glutamate metabolism;ko00220//Argin…	K14272;K14272;K14272;K14272;K14272;K14272;K14272;K14272;K14272;K14272	-	GO:0016769//transferase activity, transferring nitrogenous groups;GO:0043168//anion binding	GO:0008152//metabolic process
1	State 1,2,3,6,4,5 -vs- State 1,7	ncbi_112801174	3	5.89219e-09	8.46289e-08	-	-	-	-	-	-	-	-	-
1	State 1,2,3,6,4,5 -vs- State 1,7	ncbi_112801193	3	1.29895e-29	5.97398e-28	UAF30	PREDICTED: upstream activation factor subunit UAF30-like [Arachis duranensis]	-	-	-	-	-	-	-
1	State 1,2,3,6,4,5 -vs- State 1,7	ncbi_112801225	2	1.14789e-162	4.06844e-160	UBQ10	PREDICTED: polyubiquitin isoform X1 [Pyrus x bretschneideri]	-	-	-	-	-	-	-
1	State 1,2,3,6,4,5 -vs- State 1,7	ncbi_112801236	5	5.79095e-08	7.5558e-07	PDF2	PREDICTED: homeobox-leucine zipper protein MERISTEM L1-like [Arachis ipaensis]	-	-	-	-	GO:0043231//intracellular membrane-bounded organelle	GO:0003677//DNA binding	GO:0010468//regulation of gene expression
1	State 1,2,3,6,4,5 -vs- State 1,7	ncbi_112801249	4	2.49721e-08	3.38215e-07	HIDM	PREDICTED: 2-hydroxyisoflavanone dehydratase-like [Arachis ipaensis]	-	-	-	-	-	-	-
1	State 1,2,3,6,4,5 -vs- State 1,7	ncbi_112801255	2	1.67912e-10	2.77221e-09	-	-	-	-	-	-	-	-	-
1	State 1,2,3,6,4,5 -vs- State 1,7	ncbi_112801257	2	3.8397e-08	5.10526e-07	CLC-D	PREDICTED: chloride channel protein CLC-d [Arachis duranensis]	-	-	-	-	GO:0031984//organelle subcompartment;GO:0034702//ion channel complex	GO:0005254//chloride channel activity;GO:0017076//purine nucleotide binding	GO:0000904//cell morphogenesis involved in differentiation;GO:0006821//chloride transport;GO:0007015//actin filament organization;GO:0010053//root epidermal cell differentiation;GO:0022610//biological adhesion;GO:0034765//regulation of ion transmembrane transport;GO:0045229//external encapsulating structure organization
1	State 1,2,3,6,4,5 -vs- State 1,7	ncbi_112801259	2	4.67104e-188	2.02906e-185	STP13	PREDICTED: sugar transport protein 13 [Arachis ipaensis]	-	-	-	-	GO:0005911//cell-cell junction;GO:0031224//intrinsic component of membrane	GO:0005356//hydrogen:glucose symporter activity	GO:0006865//amino acid transport;GO:0008645//hexose transport;GO:0044763//single-organism cellular process
1	State 1,2,3,6,4,5 -vs- State 1,7	ncbi_112801261	2	1.53261e-13	3.20185e-12	KMS1	PREDICTED: vacuole membrane protein KMS1 [Arachis duranensis]	-	-	-	-	-	-	-
1	State 1,2,3,6,4,5 -vs- State 1,7	ncbi_112801266	3	1.46771e-25	5.73242e-24	FDC1	PREDICTED: ferredoxin-1 [Arachis duranensis]	Metabolism	Energy metabolism	ko00195//Photosynthesis	K02639	GO:0009536//plastid	GO:0043169//cation binding;GO:0051536//iron-sulfur cluster binding	GO:0006090//pyruvate metabolic process;GO:0006091//generation of precursor metabolites and energy;GO:0006355//regulation of transcription, DNA-templated;GO:0006779//porphyrin-containing compound biosynthetic process;GO:0016072//rRNA metabolic process
1	State 1,2,3,6,4,5 -vs- State 1,7	ncbi_112801272	2	3.63026e-08	4.84216e-07	--	nodulin 22 [Phaseolus vulgaris]	-	-	-	-	-	-	-
1	State 1,2,3,6,4,5 -vs- State 1,7	ncbi_112801278	4	3.736e-12	7.05788e-11	--	PREDICTED: arginine/serine-rich protein PNISR-like [Arachis ipaensis]	-	-	-	-	-	-	-
1	State 1,2,3,6,4,5 -vs- State 1,7	ncbi_112801280	3	4.41689e-16	1.08354e-14	GSVIVT00020038001	PREDICTED: 40S ribosomal protein S3a [Arachis duranensis]	Genetic Information Processing	Translation	ko03010//Ribosome	K02984	GO:0015935//small ribosomal subunit	-	GO:0010467//gene expression
1	State 1,2,3,6,4,5 -vs- State 1,7	ncbi_112801281	5	2.42606e-09	3.63705e-08	NET1A	PREDICTED: protein NETWORKED 1A-like isoform X1 [Arachis duranensis]	-	-	-	-	-	-	-
1	State 1,2,3,6,4,5 -vs- State 1,7	ncbi_112801291	2	9.23639e-131	2.632e-128	OPR2	PREDICTED: 12-oxophytodienoate reductase 2 [Glycine max]	Metabolism;Metabolism;Metabolism	Global and overview maps;Global and overview maps;Lipid metabolism	ko01100//Metabolic pathways;ko01110//Biosynthesis of secondary metabolites;ko00592//alpha-Linolenic acid metabolism	K05894;K05894;K05894	-	GO:0003824//catalytic activity;GO:0032553//ribonucleotide binding	GO:0044710//single-organism metabolic process
1	State 1,2,3,6,4,5 -vs- State 1,7	ncbi_112801293	4	3.73105e-148	1.18133e-145	OPR2	PREDICTED: 12-oxophytodienoate reductase 2-like isoform X2 [Arachis duranensis]	Metabolism;Metabolism;Metabolism	Global and overview maps;Global and overview maps;Lipid metabolism	ko01100//Metabolic pathways;ko01110//Biosynthesis of secondary metabolites;ko00592//alpha-Linolenic acid metabolism	K05894;K05894;K05894	-	GO:0003824//catalytic activity;GO:0032553//ribonucleotide binding	GO:0044710//single-organism metabolic process
1	State 1,2,3,6,4,5 -vs- State 1,7	ncbi_112801316	3	2.8401e-10	4.59629e-09	--	PREDICTED: uncharacterized protein LOC107488483 isoform X1 [Arachis duranensis]	-	-	-	-	-	-	-
1	State 1,2,3,6,4,5 -vs- State 1,7	ncbi_112801317	5	9.24146e-11	1.56121e-09	--	PREDICTED: uncharacterized protein LOC107488481 [Arachis duranensis]	-	-	-	-	-	-	-
1	State 1,2,3,6,4,5 -vs- State 1,7	ncbi_112801331	5	3.91561e-09	5.74204e-08	TOL1	PREDICTED: TOM1-like protein 2 [Arachis duranensis]	-	-	-	-	GO:0016020//membrane;GO:0044444//cytoplasmic part	-	GO:0006605//protein targeting
1	State 1,2,3,6,4,5 -vs- State 1,7	ncbi_112801359	3	4.38835e-11	7.58432e-10	--	rubredoxin family protein [Phaseolus vulgaris]	-	-	-	-	-	-	-
1	State 1,2,3,6,4,5 -vs- State 1,7	ncbi_112801376	4	6.57875e-08	8.51973e-07	Ppme1	PREDICTED: protein phosphatase methylesterase 1 [Arachis duranensis]	-	-	-	-	GO:0043231//intracellular membrane-bounded organelle	GO:0016788//hydrolase activity, acting on ester bonds	GO:0000097//sulfur amino acid biosynthetic process;GO:0008214//protein dealkylation
1	State 1,2,3,6,4,5 -vs- State 1,7	ncbi_112801377	2	2.25278e-165	8.18817e-163	CYTC-2	PREDICTED: cytochrome c [Arachis duranensis]	-	-	-	-	GO:0043231//intracellular membrane-bounded organelle;GO:0044425//membrane part	GO:0043169//cation binding;GO:0046906//tetrapyrrole binding	GO:0044710//single-organism metabolic process
1	State 1,2,3,6,4,5 -vs- State 1,7	ncbi_112801386	5	7.53942e-12	1.39328e-10	--	DUF506 family protein [Medicago truncatula]	-	-	-	-	-	-	-
1	State 1,2,3,6,4,5 -vs- State 1,7	ncbi_112801387	3	9.34285e-51	8.18677e-49	--	Rieske (2Fe-2S) domain protein [Medicago truncatula]	-	-	-	-	GO:0009526//plastid envelope;GO:0031976//plastid thylakoid;GO:0044434//chloroplast part	GO:0003824//catalytic activity;GO:0051536//iron-sulfur cluster binding	GO:0044710//single-organism metabolic process
1	State 1,2,3,6,4,5 -vs- State 1,7	ncbi_112799673	2	2.24476e-23	7.89321e-22	ERF020	PREDICTED: ethylene-responsive transcription factor ERF014 [Arachis duranensis]	-	-	-	-	-	-	-
1	State 1,2,3,6,4,5 -vs- State 1,7	ncbi_112801389	5	1.86308e-10	3.06384e-09	AAE1	PREDICTED: probable acyl-activating enzyme 1, peroxisomal [Arachis duranensis]	-	-	-	-	-	GO:0016405//CoA-ligase activity	-
1	State 1,2,3,6,4,5 -vs- State 1,7	ncbi_112801409	2	7.14169e-64	7.97451e-62	At4g10955	PREDICTED: GDSL esterase/lipase At4g10955-like [Arachis duranensis]	-	-	-	-	-	-	-
1	State 1,2,3,6,4,5 -vs- State 1,7	ncbi_112801411	2	1.92269e-87	3.08497e-85	UGE-1	PREDICTED: UDP-glucose 4-epimerase GEPI48 [Arachis duranensis]	Metabolism;Metabolism;Metabolism	Global and overview maps;Carbohydrate metabolism;Carbohydrate metabolism	ko01100//Metabolic pathways;ko00520//Amino sugar and nucleotide sugar metabolism;ko00052//Galactose metabolism	K01784;K01784;K01784	-	GO:0016857//racemase and epimerase activity, acting on carbohydrates and derivatives;GO:0048037//cofactor binding	GO:0019318//hexose metabolic process
1	State 1,2,3,6,4,5 -vs- State 1,7	ncbi_112801416	2	7.40311e-08	9.51981e-07	--	PREDICTED: uncharacterized protein LOC107488403 [Arachis duranensis]	-	-	-	-	-	-	-
1	State 1,2,3,6,4,5 -vs- State 1,7	ncbi_112801418	5	4.45143e-21	1.39762e-19	--	PREDICTED: LOW QUALITY PROTEIN: uncharacterized protein LOC107643121 [Arachis ipaensis]	-	-	-	-	-	-	-
1	State 1,2,3,6,4,5 -vs- State 1,7	ncbi_112801440	3	4.36909e-13	8.83741e-12	PAM71	PREDICTED: GDT1-like protein 1, chloroplastic isoform X1 [Arachis duranensis]	-	-	-	-	-	-	-
1	State 1,2,3,6,4,5 -vs- State 1,7	ncbi_112801447	2	2.64258e-33	1.37615e-31	At5g41590	PREDICTED: protein LURP-one-related 8-like [Arachis duranensis]	-	-	-	-	-	-	-
1	State 1,2,3,6,4,5 -vs- State 1,7	ncbi_112801455	5	9.96778e-12	1.82546e-10	SP1L5	PREDICTED: protein SPIRAL1-like 5 [Arachis duranensis]	-	-	-	-	-	-	-
1	State 1,2,3,6,4,5 -vs- State 1,7	ncbi_112801460	3	7.45034e-20	2.22822e-18	At3g05170	PREDICTED: phosphoglycerate mutase-like protein AT74H [Arachis duranensis]	-	-	-	-	-	-	-
1	State 1,2,3,6,4,5 -vs- State 1,7	ncbi_112801474	2	2.62684e-14	5.79189e-13	--	PREDICTED: ABC transporter F family member 4 [Vigna radiata var. radiata] [Vigna radiata]	-	-	-	-	-	-	-
1	State 1,2,3,6,4,5 -vs- State 1,7	ncbi_112801491	4	2.922e-16	7.22287e-15	--	PREDICTED: transcription initiation factor IIE subunit beta-like [Arachis duranensis]	Genetic Information Processing	Transcription	ko03022//Basal transcription factors	K03137	GO:0044451//nucleoplasm part	-	GO:0006352//DNA-templated transcription, initiation;GO:0006412//translation
1	State 1,2,3,6,4,5 -vs- State 1,7	ncbi_112801494	2	1.53491e-54	1.45408e-52	tlp	PREDICTED: protein P21-like [Arachis duranensis]	-	-	-	-	-	-	-
1	State 1,2,3,6,4,5 -vs- State 1,7	ncbi_112801496	2	7.61859e-20	2.27567e-18	HSFB2B	PREDICTED: heat stress transcription factor B-2b [Arachis duranensis]	-	-	-	-	GO:0043231//intracellular membrane-bounded organelle	-	GO:0006351//transcription, DNA-templated;GO:0006950//response to stress;GO:0010468//regulation of gene expression
1	State 1,2,3,6,4,5 -vs- State 1,7	ncbi_112801506	3	1.29632e-48	1.07259e-46	TIP2-2	PREDICTED: probable aquaporin TIP2-2 [Arachis duranensis]	-	-	-	-	GO:0031224//intrinsic component of membrane	-	GO:0051234//establishment of localization
1	State 1,2,3,6,4,5 -vs- State 1,7	ncbi_112801530	4	1.10176e-19	3.24337e-18	SKIP11	PREDICTED: F-box/kelch-repeat protein At1g26930 [Arachis duranensis]	-	-	-	-	-	-	-
1	State 1,2,3,6,4,5 -vs- State 1,7	ncbi_112801546	2	2.39076e-15	5.65275e-14	PNC1	PREDICTED: peroxisomal adenine nucleotide carrier 1 [Arachis duranensis]	-	-	-	-	GO:0031224//intrinsic component of membrane	-	-
1	State 1,2,3,6,4,5 -vs- State 1,7	ncbi_112801560	3	4.32944e-47	3.4194e-45	--	PREDICTED: uncharacterized protein LOC107489284 [Arachis duranensis]	-	-	-	-	-	-	GO:0005982//starch metabolic process;GO:0006090//pyruvate metabolic process;GO:0006355//regulation of transcription, DNA-templated;GO:0009886//post-embryonic morphogenesis
1	State 1,2,3,6,4,5 -vs- State 1,7	ncbi_112801565	3	1.54438e-08	2.13014e-07	--	PREDICTED: 26S proteasome non-ATPase regulatory subunit 10 [Arachis duranensis]	-	-	-	-	GO:0030312//external encapsulating structure	-	GO:0000723//telomere maintenance;GO:0001558//regulation of cell growth;GO:0006310//DNA recombination;GO:0006511//ubiquitin-dependent protein catabolic process;GO:0007059//chromosome segregation;GO:0010212//response to ionizing radiation;GO:0032844//regulation of homeostatic process;GO:0033043//regulation of organelle organization;GO:0035966//response to topologically incorrect protein;GO:0043623/…
1	State 1,2,3,6,4,5 -vs- State 1,7	ncbi_112801566	4	3.08336e-08	4.14137e-07	--	PREDICTED: cell division cycle and apoptosis regulator protein 1 [Arachis duranensis]	-	-	-	-	-	-	-
1	State 1,2,3,6,4,5 -vs- State 1,7	ncbi_112801571	3	5.86455e-14	1.26106e-12	PNSL2	PREDICTED: photosynthetic NDH subunit of lumenal location 2, chloroplastic [Arachis duranensis]	Metabolism;Metabolism	Global and overview maps;Energy metabolism	ko01100//Metabolic pathways;ko00195//Photosynthesis	K08901;K08901	GO:0009521//photosystem;GO:0031976//plastid thylakoid;GO:0044434//chloroplast part	-	GO:0044237//cellular metabolic process;GO:0044710//single-organism metabolic process;GO:0044763//single-organism cellular process
1	State 1,2,3,6,4,5 -vs- State 1,7	ncbi_112801591	5	3.44537e-12	6.53831e-11	SP1L1	PREDICTED: protein SPIRAL1-like 1 [Arachis duranensis]	-	-	-	-	GO:0005819//spindle;GO:0055028//cortical microtubule	-	GO:0009651//response to salt stress;GO:0009826//unidimensional cell growth;GO:0030865//cortical cytoskeleton organization;GO:0043479//pigment accumulation in tissues in response to UV light;GO:0045229//external encapsulating structure organization;GO:0048588//developmental cell growth;GO:0065008//regulation of biological quality
1	State 1,2,3,6,4,5 -vs- State 1,7	ncbi_112801605	5	5.47096e-10	8.66306e-09	At1g26850	PREDICTED: probable methyltransferase PMT2 [Arachis duranensis]	-	-	-	-	-	GO:0003824//catalytic activity	GO:0008152//metabolic process
1	State 1,2,3,6,4,5 -vs- State 1,7	ncbi_112801607	2	2.11654e-09	3.19049e-08	SBH1	PREDICTED: sphinganine C4-monooxygenase 1 [Arachis duranensis]	Metabolism;Metabolism	Global and overview maps;Lipid metabolism	ko01100//Metabolic pathways;ko00600//Sphingolipid metabolism	K04713;K04713	GO:0031224//intrinsic component of membrane	GO:0003824//catalytic activity;GO:0046914//transition metal ion binding	GO:0006631//fatty acid metabolic process
1	State 1,2,3,6,4,5 -vs- State 1,7	ncbi_112801617	5	7.99459e-09	1.1334e-07	--	RING/FYVE/PHD zinc finger protein [Medicago truncatula]	-	-	-	-	-	-	-
1	State 1,2,3,6,4,5 -vs- State 1,7	ncbi_112801619	2	1.32346e-24	4.94667e-23	APY6	PREDICTED: probable apyrase 6 [Arachis duranensis]	Metabolism;Metabolism	Nucleotide metabolism;Nucleotide metabolism	ko00230//Purine metabolism;ko00240//Pyrimidine metabolism	K01510;K01510	-	-	-
1	State 1,2,3,6,4,5 -vs- State 1,7	ncbi_112801628	2	1.98617e-106	4.12521e-104	MPSR1	PREDICTED: E3 ubiquitin-protein ligase RING1-like [Arachis duranensis]	-	-	-	-	-	-	-
1	State 1,2,3,6,4,5 -vs- State 1,7	ncbi_112801640	2	2.26556e-33	1.18241e-31	UGD4	PREDICTED: UDP-glucose 6-dehydrogenase 4-like [Arachis duranensis]	Metabolism;Metabolism;Metabolism;Metabolism	Global and overview maps;Carbohydrate metabolism;Carbohydrate metabolism;Carbohydrate metabolism	ko01100//Metabolic pathways;ko00520//Amino sugar and nucleotide sugar metabolism;ko00040//Pentose and glucuronate interconversions;ko00053//Ascorbate and aldarate metabolism	K00012;K00012;K00012;K00012	-	GO:0000166//nucleotide binding;GO:0016614//oxidoreductase activity, acting on CH-OH group of donors	GO:0044710//single-organism metabolic process
1	State 1,2,3,6,4,5 -vs- State 1,7	ncbi_112801644	4	7.48006e-08	9.6153e-07	--	PREDICTED: uncharacterized protein LOC107489574, partial [Arachis duranensis]	-	-	-	-	-	-	GO:0009642//response to light intensity
1	State 1,2,3,6,4,5 -vs- State 1,7	ncbi_112801661	4	4.69009e-09	6.80632e-08	CB5-A	PREDICTED: cytochrome b5 isoform A [Arachis duranensis]	-	-	-	-	-	-	-
1	State 1,2,3,6,4,5 -vs- State 1,7	ncbi_112801727	5	1.07054e-40	7.04855e-39	HIR4	PREDICTED: hypersensitive-induced response protein 4-like [Arachis duranensis]	-	-	-	-	GO:0005911//cell-cell junction;GO:0031090//organelle membrane;GO:0043231//intracellular membrane-bounded organelle	-	-
1	State 1,2,3,6,4,5 -vs- State 1,7	ncbi_112801730	3	0	0	LHCB5	PREDICTED: chlorophyll a-b binding protein CP26, chloroplastic [Arachis duranensis]	Metabolism;Metabolism	Global and overview maps;Energy metabolism	ko01100//Metabolic pathways;ko00196//Photosynthesis - antenna proteins	K08916;K08916	GO:0009521//photosystem;GO:0031224//intrinsic component of membrane	GO:0043169//cation binding;GO:0046906//tetrapyrrole binding	GO:0006091//generation of precursor metabolites and energy;GO:0006464//cellular protein modification process
1	State 1,2,3,6,4,5 -vs- State 1,7	ncbi_112801758	4	4.54809e-08	5.98681e-07	EIF6-2	PREDICTED: eukaryotic translation initiation factor 6-2-like [Arachis ipaensis]	Genetic Information Processing	Translation	ko03008//Ribosome biogenesis in eukaryotes	K03264	-	-	-
1	State 1,2,3,6,4,5 -vs- State 1,7	ncbi_112801768	4	1.46108e-09	2.23519e-08	LIGB	PREDICTED: extradiol ring-cleavage dioxygenase-like [Arachis duranensis]	Metabolism	Biosynthesis of other secondary metabolites	ko00965//Betalain biosynthesis	K15777	-	GO:0005506//iron ion binding;GO:0016491//oxidoreductase activity	GO:0044710//single-organism metabolic process
1	State 1,2,3,6,4,5 -vs- State 1,7	ncbi_112801767	2	5.08612e-85	7.92856e-83	LIGB	PREDICTED: extradiol ring-cleavage dioxygenase-like [Arachis duranensis]	Metabolism	Biosynthesis of other secondary metabolites	ko00965//Betalain biosynthesis	K15777	-	GO:0005506//iron ion binding;GO:0016491//oxidoreductase activity	GO:0044710//single-organism metabolic process
1	State 1,2,3,6,4,5 -vs- State 1,7	ncbi_112801822	4	4.65132e-26	1.85532e-24	N	PREDICTED: LOW QUALITY PROTEIN: TMV resistance protein N-like, partial [Arachis duranensis]	-	-	-	-	-	-	-
1	State 1,2,3,6,4,5 -vs- State 1,7	ncbi_112801828	2	5.13012e-10	8.13782e-09	--	TMV resistance protein N [Glycine soja]	-	-	-	-	-	-	-
1	State 1,2,3,6,4,5 -vs- State 1,7	ncbi_112801849	2	8.99313e-43	6.25045e-41	ASP	PREDICTED: miraculin-like [Arachis duranensis]	-	-	-	-	-	-	-
1	State 1,2,3,6,4,5 -vs- State 1,7	ncbi_112801882	3	9.05375e-09	1.27418e-07	--	PREDICTED: uncharacterized protein LOC107489966 [Arachis duranensis]	-	-	-	-	-	-	GO:0009987//cellular process;GO:0044767//single-organism developmental process
1	State 1,2,3,6,4,5 -vs- State 1,7	ncbi_112801894	2	9.03814e-70	1.11591e-67	EIF5	PREDICTED: eukaryotic translation initiation factor 5-like [Arachis duranensis]	Genetic Information Processing	Translation	ko03013//RNA transport	K03262	-	-	-
1	State 1,2,3,6,4,5 -vs- State 1,7	ncbi_112801899	5	5.11506e-25	1.94656e-23	HACL	PREDICTED: 2-hydroxyacyl-CoA lyase [Arachis duranensis]	Cellular Processes	Transport and catabolism	ko04146//Peroxisome	K12261	-	GO:0003824//catalytic activity;GO:0019842//vitamin binding	-
1	State 1,2,3,6,4,5 -vs- State 1,7	ncbi_112801916	5	8.58751e-50	7.33542e-48	GLCAK1	PREDICTED: glucuronokinase 1 [Arachis duranensis]	Metabolism;Metabolism;Metabolism;Metabolism	Global and overview maps;Carbohydrate metabolism;Carbohydrate metabolism;Carbohydrate metabolism	ko01100//Metabolic pathways;ko00520//Amino sugar and nucleotide sugar metabolism;ko00040//Pentose and glucuronate interconversions;ko00053//Ascorbate and aldarate metabolism	K16190;K16190;K16190;K16190	-	-	-
1	State 1,2,3,6,4,5 -vs- State 1,7	ncbi_112801929	4	6.24856e-08	8.12758e-07	AIM32	PREDICTED: altered inheritance of mitochondria protein 32-like [Arachis duranensis]	-	-	-	-	-	-	-
1	State 1,2,3,6,4,5 -vs- State 1,7	ncbi_112801954	4	2.40478e-74	3.20218e-72	RH14	PREDICTED: DEAD-box ATP-dependent RNA helicase 46 isoform X1 [Arachis duranensis]	Genetic Information Processing	Transcription	ko03040//Spliceosome	K12823	-	-	-
1	State 1,2,3,6,4,5 -vs- State 1,7	ncbi_112801971	2	3.34991e-49	2.81757e-47	--	PREDICTED: uncharacterized protein LOC107641348 [Arachis ipaensis]	-	-	-	-	-	-	-
1	State 1,2,3,6,4,5 -vs- State 1,7	ncbi_112801975	2	3.92736e-12	7.40563e-11	STY13	PREDICTED: serine/threonine-protein kinase HT1-like [Arachis ipaensis]	-	-	-	-	-	-	-
1	State 1,2,3,6,4,5 -vs- State 1,7	ncbi_112801976	2	1.96183e-08	2.67947e-07	STY13	PREDICTED: serine/threonine-protein kinase HT1-like [Arachis ipaensis]	-	-	-	-	-	-	-
1	State 1,2,3,6,4,5 -vs- State 1,7	ncbi_112802001	3	4.99556e-19	1.42454e-17	--	PREDICTED: uncharacterized protein LOC107490130 [Arachis duranensis]	-	-	-	-	-	-	-
1	State 1,2,3,6,4,5 -vs- State 1,7	ncbi_112802006	5	1.78514e-16	4.46378e-15	MBD2	PREDICTED: methyl-CpG-binding domain-containing protein 2-like [Arachis duranensis]	-	-	-	-	-	-	-
1	State 1,2,3,6,4,5 -vs- State 1,7	ncbi_112802015	3	3.38077e-08	4.52804e-07	PLA2-ALPHA	PREDICTED: phospholipase A2-alpha [Arachis duranensis]	Metabolism;Metabolism;Metabolism;Metabolism;Metabolism;Metabolism;Metabolism	Global and overview maps;Global and overview maps;Lipid metabolism;Lipid metabolism;Lipid metabolism;Lipid metabolism;Lipid metabolism	ko01100//Metabolic pathways;ko01110//Biosynthesis of secondary metabolites;ko00564//Glycerophospholipid metabolism;ko00592//alpha-Linolenic acid metabolism;ko00565//Ether lipid metabolism;ko00591//Linoleic acid metabolism;ko00590//Arachidonic acid metabolism	K01047;K01047;K01047;K01047;K01047;K01047;K01047	-	GO:0046872//metal ion binding	GO:0006629//lipid metabolic process;GO:0006796//phosphate-containing compound metabolic process
1	State 1,2,3,6,4,5 -vs- State 1,7	ncbi_112802018	3	1.63697e-09	2.49343e-08	bioC	S-adenosyl-L-methionine-dependent methyltransferase [Medicago truncatula]	-	-	-	-	GO:0009536//plastid	GO:0016741//transferase activity, transferring one-carbon groups	GO:0008152//metabolic process
1	State 1,2,3,6,4,5 -vs- State 1,7	ncbi_112802025	5	5.86786e-12	1.09174e-10	COAC2	PREDICTED: graves disease carrier protein [Arachis ipaensis]	-	-	-	-	GO:0019866//organelle inner membrane;GO:0031224//intrinsic component of membrane	-	GO:0044763//single-organism cellular process
1	State 1,2,3,6,4,5 -vs- State 1,7	ncbi_112802035	2	7.86593e-23	2.69538e-21	DDB_G0289029	PREDICTED: sericin 1 isoform X1 [Arachis duranensis]	Cellular Processes	Transport and catabolism	ko04144//Endocytosis	K19476	-	-	-
1	State 1,2,3,6,4,5 -vs- State 1,7	ncbi_112802041	2	2.15631e-72	2.75296e-70	VPS32.1	PREDICTED: vacuolar protein sorting-associated protein 32 homolog 2 [Arachis duranensis]	Cellular Processes	Transport and catabolism	ko04144//Endocytosis	K12194	-	-	-
1	State 1,2,3,6,4,5 -vs- State 1,7	ncbi_112802042	3	9.36344e-15	2.12708e-13	RPL31	PREDICTED: 60S ribosomal protein L31 [Arachis duranensis]	Genetic Information Processing	Translation	ko03010//Ribosome	K02910	GO:0030529//intracellular ribonucleoprotein complex	-	GO:0010467//gene expression
1	State 1,2,3,6,4,5 -vs- State 1,7	ncbi_112802054	2	2.03075e-16	5.05488e-15	Ptpmt1	dual specificity phosphatase domain protein [Medicago truncatula]	-	-	-	-	-	GO:0004721//phosphoprotein phosphatase activity	GO:0006470//protein dephosphorylation;GO:0043405//regulation of MAP kinase activity
1	State 1,2,3,6,4,5 -vs- State 1,7	ncbi_112802057	5	1.18426e-40	7.78289e-39	APS1	PREDICTED: acid phosphatase 1-like [Arachis duranensis]	-	-	-	-	-	-	-
1	State 1,2,3,6,4,5 -vs- State 1,7	ncbi_112802073	2	4.67362e-34	2.49962e-32	HXK1	PREDICTED: hexokinase-1-like [Arachis duranensis]	Metabolism;Metabolism;Metabolism;Metabolism;Metabolism;Metabolism;Metabolism;Metabolism	Global and overview maps;Global and overview maps;Global and overview maps;Carbohydrate metabolism;Carbohydrate metabolism;Carbohydrate metabolism;Carbohydrate metabolism;Carbohydrate metabolism	ko01100//Metabolic pathways;ko01110//Biosynthesis of secondary metabolites;ko01200//Carbon metabolism;ko00500//Starch and sucrose metabolism;ko00010//Glycolysis / Gluconeogenesis;ko00520//Amino sugar and nucleotide sugar metabolism;ko00051//Fructose and mannose metabolism;ko00052//Galactose metabolism	K00844;K00844;K00844;K00844;K00844;K00844;K00844;K00844	-	-	-
1	State 1,2,3,6,4,5 -vs- State 1,7	ncbi_112802078	4	6.71575e-30	3.13314e-28	CMT3	PREDICTED: DNA (cytosine-5)-methyltransferase CMT3 [Arachis duranensis]	Metabolism;Metabolism	Global and overview maps;Amino acid metabolism	ko01100//Metabolic pathways;ko00270//Cysteine and methionine metabolism	K00558;K00558	GO:0043231//intracellular membrane-bounded organelle	GO:0005488//binding;GO:0008757//S-adenosylmethionine-dependent methyltransferase activity	GO:0000281//mitotic cytokinesis;GO:0006260//DNA replication;GO:0006342//chromatin silencing;GO:0032776//DNA methylation on cytosine;GO:0034968//histone lysine methylation;GO:0048580//regulation of post-embryonic development;GO:0051052//regulation of DNA metabolic process
1	State 1,2,3,6,4,5 -vs- State 1,7	ncbi_112802081	2	5.16361e-13	1.03855e-11	PBB2	PREDICTED: proteasome subunit beta type-7-B [Arachis duranensis]	Genetic Information Processing	Folding, sorting and degradation	ko03050//Proteasome	K02739	GO:0043231//intracellular membrane-bounded organelle;GO:0043234//protein complex	GO:0004175//endopeptidase activity	GO:0006508//proteolysis
1	State 1,2,3,6,4,5 -vs- State 1,7	ncbi_112802085	2	1.04572e-32	5.36336e-31	DDB_G0283291	PREDICTED: probable 2-oxoglutarate-dependent dioxygenase At3g49630 isoform X1 [Arachis duranensis]	-	-	-	-	-	-	-
1	State 1,2,3,6,4,5 -vs- State 1,7	ncbi_112802094	2	2.18572e-09	3.29198e-08	SKIPA	PREDICTED: SNW/SKI-interacting protein-like [Arachis duranensis]	Genetic Information Processing	Transcription	ko03040//Spliceosome	K06063	GO:0030529//intracellular ribonucleoprotein complex	-	-
1	State 1,2,3,6,4,5 -vs- State 1,7	ncbi_112802144	2	2.80234e-24	1.02589e-22	PERK1	PREDICTED: proline-rich receptor-like protein kinase PERK1 [Arachis duranensis]	-	-	-	-	-	GO:0004672//protein kinase activity;GO:0032550//purine ribonucleoside binding	GO:0006464//cellular protein modification process;GO:0006796//phosphate-containing compound metabolic process
1	State 1,2,3,6,4,5 -vs- State 1,7	ncbi_112802146	2	1.6246e-16	4.06805e-15	cfxQ	PREDICTED: protein CfxQ [Arachis duranensis]	-	-	-	-	GO:0009536//plastid	GO:0016462//pyrophosphatase activity;GO:0032550//purine ribonucleoside binding	-
1	State 1,2,3,6,4,5 -vs- State 1,7	ncbi_112802159	5	1.48933e-10	2.47088e-09	ALDH2C4	PREDICTED: aldehyde dehydrogenase family 2 member C4-like [Arachis ipaensis]	Metabolism	Biosynthesis of other secondary metabolites	ko00940//Phenylpropanoid biosynthesis	K12355	-	GO:0016903//oxidoreductase activity, acting on the aldehyde or oxo group of donors	GO:0044710//single-organism metabolic process
1	State 1,2,3,6,4,5 -vs- State 1,7	ncbi_112802162	2	1.41736e-236	8.93561e-234	MBF1C	PREDICTED: multiprotein-bridging factor 1c-like [Arachis ipaensis]	-	-	-	-	-	GO:0003677//DNA binding	-
1	State 1,2,3,6,4,5 -vs- State 1,7	ncbi_112802184	4	2.86269e-18	7.87711e-17	CASP	PREDICTED: protein CASP-like [Arachis duranensis]	-	-	-	-	GO:0031228//intrinsic component of Golgi membrane;GO:0031984//organelle subcompartment	-	GO:0030243//cellulose metabolic process;GO:0048193//Golgi vesicle transport
1	State 1,2,3,6,4,5 -vs- State 1,7	ncbi_112802187	2	4.10491e-09	6.0085e-08	LIPF	PREDICTED: lipase member M-like isoform X2 [Arachis duranensis]	-	-	-	-	-	-	-
1	State 1,2,3,6,4,5 -vs- State 1,7	ncbi_112802201	2	2.33216e-175	9.43994e-173	--	PREDICTED: dehydrin DHN3-like [Arachis duranensis]	-	-	-	-	-	-	-
1	State 1,2,3,6,4,5 -vs- State 1,7	ncbi_112802204	3	2.94145e-48	2.40584e-46	--	PREDICTED: uncharacterized protein LOC107490421 [Arachis duranensis]	-	-	-	-	-	-	-
1	State 1,2,3,6,4,5 -vs- State 1,7	ncbi_112802205	2	7.17232e-94	1.26788e-91	--	PREDICTED: uncharacterized protein LOC107490420 [Arachis duranensis]	-	-	-	-	-	-	-
1	State 1,2,3,6,4,5 -vs- State 1,7	ncbi_112802206	3	1.72427e-09	2.62024e-08	-	-	-	-	-	-	-	-	-
1	State 1,2,3,6,4,5 -vs- State 1,7	ncbi_112802211	3	5.80936e-08	7.57568e-07	COL16	PREDICTED: zinc finger protein CONSTANS-LIKE 16 [Arachis duranensis]	-	-	-	-	-	-	-
1	State 1,2,3,6,4,5 -vs- State 1,7	ncbi_112802215	2	2.64396e-246	1.79386e-243	LBD41	PREDICTED: LOB domain-containing protein 41-like [Arachis duranensis]	-	-	-	-	-	-	-
1	State 1,2,3,6,4,5 -vs- State 1,7	ncbi_112802216	2	3.57986e-132	1.03251e-129	--	PREDICTED: uncharacterized protein LOC107490413 [Arachis duranensis]	-	-	-	-	-	-	-
1	State 1,2,3,6,4,5 -vs- State 1,7	ncbi_112802240	5	2.97433e-08	4.00022e-07	BTS	zinc finger protein BRUTUS-like [Cajanus cajan]	-	-	-	-	-	GO:0003824//catalytic activity;GO:0046914//transition metal ion binding	-
1	State 1,2,3,6,4,5 -vs- State 1,7	ncbi_112802242	2	6.7749e-11	1.15881e-09	SARD1	PREDICTED: protein SAR DEFICIENT 1-like [Arachis duranensis]	-	-	-	-	-	-	-
1	State 1,2,3,6,4,5 -vs- State 1,7	ncbi_112802243	2	6.79146e-08	8.78081e-07	LRK10L-2.1	PREDICTED: probable receptor-like protein kinase At1g67000 isoform X1 [Arachis duranensis]	-	-	-	-	-	-	-
1	State 1,2,3,6,4,5 -vs- State 1,7	ncbi_112802264	4	3.4554e-10	5.55672e-09	-	-	-	-	-	-	-	-	-
1	State 1,2,3,6,4,5 -vs- State 1,7	ncbi_112802306	2	4.49167e-15	1.04162e-13	--	PREDICTED: LOW QUALITY PROTEIN: translation initiation factor IF-2 [Arachis duranensis]	-	-	-	-	-	-	-
1	State 1,2,3,6,4,5 -vs- State 1,7	ncbi_112802314	2	1.22753e-08	1.70799e-07	ptges2	PREDICTED: prostaglandin E synthase 2-like [Arachis duranensis]	Metabolism;Metabolism	Global and overview maps;Lipid metabolism	ko01100//Metabolic pathways;ko00590//Arachidonic acid metabolism	K05309;K05309	-	GO:0015036//disulfide oxidoreductase activity	GO:0019725//cellular homeostasis;GO:0044710//single-organism metabolic process
1	State 1,2,3,6,4,5 -vs- State 1,7	ncbi_112802330	2	5.41292e-34	2.89285e-32	CAR4	PREDICTED: protein C2-DOMAIN ABA-RELATED 4-like [Arachis duranensis]	-	-	-	-	-	-	-
1	State 1,2,3,6,4,5 -vs- State 1,7	ncbi_112802369	2	6.46492e-16	1.57081e-14	NUDT4	PREDICTED: nudix hydrolase 18, mitochondrial-like [Arachis duranensis]	-	-	-	-	-	GO:0003824//catalytic activity	-
1	State 1,2,3,6,4,5 -vs- State 1,7	ncbi_112802372	5	7.82797e-10	1.22429e-08	SWEET4	PREDICTED: bidirectional sugar transporter SWEET4-like [Arachis duranensis]	-	-	-	-	-	-	-
1	State 1,2,3,6,4,5 -vs- State 1,7	ncbi_112802373	5	1.58847e-29	7.27734e-28	GS1	PREDICTED: glutamine synthetase nodule isozyme [Arachis ipaensis]	Metabolism;Metabolism;Metabolism;Metabolism;Metabolism;Metabolism	Global and overview maps;Global and overview maps;Carbohydrate metabolism;Amino acid metabolism;Energy metabolism;Amino acid metabolism	ko01100//Metabolic pathways;ko01230//Biosynthesis of amino acids;ko00630//Glyoxylate and dicarboxylate metabolism;ko00250//Alanine, aspartate and glutamate metabolism;ko00910//Nitrogen metabolism;ko00220//Arginine biosynthesis	K01915;K01915;K01915;K01915;K01915;K01915	-	GO:0016211//ammonia ligase activity;GO:0032550//purine ribonucleoside binding	GO:0006541//glutamine metabolic process
1	State 1,2,3,6,4,5 -vs- State 1,7	ncbi_112802375	4	5.78519e-79	8.22629e-77	NFXL1	PREDICTED: NF-X1-type zinc finger protein NFXL1 [Arachis duranensis]	-	-	-	-	GO:0043231//intracellular membrane-bounded organelle	GO:0001071//nucleic acid binding transcription factor activity;GO:0046914//transition metal ion binding	GO:0010468//regulation of gene expression
1	State 1,2,3,6,4,5 -vs- State 1,7	ncbi_112802387	2	1.69307e-22	5.7163e-21	PUB21	PREDICTED: U-box domain-containing protein 21-like [Arachis duranensis]	-	-	-	-	-	GO:0003824//catalytic activity	GO:0032446//protein modification by small protein conjugation
1	State 1,2,3,6,4,5 -vs- State 1,7	ncbi_112802393	2	2.05353e-50	1.77973e-48	--	PREDICTED: caffeoylshikimate esterase [Arachis duranensis]	Metabolism;Metabolism	Global and overview maps;Lipid metabolism	ko01100//Metabolic pathways;ko00561//Glycerolipid metabolism	K01054;K01054	-	-	-
1	State 1,2,3,6,4,5 -vs- State 1,7	ncbi_112802411	2	7.82827e-15	1.78688e-13	TMN3	PREDICTED: transmembrane 9 superfamily member 3 [Arachis duranensis]	-	-	-	-	-	-	-
1	State 1,2,3,6,4,5 -vs- State 1,7	ncbi_112802427	2	3.00302e-21	9.52093e-20	NUP98A	PREDICTED: nuclear pore complex protein NUP98A-like isoform X1 [Arachis duranensis]	Genetic Information Processing	Translation	ko03013//RNA transport	K14297	-	-	-
1	State 1,2,3,6,4,5 -vs- State 1,7	ncbi_112802430	2	0	0	BAM1	PREDICTED: beta-amylase 1, chloroplastic [Arachis ipaensis]	Metabolism	Carbohydrate metabolism	ko00500//Starch and sucrose metabolism	K01177	-	GO:0016160//amylase activity	GO:0044238//primary metabolic process
1	State 1,2,3,6,4,5 -vs- State 1,7	ncbi_112802436	3	3.3518e-09	4.95398e-08	ORRM6	PREDICTED: glycine-rich RNA-binding protein 4, mitochondrial-like isoform X1 [Arachis duranensis]	-	-	-	-	-	-	-
1	State 1,2,3,6,4,5 -vs- State 1,7	ncbi_112802439	4	2.50372e-11	4.43473e-10	AGO1	PREDICTED: protein argonaute 1 [Arachis ipaensis]	-	-	-	-	-	GO:0008135//translation factor activity, RNA binding	GO:0006412//translation;GO:0016458//gene silencing
1	State 1,2,3,6,4,5 -vs- State 1,7	ncbi_112802449	5	5.34011e-08	6.99319e-07	ERF1-3	PREDICTED: eukaryotic peptide chain release factor subunit 1-3-like isoform X1 [Arachis duranensis]	Genetic Information Processing	Translation	ko03015//mRNA surveillance pathway	K03265	-	-	-
1	State 1,2,3,6,4,5 -vs- State 1,7	ncbi_112802451	3	1.25244e-185	5.31095e-183	BCA1	PREDICTED: carbonic anhydrase, chloroplastic-like isoform X1 [Arachis duranensis]	Metabolism	Energy metabolism	ko00910//Nitrogen metabolism	K01673	-	-	-
1	State 1,2,3,6,4,5 -vs- State 1,7	ncbi_112802461	5	2.02689e-20	6.18661e-19	EO	PREDICTED: 2-methylene-furan-3-one reductase-like [Arachis duranensis]	-	-	-	-	-	GO:0003824//catalytic activity	GO:0044710//single-organism metabolic process
[truncated: 5,452 more rows]
