# Supplementary material for: scRNA-seq Reveals the Mechanism of Fatty Acid Desaturase 2 Mutation to Repress Leaf Growth in Peanut (Arachis hypogaea L.)
Source: Cells. 2023 Sep 19;12(18):2305. doi: 10.3390/cells12182305 (PMC10527976; doi:10.3390/cells12182305)
Supplement: Supplementary file 1 [file cells-12-02305-s001.zip › Table S25 DEGs in PAGA trajectory of epidermis-guard.xlsx]

## Sheet: Sheet1
GeneID	Gene_cluster	P_value	FDR	Gene_name	Cluster cluster9	Cluster cluster2	Cluster cluster0	Symbol	Description	KEGG_A_class	KEGG_B_class	Pathway	K_ID	GO Component	GO Function	GO Process
ncbi_112787304	1	0	0	ncbi_112787304	11.1529	0.589336	1.41801	MtrDRAFT_AC149210g4v1	PREDICTED: histone H2A-like [Arachis duranensis]	-	-	-	-	-	-	-
ncbi_112791637	1	0	0	ncbi_112791637	18.6093	0.56497	3.01177	SlH4	histone H4 [Zea mays]	-	-	-	-	GO:0005911//cell-cell junction;GO:0009536//plastid;GO:0031090//organelle membrane;GO:0043232//intracellular non-membrane-bounded organelle	GO:0003676//nucleic acid binding;GO:0046983//protein dimerization activity	GO:0034728//nucleosome organization
ncbi_112797867	1	0	0	ncbi_112797867	16.96	0.796128	3.24191	H3-7	PREDICTED: histone H3.2 [Musa acuminata subsp. malaccensis] [Musa acuminata]	-	-	-	-	GO:0043231//intracellular membrane-bounded organelle;GO:0043232//intracellular non-membrane-bounded organelle	GO:0003676//nucleic acid binding;GO:0046983//protein dimerization activity	-
ncbi_112723559	1	0	0	ncbi_112723559	18.2737	0.816563	3.05351	SlH4	histone H4 [Zea mays]	-	-	-	-	GO:0005911//cell-cell junction;GO:0009536//plastid;GO:0031090//organelle membrane;GO:0043232//intracellular non-membrane-bounded organelle	GO:0003676//nucleic acid binding;GO:0046983//protein dimerization activity	GO:0034728//nucleosome organization
ncbi_112736612	1	0	0	ncbi_112736612	9.58534	0.53402	1.20162	MtrDRAFT_AC149210g4v1	PREDICTED: histone H2A-like [Arachis ipaensis]	-	-	-	-	-	-	-
ncbi_112736613	1	0	0	ncbi_112736613	25.2724	0.850642	2.60698	MtrDRAFT_AC149210g4v1	PREDICTED: histone H2A-like [Arachis ipaensis]	-	-	-	-	GO:0043231//intracellular membrane-bounded organelle;GO:0043232//intracellular non-membrane-bounded organelle	GO:0003676//nucleic acid binding;GO:0046983//protein dimerization activity	-
ncbi_112733707	1	0	0	ncbi_112733707	24.868	0.582389	3.5537	SlH4	histone H4 [Zea mays]	-	-	-	-	GO:0005911//cell-cell junction;GO:0009536//plastid;GO:0031090//organelle membrane;GO:0043232//intracellular non-membrane-bounded organelle	GO:0003676//nucleic acid binding;GO:0046983//protein dimerization activity	GO:0034728//nucleosome organization
ncbi_112744568	1	0	0	ncbi_112744568	16.3221	0.645943	2.679	H3-7	PREDICTED: histone H3.2 [Musa acuminata subsp. malaccensis] [Musa acuminata]	-	-	-	-	GO:0043231//intracellular membrane-bounded organelle;GO:0043232//intracellular non-membrane-bounded organelle	GO:0003676//nucleic acid binding;GO:0046983//protein dimerization activity	-
ncbi_112765128	1	0	0	ncbi_112765128	17.0879	1.38287	3.12801	SlH4	histone H4 [Zea mays]	-	-	-	-	GO:0005911//cell-cell junction;GO:0009536//plastid;GO:0031090//organelle membrane;GO:0043232//intracellular non-membrane-bounded organelle	GO:0003676//nucleic acid binding;GO:0046983//protein dimerization activity	GO:0034728//nucleosome organization
ncbi_112702852	1	6.89467e-303	2.10342e-299	ncbi_112702852	12.9649	1.07458	2.87353	SlH4	histone H4 [Zea mays]	-	-	-	-	GO:0005911//cell-cell junction;GO:0009536//plastid;GO:0031090//organelle membrane;GO:0043232//intracellular non-membrane-bounded organelle	GO:0003676//nucleic acid binding;GO:0046983//protein dimerization activity	GO:0034728//nucleosome organization
ncbi_112733555	1	8.4014e-282	2.33009e-278	ncbi_112733555	14.9936	0.412302	3.64755	H3-7	PREDICTED: histone H3.2 [Musa acuminata subsp. malaccensis] [Musa acuminata]	-	-	-	-	GO:0043231//intracellular membrane-bounded organelle;GO:0043232//intracellular non-membrane-bounded organelle	GO:0003676//nucleic acid binding;GO:0046983//protein dimerization activity	-
ncbi_112791521	1	5.60622e-257	1.42529e-253	ncbi_112791521	14.468	0.402464	3.62004	H3-7	PREDICTED: histone H3.2 [Musa acuminata subsp. malaccensis] [Musa acuminata]	-	-	-	-	GO:0043231//intracellular membrane-bounded organelle;GO:0043232//intracellular non-membrane-bounded organelle	GO:0003676//nucleic acid binding;GO:0046983//protein dimerization activity	-
ncbi_112706394	2	3.92321e-193	9.20686e-190	ncbi_112706394	0.0348114	0.282526	0.335522	BCAT2	PREDICTED: branched-chain-amino-acid aminotransferase 2, chloroplastic-like [Arachis duranensis]	Metabolism;Metabolism;Metabolism;Metabolism;Metabolism;Metabolism;Metabolism;Metabolism;Metabolism	Global and overview maps;Global and overview maps;Global and overview maps;Amino acid metabolism;Amino acid metabolism;Global and overview maps;Metabolism of cofactors and vitamins;Amino acid metabolism;Biosynthesis of other secondary metabolites	ko01100//Metabolic pathways;ko01110//Biosynthesis of secondary metabolites;ko01230//Biosynthesis of amino acids;ko00270//Cysteine and methionine metabolism;ko00280//Valine, leucine and isoleucine degradation;ko01210//2-Oxocarboxylic acid metabolism;ko00770//Pantothenate and CoA biosynthesis;ko00290//Valine, leucine and isoleucine biosynthesis;ko00966//Glucosinolate biosynthesis	K00826;K00826;K00826;K00826;K00826;K00826;K00826;K00826;K00826	-	-	-
ncbi_112787320	1	3.51726e-183	7.6646e-180	ncbi_112787320	26.0508	1.18856	3.82007	MtrDRAFT_AC149210g4v1	PREDICTED: histone H2A-like [Arachis duranensis]	-	-	-	-	GO:0043231//intracellular membrane-bounded organelle;GO:0043232//intracellular non-membrane-bounded organelle	GO:0003676//nucleic acid binding;GO:0046983//protein dimerization activity	-
ncbi_112771777	1	6.2225e-162	1.26557e-158	ncbi_112771777	7.55107	0.298449	2.23353	At2g28720	PREDICTED: histone H2B-like [Arachis duranensis]	-	-	-	-	GO:0043231//intracellular membrane-bounded organelle;GO:0043232//intracellular non-membrane-bounded organelle	GO:0003676//nucleic acid binding;GO:0046983//protein dimerization activity	-
ncbi_112795719	1	3.01128e-151	5.74175e-148	ncbi_112795719	9.10289	0.899174	2.65241	SlH4	histone H4 [Zea mays]	-	-	-	-	GO:0005911//cell-cell junction;GO:0009536//plastid;GO:0031090//organelle membrane;GO:0043232//intracellular non-membrane-bounded organelle	GO:0003676//nucleic acid binding;GO:0046983//protein dimerization activity	GO:0034728//nucleosome organization
ncbi_112736432	1	9.69795e-148	1.74038e-144	ncbi_112736432	7.33582	0.712881	2.34331	HIS2B	PREDICTED: probable histone H2B.3 [Arachis ipaensis]	-	-	-	-	GO:0043231//intracellular membrane-bounded organelle;GO:0043232//intracellular non-membrane-bounded organelle	GO:0003676//nucleic acid binding;GO:0046983//protein dimerization activity	-
ncbi_112783455	1	1.59595e-146	2.70497e-143	ncbi_112783455	7.80993	1.3462	2.39913	HMGB2	PREDICTED: HMG1/2-like protein isoform X1 [Arachis ipaensis]	Genetic Information Processing	Replication and repair	ko03410//Base excision repair	K10802	-	-	-
ncbi_112698117	1	4.32974e-137	6.95219e-134	ncbi_112698117	21.127	0.935203	3.8527	SlH4	histone H4 [Zea mays]	-	-	-	-	GO:0005911//cell-cell junction;GO:0009536//plastid;GO:0031090//organelle membrane;GO:0043232//intracellular non-membrane-bounded organelle	GO:0003676//nucleic acid binding;GO:0046983//protein dimerization activity	GO:0034728//nucleosome organization
ncbi_112736608	1	4.68393e-137	7.14487e-134	ncbi_112736608	22.3382	1.40544	5.34131	HIS2B	PREDICTED: probable histone H2B.1 [Arachis duranensis]	-	-	-	-	GO:0043231//intracellular membrane-bounded organelle;GO:0043232//intracellular non-membrane-bounded organelle	GO:0003676//nucleic acid binding;GO:0046983//protein dimerization activity	-
ncbi_112743583	2	6.48134e-136	9.41584e-133	ncbi_112743583	0.0687585	0.0652687	0.166384	PUMP1	PREDICTED: mitochondrial uncoupling protein 1-like [Arachis duranensis]	-	-	-	-	GO:0005911//cell-cell junction;GO:0009536//plastid;GO:0019866//organelle inner membrane;GO:0031224//intrinsic component of membrane	GO:0022857//transmembrane transporter activity	GO:0006006//glucose metabolic process;GO:0006818//hydrogen transport;GO:0009746//response to hexose;GO:0034285//response to disaccharide;GO:0043094//cellular metabolic compound salvage;GO:1902582//single-organism intracellular transport
ncbi_112787256	1	3.34277e-129	4.63552e-126	ncbi_112787256	24.2487	1.45417	6.23546	HIS2B	PREDICTED: probable histone H2B.1 [Arachis duranensis]	-	-	-	-	GO:0043231//intracellular membrane-bounded organelle;GO:0043232//intracellular non-membrane-bounded organelle	GO:0003676//nucleic acid binding;GO:0046983//protein dimerization activity	-
ncbi_112706509	2	5.32952e-127	7.06926e-124	ncbi_112706509	0.0883219	0.12633	0.191816	--	PREDICTED: uncharacterized protein LOC107612880 [Arachis ipaensis]	-	-	-	-	-	-	-
ncbi_112785204	1	1.22267e-119	1.55421e-116	ncbi_112785204	7.79234	0.727794	2.84742	HIS2B	PREDICTED: probable histone H2B.3 [Arachis duranensis]	-	-	-	-	GO:0043231//intracellular membrane-bounded organelle;GO:0043232//intracellular non-membrane-bounded organelle	GO:0003676//nucleic acid binding;GO:0046983//protein dimerization activity	-
ncbi_112791569	2	1.21238e-118	1.47949e-115	ncbi_112791569	0.0236435	0.0996351	0.143717	--	PREDICTED: vitellogenin-2-like [Arachis ipaensis]	-	-	-	-	-	-	-
ncbi_112790549	3	4.9182e-113	5.77094e-110	ncbi_112790549	14.1807	13.9227	29.5852	HSP26-A	PREDICTED: probable glutathione S-transferase [Arachis ipaensis]	Metabolism	Metabolism of other amino acids	ko00480//Glutathione metabolism	K00799	-	GO:0003824//catalytic activity	-
ncbi_112706497	2	3.98455e-110	4.50224e-107	ncbi_112706497	0.0430421	0.0234135	0.122571	-	-	-	-	-	-	-	-	-
ncbi_112706718	1	1.75543e-109	1.91266e-106	ncbi_112706718	18.5336	0.912046	3.82301	MtrDRAFT_AC149210g1v1	PREDICTED: histone H2A [Arachis duranensis]	-	-	-	-	GO:0043231//intracellular membrane-bounded organelle;GO:0043232//intracellular non-membrane-bounded organelle	GO:0003676//nucleic acid binding;GO:0046983//protein dimerization activity	-
ncbi_112726553	2	4.4437e-106	4.67477e-103	ncbi_112726553	0.0380887	0.155502	0.137584	CYTB5-D	PREDICTED: cytochrome b5-like [Arachis ipaensis]	-	-	-	-	-	GO:0043169//cation binding	-
ncbi_112771235	1	2.6198e-105	2.66416e-102	ncbi_112771235	17.9637	0.970604	4.13518	MtrDRAFT_AC149210g4v1	PREDICTED: histone H2A [Arachis ipaensis]	-	-	-	-	GO:0043231//intracellular membrane-bounded organelle;GO:0043232//intracellular non-membrane-bounded organelle	GO:0003676//nucleic acid binding;GO:0046983//protein dimerization activity	-
ncbi_112696016	3	1.8909e-104	1.86089e-101	ncbi_112696016	0.0143084	0.0504144	0.198911	HSFB3	PREDICTED: heat stress transcription factor B-3-like isoform X2 [Glycine max]	-	-	-	-	GO:0043231//intracellular membrane-bounded organelle	GO:0001071//nucleic acid binding transcription factor activity;GO:0003677//DNA binding	GO:0006950//response to stress;GO:0009404//toxin metabolic process;GO:0010468//regulation of gene expression;GO:0034645//cellular macromolecule biosynthetic process
ncbi_112790630	3	2.32747e-103	2.21895e-100	ncbi_112790630	0.0407227	0.0343821	0.103888	--	PREDICTED: uncharacterized protein LOC107479467 [Arachis duranensis]	-	-	-	-	-	-	-
ncbi_112796254	2	1.11687e-102	1.03253e-99	ncbi_112796254	0.0134002	0.10683	0.174182	CHS	PREDICTED: stilbene synthase 3-like [Arachis duranensis]	Metabolism;Metabolism;Organismal Systems;Metabolism	Global and overview maps;Global and overview maps;Environmental adaptation;Biosynthesis of other secondary metabolites	ko01100//Metabolic pathways;ko01110//Biosynthesis of secondary metabolites;ko04712//Circadian rhythm - plant;ko00941//Flavonoid biosynthesis	K00660;K00660;K00660;K00660	-	-	-
ncbi_112702137	2	3.38845e-102	3.04043e-99	ncbi_112702137	0.0110757	0.0758933	0.148276	DRAP1	PREDICTED: dr1-associated corepressor-like [Arachis duranensis]	-	-	-	-	-	-	-
ncbi_112787272	1	6.08249e-96	5.30184e-93	ncbi_112787272	20.3154	1.05939	5.54718	At5g59910	PREDICTED: histone H2B-like [Arachis duranensis]	-	-	-	-	GO:0043231//intracellular membrane-bounded organelle;GO:0043232//intracellular non-membrane-bounded organelle	GO:0003676//nucleic acid binding;GO:0046983//protein dimerization activity	-
ncbi_112758089	2	1.76734e-94	1.49773e-91	ncbi_112758089	0.0136758	0.0604436	0.203629	TOPP9	PREDICTED: serine/threonine-protein phosphatase PP1 [Arachis duranensis]	Genetic Information Processing	Translation	ko03015//mRNA surveillance pathway	K06269	-	GO:0003824//catalytic activity	GO:0006796//phosphate-containing compound metabolic process
ncbi_112796886	3	7.50018e-94	6.1842e-91	ncbi_112796886	16.2155	18.5989	32.1984	HSP26-A	PREDICTED: probable glutathione S-transferase [Arachis ipaensis]	Metabolism	Metabolism of other amino acids	ko00480//Glutathione metabolism	K00799	-	GO:0003824//catalytic activity	-
ncbi_112741024	1	3.96637e-92	3.18437e-89	ncbi_112741024	14.9359	1.5596	4.50695	SlH4	histone H4 [Zea mays]	-	-	-	-	GO:0005911//cell-cell junction;GO:0009536//plastid;GO:0031090//organelle membrane;GO:0043232//intracellular non-membrane-bounded organelle	GO:0003676//nucleic acid binding;GO:0046983//protein dimerization activity	GO:0034728//nucleosome organization
ncbi_112715383	2	1.40848e-90	1.10179e-87	ncbi_112715383	0.0245698	0.193228	0.13584	PLC2	PREDICTED: phosphoinositide phospholipase C 2-like isoform X1 [Arachis duranensis]	Metabolism;Environmental Information Processing;Metabolism	Global and overview maps;Signal transduction;Carbohydrate metabolism	ko01100//Metabolic pathways;ko04070//Phosphatidylinositol signaling system;ko00562//Inositol phosphate metabolism	K05857;K05857;K05857	-	-	-
ncbi_112754349	2	8.74994e-87	6.67358e-84	ncbi_112754349	0.0255361	0.106469	0.0866524	BLH3	PREDICTED: BEL1-like homeodomain protein 7 [Arachis ipaensis]	-	-	-	-	-	-	-
ncbi_112736609	1	2.25294e-85	1.67641e-82	ncbi_112736609	16.6481	0.793001	4.50757	At5g59910	PREDICTED: histone H2B-like [Arachis duranensis]	-	-	-	-	GO:0043231//intracellular membrane-bounded organelle;GO:0043232//intracellular non-membrane-bounded organelle	GO:0003676//nucleic acid binding;GO:0046983//protein dimerization activity	-
ncbi_112755876	3	5.64887e-83	4.10323e-80	ncbi_112755876	0.0337004	0.00205647	0.116449	PHT1-4	PREDICTED: inorganic phosphate transporter 1-4-like [Arachis ipaensis]	-	-	-	-	GO:0031224//intrinsic component of membrane	GO:0005215//transporter activity	GO:0015698//inorganic anion transport;GO:0044763//single-organism cellular process
ncbi_112802829	3	1.91906e-81	1.36155e-78	ncbi_112802829	0.00850402	0.0221568	0.09792	XBAT33	PREDICTED: E3 ubiquitin-protein ligase XBAT33-like [Arachis ipaensis]	-	-	-	-	-	-	-
ncbi_112701953	2	4.03661e-81	2.79884e-78	ncbi_112701953	0.0113509	0.0638497	0.12899	SYP61	PREDICTED: syntaxin-61 isoform X1 [Arachis duranensis]	Genetic Information Processing	Folding, sorting and degradation	ko04130//SNARE interactions in vesicular transport	K08498	-	-	GO:0016192//vesicle-mediated transport
ncbi_112756038	2	3.7184e-73	2.52091e-70	ncbi_112756038	0.0101699	0.00281766	0.118124	-	-	-	-	-	-	-	-	-
ncbi_112712197	3	4.41259e-68	2.9265e-65	ncbi_112712197	2.02234	0.899861	3.18484	--	PREDICTED: uncharacterized protein LOC107467469 isoform X1 [Arachis duranensis]	-	-	-	-	-	-	-
ncbi_112706053	3	1.86786e-65	1.21244e-62	ncbi_112706053	21.7256	18.2682	36.0624	ALDH3H1	PREDICTED: aldehyde dehydrogenase family 3 member H1-like [Arachis duranensis]	Metabolism;Metabolism;Metabolism;Metabolism;Metabolism;Metabolism;Metabolism;Metabolism;Metabolism;Metabolism;Metabolism;Metabolism;Metabolism	Global and overview maps;Global and overview maps;Carbohydrate metabolism;Carbohydrate metabolism;Lipid metabolism;Lipid metabolism;Amino acid metabolism;Amino acid metabolism;Carbohydrate metabolism;Amino acid metabolism;Metabolism of other amino acids;Amino acid metabolism;Amino acid metabolism	ko01100//Metabolic pathways;ko01110//Biosynthesis of secondary metabolites;ko00010//Glycolysis / Gluconeogenesis;ko00620//Pyruvate metabolism;ko00561//Glycerolipid metabolism;ko00071//Fatty acid degradation;ko00330//Arginine and proline metabolism;ko00280//Valine, leucine and isoleucine degradation;ko00053//Ascorbate and aldarate metabolism;ko00380//Tryptophan metabolism;ko00410//beta-Alanine met…	K00128;K00128;K00128;K00128;K00128;K00128;K00128;K00128;K00128;K00128;K00128;K00128;K00128	GO:0005911//cell-cell junction;GO:0043231//intracellular membrane-bounded organelle	GO:0016620//oxidoreductase activity, acting on the aldehyde or oxo group of donors, NAD or NADP as acceptor	GO:0044237//cellular metabolic process;GO:0044710//single-organism metabolic process;GO:0050896//response to stimulus
ncbi_112705597	2	2.35986e-63	1.49989e-60	ncbi_112705597	13.3684	18.6416	24.2779	TRX1	PREDICTED: thioredoxin H-type [Arachis duranensis]	-	-	-	-	GO:0005576//extracellular region;GO:0044444//cytoplasmic part	GO:0015036//disulfide oxidoreductase activity;GO:0030234//enzyme regulator activity	GO:0009893//positive regulation of metabolic process;GO:0018904//ether metabolic process;GO:0019725//cellular homeostasis
ncbi_112727223	1	3.73552e-63	2.32578e-60	ncbi_112727223	11.971	1.47894	4.09903	HIS2B	PREDICTED: probable histone H2B.3 [Arachis duranensis]	-	-	-	-	GO:0043231//intracellular membrane-bounded organelle;GO:0043232//intracellular non-membrane-bounded organelle	GO:0003676//nucleic acid binding;GO:0046983//protein dimerization activity	-
ncbi_112734681	2	4.81813e-63	2.93983e-60	ncbi_112734681	0.0239181	0.057095	0.140274	NPF8.3	PREDICTED: protein NRT1/ PTR FAMILY 8.3-like [Arachis ipaensis]	-	-	-	-	-	-	-
ncbi_112771234	2	8.09864e-63	4.84457e-60	ncbi_112771234	0.0389967	0.0788943	0.163485	CDKE-1	PREDICTED: cyclin-dependent kinase E-1 isoform X1 [Arachis duranensis]	-	-	-	-	GO:0043231//intracellular membrane-bounded organelle	GO:0004674//protein serine/threonine kinase activity;GO:0032550//purine ribonucleoside binding	GO:0000079//regulation of cyclin-dependent protein serine/threonine kinase activity;GO:0010374//stomatal complex development;GO:0044786//cell cycle DNA replication
ncbi_112764500	3	2.8601e-62	1.678e-59	ncbi_112764500	22.5122	24.8988	37.6136	TRX1	PREDICTED: thioredoxin H-type [Arachis duranensis]	-	-	-	-	GO:0005576//extracellular region;GO:0044444//cytoplasmic part	GO:0015036//disulfide oxidoreductase activity;GO:0030234//enzyme regulator activity	GO:0009893//positive regulation of metabolic process;GO:0018904//ether metabolic process;GO:0019725//cellular homeostasis
ncbi_112789961	1	5.94736e-62	3.42344e-59	ncbi_112789961	9.26193	2.37184	3.48599	At1g51060	PREDICTED: probable histone H2A.1 [Arachis duranensis]	-	-	-	-	GO:0043231//intracellular membrane-bounded organelle;GO:0043232//intracellular non-membrane-bounded organelle	GO:0003676//nucleic acid binding;GO:0046983//protein dimerization activity	-
ncbi_112742041	1	6.86336e-62	3.87755e-59	ncbi_112742041	12.1592	1.40568	4.23914	HIS2B	PREDICTED: probable histone H2B.3 [Arachis duranensis]	-	-	-	-	GO:0043231//intracellular membrane-bounded organelle;GO:0043232//intracellular non-membrane-bounded organelle	GO:0003676//nucleic acid binding;GO:0046983//protein dimerization activity	-
ncbi_112765621	3	1.16947e-60	6.48695e-58	ncbi_112765621	0.0206582	0.0336636	0.0868714	PIGA	PREDICTED: phosphatidylinositol N-acetylglucosaminyltransferase gpi3 subunit-like [Arachis ipaensis]	Metabolism;Metabolism	Global and overview maps;Glycan biosynthesis and metabolism	ko01100//Metabolic pathways;ko00563//Glycosylphosphatidylinositol(GPI)-anchor biosynthesis	K03857;K03857	-	-	-
ncbi_112723217	3	1.80873e-60	9.85371e-58	ncbi_112723217	12.7135	3.59825	21.6319	DRR49A	PREDICTED: pathogenesis-related protein 2-like [Arachis duranensis]	-	-	-	-	-	-	-
ncbi_112722430	2	8.86364e-60	4.74407e-57	ncbi_112722430	0.0248931	0.0822926	0.116111	EMB975	PREDICTED: pentatricopeptide repeat-containing protein At2g01860-like [Arachis ipaensis]	-	-	-	-	-	-	-
ncbi_112696006	2	1.72374e-58	9.06689e-56	ncbi_112696006	7.14968	8.72849	15.0217	--	PREDICTED: uncharacterized protein LOC107495969 [Arachis duranensis]	-	-	-	-	-	-	-
ncbi_112794410	3	7.12659e-58	3.68505e-55	ncbi_112794410	13.1193	6.5576	23.2233	RPL10	PREDICTED: 60S ribosomal protein L10 [Glycine max]	Genetic Information Processing	Translation	ko03010//Ribosome	K02866	-	-	-
ncbi_112782547	2	8.59161e-58	4.36855e-55	ncbi_112782547	8.30959	13.139	16.2775	GSTF9	PREDICTED: glutathione S-transferase F9-like [Arachis ipaensis]	Metabolism	Metabolism of other amino acids	ko00480//Glutathione metabolism	K00799	-	-	-
ncbi_112791496	3	5.45663e-57	2.72903e-54	ncbi_112791496	0.011961	0.00179331	0.0673508	HSP17.3-B	PREDICTED: 17.3 kDa class I heat shock protein-like [Arachis duranensis]	Genetic Information Processing	Folding, sorting and degradation	ko04141//Protein processing in endoplasmic reticulum	K13993	-	-	-
ncbi_112723555	1	1.11802e-55	5.50139e-53	ncbi_112723555	16.4852	0.871747	5.86844	SlH4	histone H4 [Zea mays]	-	-	-	-	GO:0005911//cell-cell junction;GO:0009536//plastid;GO:0031090//organelle membrane;GO:0043232//intracellular non-membrane-bounded organelle	GO:0003676//nucleic acid binding;GO:0046983//protein dimerization activity	GO:0034728//nucleosome organization
ncbi_112723214	3	6.73278e-55	3.26037e-52	ncbi_112723214	5.05647	3.33227	11.7783	DRR49A	PREDICTED: pathogenesis-related protein 2-like [Arachis ipaensis]	-	-	-	-	-	-	-
ncbi_112698134	1	1.20695e-54	5.75338e-52	ncbi_112698134	17.8382	0.784003	6.11608	SlH4	histone H4 [Zea mays]	-	-	-	-	GO:0005911//cell-cell junction;GO:0009536//plastid;GO:0031090//organelle membrane;GO:0043232//intracellular non-membrane-bounded organelle	GO:0003676//nucleic acid binding;GO:0046983//protein dimerization activity	GO:0034728//nucleosome organization
ncbi_112705625	1	7.55596e-54	3.54642e-51	ncbi_112705625	14.9216	6.12374	7.86548	RH3	PREDICTED: histone H3.3 isoform X1 [Daucus carota subsp. sativus] [Daucus carota]	-	-	-	-	GO:0043231//intracellular membrane-bounded organelle;GO:0043232//intracellular non-membrane-bounded organelle	GO:0003676//nucleic acid binding;GO:0046983//protein dimerization activity	GO:0006006//glucose metabolic process;GO:0006886//intracellular protein transport;GO:0034728//nucleosome organization
ncbi_112737834	1	7.90373e-54	3.65344e-51	ncbi_112737834	9.06985	1.83221	3.4206	At1g51060	PREDICTED: probable histone H2A.1 [Arachis duranensis]	-	-	-	-	GO:0043231//intracellular membrane-bounded organelle;GO:0043232//intracellular non-membrane-bounded organelle	GO:0003676//nucleic acid binding;GO:0046983//protein dimerization activity	-
ncbi_112750313	2	8.55805e-53	3.89685e-50	ncbi_112750313	0.0340837	0.0371477	0.0771638	sympk	PREDICTED: symplekin isoform X1 [Arachis duranensis]	Genetic Information Processing	Translation	ko03015//mRNA surveillance pathway	K06100	-	-	-
ncbi_112790364	2	1.97142e-52	8.84474e-50	ncbi_112790364	0.00973196	0.0326169	0.0608887	-	-	-	-	-	-	-	-	-
ncbi_112723236	3	1.20111e-50	5.31064e-48	ncbi_112723236	1.80384	0.792808	4.37265	DRR49A	PREDICTED: pathogenesis-related protein 2-like [Arachis ipaensis]	-	-	-	-	-	-	-
ncbi_112764542	3	3.76103e-50	1.63916e-47	ncbi_112764542	0.00451905	0.0182522	0.0833198	BNM2A	PREDICTED: BURP domain-containing protein BNM2A-like [Arachis ipaensis]	-	-	-	-	-	-	-
ncbi_112734545	1	2.14935e-49	9.23553e-47	ncbi_112734545	29.5672	64.3739	20.0872	CAB3	PREDICTED: chlorophyll a-b binding protein of LHCII type 1-like [Arachis ipaensis]	Metabolism;Metabolism	Global and overview maps;Energy metabolism	ko01100//Metabolic pathways;ko00196//Photosynthesis - antenna proteins	K08912;K08912	-	-	-
ncbi_112723216	3	2.51331e-49	1.06495e-46	ncbi_112723216	5.03858	2.14136	11.9823	DRR49A	PREDICTED: pathogenesis-related protein 2-like [Arachis ipaensis]	-	-	-	-	-	-	-
ncbi_112764426	1	1.82978e-47	7.64698e-45	ncbi_112764426	19.0474	9.0745	10.9996	RH3	PREDICTED: histone H3.3 isoform X1 [Daucus carota subsp. sativus] [Daucus carota]	-	-	-	-	GO:0043231//intracellular membrane-bounded organelle;GO:0043232//intracellular non-membrane-bounded organelle	GO:0003676//nucleic acid binding;GO:0046983//protein dimerization activity	GO:0006006//glucose metabolic process;GO:0006886//intracellular protein transport;GO:0034728//nucleosome organization
ncbi_112711758	2	4.66359e-47	1.92266e-44	ncbi_112711758	0.0322607	0.0284086	0.0920778	VAB	PREDICTED: VAN3-binding protein isoform X2 [Arachis duranensis]	-	-	-	-	-	-	-
ncbi_112796386	2	1.13414e-46	4.61339e-44	ncbi_112796386	1.41484	1.62299	3.87826	LLR18B	PREDICTED: ABA-responsive protein ABR17-like [Arachis duranensis]	-	-	-	-	-	-	-
ncbi_112703541	3	1.98075e-46	7.95114e-44	ncbi_112703541	1.5185	1.19838	4.39469	PR10-1	PREDICTED: pathogenesis-related protein 2-like [Arachis duranensis]	-	-	-	-	-	-	-
ncbi_112723219	3	9.24763e-46	3.66398e-43	ncbi_112723219	6.45547	2.53701	13.6803	DRR49A	PREDICTED: pathogenesis-related protein 2-like [Arachis ipaensis]	-	-	-	-	-	-	-
ncbi_112711002	1	2.67236e-44	1.04524e-41	ncbi_112711002	7.95104	0.818441	2.14274	At2g30620	PREDICTED: histone H1-like [Arachis duranensis]	-	-	-	-	-	-	-
ncbi_112775946	1	3.71199e-44	1.43348e-41	ncbi_112775946	7.29898	0.678258	2.01414	At2g30620	PREDICTED: histone H1-like [Arachis ipaensis]	-	-	-	-	-	-	-
ncbi_112727120	1	2.21148e-43	8.43348e-41	ncbi_112727120	9.20089	8.44279	5.30508	RPL23A	PREDICTED: 60S ribosomal protein L23 [Arachis duranensis]	Genetic Information Processing	Translation	ko03010//Ribosome	K02894	GO:0009536//plastid;GO:0015934//large ribosomal subunit	-	GO:0009451//RNA modification;GO:0010467//gene expression
ncbi_112783815	1	4.09559e-42	1.54257e-39	ncbi_112783815	11.2711	9.1548	6.85841	RPP1A	PREDICTED: 60S acidic ribosomal protein P1 [Arachis duranensis]	Genetic Information Processing	Translation	ko03010//Ribosome	K02942	GO:0005840//ribosome	-	GO:0034645//cellular macromolecule biosynthetic process
ncbi_112792125	4	6.15825e-42	2.29117e-39	ncbi_112792125	13.2504	33.9998	9.40179	SEND33	PREDICTED: ferredoxin [Arachis duranensis]	Metabolism	Energy metabolism	ko00195//Photosynthesis	K02639	-	GO:0043169//cation binding;GO:0051536//iron-sulfur cluster binding	GO:0006091//generation of precursor metabolites and energy
ncbi_112738368	3	7.92622e-42	2.91341e-39	ncbi_112738368	3.93803	4.39117	10.1643	HSP26-A	PREDICTED: probable glutathione S-transferase [Arachis ipaensis]	Metabolism	Metabolism of other amino acids	ko00480//Glutathione metabolism	K00799	-	GO:0003824//catalytic activity	-
ncbi_112768994	3	1.98167e-41	7.19722e-39	ncbi_112768994	5.76238	4.78708	11.5179	CHI4	PREDICTED: endochitinase PR4-like [Arachis ipaensis]	Metabolism;Metabolism	Global and overview maps;Carbohydrate metabolism	ko01100//Metabolic pathways;ko00520//Amino sugar and nucleotide sugar metabolism	K01183;K01183	-	GO:0016798//hydrolase activity, acting on glycosyl bonds	GO:0009056//catabolic process;GO:0043170//macromolecule metabolic process;GO:0046942//carboxylic acid transport;GO:1901698//response to nitrogen compound
ncbi_112706411	3	4.43714e-41	1.59257e-38	ncbi_112706411	0.00534613	0.0251999	0.0315227	PP2A10	PREDICTED: protein PHLOEM PROTEIN 2-LIKE A10 [Arachis duranensis]	-	-	-	-	-	-	-
ncbi_112792338	4	1.04482e-40	3.70643e-38	ncbi_112792338	39.5761	100.208	31.8532	CAB3	PREDICTED: chlorophyll a-b binding protein of LHCII type 1-like [Arachis duranensis]	Metabolism;Metabolism	Global and overview maps;Energy metabolism	ko01100//Metabolic pathways;ko00196//Photosynthesis - antenna proteins	K08912;K08912	-	-	-
ncbi_112790634	2	1.42683e-40	5.00342e-38	ncbi_112790634	0.0159467	0.162957	0.105731	GSDA	PREDICTED: guanine deaminase-like [Arachis duranensis]	-	-	-	-	-	GO:0003824//catalytic activity;GO:0046914//transition metal ion binding	-
ncbi_112772702	2	2.892e-40	1.0026e-37	ncbi_112772702	0.00906312	0.0472603	0.0668907	--	wound-responsive family protein [Medicago truncatula]	-	-	-	-	-	-	-
ncbi_112696194	2	9.44341e-40	3.23707e-37	ncbi_112696194	2.04254	1.54964	4.20229	BG	PREDICTED: basic 7S globulin-like [Arachis duranensis]	-	-	-	-	-	-	GO:0019538//protein metabolic process
ncbi_112714985	2	2.81319e-39	9.53609e-37	ncbi_112714985	5.96585	8.43045	11.5521	GSTF9	PREDICTED: glutathione S-transferase F9-like [Arachis duranensis]	Metabolism	Metabolism of other amino acids	ko00480//Glutathione metabolism	K00799	-	-	-
ncbi_112737577	3	3.23694e-39	1.08519e-36	ncbi_112737577	0.0110861	0.02578	0.0636106	-	-	-	-	-	-	-	-	-
ncbi_112748321	2	7.55435e-39	2.50509e-36	ncbi_112748321	5.77927	6.26993	11.6819	AKR4C9	PREDICTED: aldo-keto reductase family 4 member C9-like [Arachis duranensis]	-	-	-	-	-	GO:0003824//catalytic activity	GO:0044710//single-organism metabolic process
ncbi_112695909	2	1.69852e-38	5.54818e-36	ncbi_112695909	0.00874482	0.0550083	0.111811	RBL15	PREDICTED: rhomboid-like protein 15 [Arachis duranensis]	-	-	-	-	GO:0031224//intrinsic component of membrane	-	GO:0019538//protein metabolic process
ncbi_112764410	2	1.70948e-38	5.54818e-36	ncbi_112764410	1.9039	2.53849	4.24848	UGT85A24	PREDICTED: 7-deoxyloganetin glucosyltransferase-like [Arachis ipaensis]	Metabolism;Metabolism	Global and overview maps;Global and overview maps	ko01100//Metabolic pathways;ko01110//Biosynthesis of secondary metabolites	K21374;K21374	-	GO:0016757//transferase activity, transferring glycosyl groups	-
ncbi_112734296	4	1.0672e-37	3.42718e-35	ncbi_112734296	12.359	32.7581	9.08084	SEND33	PREDICTED: ferredoxin [Arachis duranensis]	Metabolism	Energy metabolism	ko00195//Photosynthesis	K02639	-	GO:0043169//cation binding;GO:0051536//iron-sulfur cluster binding	GO:0006091//generation of precursor metabolites and energy
ncbi_112727799	3	1.57189e-37	4.99534e-35	ncbi_112727799	7.4599	4.13242	13.6063	AKR4C9	PREDICTED: aldo-keto reductase family 4 member C9-like [Arachis ipaensis]	-	-	-	-	-	GO:0003824//catalytic activity	GO:0044710//single-organism metabolic process
ncbi_112790504	2	1.65525e-36	5.20601e-34	ncbi_112790504	1.27917	1.88088	3.60395	CHS	PREDICTED: stilbene synthase 3-like [Arachis ipaensis]	Metabolism;Metabolism;Organismal Systems;Metabolism	Global and overview maps;Global and overview maps;Environmental adaptation;Biosynthesis of other secondary metabolites	ko01100//Metabolic pathways;ko01110//Biosynthesis of secondary metabolites;ko04712//Circadian rhythm - plant;ko00941//Flavonoid biosynthesis	K00660;K00660;K00660;K00660	-	-	-
ncbi_112744836	3	1.86286e-36	5.7992e-34	ncbi_112744836	10.3732	2.00514	18.1838	BAG5	PREDICTED: ABC transporter F family member 4-like [Arachis ipaensis]	-	-	-	-	-	-	-
ncbi_112797235	1	4.90384e-36	1.51117e-33	ncbi_112797235	6.43919	1.14175	2.17526	HMGB2	PREDICTED: HMG1/2-like protein isoform X1 [Arachis duranensis]	Genetic Information Processing	Replication and repair	ko03410//Base excision repair	K10802	-	-	-
ncbi_112703527	3	7.80863e-36	2.38226e-33	ncbi_112703527	3.88528	2.62809	9.22496	PR10-1	PREDICTED: pathogenesis-related protein 2-like [Arachis duranensis]	-	-	-	-	-	-	-
ncbi_112757467	4	1.4881e-35	4.49493e-33	ncbi_112757467	11.978	11.6466	6.04834	--	-	-	-	-	-	-	-	-
ncbi_112788935	2	2.5557e-35	7.64405e-33	ncbi_112788935	1.98816	1.46335	4.02845	MHB1	PREDICTED: non-symbiotic hemoglobin 1 [Arachis duranensis]	-	-	-	-	-	GO:0043169//cation binding;GO:0046906//tetrapyrrole binding	GO:0015669//gas transport
ncbi_112719857	3	4.60397e-35	1.36367e-32	ncbi_112719857	36.319	21.3206	51.7255	RPL10	PREDICTED: 60S ribosomal protein L10 [Glycine max]	Genetic Information Processing	Translation	ko03010//Ribosome	K02866	-	-	-
ncbi_112789965	1	2.38278e-34	6.98978e-32	ncbi_112789965	8.26311	2.02539	3.8237	At1g51060	PREDICTED: probable histone H2A.1 [Arachis duranensis]	-	-	-	-	GO:0043231//intracellular membrane-bounded organelle;GO:0043232//intracellular non-membrane-bounded organelle	GO:0003676//nucleic acid binding;GO:0046983//protein dimerization activity	-
ncbi_112751520	2	2.99614e-34	8.70535e-32	ncbi_112751520	6.22805	6.47735	11.5933	ASP	PREDICTED: miraculin-like [Arachis ipaensis]	-	-	-	-	-	-	-
ncbi_112796666	2	4.26177e-34	1.22658e-31	ncbi_112796666	0.0298133	0.013586	0.0480213	GLC1	PREDICTED: glucan endo-1,3-beta-glucosidase-like [Arachis duranensis]	-	-	-	-	-	GO:0008422//beta-glucosidase activity	GO:0044238//primary metabolic process
ncbi_112703396	3	5.70891e-34	1.62773e-31	ncbi_112703396	10.8912	11.9817	18.3483	--	PREDICTED: cysteine-rich and transmembrane domain-containing protein A-like isoform X2 [Arachis duranensis]	-	-	-	-	-	-	-
ncbi_112755714	3	1.03426e-33	2.92159e-31	ncbi_112755714	0.00759935	0.0174961	0.0588065	At4g32272	UDP-sugar transporter sqv-7 [Glycine soja]	-	-	-	-	-	-	-
ncbi_112723220	3	1.7346e-33	4.85497e-31	ncbi_112723220	2.34668	1.30459	5.19324	DRR49A	PREDICTED: pathogenesis-related protein 2-like [Arachis ipaensis]	-	-	-	-	-	-	-
ncbi_112764215	3	5.95183e-33	1.65071e-30	ncbi_112764215	7.20196	4.7547	12.564	ALDH3H1	PREDICTED: aldehyde dehydrogenase family 3 member H1-like [Arachis ipaensis]	Metabolism;Metabolism;Metabolism;Metabolism;Metabolism;Metabolism;Metabolism;Metabolism;Metabolism;Metabolism;Metabolism;Metabolism;Metabolism	Global and overview maps;Global and overview maps;Carbohydrate metabolism;Carbohydrate metabolism;Lipid metabolism;Lipid metabolism;Amino acid metabolism;Amino acid metabolism;Carbohydrate metabolism;Amino acid metabolism;Metabolism of other amino acids;Amino acid metabolism;Amino acid metabolism	ko01100//Metabolic pathways;ko01110//Biosynthesis of secondary metabolites;ko00010//Glycolysis / Gluconeogenesis;ko00620//Pyruvate metabolism;ko00561//Glycerolipid metabolism;ko00071//Fatty acid degradation;ko00330//Arginine and proline metabolism;ko00280//Valine, leucine and isoleucine degradation;ko00053//Ascorbate and aldarate metabolism;ko00380//Tryptophan metabolism;ko00410//beta-Alanine met…	K00128;K00128;K00128;K00128;K00128;K00128;K00128;K00128;K00128;K00128;K00128;K00128;K00128	GO:0005911//cell-cell junction;GO:0043231//intracellular membrane-bounded organelle	GO:0016620//oxidoreductase activity, acting on the aldehyde or oxo group of donors, NAD or NADP as acceptor	GO:0044237//cellular metabolic process;GO:0044710//single-organism metabolic process;GO:0050896//response to stimulus
ncbi_112765995	4	4.20399e-32	1.15545e-29	ncbi_112765995	13.7311	39.4647	11.3153	PETE	PREDICTED: plastocyanin-like [Arachis duranensis]	Metabolism	Energy metabolism	ko00195//Photosynthesis	K02638	-	-	-
ncbi_112715693	1	6.86558e-32	1.87013e-29	ncbi_112715693	9.11613	6.74267	5.69228	RPP1A	PREDICTED: 60S acidic ribosomal protein P1 [Arachis duranensis]	Genetic Information Processing	Translation	ko03010//Ribosome	K02942	GO:0005840//ribosome	-	GO:0034645//cellular macromolecule biosynthetic process
ncbi_112741690	2	9.96614e-32	2.69068e-29	ncbi_112741690	1.76119	2.35105	4.88059	LLR18B	PREDICTED: ABA-responsive protein ABR17-like [Arachis ipaensis]	-	-	-	-	-	-	-
ncbi_112765791	2	2.71127e-31	7.25574e-29	ncbi_112765791	0.0271422	0.487051	0.202018	At2g41040	PREDICTED: uncharacterized methyltransferase At2g41040, chloroplastic [Arachis ipaensis]	-	-	-	-	GO:0044434//chloroplast part	GO:0016741//transferase activity, transferring one-carbon groups	GO:0008152//metabolic process
ncbi_112741941	1	2.91963e-31	7.7454e-29	ncbi_112741941	6.52706	1.01696	2.62944	SlH4	histone H4 [Zea mays]	-	-	-	-	GO:0005911//cell-cell junction;GO:0009536//plastid;GO:0031090//organelle membrane;GO:0043232//intracellular non-membrane-bounded organelle	GO:0003676//nucleic acid binding;GO:0046983//protein dimerization activity	GO:0034728//nucleosome organization
ncbi_112715668	2	5.54023e-30	1.45708e-27	ncbi_112715668	1.72117	1.90261	3.11447	SAUR32	PREDICTED: auxin-responsive protein SAUR32 [Arachis duranensis]	Environmental Information Processing	Signal transduction	ko04075//Plant hormone signal transduction	K14488	-	-	-
ncbi_112737851	3	1.32512e-29	3.45527e-27	ncbi_112737851	3.47326	2.74769	7.58129	At4g27270	PREDICTED: probable NAD(P)H dehydrogenase (quinone) FQR1-like 1 [Arachis ipaensis]	Metabolism;Metabolism	Global and overview maps;Metabolism of cofactors and vitamins	ko01110//Biosynthesis of secondary metabolites;ko00130//Ubiquinone and other terpenoid-quinone biosynthesis	K03809;K03809	-	GO:0003824//catalytic activity	GO:0006355//regulation of transcription, DNA-templated;GO:0044710//single-organism metabolic process
ncbi_112723124	2	1.54641e-29	3.99814e-27	ncbi_112723124	6.4292	7.42618	11.3822	STH-2	PREDICTED: pathogenesis-related protein STH-2-like [Arachis ipaensis]	-	-	-	-	-	-	GO:0050896//response to stimulus
ncbi_112737355	1	1.82522e-29	4.67932e-27	ncbi_112737355	5.66177	11.8914	3.48223	PSBT	PREDICTED: photosystem II 5 kDa protein, chloroplastic-like [Arachis ipaensis]	-	-	-	-	-	-	-
ncbi_112755817	2	2.20331e-29	5.60154e-27	ncbi_112755817	1.42178	1.34952	3.18043	COR2	PREDICTED: NAD(P)H-dependent 6'-deoxychalcone synthase-like [Arachis ipaensis]	-	-	-	-	-	-	-
ncbi_112801293	3	6.87162e-28	1.72303e-25	ncbi_112801293	2.07764	0.916456	5.65526	OPR2	PREDICTED: 12-oxophytodienoate reductase 2-like isoform X2 [Arachis duranensis]	Metabolism;Metabolism;Metabolism	Global and overview maps;Global and overview maps;Lipid metabolism	ko01100//Metabolic pathways;ko01110//Biosynthesis of secondary metabolites;ko00592//alpha-Linolenic acid metabolism	K05894;K05894;K05894	-	GO:0003824//catalytic activity;GO:0032553//ribonucleotide binding	GO:0044710//single-organism metabolic process
ncbi_112696604	3	6.89031e-28	1.72303e-25	ncbi_112696604	0	0.0237478	0.0701167	--	PREDICTED: uncharacterized protein LOC107493638 [Arachis duranensis]	-	-	-	-	-	-	-
ncbi_112723215	3	1.17519e-27	2.91486e-25	ncbi_112723215	3.54886	1.34083	7.87314	DRR49A	PREDICTED: pathogenesis-related protein 2-like [Arachis ipaensis]	-	-	-	-	-	-	-
ncbi_112759125	3	1.54517e-27	3.80162e-25	ncbi_112759125	2.09671	1.15203	3.98295	PCUBI4-1	PREDICTED: polyubiquitin [Arachis ipaensis]	-	-	-	-	-	-	-
ncbi_112736760	1	1.23029e-26	3.00269e-24	ncbi_112736760	6.17462	0.215089	1.84131	H3-1.1	Histone H3.2, partial [Cajanus cajan]	-	-	-	-	GO:0043231//intracellular membrane-bounded organelle;GO:0043232//intracellular non-membrane-bounded organelle	GO:0003676//nucleic acid binding;GO:0046983//protein dimerization activity	-
ncbi_112748327	3	2.30278e-26	5.57565e-24	ncbi_112748327	2.25886	1.49006	4.79545	AKR4C9	PREDICTED: aldo-keto reductase family 4 member C9-like [Arachis duranensis]	-	-	-	-	-	GO:0003824//catalytic activity	GO:0044710//single-organism metabolic process
ncbi_112723125	2	4.74115e-26	1.13892e-23	ncbi_112723125	2.37537	2.68687	5.72588	DRR49A	pathogenesis-related class 10 protein [Arachis hypogaea]	-	-	-	-	-	-	-
ncbi_112711498	1	1.50084e-25	3.57715e-23	ncbi_112711498	5.71171	0.387423	1.2409	HIS2B	PREDICTED: probable histone H2B.3 [Arachis duranensis]	-	-	-	-	GO:0043231//intracellular membrane-bounded organelle;GO:0043232//intracellular non-membrane-bounded organelle	GO:0003676//nucleic acid binding;GO:0046983//protein dimerization activity	-
ncbi_112771354	1	2.45504e-25	5.80606e-23	ncbi_112771354	5.00631	0.13786	0.718186	H3-1.1	Histone H3.2, partial [Cajanus cajan]	-	-	-	-	GO:0043231//intracellular membrane-bounded organelle;GO:0043232//intracellular non-membrane-bounded organelle	GO:0003676//nucleic acid binding;GO:0046983//protein dimerization activity	-
ncbi_112772467	2	8.06894e-25	1.89359e-22	ncbi_112772467	1.38543	2.21951	2.83216	--	PREDICTED: cysteine-rich and transmembrane domain-containing protein A-like [Arachis ipaensis]	-	-	-	-	-	-	-
ncbi_112744254	4	1.23599e-24	2.87844e-22	ncbi_112744254	5.54363	14.0934	3.92156	PSAL	PREDICTED: photosystem I reaction center subunit XI, chloroplastic [Arachis ipaensis]	Metabolism;Metabolism	Global and overview maps;Energy metabolism	ko01100//Metabolic pathways;ko00195//Photosynthesis	K02699;K02699	GO:0009521//photosystem;GO:0009526//plastid envelope;GO:0031224//intrinsic component of membrane;GO:0031976//plastid thylakoid;GO:0044434//chloroplast part	-	GO:0006091//generation of precursor metabolites and energy;GO:0006873//cellular ion homeostasis;GO:0006996//organelle organization;GO:0030001//metal ion transport;GO:0043623//cellular protein complex assembly
ncbi_112789979	2	1.27027e-24	2.93586e-22	ncbi_112789979	2.30247	2.03256	5.37732	At4g27270	PREDICTED: probable NAD(P)H dehydrogenase (quinone) FQR1-like 1 [Arachis duranensis]	Metabolism;Metabolism	Global and overview maps;Metabolism of cofactors and vitamins	ko01110//Biosynthesis of secondary metabolites;ko00130//Ubiquinone and other terpenoid-quinone biosynthesis	K03809;K03809	-	-	-
ncbi_112711502	1	1.27998e-24	2.93605e-22	ncbi_112711502	5.3495	0.992542	1.95991	HIS2B	PREDICTED: probable histone H2B.3 [Arachis duranensis]	-	-	-	-	GO:0043231//intracellular membrane-bounded organelle;GO:0043232//intracellular non-membrane-bounded organelle	GO:0003676//nucleic acid binding;GO:0046983//protein dimerization activity	-
ncbi_112720320	2	1.92835e-24	4.3903e-22	ncbi_112720320	1.5821	1.2011	3.45428	SAMT	PREDICTED: salicylate carboxymethyltransferase-like [Arachis duranensis]	-	-	-	-	-	GO:0016741//transferase activity, transferring one-carbon groups	GO:0008152//metabolic process
ncbi_112714787	3	2.47026e-24	5.58242e-22	ncbi_112714787	2.57314	1.38955	6.25522	CAD1	PREDICTED: probable cinnamyl alcohol dehydrogenase 1 [Arachis duranensis]	Metabolism;Metabolism;Metabolism	Global and overview maps;Global and overview maps;Biosynthesis of other secondary metabolites	ko01100//Metabolic pathways;ko01110//Biosynthesis of secondary metabolites;ko00940//Phenylpropanoid biosynthesis	K00083;K00083;K00083	-	-	-
ncbi_112714786	3	3.18401e-24	7.14248e-22	ncbi_112714786	1.6375	1.02466	3.57991	CAD1	PREDICTED: probable cinnamyl alcohol dehydrogenase 1 [Arachis duranensis]	Metabolism;Metabolism;Metabolism	Global and overview maps;Global and overview maps;Biosynthesis of other secondary metabolites	ko01100//Metabolic pathways;ko01110//Biosynthesis of secondary metabolites;ko00940//Phenylpropanoid biosynthesis	K00083;K00083;K00083	-	-	-
ncbi_112703534	3	4.44566e-24	9.89987e-22	ncbi_112703534	2.59328	1.79603	5.86069	PR10-1	PREDICTED: pathogenesis-related protein 2-like [Arachis duranensis]	-	-	-	-	-	-	-
ncbi_112727249	1	5.29564e-24	1.17072e-21	ncbi_112727249	5.48883	0.868581	2.13768	SlH4	histone H4 [Zea mays]	-	-	-	-	GO:0005911//cell-cell junction;GO:0009536//plastid;GO:0031090//organelle membrane;GO:0043232//intracellular non-membrane-bounded organelle	GO:0003676//nucleic acid binding;GO:0046983//protein dimerization activity	GO:0034728//nucleosome organization
ncbi_112788854	1	5.46106e-24	1.1986e-21	ncbi_112788854	6.27549	0.259183	1.41057	H3-1.1	Histone H3.2, partial [Cajanus cajan]	-	-	-	-	GO:0043231//intracellular membrane-bounded organelle;GO:0043232//intracellular non-membrane-bounded organelle	GO:0003676//nucleic acid binding;GO:0046983//protein dimerization activity	-
ncbi_112776201	3	6.22491e-24	1.3565e-21	ncbi_112776201	14.9935	16.4173	22.4623	UBQ10	PREDICTED: LOW QUALITY PROTEIN: polyubiquitin-like [Cucumis sativus]	-	-	-	-	-	-	-
ncbi_112801225	2	9.96777e-24	2.15671e-21	ncbi_112801225	16.0742	20.3516	23.0362	UBQ10	PREDICTED: polyubiquitin isoform X1 [Pyrus x bretschneideri]	-	-	-	-	-	-	-
ncbi_112755653	2	1.04056e-23	2.2356e-21	ncbi_112755653	3.03775	0.7647	4.55726	RZFP34	PREDICTED: E3 ubiquitin-protein ligase MIEL1-like [Arachis ipaensis]	Genetic Information Processing	Folding, sorting and degradation	ko04120//Ubiquitin mediated proteolysis	K10144	-	GO:0043169//cation binding	-
ncbi_112797561	4	1.15708e-23	2.46856e-21	ncbi_112797561	5.04929	14.2428	3.90365	PSAL	PREDICTED: photosystem I reaction center subunit XI, chloroplastic [Arachis duranensis]	Metabolism;Metabolism	Global and overview maps;Energy metabolism	ko01100//Metabolic pathways;ko00195//Photosynthesis	K02699;K02699	GO:0009521//photosystem;GO:0009526//plastid envelope;GO:0031224//intrinsic component of membrane;GO:0031976//plastid thylakoid;GO:0044434//chloroplast part	-	GO:0006091//generation of precursor metabolites and energy;GO:0006873//cellular ion homeostasis;GO:0006996//organelle organization;GO:0030001//metal ion transport;GO:0043623//cellular protein complex assembly
ncbi_112702914	3	1.42768e-23	3.02471e-21	ncbi_112702914	3.50162	2.44181	7.19384	DRR49A	PREDICTED: pathogenesis-related protein 2-like [Arachis duranensis]	-	-	-	-	-	-	-
ncbi_112744639	1	1.52402e-23	3.20655e-21	ncbi_112744639	4.89598	5.17359	2.9836	RPL30	PREDICTED: 60S ribosomal protein L30 [Glycine max]	Genetic Information Processing	Translation	ko03010//Ribosome	K02908	GO:0030529//intracellular ribonucleoprotein complex	-	GO:0010467//gene expression
ncbi_112743496	2	2.63497e-23	5.506e-21	ncbi_112743496	2.80393	5.36442	6.73637	HSP26-A	PREDICTED: probable glutathione S-transferase [Arachis ipaensis]	Metabolism	Metabolism of other amino acids	ko00480//Glutathione metabolism	K00799	-	GO:0003824//catalytic activity	-
ncbi_112703564	3	2.85778e-23	5.93096e-21	ncbi_112703564	3.91509	3.04098	8.06469	STH-2	PREDICTED: pathogenesis-related protein STH-2-like [Arachis ipaensis]	-	-	-	-	-	-	GO:0050896//response to stimulus
ncbi_112737837	1	2.90724e-23	5.99283e-21	ncbi_112737837	5.74143	1.4963	2.83905	At1g51060	PREDICTED: probable histone H2A.1 [Arachis duranensis]	-	-	-	-	GO:0043231//intracellular membrane-bounded organelle;GO:0043232//intracellular non-membrane-bounded organelle	GO:0003676//nucleic acid binding;GO:0046983//protein dimerization activity	-
ncbi_112734151	2	5.48452e-23	1.12296e-20	ncbi_112734151	0.0415481	0.200324	0.0825858	bphD	PREDICTED: uncharacterized hydrolase YugF-like isoform X1 [Arachis ipaensis]	-	-	-	-	-	GO:0003824//catalytic activity	-
ncbi_112797970	3	5.80575e-23	1.18081e-20	ncbi_112797970	2.42866	1.04474	5.01577	At3g02360	PREDICTED: 6-phosphogluconate dehydrogenase, decarboxylating 3 [Arachis duranensis]	Metabolism;Metabolism;Metabolism;Metabolism;Metabolism	Global and overview maps;Global and overview maps;Global and overview maps;Metabolism of other amino acids;Carbohydrate metabolism	ko01100//Metabolic pathways;ko01110//Biosynthesis of secondary metabolites;ko01200//Carbon metabolism;ko00480//Glutathione metabolism;ko00030//Pentose phosphate pathway	K00033;K00033;K00033;K00033;K00033	-	GO:0000166//nucleotide binding;GO:0016614//oxidoreductase activity, acting on CH-OH group of donors;GO:0048037//cofactor binding	GO:0006739//NADP metabolic process
ncbi_112722398	2	6.01103e-23	1.21447e-20	ncbi_112722398	2.30448	3.78273	5.80566	--	PREDICTED: uncharacterized protein LOC107632678 [Arachis ipaensis]	-	-	-	-	-	-	-
ncbi_112767125	4	6.44984e-23	1.29455e-20	ncbi_112767125	10.2033	36.7363	10.6371	CAB215	PREDICTED: chlorophyll a-b binding protein 215, chloroplastic [Arachis duranensis]	Metabolism;Metabolism	Global and overview maps;Energy metabolism	ko01100//Metabolic pathways;ko00196//Photosynthesis - antenna proteins	K08913;K08913	GO:0009521//photosystem;GO:0031224//intrinsic component of membrane	GO:0043169//cation binding;GO:0046906//tetrapyrrole binding	GO:0006091//generation of precursor metabolites and energy;GO:0006464//cellular protein modification process
ncbi_112726466	3	9.17012e-23	1.82851e-20	ncbi_112726466	5.09079	4.00338	8.99298	AS	PREDICTED: hydroquinone glucosyltransferase-like [Arachis ipaensis]	-	-	-	-	-	GO:0016757//transferase activity, transferring glycosyl groups	-
ncbi_112706569	2	1.03863e-22	2.05756e-20	ncbi_112706569	3.58621	2.51916	6.30748	EP3	PREDICTED: endochitinase PR4-like [Arachis duranensis]	Metabolism;Metabolism	Global and overview maps;Carbohydrate metabolism	ko01100//Metabolic pathways;ko00520//Amino sugar and nucleotide sugar metabolism	K01183;K01183	-	-	-
ncbi_112789435	1	1.32994e-22	2.61766e-20	ncbi_112789435	4.46833	9.53402	2.94258	PSBT	PREDICTED: photosystem II 5 kDa protein, chloroplastic-like [Arachis duranensis]	-	-	-	-	-	-	-
ncbi_112702534	1	1.33897e-22	2.61854e-20	ncbi_112702534	5.28123	0.447731	1.08174	HMGIY2	PREDICTED: HMG-Y-related protein A-like [Arachis ipaensis]	-	-	-	-	-	-	-
ncbi_112710809	3	1.82372e-22	3.54382e-20	ncbi_112710809	2.91502	0.805647	6.07708	HSP17.3-B	PREDICTED: 17.3 kDa class I heat shock protein-like [Arachis duranensis]	Genetic Information Processing	Folding, sorting and degradation	ko04141//Protein processing in endoplasmic reticulum	K13993	-	-	-
ncbi_112706401	3	2.13753e-22	4.12733e-20	ncbi_112706401	0.0233893	0.0185808	0.0291064	RBP1	PREDICTED: RNA-binding protein 1-like [Arachis duranensis]	Genetic Information Processing	Translation	ko03015//mRNA surveillance pathway	K14411	-	-	-
ncbi_112697592	2	2.28656e-22	4.38732e-20	ncbi_112697592	1.95361	2.26187	5.00642	COR2	PREDICTED: NAD(P)H-dependent 6'-deoxychalcone synthase-like [Arachis duranensis]	-	-	-	-	-	-	-
ncbi_112750535	3	3.5001e-22	6.67381e-20	ncbi_112750535	0	0.00122301	0.0314895	-	-	-	-	-	-	-	-	-
ncbi_112727308	2	5.69775e-22	1.07967e-19	ncbi_112727308	2.14537	1.77345	4.06931	GSTL3	PREDICTED: glutathione S-transferase L3-like [Arachis ipaensis]	Metabolism	Metabolism of other amino acids	ko00480//Glutathione metabolism	K00799	-	GO:0003824//catalytic activity	-
ncbi_112722983	2	7.12221e-22	1.34126e-19	ncbi_112722983	1.79519	1.18483	3.38691	--	PREDICTED: transmembrane protein 45A-like [Arachis ipaensis]	-	-	-	-	-	-	-
ncbi_112754371	1	7.98264e-22	1.49408e-19	ncbi_112754371	6.57629	0.935472	2.94182	At2g30620	PREDICTED: histone H1-like [Arachis ipaensis]	-	-	-	-	-	-	-
ncbi_112797607	1	8.0527e-22	1.498e-19	ncbi_112797607	45.0305	25.4576	17.2656	Letm1	PREDICTED: LETM1 and EF-hand domain-containing protein 1, mitochondrial-like [Arachis ipaensis]	-	-	-	-	GO:0031224//intrinsic component of membrane;GO:0043231//intracellular membrane-bounded organelle	-	-
ncbi_112752073	4	1.11652e-21	2.0644e-19	ncbi_112752073	2.01822	5.49694	1.48366	PSAG	PREDICTED: photosystem I reaction center subunit V, chloroplastic [Arachis ipaensis]	Metabolism;Metabolism	Global and overview maps;Energy metabolism	ko01100//Metabolic pathways;ko00195//Photosynthesis	K08905;K08905	GO:0009522//photosystem I;GO:0009526//plastid envelope;GO:0031224//intrinsic component of membrane;GO:0031976//plastid thylakoid;GO:0044434//chloroplast part	GO:0046906//tetrapyrrole binding	GO:0000097//sulfur amino acid biosynthetic process;GO:0006740//NADPH regeneration;GO:0006873//cellular ion homeostasis;GO:0009767//photosynthetic electron transport chain;GO:0030001//metal ion transport;GO:0031647//regulation of protein stability;GO:0042548//regulation of photosynthesis, light reaction
ncbi_112783977	1	1.63521e-21	3.00523e-19	ncbi_112783977	5.1345	0.203524	0.779417	H3-7	PREDICTED: histone H3.2 [Musa acuminata subsp. malaccensis] [Musa acuminata]	-	-	-	-	GO:0043231//intracellular membrane-bounded organelle;GO:0043232//intracellular non-membrane-bounded organelle	GO:0003676//nucleic acid binding;GO:0046983//protein dimerization activity	-
ncbi_112799817	2	2.84587e-21	5.19892e-19	ncbi_112799817	5.15832	8.65716	10.0181	GH3.1	PREDICTED: probable indole-3-acetic acid-amido synthetase GH3.1 [Arachis duranensis]	Environmental Information Processing	Signal transduction	ko04075//Plant hormone signal transduction	K14487	-	-	-
ncbi_112776600	3	2.90318e-21	5.27203e-19	ncbi_112776600	2.79202	0.864018	5.95991	CP12-2	PREDICTED: calvin cycle protein CP12-1, chloroplastic-like [Arachis ipaensis]	-	-	-	-	-	-	-
ncbi_112715058	3	3.7211e-21	6.71736e-19	ncbi_112715058	4.69531	2.32825	8.19867	GAPC2	PREDICTED: glyceraldehyde-3-phosphate dehydrogenase GAPC2, cytosolic-like [Arachis ipaensis]	Metabolism;Metabolism;Metabolism;Metabolism;Metabolism;Metabolism	Global and overview maps;Global and overview maps;Global and overview maps;Global and overview maps;Carbohydrate metabolism;Energy metabolism	ko01100//Metabolic pathways;ko01110//Biosynthesis of secondary metabolites;ko01200//Carbon metabolism;ko01230//Biosynthesis of amino acids;ko00010//Glycolysis / Gluconeogenesis;ko00710//Carbon fixation in photosynthetic organisms	K00134;K00134;K00134;K00134;K00134;K00134	-	GO:0000166//nucleotide binding;GO:0016903//oxidoreductase activity, acting on the aldehyde or oxo group of donors	GO:0044710//single-organism metabolic process
ncbi_112795729	1	4.34754e-21	7.80205e-19	ncbi_112795729	1.83187	4.73526	1.33636	SEND33	PREDICTED: ferredoxin-like [Arachis duranensis]	Metabolism	Energy metabolism	ko00195//Photosynthesis	K02639	-	GO:0043169//cation binding;GO:0051536//iron-sulfur cluster binding	GO:0006091//generation of precursor metabolites and energy
ncbi_112727869	2	4.49687e-21	8.02284e-19	ncbi_112727869	1.81992	1.70941	3.42184	--	PAR1 protein [Medicago truncatula]	-	-	-	-	-	-	-
ncbi_112797941	1	6.58902e-21	1.16871e-18	ncbi_112797941	4.37824	4.30685	2.69076	RPL30	PREDICTED: 60S ribosomal protein L30 [Glycine max]	Genetic Information Processing	Translation	ko03010//Ribosome	K02908	GO:0030529//intracellular ribonucleoprotein complex	-	GO:0010467//gene expression
ncbi_112744673	3	6.7911e-21	1.19759e-18	ncbi_112744673	1.89061	1.25974	4.06428	At3g02360	PREDICTED: 6-phosphogluconate dehydrogenase, decarboxylating 3 [Arachis ipaensis]	Metabolism;Metabolism;Metabolism;Metabolism;Metabolism	Global and overview maps;Global and overview maps;Global and overview maps;Metabolism of other amino acids;Carbohydrate metabolism	ko01100//Metabolic pathways;ko01110//Biosynthesis of secondary metabolites;ko01200//Carbon metabolism;ko00480//Glutathione metabolism;ko00030//Pentose phosphate pathway	K00033;K00033;K00033;K00033;K00033	-	GO:0000166//nucleotide binding;GO:0016614//oxidoreductase activity, acting on CH-OH group of donors;GO:0048037//cofactor binding	GO:0006739//NADP metabolic process
ncbi_112734564	2	6.96165e-21	1.22061e-18	ncbi_112734564	10.6829	7.61435	14.2518	--	stress up-regulated Nod 19 protein [Medicago truncatula]	-	-	-	-	-	-	-
ncbi_112701750	4	1.1448e-20	1.99574e-18	ncbi_112701750	10.1763	34.8943	10.6143	CAB215	PREDICTED: chlorophyll a-b binding protein 215, chloroplastic [Arachis duranensis]	Metabolism;Metabolism	Global and overview maps;Energy metabolism	ko01100//Metabolic pathways;ko00196//Photosynthesis - antenna proteins	K08913;K08913	GO:0009521//photosystem;GO:0031224//intrinsic component of membrane	GO:0043169//cation binding;GO:0046906//tetrapyrrole binding	GO:0006091//generation of precursor metabolites and energy;GO:0006464//cellular protein modification process
ncbi_112758422	3	1.58682e-20	2.7506e-18	ncbi_112758422	3.1251	2.27806	6.33228	AS	PREDICTED: hydroquinone glucosyltransferase [Arachis ipaensis]	-	-	-	-	-	GO:0016757//transferase activity, transferring glycosyl groups	-
ncbi_112752023	4	2.19072e-20	3.77596e-18	ncbi_112752023	8.67676	33.2011	9.27235	CAB6A	PREDICTED: chlorophyll a-b binding protein 6A, chloroplastic [Arachis duranensis]	Metabolism	Energy metabolism	ko00196//Photosynthesis - antenna proteins	K08907	-	-	-
ncbi_112800768	2	2.70773e-20	4.64087e-18	ncbi_112800768	12.4898	16.3347	18.5731	TRX1	PREDICTED: thioredoxin H-type [Arachis duranensis]	-	-	-	-	GO:0005576//extracellular region;GO:0044444//cytoplasmic part	GO:0015036//disulfide oxidoreductase activity;GO:0030234//enzyme regulator activity	GO:0009893//positive regulation of metabolic process;GO:0018904//ether metabolic process;GO:0019725//cellular homeostasis
ncbi_112706842	1	3.73461e-20	6.36511e-18	ncbi_112706842	5.7536	0.238201	2.07511	At2g28720	PREDICTED: histone H2B-like [Arachis duranensis]	-	-	-	-	GO:0043231//intracellular membrane-bounded organelle;GO:0043232//intracellular non-membrane-bounded organelle	GO:0003676//nucleic acid binding;GO:0046983//protein dimerization activity	-
ncbi_112791497	3	6.79415e-20	1.15153e-17	ncbi_112791497	2.02416	0.790504	3.74798	HSP17.5-E	PREDICTED: 17.3 kDa class I heat shock protein [Arachis duranensis]	Genetic Information Processing	Folding, sorting and degradation	ko04141//Protein processing in endoplasmic reticulum	K13993	-	-	-
ncbi_112736623	3	7.92062e-20	1.33504e-17	ncbi_112736623	4.95917	0.701073	8.19223	HSC-2	PREDICTED: heat shock cognate 70 kDa protein 2 [Arachis duranensis]	Genetic Information Processing;Cellular Processes;Genetic Information Processing	Folding, sorting and degradation;Transport and catabolism;Transcription	ko04141//Protein processing in endoplasmic reticulum;ko04144//Endocytosis;ko03040//Spliceosome	K03283;K03283;K03283	-	-	-
ncbi_112802015	2	8.50035e-20	1.42488e-17	ncbi_112802015	0.0330033	0.239717	0.0871163	PLA2-ALPHA	PREDICTED: phospholipase A2-alpha [Arachis duranensis]	Metabolism;Metabolism;Metabolism;Metabolism;Metabolism;Metabolism;Metabolism	Global and overview maps;Global and overview maps;Lipid metabolism;Lipid metabolism;Lipid metabolism;Lipid metabolism;Lipid metabolism	ko01100//Metabolic pathways;ko01110//Biosynthesis of secondary metabolites;ko00564//Glycerophospholipid metabolism;ko00592//alpha-Linolenic acid metabolism;ko00565//Ether lipid metabolism;ko00591//Linoleic acid metabolism;ko00590//Arachidonic acid metabolism	K01047;K01047;K01047;K01047;K01047;K01047;K01047	-	GO:0046872//metal ion binding	GO:0006629//lipid metabolic process;GO:0006796//phosphate-containing compound metabolic process
ncbi_112792081	1	9.63165e-20	1.6057e-17	ncbi_112792081	9.02451	19.2314	8.25067	CPN20	PREDICTED: 20 kDa chaperonin, chloroplastic-like [Arachis duranensis]	-	-	-	-	GO:0005576//extracellular region;GO:0009526//plastid envelope;GO:0009532//plastid stroma;GO:0044434//chloroplast part	GO:0032550//purine ribonucleoside binding;GO:0046914//transition metal ion binding	GO:0000097//sulfur amino acid biosynthetic process;GO:0003006//developmental process involved in reproduction;GO:0006006//glucose metabolic process;GO:0006090//pyruvate metabolic process;GO:0006970//response to osmotic stress;GO:0009657//plastid organization;GO:0044267//cellular protein metabolic process;GO:2000379//positive regulation of reactive oxygen species metabolic process
ncbi_112771718	4	2.63403e-19	4.36734e-17	ncbi_112771718	8.27379	27.9858	8.71725	CAB13	PREDICTED: chlorophyll a-b binding protein 13, chloroplastic [Arachis ipaensis]	Metabolism;Metabolism	Global and overview maps;Energy metabolism	ko01100//Metabolic pathways;ko00196//Photosynthesis - antenna proteins	K08914;K08914	GO:0009521//photosystem;GO:0031224//intrinsic component of membrane	GO:0043169//cation binding;GO:0046906//tetrapyrrole binding	GO:0006091//generation of precursor metabolites and energy;GO:0006464//cellular protein modification process
ncbi_112748468	2	3.79578e-19	6.25955e-17	ncbi_112748468	2.35557	1.31499	3.55825	CYP81E8	PREDICTED: cytochrome P450 81E8-like [Arachis ipaensis]	-	-	-	-	-	GO:0016491//oxidoreductase activity;GO:0046906//tetrapyrrole binding;GO:0046914//transition metal ion binding	GO:0044710//single-organism metabolic process
ncbi_112766289	4	7.10338e-19	1.16511e-16	ncbi_112766289	2.40626	5.49708	1.64194	PETE	PREDICTED: plastocyanin [Arachis ipaensis]	Metabolism	Energy metabolism	ko00195//Photosynthesis	K02638	-	-	-
ncbi_112715063	3	1.28709e-18	2.09981e-16	ncbi_112715063	3.48505	3.4142	6.74913	--	PREDICTED: uncharacterized protein LOC107468936 [Arachis duranensis]	-	-	-	-	-	-	-
ncbi_112732815	3	1.30643e-18	2.12002e-16	ncbi_112732815	1.90945	1.18599	3.46914	tlp	PREDICTED: protein P21-like [Arachis ipaensis]	-	-	-	-	-	-	-
ncbi_112751942	4	1.4969e-18	2.41626e-16	ncbi_112751942	5.60387	19.0052	5.45787	CAB3	PREDICTED: chlorophyll a-b binding protein of LHCII type 1 [Arachis duranensis]	Metabolism;Metabolism	Global and overview maps;Energy metabolism	ko01100//Metabolic pathways;ko00196//Photosynthesis - antenna proteins	K08912;K08912	-	-	-
ncbi_112714873	4	1.5344e-18	2.46376e-16	ncbi_112714873	3.32892	8.08001	2.39581	CAP10A	PREDICTED: chlorophyll a-b binding protein CP24 10A, chloroplastic [Arachis duranensis]	Metabolism;Metabolism	Global and overview maps;Energy metabolism	ko01100//Metabolic pathways;ko00196//Photosynthesis - antenna proteins	K08917;K08917	-	-	-
ncbi_112782355	1	1.54458e-18	2.46712e-16	ncbi_112782355	3.56327	8.42416	2.59407	CAP10A	PREDICTED: chlorophyll a-b binding protein CP24 10A, chloroplastic [Arachis duranensis]	Metabolism;Metabolism	Global and overview maps;Energy metabolism	ko01100//Metabolic pathways;ko00196//Photosynthesis - antenna proteins	K08917;K08917	-	-	-
ncbi_112796649	3	2.10478e-18	3.34441e-16	ncbi_112796649	0.014474	0.00387244	0.0241747	NPF2.8	PREDICTED: protein NRT1/ PTR FAMILY 2.8-like [Arachis duranensis]	-	-	-	-	-	-	GO:0051234//establishment of localization
ncbi_112716706	4	2.19007e-18	3.46189e-16	ncbi_112716706	46.4421	193.512	55.9728	RBCS	PREDICTED: ribulose bisphosphate carboxylase small chain 1, chloroplastic-like [Arachis duranensis]	Metabolism;Metabolism;Metabolism;Metabolism	Global and overview maps;Global and overview maps;Energy metabolism;Carbohydrate metabolism	ko01100//Metabolic pathways;ko01200//Carbon metabolism;ko00710//Carbon fixation in photosynthetic organisms;ko00630//Glyoxylate and dicarboxylate metabolism	K01602;K01602;K01602;K01602	GO:0009536//plastid	GO:0016831//carboxy-lyase activity	GO:0043094//cellular metabolic compound salvage;GO:0044710//single-organism metabolic process
ncbi_112732765	3	2.40959e-18	3.78927e-16	ncbi_112732765	2.11442	1.8244	4.00088	GPX6	PREDICTED: probable phospholipid hydroperoxide glutathione peroxidase [Arachis ipaensis]	Metabolism;Metabolism	Metabolism of other amino acids;Lipid metabolism	ko00480//Glutathione metabolism;ko00590//Arachidonic acid metabolism	K00432;K00432	-	GO:0004601//peroxidase activity	GO:0006950//response to stress;GO:0044710//single-organism metabolic process
ncbi_112708247	4	2.48509e-18	3.88796e-16	ncbi_112708247	4.72826	15.5038	4.15076	lhcA-P4	PREDICTED: chlorophyll a-b binding protein P4, chloroplastic [Arachis duranensis]	Metabolism	Energy metabolism	ko00196//Photosynthesis - antenna proteins	K08910	GO:0009521//photosystem;GO:0031224//intrinsic component of membrane	GO:0043169//cation binding;GO:0046906//tetrapyrrole binding	GO:0006091//generation of precursor metabolites and energy;GO:0006464//cellular protein modification process
ncbi_112736176	4	2.59959e-18	4.04635e-16	ncbi_112736176	3.12269	8.6829	2.25051	lhcA-P4	PREDICTED: chlorophyll a-b binding protein P4, chloroplastic [Arachis ipaensis]	Metabolism	Energy metabolism	ko00196//Photosynthesis - antenna proteins	K08910	GO:0009521//photosystem;GO:0031224//intrinsic component of membrane	GO:0043169//cation binding;GO:0046906//tetrapyrrole binding	GO:0006091//generation of precursor metabolites and energy;GO:0006464//cellular protein modification process
ncbi_112765072	3	2.84385e-18	4.40407e-16	ncbi_112765072	2.68878	1.33713	5.51364	HSP17.9-D	PREDICTED: 17.9 kDa class II heat shock protein-like [Arachis duranensis]	Genetic Information Processing	Folding, sorting and degradation	ko04141//Protein processing in endoplasmic reticulum	K13993	-	-	-
ncbi_112716705	4	3.34824e-18	5.159e-16	ncbi_112716705	76.279	272.243	88.3914	RBCS	PREDICTED: ribulose bisphosphate carboxylase small chain 1, chloroplastic-like [Arachis duranensis]	Metabolism;Metabolism;Metabolism;Metabolism	Global and overview maps;Global and overview maps;Energy metabolism;Carbohydrate metabolism	ko01100//Metabolic pathways;ko01200//Carbon metabolism;ko00710//Carbon fixation in photosynthetic organisms;ko00630//Glyoxylate and dicarboxylate metabolism	K01602;K01602;K01602;K01602	GO:0009536//plastid	GO:0016831//carboxy-lyase activity	GO:0043094//cellular metabolic compound salvage;GO:0044710//single-organism metabolic process
ncbi_112703414	4	4.07175e-18	6.24226e-16	ncbi_112703414	14.0081	40.8466	14.507	PSBR	PREDICTED: photosystem II 10 kDa polypeptide, chloroplastic [Arachis duranensis]	Metabolism;Metabolism	Global and overview maps;Energy metabolism	ko01100//Metabolic pathways;ko00195//Photosynthesis	K03541;K03541	-	-	-
ncbi_112783064	1	4.64516e-18	7.08573e-16	ncbi_112783064	5.75701	4.13373	3.90299	RPS9C	PREDICTED: 40S ribosomal protein S9-2 [Arachis duranensis]	Genetic Information Processing	Translation	ko03010//Ribosome	K02997	-	-	-
ncbi_112738336	2	7.0391e-18	1.0684e-15	ncbi_112738336	3.10079	4.32152	6.39998	CCR1	PREDICTED: cinnamoyl-CoA reductase 1-like [Arachis ipaensis]	-	-	-	-	-	GO:0048037//cofactor binding	-
ncbi_112734748	4	1.06932e-17	1.615e-15	ncbi_112734748	5.7931	16.8986	5.07446	CAB7	PREDICTED: chlorophyll a-b binding protein 7, chloroplastic [Arachis duranensis]	Metabolism	Energy metabolism	ko00196//Photosynthesis - antenna proteins	K08908	-	-	-
ncbi_112720548	2	1.09687e-17	1.64844e-15	ncbi_112720548	5.58349	8.03055	9.86342	GH3.1	PREDICTED: probable indole-3-acetic acid-amido synthetase GH3.1 [Arachis duranensis]	Environmental Information Processing	Signal transduction	ko04075//Plant hormone signal transduction	K14487	-	-	-
ncbi_112696732	4	1.44209e-17	2.1461e-15	ncbi_112696732	2.1212	4.34072	1.53664	--	Photosystem II PsbX [Corchorus capsularis]	-	-	-	-	-	-	GO:0044237//cellular metabolic process
ncbi_112783400	4	1.43558e-17	2.1461e-15	ncbi_112783400	37.016	138.206	42.8742	RBCS	PREDICTED: ribulose bisphosphate carboxylase small chain 1, chloroplastic-like [Arachis duranensis]	Metabolism;Metabolism;Metabolism;Metabolism	Global and overview maps;Global and overview maps;Energy metabolism;Carbohydrate metabolism	ko01100//Metabolic pathways;ko01200//Carbon metabolism;ko00710//Carbon fixation in photosynthetic organisms;ko00630//Glyoxylate and dicarboxylate metabolism	K01602;K01602;K01602;K01602	GO:0009536//plastid	GO:0016831//carboxy-lyase activity	GO:0043094//cellular metabolic compound salvage;GO:0044710//single-organism metabolic process
ncbi_112802162	3	2.5743e-17	3.81246e-15	ncbi_112802162	3.23123	1.28867	5.93783	MBF1C	PREDICTED: multiprotein-bridging factor 1c-like [Arachis ipaensis]	-	-	-	-	-	GO:0003677//DNA binding	-
ncbi_112765233	4	2.91094e-17	4.29019e-15	ncbi_112765233	4.20867	13.2949	3.6948	CAB8	PREDICTED: chlorophyll a-b binding protein 8, chloroplastic [Arachis duranensis]	Metabolism	Energy metabolism	ko00196//Photosynthesis - antenna proteins	K08909	-	-	-
ncbi_112741420	1	3.86749e-17	5.67257e-15	ncbi_112741420	3.95919	3.63576	2.62253	RPL9	PREDICTED: 60S ribosomal protein L9 [Arachis ipaensis]	Genetic Information Processing	Translation	ko03010//Ribosome	K02940	-	-	-
ncbi_112801291	3	1.13774e-16	1.66077e-14	ncbi_112801291	4.01123	2.92344	6.93432	OPR2	PREDICTED: 12-oxophytodienoate reductase 2 [Glycine max]	Metabolism;Metabolism;Metabolism	Global and overview maps;Global and overview maps;Lipid metabolism	ko01100//Metabolic pathways;ko01110//Biosynthesis of secondary metabolites;ko00592//alpha-Linolenic acid metabolism	K05894;K05894;K05894	-	GO:0003824//catalytic activity;GO:0032553//ribonucleotide binding	GO:0044710//single-organism metabolic process
ncbi_112733481	3	1.23161e-16	1.78924e-14	ncbi_112733481	0	0.00767509	0.0108501	mutS2	PREDICTED: endonuclease MutS2 [Arachis ipaensis]	Genetic Information Processing	Replication and repair	ko03430//Mismatch repair	K07456	-	GO:0003690//double-stranded DNA binding;GO:0017111//nucleoside-triphosphatase activity;GO:0032550//purine ribonucleoside binding	GO:0000018//regulation of DNA recombination;GO:0006281//DNA repair
ncbi_112780087	4	1.38077e-16	1.99643e-14	ncbi_112780087	3.749	10.3804	2.9669	psaD	PREDICTED: photosystem I reaction center subunit II, chloroplastic-like [Arachis ipaensis]	Metabolism;Metabolism	Global and overview maps;Energy metabolism	ko01100//Metabolic pathways;ko00195//Photosynthesis	K02692;K02692	GO:0009521//photosystem;GO:0043231//intracellular membrane-bounded organelle	-	GO:0044237//cellular metabolic process
ncbi_112784962	2	1.50135e-16	2.16052e-14	ncbi_112784962	0	0.0766423	0.136154	LHT1	PREDICTED: lysine histidine transporter 1 [Arachis ipaensis]	-	-	-	-	-	-	-
ncbi_112749846	2	1.52634e-16	2.18618e-14	ncbi_112749846	11.3035	9.98924	15.4027	OPR2	PREDICTED: 12-oxophytodienoate reductase 2 [Glycine max]	Metabolism;Metabolism;Metabolism	Global and overview maps;Global and overview maps;Lipid metabolism	ko01100//Metabolic pathways;ko01110//Biosynthesis of secondary metabolites;ko00592//alpha-Linolenic acid metabolism	K05894;K05894;K05894	-	GO:0003824//catalytic activity;GO:0032553//ribonucleotide binding	GO:0044710//single-organism metabolic process
ncbi_112784458	2	2.25144e-16	3.20967e-14	ncbi_112784458	2.69693	2.11718	3.89326	--	PREDICTED: uncharacterized protein LOC107468936 [Arachis duranensis]	-	-	-	-	-	-	-
ncbi_112749489	3	2.64936e-16	3.75938e-14	ncbi_112749489	12.306	13.6621	17.5851	TRX1	PREDICTED: thioredoxin H-type [Arachis ipaensis]	-	-	-	-	GO:0005576//extracellular region;GO:0044444//cytoplasmic part	GO:0015036//disulfide oxidoreductase activity;GO:0030234//enzyme regulator activity	GO:0009893//positive regulation of metabolic process;GO:0018904//ether metabolic process;GO:0019725//cellular homeostasis
ncbi_112732284	1	4.23881e-16	5.98692e-14	ncbi_112732284	6.14496	8.33348	4.84775	RPL32A	PREDICTED: 60S ribosomal protein L32-1 [Arachis ipaensis]	Genetic Information Processing	Translation	ko03010//Ribosome	K02912	GO:0030529//intracellular ribonucleoprotein complex	-	GO:0010467//gene expression
ncbi_112803125	4	4.54288e-16	6.38682e-14	ncbi_112803125	2.02749	5.29308	1.5694	PSAG	PREDICTED: photosystem I reaction center subunit V, chloroplastic [Arachis duranensis]	Metabolism;Metabolism	Global and overview maps;Energy metabolism	ko01100//Metabolic pathways;ko00195//Photosynthesis	K08905;K08905	-	GO:0046906//tetrapyrrole binding	GO:0044237//cellular metabolic process
ncbi_112703344	4	5.1521e-16	7.21011e-14	ncbi_112703344	7.49913	9.50467	5.96255	RPL10	PREDICTED: 60S ribosomal protein L10-like [Arachis duranensis]	Genetic Information Processing	Translation	ko03010//Ribosome	K02866	-	-	-
ncbi_112695782	1	6.54181e-16	9.11314e-14	ncbi_112695782	3.93559	7.52741	2.86534	RPS17	PREDICTED: 30S ribosomal protein S17, chloroplastic-like [Arachis duranensis]	Genetic Information Processing	Translation	ko03010//Ribosome	K02961	GO:0000314//organellar small ribosomal subunit;GO:0009526//plastid envelope;GO:0009532//plastid stroma;GO:0031976//plastid thylakoid	GO:0003723//RNA binding;GO:0005198//structural molecule activity	GO:0006412//translation
ncbi_112703393	2	8.81381e-16	1.22224e-13	ncbi_112703393	2.57615	4.43585	5.64402	--	PREDICTED: cysteine-rich and transmembrane domain-containing protein A-like [Arachis duranensis]	-	-	-	-	-	-	-
ncbi_112733852	3	9.61571e-16	1.3274e-13	ncbi_112733852	6.40185	4.3354	9.13854	--	PREDICTED: lysine-rich arabinogalactan protein 19-like [Vigna angularis]	-	-	-	-	-	-	-
ncbi_112782764	4	1.21119e-15	1.66446e-13	ncbi_112782764	1.77133	3.30735	1.40398	RPL18	PREDICTED: 50S ribosomal protein L18, chloroplastic-like [Arachis ipaensis]	Genetic Information Processing	Translation	ko03010//Ribosome	K02881	-	-	-
ncbi_112720067	2	1.24246e-15	1.69978e-13	ncbi_112720067	1.09993	3.61488	2.59885	RBCX2	chaperonin-like RbcX protein 2, chloroplastic [Cajanus cajan]	-	-	-	-	-	GO:0005515//protein binding	GO:0006457//protein folding
ncbi_112791597	4	1.55736e-15	2.11664e-13	ncbi_112791597	13.1462	53.7293	16.4168	RCA	PREDICTED: ribulose bisphosphate carboxylase/oxygenase activase, chloroplastic [Arachis duranensis]	-	-	-	-	-	-	-
ncbi_112733858	1	1.56105e-15	2.11664e-13	ncbi_112733858	5.48927	3.45185	3.76098	RPL27AC	PREDICTED: 60S ribosomal protein L27a-3 [Arachis ipaensis]	Genetic Information Processing	Translation	ko03010//Ribosome	K02900	-	-	-
ncbi_112758069	2	1.89288e-15	2.55522e-13	ncbi_112758069	1.73073	3.35666	4.22993	GASA1	PREDICTED: gibberellin-regulated protein 1-like [Arachis ipaensis]	-	-	-	-	-	-	-
ncbi_112727801	3	2.08409e-15	2.80095e-13	ncbi_112727801	2.95748	1.35265	5.5326	AKR4C9	PREDICTED: aldo-keto reductase family 4 member C9-like [Arachis duranensis]	-	-	-	-	-	GO:0003824//catalytic activity	GO:0044710//single-organism metabolic process
ncbi_112727268	3	2.26829e-15	3.03513e-13	ncbi_112727268	1.70024	1.31316	3.55193	ZAT11	PREDICTED: zinc finger protein ZAT11-like [Arachis ipaensis]	-	-	-	-	-	-	-
ncbi_112705392	3	2.57521e-15	3.43076e-13	ncbi_112705392	2.71001	1.48879	4.56539	--	PREDICTED: transmembrane protein 45B-like [Arachis duranensis]	-	-	-	-	-	-	-
ncbi_112714306	1	3.33426e-15	4.42268e-13	ncbi_112714306	3.01092	3.30415	1.85096	RPL18A	PREDICTED: 60S ribosomal protein L18a [Arachis duranensis]	Genetic Information Processing	Translation	ko03010//Ribosome	K02882	GO:0030529//intracellular ribonucleoprotein complex	-	GO:0010467//gene expression
ncbi_112788899	2	3.40845e-15	4.50151e-13	ncbi_112788899	2.71034	2.06349	4.36286	EP3	PREDICTED: endochitinase EP3 [Arachis duranensis]	Metabolism;Metabolism	Global and overview maps;Carbohydrate metabolism	ko01100//Metabolic pathways;ko00520//Amino sugar and nucleotide sugar metabolism	K01183;K01183	-	-	-
ncbi_112803007	4	3.96015e-15	5.2076e-13	ncbi_112803007	5.06215	21.0289	5.75633	CAB3	PREDICTED: chlorophyll a-b binding protein of LHCII type 1 [Arachis duranensis]	Metabolism;Metabolism	Global and overview maps;Energy metabolism	ko01100//Metabolic pathways;ko00196//Photosynthesis - antenna proteins	K08912;K08912	-	-	-
ncbi_112790492	4	4.04226e-15	5.29275e-13	ncbi_112790492	3.83955	14.4669	3.70466	--	membrane family protein [Populus trichocarpa]	-	-	-	-	-	-	GO:0044237//cellular metabolic process
ncbi_112751653	4	4.56771e-15	5.95521e-13	ncbi_112751653	6.32654	21.5069	6.79388	LHCB5	PREDICTED: chlorophyll a-b binding protein CP26, chloroplastic [Arachis duranensis]	Metabolism;Metabolism	Global and overview maps;Energy metabolism	ko01100//Metabolic pathways;ko00196//Photosynthesis - antenna proteins	K08916;K08916	GO:0009521//photosystem;GO:0031224//intrinsic component of membrane	GO:0043169//cation binding;GO:0046906//tetrapyrrole binding	GO:0006091//generation of precursor metabolites and energy;GO:0006464//cellular protein modification process
ncbi_112696254	3	5.32343e-15	6.91095e-13	ncbi_112696254	2.39636	0.661721	4.08543	CML8	PREDICTED: calmodulin-like [Arachis duranensis]	Organismal Systems;Environmental Information Processing;Environmental Information Processing	Environmental adaptation;Signal transduction;Signal transduction	ko04626//Plant-pathogen interaction;ko04016//MAPK signaling pathway - plant;ko04070//Phosphatidylinositol signaling system	K02183;K02183;K02183	-	GO:0016628//oxidoreductase activity, acting on the CH-CH group of donors, NAD or NADP as acceptor	GO:0044710//single-organism metabolic process
ncbi_112726629	4	5.51362e-15	7.12753e-13	ncbi_112726629	4.38276	13.2327	4.16796	CAB7	PREDICTED: chlorophyll a-b binding protein 7, chloroplastic [Arachis duranensis]	Metabolism	Energy metabolism	ko00196//Photosynthesis - antenna proteins	K08908	-	-	-
ncbi_112712297	3	6.25916e-15	8.05518e-13	ncbi_112712297	5.96688	3.14772	9.04739	ZAT5	PREDICTED: zinc finger protein ZAT11-like [Arachis duranensis]	-	-	-	-	-	-	-
ncbi_112777006	1	6.28403e-15	8.05518e-13	ncbi_112777006	4.1299	3.17426	2.95281	RPL14B	PREDICTED: probable 60S ribosomal protein L14 [Arachis duranensis]	Genetic Information Processing	Translation	ko03010//Ribosome	K02875	-	-	-
ncbi_112772315	4	6.58073e-15	8.4002e-13	ncbi_112772315	6.57191	20.5191	6.77857	PSAO	PREDICTED: photosystem I subunit O [Arachis ipaensis]	Metabolism	Energy metabolism	ko00195//Photosynthesis	K14332	GO:0009521//photosystem;GO:0009536//plastid	-	GO:0000097//sulfur amino acid biosynthetic process;GO:0006873//cellular ion homeostasis;GO:0006996//organelle organization;GO:0009765//photosynthesis, light harvesting;GO:0016072//rRNA metabolic process;GO:0030001//metal ion transport;GO:0031399//regulation of protein modification process;GO:0043623//cellular protein complex assembly
ncbi_112771801	4	6.70592e-15	8.52434e-13	ncbi_112771801	13.5131	42.4394	15.3462	PSBR	PREDICTED: photosystem II 10 kDa polypeptide, chloroplastic [Arachis ipaensis]	Metabolism;Metabolism	Global and overview maps;Energy metabolism	ko01100//Metabolic pathways;ko00195//Photosynthesis	K03541;K03541	-	-	-
ncbi_112717030	1	6.74402e-15	8.5372e-13	ncbi_112717030	5.09038	4.25029	3.94609	RPS9C	PREDICTED: 40S ribosomal protein S9-2 [Arachis duranensis]	Genetic Information Processing	Translation	ko03010//Ribosome	K02997	-	-	-
ncbi_112789142	4	6.88571e-15	8.68055e-13	ncbi_112789142	9.34224	29.6596	10.0811	FBA2	PREDICTED: fructose-bisphosphate aldolase 1, chloroplastic [Arachis duranensis]	Metabolism;Metabolism;Metabolism;Metabolism;Metabolism;Metabolism;Metabolism;Metabolism	Global and overview maps;Global and overview maps;Global and overview maps;Global and overview maps;Carbohydrate metabolism;Energy metabolism;Carbohydrate metabolism;Carbohydrate metabolism	ko01100//Metabolic pathways;ko01110//Biosynthesis of secondary metabolites;ko01200//Carbon metabolism;ko01230//Biosynthesis of amino acids;ko00010//Glycolysis / Gluconeogenesis;ko00710//Carbon fixation in photosynthetic organisms;ko00051//Fructose and mannose metabolism;ko00030//Pentose phosphate pathway	K01623;K01623;K01623;K01623;K01623;K01623;K01623;K01623	-	GO:0016832//aldehyde-lyase activity	GO:0006090//pyruvate metabolic process
ncbi_112726668	2	7.51824e-15	9.43895e-13	ncbi_112726668	1.77397	1.55961	3.44359	ALAAT2	PREDICTED: alanine aminotransferase 2-like [Arachis ipaensis]	Metabolism;Metabolism;Metabolism;Metabolism;Metabolism;Metabolism;Metabolism	Global and overview maps;Global and overview maps;Global and overview maps;Energy metabolism;Global and overview maps;Amino acid metabolism;Amino acid metabolism	ko01100//Metabolic pathways;ko01200//Carbon metabolism;ko01230//Biosynthesis of amino acids;ko00710//Carbon fixation in photosynthetic organisms;ko01210//2-Oxocarboxylic acid metabolism;ko00250//Alanine, aspartate and glutamate metabolism;ko00220//Arginine biosynthesis	K00814;K00814;K00814;K00814;K00814;K00814;K00814	-	GO:0016769//transferase activity, transferring nitrogenous groups;GO:0043168//anion binding	GO:0008152//metabolic process
ncbi_112787536	3	7.71912e-15	9.65143e-13	ncbi_112787536	4.09267	0.723381	6.68551	HSP70	PREDICTED: heat shock cognate 70 kDa protein 2 [Arachis duranensis]	Genetic Information Processing;Cellular Processes;Genetic Information Processing	Folding, sorting and degradation;Transport and catabolism;Transcription	ko04141//Protein processing in endoplasmic reticulum;ko04144//Endocytosis;ko03040//Spliceosome	K03283;K03283;K03283	-	-	-
ncbi_112696761	2	9.18898e-15	1.14423e-12	ncbi_112696761	5.46362	5.5716	8.04024	NHL10	PREDICTED: protein YLS9-like [Arachis duranensis]	-	-	-	-	-	-	-
ncbi_112697009	3	9.37701e-15	1.1629e-12	ncbi_112697009	2.57902	1.35621	4.36111	At3g03980	PREDICTED: short-chain type dehydrogenase/reductase-like [Arachis duranensis]	Metabolism;Metabolism;Metabolism;Metabolism;Metabolism	Global and overview maps;Global and overview maps;Lipid metabolism;Lipid metabolism;Metabolism of cofactors and vitamins	ko01100//Metabolic pathways;ko01212//Fatty acid metabolism;ko00061//Fatty acid biosynthesis;ko01040//Biosynthesis of unsaturated fatty acids;ko00780//Biotin metabolism	K00059;K00059;K00059;K00059;K00059	-	-	-
ncbi_112715772	3	9.4775e-15	1.17061e-12	ncbi_112715772	10.1342	2.94946	14.7261	LSU2	protein RESPONSE TO LOW SULFUR 2-like [Cajanus cajan]	-	-	-	-	-	-	-
ncbi_112801730	4	1.04641e-14	1.28726e-12	ncbi_112801730	6.42302	22.0205	6.89418	LHCB5	PREDICTED: chlorophyll a-b binding protein CP26, chloroplastic [Arachis duranensis]	Metabolism;Metabolism	Global and overview maps;Energy metabolism	ko01100//Metabolic pathways;ko00196//Photosynthesis - antenna proteins	K08916;K08916	GO:0009521//photosystem;GO:0031224//intrinsic component of membrane	GO:0043169//cation binding;GO:0046906//tetrapyrrole binding	GO:0006091//generation of precursor metabolites and energy;GO:0006464//cellular protein modification process
ncbi_112702298	4	1.26853e-14	1.55423e-12	ncbi_112702298	3.05378	8.43775	2.64188	PETE	PREDICTED: plastocyanin [Arachis duranensis]	Metabolism	Energy metabolism	ko00195//Photosynthesis	K02638	-	-	-
ncbi_112765959	4	1.6696e-14	2.03744e-12	ncbi_112765959	3.77701	12.0068	3.3041	CAB8	PREDICTED: chlorophyll a-b binding protein 8, chloroplastic [Arachis duranensis]	Metabolism	Energy metabolism	ko00196//Photosynthesis - antenna proteins	K08909	-	-	-
ncbi_112723684	4	2.06254e-14	2.50693e-12	ncbi_112723684	2.00542	4.38706	1.6124	--	Photosystem II PsbX [Corchorus capsularis]	-	-	-	-	-	-	GO:0044237//cellular metabolic process
ncbi_112796142	4	2.3664e-14	2.86484e-12	ncbi_112796142	4.83048	14.4806	4.76234	PSAF	PREDICTED: photosystem I reaction center subunit III, chloroplastic [Arachis duranensis]	Metabolism;Metabolism	Global and overview maps;Energy metabolism	ko01100//Metabolic pathways;ko00195//Photosynthesis	K02694;K02694	GO:0043234//protein complex	-	GO:0044237//cellular metabolic process
ncbi_112703190	2	2.57668e-14	3.10709e-12	ncbi_112703190	1.65009	1.48022	3.22207	UGT85A24	PREDICTED: 7-deoxyloganetin glucosyltransferase-like [Arachis duranensis]	Metabolism;Metabolism	Global and overview maps;Global and overview maps	ko01100//Metabolic pathways;ko01110//Biosynthesis of secondary metabolites	K21374;K21374	-	GO:0016757//transferase activity, transferring glycosyl groups	-
ncbi_112727197	1	2.65495e-14	3.18887e-12	ncbi_112727197	2.87299	5.39222	1.8469	PSAEB	PREDICTED: photosystem I reaction center subunit IV, chloroplastic [Arachis ipaensis]	Metabolism;Metabolism	Global and overview maps;Energy metabolism	ko01100//Metabolic pathways;ko00195//Photosynthesis	K02693;K02693	-	-	-
ncbi_112790514	2	3.90249e-14	4.66891e-12	ncbi_112790514	2.78319	3.24181	5.3412	CCR1	PREDICTED: cinnamoyl-CoA reductase 1-like [Arachis duranensis]	-	-	-	-	-	-	-
ncbi_112750192	4	3.92198e-14	4.67389e-12	ncbi_112750192	5.92243	20.5287	6.39991	LHCB4.1	PREDICTED: chlorophyll a-b binding protein CP29.2, chloroplastic-like [Arachis duranensis]	Metabolism;Metabolism	Global and overview maps;Energy metabolism	ko01100//Metabolic pathways;ko00196//Photosynthesis - antenna proteins	K08915;K08915	GO:0009521//photosystem;GO:0031224//intrinsic component of membrane;GO:0031976//plastid thylakoid;GO:0044434//chloroplast part	GO:0043169//cation binding;GO:0046906//tetrapyrrole binding	GO:0006091//generation of precursor metabolites and energy;GO:0006464//cellular protein modification process;GO:0009642//response to light intensity;GO:0034285//response to disaccharide;GO:0043269//regulation of ion transport
ncbi_112754380	4	4.30905e-14	5.11519e-12	ncbi_112754380	5.43279	13.2175	5.07803	psbW	PREDICTED: photosystem II reaction center W protein, chloroplastic [Arachis ipaensis]	Metabolism;Metabolism	Global and overview maps;Energy metabolism	ko01100//Metabolic pathways;ko00195//Photosynthesis	K02721;K02721	-	-	-
ncbi_112707165	2	4.94983e-14	5.85308e-12	ncbi_112707165	6.60352	7.74202	10.6406	GRXC9	PREDICTED: glutaredoxin-C9-like [Arachis duranensis]	-	-	-	-	-	-	GO:0044699//single-organism process
ncbi_112756339	1	5.44498e-14	6.41372e-12	ncbi_112756339	4.61197	3.58399	3.0002	RPL21A	PREDICTED: 60S ribosomal protein L21-1 [Arachis duranensis]	Genetic Information Processing	Translation	ko03010//Ribosome	K02889	-	-	-
ncbi_112703447	2	5.93749e-14	6.96696e-12	ncbi_112703447	3.26011	6.70226	6.13222	PARC	PREDICTED: probable glutathione S-transferase [Arachis duranensis]	Metabolism	Metabolism of other amino acids	ko00480//Glutathione metabolism	K00799	-	GO:0016765//transferase activity, transferring alkyl or aryl (other than methyl) groups	-
ncbi_112712318	1	6.08861e-14	7.11691e-12	ncbi_112712318	4.2718	2.86697	2.64629	RPL35	PREDICTED: 60S ribosomal protein L35 [Arachis duranensis]	Genetic Information Processing	Translation	ko03010//Ribosome	K02918	GO:0030529//intracellular ribonucleoprotein complex	-	GO:0010467//gene expression
ncbi_112776959	4	6.30776e-14	7.34493e-12	ncbi_112776959	2.93977	7.29584	2.32632	psaD	PREDICTED: photosystem I reaction center subunit II, chloroplastic-like [Arachis duranensis]	Metabolism;Metabolism	Global and overview maps;Energy metabolism	ko01100//Metabolic pathways;ko00195//Photosynthesis	K02692;K02692	GO:0009521//photosystem;GO:0043231//intracellular membrane-bounded organelle	-	GO:0044237//cellular metabolic process
ncbi_112726720	4	7.94221e-14	9.21296e-12	ncbi_112726720	10.0214	27.0985	10.6338	PSBQ2	PREDICTED: oxygen-evolving enhancer protein 3-2, chloroplastic [Arachis ipaensis]	Metabolism;Metabolism	Global and overview maps;Energy metabolism	ko01100//Metabolic pathways;ko00195//Photosynthesis	K08901;K08901	GO:0005576//extracellular region;GO:0009532//plastid stroma;GO:0031978//plastid thylakoid lumen;GO:0044434//chloroplast part	-	GO:0006873//cellular ion homeostasis;GO:0030001//metal ion transport;GO:0043094//cellular metabolic compound salvage
ncbi_112790909	2	9.0411e-14	1.0448e-11	ncbi_112790909	1.87316	2.75344	3.26728	GPX6	PREDICTED: probable phospholipid hydroperoxide glutathione peroxidase [Arachis duranensis]	Metabolism;Metabolism	Metabolism of other amino acids;Lipid metabolism	ko00480//Glutathione metabolism;ko00590//Arachidonic acid metabolism	K00432;K00432	GO:0005576//extracellular region;GO:0009536//plastid;GO:0016020//membrane	GO:0004601//peroxidase activity	GO:0006325//chromatin organization;GO:0006950//response to stress;GO:0009404//toxin metabolic process;GO:0048511//rhythmic process
ncbi_112751708	1	9.5151e-14	1.09542e-11	ncbi_112751708	2.88854	3.06509	1.88964	UBICEP52-7	Ubiquitin supergroup,Ribosomal protein L40e [Theobroma cacao]	Genetic Information Processing	Translation	ko03010//Ribosome	K02927	GO:0030529//intracellular ribonucleoprotein complex	-	GO:0010467//gene expression
ncbi_112792004	1	9.75661e-14	1.119e-11	ncbi_112792004	4.40951	0.246921	1.47592	At2g30620	PREDICTED: histone H1-like [Arachis duranensis]	-	-	-	-	-	-	-
ncbi_112738245	4	1.03535e-13	1.18301e-11	ncbi_112738245	2.25813	4.32704	1.7017	--	PREDICTED: chaperone protein DnaJ-like isoform X2 [Arachis ipaensis]	-	-	-	-	-	GO:0005515//protein binding	-
ncbi_112769221	2	1.05597e-13	1.20207e-11	ncbi_112769221	2.0853	2.47831	3.10586	--	PREDICTED: uncharacterized protein LOC107458859 [Arachis duranensis]	-	-	-	-	-	-	-
ncbi_112732696	3	1.09695e-13	1.24408e-11	ncbi_112732696	2.27747	0.906498	3.56046	At5g41330	PREDICTED: BTB/POZ domain-containing protein At5g41330 [Arachis ipaensis]	-	-	-	-	-	-	-
ncbi_112803074	4	1.39765e-13	1.57924e-11	ncbi_112803074	9.12976	33.9765	10.6498	CAB6A	PREDICTED: chlorophyll a-b binding protein 6A, chloroplastic [Arachis duranensis]	Metabolism	Energy metabolism	ko00196//Photosynthesis - antenna proteins	K08907	-	-	-
ncbi_112798269	4	1.53978e-13	1.73342e-11	ncbi_112798269	2.76798	7.74472	2.29995	PSAK	PREDICTED: photosystem I reaction center subunit psaK, chloroplastic [Arachis duranensis]	Metabolism;Metabolism	Global and overview maps;Energy metabolism	ko01100//Metabolic pathways;ko00195//Photosynthesis	K02698;K02698	-	-	-
ncbi_112711916	1	2.0805e-13	2.33353e-11	ncbi_112711916	4.76397	3.40083	3.35907	RPS29A	PREDICTED: 40S ribosomal protein S29-like [Juglans regia]	Genetic Information Processing	Translation	ko03010//Ribosome	K02980	-	-	-
ncbi_112802877	1	2.09152e-13	2.33729e-11	ncbi_112802877	3.74812	3.16502	2.52358	RPL36C	PREDICTED: 60S ribosomal protein L36-3-like [Arachis duranensis]	Genetic Information Processing	Translation	ko03010//Ribosome	K02920	GO:0030529//intracellular ribonucleoprotein complex	-	GO:0010467//gene expression
ncbi_112695418	2	2.22293e-13	2.47025e-11	ncbi_112695418	2.47181	3.50904	4.53381	WIN1	PREDICTED: pathogenesis-related protein PR-4 [Arachis duranensis]	-	-	-	-	-	-	-
ncbi_112776695	1	2.22669e-13	2.47025e-11	ncbi_112776695	2.48237	4.55497	1.86386	RPL13	PREDICTED: 50S ribosomal protein L13 [Arachis ipaensis]	Genetic Information Processing	Translation	ko03010//Ribosome	K02871	-	-	-
ncbi_112733648	4	2.25711e-13	2.49492e-11	ncbi_112733648	16.8543	63.5278	20.6913	RCA	PREDICTED: ribulose bisphosphate carboxylase/oxygenase activase, chloroplastic [Arachis ipaensis]	-	-	-	-	-	-	-
ncbi_112749638	1	2.69303e-13	2.96602e-11	ncbi_112749638	4.57024	3.60396	3.35692	RPL15	PREDICTED: 60S ribosomal protein L15-1 [Arachis duranensis]	Genetic Information Processing	Translation	ko03010//Ribosome	K02877	-	-	-
ncbi_112715093	4	4.02217e-13	4.41397e-11	ncbi_112715093	1.95776	7.21355	1.8872	PSBY	PREDICTED: photosystem II core complex proteins psbY, chloroplastic [Arachis ipaensis]	Metabolism;Metabolism	Global and overview maps;Energy metabolism	ko01100//Metabolic pathways;ko00195//Photosynthesis	K02723;K02723	GO:0009521//photosystem;GO:0009534//chloroplast thylakoid;GO:0031224//intrinsic component of membrane	GO:0046914//transition metal ion binding	GO:0000097//sulfur amino acid biosynthetic process;GO:0006091//generation of precursor metabolites and energy;GO:0006996//organelle organization;GO:0031399//regulation of protein modification process;GO:0043623//cellular protein complex assembly
ncbi_112736707	2	5.94608e-13	6.5019e-11	ncbi_112736707	2.18704	1.07945	3.30302	At1g07440	PREDICTED: tropinone reductase homolog At5g06060-like [Arachis ipaensis]	Metabolism;Metabolism;Metabolism	Global and overview maps;Global and overview maps;Biosynthesis of other secondary metabolites	ko01100//Metabolic pathways;ko01110//Biosynthesis of secondary metabolites;ko00960//Tropane, piperidine and pyridine alkaloid biosynthesis	K08081;K08081;K08081	-	-	-
ncbi_112751790	4	6.32896e-13	6.89585e-11	ncbi_112751790	1.88395	4.7436	1.65732	RPL6	PREDICTED: 50S ribosomal protein L6, chloroplastic-like [Arachis duranensis]	Genetic Information Processing	Translation	ko03010//Ribosome	K02933	-	-	-
ncbi_112741305	2	7.08393e-13	7.69098e-11	ncbi_112741305	2.02353	1.34479	3.11503	At4g17280	PREDICTED: cytochrome b561 and DOMON domain-containing protein At5g47530-like [Arachis ipaensis]	-	-	-	-	GO:0031224//intrinsic component of membrane	-	GO:0044710//single-organism metabolic process
ncbi_112696294	4	7.17246e-13	7.75948e-11	ncbi_112696294	6.14608	16.326	6.17389	psbW	PREDICTED: photosystem II reaction center W protein, chloroplastic [Arachis duranensis]	Metabolism;Metabolism	Global and overview maps;Energy metabolism	ko01100//Metabolic pathways;ko00195//Photosynthesis	K02721;K02721	-	-	-
ncbi_112695884	1	7.36372e-13	7.93825e-11	ncbi_112695884	3.97903	4.11988	3.10537	RPL21A	PREDICTED: 60S ribosomal protein L21-1 [Arachis duranensis]	Genetic Information Processing	Translation	ko03010//Ribosome	K02889	-	-	-
ncbi_112706236	3	7.83881e-13	8.42065e-11	ncbi_112706236	7.01997	1.50163	9.58728	AHL17	PREDICTED: AT-hook motif nuclear-localized protein 17-like [Arachis duranensis]	-	-	-	-	-	-	-
ncbi_112749912	2	8.35721e-13	8.94602e-11	ncbi_112749912	18.2385	21.8972	24.9004	UBQ10	PREDICTED: polyubiquitin isoform X1 [Pyrus x bretschneideri]	-	-	-	-	-	-	-
ncbi_112791750	1	8.52244e-13	9.09101e-11	ncbi_112791750	6.16114	5.58005	4.82343	RPL27AC	PREDICTED: 60S ribosomal protein L27a-3 [Arachis duranensis]	Genetic Information Processing	Translation	ko03010//Ribosome	K02900	-	-	-
ncbi_112733770	2	9.99061e-13	1.062e-10	ncbi_112733770	3.72175	3.52197	6.184	AS	PREDICTED: hydroquinone glucosyltransferase-like [Arachis duranensis]	-	-	-	-	-	GO:0016757//transferase activity, transferring glycosyl groups	-
ncbi_112711805	4	1.03616e-12	1.09761e-10	ncbi_112711805	2.66035	7.1151	2.20725	psaD	PREDICTED: photosystem I reaction center subunit II, chloroplastic-like [Arachis duranensis]	Metabolism;Metabolism	Global and overview maps;Energy metabolism	ko01100//Metabolic pathways;ko00195//Photosynthesis	K02692;K02692	GO:0009521//photosystem;GO:0043231//intracellular membrane-bounded organelle	-	GO:0044237//cellular metabolic process
ncbi_112706343	3	1.07538e-12	1.13521e-10	ncbi_112706343	3.50428	1.71561	5.49536	HSP17.9-D	PREDICTED: 17.9 kDa class II heat shock protein-like [Arachis duranensis]	Genetic Information Processing	Folding, sorting and degradation	ko04141//Protein processing in endoplasmic reticulum	K13993	-	-	-
ncbi_112801177	1	1.09953e-12	1.15671e-10	ncbi_112801177	3.68764	3.10179	2.45077	RPP2B	PREDICTED: 60S acidic ribosomal protein P2A-like [Arachis duranensis]	Genetic Information Processing	Translation	ko03010//Ribosome	K02943	GO:0030529//intracellular ribonucleoprotein complex	-	GO:0034645//cellular macromolecule biosynthetic process
ncbi_112741143	1	1.24921e-12	1.30965e-10	ncbi_112741143	4.89058	5.57542	3.68287	RPS15AA	PREDICTED: 40S ribosomal protein S15a-1 [Arachis duranensis]	Genetic Information Processing	Translation	ko03010//Ribosome	K02957	GO:0030529//intracellular ribonucleoprotein complex	-	GO:0010467//gene expression
ncbi_112720457	4	1.40168e-12	1.46447e-10	ncbi_112720457	2.64606	7.31584	2.121	PSAK	PREDICTED: photosystem I reaction center subunit psaK, chloroplastic [Arachis ipaensis]	Metabolism;Metabolism	Global and overview maps;Energy metabolism	ko01100//Metabolic pathways;ko00195//Photosynthesis	K02698;K02698	-	-	-
ncbi_112696477	1	1.71939e-12	1.79028e-10	ncbi_112696477	3.17338	3.24245	2.19804	RPS23	PREDICTED: 40S ribosomal protein S23 [Cicer arietinum]	Genetic Information Processing	Translation	ko03010//Ribosome	K02973	-	-	-
ncbi_112709894	4	1.75688e-12	1.82216e-10	ncbi_112709894	4.44403	12.4884	4.16987	PSAH2	PREDICTED: photosystem I reaction center subunit VI-2, chloroplastic-like [Arachis duranensis]	Metabolism;Metabolism	Global and overview maps;Energy metabolism	ko01100//Metabolic pathways;ko00195//Photosynthesis	K02695;K02695	-	-	-
ncbi_112756470	4	1.76195e-12	1.82216e-10	ncbi_112756470	2.62669	5.34376	2.04704	rpl22	PREDICTED: 50S ribosomal protein L22, chloroplastic-like [Arachis ipaensis]	Genetic Information Processing	Translation	ko03010//Ribosome	K02890	GO:0005840//ribosome;GO:0009536//plastid	-	-
ncbi_112750083	3	1.88746e-12	1.94536e-10	ncbi_112750083	3.18434	1.80049	5.44446	UGT74B1	PREDICTED: UDP-glycosyltransferase 74B1-like [Arachis ipaensis]	Metabolism;Metabolism;Metabolism;Metabolism	Global and overview maps;Global and overview maps;Amino acid metabolism;Biosynthesis of other secondary metabolites	ko01110//Biosynthesis of secondary metabolites;ko01210//2-Oxocarboxylic acid metabolism;ko00380//Tryptophan metabolism;ko00966//Glucosinolate biosynthesis	K11820;K11820;K11820;K11820	-	GO:0035251//UDP-glucosyltransferase activity	GO:0009617//response to bacterium;GO:0009683//indoleacetic acid metabolic process;GO:0019758//glycosinolate biosynthetic process;GO:0048588//developmental cell growth
ncbi_112733528	3	2.56771e-12	2.63756e-10	ncbi_112733528	5.41392	1.22747	7.87278	HSP17.3-B	PREDICTED: 17.3 kDa class I heat shock protein-like [Arachis ipaensis]	Genetic Information Processing	Folding, sorting and degradation	ko04141//Protein processing in endoplasmic reticulum	K13993	-	-	-
ncbi_112711567	3	2.71191e-12	2.77635e-10	ncbi_112711567	2.57439	1.9065	4.87791	ATX1	PREDICTED: copper transport protein ATX1-like [Arachis duranensis]	-	-	-	-	-	-	-
ncbi_114925909	3	2.73495e-12	2.79057e-10	ncbi_114925909	0	0.00696895	0.00929538	-	-	-	-	-	-	-	-	-
ncbi_112756413	4	3.44535e-12	3.50369e-10	ncbi_112756413	2.50645	5.74876	1.98802	RPS17	PREDICTED: 30S ribosomal protein S17, chloroplastic-like [Arachis ipaensis]	Genetic Information Processing	Translation	ko03010//Ribosome	K02961	GO:0000314//organellar small ribosomal subunit;GO:0009526//plastid envelope;GO:0009532//plastid stroma;GO:0031976//plastid thylakoid	GO:0003723//RNA binding;GO:0005198//structural molecule activity	GO:0006412//translation
ncbi_112732900	4	4.45993e-12	4.52038e-10	ncbi_112732900	2.62922	5.80372	2.12793	ACL1.1	PREDICTED: acyl carrier protein 4, chloroplastic-like [Arachis ipaensis]	-	-	-	-	-	-	-
ncbi_112776352	3	4.56578e-12	4.61234e-10	ncbi_112776352	7.80531	5.68649	10.9281	ZAT5	PREDICTED: zinc finger protein ZAT11-like [Arachis ipaensis]	-	-	-	-	-	-	-
ncbi_112782728	4	6.3794e-12	6.42319e-10	ncbi_112782728	4.1565	0.806744	1.85972	ACA12	calcium-transporting ATPase [Medicago truncatula]	-	-	-	-	-	-	-
ncbi_112791710	2	6.75273e-12	6.77672e-10	ncbi_112791710	1.55881	3.92638	2.97526	RBCX2	chaperonin-like RbcX protein 2, chloroplastic [Cajanus cajan]	-	-	-	-	-	GO:0005515//protein binding	GO:0006457//protein folding
ncbi_112766847	4	7.66682e-12	7.66883e-10	ncbi_112766847	3.01589	7.22369	2.59771	PSAEB	PREDICTED: photosystem I reaction center subunit IV B, chloroplastic-like [Arachis ipaensis]	Metabolism;Metabolism	Global and overview maps;Energy metabolism	ko01100//Metabolic pathways;ko00195//Photosynthesis	K02693;K02693	-	-	-
ncbi_112740864	4	7.98418e-12	7.96017e-10	ncbi_112740864	2.31062	4.3518	1.90206	RPL11	PREDICTED: 50S ribosomal protein L11, chloroplastic [Arachis ipaensis]	Genetic Information Processing	Translation	ko03010//Ribosome	K02867	GO:0030529//intracellular ribonucleoprotein complex	-	GO:0010467//gene expression
ncbi_112744436	4	8.48247e-12	8.42942e-10	ncbi_112744436	1.87756	3.42726	1.47173	RPS17	PREDICTED: 30S ribosomal protein S17, chloroplastic [Arachis ipaensis]	Genetic Information Processing	Translation	ko03010//Ribosome	K02961	GO:0000314//organellar small ribosomal subunit;GO:0009526//plastid envelope;GO:0009532//plastid stroma;GO:0031976//plastid thylakoid	GO:0003723//RNA binding;GO:0005198//structural molecule activity	GO:0006412//translation
ncbi_112741037	4	9.14647e-12	9.05976e-10	ncbi_112741037	2.25075	5.72137	1.80118	SEND33	PREDICTED: ferredoxin-1, chloroplastic-like [Arachis ipaensis]	Metabolism	Energy metabolism	ko00195//Photosynthesis	K02639	-	GO:0043169//cation binding;GO:0051536//iron-sulfur cluster binding	GO:0006091//generation of precursor metabolites and energy
ncbi_112696089	1	9.25807e-12	9.14062e-10	ncbi_112696089	2.49628	2.06262	1.66259	RPS20B	PREDICTED: 40S ribosomal protein S20-2-like [Arachis duranensis]	Genetic Information Processing	Translation	ko03010//Ribosome	K02969	GO:0044391//ribosomal subunit	-	GO:0010467//gene expression
ncbi_112741437	4	1.0923e-11	1.07497e-09	ncbi_112741437	4.15992	13.3681	4.37948	PSAF	PREDICTED: photosystem I reaction center subunit III, chloroplastic-like [Arachis ipaensis]	Metabolism;Metabolism	Global and overview maps;Energy metabolism	ko01100//Metabolic pathways;ko00195//Photosynthesis	K02694;K02694	GO:0043234//protein complex	-	GO:0044237//cellular metabolic process
ncbi_112701153	3	1.1484e-11	1.12583e-09	ncbi_112701153	4.50061	3.39113	7.86997	--	stress induced protein [Medicago truncatula]	-	-	-	-	-	-	-
ncbi_112764252	4	1.15137e-11	1.12583e-09	ncbi_112764252	4.8182	21.6403	5.95667	PSBP	PREDICTED: oxygen-evolving enhancer protein 2, chloroplastic-like [Arachis ipaensis]	Metabolism;Metabolism	Global and overview maps;Energy metabolism	ko01100//Metabolic pathways;ko00195//Photosynthesis	K02717;K02717	-	-	-
ncbi_112803102	2	1.21566e-11	1.1849e-09	ncbi_112803102	4.82951	4.55624	6.99524	PMEI11	PREDICTED: 21 kDa protein-like [Arachis duranensis]	-	-	-	-	-	GO:0052689//carboxylic ester hydrolase activity	GO:0009892//negative regulation of metabolic process
ncbi_112759041	1	1.22595e-11	1.19112e-09	ncbi_112759041	3.88793	3.55114	2.86212	RPS23	PREDICTED: 40S ribosomal protein S23 [Cicer arietinum]	Genetic Information Processing	Translation	ko03010//Ribosome	K02973	-	-	-
ncbi_112702075	4	1.24852e-11	1.2092e-09	ncbi_112702075	3.96092	16.8831	4.69416	PSBP	PREDICTED: oxygen-evolving enhancer protein 2, chloroplastic-like [Arachis duranensis]	Metabolism;Metabolism	Global and overview maps;Energy metabolism	ko01100//Metabolic pathways;ko00195//Photosynthesis	K02717;K02717	-	-	-
ncbi_112792690	1	1.32466e-11	1.27888e-09	ncbi_112792690	3.89003	2.97113	2.78219	RPL32A	PREDICTED: 60S ribosomal protein L32-1-like [Arachis ipaensis]	Genetic Information Processing	Translation	ko03010//Ribosome	K02912	-	-	-
ncbi_112727978	4	1.38487e-11	1.33279e-09	ncbi_112727978	4.81387	19.5468	5.74327	LHCB4.1	PREDICTED: chlorophyll a-b binding protein CP29.2, chloroplastic-like [Arachis ipaensis]	Metabolism;Metabolism	Global and overview maps;Energy metabolism	ko01100//Metabolic pathways;ko00196//Photosynthesis - antenna proteins	K08915;K08915	GO:0009521//photosystem;GO:0031224//intrinsic component of membrane;GO:0031976//plastid thylakoid;GO:0044434//chloroplast part	GO:0043169//cation binding;GO:0046906//tetrapyrrole binding	GO:0006091//generation of precursor metabolites and energy;GO:0006464//cellular protein modification process;GO:0009642//response to light intensity;GO:0034285//response to disaccharide;GO:0043269//regulation of ion transport
ncbi_112802855	4	2.04445e-11	1.96138e-09	ncbi_112802855	1.98598	5.24466	1.83565	RPL6	PREDICTED: 50S ribosomal protein L6, chloroplastic-like [Arachis duranensis]	Genetic Information Processing	Translation	ko03010//Ribosome	K02933	-	-	-
ncbi_112756256	1	2.06048e-11	1.97057e-09	ncbi_112756256	2.89884	1.86982	1.78918	RPL22B	PREDICTED: 60S ribosomal protein L22-2-like [Arachis duranensis]	Genetic Information Processing	Translation	ko03010//Ribosome	K02891	GO:0030529//intracellular ribonucleoprotein complex	-	GO:0010467//gene expression
ncbi_112782835	1	2.41646e-11	2.30379e-09	ncbi_112782835	3.84681	4.4574	2.82809	RPL18A	PREDICTED: 60S ribosomal protein L18a [Arachis ipaensis]	Genetic Information Processing	Translation	ko03010//Ribosome	K02882	GO:0030529//intracellular ribonucleoprotein complex	-	GO:0010467//gene expression
ncbi_112702855	3	2.67855e-11	2.54571e-09	ncbi_112702855	0.00969917	0	0.0119611	--	PREDICTED: uncharacterized protein LOC107458421 [Arachis duranensis]	-	-	-	-	-	-	-
ncbi_112789358	3	2.71615e-11	2.57343e-09	ncbi_112789358	3.50385	1.47572	5.59715	HSP22	PREDICTED: heat shock 22 kDa protein, mitochondrial isoform X1 [Arachis duranensis]	Genetic Information Processing	Folding, sorting and degradation	ko04141//Protein processing in endoplasmic reticulum	K13993	-	-	-
ncbi_112735433	4	2.79991e-11	2.64457e-09	ncbi_112735433	7.28139	22.4884	8.00705	PSBQ2	PREDICTED: oxygen-evolving enhancer protein 3-2, chloroplastic [Arachis duranensis]	Metabolism;Metabolism	Global and overview maps;Energy metabolism	ko01100//Metabolic pathways;ko00195//Photosynthesis	K08901;K08901	-	-	-
ncbi_112736810	3	3.21432e-11	3.02662e-09	ncbi_112736810	3.94988	2.10625	5.94421	EP3	PREDICTED: endochitinase EP3-like [Arachis ipaensis]	Metabolism;Metabolism	Global and overview maps;Carbohydrate metabolism	ko01100//Metabolic pathways;ko00520//Amino sugar and nucleotide sugar metabolism	K01183;K01183	-	-	-
ncbi_112775619	3	3.835e-11	3.59994e-09	ncbi_112775619	2.34235	1.05092	3.43965	--	PREDICTED: uncharacterized protein LOC107618464 isoform X1 [Arachis ipaensis]	-	-	-	-	-	-	-
ncbi_112792322	2	4.96767e-11	4.64889e-09	ncbi_112792322	5.92544	2.0881	7.09036	PGIP1	PREDICTED: polygalacturonase inhibitor 2-like [Arachis duranensis]	-	-	-	-	-	-	-
ncbi_112783179	4	5.39998e-11	5.038e-09	ncbi_112783179	43.3458	138.892	53.0859	RBCS	PREDICTED: ribulose bisphosphate carboxylase small chain 1, chloroplastic-like [Arachis ipaensis]	Metabolism;Metabolism;Metabolism;Metabolism	Global and overview maps;Global and overview maps;Energy metabolism;Carbohydrate metabolism	ko01100//Metabolic pathways;ko01200//Carbon metabolism;ko00710//Carbon fixation in photosynthetic organisms;ko00630//Glyoxylate and dicarboxylate metabolism	K01602;K01602;K01602;K01602	GO:0009536//plastid	GO:0016831//carboxy-lyase activity	GO:0043094//cellular metabolic compound salvage;GO:0044710//single-organism metabolic process
ncbi_112695907	1	6.0971e-11	5.67105e-09	ncbi_112695907	2.63043	2.23464	1.76384	RPS5	PREDICTED: 40S ribosomal protein S5-like [Arachis duranensis]	Genetic Information Processing	Translation	ko03010//Ribosome	K02989	GO:0044391//ribosomal subunit	GO:0005198//structural molecule activity	GO:0010467//gene expression
ncbi_112720727	1	6.98776e-11	6.47971e-09	ncbi_112720727	3.17757	2.95114	2.23294	RPL37A	PREDICTED: 60S ribosomal protein L37a [Ricinus communis]	Genetic Information Processing	Translation	ko03010//Ribosome	K02921	GO:0030529//intracellular ribonucleoprotein complex	-	GO:0010467//gene expression
ncbi_112784081	4	8.06418e-11	7.45521e-09	ncbi_112784081	2.03682	7.25479	1.93788	PSBY	PREDICTED: photosystem II core complex proteins psbY, chloroplastic [Arachis ipaensis]	Metabolism;Metabolism	Global and overview maps;Energy metabolism	ko01100//Metabolic pathways;ko00195//Photosynthesis	K02723;K02723	GO:0009521//photosystem;GO:0009534//chloroplast thylakoid;GO:0031224//intrinsic component of membrane	GO:0046914//transition metal ion binding	GO:0000097//sulfur amino acid biosynthetic process;GO:0006091//generation of precursor metabolites and energy;GO:0006996//organelle organization;GO:0031399//regulation of protein modification process;GO:0043623//cellular protein complex assembly
ncbi_112795836	1	9.00371e-11	8.29864e-09	ncbi_112795836	5.21523	6.80456	4.48593	RPS15AA	PREDICTED: 40S ribosomal protein S15a-1 [Arachis duranensis]	Genetic Information Processing	Translation	ko03010//Ribosome	K02957	GO:0030529//intracellular ribonucleoprotein complex	-	GO:0010467//gene expression
ncbi_112749644	2	9.28777e-11	8.53467e-09	ncbi_112749644	3.05023	2.38977	4.19315	tlp	PREDICTED: protein P21-like [Arachis ipaensis]	-	-	-	-	-	-	-
ncbi_112775378	4	1.13426e-10	1.03916e-08	ncbi_112775378	1.65695	4.42311	1.45464	TKL-2	PREDICTED: transketolase, chloroplastic [Arachis ipaensis]	Metabolism;Metabolism;Metabolism;Metabolism;Metabolism;Metabolism	Global and overview maps;Global and overview maps;Global and overview maps;Global and overview maps;Energy metabolism;Carbohydrate metabolism	ko01100//Metabolic pathways;ko01110//Biosynthesis of secondary metabolites;ko01200//Carbon metabolism;ko01230//Biosynthesis of amino acids;ko00710//Carbon fixation in photosynthetic organisms;ko00030//Pentose phosphate pathway	K00615;K00615;K00615;K00615;K00615;K00615	-	GO:0016744//transferase activity, transferring aldehyde or ketonic groups	-
ncbi_112710433	4	1.14972e-10	1.05017e-08	ncbi_112710433	1.97507	5.03458	1.8553	psaD	PREDICTED: photosystem I reaction center subunit II, chloroplastic-like [Arachis duranensis]	Metabolism;Metabolism	Global and overview maps;Energy metabolism	ko01100//Metabolic pathways;ko00195//Photosynthesis	K02692;K02692	GO:0009521//photosystem;GO:0043231//intracellular membrane-bounded organelle	-	GO:0044237//cellular metabolic process
ncbi_112736736	1	1.97752e-10	1.8009e-08	ncbi_112736736	2.46777	2.37137	1.66854	RPS15D	PREDICTED: 40S ribosomal protein S15-4 [Arachis duranensis]	Genetic Information Processing	Translation	ko03010//Ribosome	K02958	GO:0044391//ribosomal subunit	GO:0005198//structural molecule activity	GO:0010467//gene expression
ncbi_112707437	4	2.27401e-10	2.06475e-08	ncbi_112707437	6.10971	6.27518	4.35625	ERF4	PREDICTED: ethylene-responsive transcription factor 4-like [Arachis duranensis]	-	-	-	-	-	-	-
ncbi_112707348	4	2.31824e-10	2.09866e-08	ncbi_112707348	4.91937	16.1308	5.45221	CAB13	PREDICTED: chlorophyll a-b binding protein 13, chloroplastic [Arachis ipaensis]	Metabolism;Metabolism	Global and overview maps;Energy metabolism	ko01100//Metabolic pathways;ko00196//Photosynthesis - antenna proteins	K08914;K08914	GO:0009521//photosystem;GO:0031224//intrinsic component of membrane	GO:0043169//cation binding;GO:0046906//tetrapyrrole binding	GO:0006091//generation of precursor metabolites and energy;GO:0006464//cellular protein modification process
ncbi_112775957	2	3.16486e-10	2.85662e-08	ncbi_112775957	2.17443	1.18938	3.31493	FDX3	PREDICTED: ferredoxin, root R-B2-like [Arachis duranensis]	Metabolism	Energy metabolism	ko00195//Photosynthesis	K02639	-	-	-
ncbi_112711232	1	3.91503e-10	3.5233e-08	ncbi_112711232	2.65953	2.42903	1.80277	RPL14B	PREDICTED: probable 60S ribosomal protein L14 [Arachis duranensis]	Genetic Information Processing	Translation	ko03010//Ribosome	K02875	-	-	-
ncbi_112802235	1	4.05052e-10	3.63451e-08	ncbi_112802235	2.44648	2.37606	1.66232	RPS7	PREDICTED: 40S ribosomal protein S7-like [Arachis duranensis]	Genetic Information Processing	Translation	ko03010//Ribosome	K02993	GO:0030529//intracellular ribonucleoprotein complex	-	GO:0010467//gene expression
ncbi_112744048	1	4.16834e-10	3.72926e-08	ncbi_112744048	2.41917	2.74723	1.68431	RPL7A-1	PREDICTED: 60S ribosomal protein L7a [Arachis duranensis]	Genetic Information Processing	Translation	ko03010//Ribosome	K02936	-	-	-
ncbi_112737988	4	4.20874e-10	3.75439e-08	ncbi_112737988	1.61854	3.73896	1.4541	RPS20	PREDICTED: 30S ribosomal protein S20, chloroplastic [Arachis ipaensis]	Genetic Information Processing	Translation	ko03010//Ribosome	K02968	GO:0009526//plastid envelope;GO:0009532//plastid stroma;GO:0030529//intracellular ribonucleoprotein complex	GO:0003723//RNA binding;GO:0005198//structural molecule activity	GO:0006779//porphyrin-containing compound biosynthetic process;GO:0010467//gene expression;GO:0016072//rRNA metabolic process
ncbi_112754605	2	4.51657e-10	4.01724e-08	ncbi_112754605	7.38247	8.13962	9.73288	NHL10	PREDICTED: NDR1/HIN1-Like protein 3-like [Arachis ipaensis]	-	-	-	-	-	-	-
ncbi_112796122	1	4.85657e-10	4.3071e-08	ncbi_112796122	3.82297	3.69987	2.75643	RPL9	PREDICTED: 60S ribosomal protein L9 [Arachis duranensis]	Genetic Information Processing	Translation	ko03010//Ribosome	K02940	-	-	-
ncbi_112732807	1	4.90454e-10	4.33704e-08	ncbi_112732807	2.35505	3.06675	1.87799	RPS11A	PREDICTED: 40S ribosomal protein S11 [Arachis ipaensis]	Genetic Information Processing	Translation	ko03010//Ribosome	K02949	GO:0030529//intracellular ribonucleoprotein complex	-	GO:0010467//gene expression
ncbi_112790983	4	5.91186e-10	5.21269e-08	ncbi_112790983	2.39466	5.87307	2.08629	ACL1	PREDICTED: acyl carrier protein 1, chloroplastic-like [Arachis duranensis]	-	-	-	-	-	-	-
ncbi_112703165	3	6.01461e-10	5.288e-08	ncbi_112703165	6.60971	6.28063	10.0445	CP1	PREDICTED: calmodulin [Arachis duranensis]	Organismal Systems;Environmental Information Processing;Environmental Information Processing	Environmental adaptation;Signal transduction;Signal transduction	ko04626//Plant-pathogen interaction;ko04016//MAPK signaling pathway - plant;ko04070//Phosphatidylinositol signaling system	K02183;K02183;K02183	GO:0044444//cytoplasmic part	-	-
ncbi_36489123	1	6.20055e-10	5.43581e-08	ncbi_36489123	35.4581	21.881	17.9409	matK	maturase K (chloroplast) [Arachis hypogaea]	-	-	-	-	GO:0043231//intracellular membrane-bounded organelle	-	-
ncbi_112754741	2	7.74774e-10	6.77272e-08	ncbi_112754741	1.95507	4.46225	3.94467	PER44	PREDICTED: peroxidase 44-like [Arachis ipaensis]	Metabolism;Metabolism;Metabolism	Global and overview maps;Global and overview maps;Biosynthesis of other secondary metabolites	ko01100//Metabolic pathways;ko01110//Biosynthesis of secondary metabolites;ko00940//Phenylpropanoid biosynthesis	K00430;K00430;K00430	-	GO:0003824//catalytic activity;GO:0043169//cation binding;GO:0046906//tetrapyrrole binding	GO:0006950//response to stress;GO:0044710//single-organism metabolic process
ncbi_112707270	4	8.78926e-10	7.66122e-08	ncbi_112707270	1.73478	4.16229	1.45329	RPL24	PREDICTED: 50S ribosomal protein L24, chloroplastic [Arachis duranensis]	Genetic Information Processing	Translation	ko03010//Ribosome	K02895	GO:0009526//plastid envelope;GO:0009532//plastid stroma;GO:0030529//intracellular ribonucleoprotein complex	GO:0003723//RNA binding;GO:0005198//structural molecule activity	GO:0006090//pyruvate metabolic process;GO:0006412//translation
ncbi_112749519	1	9.66328e-10	8.39907e-08	ncbi_112749519	2.72465	1.96674	1.78486	RPL8C	PREDICTED: 60S ribosomal protein L8-3 [Arachis duranensis]	Genetic Information Processing	Translation	ko03010//Ribosome	K02938	GO:0030529//intracellular ribonucleoprotein complex	-	GO:0010467//gene expression
ncbi_112717034	1	1.06519e-09	9.23206e-08	ncbi_112717034	3.05057	1.73168	1.87423	RPS9C	PREDICTED: 40S ribosomal protein S9-2 [Arachis duranensis]	Genetic Information Processing	Translation	ko03010//Ribosome	K02997	-	-	-
