# Supplementary material for: scRNA-seq Reveals the Mechanism of Fatty Acid Desaturase 2 Mutation to Repress Leaf Growth in Peanut (Arachis hypogaea L.)
Source: Cells. 2023 Sep 19;12(18):2305. doi: 10.3390/cells12182305 (PMC10527976; doi:10.3390/cells12182305)
Supplement: Supplementary file 1 [file cells-12-02305-s001.zip › Table S26 DEGs in cell cycle.xlsx]

## Sheet: Sheet1
Target_Phase	Gene ID	Gene Name	Target_Phase_pct	Other_Phase_pct	Target_Phase_mean	Other_Phase_mean	Log2FC	Pvalue	Qvalue	Description	KEGG_A_class	KEGG_B_class	Pathway	K_ID	GO Component	GO Function	GO Process
G1	ncbi_112716705	ncbi_112716705	0.993	0.98	219.328	117.533	0.900027	1.05805e-153	7.8754e-149	PREDICTED: ribulose bisphosphate carboxylase small chain 1, chloroplastic-like [Arachis duranensis]	Metabolism;Metabolism;Metabolism;Metabolism	Global and overview maps;Global and overview maps;Energy metabolism;Carbohydrate metabolism	ko01100//Metabolic pathways;ko01200//Carbon metabolism;ko00710//Carbon fixation in photosynthetic organisms;ko00630//Glyoxylate and dicarboxylate metabolism	K01602;K01602;K01602;K01602	GO:0009536//plastid	GO:0016831//carboxy-lyase activity	GO:0043094//cellular metabolic compound salvage;GO:0044710//single-organism metabolic process
G1	ncbi_112803074	ncbi_112803074	0.952	0.652	27.5544	14.748	0.901762	2.8146e-147	2.09499e-142	PREDICTED: chlorophyll a-b binding protein 6A, chloroplastic [Arachis duranensis]	Metabolism	Energy metabolism	ko00196//Photosynthesis - antenna proteins	K08907	-	-	-
G1	ncbi_112792125	ncbi_112792125	0.942	0.551	30.79	16.2935	0.918162	2.84829e-145	2.12007e-140	PREDICTED: ferredoxin [Arachis duranensis]	Metabolism	Energy metabolism	ko00195//Photosynthesis	K02639	-	GO:0043169//cation binding;GO:0051536//iron-sulfur cluster binding	GO:0006091//generation of precursor metabolites and energy
G1	ncbi_112752023	ncbi_112752023	0.942	0.575	26.4312	13.9959	0.91724	9.32436e-145	6.9404e-140	PREDICTED: chlorophyll a-b binding protein 6A, chloroplastic [Arachis duranensis]	Metabolism	Energy metabolism	ko00196//Photosynthesis - antenna proteins	K08907	-	-	-
G1	ncbi_112767125	ncbi_112767125	0.937	0.59	30.129	16.0852	0.905422	3.14798e-142	2.34314e-137	PREDICTED: chlorophyll a-b binding protein 215, chloroplastic [Arachis duranensis]	Metabolism;Metabolism	Global and overview maps;Energy metabolism	ko01100//Metabolic pathways;ko00196//Photosynthesis - antenna proteins	K08913;K08913	GO:0009521//photosystem;GO:0031224//intrinsic component of membrane	GO:0043169//cation binding;GO:0046906//tetrapyrrole binding	GO:0006091//generation of precursor metabolites and energy;GO:0006464//cellular protein modification process
G1	ncbi_112771718	ncbi_112771718	0.937	0.608	22.9749	12.3503	0.895514	7.45483e-141	5.54886e-136	PREDICTED: chlorophyll a-b binding protein 13, chloroplastic [Arachis ipaensis]	Metabolism;Metabolism	Global and overview maps;Energy metabolism	ko01100//Metabolic pathways;ko00196//Photosynthesis - antenna proteins	K08914;K08914	GO:0009521//photosystem;GO:0031224//intrinsic component of membrane	GO:0043169//cation binding;GO:0046906//tetrapyrrole binding	GO:0006091//generation of precursor metabolites and energy;GO:0006464//cellular protein modification process
G1	ncbi_112783179	ncbi_112783179	0.987	0.969	117.835	68.5203	0.782171	4.41847e-139	3.2888e-134	PREDICTED: ribulose bisphosphate carboxylase small chain 1, chloroplastic-like [Arachis ipaensis]	Metabolism;Metabolism;Metabolism;Metabolism	Global and overview maps;Global and overview maps;Energy metabolism;Carbohydrate metabolism	ko01100//Metabolic pathways;ko01200//Carbon metabolism;ko00710//Carbon fixation in photosynthetic organisms;ko00630//Glyoxylate and dicarboxylate metabolism	K01602;K01602;K01602;K01602	GO:0009536//plastid	GO:0016831//carboxy-lyase activity	GO:0043094//cellular metabolic compound salvage;GO:0044710//single-organism metabolic process
G1	ncbi_112764252	ncbi_112764252	0.899	0.514	16.6598	8.7438	0.930037	1.9464e-138	1.44876e-133	PREDICTED: oxygen-evolving enhancer protein 2, chloroplastic-like [Arachis ipaensis]	Metabolism;Metabolism	Global and overview maps;Energy metabolism	ko01100//Metabolic pathways;ko00195//Photosynthesis	K02717;K02717	-	-	-
G1	ncbi_112803007	ncbi_112803007	0.899	0.49	18.3761	10.0379	0.872369	3.67742e-137	2.73721e-132	PREDICTED: chlorophyll a-b binding protein of LHCII type 1 [Arachis duranensis]	Metabolism;Metabolism	Global and overview maps;Energy metabolism	ko01100//Metabolic pathways;ko00196//Photosynthesis - antenna proteins	K08912;K08912	-	-	-
G1	ncbi_112701750	ncbi_112701750	0.942	0.61	29.7642	16.2001	0.877577	3.68176e-136	2.74044e-131	PREDICTED: chlorophyll a-b binding protein 215, chloroplastic [Arachis duranensis]	Metabolism;Metabolism	Global and overview maps;Energy metabolism	ko01100//Metabolic pathways;ko00196//Photosynthesis - antenna proteins	K08913;K08913	GO:0009521//photosystem;GO:0031224//intrinsic component of membrane	GO:0043169//cation binding;GO:0046906//tetrapyrrole binding	GO:0006091//generation of precursor metabolites and energy;GO:0006464//cellular protein modification process
G1	ncbi_112734296	ncbi_112734296	0.933	0.544	28.8429	15.5945	0.887177	3.94598e-136	2.93711e-131	PREDICTED: ferredoxin [Arachis duranensis]	Metabolism	Energy metabolism	ko00195//Photosynthesis	K02639	-	GO:0043169//cation binding;GO:0051536//iron-sulfur cluster binding	GO:0006091//generation of precursor metabolites and energy
G1	ncbi_112702075	ncbi_112702075	0.887	0.497	13.0487	6.87041	0.925434	7.371e-135	5.48645e-130	PREDICTED: oxygen-evolving enhancer protein 2, chloroplastic-like [Arachis duranensis]	Metabolism;Metabolism	Global and overview maps;Energy metabolism	ko01100//Metabolic pathways;ko00195//Photosynthesis	K02717;K02717	-	-	-
G1	ncbi_112751942	ncbi_112751942	0.902	0.512	17.3644	9.63109	0.850364	1.40058e-133	1.04249e-128	PREDICTED: chlorophyll a-b binding protein of LHCII type 1 [Arachis duranensis]	Metabolism;Metabolism	Global and overview maps;Energy metabolism	ko01100//Metabolic pathways;ko00196//Photosynthesis - antenna proteins	K08912;K08912	-	-	-
G1	ncbi_112790492	ncbi_112790492	0.847	0.444	11.1953	5.81153	0.945907	6.9503e-133	5.17332e-128	membrane family protein [Populus trichocarpa]	-	-	-	-	-	-	GO:0044237//cellular metabolic process
G1	ncbi_112727978	ncbi_112727978	0.907	0.533	15.6554	8.39172	0.899626	2.14346e-132	1.59545e-127	PREDICTED: chlorophyll a-b binding protein CP29.2, chloroplastic-like [Arachis ipaensis]	Metabolism;Metabolism	Global and overview maps;Energy metabolism	ko01100//Metabolic pathways;ko00196//Photosynthesis - antenna proteins	K08915;K08915	GO:0009521//photosystem;GO:0031224//intrinsic component of membrane;GO:0031976//plastid thylakoid;GO:0044434//chloroplast part	GO:0043169//cation binding;GO:0046906//tetrapyrrole binding	GO:0006091//generation of precursor metabolites and energy;GO:0006464//cellular protein modification process;GO:0009642//response to light intensity;GO:0034285//response to disaccharide;GO:0043269//regulation of ion transport
G1	ncbi_112792338	ncbi_112792338	0.978	0.82	93.8248	52.2905	0.843419	1.21276e-127	9.02692e-123	PREDICTED: chlorophyll a-b binding protein of LHCII type 1-like [Arachis duranensis]	Metabolism;Metabolism	Global and overview maps;Energy metabolism	ko01100//Metabolic pathways;ko00196//Photosynthesis - antenna proteins	K08912;K08912	-	-	-
G1	ncbi_112765995	ncbi_112765995	0.938	0.594	34.604	19.3356	0.839681	5.54306e-125	4.12587e-120	PREDICTED: plastocyanin-like [Arachis duranensis]	Metabolism	Energy metabolism	ko00195//Photosynthesis	K02638	-	-	-
G1	ncbi_112738311	ncbi_112738311	0.81	0.414	9.10174	4.70274	0.952641	6.68777e-125	4.9779e-120	membrane family protein [Populus trichocarpa]	-	-	-	-	-	-	GO:0044237//cellular metabolic process
G1	ncbi_112801730	ncbi_112801730	0.924	0.593	18.0608	10.1133	0.836606	1.81955e-124	1.35435e-119	PREDICTED: chlorophyll a-b binding protein CP26, chloroplastic [Arachis duranensis]	Metabolism;Metabolism	Global and overview maps;Energy metabolism	ko01100//Metabolic pathways;ko00196//Photosynthesis - antenna proteins	K08916;K08916	GO:0009521//photosystem;GO:0031224//intrinsic component of membrane	GO:0043169//cation binding;GO:0046906//tetrapyrrole binding	GO:0006091//generation of precursor metabolites and energy;GO:0006464//cellular protein modification process
G1	ncbi_112734545	ncbi_112734545	0.961	0.717	60.8212	34.5732	0.814919	3.59847e-124	2.67845e-119	PREDICTED: chlorophyll a-b binding protein of LHCII type 1-like [Arachis ipaensis]	Metabolism;Metabolism	Global and overview maps;Energy metabolism	ko01100//Metabolic pathways;ko00196//Photosynthesis - antenna proteins	K08912;K08912	-	-	-
G1	ncbi_112772315	ncbi_112772315	0.92	0.59	17.3294	9.55428	0.859005	3.65333e-124	2.71928e-119	PREDICTED: photosystem I subunit O [Arachis ipaensis]	Metabolism	Energy metabolism	ko00195//Photosynthesis	K14332	GO:0009521//photosystem;GO:0009536//plastid	-	GO:0000097//sulfur amino acid biosynthetic process;GO:0006873//cellular ion homeostasis;GO:0006996//organelle organization;GO:0009765//photosynthesis, light harvesting;GO:0016072//rRNA metabolic process;GO:0030001//metal ion transport;GO:0031399//regulation of protein modification process;GO:0043623//cellular protein complex assembly
G1	ncbi_112750192	ncbi_112750192	0.918	0.561	16.6237	9.31127	0.836192	1.21581e-123	9.04966e-119	PREDICTED: chlorophyll a-b binding protein CP29.2, chloroplastic-like [Arachis duranensis]	Metabolism;Metabolism	Global and overview maps;Energy metabolism	ko01100//Metabolic pathways;ko00196//Photosynthesis - antenna proteins	K08915;K08915	GO:0009521//photosystem;GO:0031224//intrinsic component of membrane;GO:0031976//plastid thylakoid;GO:0044434//chloroplast part	GO:0043169//cation binding;GO:0046906//tetrapyrrole binding	GO:0006091//generation of precursor metabolites and energy;GO:0006464//cellular protein modification process;GO:0009642//response to light intensity;GO:0034285//response to disaccharide;GO:0043269//regulation of ion transport
G1	ncbi_112765959	ncbi_112765959	0.843	0.449	10.8165	5.83549	0.890309	8.14896e-123	6.06551e-118	PREDICTED: chlorophyll a-b binding protein 8, chloroplastic [Arachis duranensis]	Metabolism	Energy metabolism	ko00196//Photosynthesis - antenna proteins	K08909	-	-	-
G1	ncbi_112765233	ncbi_112765233	0.863	0.463	11.5824	6.39981	0.85583	1.17399e-122	8.73836e-118	PREDICTED: chlorophyll a-b binding protein 8, chloroplastic [Arachis duranensis]	Metabolism	Energy metabolism	ko00196//Photosynthesis - antenna proteins	K08909	-	-	-
G1	ncbi_112744254	ncbi_112744254	0.868	0.458	13.273	7.42692	0.837653	1.66317e-122	1.23795e-117	PREDICTED: photosystem I reaction center subunit XI, chloroplastic [Arachis ipaensis]	Metabolism;Metabolism	Global and overview maps;Energy metabolism	ko01100//Metabolic pathways;ko00195//Photosynthesis	K02699;K02699	GO:0009521//photosystem;GO:0009526//plastid envelope;GO:0031224//intrinsic component of membrane;GO:0031976//plastid thylakoid;GO:0044434//chloroplast part	-	GO:0006091//generation of precursor metabolites and energy;GO:0006873//cellular ion homeostasis;GO:0006996//organelle organization;GO:0030001//metal ion transport;GO:0043623//cellular protein complex assembly
G1	ncbi_112734748	ncbi_112734748	0.907	0.53	14.4105	8.10508	0.830221	3.82145e-122	2.84442e-117	PREDICTED: chlorophyll a-b binding protein 7, chloroplastic [Arachis duranensis]	Metabolism	Energy metabolism	ko00196//Photosynthesis - antenna proteins	K08908	-	-	-
G1	ncbi_112771801	ncbi_112771801	0.964	0.776	36.2801	21.487	0.75571	4.45159e-122	3.31345e-117	PREDICTED: photosystem II 10 kDa polypeptide, chloroplastic [Arachis ipaensis]	Metabolism;Metabolism	Global and overview maps;Energy metabolism	ko01100//Metabolic pathways;ko00195//Photosynthesis	K03541;K03541	-	-	-
G1	ncbi_112716706	ncbi_112716706	0.975	0.882	160.128	86.9682	0.880669	1.89873e-121	1.41328e-116	PREDICTED: ribulose bisphosphate carboxylase small chain 1, chloroplastic-like [Arachis duranensis]	Metabolism;Metabolism;Metabolism;Metabolism	Global and overview maps;Global and overview maps;Energy metabolism;Carbohydrate metabolism	ko01100//Metabolic pathways;ko01200//Carbon metabolism;ko00710//Carbon fixation in photosynthetic organisms;ko00630//Glyoxylate and dicarboxylate metabolism	K01602;K01602;K01602;K01602	GO:0009536//plastid	GO:0016831//carboxy-lyase activity	GO:0043094//cellular metabolic compound salvage;GO:0044710//single-organism metabolic process
G1	ncbi_112707348	ncbi_112707348	0.894	0.558	12.9468	7.0859	0.869568	2.79322e-121	2.07908e-116	PREDICTED: chlorophyll a-b binding protein 13, chloroplastic [Arachis ipaensis]	Metabolism;Metabolism	Global and overview maps;Energy metabolism	ko01100//Metabolic pathways;ko00196//Photosynthesis - antenna proteins	K08914;K08914	GO:0009521//photosystem;GO:0031224//intrinsic component of membrane	GO:0043169//cation binding;GO:0046906//tetrapyrrole binding	GO:0006091//generation of precursor metabolites and energy;GO:0006464//cellular protein modification process
G1	ncbi_112790006	ncbi_112790006	0.763	0.402	6.96842	3.51802	0.986069	1.39702e-120	1.03984e-115	PREDICTED: chlorophyll a-b binding protein 13, chloroplastic [Arachis duranensis]	Metabolism;Metabolism	Global and overview maps;Energy metabolism	ko01100//Metabolic pathways;ko00196//Photosynthesis - antenna proteins	K08914;K08914	GO:0009521//photosystem;GO:0031224//intrinsic component of membrane	GO:0043169//cation binding;GO:0046906//tetrapyrrole binding	GO:0006091//generation of precursor metabolites and energy;GO:0006464//cellular protein modification process
G1	ncbi_112783400	ncbi_112783400	0.978	0.888	116.789	65.444	0.835571	3.52564e-120	2.62424e-115	PREDICTED: ribulose bisphosphate carboxylase small chain 1, chloroplastic-like [Arachis duranensis]	Metabolism;Metabolism;Metabolism;Metabolism	Global and overview maps;Global and overview maps;Energy metabolism;Carbohydrate metabolism	ko01100//Metabolic pathways;ko01200//Carbon metabolism;ko00710//Carbon fixation in photosynthetic organisms;ko00630//Glyoxylate and dicarboxylate metabolism	K01602;K01602;K01602;K01602	GO:0009536//plastid	GO:0016831//carboxy-lyase activity	GO:0043094//cellular metabolic compound salvage;GO:0044710//single-organism metabolic process
G1	ncbi_112708247	ncbi_112708247	0.869	0.461	13.1186	7.31846	0.842006	4.42289e-120	3.29209e-115	PREDICTED: chlorophyll a-b binding protein P4, chloroplastic [Arachis duranensis]	Metabolism	Energy metabolism	ko00196//Photosynthesis - antenna proteins	K08910	GO:0009521//photosystem;GO:0031224//intrinsic component of membrane	GO:0043169//cation binding;GO:0046906//tetrapyrrole binding	GO:0006091//generation of precursor metabolites and energy;GO:0006464//cellular protein modification process
G1	ncbi_112751653	ncbi_112751653	0.93	0.583	18.185	10.3995	0.80624	6.64954e-118	4.94945e-113	PREDICTED: chlorophyll a-b binding protein CP26, chloroplastic [Arachis duranensis]	Metabolism;Metabolism	Global and overview maps;Energy metabolism	ko01100//Metabolic pathways;ko00196//Photosynthesis - antenna proteins	K08916;K08916	GO:0009521//photosystem;GO:0031224//intrinsic component of membrane	GO:0043169//cation binding;GO:0046906//tetrapyrrole binding	GO:0006091//generation of precursor metabolites and energy;GO:0006464//cellular protein modification process
G1	ncbi_112776915	ncbi_112776915	0.881	0.534	11.7518	6.45206	0.865049	1.67332e-117	1.2455e-112	PREDICTED: photosystem I reaction center subunit VI-2, chloroplastic-like [Arachis duranensis]	Metabolism;Metabolism	Global and overview maps;Energy metabolism	ko01100//Metabolic pathways;ko00195//Photosynthesis	K02695;K02695	-	-	-
G1	ncbi_112703414	ncbi_112703414	0.968	0.76	34.7458	20.8737	0.73515	1.77326e-117	1.31989e-112	PREDICTED: photosystem II 10 kDa polypeptide, chloroplastic [Arachis duranensis]	Metabolism;Metabolism	Global and overview maps;Energy metabolism	ko01100//Metabolic pathways;ko00195//Photosynthesis	K03541;K03541	-	-	-
G1	ncbi_112737355	ncbi_112737355	0.849	0.465	11.8816	6.59282	0.849759	2.72975e-117	2.03184e-112	PREDICTED: photosystem II 5 kDa protein, chloroplastic-like [Arachis ipaensis]	-	-	-	-	-	-	-
G1	ncbi_112780087	ncbi_112780087	0.831	0.451	9.18893	4.9203	0.901151	2.96964e-117	2.21039e-112	PREDICTED: photosystem I reaction center subunit II, chloroplastic-like [Arachis ipaensis]	Metabolism;Metabolism	Global and overview maps;Energy metabolism	ko01100//Metabolic pathways;ko00195//Photosynthesis	K02692;K02692	GO:0009521//photosystem;GO:0043231//intracellular membrane-bounded organelle	-	GO:0044237//cellular metabolic process
G1	ncbi_112791597	ncbi_112791597	0.962	0.709	47.0967	27.6383	0.768957	3.38888e-117	2.52245e-112	PREDICTED: ribulose bisphosphate carboxylase/oxygenase activase, chloroplastic [Arachis duranensis]	-	-	-	-	-	-	-
G1	ncbi_112797561	ncbi_112797561	0.866	0.462	13.0281	7.53496	0.789957	8.38425e-117	6.24065e-112	PREDICTED: photosystem I reaction center subunit XI, chloroplastic [Arachis duranensis]	Metabolism;Metabolism	Global and overview maps;Energy metabolism	ko01100//Metabolic pathways;ko00195//Photosynthesis	K02699;K02699	GO:0009521//photosystem;GO:0009526//plastid envelope;GO:0031224//intrinsic component of membrane;GO:0031976//plastid thylakoid;GO:0044434//chloroplast part	-	GO:0006091//generation of precursor metabolites and energy;GO:0006873//cellular ion homeostasis;GO:0006996//organelle organization;GO:0030001//metal ion transport;GO:0043623//cellular protein complex assembly
G1	ncbi_112733648	ncbi_112733648	0.971	0.777	55.2621	32.5895	0.761885	7.12097e-115	5.30035e-110	PREDICTED: ribulose bisphosphate carboxylase/oxygenase activase, chloroplastic [Arachis ipaensis]	-	-	-	-	-	-	-
G1	ncbi_112706057	ncbi_112706057	0.999	0.975	52.8996	36.7533	0.525383	1.71432e-114	1.27602e-109	PREDICTED: NAC domain-containing protein 2 [Arachis ipaensis]	-	-	-	-	GO:0043231//intracellular membrane-bounded organelle	GO:0001071//nucleic acid binding transcription factor activity	GO:0009404//toxin metabolic process;GO:0010468//regulation of gene expression;GO:0014070//response to organic cyclic compound;GO:0034645//cellular macromolecule biosynthetic process
G1	ncbi_112752065	ncbi_112752065	0.592	0.281	5.21887	2.1252	1.29614	1.78031e-114	1.32514e-109	PREDICTED: repetitive proline-rich cell wall protein 2-like [Arachis ipaensis]	-	-	-	-	-	-	-
G1	ncbi_112741437	ncbi_112741437	0.88	0.518	11.6825	6.55515	0.833651	4.32816e-114	3.22158e-109	PREDICTED: photosystem I reaction center subunit III, chloroplastic-like [Arachis ipaensis]	Metabolism;Metabolism	Global and overview maps;Energy metabolism	ko01100//Metabolic pathways;ko00195//Photosynthesis	K02694;K02694	GO:0043234//protein complex	-	GO:0044237//cellular metabolic process
G1	ncbi_112720204	ncbi_112720204	0.876	0.555	12.2712	6.80229	0.851189	5.29219e-114	3.93914e-109	PREDICTED: oxygen-evolving enhancer protein 1, chloroplastic [Arachis ipaensis]	Metabolism;Metabolism	Global and overview maps;Energy metabolism	ko01100//Metabolic pathways;ko00195//Photosynthesis	K02716;K02716	GO:0009521//photosystem;GO:0019867//outer membrane;GO:0031224//intrinsic component of membrane	-	GO:0042548//regulation of photosynthesis, light reaction
G1	ncbi_112750815	ncbi_112750815	0.743	0.391	7.13087	3.55199	1.00545	9.62058e-114	7.16089e-109	PREDICTED: carbonic anhydrase, chloroplastic-like isoform X1 [Arachis ipaensis]	Metabolism	Energy metabolism	ko00910//Nitrogen metabolism	K01673	-	-	-
G1	ncbi_112709894	ncbi_112709894	0.872	0.525	10.6653	5.86515	0.862684	2.73764e-110	2.03771e-105	PREDICTED: photosystem I reaction center subunit VI-2, chloroplastic-like [Arachis duranensis]	Metabolism;Metabolism	Global and overview maps;Energy metabolism	ko01100//Metabolic pathways;ko00195//Photosynthesis	K02695;K02695	-	-	-
G1	ncbi_112701901	ncbi_112701901	0.843	0.494	9.989	5.44227	0.876132	5.81761e-110	4.33022e-105	PREDICTED: oxygen-evolving enhancer protein 1, chloroplastic-like [Arachis duranensis]	Metabolism;Metabolism	Global and overview maps;Energy metabolism	ko01100//Metabolic pathways;ko00195//Photosynthesis	K02716;K02716	-	-	-
G1	ncbi_112735433	ncbi_112735433	0.931	0.654	19.7196	11.803	0.74048	4.98054e-109	3.70716e-104	PREDICTED: oxygen-evolving enhancer protein 3-2, chloroplastic [Arachis duranensis]	Metabolism;Metabolism	Global and overview maps;Energy metabolism	ko01100//Metabolic pathways;ko00195//Photosynthesis	K08901;K08901	-	-	-
G1	ncbi_112798269	ncbi_112798269	0.764	0.405	6.63897	3.4728	0.934859	5.52435e-109	4.11194e-104	PREDICTED: photosystem I reaction center subunit psaK, chloroplastic [Arachis duranensis]	Metabolism;Metabolism	Global and overview maps;Energy metabolism	ko01100//Metabolic pathways;ko00195//Photosynthesis	K02698;K02698	-	-	-
G1	ncbi_112789142	ncbi_112789142	0.953	0.675	25.2464	15.2798	0.724455	3.53812e-108	2.63353e-103	PREDICTED: fructose-bisphosphate aldolase 1, chloroplastic [Arachis duranensis]	Metabolism;Metabolism;Metabolism;Metabolism;Metabolism;Metabolism;Metabolism;Metabolism	Global and overview maps;Global and overview maps;Global and overview maps;Global and overview maps;Carbohydrate metabolism;Energy metabolism;Carbohydrate metabolism;Carbohydrate metabolism	ko01100//Metabolic pathways;ko01110//Biosynthesis of secondary metabolites;ko01200//Carbon metabolism;ko01230//Biosynthesis of amino acids;ko00010//Glycolysis / Gluconeogenesis;ko00710//Carbon fixation in photosynthetic organisms;ko00051//Fructose and mannose metabolism;ko00030//Pentose phosphate pathway	K01623;K01623;K01623;K01623;K01623;K01623;K01623;K01623	-	GO:0016832//aldehyde-lyase activity	GO:0006090//pyruvate metabolic process
G1	ncbi_112764773	ncbi_112764773	0.754	0.397	6.64345	3.46125	0.940639	6.15596e-108	4.58206e-103	Cytochrome b6-f complex subunit 7 [Cajanus cajan]	-	-	-	-	-	-	-
G1	ncbi_112790583	ncbi_112790583	0.886	0.554	12.8442	7.28328	0.818453	7.77135e-108	5.78445e-103	PREDICTED: oxygen-evolving enhancer protein 1, chloroplastic [Arachis duranensis]	Metabolism;Metabolism	Global and overview maps;Energy metabolism	ko01100//Metabolic pathways;ko00195//Photosynthesis	K02716;K02716	GO:0009521//photosystem;GO:0019867//outer membrane;GO:0031224//intrinsic component of membrane	-	GO:0042548//regulation of photosynthesis, light reaction
G1	ncbi_112736176	ncbi_112736176	0.764	0.401	7.62996	4.23849	0.848126	5.24541e-101	3.90431e-96	PREDICTED: chlorophyll a-b binding protein P4, chloroplastic [Arachis ipaensis]	Metabolism	Energy metabolism	ko00196//Photosynthesis - antenna proteins	K08910	GO:0009521//photosystem;GO:0031224//intrinsic component of membrane	GO:0043169//cation binding;GO:0046906//tetrapyrrole binding	GO:0006091//generation of precursor metabolites and energy;GO:0006464//cellular protein modification process
G1	ncbi_112754380	ncbi_112754380	0.899	0.577	11.8525	6.86579	0.787699	5.89527e-101	4.38803e-96	PREDICTED: photosystem II reaction center W protein, chloroplastic [Arachis ipaensis]	Metabolism;Metabolism	Global and overview maps;Energy metabolism	ko01100//Metabolic pathways;ko00195//Photosynthesis	K02721;K02721	-	-	-
G1	ncbi_112715093	ncbi_112715093	0.708	0.374	6.17365	3.19886	0.948565	1.71253e-100	1.27469e-95	PREDICTED: photosystem II core complex proteins psbY, chloroplastic [Arachis ipaensis]	Metabolism;Metabolism	Global and overview maps;Energy metabolism	ko01100//Metabolic pathways;ko00195//Photosynthesis	K02723;K02723	GO:0009521//photosystem;GO:0009534//chloroplast thylakoid;GO:0031224//intrinsic component of membrane	GO:0046914//transition metal ion binding	GO:0000097//sulfur amino acid biosynthetic process;GO:0006091//generation of precursor metabolites and energy;GO:0006996//organelle organization;GO:0031399//regulation of protein modification process;GO:0043623//cellular protein complex assembly
G1	ncbi_112754934	ncbi_112754934	0.943	0.662	16.525	10.1653	0.700995	1.87097e-100	1.39262e-95	PREDICTED: glyceraldehyde-3-phosphate dehydrogenase A, chloroplastic [Arachis ipaensis]	Metabolism;Metabolism;Metabolism	Global and overview maps;Global and overview maps;Energy metabolism	ko01100//Metabolic pathways;ko01200//Carbon metabolism;ko00710//Carbon fixation in photosynthetic organisms	K05298;K05298;K05298	-	GO:0000166//nucleotide binding;GO:0016903//oxidoreductase activity, acting on the aldehyde or oxo group of donors	GO:0044710//single-organism metabolic process
G1	ncbi_112697048	ncbi_112697048	0.954	0.701	19.0339	11.8184	0.687539	3.8243e-100	2.84654e-95	PREDICTED: glyceraldehyde-3-phosphate dehydrogenase A, chloroplastic [Arachis ipaensis]	Metabolism;Metabolism;Metabolism	Global and overview maps;Global and overview maps;Energy metabolism	ko01100//Metabolic pathways;ko01200//Carbon metabolism;ko00710//Carbon fixation in photosynthetic organisms	K05298;K05298;K05298	-	GO:0000166//nucleotide binding;GO:0016903//oxidoreductase activity, acting on the aldehyde or oxo group of donors	GO:0044710//single-organism metabolic process
G1	ncbi_112726720	ncbi_112726720	0.958	0.735	22.9167	14.3343	0.676928	4.15017e-100	3.08909e-95	PREDICTED: oxygen-evolving enhancer protein 3-2, chloroplastic [Arachis ipaensis]	Metabolism;Metabolism	Global and overview maps;Energy metabolism	ko01100//Metabolic pathways;ko00195//Photosynthesis	K08901;K08901	GO:0005576//extracellular region;GO:0009532//plastid stroma;GO:0031978//plastid thylakoid lumen;GO:0044434//chloroplast part	-	GO:0006873//cellular ion homeostasis;GO:0030001//metal ion transport;GO:0043094//cellular metabolic compound salvage
G1	ncbi_112702298	ncbi_112702298	0.797	0.439	7.86905	4.44208	0.824956	4.88363e-99	3.63504e-94	PREDICTED: plastocyanin [Arachis duranensis]	Metabolism	Energy metabolism	ko00195//Photosynthesis	K02638	-	-	-
G1	ncbi_112726629	ncbi_112726629	0.863	0.514	11.3192	6.67741	0.761417	3.96622e-98	2.95218e-93	PREDICTED: chlorophyll a-b binding protein 7, chloroplastic [Arachis duranensis]	Metabolism	Energy metabolism	ko00196//Photosynthesis - antenna proteins	K08908	-	-	-
G1	ncbi_112696294	ncbi_112696294	0.897	0.618	14.0782	8.44145	0.737903	2.35384e-97	1.75203e-92	PREDICTED: photosystem II reaction center W protein, chloroplastic [Arachis duranensis]	Metabolism;Metabolism	Global and overview maps;Energy metabolism	ko01100//Metabolic pathways;ko00195//Photosynthesis	K02721;K02721	-	-	-
G1	ncbi_112736939	ncbi_112736939	0.881	0.539	10.6262	6.24148	0.767661	1.01917e-96	7.58596e-92	PREDICTED: fructose-bisphosphate aldolase 1, chloroplastic-like [Arachis duranensis]	Metabolism;Metabolism;Metabolism;Metabolism;Metabolism;Metabolism;Metabolism;Metabolism	Global and overview maps;Global and overview maps;Global and overview maps;Global and overview maps;Carbohydrate metabolism;Energy metabolism;Carbohydrate metabolism;Carbohydrate metabolism	ko01100//Metabolic pathways;ko01110//Biosynthesis of secondary metabolites;ko01200//Carbon metabolism;ko01230//Biosynthesis of amino acids;ko00010//Glycolysis / Gluconeogenesis;ko00710//Carbon fixation in photosynthetic organisms;ko00051//Fructose and mannose metabolism;ko00030//Pentose phosphate pathway	K01623;K01623;K01623;K01623;K01623;K01623;K01623;K01623	-	GO:0016832//aldehyde-lyase activity	GO:0006090//pyruvate metabolic process
G1	ncbi_112705801	ncbi_112705801	0.75	0.41	6.59082	3.61515	0.866402	7.0715e-96	5.26353e-91	Cytochrome b6-f complex subunit 7 [Cajanus cajan]	-	-	-	-	-	-	-
G1	ncbi_112754670	ncbi_112754670	0.764	0.431	6.71119	3.63074	0.886303	9.14029e-96	6.80339e-91	PREDICTED: magnesium-protoporphyrin IX monomethyl ester [oxidative] cyclase, chloroplastic [Arachis ipaensis]	Metabolism;Metabolism;Metabolism	Global and overview maps;Global and overview maps;Metabolism of cofactors and vitamins	ko01100//Metabolic pathways;ko01110//Biosynthesis of secondary metabolites;ko00860//Porphyrin and chlorophyll metabolism	K04035;K04035;K04035	-	GO:0016709//oxidoreductase activity, acting on paired donors, with incorporation or reduction of molecular oxygen, NAD(P)H as one donor, and incorporation of one atom of oxygen;GO:0043169//cation binding	GO:0006779//porphyrin-containing compound biosynthetic process;GO:0044710//single-organism metabolic process
G1	ncbi_112789435	ncbi_112789435	0.783	0.447	9.11732	5.08177	0.843279	8.26774e-95	6.15393e-90	PREDICTED: photosystem II 5 kDa protein, chloroplastic-like [Arachis duranensis]	-	-	-	-	-	-	-
G1	ncbi_112784081	ncbi_112784081	0.705	0.376	6.02696	3.22505	0.902109	4.44278e-93	3.3069e-88	PREDICTED: photosystem II core complex proteins psbY, chloroplastic [Arachis ipaensis]	Metabolism;Metabolism	Global and overview maps;Energy metabolism	ko01100//Metabolic pathways;ko00195//Photosynthesis	K02723;K02723	GO:0009521//photosystem;GO:0009534//chloroplast thylakoid;GO:0031224//intrinsic component of membrane	GO:0046914//transition metal ion binding	GO:0000097//sulfur amino acid biosynthetic process;GO:0006091//generation of precursor metabolites and energy;GO:0006996//organelle organization;GO:0031399//regulation of protein modification process;GO:0043623//cellular protein complex assembly
G1	ncbi_112752073	ncbi_112752073	0.683	0.351	5.1661	2.78165	0.893137	8.06756e-93	6.00493e-88	PREDICTED: photosystem I reaction center subunit V, chloroplastic [Arachis ipaensis]	Metabolism;Metabolism	Global and overview maps;Energy metabolism	ko01100//Metabolic pathways;ko00195//Photosynthesis	K08905;K08905	GO:0009522//photosystem I;GO:0009526//plastid envelope;GO:0031224//intrinsic component of membrane;GO:0031976//plastid thylakoid;GO:0044434//chloroplast part	GO:0046906//tetrapyrrole binding	GO:0000097//sulfur amino acid biosynthetic process;GO:0006740//NADPH regeneration;GO:0006873//cellular ion homeostasis;GO:0009767//photosynthetic electron transport chain;GO:0030001//metal ion transport;GO:0031647//regulation of protein stability;GO:0042548//regulation of photosynthesis, light reaction
G1	ncbi_112796142	ncbi_112796142	0.868	0.535	11.9581	7.21173	0.72957	5.45018e-92	4.05673e-87	PREDICTED: photosystem I reaction center subunit III, chloroplastic [Arachis duranensis]	Metabolism;Metabolism	Global and overview maps;Energy metabolism	ko01100//Metabolic pathways;ko00195//Photosynthesis	K02694;K02694	GO:0043234//protein complex	-	GO:0044237//cellular metabolic process
G1	ncbi_112711805	ncbi_112711805	0.757	0.412	6.59841	3.77024	0.807461	1.24949e-91	9.30036e-87	PREDICTED: photosystem I reaction center subunit II, chloroplastic-like [Arachis duranensis]	Metabolism;Metabolism	Global and overview maps;Energy metabolism	ko01100//Metabolic pathways;ko00195//Photosynthesis	K02692;K02692	GO:0009521//photosystem;GO:0043231//intracellular membrane-bounded organelle	-	GO:0044237//cellular metabolic process
G1	ncbi_112737880	ncbi_112737880	0.707	0.374	5.86917	3.21521	0.868244	1.06497e-90	7.92686e-86	PREDICTED: chlorophyll a-b binding protein 13, chloroplastic [Arachis ipaensis]	Metabolism;Metabolism	Global and overview maps;Energy metabolism	ko01100//Metabolic pathways;ko00196//Photosynthesis - antenna proteins	K08914;K08914	GO:0009521//photosystem;GO:0031224//intrinsic component of membrane	GO:0043169//cation binding;GO:0046906//tetrapyrrole binding	GO:0006091//generation of precursor metabolites and energy;GO:0006464//cellular protein modification process
G1	ncbi_112772163	ncbi_112772163	0.856	0.574	9.63123	5.41198	0.831564	1.52504e-90	1.13513e-85	PREDICTED: calcium-binding protein CML37-like [Arachis ipaensis]	Organismal Systems	Environmental adaptation	ko04626//Plant-pathogen interaction	K13448	-	-	-
G1	ncbi_112741037	ncbi_112741037	0.721	0.376	6.0173	3.48855	0.786487	3.90779e-90	2.90868e-85	PREDICTED: ferredoxin-1, chloroplastic-like [Arachis ipaensis]	Metabolism	Energy metabolism	ko00195//Photosynthesis	K02639	-	GO:0043169//cation binding;GO:0051536//iron-sulfur cluster binding	GO:0006091//generation of precursor metabolites and energy
G1	ncbi_112714873	ncbi_112714873	0.766	0.42	7.76292	4.55867	0.767986	4.15511e-90	3.09278e-85	PREDICTED: chlorophyll a-b binding protein CP24 10A, chloroplastic [Arachis duranensis]	Metabolism;Metabolism	Global and overview maps;Energy metabolism	ko01100//Metabolic pathways;ko00196//Photosynthesis - antenna proteins	K08917;K08917	-	-	-
G1	ncbi_112764744	ncbi_112764744	0.856	0.523	9.69479	5.76728	0.749319	5.32938e-90	3.96682e-85	PREDICTED: oxygen-evolving enhancer protein 1, chloroplastic-like [Arachis ipaensis]	Metabolism;Metabolism	Global and overview maps;Energy metabolism	ko01100//Metabolic pathways;ko00195//Photosynthesis	K02716;K02716	-	-	-
G1	ncbi_112777569	ncbi_112777569	0.675	0.362	4.73661	2.47407	0.936966	5.80116e-89	4.31797e-84	PREDICTED: glycerate dehydrogenase [Arachis ipaensis]	Metabolism;Metabolism;Metabolism;Metabolism;Metabolism	Global and overview maps;Global and overview maps;Global and overview maps;Carbohydrate metabolism;Amino acid metabolism	ko01100//Metabolic pathways;ko01110//Biosynthesis of secondary metabolites;ko01200//Carbon metabolism;ko00630//Glyoxylate and dicarboxylate metabolism;ko00260//Glycine, serine and threonine metabolism	K15893;K15893;K15893;K15893;K15893	-	-	-
G1	ncbi_112720457	ncbi_112720457	0.713	0.4	6.14546	3.29306	0.900091	1.9688e-87	1.46543e-82	PREDICTED: photosystem I reaction center subunit psaK, chloroplastic [Arachis ipaensis]	Metabolism;Metabolism	Global and overview maps;Energy metabolism	ko01100//Metabolic pathways;ko00195//Photosynthesis	K02698;K02698	-	-	-
G1	ncbi_112706063	ncbi_112706063	0.829	0.523	8.99226	5.16977	0.798584	6.40139e-87	4.76475e-82	PREDICTED: photosystem II 22 kDa protein, chloroplastic [Arachis ipaensis]	Metabolism;Metabolism	Global and overview maps;Energy metabolism	ko01100//Metabolic pathways;ko00195//Photosynthesis	K03542;K03542	GO:0009503//thylakoid light-harvesting complex;GO:0009521//photosystem;GO:0031224//intrinsic component of membrane	GO:0019840//isoprenoid binding;GO:0046906//tetrapyrrole binding	GO:0000097//sulfur amino acid biosynthetic process;GO:0005982//starch metabolic process;GO:0009668//plastid membrane organization;GO:0009886//post-embryonic morphogenesis;GO:0009893//positive regulation of metabolic process;GO:0016072//rRNA metabolic process;GO:0043623//cellular protein complex assembly;GO:1990066//energy quenching
G1	ncbi_112766847	ncbi_112766847	0.761	0.449	6.99609	3.96471	0.819333	3.78031e-85	2.8138e-80	PREDICTED: photosystem I reaction center subunit IV B, chloroplastic-like [Arachis ipaensis]	Metabolism;Metabolism	Global and overview maps;Energy metabolism	ko01100//Metabolic pathways;ko00195//Photosynthesis	K02693;K02693	-	-	-
G1	ncbi_112782355	ncbi_112782355	0.777	0.437	7.8269	4.61227	0.762966	4.43121e-85	3.29828e-80	PREDICTED: chlorophyll a-b binding protein CP24 10A, chloroplastic [Arachis duranensis]	Metabolism;Metabolism	Global and overview maps;Energy metabolism	ko01100//Metabolic pathways;ko00196//Photosynthesis - antenna proteins	K08917;K08917	-	-	-
G1	ncbi_112803125	ncbi_112803125	0.666	0.356	5.20388	2.873	0.857032	1.41223e-84	1.05117e-79	PREDICTED: photosystem I reaction center subunit V, chloroplastic [Arachis duranensis]	Metabolism;Metabolism	Global and overview maps;Energy metabolism	ko01100//Metabolic pathways;ko00195//Photosynthesis	K08905;K08905	-	GO:0046906//tetrapyrrole binding	GO:0044237//cellular metabolic process
G1	ncbi_112708162	ncbi_112708162	0.866	0.593	10.0107	5.94806	0.751045	1.4309e-84	1.06506e-79	PREDICTED: calcium-binding protein CML37-like [Arachis duranensis]	Organismal Systems	Environmental adaptation	ko04626//Plant-pathogen interaction	K13448	-	-	-
G1	ncbi_112702410	ncbi_112702410	0.804	0.478	7.71076	4.5388	0.764564	1.48638e-83	1.10636e-78	PREDICTED: photosystem I reaction center subunit IV B, chloroplastic-like [Arachis ipaensis]	Metabolism;Metabolism	Global and overview maps;Energy metabolism	ko01100//Metabolic pathways;ko00195//Photosynthesis	K02693;K02693	-	-	-
G1	ncbi_112765100	ncbi_112765100	0.979	0.895	24.991	17.4933	0.514602	1.82772e-83	1.36042e-78	PREDICTED: NAC domain-containing protein 2 [Arachis ipaensis]	-	-	-	-	GO:0043231//intracellular membrane-bounded organelle	GO:0001071//nucleic acid binding transcription factor activity	GO:0009404//toxin metabolic process;GO:0010468//regulation of gene expression;GO:0014070//response to organic cyclic compound;GO:0034645//cellular macromolecule biosynthetic process
G1	ncbi_112792081	ncbi_112792081	0.941	0.696	16.6509	10.9049	0.610628	1.81649e-82	1.35207e-77	PREDICTED: 20 kDa chaperonin, chloroplastic-like [Arachis duranensis]	-	-	-	-	GO:0005576//extracellular region;GO:0009526//plastid envelope;GO:0009532//plastid stroma;GO:0044434//chloroplast part	GO:0032550//purine ribonucleoside binding;GO:0046914//transition metal ion binding	GO:0000097//sulfur amino acid biosynthetic process;GO:0003006//developmental process involved in reproduction;GO:0006006//glucose metabolic process;GO:0006090//pyruvate metabolic process;GO:0006970//response to osmotic stress;GO:0009657//plastid organization;GO:0044267//cellular protein metabolic process;GO:2000379//positive regulation of reactive oxygen species metabolic process
G1	ncbi_112733412	ncbi_112733412	0.848	0.55	9.27353	5.52588	0.746914	2.57296e-82	1.91513e-77	PREDICTED: protein CURVATURE THYLAKOID 1A, chloroplastic [Arachis duranensis]	-	-	-	-	-	-	-
G1	ncbi_112771644	ncbi_112771644	0.915	0.675	14.0138	8.84149	0.664491	1.35355e-80	1.00749e-75	PREDICTED: peroxisomal (S)-2-hydroxy-acid oxidase GLO1 isoform X1 [Arachis ipaensis]	Metabolism;Metabolism;Metabolism;Cellular Processes;Metabolism	Global and overview maps;Global and overview maps;Global and overview maps;Transport and catabolism;Carbohydrate metabolism	ko01100//Metabolic pathways;ko01110//Biosynthesis of secondary metabolites;ko01200//Carbon metabolism;ko04146//Peroxisome;ko00630//Glyoxylate and dicarboxylate metabolism	K11517;K11517;K11517;K11517;K11517	-	GO:0003824//catalytic activity;GO:0032553//ribonucleotide binding	GO:0044710//single-organism metabolic process
G1	ncbi_112697503	ncbi_112697503	0.517	0.258	2.97524	1.40444	1.083	1.82867e-79	1.36113e-74	PREDICTED: 14 kDa proline-rich protein DC2.15-like [Arachis duranensis]	-	-	-	-	-	-	-
G1	ncbi_112710643	ncbi_112710643	0.873	0.614	10.4467	6.4061	0.705524	3.84454e-78	2.86161e-73	PREDICTED: peptidyl-prolyl cis-trans isomerase, chloroplastic-like [Arachis duranensis]	-	-	-	-	-	-	-
G1	ncbi_112766006	ncbi_112766006	0.869	0.573	10.752	6.69004	0.684519	4.45418e-78	3.31538e-73	PREDICTED: ribulose bisphosphate carboxylase/oxygenase activase, chloroplastic-like [Arachis ipaensis]	-	-	-	-	-	-	-
G1	ncbi_112795729	ncbi_112795729	0.638	0.338	4.7592	2.7168	0.808811	1.87489e-77	1.39554e-72	PREDICTED: ferredoxin-like [Arachis duranensis]	Metabolism	Energy metabolism	ko00195//Photosynthesis	K02639	-	GO:0043169//cation binding;GO:0051536//iron-sulfur cluster binding	GO:0006091//generation of precursor metabolites and energy
G1	ncbi_112733099	ncbi_112733099	0.641	0.361	4.59606	2.4377	0.914876	2.53886e-77	1.88975e-72	PREDICTED: uncharacterized protein LOC107634635 [Arachis ipaensis]	-	-	-	-	-	-	-
G1	ncbi_112702092	ncbi_112702092	0.682	0.388	5.11689	2.77813	0.881154	2.85642e-77	2.12612e-72	PREDICTED: serine--glyoxylate aminotransferase [Arachis duranensis]	Metabolism;Metabolism;Metabolism;Cellular Processes;Metabolism;Metabolism;Metabolism	Global and overview maps;Global and overview maps;Global and overview maps;Transport and catabolism;Carbohydrate metabolism;Amino acid metabolism;Amino acid metabolism	ko01100//Metabolic pathways;ko01110//Biosynthesis of secondary metabolites;ko01200//Carbon metabolism;ko04146//Peroxisome;ko00630//Glyoxylate and dicarboxylate metabolism;ko00260//Glycine, serine and threonine metabolism;ko00250//Alanine, aspartate and glutamate metabolism	K00830;K00830;K00830;K00830;K00830;K00830;K00830	-	GO:0008483//transaminase activity;GO:0043168//anion binding	-
G1	ncbi_112707058	ncbi_112707058	0.839	0.548	8.94797	5.46683	0.710855	4.17109e-77	3.10467e-72	PREDICTED: cytochrome b6-f complex iron-sulfur subunit, chloroplastic-like [Arachis duranensis]	Metabolism;Metabolism	Global and overview maps;Energy metabolism	ko01100//Metabolic pathways;ko00195//Photosynthesis	K02636;K02636	GO:0031224//intrinsic component of membrane;GO:0034357//photosynthetic membrane	GO:0009055//electron carrier activity;GO:0043169//cation binding;GO:0051536//iron-sulfur cluster binding;GO:0052880//oxidoreductase activity, acting on diphenols and related substances as donors, with copper protein as acceptor	GO:0015992//proton transport;GO:0044237//cellular metabolic process;GO:0044710//single-organism metabolic process
G1	ncbi_112703455	ncbi_112703455	0.893	0.639	11.804	7.3116	0.691021	5.59003e-77	4.16083e-72	PREDICTED: peroxisomal (S)-2-hydroxy-acid oxidase GLO1 isoform X1 [Arachis duranensis]	Metabolism;Metabolism;Metabolism;Cellular Processes;Metabolism	Global and overview maps;Global and overview maps;Global and overview maps;Transport and catabolism;Carbohydrate metabolism	ko01100//Metabolic pathways;ko01110//Biosynthesis of secondary metabolites;ko01200//Carbon metabolism;ko04146//Peroxisome;ko00630//Glyoxylate and dicarboxylate metabolism	K11517;K11517;K11517;K11517;K11517	-	GO:0003824//catalytic activity;GO:0032553//ribonucleotide binding	GO:0044710//single-organism metabolic process
G1	ncbi_112802451	ncbi_112802451	0.673	0.369	5.01525	2.85287	0.813907	1.62219e-76	1.20744e-71	PREDICTED: carbonic anhydrase, chloroplastic-like isoform X1 [Arachis duranensis]	Metabolism	Energy metabolism	ko00910//Nitrogen metabolism	K01673	-	-	-
G1	ncbi_112727197	ncbi_112727197	0.714	0.401	5.88301	3.45634	0.76731	1.65203e-76	1.22966e-71	PREDICTED: photosystem I reaction center subunit IV, chloroplastic [Arachis ipaensis]	Metabolism;Metabolism	Global and overview maps;Energy metabolism	ko01100//Metabolic pathways;ko00195//Photosynthesis	K02693;K02693	-	-	-
G1	ncbi_112766289	ncbi_112766289	0.67	0.365	5.34796	3.04423	0.812914	3.26951e-76	2.43359e-71	PREDICTED: plastocyanin [Arachis ipaensis]	Metabolism	Energy metabolism	ko00195//Photosynthesis	K02638	-	-	-
G1	ncbi_112772680	ncbi_112772680	0.907	0.656	12.2746	7.96411	0.624088	5.04524e-76	3.75532e-71	PREDICTED: cytochrome b6-f complex iron-sulfur subunit, chloroplastic-like [Arachis ipaensis]	Metabolism;Metabolism	Global and overview maps;Energy metabolism	ko01100//Metabolic pathways;ko00195//Photosynthesis	K02636;K02636	GO:0031224//intrinsic component of membrane;GO:0034357//photosynthetic membrane	GO:0009055//electron carrier activity;GO:0043169//cation binding;GO:0051536//iron-sulfur cluster binding;GO:0052880//oxidoreductase activity, acting on diphenols and related substances as donors, with copper protein as acceptor	GO:0015992//proton transport;GO:0044237//cellular metabolic process;GO:0044710//single-organism metabolic process
G1	ncbi_112776959	ncbi_112776959	0.742	0.426	6.74283	4.02754	0.743455	5.3365e-75	3.97211e-70	PREDICTED: photosystem I reaction center subunit II, chloroplastic-like [Arachis duranensis]	Metabolism;Metabolism	Global and overview maps;Energy metabolism	ko01100//Metabolic pathways;ko00195//Photosynthesis	K02692;K02692	GO:0009521//photosystem;GO:0043231//intracellular membrane-bounded organelle	-	GO:0044237//cellular metabolic process
G1	ncbi_112707918	ncbi_112707918	0.525	0.275	3.36053	1.64264	1.03267	6.46497e-74	4.81207e-69	PREDICTED: 14 kDa proline-rich protein DC2.15-like [Arachis duranensis]	-	-	-	-	-	-	-
G1	ncbi_112696804	ncbi_112696804	0.748	0.448	6.75926	3.93259	0.781384	1.88873e-73	1.40584e-68	PREDICTED: magnesium-protoporphyrin IX monomethyl ester [oxidative] cyclase, chloroplastic [Arachis duranensis]	Metabolism;Metabolism;Metabolism	Global and overview maps;Global and overview maps;Metabolism of cofactors and vitamins	ko01100//Metabolic pathways;ko01110//Biosynthesis of secondary metabolites;ko00860//Porphyrin and chlorophyll metabolism	K04035;K04035;K04035	-	GO:0016709//oxidoreductase activity, acting on paired donors, with incorporation or reduction of molecular oxygen, NAD(P)H as one donor, and incorporation of one atom of oxygen;GO:0043169//cation binding	GO:0006779//porphyrin-containing compound biosynthetic process;GO:0044710//single-organism metabolic process
G1	ncbi_112716741	ncbi_112716741	0.67	0.387	5.12947	2.85045	0.847619	2.9391e-73	2.18766e-68	Pterin_4a domain-containing protein [Cephalotus follicularis]	Metabolism;Metabolism	Global and overview maps;Metabolism of cofactors and vitamins	ko01100//Metabolic pathways;ko00790//Folate biosynthesis	K01724;K01724	GO:0009536//plastid	GO:0016836//hydro-lyase activity	GO:0006091//generation of precursor metabolites and energy;GO:0006351//transcription, DNA-templated;GO:0008652//cellular amino acid biosynthetic process;GO:0009108//coenzyme biosynthetic process;GO:0009658//chloroplast organization;GO:0009668//plastid membrane organization;GO:0016072//rRNA metabolic process;GO:0031399//regulation of protein modification process;GO:0043623//cellular protein comple…
G1	ncbi_112726419	ncbi_112726419	0.861	0.577	9.27431	5.83124	0.669439	1.7196e-72	1.27995e-67	PREDICTED: protein CURVATURE THYLAKOID 1A, chloroplastic [Arachis ipaensis]	-	-	-	-	-	-	-
G1	ncbi_112712194	ncbi_112712194	0.676	0.395	5.05901	2.83636	0.834814	1.93196e-70	1.43801e-65	PREDICTED: glycerate dehydrogenase [Arachis duranensis]	Metabolism;Metabolism;Metabolism;Metabolism;Metabolism	Global and overview maps;Global and overview maps;Global and overview maps;Carbohydrate metabolism;Amino acid metabolism	ko01100//Metabolic pathways;ko01110//Biosynthesis of secondary metabolites;ko01200//Carbon metabolism;ko00630//Glyoxylate and dicarboxylate metabolism;ko00260//Glycine, serine and threonine metabolism	K15893;K15893;K15893;K15893;K15893	-	-	-
G1	ncbi_112790983	ncbi_112790983	0.706	0.407	5.38776	3.16394	0.767964	4.84617e-70	3.60715e-65	PREDICTED: acyl carrier protein 1, chloroplastic-like [Arachis duranensis]	-	-	-	-	-	-	-
G1	ncbi_112696113	ncbi_112696113	0.737	0.434	6.17657	3.65866	0.755491	1.59767e-69	1.18919e-64	PREDICTED: 50S ribosomal protein L22, chloroplastic-like [Arachis ipaensis]	Genetic Information Processing	Translation	ko03010//Ribosome	K02890	GO:0005840//ribosome;GO:0009536//plastid	-	-
G1	ncbi_112709897	ncbi_112709897	0.551	0.3	3.29782	1.68608	0.96784	3.95506e-69	2.94387e-64	PREDICTED: protein CURVATURE THYLAKOID 1C, chloroplastic [Arachis duranensis]	-	-	-	-	-	-	-
G1	ncbi_112766387	ncbi_112766387	0.686	0.406	4.93324	2.83292	0.800244	4.68691e-67	3.48861e-62	PREDICTED: photosystem II 22 kDa protein, chloroplastic [Arachis ipaensis]	Metabolism;Metabolism	Global and overview maps;Energy metabolism	ko01100//Metabolic pathways;ko00195//Photosynthesis	K03542;K03542	GO:0009503//thylakoid light-harvesting complex;GO:0009521//photosystem;GO:0031224//intrinsic component of membrane	GO:0019840//isoprenoid binding;GO:0046906//tetrapyrrole binding	GO:0000097//sulfur amino acid biosynthetic process;GO:0005982//starch metabolic process;GO:0009668//plastid membrane organization;GO:0009886//post-embryonic morphogenesis;GO:0009893//positive regulation of metabolic process;GO:0016072//rRNA metabolic process;GO:0043623//cellular protein complex assembly;GO:1990066//energy quenching
G1	ncbi_112710101	ncbi_112710101	0.734	0.46	6.04573	3.48811	0.79347	5.01353e-67	3.73172e-62	PREDICTED: ribulose-phosphate 3-epimerase, chloroplastic [Arachis duranensis]	Metabolism;Metabolism;Metabolism;Metabolism;Metabolism;Metabolism;Metabolism	Global and overview maps;Global and overview maps;Global and overview maps;Global and overview maps;Carbohydrate metabolism;Energy metabolism;Carbohydrate metabolism	ko01100//Metabolic pathways;ko01110//Biosynthesis of secondary metabolites;ko01200//Carbon metabolism;ko01230//Biosynthesis of amino acids;ko00040//Pentose and glucuronate interconversions;ko00710//Carbon fixation in photosynthetic organisms;ko00030//Pentose phosphate pathway	K01783;K01783;K01783;K01783;K01783;K01783;K01783	-	-	-
G1	ncbi_112755727	ncbi_112755727	0.479	0.245	2.64508	1.30694	1.01712	7.80519e-67	5.80963e-62	PREDICTED: 14 kDa proline-rich protein DC2.15-like [Arachis ipaensis]	-	-	-	-	-	-	-
G1	ncbi_112775378	ncbi_112775378	0.617	0.342	3.67302	2.09304	0.811367	3.27176e-66	2.43527e-61	PREDICTED: transketolase, chloroplastic [Arachis ipaensis]	Metabolism;Metabolism;Metabolism;Metabolism;Metabolism;Metabolism	Global and overview maps;Global and overview maps;Global and overview maps;Global and overview maps;Energy metabolism;Carbohydrate metabolism	ko01100//Metabolic pathways;ko01110//Biosynthesis of secondary metabolites;ko01200//Carbon metabolism;ko01230//Biosynthesis of amino acids;ko00710//Carbon fixation in photosynthetic organisms;ko00030//Pentose phosphate pathway	K00615;K00615;K00615;K00615;K00615;K00615	-	GO:0016744//transferase activity, transferring aldehyde or ketonic groups	-
G1	ncbi_112695782	ncbi_112695782	0.777	0.468	7.33721	4.70537	0.640922	4.04637e-65	3.01183e-60	PREDICTED: 30S ribosomal protein S17, chloroplastic-like [Arachis duranensis]	Genetic Information Processing	Translation	ko03010//Ribosome	K02961	GO:0000314//organellar small ribosomal subunit;GO:0009526//plastid envelope;GO:0009532//plastid stroma;GO:0031976//plastid thylakoid	GO:0003723//RNA binding;GO:0005198//structural molecule activity	GO:0006412//translation
G1	ncbi_112707675	ncbi_112707675	0.674	0.395	4.63718	2.74631	0.755754	6.4585e-65	4.80726e-60	PREDICTED: chaperone protein DnaJ-like [Arachis duranensis]	-	-	-	-	-	GO:0005515//protein binding	-
G1	ncbi_112797972	ncbi_112797972	0.585	0.33	3.69278	2.02916	0.863824	1.08298e-64	8.06097e-60	PREDICTED: high-light-induced protein, chloroplastic-like isoform X1 [Arachis duranensis]	-	-	-	-	-	-	-
G1	ncbi_112702925	ncbi_112702925	0.673	0.396	4.61416	2.68092	0.783341	2.03732e-64	1.51644e-59	PREDICTED: phosphoglycerate kinase, chloroplastic [Arachis duranensis]	Metabolism;Metabolism;Metabolism;Metabolism;Metabolism;Metabolism	Global and overview maps;Global and overview maps;Global and overview maps;Global and overview maps;Carbohydrate metabolism;Energy metabolism	ko01100//Metabolic pathways;ko01110//Biosynthesis of secondary metabolites;ko01200//Carbon metabolism;ko01230//Biosynthesis of amino acids;ko00010//Glycolysis / Gluconeogenesis;ko00710//Carbon fixation in photosynthetic organisms	K00927;K00927;K00927;K00927;K00927;K00927	-	GO:0016772//transferase activity, transferring phosphorus-containing groups;GO:0032550//purine ribonucleoside binding	GO:0006090//pyruvate metabolic process;GO:0006796//phosphate-containing compound metabolic process
G1	ncbi_112756413	ncbi_112756413	0.697	0.403	5.37663	3.30977	0.699973	4.07105e-64	3.0302e-59	PREDICTED: 30S ribosomal protein S17, chloroplastic-like [Arachis ipaensis]	Genetic Information Processing	Translation	ko03010//Ribosome	K02961	GO:0000314//organellar small ribosomal subunit;GO:0009526//plastid envelope;GO:0009532//plastid stroma;GO:0031976//plastid thylakoid	GO:0003723//RNA binding;GO:0005198//structural molecule activity	GO:0006412//translation
G1	ncbi_112701834	ncbi_112701834	0.535	0.291	3.24366	1.74091	0.89778	1.5366e-63	1.14374e-58	PREDICTED: 30S ribosomal protein S10, chloroplastic [Arachis duranensis]	Genetic Information Processing	Translation	ko03010//Ribosome	K02946	-	-	-
G1	ncbi_112696732	ncbi_112696732	0.636	0.363	4.36452	2.56257	0.768233	3.40373e-61	2.5335e-56	Photosystem II PsbX [Corchorus capsularis]	-	-	-	-	-	-	GO:0044237//cellular metabolic process
G1	ncbi_112751790	ncbi_112751790	0.631	0.361	4.03556	2.37849	0.762724	3.90946e-61	2.90993e-56	PREDICTED: 50S ribosomal protein L6, chloroplastic-like [Arachis duranensis]	Genetic Information Processing	Translation	ko03010//Ribosome	K02933	-	-	-
G1	ncbi_112777608	ncbi_112777608	0.753	0.458	6.20968	3.92694	0.661114	3.95214e-61	2.94169e-56	PREDICTED: 50S ribosomal protein L34, chloroplastic-like [Arachis ipaensis]	Genetic Information Processing	Translation	ko03010//Ribosome	K02914	GO:0009536//plastid;GO:0030529//intracellular ribonucleoprotein complex	GO:0003723//RNA binding;GO:0005198//structural molecule activity	GO:0010467//gene expression
G1	ncbi_112765513	ncbi_112765513	0.648	0.387	4.64358	2.67185	0.797398	1.00888e-60	7.50942e-56	PREDICTED: serine--glyoxylate aminotransferase [Arachis ipaensis]	Metabolism;Metabolism;Metabolism;Cellular Processes;Metabolism;Metabolism;Metabolism	Global and overview maps;Global and overview maps;Global and overview maps;Transport and catabolism;Carbohydrate metabolism;Amino acid metabolism;Amino acid metabolism	ko01100//Metabolic pathways;ko01110//Biosynthesis of secondary metabolites;ko01200//Carbon metabolism;ko04146//Peroxisome;ko00630//Glyoxylate and dicarboxylate metabolism;ko00260//Glycine, serine and threonine metabolism;ko00250//Alanine, aspartate and glutamate metabolism	K00830;K00830;K00830;K00830;K00830;K00830;K00830	-	GO:0008483//transaminase activity;GO:0043168//anion binding	-
G1	ncbi_112741622	ncbi_112741622	0.574	0.32	3.7608	2.12696	0.822248	1.0533e-60	7.84002e-56	PREDICTED: photosystem I reaction center subunit IV, chloroplastic [Arachis ipaensis]	Metabolism;Metabolism	Global and overview maps;Energy metabolism	ko01100//Metabolic pathways;ko00195//Photosynthesis	K02693;K02693	-	-	-
G1	ncbi_112795918	ncbi_112795918	0.441	0.225	2.19524	1.0947	1.00384	8.94947e-60	6.66136e-55	PREDICTED: ATP synthase gamma chain, chloroplastic-like [Arachis ipaensis]	Metabolism;Metabolism;Metabolism	Global and overview maps;Energy metabolism;Energy metabolism	ko01100//Metabolic pathways;ko00190//Oxidative phosphorylation;ko00195//Photosynthesis	K02115;K02115;K02115	GO:0009526//plastid envelope;GO:0031976//plastid thylakoid;GO:0033178//proton-transporting two-sector ATPase complex, catalytic domain;GO:0044434//chloroplast part	GO:0015078//hydrogen ion transmembrane transporter activity;GO:0019829//cation-transporting ATPase activity	GO:0000097//sulfur amino acid biosynthetic process;GO:0005982//starch metabolic process;GO:0006090//pyruvate metabolic process;GO:0006355//regulation of transcription, DNA-templated;GO:0006544//glycine metabolic process;GO:0006633//fatty acid biosynthetic process;GO:0006732//coenzyme metabolic process;GO:0006754//ATP biosynthetic process;GO:0006779//porphyrin-containing compound biosynthetic proc…
G1	ncbi_112783693	ncbi_112783693	0.916	0.708	13.2402	9.05097	0.54878	6.36403e-59	4.73694e-54	PREDICTED: 50S ribosomal protein L12, chloroplastic-like [Arachis ipaensis]	Genetic Information Processing	Translation	ko03010//Ribosome	K02935	GO:0030529//intracellular ribonucleoprotein complex	-	GO:0010467//gene expression
G1	ncbi_112732900	ncbi_112732900	0.681	0.411	5.24817	3.16185	0.731044	1.57569e-58	1.17283e-53	PREDICTED: acyl carrier protein 4, chloroplastic-like [Arachis ipaensis]	-	-	-	-	-	-	-
G1	ncbi_112769159	ncbi_112769159	0.759	0.48	6.29438	3.98118	0.660867	4.53932e-58	3.37875e-53	PREDICTED: phosphoglycerate kinase, chloroplastic [Arachis ipaensis]	Metabolism;Metabolism;Metabolism;Metabolism;Metabolism;Metabolism	Global and overview maps;Global and overview maps;Global and overview maps;Global and overview maps;Carbohydrate metabolism;Energy metabolism	ko01100//Metabolic pathways;ko01110//Biosynthesis of secondary metabolites;ko01200//Carbon metabolism;ko01230//Biosynthesis of amino acids;ko00010//Glycolysis / Gluconeogenesis;ko00710//Carbon fixation in photosynthetic organisms	K00927;K00927;K00927;K00927;K00927;K00927	-	GO:0016772//transferase activity, transferring phosphorus-containing groups;GO:0032550//purine ribonucleoside binding	GO:0006090//pyruvate metabolic process;GO:0006796//phosphate-containing compound metabolic process
G1	ncbi_112710411	ncbi_112710411	0.545	0.303	3.31546	1.87045	0.82582	7.32268e-58	5.45049e-53	PREDICTED: germin-like protein subfamily 3 member 1 [Arachis duranensis]	-	-	-	-	GO:0005576//extracellular region	GO:0046914//transition metal ion binding	GO:0006873//cellular ion homeostasis;GO:0009886//post-embryonic morphogenesis;GO:0030001//metal ion transport
G1	ncbi_112702482	ncbi_112702482	0.782	0.516	6.98427	4.39227	0.669144	9.97085e-58	7.42161e-53	PREDICTED: ribulose bisphosphate carboxylase/oxygenase activase, chloroplastic-like [Arachis ipaensis]	-	-	-	-	-	-	-
G1	ncbi_112795584	ncbi_112795584	0.734	0.465	5.76909	3.58376	0.686868	1.478e-57	1.10012e-52	PREDICTED: 50S ribosomal protein L11, chloroplastic [Arachis duranensis]	Genetic Information Processing	Translation	ko03010//Ribosome	K02867	GO:0030529//intracellular ribonucleoprotein complex	-	GO:0010467//gene expression
G1	ncbi_112775877	ncbi_112775877	0.863	0.647	9.94059	6.5182	0.608858	9.45628e-57	7.03859e-52	PREDICTED: peptidyl-prolyl cis-trans isomerase, chloroplastic-like [Arachis ipaensis]	-	-	-	-	-	-	-
G1	ncbi_112702707	ncbi_112702707	0.585	0.344	3.65693	2.10055	0.799869	1.46434e-56	1.08995e-51	PREDICTED: sedoheptulose-1,7-bisphosphatase, chloroplastic [Arachis duranensis]	Metabolism;Metabolism;Metabolism	Global and overview maps;Global and overview maps;Energy metabolism	ko01100//Metabolic pathways;ko01200//Carbon metabolism;ko00710//Carbon fixation in photosynthetic organisms	K01100;K01100;K01100	GO:0005576//extracellular region;GO:0009526//plastid envelope;GO:0009532//plastid stroma	GO:0043169//cation binding;GO:0050308//sugar-phosphatase activity	GO:0000097//sulfur amino acid biosynthetic process;GO:0005982//starch metabolic process;GO:0005985//sucrose metabolic process;GO:0006090//pyruvate metabolic process;GO:0006605//protein targeting;GO:0006739//NADP metabolic process;GO:0006996//organelle organization;GO:0009620//response to fungus;GO:0009696//salicylic acid metabolic process;GO:0009755//hormone-mediated signaling pathway;GO:0009767/…
G1	ncbi_112710020	ncbi_112710020	0.547	0.317	3.2722	1.78291	0.876029	1.28326e-54	9.55171e-50	PREDICTED: 29 kDa ribonucleoprotein, chloroplastic [Arachis ipaensis]	-	-	-	-	-	-	-
G1	ncbi_112715880	ncbi_112715880	0.527	0.295	3.07237	1.73669	0.823015	1.34823e-54	1.00353e-49	PREDICTED: photosystem I reaction center subunit N, chloroplastic [Arachis ipaensis]	Metabolism;Metabolism	Global and overview maps;Energy metabolism	ko01100//Metabolic pathways;ko00195//Photosynthesis	K02701;K02701	-	-	-
G1	ncbi_112802518	ncbi_112802518	0.72	0.455	5.68008	3.5883	0.662609	2.45976e-54	1.83088e-49	PREDICTED: uncharacterized protein LOC107491413 [Arachis duranensis]	-	-	-	-	-	-	-
G1	ncbi_112695253	ncbi_112695253	0.536	0.308	3.29007	1.82344	0.851457	5.21612e-54	3.88251e-49	PREDICTED: protein CURVATURE THYLAKOID 1B, chloroplastic-like [Arachis ipaensis]	-	-	-	-	-	-	-
G1	ncbi_112795927	ncbi_112795927	0.568	0.332	3.41143	1.95057	0.806479	1.38682e-53	1.03225e-48	PREDICTED: aminomethyltransferase, mitochondrial [Arachis duranensis]	Metabolism;Metabolism;Metabolism;Metabolism;Metabolism;Metabolism	Global and overview maps;Global and overview maps;Global and overview maps;Carbohydrate metabolism;Amino acid metabolism;Metabolism of cofactors and vitamins	ko01100//Metabolic pathways;ko01110//Biosynthesis of secondary metabolites;ko01200//Carbon metabolism;ko00630//Glyoxylate and dicarboxylate metabolism;ko00260//Glycine, serine and threonine metabolism;ko00670//One carbon pool by folate	K00605;K00605;K00605;K00605;K00605;K00605	-	-	-
G1	ncbi_112702425	ncbi_112702425	0.502	0.286	3.02199	1.57835	0.937084	2.51546e-53	1.87233e-48	PREDICTED: probable aquaporin PIP-type 7a [Arachis duranensis]	-	-	-	-	-	-	-
G1	ncbi_112766024	ncbi_112766024	0.612	0.369	3.95771	2.35811	0.747036	7.12575e-53	5.30391e-48	PREDICTED: sedoheptulose-1,7-bisphosphatase, chloroplastic [Arachis ipaensis]	Metabolism;Metabolism;Metabolism	Global and overview maps;Global and overview maps;Energy metabolism	ko01100//Metabolic pathways;ko01200//Carbon metabolism;ko00710//Carbon fixation in photosynthetic organisms	K01100;K01100;K01100	GO:0005576//extracellular region;GO:0009526//plastid envelope;GO:0009532//plastid stroma	GO:0043169//cation binding;GO:0050308//sugar-phosphatase activity	GO:0000097//sulfur amino acid biosynthetic process;GO:0005982//starch metabolic process;GO:0005985//sucrose metabolic process;GO:0006090//pyruvate metabolic process;GO:0006605//protein targeting;GO:0006739//NADP metabolic process;GO:0006996//organelle organization;GO:0009620//response to fungus;GO:0009696//salicylic acid metabolic process;GO:0009755//hormone-mediated signaling pathway;GO:0009767/…
G1	ncbi_112711089	ncbi_112711089	0.678	0.439	5.28633	3.1822	0.732241	1.06776e-52	7.94769e-48	PREDICTED: Bowman-Birk type proteinase inhibitor A-II [Arachis duranensis]	-	-	-	-	-	GO:0004866//endopeptidase inhibitor activity	GO:0010466//negative regulation of peptidase activity
G1	ncbi_112772304	ncbi_112772304	0.612	0.36	3.77867	2.27731	0.730546	1.18206e-52	8.7984e-48	PREDICTED: 50S ribosomal protein L24, chloroplastic [Arachis ipaensis]	Genetic Information Processing	Translation	ko03010//Ribosome	K02895	GO:0009526//plastid envelope;GO:0009532//plastid stroma;GO:0030529//intracellular ribonucleoprotein complex	GO:0003723//RNA binding;GO:0005198//structural molecule activity	GO:0006090//pyruvate metabolic process;GO:0006412//translation
G1	ncbi_112736433	ncbi_112736433	0.544	0.313	3.19511	1.82045	0.811576	1.37199e-52	1.02121e-47	PREDICTED: 50S ribosomal protein L9, chloroplastic [Arachis ipaensis]	Genetic Information Processing	Translation	ko03010//Ribosome	K02939	GO:0009526//plastid envelope;GO:0009532//plastid stroma;GO:0030529//intracellular ribonucleoprotein complex	GO:0003723//RNA binding;GO:0005198//structural molecule activity	GO:0006090//pyruvate metabolic process;GO:0010467//gene expression
G1	ncbi_112741229	ncbi_112741229	0.523	0.3	2.97337	1.67137	0.831073	4.00009e-52	2.97739e-47	PREDICTED: aminomethyltransferase, mitochondrial [Arachis ipaensis]	Metabolism;Metabolism;Metabolism;Metabolism;Metabolism;Metabolism	Global and overview maps;Global and overview maps;Global and overview maps;Carbohydrate metabolism;Amino acid metabolism;Metabolism of cofactors and vitamins	ko01100//Metabolic pathways;ko01110//Biosynthesis of secondary metabolites;ko01200//Carbon metabolism;ko00630//Glyoxylate and dicarboxylate metabolism;ko00260//Glycine, serine and threonine metabolism;ko00670//One carbon pool by folate	K00605;K00605;K00605;K00605;K00605;K00605	-	-	-
G1	ncbi_112712350	ncbi_112712350	0.623	0.382	4.2134	2.52579	0.738247	4.25328e-52	3.16585e-47	PREDICTED: transketolase, chloroplastic [Arachis duranensis]	Metabolism;Metabolism;Metabolism;Metabolism;Metabolism;Metabolism	Global and overview maps;Global and overview maps;Global and overview maps;Global and overview maps;Energy metabolism;Carbohydrate metabolism	ko01100//Metabolic pathways;ko01110//Biosynthesis of secondary metabolites;ko01200//Carbon metabolism;ko01230//Biosynthesis of amino acids;ko00710//Carbon fixation in photosynthetic organisms;ko00030//Pentose phosphate pathway	K00615;K00615;K00615;K00615;K00615;K00615	-	GO:0016744//transferase activity, transferring aldehyde or ketonic groups	-
G1	ncbi_112710433	ncbi_112710433	0.653	0.39	4.63099	2.94802	0.651573	9.32646e-52	6.94197e-47	PREDICTED: photosystem I reaction center subunit II, chloroplastic-like [Arachis duranensis]	Metabolism;Metabolism	Global and overview maps;Energy metabolism	ko01100//Metabolic pathways;ko00195//Photosynthesis	K02692;K02692	GO:0009521//photosystem;GO:0043231//intracellular membrane-bounded organelle	-	GO:0044237//cellular metabolic process
G1	ncbi_112756470	ncbi_112756470	0.663	0.41	4.69675	2.95795	0.667064	1.06806e-51	7.94986e-47	PREDICTED: 50S ribosomal protein L22, chloroplastic-like [Arachis ipaensis]	Genetic Information Processing	Translation	ko03010//Ribosome	K02890	GO:0005840//ribosome;GO:0009536//plastid	-	-
G1	ncbi_112789141	ncbi_112789141	0.806	0.553	7.79429	5.19618	0.584965	2.00386e-51	1.49153e-46	PREDICTED: fructose-bisphosphate aldolase 1, chloroplastic-like [Arachis duranensis]	Metabolism;Metabolism;Metabolism;Metabolism;Metabolism;Metabolism;Metabolism;Metabolism	Global and overview maps;Global and overview maps;Global and overview maps;Global and overview maps;Carbohydrate metabolism;Energy metabolism;Carbohydrate metabolism;Carbohydrate metabolism	ko01100//Metabolic pathways;ko01110//Biosynthesis of secondary metabolites;ko01200//Carbon metabolism;ko01230//Biosynthesis of amino acids;ko00010//Glycolysis / Gluconeogenesis;ko00710//Carbon fixation in photosynthetic organisms;ko00051//Fructose and mannose metabolism;ko00030//Pentose phosphate pathway	K01623;K01623;K01623;K01623;K01623;K01623;K01623;K01623	-	GO:0016832//aldehyde-lyase activity	GO:0006090//pyruvate metabolic process
G1	ncbi_112738245	ncbi_112738245	0.61	0.372	3.9619	2.40761	0.718594	1.21774e-50	9.06399e-46	PREDICTED: chaperone protein DnaJ-like isoform X2 [Arachis ipaensis]	-	-	-	-	-	GO:0005515//protein binding	-
G1	ncbi_112750744	ncbi_112750744	0.67	0.416	4.87836	3.03945	0.682589	1.49471e-50	1.11256e-45	PREDICTED: uncharacterized protein LOC107643983 [Arachis ipaensis]	-	-	-	-	-	-	-
G1	ncbi_112723684	ncbi_112723684	0.612	0.368	4.14769	2.51779	0.720148	9.4683e-50	7.04754e-45	Photosystem II PsbX [Corchorus capsularis]	-	-	-	-	-	-	GO:0044237//cellular metabolic process
G1	ncbi_112790071	ncbi_112790071	0.357	0.181	1.65929	0.788104	1.07411	3.14615e-49	2.34178e-44	PREDICTED: heme-binding protein 2 [Arachis duranensis]	-	-	-	-	-	-	-
G1	ncbi_112802855	ncbi_112802855	0.623	0.378	4.15591	2.55743	0.700471	3.8113e-49	2.83686e-44	PREDICTED: 50S ribosomal protein L6, chloroplastic-like [Arachis duranensis]	Genetic Information Processing	Translation	ko03010//Ribosome	K02933	-	-	-
G1	ncbi_112722513	ncbi_112722513	0.723	0.481	5.6891	3.60604	0.657785	9.92098e-49	7.38448e-44	PREDICTED: ribulose-phosphate 3-epimerase, chloroplastic [Arachis duranensis]	Metabolism;Metabolism;Metabolism;Metabolism;Metabolism;Metabolism;Metabolism	Global and overview maps;Global and overview maps;Global and overview maps;Global and overview maps;Carbohydrate metabolism;Energy metabolism;Carbohydrate metabolism	ko01100//Metabolic pathways;ko01110//Biosynthesis of secondary metabolites;ko01200//Carbon metabolism;ko01230//Biosynthesis of amino acids;ko00040//Pentose and glucuronate interconversions;ko00710//Carbon fixation in photosynthetic organisms;ko00030//Pentose phosphate pathway	K01783;K01783;K01783;K01783;K01783;K01783;K01783	-	-	-
G1	ncbi_112785221	ncbi_112785221	0.516	0.298	2.88699	1.64039	0.815523	1.37142e-48	1.02079e-43	PREDICTED: 50S ribosomal protein L9, chloroplastic [Arachis duranensis]	Genetic Information Processing	Translation	ko03010//Ribosome	K02939	GO:0009526//plastid envelope;GO:0009532//plastid stroma;GO:0030529//intracellular ribonucleoprotein complex	GO:0003723//RNA binding;GO:0005198//structural molecule activity	GO:0006090//pyruvate metabolic process;GO:0010467//gene expression
G1	ncbi_112803121	ncbi_112803121	0.301	0.142	1.70685	0.698505	1.28899	1.68553e-48	1.25459e-43	PREDICTED: repetitive proline-rich cell wall protein 2-like [Arachis duranensis]	-	-	-	-	-	-	-
G1	ncbi_112731912	ncbi_112731912	0.634	0.397	4.35202	2.66998	0.70486	2.42501e-48	1.80501e-43	PREDICTED: 50S ribosomal protein L13 [Arachis duranensis]	Genetic Information Processing	Translation	ko03010//Ribosome	K02871	-	-	-
G1	ncbi_112757467	ncbi_112757467	0.9	0.678	11.8529	8.2208	0.527894	5.7262e-48	4.26218e-43	-	-	-	-	-	-	-	-
G1	ncbi_112775056	ncbi_112775056	0.466	0.263	2.43459	1.33991	0.861548	1.49078e-47	1.10963e-42	PREDICTED: stress enhanced protein 1, chloroplastic isoform X1 [Arachis ipaensis]	-	-	-	-	-	-	-
G1	ncbi_112697036	ncbi_112697036	0.876	0.646	10.6678	7.56574	0.495705	7.26476e-47	5.40738e-42	PREDICTED: 30S ribosomal protein S16-like [Arachis duranensis]	Genetic Information Processing	Translation	ko03010//Ribosome	K02959	-	-	-
G1	ncbi_112779209	ncbi_112779209	0.488	0.281	2.77396	1.5443	0.844988	8.65383e-47	6.4413e-42	PREDICTED: protein CURVATURE THYLAKOID 1C, chloroplastic [Arachis duranensis]	-	-	-	-	-	-	-
G1	ncbi_112743560	ncbi_112743560	0.465	0.265	2.50963	1.39219	0.850114	9.55501e-47	7.11208e-42	PREDICTED: uncharacterized protein LOC107639521 [Arachis ipaensis]	-	-	-	-	-	GO:0005515//protein binding	GO:0009893//positive regulation of metabolic process;GO:0044763//single-organism cellular process;GO:0044767//single-organism developmental process
G1	ncbi_112758572	ncbi_112758572	0.493	0.285	2.88245	1.63074	0.821773	2.31865e-46	1.72584e-41	PREDICTED: protein CURVATURE THYLAKOID 1B, chloroplastic-like [Arachis ipaensis]	-	-	-	-	-	-	-
G1	ncbi_112755053	ncbi_112755053	0.41	0.223	2.02849	1.06173	0.93399	4.87058e-46	3.62532e-41	PREDICTED: rhodanese-like domain-containing protein 9, chloroplastic isoform X3 [Arachis ipaensis]	-	-	-	-	GO:0031224//intrinsic component of membrane;GO:0031976//plastid thylakoid;GO:0044434//chloroplast part	-	GO:0000097//sulfur amino acid biosynthetic process;GO:0006091//generation of precursor metabolites and energy;GO:0009886//post-embryonic morphogenesis
G1	ncbi_112696372	ncbi_112696372	0.461	0.263	2.50522	1.37475	0.865771	1.02099e-45	7.5995e-41	PREDICTED: protein disulfide-isomerase LQY1, chloroplastic isoform X2 [Arachis duranensis]	-	-	-	-	-	GO:0003824//catalytic activity;GO:0005515//protein binding	-
G1	ncbi_112734779	ncbi_112734779	0.493	0.289	3.05027	1.70915	0.835657	1.33514e-45	9.93784e-41	CBL-interacting serine/threonine-protein kinase 3 [Glycine soja]	-	-	-	-	-	-	-
G1	ncbi_112784611	ncbi_112784611	0.418	0.228	2.04353	1.11323	0.876313	3.03266e-45	2.2573e-40	PREDICTED: photosystem I reaction center subunit N, chloroplastic [Arachis ipaensis]	Metabolism;Metabolism	Global and overview maps;Energy metabolism	ko01100//Metabolic pathways;ko00195//Photosynthesis	K02701;K02701	-	-	-
G1	ncbi_112786878	ncbi_112786878	0.516	0.3	2.89543	1.74132	0.7336	8.37228e-45	6.23174e-40	PREDICTED: LOW QUALITY PROTEIN: multiple organellar RNA editing factor 9, chloroplastic-like [Arachis ipaensis]	-	-	-	-	GO:0009526//plastid envelope;GO:0009532//plastid stroma	-	GO:0003006//developmental process involved in reproduction;GO:0006355//regulation of transcription, DNA-templated;GO:0006605//protein targeting;GO:0008652//cellular amino acid biosynthetic process;GO:0009451//RNA modification;GO:0009668//plastid membrane organization;GO:0034660//ncRNA metabolic process
G1	ncbi_112737988	ncbi_112737988	0.57	0.346	3.49466	2.17885	0.681584	1.52059e-44	1.13182e-39	PREDICTED: 30S ribosomal protein S20, chloroplastic [Arachis ipaensis]	Genetic Information Processing	Translation	ko03010//Ribosome	K02968	GO:0009526//plastid envelope;GO:0009532//plastid stroma;GO:0030529//intracellular ribonucleoprotein complex	GO:0003723//RNA binding;GO:0005198//structural molecule activity	GO:0006779//porphyrin-containing compound biosynthetic process;GO:0010467//gene expression;GO:0016072//rRNA metabolic process
G1	ncbi_112707270	ncbi_112707270	0.566	0.343	3.55302	2.18966	0.698335	2.49403e-44	1.85638e-39	PREDICTED: 50S ribosomal protein L24, chloroplastic [Arachis duranensis]	Genetic Information Processing	Translation	ko03010//Ribosome	K02895	GO:0009526//plastid envelope;GO:0009532//plastid stroma;GO:0030529//intracellular ribonucleoprotein complex	GO:0003723//RNA binding;GO:0005198//structural molecule activity	GO:0006090//pyruvate metabolic process;GO:0006412//translation
G1	ncbi_112797604	ncbi_112797604	0.544	0.335	3.38407	1.97658	0.775751	4.42323e-44	3.29234e-39	PREDICTED: phosphoglycolate phosphatase 1B, chloroplastic-like [Arachis duranensis]	Metabolism;Metabolism;Metabolism;Metabolism	Global and overview maps;Global and overview maps;Global and overview maps;Carbohydrate metabolism	ko01100//Metabolic pathways;ko01110//Biosynthesis of secondary metabolites;ko01200//Carbon metabolism;ko00630//Glyoxylate and dicarboxylate metabolism	K19269;K19269;K19269;K19269	-	GO:0042578//phosphoric ester hydrolase activity	GO:0006796//phosphate-containing compound metabolic process
G1	ncbi_112796938	ncbi_112796938	0.451	0.26	2.41544	1.32132	0.87031	4.52688e-44	3.36949e-39	Heat shock protein DnaJ, cysteine-rich domain-containing protein [Cynara cardunculus var. scolymus] [Cynara cardunculus]	-	-	-	-	-	GO:0005515//protein binding	GO:0009893//positive regulation of metabolic process;GO:0044763//single-organism cellular process;GO:0044767//single-organism developmental process
G1	ncbi_112795452	ncbi_112795452	0.706	0.464	5.0724	3.31936	0.611762	5.2745e-44	3.92597e-39	PREDICTED: 50S ribosomal protein L19-2, chloroplastic-like [Arachis duranensis]	Genetic Information Processing	Translation	ko03010//Ribosome	K02884	GO:0005622//intracellular	-	-
G1	ncbi_112707379	ncbi_112707379	0.473	0.271	2.40899	1.38735	0.796101	9.65579e-44	7.18709e-39	PREDICTED: protochlorophyllide reductase, chloroplastic [Arachis ipaensis]	Metabolism;Metabolism;Metabolism	Global and overview maps;Global and overview maps;Metabolism of cofactors and vitamins	ko01100//Metabolic pathways;ko01110//Biosynthesis of secondary metabolites;ko00860//Porphyrin and chlorophyll metabolism	K00218;K00218;K00218	-	-	-
G1	ncbi_112749967	ncbi_112749967	0.612	0.388	3.97665	2.43242	0.709162	9.9406e-44	7.39909e-39	PREDICTED: glutamate--glyoxylate aminotransferase 2 [Arachis duranensis]	Metabolism;Metabolism;Metabolism;Metabolism;Metabolism;Metabolism;Metabolism;Metabolism;Metabolism;Metabolism	Global and overview maps;Global and overview maps;Global and overview maps;Global and overview maps;Energy metabolism;Carbohydrate metabolism;Amino acid metabolism;Global and overview maps;Amino acid metabolism;Amino acid metabolism	ko01100//Metabolic pathways;ko01110//Biosynthesis of secondary metabolites;ko01200//Carbon metabolism;ko01230//Biosynthesis of amino acids;ko00710//Carbon fixation in photosynthetic organisms;ko00630//Glyoxylate and dicarboxylate metabolism;ko00260//Glycine, serine and threonine metabolism;ko01210//2-Oxocarboxylic acid metabolism;ko00250//Alanine, aspartate and glutamate metabolism;ko00220//Argin…	K14272;K14272;K14272;K14272;K14272;K14272;K14272;K14272;K14272;K14272	-	GO:0016769//transferase activity, transferring nitrogenous groups;GO:0043168//anion binding	GO:0008152//metabolic process
G1	ncbi_112780088	ncbi_112780088	0.504	0.308	2.95181	1.66164	0.828995	3.95579e-43	2.94441e-38	PREDICTED: aquaporin PIP2-2 [Arachis ipaensis]	-	-	-	-	-	-	-
G1	ncbi_112775194	ncbi_112775194	0.28	0.132	1.3736	0.632056	1.11984	4.50381e-43	3.35232e-38	PREDICTED: early light-induced protein, chloroplastic [Arachis ipaensis]	-	-	-	-	-	-	-
G1	ncbi_112762476	ncbi_112762476	0.477	0.277	2.40183	1.39175	0.787238	6.02099e-43	4.48161e-38	PREDICTED: delta-aminolevulinic acid dehydratase, chloroplastic [Arachis duranensis]	Metabolism;Metabolism;Metabolism	Global and overview maps;Global and overview maps;Metabolism of cofactors and vitamins	ko01100//Metabolic pathways;ko01110//Biosynthesis of secondary metabolites;ko00860//Porphyrin and chlorophyll metabolism	K01698;K01698;K01698	-	GO:0016836//hydro-lyase activity;GO:0043169//cation binding	GO:0006778//porphyrin-containing compound metabolic process;GO:0018130//heterocycle biosynthetic process
G1	ncbi_112701672	ncbi_112701672	0.485	0.283	2.95765	1.74562	0.760713	6.87807e-43	5.11955e-38	PREDICTED: 36.4 kDa proline-rich protein [Arachis duranensis]	-	-	-	-	-	-	-
G1	ncbi_112727968	ncbi_112727968	0.788	0.548	6.74205	4.60102	0.551232	8.34569e-43	6.21195e-38	PREDICTED: 30S ribosomal protein S31, chloroplastic [Arachis ipaensis]	-	-	-	-	GO:0044435//plastid part	-	-
G1	ncbi_112744305	ncbi_112744305	0.415	0.234	2.13294	1.14901	0.892451	1.00325e-42	7.46751e-38	PREDICTED: phosphoglycolate phosphatase 1B, chloroplastic-like [Arachis ipaensis]	Metabolism;Metabolism;Metabolism;Metabolism	Global and overview maps;Global and overview maps;Global and overview maps;Carbohydrate metabolism	ko01100//Metabolic pathways;ko01110//Biosynthesis of secondary metabolites;ko01200//Carbon metabolism;ko00630//Glyoxylate and dicarboxylate metabolism	K19269;K19269;K19269;K19269	-	GO:0042578//phosphoric ester hydrolase activity	GO:0006796//phosphate-containing compound metabolic process
G1	ncbi_112732729	ncbi_112732729	0.366	0.198	1.83324	0.895368	1.03384	3.76867e-42	2.80513e-37	PREDICTED: aquaporin PIP1-3 [Arachis ipaensis]	-	-	-	-	-	-	-
G1	ncbi_112782844	ncbi_112782844	0.485	0.287	2.66768	1.56469	0.769715	4.14842e-42	3.08779e-37	Pterin_4a domain-containing protein [Cephalotus follicularis]	Metabolism;Metabolism	Global and overview maps;Metabolism of cofactors and vitamins	ko01100//Metabolic pathways;ko00790//Folate biosynthesis	K01724;K01724	GO:0009536//plastid	GO:0016836//hydro-lyase activity	GO:0006091//generation of precursor metabolites and energy;GO:0006351//transcription, DNA-templated;GO:0008652//cellular amino acid biosynthetic process;GO:0009108//coenzyme biosynthetic process;GO:0009658//chloroplast organization;GO:0009668//plastid membrane organization;GO:0016072//rRNA metabolic process;GO:0031399//regulation of protein modification process;GO:0043623//cellular protein comple…
G1	ncbi_112789729	ncbi_112789729	0.553	0.342	3.38735	2.06548	0.713682	5.3009e-42	3.94562e-37	PREDICTED: cytochrome b6-f complex iron-sulfur subunit, chloroplastic-like [Arachis duranensis]	Metabolism;Metabolism	Global and overview maps;Energy metabolism	ko01100//Metabolic pathways;ko00195//Photosynthesis	K02636;K02636	GO:0031224//intrinsic component of membrane;GO:0034357//photosynthetic membrane	GO:0009055//electron carrier activity;GO:0043169//cation binding;GO:0051536//iron-sulfur cluster binding;GO:0052880//oxidoreductase activity, acting on diphenols and related substances as donors, with copper protein as acceptor	GO:0015992//proton transport;GO:0044237//cellular metabolic process;GO:0044710//single-organism metabolic process
G1	ncbi_112796926	ncbi_112796926	0.384	0.212	1.93034	1.00228	0.945565	7.61259e-42	5.66628e-37	PREDICTED: high-light-induced protein, chloroplastic [Arachis duranensis]	-	-	-	-	-	-	-
G1	ncbi_112734632	ncbi_112734632	0.381	0.21	1.8529	0.966849	0.93842	1.4777e-41	1.09989e-36	PREDICTED: chloroplast stem-loop binding protein of 41 kDa b, chloroplastic [Arachis duranensis]	-	-	-	-	-	-	-
G1	ncbi_112785394	ncbi_112785394	0.383	0.207	1.80399	0.998417	0.853478	1.59438e-41	1.18674e-36	PREDICTED: RNA-binding protein 12-like [Arachis ipaensis]	-	-	-	-	-	-	-
G1	ncbi_112711970	ncbi_112711970	0.371	0.2	1.70514	0.894377	0.930932	1.83163e-41	1.36334e-36	PREDICTED: stress enhanced protein 1, chloroplastic isoform X1 [Arachis ipaensis]	-	-	-	-	-	-	-
G1	ncbi_112726615	ncbi_112726615	0.542	0.331	3.2559	1.99989	0.703135	1.91294e-41	1.42386e-36	PREDICTED: chloroplast stem-loop binding protein of 41 kDa b, chloroplastic [Arachis ipaensis]	-	-	-	-	-	-	-
G1	ncbi_112696097	ncbi_112696097	0.424	0.24	2.0712	1.16614	0.828723	3.26117e-41	2.42739e-36	PREDICTED: rhodanese-like domain-containing protein 9, chloroplastic isoform X2 [Arachis duranensis]	-	-	-	-	GO:0031224//intrinsic component of membrane;GO:0031976//plastid thylakoid;GO:0044434//chloroplast part	-	GO:0000097//sulfur amino acid biosynthetic process;GO:0006091//generation of precursor metabolites and energy;GO:0009886//post-embryonic morphogenesis
G1	ncbi_112720746	ncbi_112720746	0.482	0.284	2.60089	1.52512	0.770084	5.66485e-41	4.21652e-36	light-harvesting complex-like protein 3 isotype 2, chloroplastic [Cajanus cajan]	-	-	-	-	-	-	-
G1	ncbi_112776695	ncbi_112776695	0.625	0.393	4.08147	2.65079	0.622667	8.61673e-41	6.41369e-36	PREDICTED: 50S ribosomal protein L13 [Arachis ipaensis]	Genetic Information Processing	Translation	ko03010//Ribosome	K02871	-	-	-
G1	ncbi_112772908	ncbi_112772908	0.354	0.192	1.87917	0.926407	1.02038	1.00308e-40	7.4662e-36	PREDICTED: 14 kDa proline-rich protein DC2.15-like [Arachis ipaensis]	-	-	-	-	-	-	-
G1	ncbi_112790132	ncbi_112790132	0.636	0.402	4.1371	2.69871	0.616347	1.09362e-40	8.14014e-36	PREDICTED: 30S ribosomal protein S20, chloroplastic [Arachis duranensis]	Genetic Information Processing	Translation	ko03010//Ribosome	K02968	GO:0009526//plastid envelope;GO:0009532//plastid stroma;GO:0030529//intracellular ribonucleoprotein complex	GO:0003723//RNA binding;GO:0005198//structural molecule activity	GO:0006779//porphyrin-containing compound biosynthetic process;GO:0010467//gene expression;GO:0016072//rRNA metabolic process
G1	ncbi_112755903	ncbi_112755903	0.525	0.315	3.0668	1.87928	0.706552	2.37678e-40	1.76911e-35	PREDICTED: outer envelope membrane protein 7 [Arachis ipaensis]	-	-	-	-	GO:0031355//integral component of plastid outer membrane	-	-
G1	ncbi_112737932	ncbi_112737932	0.382	0.214	1.86774	0.978783	0.932234	4.57532e-40	3.40555e-35	PREDICTED: heme-binding protein 2 [Arachis ipaensis]	-	-	-	-	-	-	-
G1	ncbi_112766008	ncbi_112766008	0.391	0.219	2.0669	1.14438	0.852903	1.19324e-39	8.88165e-35	PREDICTED: photosystem I reaction center subunit III, chloroplastic-like [Arachis ipaensis]	Metabolism;Metabolism	Global and overview maps;Energy metabolism	ko01100//Metabolic pathways;ko00195//Photosynthesis	K02694;K02694	GO:0043234//protein complex	-	GO:0044237//cellular metabolic process
G1	ncbi_112758256	ncbi_112758256	0.614	0.394	4.05433	2.61978	0.630017	2.2345e-39	1.66321e-34	PREDICTED: probable ribose-5-phosphate isomerase 3, chloroplastic [Arachis duranensis]	Metabolism;Metabolism;Metabolism;Metabolism;Metabolism;Metabolism	Global and overview maps;Global and overview maps;Global and overview maps;Global and overview maps;Energy metabolism;Carbohydrate metabolism	ko01100//Metabolic pathways;ko01110//Biosynthesis of secondary metabolites;ko01200//Carbon metabolism;ko01230//Biosynthesis of amino acids;ko00710//Carbon fixation in photosynthetic organisms;ko00030//Pentose phosphate pathway	K01807;K01807;K01807;K01807;K01807;K01807	GO:0009526//plastid envelope;GO:0009532//plastid stroma;GO:0044434//chloroplast part	GO:0016861//intramolecular oxidoreductase activity, interconverting aldoses and ketoses	GO:0000097//sulfur amino acid biosynthetic process;GO:0006090//pyruvate metabolic process;GO:0006091//generation of precursor metabolites and energy;GO:0006544//glycine metabolic process;GO:0006568//tryptophan metabolic process;GO:0006605//protein targeting;GO:0006633//fatty acid biosynthetic process;GO:0006732//coenzyme metabolic process;GO:0006753//nucleoside phosphate metabolic process;GO:0009…
G1	ncbi_112758246	ncbi_112758246	0.499	0.31	2.98561	1.74625	0.773766	2.5675e-39	1.91107e-34	PREDICTED: protein disulfide-isomerase LQY1, chloroplastic [Arachis ipaensis]	-	-	-	-	-	GO:0003824//catalytic activity;GO:0005515//protein binding	-
G1	ncbi_112727609	ncbi_112727609	0.591	0.382	3.7474	2.36493	0.664089	2.61653e-39	1.94756e-34	PREDICTED: magnesium-chelatase subunit ChlH, chloroplastic [Arachis ipaensis]	Metabolism;Metabolism;Metabolism	Global and overview maps;Global and overview maps;Metabolism of cofactors and vitamins	ko01100//Metabolic pathways;ko01110//Biosynthesis of secondary metabolites;ko00860//Porphyrin and chlorophyll metabolism	K03403;K03403;K03403	-	GO:0051003//ligase activity, forming nitrogen-metal bonds, forming coordination complexes	GO:0006779//porphyrin-containing compound biosynthetic process
G1	ncbi_112764253	ncbi_112764253	0.454	0.272	2.5502	1.43357	0.830995	3.48071e-39	2.59079e-34	PREDICTED: oxygen-evolving enhancer protein 2, chloroplastic-like [Arachis ipaensis]	Metabolism;Metabolism	Global and overview maps;Energy metabolism	ko01100//Metabolic pathways;ko00195//Photosynthesis	K02717;K02717	-	-	-
G1	ncbi_112770812	ncbi_112770812	0.395	0.22	1.89538	1.03358	0.874842	4.62004e-39	3.43884e-34	PREDICTED: protochlorophyllide reductase, chloroplastic [Arachis ipaensis]	Metabolism;Metabolism;Metabolism	Global and overview maps;Global and overview maps;Metabolism of cofactors and vitamins	ko01100//Metabolic pathways;ko01110//Biosynthesis of secondary metabolites;ko00860//Porphyrin and chlorophyll metabolism	K00218;K00218;K00218	-	-	-
G1	ncbi_112765944	ncbi_112765944	0.418	0.241	2.21978	1.21734	0.866687	1.01041e-38	7.52082e-34	PREDICTED: 30S ribosomal protein S10, chloroplastic [Arachis ipaensis]	Genetic Information Processing	Translation	ko03010//Ribosome	K02946	-	-	-
G1	ncbi_112715409	ncbi_112715409	0.51	0.315	3.00985	1.81985	0.725873	1.08851e-38	8.10212e-34	PREDICTED: chlorophyll a-b binding protein CP29.3, chloroplastic [Arachis ipaensis]	Metabolism;Metabolism	Global and overview maps;Energy metabolism	ko01100//Metabolic pathways;ko00196//Photosynthesis - antenna proteins	K08915;K08915	GO:0009521//photosystem;GO:0031224//intrinsic component of membrane;GO:0031976//plastid thylakoid;GO:0044434//chloroplast part	GO:0043169//cation binding;GO:0046906//tetrapyrrole binding	GO:0006091//generation of precursor metabolites and energy;GO:0006464//cellular protein modification process
G1	ncbi_112797021	ncbi_112797021	0.499	0.304	2.91451	1.71926	0.761468	1.20399e-38	8.96168e-34	PREDICTED: vacuolar cation/proton exchanger 3-like [Arachis duranensis]	-	-	-	-	GO:0031224//intrinsic component of membrane	GO:0015368//calcium:cation antiporter activity	GO:0006816//calcium ion transport;GO:0044763//single-organism cellular process
G1	ncbi_112715068	ncbi_112715068	0.836	0.607	8.69833	6.29367	0.466837	1.2122e-38	9.02279e-34	PREDICTED: 50S ribosomal protein L12, chloroplastic-like [Arachis duranensis]	Genetic Information Processing	Translation	ko03010//Ribosome	K02935	GO:0030529//intracellular ribonucleoprotein complex	-	GO:0010467//gene expression
G1	ncbi_112707437	ncbi_112707437	0.794	0.593	8.02313	5.38397	0.575495	1.48779e-38	1.10741e-33	PREDICTED: ethylene-responsive transcription factor 4-like [Arachis duranensis]	-	-	-	-	-	-	-
G1	ncbi_112769001	ncbi_112769001	0.354	0.194	1.6819	0.876496	0.940272	2.27429e-38	1.69283e-33	PREDICTED: protein THYLAKOID FORMATION1, chloroplastic-like [Arachis ipaensis]	-	-	-	-	-	-	-
G1	ncbi_112719779	ncbi_112719779	0.722	0.499	5.50773	3.73738	0.55943	2.85929e-38	2.12826e-33	PREDICTED: 50S ribosomal protein L19-1, chloroplastic-like isoform X1 [Arachis ipaensis]	Genetic Information Processing	Translation	ko03010//Ribosome	K02884	GO:0005622//intracellular	-	-
G1	ncbi_112757013	ncbi_112757013	0.413	0.239	2.073	1.16418	0.832407	3.43303e-38	2.55531e-33	PREDICTED: protein PROTON GRADIENT REGULATION 5, chloroplastic [Arachis duranensis]	-	-	-	-	GO:0031976//plastid thylakoid;GO:0044434//chloroplast part	-	GO:0006950//response to stress;GO:0009639//response to red or far red light;GO:0009642//response to light intensity;GO:0009767//photosynthetic electron transport chain;GO:0034285//response to disaccharide;GO:0043269//regulation of ion transport
G1	ncbi_112797607	ncbi_112797607	0.972	0.84	72.6636	47.9283	0.600353	4.07271e-38	3.03144e-33	PREDICTED: LETM1 and EF-hand domain-containing protein 1, mitochondrial-like [Arachis ipaensis]	-	-	-	-	GO:0031224//intrinsic component of membrane;GO:0043231//intracellular membrane-bounded organelle	-	-
G1	ncbi_112783659	ncbi_112783659	0.515	0.318	2.99261	1.82067	0.716934	5.91477e-38	4.40254e-33	PREDICTED: chlorophyll a-b binding protein CP29.3, chloroplastic [Arachis ipaensis]	Metabolism;Metabolism	Global and overview maps;Energy metabolism	ko01100//Metabolic pathways;ko00196//Photosynthesis - antenna proteins	K08915;K08915	GO:0009521//photosystem;GO:0031224//intrinsic component of membrane;GO:0031976//plastid thylakoid;GO:0044434//chloroplast part	GO:0043169//cation binding;GO:0046906//tetrapyrrole binding	GO:0006091//generation of precursor metabolites and energy;GO:0006464//cellular protein modification process
G1	ncbi_112740755	ncbi_112740755	0.523	0.329	3.15887	1.91802	0.719791	1.34855e-37	1.00376e-32	PREDICTED: peroxiredoxin Q, chloroplastic-like [Arachis duranensis]	-	-	-	-	-	GO:0003824//catalytic activity;GO:0016209//antioxidant activity	GO:0044710//single-organism metabolic process
G1	ncbi_112723648	ncbi_112723648	0.836	0.63	8.45307	6.01677	0.490487	1.69003e-37	1.25794e-32	PREDICTED: 30S ribosomal protein S16-like [Arachis duranensis]	Genetic Information Processing	Translation	ko03010//Ribosome	K02959	-	-	-
G1	ncbi_112743640	ncbi_112743640	0.489	0.302	2.93516	1.69692	0.790523	1.69038e-37	1.2582e-32	PREDICTED: vacuolar cation/proton exchanger 3-like [Arachis duranensis]	-	-	-	-	GO:0031224//intrinsic component of membrane	GO:0015368//calcium:cation antiporter activity	GO:0006816//calcium ion transport;GO:0044763//single-organism cellular process
G1	ncbi_112795567	ncbi_112795567	0.384	0.218	1.88867	1.04677	0.85143	1.71657e-37	1.2777e-32	PREDICTED: protein LHCP TRANSLOCATION DEFECT [Arachis duranensis]	-	-	-	-	GO:0009526//plastid envelope;GO:0009532//plastid stroma;GO:0044434//chloroplast part	-	GO:0006090//pyruvate metabolic process;GO:0015031//protein transport;GO:0022607//cellular component assembly;GO:0046471//phosphatidylglycerol metabolic process
G1	ncbi_112700528	ncbi_112700528	0.395	0.224	1.86917	1.05845	0.82045	2.11446e-37	1.57386e-32	PREDICTED: NADP-dependent glyceraldehyde-3-phosphate dehydrogenase [Arachis ipaensis]	Metabolism;Metabolism;Metabolism;Metabolism	Global and overview maps;Global and overview maps;Carbohydrate metabolism;Carbohydrate metabolism	ko01100//Metabolic pathways;ko01200//Carbon metabolism;ko00010//Glycolysis / Gluconeogenesis;ko00030//Pentose phosphate pathway	K00131;K00131;K00131;K00131	-	-	-
G1	ncbi_112745427	ncbi_112745427	0.623	0.409	4.03453	2.60034	0.633704	2.89542e-37	2.15515e-32	PREDICTED: magnesium-chelatase subunit ChlH, chloroplastic [Arachis ipaensis]	Metabolism;Metabolism;Metabolism	Global and overview maps;Global and overview maps;Metabolism of cofactors and vitamins	ko01100//Metabolic pathways;ko01110//Biosynthesis of secondary metabolites;ko00860//Porphyrin and chlorophyll metabolism	K03403;K03403;K03403	-	GO:0051003//ligase activity, forming nitrogen-metal bonds, forming coordination complexes	GO:0006779//porphyrin-containing compound biosynthetic process
G1	ncbi_112710517	ncbi_112710517	0.762	0.527	6.40182	4.44082	0.527658	4.68906e-37	3.49021e-32	PREDICTED: 10 kDa chaperonin [Arachis duranensis]	-	-	-	-	-	-	GO:0044267//cellular protein metabolic process
G1	ncbi_112793078	ncbi_112793078	0.276	0.136	1.27051	0.653638	0.958843	1.07315e-36	7.98776e-32	PREDICTED: probable calcium-binding protein CML44 [Arachis duranensis]	Organismal Systems	Environmental adaptation	ko04626//Plant-pathogen interaction	K13448	-	GO:0043169//cation binding	-
G1	ncbi_112712595	ncbi_112712595	0.53	0.345	3.37166	1.98252	0.766122	1.11164e-36	8.27424e-32	PREDICTED: aquaporin PIP2-2 [Arachis duranensis]	-	-	-	-	-	-	-
G1	ncbi_112790886	ncbi_112790886	0.446	0.264	2.25133	1.34177	0.746639	1.1576e-36	8.61637e-32	PREDICTED: aquaporin PIP1-3 [Arachis duranensis]	-	-	-	-	GO:0031224//intrinsic component of membrane	-	GO:0051234//establishment of localization
G1	ncbi_112740864	ncbi_112740864	0.61	0.388	3.87801	2.6005	0.576525	1.4272e-36	1.06231e-31	PREDICTED: 50S ribosomal protein L11, chloroplastic [Arachis ipaensis]	Genetic Information Processing	Translation	ko03010//Ribosome	K02867	GO:0030529//intracellular ribonucleoprotein complex	-	GO:0010467//gene expression
G1	ncbi_112769286	ncbi_112769286	0.831	0.653	9.03644	6.38717	0.500577	2.05316e-36	1.52823e-31	PREDICTED: ethylene-responsive transcription factor 4-like [Arachis ipaensis]	-	-	-	-	-	-	-
G1	ncbi_112741035	ncbi_112741035	0.597	0.38	3.64543	2.44251	0.577721	2.27533e-36	1.6936e-31	PREDICTED: photosystem II reaction center PSB28 protein, chloroplastic [Arachis duranensis]	Metabolism;Metabolism	Global and overview maps;Energy metabolism	ko01100//Metabolic pathways;ko00195//Photosynthesis	K08903;K08903	-	-	-
G1	ncbi_112712714	ncbi_112712714	0.637	0.405	4.07408	2.81498	0.53335	2.68454e-36	1.99819e-31	PREDICTED: 50S ribosomal protein L34, chloroplastic-like [Arachis ipaensis]	Genetic Information Processing	Translation	ko03010//Ribosome	K02914	GO:0009536//plastid;GO:0030529//intracellular ribonucleoprotein complex	GO:0003723//RNA binding;GO:0005198//structural molecule activity	GO:0010467//gene expression
G1	ncbi_112723287	ncbi_112723287	0.334	0.182	1.52369	0.809487	0.912488	3.22857e-36	2.40312e-31	PREDICTED: thylakoid lumenal 16.5 kDa protein, chloroplastic [Arachis duranensis]	-	-	-	-	-	-	-
G1	ncbi_112702076	ncbi_112702076	0.398	0.229	1.9694	1.12547	0.807234	4.63322e-36	3.44865e-31	PREDICTED: oxygen-evolving enhancer protein 2, chloroplastic-like [Arachis duranensis]	Metabolism;Metabolism	Global and overview maps;Energy metabolism	ko01100//Metabolic pathways;ko00195//Photosynthesis	K02717;K02717	-	-	-
G1	ncbi_112801974	ncbi_112801974	0.421	0.246	2.07474	1.23074	0.753402	1.50032e-35	1.11674e-30	light-harvesting complex-like protein 3 isotype 2, chloroplastic [Cajanus cajan]	-	-	-	-	-	-	-
G1	ncbi_112714826	ncbi_112714826	0.372	0.214	2.07011	1.04889	0.980841	4.90531e-35	3.65117e-30	PREDICTED: classical arabinogalactan protein 1-like [Arachis duranensis]	-	-	-	-	-	-	-
G1	ncbi_112782764	ncbi_112782764	0.525	0.331	3.07127	1.945	0.659063	5.58616e-35	4.15795e-30	PREDICTED: 50S ribosomal protein L18, chloroplastic-like [Arachis ipaensis]	Genetic Information Processing	Translation	ko03010//Ribosome	K02881	-	-	-
G1	ncbi_112712088	ncbi_112712088	0.607	0.392	3.68214	2.45641	0.583996	5.67236e-35	4.22211e-30	PREDICTED: 50S ribosomal protein L15, chloroplastic-like [Arachis ipaensis]	Genetic Information Processing	Translation	ko03010//Ribosome	K02876	-	-	-
G1	ncbi_112715908	ncbi_112715908	0.463	0.28	2.43323	1.46564	0.731343	8.06394e-35	6.00224e-30	PREDICTED: 50S ribosomal protein L27, chloroplastic-like [Arachis ipaensis]	Genetic Information Processing	Translation	ko03010//Ribosome	K02899	GO:0030529//intracellular ribonucleoprotein complex	-	GO:0010467//gene expression
G1	ncbi_112744678	ncbi_112744678	0.401	0.236	2.05223	1.17305	0.806926	1.2415e-34	9.24085e-30	PREDICTED: high-light-induced protein, chloroplastic [Arachis ipaensis]	-	-	-	-	-	-	-
G1	ncbi_112749756	ncbi_112749756	0.397	0.23	1.8346	1.0735	0.773143	1.28026e-34	9.52933e-30	Rieske (2Fe-2S) domain protein [Medicago truncatula]	-	-	-	-	GO:0009526//plastid envelope;GO:0031976//plastid thylakoid;GO:0044434//chloroplast part	GO:0003824//catalytic activity;GO:0051536//iron-sulfur cluster binding	GO:0044710//single-organism metabolic process
G1	ncbi_112791245	ncbi_112791245	0.258	0.126	1.19296	0.595656	1.00199	1.35715e-34	1.01017e-29	PREDICTED: uncharacterized protein LOC107480393 [Arachis duranensis]	-	-	-	-	-	-	-
G1	ncbi_112732284	ncbi_112732284	0.821	0.617	8.2523	6.00446	0.458762	1.50789e-34	1.12236e-29	PREDICTED: 60S ribosomal protein L32-1 [Arachis ipaensis]	Genetic Information Processing	Translation	ko03010//Ribosome	K02912	GO:0030529//intracellular ribonucleoprotein complex	-	GO:0010467//gene expression
G1	ncbi_112727137	ncbi_112727137	0.423	0.252	2.19115	1.2925	0.76153	2.94313e-34	2.19066e-29	PREDICTED: photosystem II reaction center PSB28 protein, chloroplastic [Arachis duranensis]	Metabolism;Metabolism	Global and overview maps;Energy metabolism	ko01100//Metabolic pathways;ko00195//Photosynthesis	K08903;K08903	-	-	-
G1	ncbi_112715927	ncbi_112715927	0.376	0.219	1.86669	1.05828	0.818756	5.45108e-34	4.0574e-29	PREDICTED: NAD(P)H-quinone oxidoreductase subunit O, chloroplastic [Arachis duranensis]	-	-	-	-	GO:0009507//chloroplast	-	GO:0044237//cellular metabolic process;GO:0044699//single-organism process
G1	ncbi_112719846	ncbi_112719846	0.414	0.246	2.14041	1.25104	0.774759	8.53595e-34	6.35356e-29	PREDICTED: uncharacterized protein LOC107637093 [Arachis ipaensis]	-	-	-	-	-	-	-
G1	ncbi_112795646	ncbi_112795646	0.325	0.179	1.40739	0.768262	0.873352	1.58557e-33	1.18018e-28	PREDICTED: mitochondrial carnitine/acylcarnitine carrier-like protein isoform X2 [Arachis duranensis]	-	-	-	-	-	-	-
G1	ncbi_112744436	ncbi_112744436	0.551	0.35	3.39215	2.25332	0.590148	2.01678e-33	1.50115e-28	PREDICTED: 30S ribosomal protein S17, chloroplastic [Arachis ipaensis]	Genetic Information Processing	Translation	ko03010//Ribosome	K02961	GO:0000314//organellar small ribosomal subunit;GO:0009526//plastid envelope;GO:0009532//plastid stroma;GO:0031976//plastid thylakoid	GO:0003723//RNA binding;GO:0005198//structural molecule activity	GO:0006412//translation
G1	ncbi_112728686	ncbi_112728686	0.336	0.189	1.57495	0.853274	0.884223	2.48466e-33	1.84941e-28	PREDICTED: protein PROTON GRADIENT REGULATION 5, chloroplastic [Arachis duranensis]	-	-	-	-	GO:0031976//plastid thylakoid;GO:0044434//chloroplast part	-	GO:0006950//response to stress;GO:0009639//response to red or far red light;GO:0009642//response to light intensity;GO:0009767//photosynthetic electron transport chain;GO:0034285//response to disaccharide;GO:0043269//regulation of ion transport
G1	ncbi_112766070	ncbi_112766070	0.749	0.532	5.99333	4.27792	0.486448	2.66874e-33	1.98642e-28	PREDICTED: GDP-L-galactose phosphorylase 1 [Arachis ipaensis]	Metabolism;Metabolism;Metabolism	Global and overview maps;Global and overview maps;Carbohydrate metabolism	ko01100//Metabolic pathways;ko01110//Biosynthesis of secondary metabolites;ko00053//Ascorbate and aldarate metabolism	K14190;K14190;K14190	-	GO:0004645//phosphorylase activity	-
G1	ncbi_112737603	ncbi_112737603	0.498	0.311	2.76068	1.7739	0.638099	3.4448e-33	2.56407e-28	PREDICTED: cytochrome b6-f complex iron-sulfur subunit, chloroplastic-like [Arachis ipaensis]	Metabolism;Metabolism	Global and overview maps;Energy metabolism	ko01100//Metabolic pathways;ko00195//Photosynthesis	K02636;K02636	GO:0031224//intrinsic component of membrane;GO:0034357//photosynthetic membrane	GO:0009055//electron carrier activity;GO:0043169//cation binding;GO:0051536//iron-sulfur cluster binding;GO:0052880//oxidoreductase activity, acting on diphenols and related substances as donors, with copper protein as acceptor	GO:0015992//proton transport;GO:0044237//cellular metabolic process;GO:0044710//single-organism metabolic process
G1	ncbi_112776670	ncbi_112776670	0.401	0.241	2.05037	1.17055	0.808698	1.14951e-32	8.55613e-28	PREDICTED: thioredoxin X, chloroplastic-like [Arachis ipaensis]	-	-	-	-	-	-	-
G1	ncbi_112754266	ncbi_112754266	0.258	0.133	1.14681	0.538679	1.09013	1.24364e-32	9.25681e-28	PREDICTED: probable aquaporin TIP-type [Arachis duranensis]	-	-	-	-	-	-	-
G1	ncbi_112754660	ncbi_112754660	0.709	0.496	5.24239	3.73802	0.487949	1.88925e-32	1.40622e-27	PREDICTED: 50S ribosomal protein 5, chloroplastic [Arachis duranensis]	-	-	-	-	GO:0009507//chloroplast	-	-
G1	ncbi_36489218	ncbi_36489218	0.487	0.318	4.3476	2.52808	0.782177	2.13776e-32	1.5912e-27	cytochrome c heme attachment protein (chloroplast) [Arachis hypogaea]	-	-	-	-	GO:0031224//intrinsic component of membrane;GO:0034357//photosynthetic membrane	GO:0046906//tetrapyrrole binding	GO:0043623//cellular protein complex assembly
G1	ncbi_112792205	ncbi_112792205	0.476	0.3	2.63082	1.60313	0.714619	2.30591e-32	1.71636e-27	PREDICTED: 50S ribosomal protein L29, chloroplastic [Arachis duranensis]	Genetic Information Processing	Translation	ko03010//Ribosome	K02904	GO:0009526//plastid envelope;GO:0009532//plastid stroma;GO:0030529//intracellular ribonucleoprotein complex	-	GO:0006355//regulation of transcription, DNA-templated
G1	ncbi_112695442	ncbi_112695442	0.522	0.332	3.10252	1.99035	0.640416	3.7738e-32	2.80896e-27	PREDICTED: probable ribose-5-phosphate isomerase 3, chloroplastic [Arachis duranensis]	Metabolism;Metabolism;Metabolism;Metabolism;Metabolism;Metabolism	Global and overview maps;Global and overview maps;Global and overview maps;Global and overview maps;Energy metabolism;Carbohydrate metabolism	ko01100//Metabolic pathways;ko01110//Biosynthesis of secondary metabolites;ko01200//Carbon metabolism;ko01230//Biosynthesis of amino acids;ko00710//Carbon fixation in photosynthetic organisms;ko00030//Pentose phosphate pathway	K01807;K01807;K01807;K01807;K01807;K01807	GO:0009526//plastid envelope;GO:0009532//plastid stroma;GO:0044434//chloroplast part	GO:0016861//intramolecular oxidoreductase activity, interconverting aldoses and ketoses	GO:0000097//sulfur amino acid biosynthetic process;GO:0006090//pyruvate metabolic process;GO:0006091//generation of precursor metabolites and energy;GO:0006544//glycine metabolic process;GO:0006568//tryptophan metabolic process;GO:0006605//protein targeting;GO:0006633//fatty acid biosynthetic process;GO:0006732//coenzyme metabolic process;GO:0006753//nucleoside phosphate metabolic process;GO:0009…
G1	ncbi_112769175	ncbi_112769175	0.359	0.208	1.70143	0.952927	0.836307	6.07466e-32	4.52155e-27	PREDICTED: dicarboxylate transporter 1, chloroplastic-like [Arachis duranensis]	-	-	-	-	-	-	GO:0030001//metal ion transport;GO:0044763//single-organism cellular process
G1	ncbi_112696267	ncbi_112696267	0.444	0.274	2.39126	1.47113	0.700847	6.53865e-32	4.86691e-27	PREDICTED: auxin-induced protein 22E-like [Arachis duranensis]	Environmental Information Processing	Signal transduction	ko04075//Plant hormone signal transduction	K14484	-	-	GO:0009987//cellular process
G1	ncbi_112744095	ncbi_112744095	0.438	0.27	2.24858	1.38897	0.694998	8.26629e-32	6.15285e-27	Rubredoxin-1 [Glycine soja]	-	-	-	-	-	-	-
G1	ncbi_112777525	ncbi_112777525	0.515	0.331	3.02709	1.95624	0.62985	1.85792e-31	1.38291e-26	mammalian STARD2 lipid-binding START domain protein [Medicago truncatula]	-	-	-	-	-	-	-
G1	ncbi_112722177	ncbi_112722177	0.385	0.228	1.82106	1.0751	0.760306	1.92913e-31	1.43591e-26	PREDICTED: 28 kDa ribonucleoprotein, chloroplastic [Arachis ipaensis]	-	-	-	-	-	-	-
G1	ncbi_112771294	ncbi_112771294	0.592	0.399	3.8551	2.53158	0.60673	2.35644e-31	1.75397e-26	PREDICTED: thioredoxin M4, chloroplastic [Arachis ipaensis]	-	-	-	-	-	-	-
G1	ncbi_112727120	ncbi_112727120	0.844	0.637	8.96687	6.74348	0.411111	2.84328e-31	2.11634e-26	PREDICTED: 60S ribosomal protein L23 [Arachis duranensis]	Genetic Information Processing	Translation	ko03010//Ribosome	K02894	GO:0009536//plastid;GO:0015934//large ribosomal subunit	-	GO:0009451//RNA modification;GO:0010467//gene expression
G1	ncbi_112710273	ncbi_112710273	0.354	0.203	1.73358	1.01513	0.772091	3.42123e-31	2.54652e-26	PREDICTED: factor Xa inhibitor BuXI-like [Arachis duranensis]	-	-	-	-	-	-	-
G1	ncbi_112696303	ncbi_112696303	0.405	0.244	2.01528	1.19392	0.755274	4.41638e-31	3.28724e-26	PREDICTED: peroxiredoxin Q, chloroplastic-like [Arachis duranensis]	-	-	-	-	-	GO:0003824//catalytic activity;GO:0016209//antioxidant activity	GO:0044710//single-organism metabolic process
G1	ncbi_112757997	ncbi_112757997	0.472	0.3	2.62066	1.64709	0.670011	4.85612e-31	3.61456e-26	PREDICTED: auxin-induced protein 22E-like [Arachis ipaensis]	Environmental Information Processing	Signal transduction	ko04075//Plant hormone signal transduction	K14484	-	-	GO:0010467//gene expression;GO:0034645//cellular macromolecule biosynthetic process;GO:0050794//regulation of cellular process
G1	ncbi_112750094	ncbi_112750094	0.67	0.47	4.79838	3.33983	0.522775	8.41151e-31	6.26094e-26	PREDICTED: 30S ribosomal protein S31, chloroplastic [Arachis duranensis]	-	-	-	-	GO:0009536//plastid	-	-
G1	ncbi_112737891	ncbi_112737891	0.48	0.304	2.63735	1.68218	0.648751	8.85634e-31	6.59204e-26	PREDICTED: NAC domain-containing protein 72-like isoform X1 [Arachis ipaensis]	-	-	-	-	-	-	GO:0010467//gene expression;GO:0034645//cellular macromolecule biosynthetic process
G1	ncbi_112743046	ncbi_112743046	0.396	0.236	1.9327	1.18721	0.703039	1.10336e-30	8.21267e-26	NAD(P)-binding rossmann-fold protein [Medicago truncatula]	-	-	-	-	-	-	-
G1	ncbi_112747800	ncbi_112747800	0.422	0.256	2.24481	1.37787	0.704156	1.46108e-30	1.08753e-25	PREDICTED: vegetative cell wall protein gp1-like [Arachis ipaensis]	-	-	-	-	-	-	-
G1	ncbi_112776248	ncbi_112776248	0.432	0.267	2.18511	1.34176	0.703581	1.7314e-30	1.28873e-25	PREDICTED: ACT domain-containing protein ACR11-like [Arachis ipaensis]	-	-	-	-	GO:0009526//plastid envelope;GO:0009532//plastid stroma;GO:0044434//chloroplast part	GO:0016772//transferase activity, transferring phosphorus-containing groups;GO:0031406//carboxylic acid binding	GO:0006091//generation of precursor metabolites and energy;GO:0006873//cellular ion homeostasis;GO:0006970//response to osmotic stress;GO:0009617//response to bacterium;GO:0009746//response to hexose;GO:0030001//metal ion transport
G1	ncbi_112743487	ncbi_112743487	0.252	0.132	1.06772	0.514911	1.05214	2.8829e-30	2.14583e-25	PREDICTED: fructose-1,6-bisphosphatase, chloroplastic [Arachis ipaensis]	Metabolism;Metabolism;Metabolism;Metabolism;Metabolism;Metabolism;Metabolism	Global and overview maps;Global and overview maps;Global and overview maps;Carbohydrate metabolism;Energy metabolism;Carbohydrate metabolism;Carbohydrate metabolism	ko01100//Metabolic pathways;ko01110//Biosynthesis of secondary metabolites;ko01200//Carbon metabolism;ko00010//Glycolysis / Gluconeogenesis;ko00710//Carbon fixation in photosynthetic organisms;ko00051//Fructose and mannose metabolism;ko00030//Pentose phosphate pathway	K03841;K03841;K03841;K03841;K03841;K03841;K03841	GO:0009536//plastid	GO:0043169//cation binding;GO:0050308//sugar-phosphatase activity	GO:0006796//phosphate-containing compound metabolic process;GO:0015977//carbon fixation
G1	ncbi_112719772	ncbi_112719772	0.368	0.218	1.74642	1.02683	0.766208	3.28286e-30	2.44353e-25	PREDICTED: protein LHCP TRANSLOCATION DEFECT [Arachis ipaensis]	-	-	-	-	GO:0009526//plastid envelope;GO:0009532//plastid stroma;GO:0044434//chloroplast part	-	GO:0006090//pyruvate metabolic process;GO:0015031//protein transport;GO:0022607//cellular component assembly;GO:0046471//phosphatidylglycerol metabolic process
G1	ncbi_112790030	ncbi_112790030	0.58	0.385	3.40425	2.33113	0.546307	4.45512e-30	3.31608e-25	PREDICTED: NAC domain-containing protein 72-like isoform X1 [Arachis duranensis]	-	-	-	-	-	-	GO:0010467//gene expression;GO:0034645//cellular macromolecule biosynthetic process
G1	ncbi_112765201	ncbi_112765201	0.301	0.168	1.33074	0.706721	0.913017	5.00006e-30	3.72169e-25	chaperonin-like RbcX protein 2, chloroplastic [Cajanus cajan]	-	-	-	-	-	-	-
G1	ncbi_112714384	ncbi_112714384	0.595	0.399	3.5868	2.43948	0.556122	5.03989e-30	3.75134e-25	PREDICTED: 50S ribosomal protein L18, chloroplastic-like [Arachis duranensis]	Genetic Information Processing	Translation	ko03010//Ribosome	K02881	-	-	-
G1	ncbi_112777632	ncbi_112777632	0.347	0.203	1.62657	0.93417	0.800073	5.35213e-30	3.98375e-25	PREDICTED: UPF0603 protein At1g54780, chloroplastic [Arachis ipaensis]	-	-	-	-	GO:0031224//intrinsic component of membrane;GO:0031976//plastid thylakoid;GO:0044434//chloroplast part;GO:0044436//thylakoid part	-	GO:0000097//sulfur amino acid biosynthetic process;GO:0006090//pyruvate metabolic process;GO:0006633//fatty acid biosynthetic process;GO:0006779//porphyrin-containing compound biosynthetic process;GO:0006796//phosphate-containing compound metabolic process;GO:0006996//organelle organization;GO:0009639//response to red or far red light;GO:0009765//photosynthesis, light harvesting;GO:0009767//photo…
G1	ncbi_112719930	ncbi_112719930	0.27	0.145	1.12306	0.578352	0.957413	6.8541e-30	5.10171e-25	PREDICTED: photosynthetic NDH subunit of subcomplex B 5, chloroplastic [Arachis ipaensis]	-	-	-	-	GO:0044434//chloroplast part	-	GO:0006090//pyruvate metabolic process;GO:0006873//cellular ion homeostasis;GO:0009668//plastid membrane organization;GO:0030001//metal ion transport
G1	ncbi_112795570	ncbi_112795570	0.371	0.223	1.81941	1.06916	0.766988	1.05109e-29	7.82356e-25	Zeaxanthin epoxidase, chloroplastic [Glycine soja]	-	-	-	-	-	-	-
G1	ncbi_112716582	ncbi_112716582	0.344	0.199	1.54652	0.884339	0.806353	1.40032e-29	1.0423e-24	PREDICTED: 33 kDa ribonucleoprotein, chloroplastic [Arachis duranensis]	-	-	-	-	-	-	-
G1	ncbi_112757014	ncbi_112757014	0.497	0.315	2.59221	1.72461	0.587911	2.07032e-29	1.541e-24	PREDICTED: thioredoxin-like protein CDSP32, chloroplastic [Arachis ipaensis]	-	-	-	-	-	GO:0015036//disulfide oxidoreductase activity	GO:0019725//cellular homeostasis;GO:0044710//single-organism metabolic process
G1	ncbi_112737338	ncbi_112737338	0.332	0.193	1.50902	0.851716	0.82517	2.57407e-29	1.91596e-24	PREDICTED: LOW QUALITY PROTEIN: aminoacyl tRNA synthase complex-interacting multifunctional protein 1 [Arachis ipaensis]	-	-	-	-	-	-	-
G1	ncbi_112758272	ncbi_112758272	0.596	0.406	3.71039	2.5156	0.560668	4.9793e-29	3.70624e-24	PREDICTED: GDP-mannose 3,5-epimerase 2 [Arachis duranensis]	Metabolism;Metabolism;Metabolism;Metabolism	Global and overview maps;Global and overview maps;Carbohydrate metabolism;Carbohydrate metabolism	ko01100//Metabolic pathways;ko01110//Biosynthesis of secondary metabolites;ko00520//Amino sugar and nucleotide sugar metabolism;ko00053//Ascorbate and aldarate metabolism	K10046;K10046;K10046;K10046	GO:0043234//protein complex	GO:0048037//cofactor binding	GO:0006355//regulation of transcription, DNA-templated
G1	ncbi_112776996	ncbi_112776996	0.642	0.456	4.50681	3.12608	0.527752	5.3916e-29	4.01313e-24	PREDICTED: 10 kDa chaperonin-like [Arachis ipaensis]	-	-	-	-	-	-	GO:0044267//cellular protein metabolic process
G1	ncbi_112740850	ncbi_112740850	0.378	0.227	1.85816	1.10946	0.744009	5.81171e-29	4.32583e-24	Zeaxanthin epoxidase, chloroplastic [Glycine soja]	-	-	-	-	-	-	-
G1	ncbi_112782788	ncbi_112782788	0.466	0.297	2.50369	1.63891	0.61132	5.97966e-29	4.45084e-24	PREDICTED: 30S ribosomal protein S5, chloroplastic [Arachis ipaensis]	Genetic Information Processing	Translation	ko03010//Ribosome	K02988	GO:0009532//plastid stroma;GO:0031976//plastid thylakoid;GO:0044391//ribosomal subunit;GO:0044434//chloroplast part	GO:0003723//RNA binding;GO:0005198//structural molecule activity	GO:0006605//protein targeting;GO:0009617//response to bacterium;GO:0010467//gene expression
G1	ncbi_112696796	ncbi_112696796	0.628	0.435	4.36457	3.07779	0.503946	6.0896e-29	4.53267e-24	PREDICTED: 50S ribosomal protein 5, chloroplastic [Arachis duranensis]	-	-	-	-	GO:0009536//plastid	-	-
G1	ncbi_112741215	ncbi_112741215	0.326	0.19	1.48267	0.834734	0.828814	8.14203e-29	6.06036e-24	PREDICTED: ATP synthase gamma chain, chloroplastic-like [Arachis ipaensis]	Metabolism;Metabolism;Metabolism	Global and overview maps;Energy metabolism;Energy metabolism	ko01100//Metabolic pathways;ko00190//Oxidative phosphorylation;ko00195//Photosynthesis	K02115;K02115;K02115	GO:0009526//plastid envelope;GO:0031976//plastid thylakoid;GO:0033178//proton-transporting two-sector ATPase complex, catalytic domain;GO:0044434//chloroplast part	GO:0015078//hydrogen ion transmembrane transporter activity;GO:0019829//cation-transporting ATPase activity	GO:0000097//sulfur amino acid biosynthetic process;GO:0005982//starch metabolic process;GO:0006090//pyruvate metabolic process;GO:0006355//regulation of transcription, DNA-templated;GO:0006544//glycine metabolic process;GO:0006633//fatty acid biosynthetic process;GO:0006732//coenzyme metabolic process;GO:0006754//ATP biosynthetic process;GO:0006779//porphyrin-containing compound biosynthetic proc…
G1	ncbi_112712242	ncbi_112712242	0.313	0.18	1.40848	0.779015	0.854414	1.41997e-28	1.05693e-23	PREDICTED: thioredoxin X, chloroplastic-like [Arachis duranensis]	-	-	-	-	-	-	-
G1	ncbi_112706046	ncbi_112706046	0.696	0.5	5.02372	3.54748	0.501962	1.45448e-28	1.08261e-23	PREDICTED: delta-aminolevulinic acid dehydratase, chloroplastic [Arachis duranensis]	Metabolism;Metabolism;Metabolism	Global and overview maps;Global and overview maps;Metabolism of cofactors and vitamins	ko01100//Metabolic pathways;ko01110//Biosynthesis of secondary metabolites;ko00860//Porphyrin and chlorophyll metabolism	K01698;K01698;K01698	-	GO:0016836//hydro-lyase activity;GO:0043169//cation binding	GO:0006778//porphyrin-containing compound metabolic process;GO:0018130//heterocycle biosynthetic process
G1	ncbi_112734660	ncbi_112734660	0.364	0.216	1.61169	0.988088	0.70586	1.54594e-28	1.15069e-23	PREDICTED: peptidyl-prolyl cis-trans isomerase FKBP13, chloroplastic [Arachis ipaensis]	-	-	-	-	GO:0031978//plastid thylakoid lumen	GO:0016859//cis-trans isomerase activity	GO:0006090//pyruvate metabolic process;GO:0006633//fatty acid biosynthetic process;GO:0006779//porphyrin-containing compound biosynthetic process;GO:0009886//post-embryonic morphogenesis;GO:0016109//tetraterpenoid biosynthetic process;GO:0044267//cellular protein metabolic process
G1	ncbi_112782767	ncbi_112782767	0.477	0.308	2.51469	1.67229	0.588556	2.31373e-28	1.72218e-23	PREDICTED: 50S ribosomal protein L18, chloroplastic-like [Arachis ipaensis]	Genetic Information Processing	Translation	ko03010//Ribosome	K02881	-	-	-
G1	ncbi_112707138	ncbi_112707138	0.594	0.4	3.6655	2.52223	0.53931	2.31672e-28	1.72441e-23	PREDICTED: ADP,ATP carrier protein 3, mitochondrial-like [Arachis duranensis]	-	-	-	-	-	-	-
G1	ncbi_112801387	ncbi_112801387	0.389	0.237	1.84812	1.13913	0.698119	2.57596e-28	1.91736e-23	Rieske (2Fe-2S) domain protein [Medicago truncatula]	-	-	-	-	GO:0009526//plastid envelope;GO:0031976//plastid thylakoid;GO:0044434//chloroplast part	GO:0003824//catalytic activity;GO:0051536//iron-sulfur cluster binding	GO:0044710//single-organism metabolic process
G1	ncbi_112797727	ncbi_112797727	0.405	0.249	2.12024	1.33156	0.671112	5.80227e-28	4.3188e-23	PREDICTED: 30S ribosomal protein S17, chloroplastic [Arachis duranensis]	Genetic Information Processing	Translation	ko03010//Ribosome	K02961	GO:0000314//organellar small ribosomal subunit;GO:0009526//plastid envelope;GO:0009532//plastid stroma;GO:0031976//plastid thylakoid	GO:0003723//RNA binding;GO:0005198//structural molecule activity	GO:0006412//translation
G1	ncbi_112782658	ncbi_112782658	0.472	0.303	2.46937	1.62547	0.603285	8.73981e-28	6.5053e-23	PREDICTED: 50S ribosomal protein L3, chloroplastic-like [Arachis ipaensis]	Genetic Information Processing	Translation	ko03010//Ribosome	K02906	GO:0009526//plastid envelope;GO:0009532//plastid stroma;GO:0030529//intracellular ribonucleoprotein complex	GO:0003723//RNA binding;GO:0005198//structural molecule activity	GO:0006090//pyruvate metabolic process;GO:0006605//protein targeting;GO:0006779//porphyrin-containing compound biosynthetic process;GO:0010467//gene expression;GO:0016072//rRNA metabolic process;GO:0043623//cellular protein complex assembly
G1	ncbi_112779663	ncbi_112779663	0.354	0.212	1.831	1.04351	0.811185	1.01781e-27	7.57589e-23	germin-like protein 11 [Arachis hypogaea]	-	-	-	-	GO:0005576//extracellular region	GO:0046914//transition metal ion binding	GO:0006873//cellular ion homeostasis;GO:0009886//post-embryonic morphogenesis;GO:0030001//metal ion transport
G1	ncbi_112736435	ncbi_112736435	0.809	0.605	7.29034	5.44295	0.421597	1.22388e-27	9.10968e-23	PREDICTED: superoxide dismutase [Cu-Zn], chloroplastic [Arachis ipaensis]	Cellular Processes	Transport and catabolism	ko04146//Peroxisome	K04565	GO:0005576//extracellular region;GO:0009532//plastid stroma	GO:0003824//catalytic activity;GO:0043169//cation binding	GO:0006801//superoxide metabolic process;GO:0006950//response to stress;GO:0009404//toxin metabolic process
G1	ncbi_112792050	ncbi_112792050	0.387	0.238	1.82538	1.14104	0.677843	1.24182e-27	9.24321e-23	PREDICTED: uncharacterized protein LOC107493202 [Arachis duranensis]	-	-	-	-	-	-	-
G1	ncbi_112792198	ncbi_112792198	0.255	0.139	1.06229	0.546178	0.959728	1.42096e-27	1.05766e-22	PREDICTED: haloacid dehalogenase-like hydrolase domain-containing protein At4g39970 [Arachis ipaensis]	-	-	-	-	-	GO:0003824//catalytic activity	-
G1	ncbi_112714573	ncbi_112714573	0.573	0.385	3.66262	2.54872	0.523102	1.52468e-27	1.13487e-22	PREDICTED: 30S ribosomal protein S5, chloroplastic [Arachis duranensis]	Genetic Information Processing	Translation	ko03010//Ribosome	K02988	GO:0009532//plastid stroma;GO:0031976//plastid thylakoid;GO:0044391//ribosomal subunit;GO:0044434//chloroplast part	GO:0003723//RNA binding;GO:0005198//structural molecule activity	GO:0006605//protein targeting;GO:0009617//response to bacterium;GO:0010467//gene expression
G1	ncbi_112789584	ncbi_112789584	0.654	0.451	4.15429	2.99702	0.471073	1.61635e-27	1.2031e-22	PREDICTED: 40S ribosomal protein S7-like isoform X2 [Arachis duranensis]	Genetic Information Processing	Translation	ko03010//Ribosome	K02993	GO:0030529//intracellular ribonucleoprotein complex	-	GO:0010467//gene expression
G1	ncbi_112765917	ncbi_112765917	0.508	0.33	2.70507	1.82418	0.56842	1.84597e-27	1.37401e-22	PREDICTED: 30S ribosomal protein S13, chloroplastic [Arachis duranensis]	Genetic Information Processing	Translation	ko03010//Ribosome	K02952	-	-	-
G1	ncbi_112771668	ncbi_112771668	0.302	0.173	1.32362	0.733891	0.850848	3.63883e-27	2.70849e-22	PREDICTED: ATP synthase subunit b', chloroplastic-like [Arachis duranensis]	Metabolism;Metabolism;Metabolism	Global and overview maps;Energy metabolism;Energy metabolism	ko01100//Metabolic pathways;ko00190//Oxidative phosphorylation;ko00195//Photosynthesis	K02109;K02109;K02109	GO:0009526//plastid envelope;GO:0031224//intrinsic component of membrane;GO:0031976//plastid thylakoid;GO:0033177//proton-transporting two-sector ATPase complex, proton-transporting domain;GO:0044434//chloroplast part	GO:0003824//catalytic activity;GO:0015077//monovalent inorganic cation transmembrane transporter activity	GO:0006091//generation of precursor metabolites and energy;GO:0006605//protein targeting;GO:0006739//NADP metabolic process;GO:0006754//ATP biosynthetic process;GO:0006818//hydrogen transport;GO:0006996//organelle organization;GO:0009620//response to fungus;GO:0009696//salicylic acid metabolic process;GO:0009755//hormone-mediated signaling pathway;GO:0009863//salicylic acid mediated signaling pat…
G1	ncbi_112709800	ncbi_112709800	0.806	0.641	8.27294	6.01929	0.458806	3.73593e-27	2.78076e-22	late embryogenesis abundant protein group 3 protein [Arachis hypogaea]	-	-	-	-	-	-	-
G1	ncbi_36489221	ncbi_36489221	0.501	0.343	4.36915	2.5685	0.766428	3.75743e-27	2.79677e-22	NADH-plastoquinone oxidoreductase subunit 4L (chloroplast) [Arachis hypogaea]	Metabolism;Metabolism	Global and overview maps;Energy metabolism	ko01100//Metabolic pathways;ko00190//Oxidative phosphorylation	K05576;K05576	GO:0031224//intrinsic component of membrane;GO:0044434//chloroplast part	GO:0016651//oxidoreductase activity, acting on NAD(P)H;GO:0048037//cofactor binding	GO:0022904//respiratory electron transport chain
G1	ncbi_112734249	ncbi_112734249	0.876	0.703	10.2524	7.95055	0.366838	4.02171e-27	2.99348e-22	PREDICTED: 20 kDa chaperonin, chloroplastic-like [Arachis ipaensis]	-	-	-	-	GO:0005576//extracellular region;GO:0009526//plastid envelope;GO:0009532//plastid stroma;GO:0044434//chloroplast part	GO:0032550//purine ribonucleoside binding;GO:0046914//transition metal ion binding	GO:0000097//sulfur amino acid biosynthetic process;GO:0003006//developmental process involved in reproduction;GO:0006006//glucose metabolic process;GO:0006090//pyruvate metabolic process;GO:0006970//response to osmotic stress;GO:0009657//plastid organization;GO:0044267//cellular protein metabolic process;GO:2000379//positive regulation of reactive oxygen species metabolic process
G1	ncbi_112723383	ncbi_112723383	0.425	0.266	2.24852	1.4513	0.63163	7.56867e-27	5.63359e-22	PREDICTED: uncharacterized protein LOC107640855 [Arachis ipaensis]	-	-	-	-	-	-	-
G1	ncbi_112804562	ncbi_112804562	0.512	0.338	2.77826	1.88418	0.560243	1.1091e-26	8.2554e-22	PREDICTED: nucleoside diphosphate kinase 2, chloroplastic [Arachis duranensis]	Metabolism;Metabolism;Metabolism;Environmental Information Processing;Metabolism	Global and overview maps;Global and overview maps;Nucleotide metabolism;Signal transduction;Nucleotide metabolism	ko01100//Metabolic pathways;ko01110//Biosynthesis of secondary metabolites;ko00230//Purine metabolism;ko04016//MAPK signaling pathway - plant;ko00240//Pyrimidine metabolism	K00940;K00940;K00940;K00940;K00940	-	-	-
G1	ncbi_112734383	ncbi_112734383	0.531	0.349	2.96483	2.00768	0.562421	1.75453e-26	1.30595e-21	PREDICTED: 50S ribosomal protein L29, chloroplastic [Arachis ipaensis]	Genetic Information Processing	Translation	ko03010//Ribosome	K02904	GO:0009526//plastid envelope;GO:0009532//plastid stroma;GO:0030529//intracellular ribonucleoprotein complex	-	GO:0006355//regulation of transcription, DNA-templated
G1	ncbi_112714759	ncbi_112714759	0.408	0.257	1.99277	1.26383	0.656969	1.75937e-26	1.30955e-21	PREDICTED: soluble inorganic pyrophosphatase 6, chloroplastic-like [Arachis duranensis]	Metabolism	Energy metabolism	ko00190//Oxidative phosphorylation	K01507	GO:0009526//plastid envelope;GO:0009532//plastid stroma	GO:0016462//pyrophosphatase activity;GO:0046872//metal ion binding	GO:0000097//sulfur amino acid biosynthetic process;GO:0006091//generation of precursor metabolites and energy;GO:0006605//protein targeting;GO:0006793//phosphorus metabolic process;GO:0009620//response to fungus;GO:0009683//indoleacetic acid metabolic process;GO:0009696//salicylic acid metabolic process;GO:0009755//hormone-mediated signaling pathway;GO:0009863//salicylic acid mediated signaling p…
G1	ncbi_112736835	ncbi_112736835	0.481	0.318	2.74509	1.80943	0.601318	1.80682e-26	1.34487e-21	DUF4228 domain protein [Medicago truncatula]	-	-	-	-	-	-	-
G1	ncbi_112796005	ncbi_112796005	0.498	0.326	2.72917	1.85467	0.557296	1.86998e-26	1.39188e-21	PREDICTED: S-adenosylmethionine decarboxylase proenzyme-like [Arachis duranensis]	Metabolism;Metabolism;Metabolism	Global and overview maps;Amino acid metabolism;Amino acid metabolism	ko01100//Metabolic pathways;ko00270//Cysteine and methionine metabolism;ko00330//Arginine and proline metabolism	K01611;K01611;K01611	-	GO:0016830//carbon-carbon lyase activity	GO:0006596//polyamine biosynthetic process;GO:0044272//sulfur compound biosynthetic process
G1	ncbi_112744639	ncbi_112744639	0.684	0.494	5.02993	3.6626	0.457672	2.38868e-26	1.77797e-21	PREDICTED: 60S ribosomal protein L30 [Glycine max]	Genetic Information Processing	Translation	ko03010//Ribosome	K02908	GO:0030529//intracellular ribonucleoprotein complex	-	GO:0010467//gene expression
G1	ncbi_112696599	ncbi_112696599	0.586	0.401	3.45392	2.40748	0.520711	2.55493e-26	1.90171e-21	PREDICTED: triosephosphate isomerase, chloroplastic [Arachis duranensis]	Metabolism;Metabolism;Metabolism;Metabolism;Metabolism;Metabolism;Metabolism;Metabolism	Global and overview maps;Global and overview maps;Global and overview maps;Global and overview maps;Carbohydrate metabolism;Energy metabolism;Carbohydrate metabolism;Carbohydrate metabolism	ko01100//Metabolic pathways;ko01110//Biosynthesis of secondary metabolites;ko01200//Carbon metabolism;ko01230//Biosynthesis of amino acids;ko00010//Glycolysis / Gluconeogenesis;ko00710//Carbon fixation in photosynthetic organisms;ko00051//Fructose and mannose metabolism;ko00562//Inositol phosphate metabolism	K01803;K01803;K01803;K01803;K01803;K01803;K01803;K01803	-	GO:0016861//intramolecular oxidoreductase activity, interconverting aldoses and ketoses	GO:0006090//pyruvate metabolic process
G1	ncbi_112723417	ncbi_112723417	0.314	0.185	1.44186	0.807826	0.83582	3.86849e-26	2.87943e-21	PREDICTED: NADP-dependent glyceraldehyde-3-phosphate dehydrogenase [Arachis ipaensis]	Metabolism;Metabolism;Metabolism;Metabolism	Global and overview maps;Global and overview maps;Carbohydrate metabolism;Carbohydrate metabolism	ko01100//Metabolic pathways;ko01200//Carbon metabolism;ko00010//Glycolysis / Gluconeogenesis;ko00030//Pentose phosphate pathway	K00131;K00131;K00131;K00131	-	-	-
G1	ncbi_112791694	ncbi_112791694	0.525	0.356	3.04959	2.07403	0.556174	4.04324e-26	3.0095e-21	PREDICTED: cell wall integrity and stress response component 1-like [Arachis ipaensis]	-	-	-	-	-	-	-
G1	ncbi_112696411	ncbi_112696411	0.624	0.442	4.09394	2.91375	0.490614	5.13096e-26	3.81913e-21	PREDICTED: thioredoxin-like protein CDSP32, chloroplastic [Arachis duranensis]	-	-	-	-	-	GO:0015036//disulfide oxidoreductase activity	GO:0019725//cellular homeostasis;GO:0044710//single-organism metabolic process
G1	ncbi_36489166	ncbi_36489166	0.569	0.41	5.68392	3.5972	0.660013	5.17075e-26	3.84874e-21	photosystem II protein K (chloroplast) [Arachis hypogaea]	Metabolism;Metabolism	Global and overview maps;Energy metabolism	ko01100//Metabolic pathways;ko00195//Photosynthesis	K02712;K02712	GO:0009523//photosystem II;GO:0044434//chloroplast part	-	GO:0044237//cellular metabolic process
G1	ncbi_112804062	ncbi_112804062	0.319	0.189	1.40584	0.832421	0.756051	7.04842e-26	5.24635e-21	PREDICTED: 28 kDa ribonucleoprotein, chloroplastic [Arachis duranensis]	-	-	-	-	-	-	-
G1	ncbi_112707907	ncbi_112707907	0.301	0.175	1.36963	0.763787	0.842549	8.20489e-26	6.10714e-21	PREDICTED: ATP synthase subunit b', chloroplastic-like [Arachis duranensis]	Metabolism;Metabolism;Metabolism	Global and overview maps;Energy metabolism;Energy metabolism	ko01100//Metabolic pathways;ko00190//Oxidative phosphorylation;ko00195//Photosynthesis	K02109;K02109;K02109	GO:0009526//plastid envelope;GO:0031224//intrinsic component of membrane;GO:0031976//plastid thylakoid;GO:0033177//proton-transporting two-sector ATPase complex, proton-transporting domain;GO:0044434//chloroplast part	GO:0003824//catalytic activity;GO:0015077//monovalent inorganic cation transmembrane transporter activity	GO:0006091//generation of precursor metabolites and energy;GO:0006605//protein targeting;GO:0006739//NADP metabolic process;GO:0006754//ATP biosynthetic process;GO:0006818//hydrogen transport;GO:0006996//organelle organization;GO:0009620//response to fungus;GO:0009696//salicylic acid metabolic process;GO:0009755//hormone-mediated signaling pathway;GO:0009863//salicylic acid mediated signaling pat…
G1	ncbi_112737894	ncbi_112737894	0.422	0.267	2.16379	1.40883	0.619059	9.40201e-26	6.99819e-21	PREDICTED: protochlorophyllide reductase, chloroplastic [Arachis ipaensis]	Metabolism;Metabolism;Metabolism	Global and overview maps;Global and overview maps;Metabolism of cofactors and vitamins	ko01100//Metabolic pathways;ko01110//Biosynthesis of secondary metabolites;ko00860//Porphyrin and chlorophyll metabolism	K00218;K00218;K00218	-	-	-
G1	ncbi_112789362	ncbi_112789362	0.324	0.193	1.49582	0.869639	0.782451	9.96805e-26	7.41952e-21	PREDICTED: peroxisomal membrane protein 11B [Arachis duranensis]	-	-	-	-	-	-	GO:0007031//peroxisome organization
G1	ncbi_112791509	ncbi_112791509	0.417	0.267	2.10582	1.33417	0.658442	2.01125e-25	1.49703e-20	PREDICTED: triose phosphate/phosphate translocator, chloroplastic isoform X1 [Arachis duranensis]	-	-	-	-	GO:0031224//intrinsic component of membrane	-	GO:0051234//establishment of localization
G1	ncbi_112792530	ncbi_112792530	0.428	0.273	2.28201	1.49363	0.611479	2.35424e-25	1.75233e-20	PREDICTED: protein TIFY 5A-like [Arachis ipaensis]	-	-	-	-	-	-	-
G1	ncbi_112790658	ncbi_112790658	0.739	0.544	5.95145	4.45097	0.419119	2.98578e-25	2.22241e-20	PREDICTED: 60S ribosomal protein L32-1 [Arachis duranensis]	Genetic Information Processing	Translation	ko03010//Ribosome	K02912	GO:0030529//intracellular ribonucleoprotein complex	-	GO:0010467//gene expression
G1	ncbi_112701769	ncbi_112701769	0.259	0.146	1.14111	0.587954	0.956658	3.05438e-25	2.27347e-20	chaperonin-like RbcX protein 2, chloroplastic [Cajanus cajan]	-	-	-	-	-	-	-
G1	ncbi_112709733	ncbi_112709733	0.358	0.222	1.64723	1.04071	0.66247	5.25467e-25	3.91121e-20	PREDICTED: ACT domain-containing protein ACR11-like [Arachis duranensis]	-	-	-	-	GO:0009526//plastid envelope;GO:0009532//plastid stroma;GO:0044434//chloroplast part	GO:0016772//transferase activity, transferring phosphorus-containing groups;GO:0031406//carboxylic acid binding	GO:0006091//generation of precursor metabolites and energy;GO:0006873//cellular ion homeostasis;GO:0006970//response to osmotic stress;GO:0009617//response to bacterium;GO:0009746//response to hexose;GO:0030001//metal ion transport
G1	ncbi_112802676	ncbi_112802676	0.488	0.326	2.61035	1.76682	0.563085	5.69488e-25	4.23887e-20	PREDICTED: 50S ribosomal protein L15, chloroplastic-like [Arachis duranensis]	Genetic Information Processing	Translation	ko03010//Ribosome	K02876	-	-	-
G1	ncbi_112706113	ncbi_112706113	0.514	0.338	2.75975	1.94888	0.501894	7.02125e-25	5.22613e-20	PREDICTED: 30S ribosomal protein S13, chloroplastic [Arachis duranensis]	Genetic Information Processing	Translation	ko03010//Ribosome	K02952	-	-	-
G1	ncbi_112775179	ncbi_112775179	0.347	0.211	1.55298	0.962067	0.690828	7.69166e-25	5.72513e-20	PREDICTED: glutamyl-tRNA(Gln) amidotransferase subunit C, chloroplastic/mitochondrial-like [Arachis ipaensis]	Metabolism;Genetic Information Processing	Global and overview maps;Translation	ko01100//Metabolic pathways;ko00970//Aminoacyl-tRNA biosynthesis	K02435;K02435	-	-	-
G1	ncbi_112779358	ncbi_112779358	0.419	0.273	2.18748	1.37465	0.670212	7.82156e-25	5.82182e-20	PREDICTED: CDGSH iron-sulfur domain-containing protein NEET [Arachis duranensis]	-	-	-	-	-	GO:0051536//iron-sulfur cluster binding	-
G1	ncbi_112758428	ncbi_112758428	0.252	0.139	1.12036	0.621666	0.849748	1.14027e-24	8.48739e-20	PREDICTED: probable WRKY transcription factor 30 [Arachis ipaensis]	-	-	-	-	-	-	-
G1	ncbi_112736837	ncbi_112736837	0.419	0.269	2.04142	1.35483	0.591459	1.54047e-24	1.14661e-19	PREDICTED: glutamate-1-semialdehyde 2,1-aminomutase, chloroplastic [Arachis ipaensis]	Metabolism;Metabolism;Metabolism	Global and overview maps;Global and overview maps;Metabolism of cofactors and vitamins	ko01100//Metabolic pathways;ko01110//Biosynthesis of secondary metabolites;ko00860//Porphyrin and chlorophyll metabolism	K01845;K01845;K01845	GO:0009536//plastid	GO:0016769//transferase activity, transferring nitrogenous groups;GO:0016869//intramolecular transferase activity, transferring amino groups;GO:0043168//anion binding	GO:0006779//porphyrin-containing compound biosynthetic process
G1	ncbi_112696886	ncbi_112696886	0.639	0.456	4.19676	3.01884	0.475279	1.67842e-24	1.2493e-19	protein ALP1-like [Cajanus cajan]	-	-	-	-	-	-	-
G1	ncbi_112738161	ncbi_112738161	0.498	0.332	2.7281	1.86221	0.550885	1.71721e-24	1.27817e-19	PREDICTED: 50S ribosomal protein L3, chloroplastic-like [Arachis ipaensis]	Genetic Information Processing	Translation	ko03010//Ribosome	K02906	GO:0009526//plastid envelope;GO:0009532//plastid stroma;GO:0030529//intracellular ribonucleoprotein complex	GO:0003723//RNA binding;GO:0005198//structural molecule activity	GO:0006090//pyruvate metabolic process;GO:0006605//protein targeting;GO:0006779//porphyrin-containing compound biosynthetic process;GO:0010467//gene expression;GO:0016072//rRNA metabolic process;GO:0043623//cellular protein complex assembly
G1	ncbi_112764308	ncbi_112764308	0.31	0.186	1.55013	0.882296	0.813051	2.35898e-24	1.75586e-19	PREDICTED: catalase-like [Arachis ipaensis]	Metabolism;Metabolism;Environmental Information Processing;Cellular Processes;Metabolism;Metabolism	Global and overview maps;Global and overview maps;Signal transduction;Transport and catabolism;Carbohydrate metabolism;Amino acid metabolism	ko01110//Biosynthesis of secondary metabolites;ko01200//Carbon metabolism;ko04016//MAPK signaling pathway - plant;ko04146//Peroxisome;ko00630//Glyoxylate and dicarboxylate metabolism;ko00380//Tryptophan metabolism	K03781;K03781;K03781;K03781;K03781;K03781	GO:0005840//ribosome;GO:0009526//plastid envelope;GO:0030312//external encapsulating structure;GO:0042579//microbody	GO:0003824//catalytic activity;GO:0016209//antioxidant activity;GO:0046906//tetrapyrrole binding;GO:0046914//transition metal ion binding	GO:0006950//response to stress;GO:0042743//hydrogen peroxide metabolic process;GO:0044710//single-organism metabolic process
G1	ncbi_112782311	ncbi_112782311	0.297	0.175	1.31508	0.758816	0.793327	4.04347e-24	3.00967e-19	PREDICTED: pyridoxal 5'-phosphate synthase subunit PDX1.3 [Arachis duranensis]	Metabolism	Metabolism of cofactors and vitamins	ko00750//Vitamin B6 metabolism	K06215	-	-	-
G1	ncbi_112771332	ncbi_112771332	0.61	0.434	4.02077	2.815	0.514339	8.47044e-24	6.30481e-19	PREDICTED: calcium-binding protein PBP1-like [Arachis duranensis]	-	-	-	-	-	-	-
G1	ncbi_112737116	ncbi_112737116	0.559	0.397	3.51915	2.43733	0.529926	9.24964e-24	6.88478e-19	PREDICTED: peptidyl-prolyl cis-trans isomerase-like [Arachis ipaensis]	-	-	-	-	-	-	-
G1	ncbi_112709711	ncbi_112709711	0.312	0.186	1.43008	0.861713	0.730819	1.01883e-23	7.58345e-19	PREDICTED: uncharacterized protein LOC107463762 [Arachis duranensis]	-	-	-	-	-	-	-
G1	ncbi_112722872	ncbi_112722872	0.288	0.17	1.23356	0.703234	0.810752	1.06861e-23	7.95401e-19	PREDICTED: glutamyl-tRNA(Gln) amidotransferase subunit C, chloroplastic/mitochondrial-like [Arachis ipaensis]	Metabolism;Genetic Information Processing	Global and overview maps;Translation	ko01100//Metabolic pathways;ko00970//Aminoacyl-tRNA biosynthesis	K02435;K02435	-	-	-
G1	ncbi_112715689	ncbi_112715689	0.47	0.311	2.52108	1.75707	0.520866	1.1758e-23	8.75185e-19	PREDICTED: 50S ribosomal protein L3, chloroplastic-like [Arachis duranensis]	Genetic Information Processing	Translation	ko03010//Ribosome	K02906	GO:0009526//plastid envelope;GO:0009532//plastid stroma;GO:0030529//intracellular ribonucleoprotein complex	GO:0003723//RNA binding;GO:0005198//structural molecule activity	GO:0006090//pyruvate metabolic process;GO:0006605//protein targeting;GO:0006779//porphyrin-containing compound biosynthetic process;GO:0010467//gene expression;GO:0016072//rRNA metabolic process;GO:0043623//cellular protein complex assembly
G1	ncbi_112701092	ncbi_112701092	0.574	0.401	3.60381	2.54594	0.501323	1.28351e-23	9.55356e-19	PREDICTED: uncharacterized protein LOC107458790 [Arachis duranensis]	-	-	-	-	-	-	-
G1	ncbi_112789211	ncbi_112789211	0.458	0.306	2.53351	1.66949	0.601725	1.30081e-23	9.6823e-19	PREDICTED: peptidyl-prolyl cis-trans isomerase-like [Arachis duranensis]	-	-	-	-	-	-	-
G1	ncbi_112801359	ncbi_112801359	0.26	0.148	1.13583	0.628054	0.854784	1.56774e-23	1.16692e-18	rubredoxin family protein [Phaseolus vulgaris]	-	-	-	-	-	-	-
G1	ncbi_112707645	ncbi_112707645	0.387	0.247	1.85874	1.20065	0.630513	1.61909e-23	1.20514e-18	PREDICTED: uncharacterized protein LOC107462941 [Arachis duranensis]	-	-	-	-	GO:0044424//intracellular part	-	GO:0009657//plastid organization;GO:0044237//cellular metabolic process;GO:0044238//primary metabolic process;GO:0044763//single-organism cellular process;GO:0071704//organic substance metabolic process
G1	ncbi_112701936	ncbi_112701936	0.476	0.322	2.6773	1.82038	0.556539	1.65571e-23	1.23239e-18	PREDICTED: GDP-L-galactose phosphorylase 1 [Arachis duranensis]	Metabolism;Metabolism;Metabolism	Global and overview maps;Global and overview maps;Carbohydrate metabolism	ko01100//Metabolic pathways;ko01110//Biosynthesis of secondary metabolites;ko00053//Ascorbate and aldarate metabolism	K14190;K14190;K14190	-	GO:0004645//phosphorylase activity	-
G1	ncbi_112738369	ncbi_112738369	0.514	0.342	2.61028	1.89003	0.465794	1.80889e-23	1.34641e-18	PREDICTED: 20 kDa chaperonin, chloroplastic-like [Arachis ipaensis]	-	-	-	-	GO:0005576//extracellular region;GO:0009526//plastid envelope;GO:0009532//plastid stroma;GO:0044434//chloroplast part	GO:0032550//purine ribonucleoside binding;GO:0046914//transition metal ion binding	GO:0000097//sulfur amino acid biosynthetic process;GO:0003006//developmental process involved in reproduction;GO:0006006//glucose metabolic process;GO:0006090//pyruvate metabolic process;GO:0006970//response to osmotic stress;GO:0009657//plastid organization;GO:0044267//cellular protein metabolic process;GO:2000379//positive regulation of reactive oxygen species metabolic process
G1	ncbi_112695279	ncbi_112695279	0.257	0.147	1.10751	0.588252	0.912809	1.99313e-23	1.48355e-18	plant/F21F14-40 protein [Medicago truncatula]	-	-	-	-	GO:0009528//plastid inner membrane;GO:0031976//plastid thylakoid	-	GO:0006090//pyruvate metabolic process;GO:0006779//porphyrin-containing compound biosynthetic process;GO:0009668//plastid membrane organization;GO:0016072//rRNA metabolic process;GO:0043623//cellular protein complex assembly
G1	ncbi_112702300	ncbi_112702300	0.315	0.191	1.39636	0.840723	0.731971	2.32007e-23	1.7269e-18	PREDICTED: uroporphyrinogen decarboxylase [Arachis ipaensis]	Metabolism;Metabolism;Metabolism	Global and overview maps;Global and overview maps;Metabolism of cofactors and vitamins	ko01100//Metabolic pathways;ko01110//Biosynthesis of secondary metabolites;ko00860//Porphyrin and chlorophyll metabolism	K01599;K01599;K01599	GO:0009526//plastid envelope;GO:0009532//plastid stroma	GO:0016830//carbon-carbon lyase activity	GO:0006779//porphyrin-containing compound biosynthetic process
G1	ncbi_112738407	ncbi_112738407	0.602	0.419	3.68288	2.68097	0.458078	3.89922e-23	2.90231e-18	PREDICTED: 50S ribosomal protein L18, chloroplastic-like [Arachis ipaensis]	Genetic Information Processing	Translation	ko03010//Ribosome	K02881	-	-	-
G1	ncbi_112695425	ncbi_112695425	0.481	0.326	2.57441	1.75953	0.549055	4.73017e-23	3.52081e-18	PREDICTED: GDP-mannose 3,5-epimerase 2 [Arachis duranensis]	Metabolism;Metabolism;Metabolism;Metabolism	Global and overview maps;Global and overview maps;Carbohydrate metabolism;Carbohydrate metabolism	ko01100//Metabolic pathways;ko01110//Biosynthesis of secondary metabolites;ko00520//Amino sugar and nucleotide sugar metabolism;ko00053//Ascorbate and aldarate metabolism	K10046;K10046;K10046;K10046	GO:0043234//protein complex	GO:0048037//cofactor binding	GO:0006355//regulation of transcription, DNA-templated
G1	ncbi_112790550	ncbi_112790550	0.637	0.456	4.32578	3.1648	0.450846	5.4627e-23	4.06605e-18	PREDICTED: 20 kDa chaperonin, chloroplastic-like [Arachis duranensis]	-	-	-	-	GO:0005576//extracellular region;GO:0009526//plastid envelope;GO:0009532//plastid stroma;GO:0044434//chloroplast part	GO:0032550//purine ribonucleoside binding;GO:0046914//transition metal ion binding	GO:0000097//sulfur amino acid biosynthetic process;GO:0003006//developmental process involved in reproduction;GO:0006006//glucose metabolic process;GO:0006090//pyruvate metabolic process;GO:0006970//response to osmotic stress;GO:0009657//plastid organization;GO:0044267//cellular protein metabolic process;GO:2000379//positive regulation of reactive oxygen species metabolic process
G1	ncbi_112719766	ncbi_112719766	0.274	0.162	1.20462	0.679964	0.82505	6.25598e-23	4.65651e-18	PREDICTED: mitochondrial carnitine/acylcarnitine carrier-like protein isoform X1 [Arachis ipaensis]	-	-	-	-	-	-	-
G1	ncbi_112782325	ncbi_112782325	0.36	0.226	1.67063	1.0653	0.649141	6.54269e-23	4.86992e-18	PREDICTED: soluble inorganic pyrophosphatase 6, chloroplastic-like [Arachis ipaensis]	Metabolism	Energy metabolism	ko00190//Oxidative phosphorylation	K01507	GO:0009526//plastid envelope;GO:0009532//plastid stroma	GO:0016462//pyrophosphatase activity;GO:0046872//metal ion binding	GO:0000097//sulfur amino acid biosynthetic process;GO:0006091//generation of precursor metabolites and energy;GO:0006605//protein targeting;GO:0006793//phosphorus metabolic process;GO:0009620//response to fungus;GO:0009683//indoleacetic acid metabolic process;GO:0009696//salicylic acid metabolic process;GO:0009755//hormone-mediated signaling pathway;GO:0009863//salicylic acid mediated signaling p…
G1	ncbi_112733792	ncbi_112733792	0.481	0.321	2.55267	1.80203	0.502386	7.96137e-23	5.92589e-18	PREDICTED: cell wall integrity and stress response component 1-like [Arachis ipaensis]	-	-	-	-	-	-	-
G1	ncbi_112734040	ncbi_112734040	0.285	0.169	1.21489	0.70472	0.785707	1.12022e-22	8.33812e-18	PREDICTED: single-stranded DNA-binding protein WHY1, chloroplastic-like isoform X2 [Arachis ipaensis]	-	-	-	-	-	-	-
G1	ncbi_112705728	ncbi_112705728	0.677	0.496	4.87697	3.58802	0.442796	1.18376e-22	8.81105e-18	PREDICTED: glyceraldehyde-3-phosphate dehydrogenase B, chloroplastic [Arachis duranensis]	Metabolism;Metabolism;Metabolism	Global and overview maps;Global and overview maps;Energy metabolism	ko01100//Metabolic pathways;ko01200//Carbon metabolism;ko00710//Carbon fixation in photosynthetic organisms	K05298;K05298;K05298	-	GO:0000166//nucleotide binding;GO:0004672//protein kinase activity;GO:0016903//oxidoreductase activity, acting on the aldehyde or oxo group of donors;GO:0032550//purine ribonucleoside binding	GO:0006396//RNA processing;GO:0006464//cellular protein modification process;GO:0019318//hexose metabolic process
G1	ncbi_112796852	ncbi_112796852	0.447	0.297	2.33596	1.57297	0.570527	1.31016e-22	9.75191e-18	NAD(P)-binding rossmann-fold protein [Medicago truncatula]	-	-	-	-	-	-	-
G1	ncbi_112749859	ncbi_112749859	0.406	0.263	1.9658	1.31518	0.579858	1.42018e-22	1.05708e-17	PREDICTED: 40S ribosomal protein S3a [Arachis duranensis]	Genetic Information Processing	Translation	ko03010//Ribosome	K02984	GO:0015935//small ribosomal subunit	-	GO:0010467//gene expression
G1	ncbi_112744190	ncbi_112744190	0.573	0.403	3.42225	2.42561	0.496597	1.62453e-22	1.20919e-17	PREDICTED: 50S ribosomal protein L5, chloroplastic [Arachis duranensis]	Genetic Information Processing	Translation	ko03010//Ribosome	K02931	GO:0005840//ribosome;GO:0009526//plastid envelope;GO:0009532//plastid stroma	GO:0003723//RNA binding;GO:0005198//structural molecule activity	GO:0000097//sulfur amino acid biosynthetic process;GO:0006090//pyruvate metabolic process;GO:0010467//gene expression
G1	ncbi_112733814	ncbi_112733814	0.407	0.269	2.06712	1.3543	0.61008	1.62627e-22	1.21048e-17	PREDICTED: serine hydroxymethyltransferase, mitochondrial [Arachis ipaensis]	Metabolism;Metabolism;Metabolism;Metabolism;Metabolism;Metabolism;Metabolism;Metabolism	Global and overview maps;Global and overview maps;Global and overview maps;Global and overview maps;Carbohydrate metabolism;Amino acid metabolism;Metabolism of other amino acids;Metabolism of cofactors and vitamins	ko01100//Metabolic pathways;ko01110//Biosynthesis of secondary metabolites;ko01200//Carbon metabolism;ko01230//Biosynthesis of amino acids;ko00630//Glyoxylate and dicarboxylate metabolism;ko00260//Glycine, serine and threonine metabolism;ko00460//Cyanoamino acid metabolism;ko00670//One carbon pool by folate	K00600;K00600;K00600;K00600;K00600;K00600;K00600;K00600	-	-	-
G1	ncbi_112791794	ncbi_112791794	0.398	0.256	1.8805	1.26043	0.577205	2.10645e-22	1.56789e-17	PREDICTED: 2-methylene-furan-3-one reductase [Arachis ipaensis]	-	-	-	-	-	GO:0003824//catalytic activity;GO:0046914//transition metal ion binding	GO:0044710//single-organism metabolic process
G1	ncbi_112769168	ncbi_112769168	0.469	0.316	2.50435	1.73304	0.531126	3.98127e-22	2.96338e-17	PREDICTED: 60S ribosomal protein L23a-like [Arachis duranensis]	Genetic Information Processing	Translation	ko03010//Ribosome	K02893	GO:0030529//intracellular ribonucleoprotein complex	GO:0005198//structural molecule activity	GO:0010467//gene expression
G1	ncbi_112697663	ncbi_112697663	0.371	0.237	1.72489	1.13448	0.604476	4.04167e-22	3.00834e-17	PREDICTED: glycine dehydrogenase (decarboxylating), mitochondrial [Arachis duranensis]	Metabolism;Metabolism;Metabolism;Metabolism;Metabolism	Global and overview maps;Global and overview maps;Global and overview maps;Carbohydrate metabolism;Amino acid metabolism	ko01100//Metabolic pathways;ko01110//Biosynthesis of secondary metabolites;ko01200//Carbon metabolism;ko00630//Glyoxylate and dicarboxylate metabolism;ko00260//Glycine, serine and threonine metabolism	K00281;K00281;K00281;K00281;K00281	-	GO:0016642//oxidoreductase activity, acting on the CH-NH2 group of donors, disulfide as acceptor;GO:0043168//anion binding	GO:0006544//glycine metabolic process
G1	ncbi_112749632	ncbi_112749632	0.269	0.158	1.16314	0.670142	0.795487	4.30416e-22	3.20372e-17	PREDICTED: probable aquaporin TIP2-2 [Arachis ipaensis]	-	-	-	-	GO:0031224//intrinsic component of membrane	-	GO:0051234//establishment of localization
G1	ncbi_112752033	ncbi_112752033	0.488	0.337	2.83584	1.93059	0.554738	4.34415e-22	3.23348e-17	PREDICTED: 50S ribosomal protein L27, chloroplastic-like [Arachis ipaensis]	Genetic Information Processing	Translation	ko03010//Ribosome	K02899	GO:0030529//intracellular ribonucleoprotein complex	-	GO:0010467//gene expression
G1	ncbi_112726944	ncbi_112726944	0.482	0.324	2.45691	1.7136	0.519813	4.97892e-22	3.70596e-17	PREDICTED: 2-methyl-6-phytyl-1,4-hydroquinone methyltransferase, chloroplastic [Arachis ipaensis]	Metabolism;Metabolism;Metabolism	Global and overview maps;Global and overview maps;Metabolism of cofactors and vitamins	ko01100//Metabolic pathways;ko01110//Biosynthesis of secondary metabolites;ko00130//Ubiquinone and other terpenoid-quinone biosynthesis	K12502;K12502;K12502	GO:0036338//viral membrane	GO:0016741//transferase activity, transferring one-carbon groups	GO:0008152//metabolic process
G1	ncbi_112758592	ncbi_112758592	0.323	0.199	1.45941	0.917909	0.668963	6.56209e-22	4.88436e-17	PREDICTED: chlorophyll a-b binding protein 7, chloroplastic-like [Arachis ipaensis]	Metabolism	Energy metabolism	ko00196//Photosynthesis - antenna proteins	K08908	-	-	-
G1	ncbi_112736485	ncbi_112736485	0.302	0.185	1.33259	0.810688	0.71701	7.1023e-22	5.28645e-17	PREDICTED: cytokinin riboside 5'-monophosphate phosphoribohydrolase LOG1 [Arachis ipaensis]	-	-	-	-	-	-	-
G1	ncbi_112737364	ncbi_112737364	0.543	0.376	3.02458	2.17931	0.472864	9.49906e-22	7.07044e-17	PREDICTED: 2-methyl-6-phytyl-1,4-hydroquinone methyltransferase, chloroplastic [Arachis duranensis]	Metabolism;Metabolism;Metabolism	Global and overview maps;Global and overview maps;Metabolism of cofactors and vitamins	ko01100//Metabolic pathways;ko01110//Biosynthesis of secondary metabolites;ko00130//Ubiquinone and other terpenoid-quinone biosynthesis	K12502;K12502;K12502	GO:0036338//viral membrane	GO:0016741//transferase activity, transferring one-carbon groups	GO:0008152//metabolic process
G1	ncbi_112707403	ncbi_112707403	0.511	0.351	2.87436	2.0313	0.500837	9.60711e-22	7.15086e-17	PREDICTED: thioredoxin M4, chloroplastic [Arachis duranensis]	-	-	-	-	-	-	-
G1	ncbi_112743839	ncbi_112743839	0.26	0.152	1.1107	0.63443	0.807937	1.32221e-21	9.84159e-17	PREDICTED: elongation factor P [Arachis ipaensis]	-	-	-	-	GO:0009532//plastid stroma	-	GO:0003006//developmental process involved in reproduction;GO:0006518//peptide metabolic process;GO:0006605//protein targeting;GO:0034645//cellular macromolecule biosynthetic process
G1	ncbi_112764375	ncbi_112764375	0.686	0.508	4.8035	3.61369	0.410614	1.33291e-21	9.92127e-17	PREDICTED: glyceraldehyde-3-phosphate dehydrogenase B, chloroplastic [Arachis duranensis]	Metabolism;Metabolism;Metabolism	Global and overview maps;Global and overview maps;Energy metabolism	ko01100//Metabolic pathways;ko01200//Carbon metabolism;ko00710//Carbon fixation in photosynthetic organisms	K05298;K05298;K05298	-	GO:0000166//nucleotide binding;GO:0004672//protein kinase activity;GO:0016903//oxidoreductase activity, acting on the aldehyde or oxo group of donors;GO:0032550//purine ribonucleoside binding	GO:0006396//RNA processing;GO:0006464//cellular protein modification process;GO:0019318//hexose metabolic process
G1	ncbi_112749825	ncbi_112749825	0.263	0.154	1.11267	0.638046	0.802288	1.42862e-21	1.06336e-16	PREDICTED: uncharacterized protein LOC107643204 isoform X1 [Arachis ipaensis]	-	-	-	-	-	-	-
G1	ncbi_112733537	ncbi_112733537	0.423	0.281	2.14387	1.44242	0.571721	1.49222e-21	1.11071e-16	PREDICTED: triose phosphate/phosphate translocator, chloroplastic isoform X1 [Arachis ipaensis]	-	-	-	-	GO:0031224//intrinsic component of membrane	-	GO:0051234//establishment of localization
G1	ncbi_112790411	ncbi_112790411	0.585	0.412	3.46203	2.556	0.43773	1.82934e-21	1.36163e-16	PREDICTED: 28 kDa ribonucleoprotein, chloroplastic [Arachis duranensis]	-	-	-	-	-	-	-
G1	ncbi_112738360	ncbi_112738360	0.349	0.226	1.66759	1.05744	0.657183	2.30234e-21	1.7137e-16	PREDICTED: photosystem I chlorophyll a/b-binding protein 6, chloroplastic [Arachis ipaensis]	Metabolism	Energy metabolism	ko00196//Photosynthesis - antenna proteins	K08908	GO:0009521//photosystem;GO:0031224//intrinsic component of membrane	GO:0043169//cation binding;GO:0046906//tetrapyrrole binding	GO:0006090//pyruvate metabolic process;GO:0006091//generation of precursor metabolites and energy;GO:0006464//cellular protein modification process;GO:0006739//NADP metabolic process;GO:0006873//cellular ion homeostasis;GO:0009642//response to light intensity;GO:0016072//rRNA metabolic process;GO:0019758//glycosinolate biosynthetic process;GO:0030001//metal ion transport;GO:0034285//response to d…
G1	ncbi_112751139	ncbi_112751139	0.552	0.386	3.33008	2.43911	0.449203	2.3321e-21	1.73585e-16	PREDICTED: dehydrin DHN3-like [Arachis ipaensis]	-	-	-	-	-	-	-
G1	ncbi_112707069	ncbi_112707069	0.26	0.155	1.13286	0.637993	0.828358	2.34364e-21	1.74444e-16	PREDICTED: protein THYLAKOID FORMATION1, chloroplastic-like [Arachis ipaensis]	-	-	-	-	-	-	-
G1	ncbi_112790724	ncbi_112790724	0.3	0.186	1.3936	0.829089	0.749215	2.37387e-21	1.76694e-16	PREDICTED: 30S ribosomal protein S6 alpha, chloroplastic [Arachis duranensis]	Genetic Information Processing	Translation	ko03010//Ribosome	K02990	GO:0030529//intracellular ribonucleoprotein complex	GO:0003723//RNA binding	GO:0010467//gene expression
G1	ncbi_112789176	ncbi_112789176	0.463	0.316	2.69563	1.83623	0.553878	2.54783e-21	1.89643e-16	PREDICTED: 7-methylxanthosine synthase 1-like isoform X2 [Arachis ipaensis]	-	-	-	-	-	-	-
G1	ncbi_112758091	ncbi_112758091	0.357	0.23	1.66157	1.08387	0.616356	4.15746e-21	3.09452e-16	PREDICTED: 60S ribosomal protein L22-2 [Arachis duranensis]	Genetic Information Processing	Translation	ko03010//Ribosome	K02891	-	-	-
G1	ncbi_112736299	ncbi_112736299	0.755	0.562	5.91417	4.55461	0.376847	4.26951e-21	3.17793e-16	PREDICTED: elongation factor Tu, chloroplastic [Arachis ipaensis]	Organismal Systems	Environmental adaptation	ko04626//Plant-pathogen interaction	K02358	-	-	-
G1	ncbi_112703073	ncbi_112703073	0.526	0.368	2.96919	2.1216	0.484921	4.34356e-21	3.23304e-16	PREDICTED: 60S ribosomal protein L28-1-like [Arachis duranensis]	Genetic Information Processing	Translation	ko03010//Ribosome	K02903	-	-	-
G1	ncbi_112710187	ncbi_112710187	0.362	0.228	1.57095	1.07549	0.546643	4.76908e-21	3.54977e-16	PREDICTED: geranylgeranyl diphosphate reductase, chloroplastic [Arachis duranensis]	Metabolism;Metabolism;Metabolism;Metabolism	Global and overview maps;Global and overview maps;Metabolism of terpenoids and polyketides;Metabolism of cofactors and vitamins	ko01100//Metabolic pathways;ko01110//Biosynthesis of secondary metabolites;ko00900//Terpenoid backbone biosynthesis;ko00860//Porphyrin and chlorophyll metabolism	K10960;K10960;K10960;K10960	-	GO:0016627//oxidoreductase activity, acting on the CH-CH group of donors	GO:0006779//porphyrin-containing compound biosynthetic process;GO:0044710//single-organism metabolic process
G1	ncbi_112776283	ncbi_112776283	0.394	0.261	1.9573	1.29088	0.600506	6.18471e-21	4.60346e-16	PREDICTED: 29 kDa ribonucleoprotein, chloroplastic [Arachis ipaensis]	-	-	-	-	-	-	-
G1	ncbi_112762528	ncbi_112762528	0.336	0.213	1.56521	0.977299	0.679485	7.40112e-21	5.50888e-16	PREDICTED: uroporphyrinogen decarboxylase [Arachis ipaensis]	Metabolism;Metabolism;Metabolism	Global and overview maps;Global and overview maps;Metabolism of cofactors and vitamins	ko01100//Metabolic pathways;ko01110//Biosynthesis of secondary metabolites;ko00860//Porphyrin and chlorophyll metabolism	K01599;K01599;K01599	GO:0009526//plastid envelope;GO:0009532//plastid stroma	GO:0016830//carbon-carbon lyase activity	GO:0006779//porphyrin-containing compound biosynthetic process
G1	ncbi_112710876	ncbi_112710876	0.28	0.169	1.20861	0.718348	0.750593	7.59522e-21	5.65335e-16	PREDICTED: UPF0603 protein At1g54780, chloroplastic [Arachis duranensis]	-	-	-	-	GO:0031224//intrinsic component of membrane;GO:0031976//plastid thylakoid;GO:0044434//chloroplast part;GO:0044436//thylakoid part	-	GO:0000097//sulfur amino acid biosynthetic process;GO:0006090//pyruvate metabolic process;GO:0006633//fatty acid biosynthetic process;GO:0006779//porphyrin-containing compound biosynthetic process;GO:0006796//phosphate-containing compound metabolic process;GO:0006996//organelle organization;GO:0009639//response to red or far red light;GO:0009765//photosynthesis, light harvesting;GO:0009767//photo…
G1	ncbi_112707775	ncbi_112707775	0.467	0.316	2.40604	1.69657	0.504043	9.86995e-21	7.3465e-16	PREDICTED: 50S ribosomal protein L28, chloroplastic-like [Arachis duranensis]	Genetic Information Processing	Translation	ko03010//Ribosome	K02902	GO:0030529//intracellular ribonucleoprotein complex	-	GO:0010467//gene expression
G1	ncbi_112782700	ncbi_112782700	0.373	0.239	1.67547	1.14147	0.553678	1.5278e-20	1.13719e-15	PREDICTED: nascent polypeptide-associated complex subunit alpha-like protein 2 [Arachis ipaensis]	-	-	-	-	-	-	-
G1	ncbi_112791561	ncbi_112791561	0.291	0.179	1.29369	0.778775	0.732216	1.65271e-20	1.23016e-15	PREDICTED: myosin-5-like [Glycine max]	-	-	-	-	-	-	-
G1	ncbi_112750544	ncbi_112750544	0.441	0.296	2.18634	1.52221	0.522354	1.83159e-20	1.36331e-15	PREDICTED: 50S ribosomal protein L15, chloroplastic-like [Arachis duranensis]	Genetic Information Processing	Translation	ko03010//Ribosome	K02876	-	-	-
G1	ncbi_112790629	ncbi_112790629	0.544	0.38	3.15995	2.3022	0.456888	1.87451e-20	1.39525e-15	PREDICTED: 50S ribosomal protein L18, chloroplastic-like [Arachis ipaensis]	Genetic Information Processing	Translation	ko03010//Ribosome	K02881	-	-	-
G1	ncbi_112707307	ncbi_112707307	0.628	0.457	4.121	3.06167	0.428675	1.94113e-20	1.44484e-15	PREDICTED: calcium-binding protein PBP1-like [Arachis duranensis]	-	-	-	-	-	-	-
G1	ncbi_112732336	ncbi_112732336	0.386	0.252	1.89305	1.27538	0.569793	2.09164e-20	1.55687e-15	PREDICTED: protein TSS isoform X1 [Arachis ipaensis]	-	-	-	-	-	-	-
G1	ncbi_112736775	ncbi_112736775	0.532	0.367	2.86403	2.12119	0.433172	2.55683e-20	1.90312e-15	PREDICTED: ribosome-recycling factor, chloroplastic [Arachis duranensis]	-	-	-	-	-	-	-
G1	ncbi_112707097	ncbi_112707097	0.256	0.152	1.10171	0.613805	0.843895	2.57447e-20	1.91626e-15	PREDICTED: photosystem II repair protein PSB27-H1, chloroplastic [Arachis duranensis]	Metabolism;Metabolism	Global and overview maps;Energy metabolism	ko01100//Metabolic pathways;ko00195//Photosynthesis	K08902;K08902	-	-	-
G1	ncbi_36489123	ncbi_36489123	0.958	0.867	57.8943	42.1009	0.45957	2.88646e-20	2.14848e-15	maturase K (chloroplast) [Arachis hypogaea]	-	-	-	-	GO:0043231//intracellular membrane-bounded organelle	-	-
G1	ncbi_112726886	ncbi_112726886	0.503	0.351	2.76489	1.99963	0.467491	4.04563e-20	3.01129e-15	ribosome recycling factor [Arachis hypogaea]	-	-	-	-	-	-	-
G1	ncbi_112705283	ncbi_112705283	0.415	0.278	2.09338	1.44346	0.536301	4.28563e-20	3.18992e-15	PREDICTED: 40S ribosomal protein S15a-1 [Arachis duranensis]	Genetic Information Processing	Translation	ko03010//Ribosome	K02957	GO:0030529//intracellular ribonucleoprotein complex	-	GO:0010467//gene expression
G1	ncbi_112720025	ncbi_112720025	0.303	0.189	1.35068	0.837788	0.689024	5.49275e-20	4.08842e-15	PREDICTED: uncharacterized protein LOC107608346 [Arachis ipaensis]	-	-	-	-	-	-	-
G1	ncbi_112705885	ncbi_112705885	0.298	0.186	1.34666	0.817332	0.720391	6.64782e-20	4.94817e-15	PREDICTED: thylakoid lumenal 17.4 kDa protein, chloroplastic [Arachis duranensis]	-	-	-	-	-	-	-
G1	ncbi_112784281	ncbi_112784281	0.26	0.154	1.03779	0.635322	0.707954	6.72262e-20	5.00385e-15	PREDICTED: 33 kDa ribonucleoprotein, chloroplastic [Arachis ipaensis]	-	-	-	-	-	-	-
G1	ncbi_112789826	ncbi_112789826	0.384	0.253	1.92069	1.29727	0.566143	8.54045e-20	6.35691e-15	PREDICTED: ethylene-responsive transcription factor 9-like [Arachis duranensis]	-	-	-	-	-	-	-
G1	ncbi_112790440	ncbi_112790440	0.723	0.541	5.26989	4.0489	0.380244	9.28659e-20	6.91229e-15	PREDICTED: elongation factor Tu, chloroplastic [Arachis duranensis]	Organismal Systems	Environmental adaptation	ko04626//Plant-pathogen interaction	K02358	-	-	-
G1	ncbi_112734137	ncbi_112734137	0.459	0.313	2.35712	1.68992	0.480063	1.05181e-19	7.82891e-15	nodulin-related protein 1-like [Cajanus cajan]	-	-	-	-	-	-	-
G1	ncbi_112771605	ncbi_112771605	0.586	0.434	3.70546	2.72763	0.442004	1.25212e-19	9.3199e-15	PREDICTED: triosephosphate isomerase, cytosolic [Arachis ipaensis]	Metabolism;Metabolism;Metabolism;Metabolism;Metabolism;Metabolism;Metabolism;Metabolism	Global and overview maps;Global and overview maps;Global and overview maps;Global and overview maps;Carbohydrate metabolism;Energy metabolism;Carbohydrate metabolism;Carbohydrate metabolism	ko01100//Metabolic pathways;ko01110//Biosynthesis of secondary metabolites;ko01200//Carbon metabolism;ko01230//Biosynthesis of amino acids;ko00010//Glycolysis / Gluconeogenesis;ko00710//Carbon fixation in photosynthetic organisms;ko00051//Fructose and mannose metabolism;ko00562//Inositol phosphate metabolism	K01803;K01803;K01803;K01803;K01803;K01803;K01803;K01803	-	-	-
G1	ncbi_112751708	ncbi_112751708	0.518	0.369	3.04682	2.16769	0.491145	1.36738e-19	1.01778e-14	Ubiquitin supergroup,Ribosomal protein L40e [Theobroma cacao]	Genetic Information Processing	Translation	ko03010//Ribosome	K02927	GO:0030529//intracellular ribonucleoprotein complex	-	GO:0010467//gene expression
G1	ncbi_112803089	ncbi_112803089	0.445	0.302	2.24957	1.59451	0.496537	1.4442e-19	1.07496e-14	PREDICTED: 50S ribosomal protein L27, chloroplastic-like [Arachis ipaensis]	Genetic Information Processing	Translation	ko03010//Ribosome	K02899	GO:0030529//intracellular ribonucleoprotein complex	-	GO:0010467//gene expression
G1	ncbi_112800494	ncbi_112800494	0.431	0.288	2.14491	1.54982	0.468811	1.45998e-19	1.08671e-14	PREDICTED: 60S ribosomal protein L26-1 [Arachis duranensis]	Genetic Information Processing	Translation	ko03010//Ribosome	K02898	GO:0044391//ribosomal subunit	-	GO:0010467//gene expression
G1	ncbi_112732407	ncbi_112732407	0.359	0.234	1.69378	1.14571	0.564003	1.99119e-19	1.4821e-14	PREDICTED: 30S ribosomal protein S6 alpha, chloroplastic [Arachis ipaensis]	Genetic Information Processing	Translation	ko03010//Ribosome	K02990	GO:0030529//intracellular ribonucleoprotein complex	GO:0003723//RNA binding	GO:0010467//gene expression
G1	ncbi_112710040	ncbi_112710040	0.539	0.378	3.01997	2.2592	0.418722	2.72959e-19	2.03172e-14	PREDICTED: elongation factor 1-delta-like [Arachis ipaensis]	-	-	-	-	-	-	-
G1	ncbi_112784730	ncbi_112784730	0.297	0.19	1.40429	0.835509	0.749112	3.0431e-19	2.26507e-14	PREDICTED: NAD(P)H-quinone oxidoreductase subunit O, chloroplastic [Arachis ipaensis]	-	-	-	-	GO:0009507//chloroplast	-	GO:0044237//cellular metabolic process;GO:0044699//single-organism process
G1	ncbi_112803222	ncbi_112803222	0.343	0.222	1.58948	1.04585	0.603879	3.25894e-19	2.42573e-14	PREDICTED: elongation factor G-2, chloroplastic [Arachis duranensis]	-	-	-	-	GO:0005576//extracellular region;GO:0009526//plastid envelope;GO:0009532//plastid stroma	GO:0008135//translation factor activity, RNA binding;GO:0017111//nucleoside-triphosphatase activity;GO:0032550//purine ribonucleoside binding	GO:0003006//developmental process involved in reproduction;GO:0005982//starch metabolic process;GO:0005984//disaccharide metabolic process;GO:0006355//regulation of transcription, DNA-templated;GO:0006414//translational elongation;GO:0006739//NADP metabolic process;GO:0009658//chloroplast organization;GO:0009668//plastid membrane organization;GO:0009893//positive regulation of metabolic process;G…
G1	ncbi_112750154	ncbi_112750154	0.286	0.177	1.20279	0.758165	0.665798	4.01231e-19	2.98649e-14	PREDICTED: glutathione S-transferase U17-like isoform X1 [Arachis ipaensis]	Metabolism	Metabolism of other amino acids	ko00480//Glutathione metabolism	K00799	-	-	-
G1	ncbi_112728158	ncbi_112728158	0.576	0.405	3.4326	2.60341	0.398899	4.08977e-19	3.04414e-14	Ubiquitin supergroup,Ribosomal protein L40e [Theobroma cacao]	Genetic Information Processing	Translation	ko03010//Ribosome	K02927	GO:0030529//intracellular ribonucleoprotein complex	-	GO:0010467//gene expression
G1	ncbi_112705655	ncbi_112705655	0.475	0.328	2.51275	1.82933	0.457952	5.84065e-19	4.34737e-14	PREDICTED: pre-mRNA-splicing factor CWC22 homolog [Arachis duranensis]	-	-	-	-	-	-	-
G1	ncbi_112733912	ncbi_112733912	0.402	0.271	1.97872	1.35701	0.544131	5.86824e-19	4.36791e-14	PREDICTED: 2-methylene-furan-3-one reductase [Arachis duranensis]	-	-	-	-	-	GO:0003824//catalytic activity;GO:0046914//transition metal ion binding	GO:0044710//single-organism metabolic process
G1	ncbi_112733600	ncbi_112733600	0.278	0.171	1.22483	0.737168	0.732515	6.32574e-19	4.70844e-14	PREDICTED: myosin-5-like [Glycine max]	-	-	-	-	-	-	-
G1	ncbi_112764482	ncbi_112764482	0.557	0.401	3.27647	2.40862	0.443934	6.76364e-19	5.03438e-14	PREDICTED: 40S ribosomal protein S4-1 [Arachis duranensis]	Genetic Information Processing	Translation	ko03010//Ribosome	K02987	-	-	-
G1	ncbi_112744048	ncbi_112744048	0.5	0.353	2.82506	2.03144	0.47578	8.45883e-19	6.29616e-14	PREDICTED: 60S ribosomal protein L7a [Arachis duranensis]	Genetic Information Processing	Translation	ko03010//Ribosome	K02936	-	-	-
G1	ncbi_112791708	ncbi_112791708	0.38	0.253	1.80708	1.22576	0.559989	8.50559e-19	6.33097e-14	PREDICTED: serine hydroxymethyltransferase, mitochondrial [Arachis duranensis]	Metabolism;Metabolism;Metabolism;Metabolism;Metabolism;Metabolism;Metabolism;Metabolism	Global and overview maps;Global and overview maps;Global and overview maps;Global and overview maps;Carbohydrate metabolism;Amino acid metabolism;Metabolism of other amino acids;Metabolism of cofactors and vitamins	ko01100//Metabolic pathways;ko01110//Biosynthesis of secondary metabolites;ko01200//Carbon metabolism;ko01230//Biosynthesis of amino acids;ko00630//Glyoxylate and dicarboxylate metabolism;ko00260//Glycine, serine and threonine metabolism;ko00460//Cyanoamino acid metabolism;ko00670//One carbon pool by folate	K00600;K00600;K00600;K00600;K00600;K00600;K00600;K00600	-	-	-
G1	ncbi_112784335	ncbi_112784335	0.367	0.241	1.68132	1.15823	0.537669	9.17778e-19	6.8313e-14	PREDICTED: 50S ribosomal protein L31, chloroplastic-like isoform X1 [Arachis duranensis]	Genetic Information Processing	Translation	ko03010//Ribosome	K02909	-	-	-
G1	ncbi_112723466	ncbi_112723466	0.492	0.338	2.58007	1.91805	0.427769	9.92065e-19	7.38423e-14	PREDICTED: 50S ribosomal protein L35, chloroplastic [Arachis ipaensis]	Genetic Information Processing	Translation	ko03010//Ribosome	K02916	GO:0030529//intracellular ribonucleoprotein complex	-	-
G1	ncbi_112755841	ncbi_112755841	0.364	0.241	1.69863	1.15304	0.558928	1.0421e-18	7.75665e-14	PREDICTED: probable small nuclear ribonucleoprotein G [Arachis duranensis]	Genetic Information Processing	Transcription	ko03040//Spliceosome	K11099	GO:0032991//macromolecular complex	-	-
G1	ncbi_112797112	ncbi_112797112	0.282	0.175	1.1941	0.750761	0.669499	1.12563e-18	8.3784e-14	PREDICTED: argininosuccinate synthase, chloroplastic [Arachis duranensis]	Metabolism;Metabolism;Metabolism;Metabolism;Metabolism	Global and overview maps;Global and overview maps;Global and overview maps;Amino acid metabolism;Amino acid metabolism	ko01100//Metabolic pathways;ko01110//Biosynthesis of secondary metabolites;ko01230//Biosynthesis of amino acids;ko00250//Alanine, aspartate and glutamate metabolism;ko00220//Arginine biosynthesis	K01940;K01940;K01940;K01940;K01940	-	GO:0032550//purine ribonucleoside binding	GO:0006525//arginine metabolic process
G1	ncbi_112743849	ncbi_112743849	0.296	0.186	1.25929	0.813073	0.63115	1.15911e-18	8.62762e-14	PREDICTED: uncharacterized protein LOC107637937 [Arachis ipaensis]	-	-	-	-	-	-	-
G1	ncbi_112802042	ncbi_112802042	0.473	0.333	2.65199	1.87542	0.499862	1.54053e-18	1.14666e-13	PREDICTED: 60S ribosomal protein L31 [Arachis duranensis]	Genetic Information Processing	Translation	ko03010//Ribosome	K02910	GO:0030529//intracellular ribonucleoprotein complex	-	GO:0010467//gene expression
G1	ncbi_112776153	ncbi_112776153	0.551	0.389	3.05262	2.29445	0.411901	1.77229e-18	1.31917e-13	PREDICTED: ATP-dependent Clp protease proteolytic subunit 5, chloroplastic [Arachis ipaensis]	-	-	-	-	-	GO:0070011//peptidase activity, acting on L-amino acid peptides	GO:0019538//protein metabolic process
G1	ncbi_112802204	ncbi_112802204	0.307	0.196	1.37421	0.872067	0.656096	2.63093e-18	1.95828e-13	PREDICTED: uncharacterized protein LOC107490421 [Arachis duranensis]	-	-	-	-	-	-	-
G1	ncbi_112695549	ncbi_112695549	0.359	0.236	1.63697	1.14009	0.521876	2.66459e-18	1.98333e-13	PREDICTED: 60S ribosomal protein L22-2 [Arachis duranensis]	Genetic Information Processing	Translation	ko03010//Ribosome	K02891	-	-	-
G1	ncbi_112701935	ncbi_112701935	0.299	0.189	1.31762	0.846101	0.639037	2.79836e-18	2.0829e-13	PREDICTED: thylakoid lumenal 16.5 kDa protein, chloroplastic [Arachis duranensis]	-	-	-	-	-	-	-
G1	ncbi_112801167	ncbi_112801167	0.38	0.26	2.02813	1.29951	0.642187	3.40002e-18	2.53074e-13	PREDICTED: glutamate--glyoxylate aminotransferase 2 [Arachis duranensis]	Metabolism;Metabolism;Metabolism;Metabolism;Metabolism;Metabolism;Metabolism;Metabolism;Metabolism;Metabolism	Global and overview maps;Global and overview maps;Global and overview maps;Global and overview maps;Energy metabolism;Carbohydrate metabolism;Amino acid metabolism;Global and overview maps;Amino acid metabolism;Amino acid metabolism	ko01100//Metabolic pathways;ko01110//Biosynthesis of secondary metabolites;ko01200//Carbon metabolism;ko01230//Biosynthesis of amino acids;ko00710//Carbon fixation in photosynthetic organisms;ko00630//Glyoxylate and dicarboxylate metabolism;ko00260//Glycine, serine and threonine metabolism;ko01210//2-Oxocarboxylic acid metabolism;ko00250//Alanine, aspartate and glutamate metabolism;ko00220//Argin…	K14272;K14272;K14272;K14272;K14272;K14272;K14272;K14272;K14272;K14272	-	GO:0016769//transferase activity, transferring nitrogenous groups;GO:0043168//anion binding	GO:0008152//metabolic process
G1	ncbi_112752957	ncbi_112752957	0.577	0.424	3.4831	2.62179	0.40982	3.43039e-18	2.55334e-13	PREDICTED: 40S ribosomal protein S13 [Vigna radiata var. radiata] [Vigna radiata]	Genetic Information Processing	Translation	ko03010//Ribosome	K02953	GO:0030529//intracellular ribonucleoprotein complex	-	GO:0010467//gene expression
G1	ncbi_112777487	ncbi_112777487	0.56	0.406	3.28491	2.46581	0.413792	3.78228e-18	2.81527e-13	PREDICTED: 60S ribosomal protein L30-like [Arachis ipaensis]	Genetic Information Processing	Translation	ko03010//Ribosome	K02908	GO:0030529//intracellular ribonucleoprotein complex	-	GO:0010467//gene expression
G1	ncbi_112736718	ncbi_112736718	0.297	0.189	1.29983	0.832262	0.643217	4.11843e-18	3.06547e-13	PREDICTED: chloroplast stem-loop binding protein of 41 kDa a, chloroplastic [Arachis duranensis]	-	-	-	-	-	-	-
G1	ncbi_112754293	ncbi_112754293	0.519	0.371	2.86093	2.11435	0.436273	4.31062e-18	3.20853e-13	PREDICTED: triosephosphate isomerase, chloroplastic [Arachis ipaensis]	Metabolism;Metabolism;Metabolism;Metabolism;Metabolism;Metabolism;Metabolism;Metabolism	Global and overview maps;Global and overview maps;Global and overview maps;Global and overview maps;Carbohydrate metabolism;Energy metabolism;Carbohydrate metabolism;Carbohydrate metabolism	ko01100//Metabolic pathways;ko01110//Biosynthesis of secondary metabolites;ko01200//Carbon metabolism;ko01230//Biosynthesis of amino acids;ko00010//Glycolysis / Gluconeogenesis;ko00710//Carbon fixation in photosynthetic organisms;ko00051//Fructose and mannose metabolism;ko00562//Inositol phosphate metabolism	K01803;K01803;K01803;K01803;K01803;K01803;K01803;K01803	-	GO:0016861//intramolecular oxidoreductase activity, interconverting aldoses and ketoses	GO:0006090//pyruvate metabolic process
G1	ncbi_112734945	ncbi_112734945	0.412	0.277	1.94319	1.38815	0.485272	4.33381e-18	3.22579e-13	PREDICTED: mitochondrial dicarboxylate/tricarboxylate transporter DTC [Arachis ipaensis]	-	-	-	-	GO:0005911//cell-cell junction;GO:0009526//plastid envelope;GO:0019866//organelle inner membrane;GO:0030312//external encapsulating structure;GO:0031224//intrinsic component of membrane	GO:0046943//carboxylic acid transmembrane transporter activity	GO:0006006//glucose metabolic process;GO:0006090//pyruvate metabolic process;GO:0006842//tricarboxylic acid transport;GO:0010038//response to metal ion;GO:0045333//cellular respiration
G1	ncbi_112709738	ncbi_112709738	0.431	0.294	2.29025	1.63736	0.484136	4.39608e-18	3.27213e-13	PREDICTED: probable WRKY transcription factor 40 [Arachis duranensis]	-	-	-	-	-	GO:0003677//DNA binding	GO:0010468//regulation of gene expression
G1	ncbi_112802622	ncbi_112802622	0.297	0.186	1.25967	0.828267	0.604881	4.60886e-18	3.43051e-13	PREDICTED: uncharacterized protein LOC107491335 [Arachis duranensis]	-	-	-	-	-	-	-
G1	ncbi_112696114	ncbi_112696114	0.463	0.323	2.44734	1.7852	0.45513	5.21586e-18	3.88232e-13	microsomal omega-6 fatty acid desaturase [Arachis hypogaea]	Metabolism;Metabolism	Global and overview maps;Lipid metabolism	ko01212//Fatty acid metabolism;ko01040//Biosynthesis of unsaturated fatty acids	K10256;K10256	GO:0031090//organelle membrane;GO:0031224//intrinsic component of membrane	GO:0016705//oxidoreductase activity, acting on paired donors, with incorporation or reduction of molecular oxygen	GO:0006633//fatty acid biosynthetic process
G1	ncbi_112737334	ncbi_112737334	0.4	0.269	1.89267	1.33741	0.500979	5.842e-18	4.34838e-13	PREDICTED: 50S ribosomal protein L1, chloroplastic isoform X1 [Arachis ipaensis]	Genetic Information Processing	Translation	ko03010//Ribosome	K02863	-	-	-
G1	ncbi_112715521	ncbi_112715521	0.611	0.447	3.73079	2.85029	0.388371	6.00202e-18	4.46748e-13	PREDICTED: 60S ribosomal protein L13-1 [Arachis duranensis]	Genetic Information Processing	Translation	ko03010//Ribosome	K02873	GO:0030529//intracellular ribonucleoprotein complex	-	GO:0010467//gene expression
G1	ncbi_112772114	ncbi_112772114	0.576	0.42	3.61695	2.6612	0.442699	6.13293e-18	4.56492e-13	PREDICTED: ADP,ATP carrier protein 3, mitochondrial-like [Arachis ipaensis]	-	-	-	-	-	-	-
G1	ncbi_112696477	ncbi_112696477	0.562	0.403	3.31924	2.4882	0.415752	7.0578e-18	5.25333e-13	PREDICTED: 40S ribosomal protein S23 [Cicer arietinum]	Genetic Information Processing	Translation	ko03010//Ribosome	K02973	-	-	-
G1	ncbi_112775220	ncbi_112775220	0.278	0.171	1.20448	0.785316	0.617064	7.18892e-18	5.35093e-13	PREDICTED: uncharacterized protein LOC107617971 [Arachis ipaensis]	-	-	-	-	-	-	-
G1	ncbi_112791016	ncbi_112791016	0.298	0.192	1.34562	0.842665	0.675244	8.57806e-18	6.38491e-13	PREDICTED: succinate dehydrogenase assembly factor 2, mitochondrial-like [Arachis duranensis]	-	-	-	-	-	-	-
G1	ncbi_112797408	ncbi_112797408	0.45	0.31	2.29669	1.67617	0.454387	1.63335e-17	1.21575e-12	PREDICTED: 60S ribosomal protein L7a [Arachis duranensis]	Genetic Information Processing	Translation	ko03010//Ribosome	K02936	-	-	-
G1	ncbi_112734628	ncbi_112734628	0.398	0.269	1.87597	1.345	0.480025	1.66116e-17	1.23645e-12	PREDICTED: 60S ribosomal protein L35a-1-like [Arachis duranensis]	Genetic Information Processing	Translation	ko03010//Ribosome	K02917	-	-	-
G1	ncbi_112788898	ncbi_112788898	0.267	0.167	1.18714	0.724508	0.712415	1.75944e-17	1.3096e-12	PREDICTED: membrane-associated 30 kDa protein, chloroplastic isoform X1 [Arachis duranensis]	-	-	-	-	GO:0000229//cytoplasmic chromosome;GO:0009528//plastid inner membrane;GO:0009532//plastid stroma;GO:0031976//plastid thylakoid;GO:0044434//chloroplast part	-	GO:0009668//plastid membrane organization
G1	ncbi_112711842	ncbi_112711842	0.281	0.176	1.1486	0.761434	0.59309	2.00086e-17	1.4893e-12	PREDICTED: 40S ribosomal protein S15a-1 [Arachis duranensis]	Genetic Information Processing	Translation	ko03010//Ribosome	K02957	GO:0030529//intracellular ribonucleoprotein complex	-	GO:0010467//gene expression
G1	ncbi_112766452	ncbi_112766452	0.467	0.326	2.4865	1.83679	0.436928	2.01522e-17	1.49999e-12	PREDICTED: 50S ribosomal protein 6, chloroplastic [Arachis ipaensis]	-	-	-	-	-	-	-
G1	ncbi_112758207	ncbi_112758207	0.369	0.248	1.72635	1.20693	0.51638	2.0746e-17	1.54418e-12	PREDICTED: superoxide dismutase [Cu-Zn] [Arachis ipaensis]	Cellular Processes	Transport and catabolism	ko04146//Peroxisome	K04565	GO:0043231//intracellular membrane-bounded organelle;GO:0044444//cytoplasmic part	GO:0003824//catalytic activity;GO:0043169//cation binding	GO:0006006//glucose metabolic process;GO:0006090//pyruvate metabolic process;GO:0006801//superoxide metabolic process;GO:0006950//response to stress;GO:0010038//response to metal ion
G1	ncbi_112791284	ncbi_112791284	0.263	0.165	1.14166	0.683683	0.739733	2.28837e-17	1.7033e-12	PREDICTED: uncharacterized protein LOC107480502 [Arachis duranensis]	-	-	-	-	GO:0009526//plastid envelope;GO:0009532//plastid stroma;GO:0031976//plastid thylakoid;GO:0044434//chloroplast part	-	GO:0016109//tetraterpenoid biosynthetic process;GO:0032958//inositol phosphate biosynthetic process
G1	ncbi_112754595	ncbi_112754595	0.622	0.475	4.22301	3.17601	0.411058	2.3023e-17	1.71367e-12	PREDICTED: 2-Cys peroxiredoxin BAS1, chloroplastic [Lupinus angustifolius]	-	-	-	-	-	-	-
G1	ncbi_112712566	ncbi_112712566	0.364	0.243	1.65987	1.1364	0.546602	2.86726e-17	2.13418e-12	PREDICTED: glutamyl-tRNA(Gln) amidotransferase subunit C, chloroplastic/mitochondrial-like [Arachis ipaensis]	Metabolism;Genetic Information Processing	Global and overview maps;Translation	ko01100//Metabolic pathways;ko00970//Aminoacyl-tRNA biosynthesis	K02435;K02435	-	-	-
G1	ncbi_112794539	ncbi_112794539	0.284	0.18	1.22758	0.793697	0.629154	3.00196e-17	2.23445e-12	PREDICTED: uncharacterized protein LOC107474227 [Arachis duranensis]	-	-	-	-	-	-	-
G1	ncbi_112776079	ncbi_112776079	0.539	0.38	3.13597	2.41121	0.379155	3.04896e-17	2.26944e-12	PREDICTED: LOW QUALITY PROTEIN: 50S ribosomal protein L4, chloroplastic [Arachis ipaensis]	Genetic Information Processing	Translation	ko03010//Ribosome	K02926	-	-	-
G1	ncbi_112764235	ncbi_112764235	0.274	0.175	1.19584	0.735135	0.701944	4.34353e-17	3.23302e-12	PREDICTED: glucose-1-phosphate adenylyltransferase small subunit 2, chloroplastic [Arachis duranensis]	Metabolism;Metabolism;Metabolism;Metabolism	Global and overview maps;Global and overview maps;Carbohydrate metabolism;Carbohydrate metabolism	ko01100//Metabolic pathways;ko01110//Biosynthesis of secondary metabolites;ko00500//Starch and sucrose metabolism;ko00520//Amino sugar and nucleotide sugar metabolism	K00975;K00975;K00975;K00975	GO:0009536//plastid	GO:0070566//adenylyltransferase activity	GO:0005977//glycogen metabolic process;GO:0005982//starch metabolic process
G1	ncbi_112801560	ncbi_112801560	0.345	0.229	1.56576	1.06649	0.553988	4.41452e-17	3.28586e-12	PREDICTED: uncharacterized protein LOC107489284 [Arachis duranensis]	-	-	-	-	-	-	GO:0005982//starch metabolic process;GO:0006090//pyruvate metabolic process;GO:0006355//regulation of transcription, DNA-templated;GO:0009886//post-embryonic morphogenesis
G1	ncbi_112710450	ncbi_112710450	0.487	0.344	2.58377	1.9386	0.414461	5.05505e-17	3.76262e-12	PREDICTED: 50S ribosomal protein L17, chloroplastic [Arachis ipaensis]	Genetic Information Processing	Translation	ko03010//Ribosome	K02879	GO:0030529//intracellular ribonucleoprotein complex	-	GO:0010467//gene expression
G1	ncbi_112701958	ncbi_112701958	0.364	0.246	1.69276	1.16605	0.537755	5.05681e-17	3.76394e-12	perchloric acid soluble translation inhibitor protein [Arachis hypogaea]	-	-	-	-	-	GO:0003824//catalytic activity	-
G1	ncbi_112764561	ncbi_112764561	0.404	0.278	2.07578	1.44931	0.518287	5.22148e-17	3.8865e-12	PREDICTED: pre-mRNA-splicing factor CWC22 homolog [Arachis ipaensis]	-	-	-	-	-	-	-
G1	ncbi_112722247	ncbi_112722247	0.566	0.411	3.3343	2.52993	0.398285	5.85234e-17	4.35608e-12	PREDICTED: ATP synthase delta chain, chloroplastic isoform X2 [Arachis ipaensis]	Metabolism;Metabolism;Metabolism	Global and overview maps;Energy metabolism;Energy metabolism	ko01100//Metabolic pathways;ko00190//Oxidative phosphorylation;ko00195//Photosynthesis	K02113;K02113;K02113	GO:0009526//plastid envelope;GO:0031976//plastid thylakoid;GO:0044434//chloroplast part	GO:0019829//cation-transporting ATPase activity	GO:0005982//starch metabolic process;GO:0006090//pyruvate metabolic process;GO:0006605//protein targeting;GO:0006739//NADP metabolic process;GO:0006754//ATP biosynthetic process;GO:0006779//porphyrin-containing compound biosynthetic process;GO:0009620//response to fungus;GO:0009668//plastid membrane organization;GO:0009696//salicylic acid metabolic process;GO:0009755//hormone-mediated signaling p…
G1	ncbi_112771392	ncbi_112771392	0.458	0.324	2.43984	1.7632	0.468594	7.40251e-17	5.50991e-12	PREDICTED: peroxiredoxin-2E, chloroplastic [Arachis ipaensis]	-	-	-	-	-	GO:0003824//catalytic activity;GO:0016209//antioxidant activity	GO:0044710//single-organism metabolic process
G1	ncbi_112783554	ncbi_112783554	0.278	0.179	1.18755	0.750067	0.662897	7.87223e-17	5.85954e-12	PREDICTED: magnesium-chelatase subunit ChlI, chloroplastic-like [Arachis ipaensis]	Metabolism;Metabolism;Metabolism	Global and overview maps;Global and overview maps;Metabolism of cofactors and vitamins	ko01100//Metabolic pathways;ko01110//Biosynthesis of secondary metabolites;ko00860//Porphyrin and chlorophyll metabolism	K03405;K03405;K03405	-	GO:0032550//purine ribonucleoside binding;GO:0051003//ligase activity, forming nitrogen-metal bonds, forming coordination complexes	GO:0006779//porphyrin-containing compound biosynthetic process
G1	ncbi_112797941	ncbi_112797941	0.632	0.466	4.19154	3.22915	0.376329	7.96461e-17	5.9283e-12	PREDICTED: 60S ribosomal protein L30 [Glycine max]	Genetic Information Processing	Translation	ko03010//Ribosome	K02908	GO:0030529//intracellular ribonucleoprotein complex	-	GO:0010467//gene expression
G1	ncbi_112782835	ncbi_112782835	0.631	0.466	4.07935	3.14149	0.376892	8.63034e-17	6.42382e-12	PREDICTED: 60S ribosomal protein L18a [Arachis ipaensis]	Genetic Information Processing	Translation	ko03010//Ribosome	K02882	GO:0030529//intracellular ribonucleoprotein complex	-	GO:0010467//gene expression
G1	ncbi_112772584	ncbi_112772584	0.512	0.373	2.99572	2.19878	0.446202	1.30638e-16	9.72378e-12	PREDICTED: 60S ribosomal protein L28-1-like [Arachis duranensis]	Genetic Information Processing	Translation	ko03010//Ribosome	K02903	-	-	-
G1	ncbi_112721159	ncbi_112721159	0.304	0.197	1.30858	0.878299	0.575216	1.46467e-16	1.09019e-11	PREDICTED: elongation factor G-1, chloroplastic [Arachis ipaensis]	-	-	-	-	GO:0005576//extracellular region;GO:0009526//plastid envelope;GO:0009532//plastid stroma	GO:0008135//translation factor activity, RNA binding;GO:0017111//nucleoside-triphosphatase activity;GO:0032550//purine ribonucleoside binding	GO:0003006//developmental process involved in reproduction;GO:0005982//starch metabolic process;GO:0005984//disaccharide metabolic process;GO:0006355//regulation of transcription, DNA-templated;GO:0006414//translational elongation;GO:0006739//NADP metabolic process;GO:0009658//chloroplast organization;GO:0009668//plastid membrane organization;GO:0009893//positive regulation of metabolic process;G…
G1	ncbi_112733213	ncbi_112733213	0.324	0.212	1.40264	0.972262	0.528732	1.88951e-16	1.40642e-11	PREDICTED: S-adenosylmethionine carrier 1, chloroplastic/mitochondrial isoform X1 [Arachis duranensis]	-	-	-	-	GO:0009526//plastid envelope;GO:0031224//intrinsic component of membrane	-	GO:0003333//amino acid transmembrane transport;GO:0006355//regulation of transcription, DNA-templated;GO:0009658//chloroplast organization;GO:0009668//plastid membrane organization;GO:0015858//nucleoside transport;GO:0016072//rRNA metabolic process;GO:0031399//regulation of protein modification process;GO:0043623//cellular protein complex assembly
G1	ncbi_112706311	ncbi_112706311	0.314	0.206	1.42629	0.937397	0.605534	1.89261e-16	1.40872e-11	PREDICTED: 50S ribosomal protein 6, chloroplastic [Arachis duranensis]	-	-	-	-	-	-	-
G1	ncbi_112719731	ncbi_112719731	0.421	0.29	2.13967	1.56274	0.453316	2.24612e-16	1.67185e-11	PREDICTED: S-adenosylmethionine decarboxylase proenzyme-like [Arachis ipaensis]	Metabolism;Metabolism;Metabolism	Global and overview maps;Amino acid metabolism;Amino acid metabolism	ko01100//Metabolic pathways;ko00270//Cysteine and methionine metabolism;ko00330//Arginine and proline metabolism	K01611;K01611;K01611	-	GO:0016830//carbon-carbon lyase activity	GO:0006596//polyamine biosynthetic process;GO:0044272//sulfur compound biosynthetic process
G1	ncbi_112710039	ncbi_112710039	0.639	0.484	4.30769	3.33381	0.369743	2.77312e-16	2.06411e-11	PREDICTED: 60S ribosomal protein L28-2-like [Arachis duranensis]	Genetic Information Processing	Translation	ko03010//Ribosome	K02903	GO:0030529//intracellular ribonucleoprotein complex	-	GO:0010467//gene expression
G1	ncbi_112727761	ncbi_112727761	0.614	0.463	4.17063	3.12926	0.414444	3.28585e-16	2.44576e-11	PREDICTED: metallothionein-like protein 2 [Arachis ipaensis]	-	-	-	-	-	-	-
G1	ncbi_112800968	ncbi_112800968	0.271	0.174	1.20698	0.750557	0.685371	4.57361e-16	3.40428e-11	PREDICTED: glutathione S-transferase U18-like [Arachis duranensis]	Metabolism	Metabolism of other amino acids	ko00480//Glutathione metabolism	K00799	-	-	-
G1	ncbi_112790300	ncbi_112790300	0.36	0.243	1.61363	1.15627	0.480823	6.92549e-16	5.15485e-11	PREDICTED: 50S ribosomal protein L3, chloroplastic-like [Arachis duranensis]	Genetic Information Processing	Translation	ko03010//Ribosome	K02906	GO:0009526//plastid envelope;GO:0009532//plastid stroma;GO:0030529//intracellular ribonucleoprotein complex	GO:0003723//RNA binding;GO:0005198//structural molecule activity	GO:0006090//pyruvate metabolic process;GO:0006605//protein targeting;GO:0006779//porphyrin-containing compound biosynthetic process;GO:0010467//gene expression;GO:0016072//rRNA metabolic process;GO:0043623//cellular protein complex assembly
G1	ncbi_112722504	ncbi_112722504	0.312	0.207	1.38209	0.938843	0.557898	9.84394e-16	7.32714e-11	PREDICTED: geranylgeranyl diphosphate reductase, chloroplastic [Arachis ipaensis]	Metabolism;Metabolism;Metabolism;Metabolism	Global and overview maps;Global and overview maps;Metabolism of terpenoids and polyketides;Metabolism of cofactors and vitamins	ko01100//Metabolic pathways;ko01110//Biosynthesis of secondary metabolites;ko00900//Terpenoid backbone biosynthesis;ko00860//Porphyrin and chlorophyll metabolism	K10960;K10960;K10960;K10960	-	GO:0016627//oxidoreductase activity, acting on the CH-CH group of donors	GO:0006779//porphyrin-containing compound biosynthetic process;GO:0044710//single-organism metabolic process
G1	ncbi_112720196	ncbi_112720196	0.665	0.514	4.80343	3.72592	0.36647	1.33296e-15	9.92165e-11	PREDICTED: 40S ribosomal protein S8 [Arachis ipaensis]	Genetic Information Processing	Translation	ko03010//Ribosome	K02995	-	-	-
G1	ncbi_112765009	ncbi_112765009	0.343	0.234	1.64264	1.12951	0.540322	1.83814e-15	1.36818e-10	PREDICTED: thylakoid lumenal 29 kDa protein, chloroplastic isoform X1 [Arachis ipaensis]	Metabolism;Metabolism	Metabolism of other amino acids;Carbohydrate metabolism	ko00480//Glutathione metabolism;ko00053//Ascorbate and aldarate metabolism	K00434;K00434	GO:0031978//plastid thylakoid lumen;GO:0044434//chloroplast part	GO:0003824//catalytic activity;GO:0046906//tetrapyrrole binding	GO:0005982//starch metabolic process;GO:0006090//pyruvate metabolic process;GO:0006091//generation of precursor metabolites and energy;GO:0006739//NADP metabolic process;GO:0006779//porphyrin-containing compound biosynthetic process;GO:0006950//response to stress;GO:0009639//response to red or far red light;GO:0009886//post-embryonic morphogenesis;GO:0016072//rRNA metabolic process;GO:0019757//gl…
G1	ncbi_112750362	ncbi_112750362	0.303	0.201	1.3508	0.908393	0.57243	2.02438e-15	1.50681e-10	omega-3 fatty acid desaturase [Arachis hypogaea]	-	-	-	-	-	GO:0016705//oxidoreductase activity, acting on paired donors, with incorporation or reduction of molecular oxygen	GO:0044710//single-organism metabolic process
G1	ncbi_112776678	ncbi_112776678	0.552	0.408	3.4101	2.64996	0.363844	2.7353e-15	2.03597e-10	PREDICTED: 50S ribosomal protein L17, chloroplastic [Arachis ipaensis]	Genetic Information Processing	Translation	ko03010//Ribosome	K02879	GO:0030529//intracellular ribonucleoprotein complex	-	GO:0010467//gene expression
G1	ncbi_112791975	ncbi_112791975	0.349	0.242	1.76075	1.18678	0.569141	3.09133e-15	2.30097e-10	nodulin-related protein 1-like [Cajanus cajan]	-	-	-	-	-	-	-
G1	ncbi_112758086	ncbi_112758086	0.456	0.321	2.24649	1.71574	0.388842	3.09824e-15	2.30612e-10	PREDICTED: 60S ribosomal protein L18-like [Arachis ipaensis]	Genetic Information Processing	Translation	ko03010//Ribosome	K02883	GO:0030529//intracellular ribonucleoprotein complex	-	GO:0010467//gene expression
G1	ncbi_112703206	ncbi_112703206	0.304	0.201	1.35868	0.926277	0.552692	3.20202e-15	2.38336e-10	PREDICTED: thylakoid lumenal 29 kDa protein, chloroplastic [Arachis duranensis]	Metabolism;Metabolism	Metabolism of other amino acids;Carbohydrate metabolism	ko00480//Glutathione metabolism;ko00053//Ascorbate and aldarate metabolism	K00434;K00434	GO:0031978//plastid thylakoid lumen;GO:0044434//chloroplast part	GO:0003824//catalytic activity;GO:0046906//tetrapyrrole binding	GO:0005982//starch metabolic process;GO:0006090//pyruvate metabolic process;GO:0006091//generation of precursor metabolites and energy;GO:0006739//NADP metabolic process;GO:0006779//porphyrin-containing compound biosynthetic process;GO:0006950//response to stress;GO:0009639//response to red or far red light;GO:0009886//post-embryonic morphogenesis;GO:0016072//rRNA metabolic process;GO:0019757//gl…
G1	ncbi_112791590	ncbi_112791590	0.259	0.167	1.14385	0.697231	0.714184	4.16047e-15	3.09676e-10	PREDICTED: thylakoid lumenal 15 kDa protein 1, chloroplastic [Arachis duranensis]	-	-	-	-	-	-	-
G1	ncbi_112736865	ncbi_112736865	0.27	0.174	1.13762	0.750705	0.599702	4.3182e-15	3.21417e-10	PREDICTED: ATP-dependent Clp protease proteolytic subunit 6, chloroplastic [Arachis ipaensis]	-	-	-	-	-	GO:0016787//hydrolase activity	GO:0019538//protein metabolic process
G1	ncbi_112706704	ncbi_112706704	0.253	0.161	1.03641	0.668049	0.633569	4.37548e-15	3.2568e-10	PREDICTED: outer envelope pore protein 16, chloroplastic isoform X1 [Arachis duranensis]	-	-	-	-	GO:0031224//intrinsic component of membrane	-	-
G1	ncbi_112749621	ncbi_112749621	0.372	0.256	1.7942	1.29502	0.470363	4.46952e-15	3.3268e-10	PREDICTED: 40S ribosomal protein S30 [Amborella trichopoda]	Genetic Information Processing	Translation	ko03010//Ribosome	K02983	GO:0030529//intracellular ribonucleoprotein complex	-	GO:0010467//gene expression
G1	ncbi_112779316	ncbi_112779316	0.284	0.188	1.40063	0.883012	0.665574	5.13353e-15	3.82104e-10	PREDICTED: factor Xa inhibitor BuXI-like [Arachis ipaensis]	-	-	-	-	-	-	-
G1	ncbi_112775236	ncbi_112775236	0.274	0.177	1.13422	0.755833	0.585563	5.17354e-15	3.85082e-10	PREDICTED: protein TIC 20-I, chloroplastic [Arachis ipaensis]	-	-	-	-	-	-	-
G1	ncbi_112772608	ncbi_112772608	0.388	0.27	1.87656	1.37297	0.450793	5.53e-15	4.11615e-10	PREDICTED: 60S ribosomal protein L38 [Citrus sinensis]	Genetic Information Processing	Translation	ko03010//Ribosome	K02923	-	-	-
G1	ncbi_112710232	ncbi_112710232	0.51	0.369	2.88825	2.23184	0.371963	8.38969e-15	6.2447e-10	PREDICTED: 50S ribosomal protein L4, chloroplastic [Arachis duranensis]	Genetic Information Processing	Translation	ko03010//Ribosome	K02926	-	-	-
G1	ncbi_112756091	ncbi_112756091	0.391	0.274	1.9696	1.45288	0.438986	1.26053e-14	9.38254e-10	PREDICTED: probable isoaspartyl peptidase/L-asparaginase 2 [Arachis ipaensis]	-	-	-	-	-	GO:0003824//catalytic activity	-
G1	ncbi_112754818	ncbi_112754818	0.32	0.217	1.43694	0.995864	0.528975	1.27113e-14	9.46139e-10	PREDICTED: 60S ribosomal protein L6-1-like [Arachis ipaensis]	Genetic Information Processing	Translation	ko03010//Ribosome	K02934	GO:0030529//intracellular ribonucleoprotein complex	-	GO:0010467//gene expression
G1	ncbi_112776140	ncbi_112776140	0.338	0.231	1.53094	1.08322	0.499096	1.43476e-14	1.06793e-09	PREDICTED: peptidyl-prolyl cis-trans isomerase [Arachis ipaensis]	-	-	-	-	GO:0009534//chloroplast thylakoid;GO:0016020//membrane;GO:0031977//thylakoid lumen	GO:0005488//binding;GO:0016859//cis-trans isomerase activity	GO:0044267//cellular protein metabolic process
G1	ncbi_112737507	ncbi_112737507	0.28	0.183	1.23175	0.814431	0.596844	1.46211e-14	1.08829e-09	PREDICTED: 40S ribosomal protein S7-like isoform X1 [Arachis duranensis]	Genetic Information Processing	Translation	ko03010//Ribosome	K02993	GO:0030529//intracellular ribonucleoprotein complex	-	GO:0010467//gene expression
G1	ncbi_112755866	ncbi_112755866	0.476	0.343	2.52035	1.94048	0.377212	2.15017e-14	1.60044e-09	PREDICTED: 60S acidic ribosomal protein P0 [Arachis ipaensis]	Genetic Information Processing	Translation	ko03010//Ribosome	K02941	-	-	-
G1	ncbi_112707950	ncbi_112707950	0.268	0.174	1.13297	0.756228	0.583213	2.42752e-14	1.80688e-09	PREDICTED: elongation factor 1-gamma-like [Arachis duranensis]	-	-	-	-	-	-	-
G1	ncbi_112797380	ncbi_112797380	0.3	0.199	1.30109	0.916714	0.505174	2.62101e-14	1.95089e-09	PREDICTED: peroxisomal membrane protein 11D [Arachis duranensis]	-	-	-	-	-	-	GO:0007031//peroxisome organization
G1	ncbi_112789414	ncbi_112789414	0.422	0.297	2.06166	1.55587	0.40609	2.67024e-14	1.98754e-09	PREDICTED: 50S ribosomal protein L1, chloroplastic isoform X1 [Arachis ipaensis]	Genetic Information Processing	Translation	ko03010//Ribosome	K02863	-	-	-
G1	ncbi_112711634	ncbi_112711634	0.381	0.266	1.79285	1.3386	0.421534	3.36089e-14	2.50161e-09	PREDICTED: 60S ribosomal protein L36-3-like [Arachis duranensis]	Genetic Information Processing	Translation	ko03010//Ribosome	K02920	GO:0030529//intracellular ribonucleoprotein complex	-	GO:0010467//gene expression
G1	ncbi_112722993	ncbi_112722993	0.331	0.227	1.5412	1.07177	0.524064	3.42382e-14	2.54845e-09	PREDICTED: 40S ribosomal protein S15a-1 [Arachis duranensis]	Genetic Information Processing	Translation	ko03010//Ribosome	K02957	GO:0030529//intracellular ribonucleoprotein complex	-	GO:0010467//gene expression
G1	ncbi_112786911	ncbi_112786911	0.263	0.174	1.16394	0.747802	0.638281	3.90656e-14	2.90777e-09	PREDICTED: plastidal glycolate/glycerate translocator 1, chloroplastic-like [Arachis ipaensis]	-	-	-	-	-	-	-
G1	ncbi_112736327	ncbi_112736327	0.466	0.338	2.39738	1.8399	0.381832	4.38213e-14	3.26175e-09	PREDICTED: 28 kDa ribonucleoprotein, chloroplastic [Arachis ipaensis]	-	-	-	-	-	-	-
G1	ncbi_112797457	ncbi_112797457	0.266	0.176	1.14069	0.747344	0.610059	4.41249e-14	3.28435e-09	Rubredoxin-1 [Glycine soja]	-	-	-	-	-	-	-
G1	ncbi_112709845	ncbi_112709845	0.271	0.18	1.22193	0.791298	0.626863	4.85582e-14	3.61433e-09	PREDICTED: protein TIC 20-I, chloroplastic [Arachis duranensis]	-	-	-	-	-	-	-
G1	ncbi_112727170	ncbi_112727170	0.262	0.172	1.17209	0.759709	0.625565	5.99647e-14	4.46335e-09	PREDICTED: alcohol dehydrogenase class-3 [Arachis ipaensis]	Metabolism;Metabolism;Metabolism;Metabolism;Metabolism;Metabolism	Global and overview maps;Global and overview maps;Global and overview maps;Carbohydrate metabolism;Lipid metabolism;Amino acid metabolism	ko01100//Metabolic pathways;ko01110//Biosynthesis of secondary metabolites;ko01200//Carbon metabolism;ko00010//Glycolysis / Gluconeogenesis;ko00071//Fatty acid degradation;ko00350//Tyrosine metabolism	K00121;K00121;K00121;K00121;K00121;K00121	-	-	-
G1	ncbi_112737016	ncbi_112737016	0.642	0.496	4.583	3.56373	0.362901	6.14896e-14	4.57685e-09	PREDICTED: senescence/dehydration-associated protein At4g35985, chloroplastic-like [Lupinus angustifolius]	Cellular Processes	Transport and catabolism	ko04144//Endocytosis	K19366	-	-	-
G1	ncbi_112707049	ncbi_112707049	0.253	0.161	1.06339	0.743157	0.516933	6.47292e-14	4.81799e-09	PREDICTED: protein TIFY 3B-like [Arachis duranensis]	Environmental Information Processing	Signal transduction	ko04075//Plant hormone signal transduction	K13464	-	-	-
G1	ncbi_112784875	ncbi_112784875	0.326	0.223	1.51667	1.05624	0.521968	6.89771e-14	5.13417e-09	PREDICTED: 50S ribosomal protein L27, chloroplastic-like [Arachis ipaensis]	Genetic Information Processing	Translation	ko03010//Ribosome	K02899	GO:0030529//intracellular ribonucleoprotein complex	-	GO:0010467//gene expression
G1	ncbi_112741944	ncbi_112741944	0.366	0.256	1.70906	1.25878	0.441185	7.14087e-14	5.31517e-09	PREDICTED: 40S ribosomal protein S17-4-like [Arachis duranensis]	Genetic Information Processing	Translation	ko03010//Ribosome	K02962	-	-	-
G1	ncbi_112702950	ncbi_112702950	0.314	0.215	1.41058	0.994611	0.504088	9.17529e-14	6.82944e-09	PREDICTED: 30S ribosomal protein S1, chloroplastic-like [Arachis ipaensis]	Genetic Information Processing	Translation	ko03010//Ribosome	K02945	GO:0030529//intracellular ribonucleoprotein complex	-	-
G1	ncbi_112755962	ncbi_112755962	0.407	0.289	2.01771	1.54025	0.389558	1.05702e-13	7.86775e-09	PREDICTED: 40S ribosomal protein S5-like [Arachis ipaensis]	Genetic Information Processing	Translation	ko03010//Ribosome	K02989	GO:0044391//ribosomal subunit	GO:0005198//structural molecule activity	GO:0010467//gene expression
G1	ncbi_112715072	ncbi_112715072	0.263	0.173	1.15601	0.77024	0.585775	1.55908e-13	1.16047e-08	PREDICTED: protein HHL1, chloroplastic [Arachis ipaensis]	-	-	-	-	-	-	-
G1	ncbi_112771606	ncbi_112771606	0.255	0.167	1.05925	0.703587	0.590245	1.58454e-13	1.17942e-08	PREDICTED: outer envelope pore protein 16, chloroplastic isoform X1 [Arachis ipaensis]	-	-	-	-	GO:0031224//intrinsic component of membrane	-	-
G1	ncbi_112751103	ncbi_112751103	0.375	0.264	1.7456	1.30335	0.421499	1.66868e-13	1.24205e-08	PREDICTED: 40S ribosomal protein S7-like [Arachis ipaensis]	Genetic Information Processing	Translation	ko03010//Ribosome	K02993	-	-	-
G1	ncbi_112714364	ncbi_112714364	0.349	0.242	1.57453	1.15617	0.445568	1.8543e-13	1.38021e-08	60S ribosomal protein L38-like [Cajanus cajan]	Genetic Information Processing	Translation	ko03010//Ribosome	K02923	-	-	-
G1	ncbi_36489124	ncbi_36489124	0.97	0.915	72.9242	54.9725	0.407686	2.11606e-13	1.57505e-08	ribulose 1,5-bisphosphate carboxylase/oxygenase large subunit (chloroplast) [Arachis hypogaea]	Metabolism;Metabolism;Metabolism;Metabolism	Global and overview maps;Global and overview maps;Energy metabolism;Carbohydrate metabolism	ko01100//Metabolic pathways;ko01200//Carbon metabolism;ko00710//Carbon fixation in photosynthetic organisms;ko00630//Glyoxylate and dicarboxylate metabolism	K01601;K01601;K01601;K01601	GO:0009536//plastid	GO:0016491//oxidoreductase activity;GO:0016831//carboxy-lyase activity;GO:0046872//metal ion binding	GO:0015977//carbon fixation;GO:0043094//cellular metabolic compound salvage
G1	ncbi_112710805	ncbi_112710805	0.254	0.165	1.03113	0.712821	0.53262	2.14485e-13	1.59647e-08	PREDICTED: translationally-controlled tumor protein homolog isoform X2 [Arachis duranensis]	-	-	-	-	-	-	-
G1	ncbi_112775403	ncbi_112775403	0.393	0.281	1.92172	1.42317	0.433295	2.46962e-13	1.83821e-08	PREDICTED: 50S ribosomal protein L21, chloroplastic [Arachis ipaensis]	Genetic Information Processing	Translation	ko03010//Ribosome	K02888	-	-	-
G1	ncbi_112783960	ncbi_112783960	0.328	0.227	1.47233	1.06809	0.463068	2.55995e-13	1.90545e-08	60S ribosomal protein L38-like [Cajanus cajan]	Genetic Information Processing	Translation	ko03010//Ribosome	K02923	-	-	-
G1	ncbi_112736736	ncbi_112736736	0.456	0.336	2.42496	1.83842	0.399494	4.10272e-13	3.05377e-08	PREDICTED: 40S ribosomal protein S15-4 [Arachis duranensis]	Genetic Information Processing	Translation	ko03010//Ribosome	K02958	GO:0044391//ribosomal subunit	GO:0005198//structural molecule activity	GO:0010467//gene expression
G1	ncbi_112792440	ncbi_112792440	0.284	0.193	1.25483	0.850416	0.561249	4.49881e-13	3.3486e-08	PREDICTED: peptidyl-prolyl cis-trans isomerase FKBP13, chloroplastic [Arachis duranensis]	-	-	-	-	GO:0031978//plastid thylakoid lumen	GO:0016859//cis-trans isomerase activity	GO:0006090//pyruvate metabolic process;GO:0006633//fatty acid biosynthetic process;GO:0006779//porphyrin-containing compound biosynthetic process;GO:0009886//post-embryonic morphogenesis;GO:0016109//tetraterpenoid biosynthetic process;GO:0044267//cellular protein metabolic process
G1	ncbi_112714405	ncbi_112714405	0.3	0.206	1.34318	0.945714	0.50618	4.73989e-13	3.52804e-08	PREDICTED: pyridoxal 5'-phosphate synthase subunit PDX1.3 [Arachis duranensis]	Metabolism	Metabolism of cofactors and vitamins	ko00750//Vitamin B6 metabolism	K06215	-	-	-
G1	ncbi_112723208	ncbi_112723208	0.351	0.248	1.67686	1.20721	0.474083	5.91668e-13	4.40396e-08	PREDICTED: 30S ribosomal protein S1, chloroplastic-like [Arachis ipaensis]	Genetic Information Processing	Translation	ko03010//Ribosome	K02945	GO:0030529//intracellular ribonucleoprotein complex	-	-
G1	ncbi_112697791	ncbi_112697791	0.332	0.23	1.56708	1.15231	0.443548	6.07854e-13	4.52444e-08	PREDICTED: probable isoaspartyl peptidase/L-asparaginase 2 [Arachis duranensis]	-	-	-	-	-	GO:0003824//catalytic activity	-
G1	ncbi_112749945	ncbi_112749945	0.415	0.297	2.11008	1.61539	0.385411	6.62733e-13	4.93292e-08	PREDICTED: upstream activation factor subunit UAF30-like [Arachis duranensis]	-	-	-	-	-	-	-
G1	ncbi_112737618	ncbi_112737618	0.269	0.178	1.11023	0.795187	0.481486	8.65542e-13	6.44249e-08	PREDICTED: uncharacterized protein LOC107629897 [Arachis ipaensis]	-	-	-	-	-	-	-
G1	ncbi_112707453	ncbi_112707453	0.285	0.194	1.23878	0.859905	0.526667	1.16807e-12	8.69431e-08	PREDICTED: 30S ribosomal protein 2, chloroplastic [Arachis duranensis]	Genetic Information Processing;Genetic Information Processing;Genetic Information Processing	Translation;Translation;Folding, sorting and degradation	ko03013//RNA transport;ko03015//mRNA surveillance pathway;ko03018//RNA degradation	K13126;K13126;K13126	GO:0044434//chloroplast part	-	GO:0044237//cellular metabolic process;GO:0044710//single-organism metabolic process;GO:0044763//single-organism cellular process
G1	ncbi_112755922	ncbi_112755922	0.312	0.215	1.39389	0.999611	0.479673	1.20027e-12	8.93393e-08	PREDICTED: glycine dehydrogenase (decarboxylating), mitochondrial [Arachis ipaensis]	Metabolism;Metabolism;Metabolism;Metabolism;Metabolism	Global and overview maps;Global and overview maps;Global and overview maps;Carbohydrate metabolism;Amino acid metabolism	ko01100//Metabolic pathways;ko01110//Biosynthesis of secondary metabolites;ko01200//Carbon metabolism;ko00630//Glyoxylate and dicarboxylate metabolism;ko00260//Glycine, serine and threonine metabolism	K00281;K00281;K00281;K00281;K00281	-	GO:0016642//oxidoreductase activity, acting on the CH-NH2 group of donors, disulfide as acceptor;GO:0043168//anion binding	GO:0006544//glycine metabolic process
G1	ncbi_112772074	ncbi_112772074	0.266	0.179	1.15862	0.775205	0.579755	1.3176e-12	9.80728e-08	PREDICTED: 30S ribosomal protein 2, chloroplastic [Arachis ipaensis]	Genetic Information Processing;Genetic Information Processing;Genetic Information Processing	Translation;Translation;Folding, sorting and degradation	ko03013//RNA transport;ko03015//mRNA surveillance pathway;ko03018//RNA degradation	K13126;K13126;K13126	GO:0009526//plastid envelope;GO:0009532//plastid stroma;GO:0044434//chloroplast part	GO:0097159//organic cyclic compound binding	GO:0006090//pyruvate metabolic process;GO:0006605//protein targeting;GO:0009767//photosynthetic electron transport chain
G1	ncbi_112792411	ncbi_112792411	0.425	0.313	2.19827	1.67687	0.390597	1.34121e-12	9.98303e-08	PREDICTED: 60S ribosomal protein L35a-1-like [Arachis duranensis]	Genetic Information Processing	Translation	ko03010//Ribosome	K02917	-	-	-
G1	ncbi_112803490	ncbi_112803490	0.317	0.22	1.4544	1.03739	0.487461	1.42542e-12	1.06098e-07	PREDICTED: ATP-dependent Clp protease ATP-binding subunit CLPT2, chloroplastic-like isoform X1 [Arachis duranensis]	-	-	-	-	-	-	-
G1	ncbi_112779589	ncbi_112779589	0.251	0.168	1.09519	0.728867	0.58745	2.32575e-12	1.73112e-07	PREDICTED: 40S ribosomal protein S29-like [Arachis ipaensis]	Genetic Information Processing	Translation	ko03010//Ribosome	K02980	-	-	-
G1	ncbi_112777318	ncbi_112777318	0.282	0.193	1.20845	0.845319	0.515588	2.34742e-12	1.74725e-07	PREDICTED: 40S ribosomal protein S15a-1 [Arachis duranensis]	Genetic Information Processing	Translation	ko03010//Ribosome	K02957	GO:0030529//intracellular ribonucleoprotein complex	-	GO:0010467//gene expression
G1	ncbi_112740765	ncbi_112740765	0.419	0.3	2.14863	1.66625	0.36681	2.43922e-12	1.81558e-07	PREDICTED: protein TIFY 10A [Arachis ipaensis]	Environmental Information Processing	Signal transduction	ko04075//Plant hormone signal transduction	K13464	-	-	-
G1	ncbi_112788925	ncbi_112788925	0.38	0.27	1.7891	1.37326	0.38163	2.71844e-12	2.02342e-07	PREDICTED: glutamate-1-semialdehyde 2,1-aminomutase, chloroplastic [Arachis duranensis]	Metabolism;Metabolism;Metabolism	Global and overview maps;Global and overview maps;Metabolism of cofactors and vitamins	ko01100//Metabolic pathways;ko01110//Biosynthesis of secondary metabolites;ko00860//Porphyrin and chlorophyll metabolism	K01845;K01845;K01845	GO:0009536//plastid	GO:0016769//transferase activity, transferring nitrogenous groups;GO:0016869//intramolecular transferase activity, transferring amino groups;GO:0043168//anion binding	GO:0006779//porphyrin-containing compound biosynthetic process
G1	ncbi_112715723	ncbi_112715723	0.286	0.195	1.19038	0.8625	0.464822	2.97525e-12	2.21457e-07	PREDICTED: nascent polypeptide-associated complex subunit alpha-like protein 2 [Arachis ipaensis]	-	-	-	-	-	-	-
G1	ncbi_112755017	ncbi_112755017	0.421	0.311	2.1654	1.65357	0.389046	3.29098e-12	2.44958e-07	PREDICTED: omega-6 fatty acid desaturase, endoplasmic reticulum isozyme 2 [Arachis ipaensis]	Metabolism;Metabolism	Global and overview maps;Lipid metabolism	ko01212//Fatty acid metabolism;ko01040//Biosynthesis of unsaturated fatty acids	K10256;K10256	GO:0031090//organelle membrane;GO:0031224//intrinsic component of membrane	GO:0016705//oxidoreductase activity, acting on paired donors, with incorporation or reduction of molecular oxygen	GO:0006633//fatty acid biosynthetic process
G1	ncbi_112801280	ncbi_112801280	0.365	0.261	1.71466	1.29604	0.403814	3.94613e-12	2.93723e-07	PREDICTED: 40S ribosomal protein S3a [Arachis duranensis]	Genetic Information Processing	Translation	ko03010//Ribosome	K02984	GO:0015935//small ribosomal subunit	-	GO:0010467//gene expression
G1	ncbi_112703985	ncbi_112703985	0.346	0.241	1.49532	1.16306	0.362525	4.30129e-12	3.20158e-07	PREDICTED: 60S ribosomal protein L18a [Juglans regia]	-	-	-	-	GO:0030529//intracellular ribonucleoprotein complex	-	GO:0010467//gene expression
G1	ncbi_112783158	ncbi_112783158	0.319	0.224	1.46348	1.05199	0.476286	5.2649e-12	3.91882e-07	PREDICTED: protein SPIRAL1-like 1 [Arachis ipaensis]	-	-	-	-	-	-	-
G1	ncbi_112777307	ncbi_112777307	0.37	0.262	1.94678	1.45703	0.418065	5.47727e-12	4.0769e-07	PREDICTED: dehydration-responsive element-binding protein 1D [Arachis ipaensis]	-	-	-	-	-	-	GO:0010467//gene expression;GO:0034645//cellular macromolecule biosynthetic process
G1	ncbi_112770851	ncbi_112770851	0.348	0.246	1.57527	1.17319	0.425161	5.50665e-12	4.09876e-07	PREDICTED: uncharacterized protein LOC107613247 isoform X2 [Arachis ipaensis]	-	-	-	-	-	-	-
G1	ncbi_112728040	ncbi_112728040	0.257	0.174	1.07513	0.736187	0.546363	8.25106e-12	6.14151e-07	PREDICTED: rubisco accumulation factor 2, chloroplastic-like [Arachis ipaensis]	-	-	-	-	-	-	-
G1	ncbi_112801193	ncbi_112801193	0.281	0.192	1.16662	0.853167	0.451438	1.17309e-11	8.73166e-07	PREDICTED: upstream activation factor subunit UAF30-like [Arachis duranensis]	-	-	-	-	-	-	-
G1	ncbi_112697611	ncbi_112697611	0.263	0.179	1.08904	0.786559	0.469436	1.33232e-11	9.91685e-07	PREDICTED: probable small nuclear ribonucleoprotein G [Arachis duranensis]	Genetic Information Processing	Transcription	ko03040//Spliceosome	K11099	GO:0032991//macromolecular complex	-	-
G1	ncbi_112699559	ncbi_112699559	0.379	0.272	1.74945	1.35796	0.365459	1.49147e-11	1.11014e-06	PREDICTED: 50S ribosomal protein L35, chloroplastic [Arachis duranensis]	Genetic Information Processing	Translation	ko03010//Ribosome	K02916	GO:0030529//intracellular ribonucleoprotein complex	-	-
G1	ncbi_112801516	ncbi_112801516	0.266	0.182	1.14735	0.804524	0.512098	1.92291e-11	1.43128e-06	PREDICTED: 40S ribosomal protein S30 [Amborella trichopoda]	Genetic Information Processing	Translation	ko03010//Ribosome	K02983	GO:0030529//intracellular ribonucleoprotein complex	-	GO:0010467//gene expression
G1	ncbi_112775292	ncbi_112775292	0.26	0.178	1.13325	0.78125	0.53661	2.32348e-11	1.72944e-06	PREDICTED: ATP-dependent Clp protease proteolytic subunit-related protein 1, chloroplastic [Arachis ipaensis]	-	-	-	-	GO:0009368//endopeptidase Clp complex;GO:0009526//plastid envelope;GO:0009532//plastid stroma;GO:0031976//plastid thylakoid	GO:0016787//hydrolase activity	GO:0019538//protein metabolic process
G1	ncbi_112772253	ncbi_112772253	0.3	0.211	1.37625	1.00398	0.455012	2.69231e-11	2.00397e-06	PREDICTED: glutathione S-transferase 3-like [Arachis duranensis]	Metabolism	Metabolism of other amino acids	ko00480//Glutathione metabolism	K00799	-	-	-
G1	ncbi_112750478	ncbi_112750478	0.28	0.191	1.25899	0.947968	0.409362	2.72115e-11	2.02544e-06	PREDICTED: S-adenosylmethionine decarboxylase proenzyme-like [Arachis ipaensis]	Metabolism;Metabolism;Metabolism	Global and overview maps;Amino acid metabolism;Amino acid metabolism	ko01100//Metabolic pathways;ko00270//Cysteine and methionine metabolism;ko00330//Arginine and proline metabolism	K01611;K01611;K01611	-	GO:0016830//carbon-carbon lyase activity	GO:0006596//polyamine biosynthetic process;GO:0044272//sulfur compound biosynthetic process
G1	ncbi_112758312	ncbi_112758312	0.324	0.23	1.46409	1.09369	0.420807	3.85096e-11	2.86638e-06	PREDICTED: 40S ribosomal protein S25-2 [Arachis duranensis]	Genetic Information Processing	Translation	ko03010//Ribosome	K02975	-	-	-
G1	ncbi_112726875	ncbi_112726875	0.308	0.217	1.33172	1.00086	0.412051	5.22412e-11	3.88847e-06	PREDICTED: chloroplast stem-loop binding protein of 41 kDa a, chloroplastic [Arachis ipaensis]	-	-	-	-	-	-	-
G1	ncbi_112775036	ncbi_112775036	0.305	0.214	1.29377	0.971867	0.412747	5.36676e-11	3.99464e-06	PREDICTED: uncharacterized protein LOC107619269 [Arachis ipaensis]	-	-	-	-	GO:0009526//plastid envelope;GO:0044434//chloroplast part	-	GO:0006605//protein targeting
G1	ncbi_112695433	ncbi_112695433	0.29	0.204	1.27351	0.930208	0.453188	1.44587e-10	1.0762e-05	PREDICTED: 40S ribosomal protein S25-2 [Arachis duranensis]	Genetic Information Processing	Translation	ko03010//Ribosome	K02975	-	-	-
G1	ncbi_112737727	ncbi_112737727	0.363	0.267	1.74166	1.33463	0.384017	1.86079e-10	1.38504e-05	PREDICTED: 40S ribosomal protein S15-4 [Arachis duranensis]	Genetic Information Processing	Translation	ko03010//Ribosome	K02958	GO:0044391//ribosomal subunit	GO:0005198//structural molecule activity	GO:0010467//gene expression
G1	ncbi_112792405	ncbi_112792405	0.269	0.192	1.20804	0.848359	0.50992	3.27345e-10	2.43653e-05	PREDICTED: ATP-dependent zinc metalloprotease FTSH 2, chloroplastic-like [Arachis duranensis]	-	-	-	-	-	-	-
G1	ncbi_112788999	ncbi_112788999	0.321	0.231	1.44092	1.11206	0.373757	4.44593e-10	3.30924e-05	PREDICTED: 40S ribosomal protein S25-2 [Arachis duranensis]	Genetic Information Processing	Translation	ko03010//Ribosome	K02975	-	-	-
G1	ncbi_112712408	ncbi_112712408	0.281	0.198	1.19541	0.889487	0.426461	4.6503e-10	3.46136e-05	PREDICTED: photosynthetic NDH subunit of lumenal location 5, chloroplastic [Arachis duranensis]	-	-	-	-	GO:0009534//chloroplast thylakoid;GO:0016020//membrane;GO:0031977//thylakoid lumen	GO:0005488//binding;GO:0016859//cis-trans isomerase activity	GO:0044267//cellular protein metabolic process
G1	ncbi_112790680	ncbi_112790680	0.313	0.227	1.42341	1.06432	0.419429	4.6591e-10	3.46791e-05	PREDICTED: protein TSS [Arachis duranensis]	-	-	-	-	-	-	-
G1	ncbi_112751290	ncbi_112751290	0.285	0.201	1.31383	1.00416	0.3878	4.91996e-10	3.66207e-05	PREDICTED: uncharacterized protein LOC107644448 [Arachis ipaensis]	-	-	-	-	-	-	-
G1	ncbi_112722255	ncbi_112722255	0.289	0.207	1.27794	0.967057	0.402146	1.07627e-09	8.01101e-05	PREDICTED: 60S ribosomal protein L27a-3 [Arachis ipaensis]	Genetic Information Processing	Translation	ko03010//Ribosome	K02900	-	-	-
G1	ncbi_112711910	ncbi_112711910	0.255	0.177	1.03397	0.782805	0.401468	1.34568e-09	0.000100163	PREDICTED: ATP-dependent Clp protease proteolytic subunit-related protein 1, chloroplastic [Arachis duranensis]	-	-	-	-	GO:0009368//endopeptidase Clp complex;GO:0009526//plastid envelope;GO:0009532//plastid stroma;GO:0031976//plastid thylakoid	GO:0016787//hydrolase activity	GO:0019538//protein metabolic process
G1	ncbi_112796176	ncbi_112796176	0.338	0.249	1.53643	1.1839	0.376031	1.41944e-09	0.000105653	PREDICTED: 50S ribosomal protein L31, chloroplastic-like isoform X1 [Arachis duranensis]	Genetic Information Processing	Translation	ko03010//Ribosome	K02909	-	-	-
G1	ncbi_112805773	ncbi_112805773	0.307	0.222	1.35932	1.04962	0.373025	1.88297e-09	0.000140155	PREDICTED: 60S ribosomal protein L27a-3 [Arachis duranensis]	Genetic Information Processing	Translation	ko03010//Ribosome	K02900	-	-	-
G1	ncbi_112711521	ncbi_112711521	0.333	0.248	1.58459	1.19918	0.402071	2.50364e-09	0.000186353	PREDICTED: 40S ribosomal protein S4-2-like [Arachis duranensis]	Genetic Information Processing	Translation	ko03010//Ribosome	K02987	-	-	-
G1	ncbi_112709002	ncbi_112709002	0.336	0.252	1.58859	1.22332	0.37695	3.00679e-09	0.000223804	PREDICTED: protein CHAPERONE-LIKE PROTEIN OF POR1, chloroplastic [Arachis ipaensis]	-	-	-	-	GO:0009526//plastid envelope	-	GO:0016265//death
G1	ncbi_112723443	ncbi_112723443	0.288	0.207	1.28087	0.994505	0.365072	3.8002e-09	0.00028286	PREDICTED: nucleoid-associated protein At4g30620, chloroplastic-like [Arachis ipaensis]	-	-	-	-	-	-	-
G1	ncbi_112706839	ncbi_112706839	0.255	0.182	1.048	0.797058	0.394884	1.39714e-08	0.00103994	PREDICTED: superoxide dismutase [Cu-Zn], chloroplastic [Arachis ipaensis]	Cellular Processes	Transport and catabolism	ko04146//Peroxisome	K04565	-	-	-
G1	ncbi_112741675	ncbi_112741675	0.311	0.231	1.40369	1.08608	0.370098	2.03404e-08	0.00151399	PREDICTED: 30S ribosomal protein S13, chloroplastic-like [Arachis ipaensis]	Genetic Information Processing	Translation	ko03010//Ribosome	K02952	-	-	-
G1	ncbi_112762632	ncbi_112762632	0.261	0.19	1.0807	0.836778	0.369048	5.59876e-08	0.00416733	PREDICTED: 60S ribosomal protein L18a [Juglans regia]	-	-	-	-	GO:0030529//intracellular ribonucleoprotein complex	-	GO:0010467//gene expression
G1	ncbi_112754741	ncbi_112754741	0.566	0.481	5.27148	3.74399	0.49363	5.40615e-06	0.402396	PREDICTED: peroxidase 44-like [Arachis ipaensis]	Metabolism;Metabolism;Metabolism	Global and overview maps;Global and overview maps;Biosynthesis of other secondary metabolites	ko01100//Metabolic pathways;ko01110//Biosynthesis of secondary metabolites;ko00940//Phenylpropanoid biosynthesis	K00430;K00430;K00430	-	GO:0003824//catalytic activity;GO:0043169//cation binding;GO:0046906//tetrapyrrole binding	GO:0006950//response to stress;GO:0044710//single-organism metabolic process
G1S	ncbi_112707918	ncbi_112707918	0.628	0.226	3.8011	1.34972	1.49376	0	0	PREDICTED: 14 kDa proline-rich protein DC2.15-like [Arachis duranensis]	-	-	-	-	-	-	-
G1S	ncbi_112752065	ncbi_112752065	0.638	0.233	4.86142	1.7995	1.43378	0	0	PREDICTED: repetitive proline-rich cell wall protein 2-like [Arachis ipaensis]	-	-	-	-	-	-	-
G1S	ncbi_112750815	ncbi_112750815	0.826	0.332	7.89043	2.9695	1.40988	0	0	PREDICTED: carbonic anhydrase, chloroplastic-like isoform X1 [Arachis ipaensis]	Metabolism	Energy metabolism	ko00910//Nitrogen metabolism	K01673	-	-	-
G1S	ncbi_112738311	ncbi_112738311	0.877	0.353	10.3907	3.92446	1.40473	0	0	membrane family protein [Populus trichocarpa]	-	-	-	-	-	-	GO:0044237//cellular metabolic process
G1S	ncbi_112744678	ncbi_112744678	0.51	0.196	2.56943	0.971988	1.40244	0	0	PREDICTED: high-light-induced protein, chloroplastic [Arachis ipaensis]	-	-	-	-	-	-	-
G1S	ncbi_112697503	ncbi_112697503	0.553	0.219	3.09858	1.18562	1.38597	0	0	PREDICTED: 14 kDa proline-rich protein DC2.15-like [Arachis duranensis]	-	-	-	-	-	-	-
G1S	ncbi_112737880	ncbi_112737880	0.789	0.318	6.99082	2.68535	1.38035	0	0	PREDICTED: chlorophyll a-b binding protein 13, chloroplastic [Arachis ipaensis]	Metabolism;Metabolism	Global and overview maps;Energy metabolism	ko01100//Metabolic pathways;ko00196//Photosynthesis - antenna proteins	K08914;K08914	GO:0009521//photosystem;GO:0031224//intrinsic component of membrane	GO:0043169//cation binding;GO:0046906//tetrapyrrole binding	GO:0006091//generation of precursor metabolites and energy;GO:0006464//cellular protein modification process
G1S	ncbi_112755727	ncbi_112755727	0.532	0.207	2.85508	1.10212	1.37325	0	0	PREDICTED: 14 kDa proline-rich protein DC2.15-like [Arachis ipaensis]	-	-	-	-	-	-	-
G1S	ncbi_112795918	ncbi_112795918	0.485	0.191	2.38786	0.922763	1.37168	0	0	PREDICTED: ATP synthase gamma chain, chloroplastic-like [Arachis ipaensis]	Metabolism;Metabolism;Metabolism	Global and overview maps;Energy metabolism;Energy metabolism	ko01100//Metabolic pathways;ko00190//Oxidative phosphorylation;ko00195//Photosynthesis	K02115;K02115;K02115	GO:0009526//plastid envelope;GO:0031976//plastid thylakoid;GO:0033178//proton-transporting two-sector ATPase complex, catalytic domain;GO:0044434//chloroplast part	GO:0015078//hydrogen ion transmembrane transporter activity;GO:0019829//cation-transporting ATPase activity	GO:0000097//sulfur amino acid biosynthetic process;GO:0005982//starch metabolic process;GO:0006090//pyruvate metabolic process;GO:0006355//regulation of transcription, DNA-templated;GO:0006544//glycine metabolic process;GO:0006633//fatty acid biosynthetic process;GO:0006732//coenzyme metabolic process;GO:0006754//ATP biosynthetic process;GO:0006779//porphyrin-containing compound biosynthetic proc…
G1S	ncbi_112784081	ncbi_112784081	0.794	0.319	6.99416	2.70369	1.37122	0	0	PREDICTED: photosystem II core complex proteins psbY, chloroplastic [Arachis ipaensis]	Metabolism;Metabolism	Global and overview maps;Energy metabolism	ko01100//Metabolic pathways;ko00195//Photosynthesis	K02723;K02723	GO:0009521//photosystem;GO:0009534//chloroplast thylakoid;GO:0031224//intrinsic component of membrane	GO:0046914//transition metal ion binding	GO:0000097//sulfur amino acid biosynthetic process;GO:0006091//generation of precursor metabolites and energy;GO:0006996//organelle organization;GO:0031399//regulation of protein modification process;GO:0043623//cellular protein complex assembly
G1S	ncbi_112708247	ncbi_112708247	0.923	0.4	15.7446	6.12984	1.36093	0	0	PREDICTED: chlorophyll a-b binding protein P4, chloroplastic [Arachis duranensis]	Metabolism	Energy metabolism	ko00196//Photosynthesis - antenna proteins	K08910	GO:0009521//photosystem;GO:0031224//intrinsic component of membrane	GO:0043169//cation binding;GO:0046906//tetrapyrrole binding	GO:0006091//generation of precursor metabolites and energy;GO:0006464//cellular protein modification process
G1S	ncbi_112764252	ncbi_112764252	0.954	0.456	18.8647	7.36337	1.35725	0	0	PREDICTED: oxygen-evolving enhancer protein 2, chloroplastic-like [Arachis ipaensis]	Metabolism;Metabolism	Global and overview maps;Energy metabolism	ko01100//Metabolic pathways;ko00195//Photosynthesis	K02717;K02717	-	-	-
G1S	ncbi_112790492	ncbi_112790492	0.91	0.382	12.5268	4.90216	1.35353	0	0	membrane family protein [Populus trichocarpa]	-	-	-	-	-	-	GO:0044237//cellular metabolic process
G1S	ncbi_112802451	ncbi_112802451	0.761	0.315	6.09794	2.39155	1.35037	0	0	PREDICTED: carbonic anhydrase, chloroplastic-like isoform X1 [Arachis duranensis]	Metabolism	Energy metabolism	ko00910//Nitrogen metabolism	K01673	-	-	-
G1S	ncbi_112701834	ncbi_112701834	0.609	0.248	3.73673	1.46579	1.3501	0	0	PREDICTED: 30S ribosomal protein S10, chloroplastic [Arachis duranensis]	Genetic Information Processing	Translation	ko03010//Ribosome	K02946	-	-	-
G1S	ncbi_112795567	ncbi_112795567	0.47	0.182	2.23837	0.879756	1.34727	0	0	PREDICTED: protein LHCP TRANSLOCATION DEFECT [Arachis duranensis]	-	-	-	-	GO:0009526//plastid envelope;GO:0009532//plastid stroma;GO:0044434//chloroplast part	-	GO:0006090//pyruvate metabolic process;GO:0015031//protein transport;GO:0022607//cellular component assembly;GO:0046471//phosphatidylglycerol metabolic process
G1S	ncbi_112803007	ncbi_112803007	0.947	0.43	21.4387	8.4541	1.34249	0	0	PREDICTED: chlorophyll a-b binding protein of LHCII type 1 [Arachis duranensis]	Metabolism;Metabolism	Global and overview maps;Energy metabolism	ko01100//Metabolic pathways;ko00196//Photosynthesis - antenna proteins	K08912;K08912	-	-	-
G1S	ncbi_112736176	ncbi_112736176	0.833	0.343	9.03051	3.56713	1.34004	0	0	PREDICTED: chlorophyll a-b binding protein P4, chloroplastic [Arachis ipaensis]	Metabolism	Energy metabolism	ko00196//Photosynthesis - antenna proteins	K08910	GO:0009521//photosystem;GO:0031224//intrinsic component of membrane	GO:0043169//cation binding;GO:0046906//tetrapyrrole binding	GO:0006091//generation of precursor metabolites and energy;GO:0006464//cellular protein modification process
G1S	ncbi_112764773	ncbi_112764773	0.821	0.341	7.3897	2.9309	1.33417	0	0	Cytochrome b6-f complex subunit 7 [Cajanus cajan]	-	-	-	-	-	-	-
G1S	ncbi_112766008	ncbi_112766008	0.472	0.183	2.41446	0.96762	1.31919	0	0	PREDICTED: photosystem I reaction center subunit III, chloroplastic-like [Arachis ipaensis]	Metabolism;Metabolism	Global and overview maps;Energy metabolism	ko01100//Metabolic pathways;ko00195//Photosynthesis	K02694;K02694	GO:0043234//protein complex	-	GO:0044237//cellular metabolic process
G1S	ncbi_112734296	ncbi_112734296	0.968	0.489	32.9346	13.2138	1.31756	0	0	PREDICTED: ferredoxin [Arachis duranensis]	Metabolism	Energy metabolism	ko00195//Photosynthesis	K02639	-	GO:0043169//cation binding;GO:0051536//iron-sulfur cluster binding	GO:0006091//generation of precursor metabolites and energy
G1S	ncbi_112744254	ncbi_112744254	0.921	0.397	15.6216	6.28116	1.31444	0	0	PREDICTED: photosystem I reaction center subunit XI, chloroplastic [Arachis ipaensis]	Metabolism;Metabolism	Global and overview maps;Energy metabolism	ko01100//Metabolic pathways;ko00195//Photosynthesis	K02699;K02699	GO:0009521//photosystem;GO:0009526//plastid envelope;GO:0031224//intrinsic component of membrane;GO:0031976//plastid thylakoid;GO:0044434//chloroplast part	-	GO:0006091//generation of precursor metabolites and energy;GO:0006873//cellular ion homeostasis;GO:0006996//organelle organization;GO:0030001//metal ion transport;GO:0043623//cellular protein complex assembly
G1S	ncbi_112790006	ncbi_112790006	0.818	0.347	7.45111	3.00021	1.31239	0	0	PREDICTED: chlorophyll a-b binding protein 13, chloroplastic [Arachis duranensis]	Metabolism;Metabolism	Global and overview maps;Energy metabolism	ko01100//Metabolic pathways;ko00196//Photosynthesis - antenna proteins	K08914;K08914	GO:0009521//photosystem;GO:0031224//intrinsic component of membrane	GO:0043169//cation binding;GO:0046906//tetrapyrrole binding	GO:0006091//generation of precursor metabolites and energy;GO:0006464//cellular protein modification process
G1S	ncbi_112752073	ncbi_112752073	0.731	0.301	5.854	2.36167	1.30961	0	0	PREDICTED: photosystem I reaction center subunit V, chloroplastic [Arachis ipaensis]	Metabolism;Metabolism	Global and overview maps;Energy metabolism	ko01100//Metabolic pathways;ko00195//Photosynthesis	K08905;K08905	GO:0009522//photosystem I;GO:0009526//plastid envelope;GO:0031224//intrinsic component of membrane;GO:0031976//plastid thylakoid;GO:0044434//chloroplast part	GO:0046906//tetrapyrrole binding	GO:0000097//sulfur amino acid biosynthetic process;GO:0006740//NADPH regeneration;GO:0006873//cellular ion homeostasis;GO:0009767//photosynthetic electron transport chain;GO:0030001//metal ion transport;GO:0031647//regulation of protein stability;GO:0042548//regulation of photosynthesis, light reaction
G1S	ncbi_112716706	ncbi_112716706	0.988	0.868	182.889	73.7926	1.30942	0	0	PREDICTED: ribulose bisphosphate carboxylase small chain 1, chloroplastic-like [Arachis duranensis]	Metabolism;Metabolism;Metabolism;Metabolism	Global and overview maps;Global and overview maps;Energy metabolism;Carbohydrate metabolism	ko01100//Metabolic pathways;ko01200//Carbon metabolism;ko00710//Carbon fixation in photosynthetic organisms;ko00630//Glyoxylate and dicarboxylate metabolism	K01602;K01602;K01602;K01602	GO:0009536//plastid	GO:0016831//carboxy-lyase activity	GO:0043094//cellular metabolic compound salvage;GO:0044710//single-organism metabolic process
G1S	ncbi_112765959	ncbi_112765959	0.9	0.389	12.2627	4.95658	1.30686	0	0	PREDICTED: chlorophyll a-b binding protein 8, chloroplastic [Arachis duranensis]	Metabolism	Energy metabolism	ko00196//Photosynthesis - antenna proteins	K08909	-	-	-
G1S	ncbi_112792125	ncbi_112792125	0.967	0.498	34.259	13.8653	1.305	0	0	PREDICTED: ferredoxin [Arachis duranensis]	Metabolism	Energy metabolism	ko00195//Photosynthesis	K02639	-	GO:0043169//cation binding;GO:0051536//iron-sulfur cluster binding	GO:0006091//generation of precursor metabolites and energy
G1S	ncbi_112797561	ncbi_112797561	0.915	0.403	15.726	6.37228	1.30327	0	0	PREDICTED: photosystem I reaction center subunit XI, chloroplastic [Arachis duranensis]	Metabolism;Metabolism	Global and overview maps;Energy metabolism	ko01100//Metabolic pathways;ko00195//Photosynthesis	K02699;K02699	GO:0009521//photosystem;GO:0009526//plastid envelope;GO:0031224//intrinsic component of membrane;GO:0031976//plastid thylakoid;GO:0044434//chloroplast part	-	GO:0006091//generation of precursor metabolites and energy;GO:0006873//cellular ion homeostasis;GO:0006996//organelle organization;GO:0030001//metal ion transport;GO:0043623//cellular protein complex assembly
G1S	ncbi_112741037	ncbi_112741037	0.765	0.325	7.27841	2.94995	1.30293	0	0	PREDICTED: ferredoxin-1, chloroplastic-like [Arachis ipaensis]	Metabolism	Energy metabolism	ko00195//Photosynthesis	K02639	-	GO:0043169//cation binding;GO:0051536//iron-sulfur cluster binding	GO:0006091//generation of precursor metabolites and energy
G1S	ncbi_112765995	ncbi_112765995	0.972	0.545	40.3977	16.4029	1.30033	0	0	PREDICTED: plastocyanin-like [Arachis duranensis]	Metabolism	Energy metabolism	ko00195//Photosynthesis	K02638	-	-	-
G1S	ncbi_112715093	ncbi_112715093	0.777	0.319	6.71671	2.73018	1.29876	0	0	PREDICTED: photosystem II core complex proteins psbY, chloroplastic [Arachis ipaensis]	Metabolism;Metabolism	Global and overview maps;Energy metabolism	ko01100//Metabolic pathways;ko00195//Photosynthesis	K02723;K02723	GO:0009521//photosystem;GO:0009534//chloroplast thylakoid;GO:0031224//intrinsic component of membrane	GO:0046914//transition metal ion binding	GO:0000097//sulfur amino acid biosynthetic process;GO:0006091//generation of precursor metabolites and energy;GO:0006996//organelle organization;GO:0031399//regulation of protein modification process;GO:0043623//cellular protein complex assembly
G1S	ncbi_112777569	ncbi_112777569	0.73	0.313	5.19121	2.11032	1.29861	0	0	PREDICTED: glycerate dehydrogenase [Arachis ipaensis]	Metabolism;Metabolism;Metabolism;Metabolism;Metabolism	Global and overview maps;Global and overview maps;Global and overview maps;Carbohydrate metabolism;Amino acid metabolism	ko01100//Metabolic pathways;ko01110//Biosynthesis of secondary metabolites;ko01200//Carbon metabolism;ko00630//Glyoxylate and dicarboxylate metabolism;ko00260//Glycine, serine and threonine metabolism	K15893;K15893;K15893;K15893;K15893	-	-	-
G1S	ncbi_112702075	ncbi_112702075	0.936	0.439	14.4033	5.85726	1.2981	0	0	PREDICTED: oxygen-evolving enhancer protein 2, chloroplastic-like [Arachis duranensis]	Metabolism;Metabolism	Global and overview maps;Energy metabolism	ko01100//Metabolic pathways;ko00195//Photosynthesis	K02717;K02717	-	-	-
G1S	ncbi_112715880	ncbi_112715880	0.619	0.25	3.62058	1.47287	1.29759	0	0	PREDICTED: photosystem I reaction center subunit N, chloroplastic [Arachis ipaensis]	Metabolism;Metabolism	Global and overview maps;Energy metabolism	ko01100//Metabolic pathways;ko00195//Photosynthesis	K02701;K02701	-	-	-
G1S	ncbi_112765233	ncbi_112765233	0.902	0.406	13.3618	5.43717	1.29719	0	0	PREDICTED: chlorophyll a-b binding protein 8, chloroplastic [Arachis duranensis]	Metabolism	Energy metabolism	ko00196//Photosynthesis - antenna proteins	K08909	-	-	-
G1S	ncbi_112705801	ncbi_112705801	0.819	0.356	7.54341	3.07454	1.29484	0	0	Cytochrome b6-f complex subunit 7 [Cajanus cajan]	-	-	-	-	-	-	-
G1S	ncbi_112752023	ncbi_112752023	0.968	0.525	29.2038	11.9485	1.28932	0	0	PREDICTED: chlorophyll a-b binding protein 6A, chloroplastic [Arachis duranensis]	Metabolism	Energy metabolism	ko00196//Photosynthesis - antenna proteins	K08907	-	-	-
G1S	ncbi_112714873	ncbi_112714873	0.849	0.362	9.437	3.86285	1.28866	0	0	PREDICTED: chlorophyll a-b binding protein CP24 10A, chloroplastic [Arachis duranensis]	Metabolism;Metabolism	Global and overview maps;Energy metabolism	ko01100//Metabolic pathways;ko00196//Photosynthesis - antenna proteins	K08917;K08917	-	-	-
G1S	ncbi_112795729	ncbi_112795729	0.703	0.288	5.63237	2.30728	1.28755	0	0	PREDICTED: ferredoxin-like [Arachis duranensis]	Metabolism	Energy metabolism	ko00195//Photosynthesis	K02639	-	GO:0043169//cation binding;GO:0051536//iron-sulfur cluster binding	GO:0006091//generation of precursor metabolites and energy
G1S	ncbi_112743046	ncbi_112743046	0.493	0.199	2.44798	1.00327	1.28688	0	0	NAD(P)-binding rossmann-fold protein [Medicago truncatula]	-	-	-	-	-	-	-
G1S	ncbi_112696372	ncbi_112696372	0.547	0.223	2.857	1.17114	1.28658	0	0	PREDICTED: protein disulfide-isomerase LQY1, chloroplastic isoform X2 [Arachis duranensis]	-	-	-	-	-	GO:0003824//catalytic activity;GO:0005515//protein binding	-
G1S	ncbi_112803125	ncbi_112803125	0.733	0.306	5.9672	2.44653	1.28632	0	0	PREDICTED: photosystem I reaction center subunit V, chloroplastic [Arachis duranensis]	Metabolism;Metabolism	Global and overview maps;Energy metabolism	ko01100//Metabolic pathways;ko00195//Photosynthesis	K08905;K08905	-	GO:0046906//tetrapyrrole binding	GO:0044237//cellular metabolic process
G1S	ncbi_112767125	ncbi_112767125	0.969	0.541	33.4319	13.7429	1.28254	0	0	PREDICTED: chlorophyll a-b binding protein 215, chloroplastic [Arachis duranensis]	Metabolism;Metabolism	Global and overview maps;Energy metabolism	ko01100//Metabolic pathways;ko00196//Photosynthesis - antenna proteins	K08913;K08913	GO:0009521//photosystem;GO:0031224//intrinsic component of membrane	GO:0043169//cation binding;GO:0046906//tetrapyrrole binding	GO:0006091//generation of precursor metabolites and energy;GO:0006464//cellular protein modification process
G1S	ncbi_112798269	ncbi_112798269	0.813	0.351	7.20494	2.97607	1.27558	0	0	PREDICTED: photosystem I reaction center subunit psaK, chloroplastic [Arachis duranensis]	Metabolism;Metabolism	Global and overview maps;Energy metabolism	ko01100//Metabolic pathways;ko00195//Photosynthesis	K02698;K02698	-	-	-
G1S	ncbi_112701750	ncbi_112701750	0.971	0.563	33.4855	13.8447	1.2742	0	0	PREDICTED: chlorophyll a-b binding protein 215, chloroplastic [Arachis duranensis]	Metabolism;Metabolism	Global and overview maps;Energy metabolism	ko01100//Metabolic pathways;ko00196//Photosynthesis - antenna proteins	K08913;K08913	GO:0009521//photosystem;GO:0031224//intrinsic component of membrane	GO:0043169//cation binding;GO:0046906//tetrapyrrole binding	GO:0006091//generation of precursor metabolites and energy;GO:0006464//cellular protein modification process
G1S	ncbi_112701672	ncbi_112701672	0.582	0.241	3.5703	1.48603	1.26458	0	0	PREDICTED: 36.4 kDa proline-rich protein [Arachis duranensis]	-	-	-	-	-	-	-
G1S	ncbi_112695253	ncbi_112695253	0.632	0.263	3.74521	1.55951	1.26395	0	0	PREDICTED: protein CURVATURE THYLAKOID 1B, chloroplastic-like [Arachis ipaensis]	-	-	-	-	-	-	-
G1S	ncbi_112727978	ncbi_112727978	0.944	0.48	17.2577	7.19886	1.2614	0	0	PREDICTED: chlorophyll a-b binding protein CP29.2, chloroplastic-like [Arachis ipaensis]	Metabolism;Metabolism	Global and overview maps;Energy metabolism	ko01100//Metabolic pathways;ko00196//Photosynthesis - antenna proteins	K08915;K08915	GO:0009521//photosystem;GO:0031224//intrinsic component of membrane;GO:0031976//plastid thylakoid;GO:0044434//chloroplast part	GO:0043169//cation binding;GO:0046906//tetrapyrrole binding	GO:0006091//generation of precursor metabolites and energy;GO:0006464//cellular protein modification process;GO:0009642//response to light intensity;GO:0034285//response to disaccharide;GO:0043269//regulation of ion transport
G1S	ncbi_112751942	ncbi_112751942	0.94	0.456	19.7447	8.24285	1.26025	0	0	PREDICTED: chlorophyll a-b binding protein of LHCII type 1 [Arachis duranensis]	Metabolism;Metabolism	Global and overview maps;Energy metabolism	ko01100//Metabolic pathways;ko00196//Photosynthesis - antenna proteins	K08912;K08912	-	-	-
G1S	ncbi_112711805	ncbi_112711805	0.81	0.359	7.71067	3.22015	1.25973	0	0	PREDICTED: photosystem I reaction center subunit II, chloroplastic-like [Arachis duranensis]	Metabolism;Metabolism	Global and overview maps;Energy metabolism	ko01100//Metabolic pathways;ko00195//Photosynthesis	K02692;K02692	GO:0009521//photosystem;GO:0043231//intracellular membrane-bounded organelle	-	GO:0044237//cellular metabolic process
G1S	ncbi_112783400	ncbi_112783400	0.992	0.874	133.705	56.0318	1.25474	0	0	PREDICTED: ribulose bisphosphate carboxylase small chain 1, chloroplastic-like [Arachis duranensis]	Metabolism;Metabolism;Metabolism;Metabolism	Global and overview maps;Global and overview maps;Energy metabolism;Carbohydrate metabolism	ko01100//Metabolic pathways;ko01200//Carbon metabolism;ko00710//Carbon fixation in photosynthetic organisms;ko00630//Glyoxylate and dicarboxylate metabolism	K01602;K01602;K01602;K01602	GO:0009536//plastid	GO:0016831//carboxy-lyase activity	GO:0043094//cellular metabolic compound salvage;GO:0044710//single-organism metabolic process
G1S	ncbi_112782355	ncbi_112782355	0.847	0.381	9.38529	3.93543	1.25388	0	0	PREDICTED: chlorophyll a-b binding protein CP24 10A, chloroplastic [Arachis duranensis]	Metabolism;Metabolism	Global and overview maps;Energy metabolism	ko01100//Metabolic pathways;ko00196//Photosynthesis - antenna proteins	K08917;K08917	-	-	-
G1S	ncbi_112696804	ncbi_112696804	0.839	0.395	8.0066	3.359	1.25316	0	0	PREDICTED: magnesium-protoporphyrin IX monomethyl ester [oxidative] cyclase, chloroplastic [Arachis duranensis]	Metabolism;Metabolism;Metabolism	Global and overview maps;Global and overview maps;Metabolism of cofactors and vitamins	ko01100//Metabolic pathways;ko01110//Biosynthesis of secondary metabolites;ko00860//Porphyrin and chlorophyll metabolism	K04035;K04035;K04035	-	GO:0016709//oxidoreductase activity, acting on paired donors, with incorporation or reduction of molecular oxygen, NAD(P)H as one donor, and incorporation of one atom of oxygen;GO:0043169//cation binding	GO:0006779//porphyrin-containing compound biosynthetic process;GO:0044710//single-organism metabolic process
G1S	ncbi_112758572	ncbi_112758572	0.584	0.243	3.32584	1.39585	1.25258	0	0	PREDICTED: protein CURVATURE THYLAKOID 1B, chloroplastic-like [Arachis ipaensis]	-	-	-	-	-	-	-
G1S	ncbi_112720457	ncbi_112720457	0.787	0.348	6.72773	2.83287	1.24785	0	0	PREDICTED: photosystem I reaction center subunit psaK, chloroplastic [Arachis ipaensis]	Metabolism;Metabolism	Global and overview maps;Energy metabolism	ko01100//Metabolic pathways;ko00195//Photosynthesis	K02698;K02698	-	-	-
G1S	ncbi_112780087	ncbi_112780087	0.883	0.394	10.0489	4.23362	1.24707	0	0	PREDICTED: photosystem I reaction center subunit II, chloroplastic-like [Arachis ipaensis]	Metabolism;Metabolism	Global and overview maps;Energy metabolism	ko01100//Metabolic pathways;ko00195//Photosynthesis	K02692;K02692	GO:0009521//photosystem;GO:0043231//intracellular membrane-bounded organelle	-	GO:0044237//cellular metabolic process
G1S	ncbi_112743560	ncbi_112743560	0.54	0.226	2.8354	1.19478	1.2468	0	0	PREDICTED: uncharacterized protein LOC107639521 [Arachis ipaensis]	-	-	-	-	-	GO:0005515//protein binding	GO:0009893//positive regulation of metabolic process;GO:0044763//single-organism cellular process;GO:0044767//single-organism developmental process
G1S	ncbi_112797972	ncbi_112797972	0.669	0.283	4.13529	1.74271	1.24665	0	0	PREDICTED: high-light-induced protein, chloroplastic-like isoform X1 [Arachis duranensis]	-	-	-	-	-	-	-
G1S	ncbi_112737355	ncbi_112737355	0.9	0.408	13.3889	5.66455	1.24101	0	0	PREDICTED: photosystem II 5 kDa protein, chloroplastic-like [Arachis ipaensis]	-	-	-	-	-	-	-
G1S	ncbi_112766289	ncbi_112766289	0.73	0.316	6.15689	2.61317	1.2364	0	0	PREDICTED: plastocyanin [Arachis ipaensis]	Metabolism	Energy metabolism	ko00195//Photosynthesis	K02638	-	-	-
G1S	ncbi_112771718	ncbi_112771718	0.968	0.562	25.0734	10.6485	1.23551	0	0	PREDICTED: chlorophyll a-b binding protein 13, chloroplastic [Arachis ipaensis]	Metabolism;Metabolism	Global and overview maps;Energy metabolism	ko01100//Metabolic pathways;ko00196//Photosynthesis - antenna proteins	K08914;K08914	GO:0009521//photosystem;GO:0031224//intrinsic component of membrane	GO:0043169//cation binding;GO:0046906//tetrapyrrole binding	GO:0006091//generation of precursor metabolites and energy;GO:0006464//cellular protein modification process
G1S	ncbi_112801730	ncbi_112801730	0.961	0.544	20.4677	8.69352	1.23534	0	0	PREDICTED: chlorophyll a-b binding protein CP26, chloroplastic [Arachis duranensis]	Metabolism;Metabolism	Global and overview maps;Energy metabolism	ko01100//Metabolic pathways;ko00196//Photosynthesis - antenna proteins	K08916;K08916	GO:0009521//photosystem;GO:0031224//intrinsic component of membrane	GO:0043169//cation binding;GO:0046906//tetrapyrrole binding	GO:0006091//generation of precursor metabolites and energy;GO:0006464//cellular protein modification process
G1S	ncbi_112750192	ncbi_112750192	0.951	0.511	18.8436	8.004	1.23528	0	0	PREDICTED: chlorophyll a-b binding protein CP29.2, chloroplastic-like [Arachis duranensis]	Metabolism;Metabolism	Global and overview maps;Energy metabolism	ko01100//Metabolic pathways;ko00196//Photosynthesis - antenna proteins	K08915;K08915	GO:0009521//photosystem;GO:0031224//intrinsic component of membrane;GO:0031976//plastid thylakoid;GO:0044434//chloroplast part	GO:0043169//cation binding;GO:0046906//tetrapyrrole binding	GO:0006091//generation of precursor metabolites and energy;GO:0006464//cellular protein modification process;GO:0009642//response to light intensity;GO:0034285//response to disaccharide;GO:0043269//regulation of ion transport
G1S	ncbi_112803074	ncbi_112803074	0.976	0.61	29.9201	12.7254	1.2334	0	0	PREDICTED: chlorophyll a-b binding protein 6A, chloroplastic [Arachis duranensis]	Metabolism	Energy metabolism	ko00196//Photosynthesis - antenna proteins	K08907	-	-	-
G1S	ncbi_112764253	ncbi_112764253	0.558	0.231	2.89494	1.23294	1.23143	0	0	PREDICTED: oxygen-evolving enhancer protein 2, chloroplastic-like [Arachis ipaensis]	Metabolism;Metabolism	Global and overview maps;Energy metabolism	ko01100//Metabolic pathways;ko00195//Photosynthesis	K02717;K02717	-	-	-
G1S	ncbi_112734545	ncbi_112734545	0.977	0.684	69.753	29.7118	1.23122	0	0	PREDICTED: chlorophyll a-b binding protein of LHCII type 1-like [Arachis ipaensis]	Metabolism;Metabolism	Global and overview maps;Energy metabolism	ko01100//Metabolic pathways;ko00196//Photosynthesis - antenna proteins	K08912;K08912	-	-	-
G1S	ncbi_112709897	ncbi_112709897	0.606	0.259	3.42901	1.46074	1.2311	0	0	PREDICTED: protein CURVATURE THYLAKOID 1C, chloroplastic [Arachis duranensis]	-	-	-	-	-	-	-
G1S	ncbi_112789435	ncbi_112789435	0.861	0.392	10.2631	4.37422	1.23037	0	0	PREDICTED: photosystem II 5 kDa protein, chloroplastic-like [Arachis duranensis]	-	-	-	-	-	-	-
G1S	ncbi_112776915	ncbi_112776915	0.929	0.482	13.0392	5.56097	1.22945	0	0	PREDICTED: photosystem I reaction center subunit VI-2, chloroplastic-like [Arachis duranensis]	Metabolism;Metabolism	Global and overview maps;Energy metabolism	ko01100//Metabolic pathways;ko00195//Photosynthesis	K02695;K02695	-	-	-
G1S	ncbi_112754670	ncbi_112754670	0.812	0.381	7.33957	3.13383	1.22777	0	0	PREDICTED: magnesium-protoporphyrin IX monomethyl ester [oxidative] cyclase, chloroplastic [Arachis ipaensis]	Metabolism;Metabolism;Metabolism	Global and overview maps;Global and overview maps;Metabolism of cofactors and vitamins	ko01100//Metabolic pathways;ko01110//Biosynthesis of secondary metabolites;ko00860//Porphyrin and chlorophyll metabolism	K04035;K04035;K04035	-	GO:0016709//oxidoreductase activity, acting on paired donors, with incorporation or reduction of molecular oxygen, NAD(P)H as one donor, and incorporation of one atom of oxygen;GO:0043169//cation binding	GO:0006779//porphyrin-containing compound biosynthetic process;GO:0044710//single-organism metabolic process
G1S	ncbi_112734748	ncbi_112734748	0.947	0.476	16.3179	6.97903	1.22536	0	0	PREDICTED: chlorophyll a-b binding protein 7, chloroplastic [Arachis duranensis]	Metabolism	Energy metabolism	ko00196//Photosynthesis - antenna proteins	K08908	-	-	-
G1S	ncbi_112702092	ncbi_112702092	0.75	0.339	5.60068	2.39969	1.22275	0	0	PREDICTED: serine--glyoxylate aminotransferase [Arachis duranensis]	Metabolism;Metabolism;Metabolism;Cellular Processes;Metabolism;Metabolism;Metabolism	Global and overview maps;Global and overview maps;Global and overview maps;Transport and catabolism;Carbohydrate metabolism;Amino acid metabolism;Amino acid metabolism	ko01100//Metabolic pathways;ko01110//Biosynthesis of secondary metabolites;ko01200//Carbon metabolism;ko04146//Peroxisome;ko00630//Glyoxylate and dicarboxylate metabolism;ko00260//Glycine, serine and threonine metabolism;ko00250//Alanine, aspartate and glutamate metabolism	K00830;K00830;K00830;K00830;K00830;K00830;K00830	-	GO:0008483//transaminase activity;GO:0043168//anion binding	-
G1S	ncbi_112751653	ncbi_112751653	0.959	0.534	20.8787	8.94971	1.22212	0	0	PREDICTED: chlorophyll a-b binding protein CP26, chloroplastic [Arachis duranensis]	Metabolism;Metabolism	Global and overview maps;Energy metabolism	ko01100//Metabolic pathways;ko00196//Photosynthesis - antenna proteins	K08916;K08916	GO:0009521//photosystem;GO:0031224//intrinsic component of membrane	GO:0043169//cation binding;GO:0046906//tetrapyrrole binding	GO:0006091//generation of precursor metabolites and energy;GO:0006464//cellular protein modification process
G1S	ncbi_112702298	ncbi_112702298	0.847	0.386	8.92079	3.82742	1.2208	0	0	PREDICTED: plastocyanin [Arachis duranensis]	Metabolism	Energy metabolism	ko00195//Photosynthesis	K02638	-	-	-
G1S	ncbi_112726629	ncbi_112726629	0.92	0.46	13.3506	5.73847	1.21817	0	0	PREDICTED: chlorophyll a-b binding protein 7, chloroplastic [Arachis duranensis]	Metabolism	Energy metabolism	ko00196//Photosynthesis - antenna proteins	K08908	-	-	-
G1S	ncbi_112779209	ncbi_112779209	0.56	0.242	3.09747	1.3332	1.21619	0	0	PREDICTED: protein CURVATURE THYLAKOID 1C, chloroplastic [Arachis duranensis]	-	-	-	-	-	-	-
G1S	ncbi_112791597	ncbi_112791597	0.981	0.674	55.2108	23.7727	1.21565	0	0	PREDICTED: ribulose bisphosphate carboxylase/oxygenase activase, chloroplastic [Arachis duranensis]	-	-	-	-	-	-	-
G1S	ncbi_112716741	ncbi_112716741	0.741	0.339	5.7136	2.46191	1.21462	0	0	Pterin_4a domain-containing protein [Cephalotus follicularis]	Metabolism;Metabolism	Global and overview maps;Metabolism of cofactors and vitamins	ko01100//Metabolic pathways;ko00790//Folate biosynthesis	K01724;K01724	GO:0009536//plastid	GO:0016836//hydro-lyase activity	GO:0006091//generation of precursor metabolites and energy;GO:0006351//transcription, DNA-templated;GO:0008652//cellular amino acid biosynthetic process;GO:0009108//coenzyme biosynthetic process;GO:0009658//chloroplast organization;GO:0009668//plastid membrane organization;GO:0016072//rRNA metabolic process;GO:0031399//regulation of protein modification process;GO:0043623//cellular protein comple…
G1S	ncbi_112792338	ncbi_112792338	0.986	0.799	104.672	45.1741	1.21231	0	0	PREDICTED: chlorophyll a-b binding protein of LHCII type 1-like [Arachis duranensis]	Metabolism;Metabolism	Global and overview maps;Energy metabolism	ko01100//Metabolic pathways;ko00196//Photosynthesis - antenna proteins	K08912;K08912	-	-	-
G1S	ncbi_112796142	ncbi_112796142	0.924	0.483	14.339	6.19837	1.20998	0	0	PREDICTED: photosystem I reaction center subunit III, chloroplastic [Arachis duranensis]	Metabolism;Metabolism	Global and overview maps;Energy metabolism	ko01100//Metabolic pathways;ko00195//Photosynthesis	K02694;K02694	GO:0043234//protein complex	-	GO:0044237//cellular metabolic process
G1S	ncbi_112726615	ncbi_112726615	0.649	0.285	3.96306	1.71821	1.20571	0	0	PREDICTED: chloroplast stem-loop binding protein of 41 kDa b, chloroplastic [Arachis ipaensis]	-	-	-	-	-	-	-
G1S	ncbi_112716705	ncbi_112716705	0.999	0.977	234.671	102.063	1.20118	0	0	PREDICTED: ribulose bisphosphate carboxylase small chain 1, chloroplastic-like [Arachis duranensis]	Metabolism;Metabolism;Metabolism;Metabolism	Global and overview maps;Global and overview maps;Energy metabolism;Carbohydrate metabolism	ko01100//Metabolic pathways;ko01200//Carbon metabolism;ko00710//Carbon fixation in photosynthetic organisms;ko00630//Glyoxylate and dicarboxylate metabolism	K01602;K01602;K01602;K01602	GO:0009536//plastid	GO:0016831//carboxy-lyase activity	GO:0043094//cellular metabolic compound salvage;GO:0044710//single-organism metabolic process
G1S	ncbi_112712194	ncbi_112712194	0.756	0.346	5.64409	2.45473	1.20118	0	0	PREDICTED: glycerate dehydrogenase [Arachis duranensis]	Metabolism;Metabolism;Metabolism;Metabolism;Metabolism	Global and overview maps;Global and overview maps;Global and overview maps;Carbohydrate metabolism;Amino acid metabolism	ko01100//Metabolic pathways;ko01110//Biosynthesis of secondary metabolites;ko01200//Carbon metabolism;ko00630//Glyoxylate and dicarboxylate metabolism;ko00260//Glycine, serine and threonine metabolism	K15893;K15893;K15893;K15893;K15893	-	-	-
G1S	ncbi_112707270	ncbi_112707270	0.662	0.299	4.31916	1.88416	1.19683	0	0	PREDICTED: 50S ribosomal protein L24, chloroplastic [Arachis duranensis]	Genetic Information Processing	Translation	ko03010//Ribosome	K02895	GO:0009526//plastid envelope;GO:0009532//plastid stroma;GO:0030529//intracellular ribonucleoprotein complex	GO:0003723//RNA binding;GO:0005198//structural molecule activity	GO:0006090//pyruvate metabolic process;GO:0006412//translation
G1S	ncbi_112776959	ncbi_112776959	0.808	0.374	7.95868	3.47346	1.19616	0	0	PREDICTED: photosystem I reaction center subunit II, chloroplastic-like [Arachis duranensis]	Metabolism;Metabolism	Global and overview maps;Energy metabolism	ko01100//Metabolic pathways;ko00195//Photosynthesis	K02692;K02692	GO:0009521//photosystem;GO:0043231//intracellular membrane-bounded organelle	-	GO:0044237//cellular metabolic process
G1S	ncbi_112782844	ncbi_112782844	0.567	0.248	3.09272	1.35168	1.19412	0	0	Pterin_4a domain-containing protein [Cephalotus follicularis]	Metabolism;Metabolism	Global and overview maps;Metabolism of cofactors and vitamins	ko01100//Metabolic pathways;ko00790//Folate biosynthesis	K01724;K01724	GO:0009536//plastid	GO:0016836//hydro-lyase activity	GO:0006091//generation of precursor metabolites and energy;GO:0006351//transcription, DNA-templated;GO:0008652//cellular amino acid biosynthetic process;GO:0009108//coenzyme biosynthetic process;GO:0009658//chloroplast organization;GO:0009668//plastid membrane organization;GO:0016072//rRNA metabolic process;GO:0031399//regulation of protein modification process;GO:0043623//cellular protein comple…
G1S	ncbi_112741437	ncbi_112741437	0.911	0.467	12.9863	5.68284	1.19231	0	0	PREDICTED: photosystem I reaction center subunit III, chloroplastic-like [Arachis ipaensis]	Metabolism;Metabolism	Global and overview maps;Energy metabolism	ko01100//Metabolic pathways;ko00195//Photosynthesis	K02694;K02694	GO:0043234//protein complex	-	GO:0044237//cellular metabolic process
G1S	ncbi_112772315	ncbi_112772315	0.96	0.541	18.9343	8.29677	1.19038	0	0	PREDICTED: photosystem I subunit O [Arachis ipaensis]	Metabolism	Energy metabolism	ko00195//Photosynthesis	K14332	GO:0009521//photosystem;GO:0009536//plastid	-	GO:0000097//sulfur amino acid biosynthetic process;GO:0006873//cellular ion homeostasis;GO:0006996//organelle organization;GO:0009765//photosynthesis, light harvesting;GO:0016072//rRNA metabolic process;GO:0030001//metal ion transport;GO:0031399//regulation of protein modification process;GO:0043623//cellular protein complex assembly
G1S	ncbi_112709894	ncbi_112709894	0.907	0.475	11.599	5.09881	1.18577	0	0	PREDICTED: photosystem I reaction center subunit VI-2, chloroplastic-like [Arachis duranensis]	Metabolism;Metabolism	Global and overview maps;Energy metabolism	ko01100//Metabolic pathways;ko00195//Photosynthesis	K02695;K02695	-	-	-
G1S	ncbi_112696732	ncbi_112696732	0.697	0.317	5.04316	2.21735	1.18549	0	0	Photosystem II PsbX [Corchorus capsularis]	-	-	-	-	-	-	GO:0044237//cellular metabolic process
G1S	ncbi_112736433	ncbi_112736433	0.613	0.271	3.58804	1.57897	1.18421	0	0	PREDICTED: 50S ribosomal protein L9, chloroplastic [Arachis ipaensis]	Genetic Information Processing	Translation	ko03010//Ribosome	K02939	GO:0009526//plastid envelope;GO:0009532//plastid stroma;GO:0030529//intracellular ribonucleoprotein complex	GO:0003723//RNA binding;GO:0005198//structural molecule activity	GO:0006090//pyruvate metabolic process;GO:0010467//gene expression
G1S	ncbi_112707348	ncbi_112707348	0.935	0.508	13.9982	6.16575	1.18289	0	0	PREDICTED: chlorophyll a-b binding protein 13, chloroplastic [Arachis ipaensis]	Metabolism;Metabolism	Global and overview maps;Energy metabolism	ko01100//Metabolic pathways;ko00196//Photosynthesis - antenna proteins	K08914;K08914	GO:0009521//photosystem;GO:0031224//intrinsic component of membrane	GO:0043169//cation binding;GO:0046906//tetrapyrrole binding	GO:0006091//generation of precursor metabolites and energy;GO:0006464//cellular protein modification process
G1S	ncbi_112790583	ncbi_112790583	0.933	0.504	14.3407	6.32275	1.18149	0	0	PREDICTED: oxygen-evolving enhancer protein 1, chloroplastic [Arachis duranensis]	Metabolism;Metabolism	Global and overview maps;Energy metabolism	ko01100//Metabolic pathways;ko00195//Photosynthesis	K02716;K02716	GO:0009521//photosystem;GO:0019867//outer membrane;GO:0031224//intrinsic component of membrane	-	GO:0042548//regulation of photosynthesis, light reaction
G1S	ncbi_112755903	ncbi_112755903	0.614	0.273	3.67961	1.62275	1.18112	0	0	PREDICTED: outer envelope membrane protein 7 [Arachis ipaensis]	-	-	-	-	GO:0031355//integral component of plastid outer membrane	-	-
G1S	ncbi_112758246	ncbi_112758246	0.606	0.268	3.42975	1.51278	1.1809	0	0	PREDICTED: protein disulfide-isomerase LQY1, chloroplastic [Arachis ipaensis]	-	-	-	-	-	GO:0003824//catalytic activity;GO:0005515//protein binding	-
G1S	ncbi_112701901	ncbi_112701901	0.886	0.443	10.736	4.74048	1.17935	0	0	PREDICTED: oxygen-evolving enhancer protein 1, chloroplastic-like [Arachis duranensis]	Metabolism;Metabolism	Global and overview maps;Energy metabolism	ko01100//Metabolic pathways;ko00195//Photosynthesis	K02716;K02716	-	-	-
G1S	ncbi_112733648	ncbi_112733648	0.984	0.751	63.751	28.2546	1.17396	0	0	PREDICTED: ribulose bisphosphate carboxylase/oxygenase activase, chloroplastic [Arachis ipaensis]	-	-	-	-	-	-	-
G1S	ncbi_112789142	ncbi_112789142	0.971	0.637	29.7133	13.2453	1.16563	0	0	PREDICTED: fructose-bisphosphate aldolase 1, chloroplastic [Arachis duranensis]	Metabolism;Metabolism;Metabolism;Metabolism;Metabolism;Metabolism;Metabolism;Metabolism	Global and overview maps;Global and overview maps;Global and overview maps;Global and overview maps;Carbohydrate metabolism;Energy metabolism;Carbohydrate metabolism;Carbohydrate metabolism	ko01100//Metabolic pathways;ko01110//Biosynthesis of secondary metabolites;ko01200//Carbon metabolism;ko01230//Biosynthesis of amino acids;ko00010//Glycolysis / Gluconeogenesis;ko00710//Carbon fixation in photosynthetic organisms;ko00051//Fructose and mannose metabolism;ko00030//Pentose phosphate pathway	K01623;K01623;K01623;K01623;K01623;K01623;K01623;K01623	-	GO:0016832//aldehyde-lyase activity	GO:0006090//pyruvate metabolic process
G1S	ncbi_112766847	ncbi_112766847	0.822	0.399	7.73357	3.45483	1.16252	0	0	PREDICTED: photosystem I reaction center subunit IV B, chloroplastic-like [Arachis ipaensis]	Metabolism;Metabolism	Global and overview maps;Energy metabolism	ko01100//Metabolic pathways;ko00195//Photosynthesis	K02693;K02693	-	-	-
G1S	ncbi_112696113	ncbi_112696113	0.796	0.386	7.11171	3.17858	1.16181	0	0	PREDICTED: 50S ribosomal protein L22, chloroplastic-like [Arachis ipaensis]	Genetic Information Processing	Translation	ko03010//Ribosome	K02890	GO:0005840//ribosome;GO:0009536//plastid	-	-
G1S	ncbi_112702707	ncbi_112702707	0.66	0.3	4.08859	1.82946	1.16018	0	0	PREDICTED: sedoheptulose-1,7-bisphosphatase, chloroplastic [Arachis duranensis]	Metabolism;Metabolism;Metabolism	Global and overview maps;Global and overview maps;Energy metabolism	ko01100//Metabolic pathways;ko01200//Carbon metabolism;ko00710//Carbon fixation in photosynthetic organisms	K01100;K01100;K01100	GO:0005576//extracellular region;GO:0009526//plastid envelope;GO:0009532//plastid stroma	GO:0043169//cation binding;GO:0050308//sugar-phosphatase activity	GO:0000097//sulfur amino acid biosynthetic process;GO:0005982//starch metabolic process;GO:0005985//sucrose metabolic process;GO:0006090//pyruvate metabolic process;GO:0006605//protein targeting;GO:0006739//NADP metabolic process;GO:0006996//organelle organization;GO:0009620//response to fungus;GO:0009696//salicylic acid metabolic process;GO:0009755//hormone-mediated signaling pathway;GO:0009767/…
G1S	ncbi_112727197	ncbi_112727197	0.764	0.353	6.69557	3.00921	1.15382	0	0	PREDICTED: photosystem I reaction center subunit IV, chloroplastic [Arachis ipaensis]	Metabolism;Metabolism	Global and overview maps;Energy metabolism	ko01100//Metabolic pathways;ko00195//Photosynthesis	K02693;K02693	-	-	-
G1S	ncbi_112741622	ncbi_112741622	0.625	0.279	4.13094	1.85694	1.15354	0	0	PREDICTED: photosystem I reaction center subunit IV, chloroplastic [Arachis ipaensis]	Metabolism;Metabolism	Global and overview maps;Energy metabolism	ko01100//Metabolic pathways;ko00195//Photosynthesis	K02693;K02693	-	-	-
G1S	ncbi_112733099	ncbi_112733099	0.679	0.319	4.74649	2.14036	1.14901	0	0	PREDICTED: uncharacterized protein LOC107634635 [Arachis ipaensis]	-	-	-	-	-	-	-
G1S	ncbi_112706063	ncbi_112706063	0.889	0.473	9.9958	4.51392	1.14694	0	0	PREDICTED: photosystem II 22 kDa protein, chloroplastic [Arachis ipaensis]	Metabolism;Metabolism	Global and overview maps;Energy metabolism	ko01100//Metabolic pathways;ko00195//Photosynthesis	K03542;K03542	GO:0009503//thylakoid light-harvesting complex;GO:0009521//photosystem;GO:0031224//intrinsic component of membrane	GO:0019840//isoprenoid binding;GO:0046906//tetrapyrrole binding	GO:0000097//sulfur amino acid biosynthetic process;GO:0005982//starch metabolic process;GO:0009668//plastid membrane organization;GO:0009886//post-embryonic morphogenesis;GO:0009893//positive regulation of metabolic process;GO:0016072//rRNA metabolic process;GO:0043623//cellular protein complex assembly;GO:1990066//energy quenching
G1S	ncbi_112764744	ncbi_112764744	0.899	0.473	11.1152	5.02515	1.14529	0	0	PREDICTED: oxygen-evolving enhancer protein 1, chloroplastic-like [Arachis ipaensis]	Metabolism;Metabolism	Global and overview maps;Energy metabolism	ko01100//Metabolic pathways;ko00195//Photosynthesis	K02716;K02716	-	-	-
G1S	ncbi_112756413	ncbi_112756413	0.769	0.353	6.35677	2.87842	1.14302	0	0	PREDICTED: 30S ribosomal protein S17, chloroplastic-like [Arachis ipaensis]	Genetic Information Processing	Translation	ko03010//Ribosome	K02961	GO:0000314//organellar small ribosomal subunit;GO:0009526//plastid envelope;GO:0009532//plastid stroma;GO:0031976//plastid thylakoid	GO:0003723//RNA binding;GO:0005198//structural molecule activity	GO:0006412//translation
G1S	ncbi_112741229	ncbi_112741229	0.583	0.262	3.22708	1.46342	1.14088	0	0	PREDICTED: aminomethyltransferase, mitochondrial [Arachis ipaensis]	Metabolism;Metabolism;Metabolism;Metabolism;Metabolism;Metabolism	Global and overview maps;Global and overview maps;Global and overview maps;Carbohydrate metabolism;Amino acid metabolism;Metabolism of cofactors and vitamins	ko01100//Metabolic pathways;ko01110//Biosynthesis of secondary metabolites;ko01200//Carbon metabolism;ko00630//Glyoxylate and dicarboxylate metabolism;ko00260//Glycine, serine and threonine metabolism;ko00670//One carbon pool by folate	K00605;K00605;K00605;K00605;K00605;K00605	-	-	-
G1S	ncbi_112707675	ncbi_112707675	0.735	0.35	5.28228	2.39581	1.14065	0	0	PREDICTED: chaperone protein DnaJ-like [Arachis duranensis]	-	-	-	-	-	GO:0005515//protein binding	-
G1S	ncbi_112720204	ncbi_112720204	0.928	0.506	13.1407	5.96325	1.13987	0	0	PREDICTED: oxygen-evolving enhancer protein 1, chloroplastic [Arachis ipaensis]	Metabolism;Metabolism	Global and overview maps;Energy metabolism	ko01100//Metabolic pathways;ko00195//Photosynthesis	K02716;K02716	GO:0009521//photosystem;GO:0019867//outer membrane;GO:0031224//intrinsic component of membrane	-	GO:0042548//regulation of photosynthesis, light reaction
G1S	ncbi_112710411	ncbi_112710411	0.599	0.263	3.59945	1.63925	1.13475	0	0	PREDICTED: germin-like protein subfamily 3 member 1 [Arachis duranensis]	-	-	-	-	GO:0005576//extracellular region	GO:0046914//transition metal ion binding	GO:0006873//cellular ion homeostasis;GO:0009886//post-embryonic morphogenesis;GO:0030001//metal ion transport
G1S	ncbi_112775378	ncbi_112775378	0.656	0.301	4.02416	1.83312	1.13439	0	0	PREDICTED: transketolase, chloroplastic [Arachis ipaensis]	Metabolism;Metabolism;Metabolism;Metabolism;Metabolism;Metabolism	Global and overview maps;Global and overview maps;Global and overview maps;Global and overview maps;Energy metabolism;Carbohydrate metabolism	ko01100//Metabolic pathways;ko01110//Biosynthesis of secondary metabolites;ko01200//Carbon metabolism;ko01230//Biosynthesis of amino acids;ko00710//Carbon fixation in photosynthetic organisms;ko00030//Pentose phosphate pathway	K00615;K00615;K00615;K00615;K00615;K00615	-	GO:0016744//transferase activity, transferring aldehyde or ketonic groups	-
G1S	ncbi_112802855	ncbi_112802855	0.703	0.333	4.88828	2.22833	1.13337	0	0	PREDICTED: 50S ribosomal protein L6, chloroplastic-like [Arachis duranensis]	Genetic Information Processing	Translation	ko03010//Ribosome	K02933	-	-	-
G1S	ncbi_112736939	ncbi_112736939	0.91	0.491	11.9543	5.45812	1.13106	0	0	PREDICTED: fructose-bisphosphate aldolase 1, chloroplastic-like [Arachis duranensis]	Metabolism;Metabolism;Metabolism;Metabolism;Metabolism;Metabolism;Metabolism;Metabolism	Global and overview maps;Global and overview maps;Global and overview maps;Global and overview maps;Carbohydrate metabolism;Energy metabolism;Carbohydrate metabolism;Carbohydrate metabolism	ko01100//Metabolic pathways;ko01110//Biosynthesis of secondary metabolites;ko01200//Carbon metabolism;ko01230//Biosynthesis of amino acids;ko00010//Glycolysis / Gluconeogenesis;ko00710//Carbon fixation in photosynthetic organisms;ko00051//Fructose and mannose metabolism;ko00030//Pentose phosphate pathway	K01623;K01623;K01623;K01623;K01623;K01623;K01623;K01623	-	GO:0016832//aldehyde-lyase activity	GO:0006090//pyruvate metabolic process
G1S	ncbi_112765513	ncbi_112765513	0.723	0.342	5.1121	2.34217	1.12607	0	0	PREDICTED: serine--glyoxylate aminotransferase [Arachis ipaensis]	Metabolism;Metabolism;Metabolism;Cellular Processes;Metabolism;Metabolism;Metabolism	Global and overview maps;Global and overview maps;Global and overview maps;Transport and catabolism;Carbohydrate metabolism;Amino acid metabolism;Amino acid metabolism	ko01100//Metabolic pathways;ko01110//Biosynthesis of secondary metabolites;ko01200//Carbon metabolism;ko04146//Peroxisome;ko00630//Glyoxylate and dicarboxylate metabolism;ko00260//Glycine, serine and threonine metabolism;ko00250//Alanine, aspartate and glutamate metabolism	K00830;K00830;K00830;K00830;K00830;K00830;K00830	-	GO:0008483//transaminase activity;GO:0043168//anion binding	-
G1S	ncbi_112703414	ncbi_112703414	0.984	0.731	39.7592	18.2531	1.12315	0	0	PREDICTED: photosystem II 10 kDa polypeptide, chloroplastic [Arachis duranensis]	Metabolism;Metabolism	Global and overview maps;Energy metabolism	ko01100//Metabolic pathways;ko00195//Photosynthesis	K03541;K03541	-	-	-
G1S	ncbi_112710020	ncbi_112710020	0.608	0.278	3.41782	1.5704	1.12194	0	0	PREDICTED: 29 kDa ribonucleoprotein, chloroplastic [Arachis ipaensis]	-	-	-	-	-	-	-
G1S	ncbi_112732900	ncbi_112732900	0.759	0.363	6.00717	2.76684	1.11844	0	0	PREDICTED: acyl carrier protein 4, chloroplastic-like [Arachis ipaensis]	-	-	-	-	-	-	-
G1S	ncbi_112702410	ncbi_112702410	0.856	0.428	8.62871	3.97962	1.11651	0	0	PREDICTED: photosystem I reaction center subunit IV B, chloroplastic-like [Arachis ipaensis]	Metabolism;Metabolism	Global and overview maps;Energy metabolism	ko01100//Metabolic pathways;ko00195//Photosynthesis	K02693;K02693	-	-	-
G1S	ncbi_112723684	ncbi_112723684	0.682	0.325	4.77569	2.20305	1.11621	0	0	Photosystem II PsbX [Corchorus capsularis]	-	-	-	-	-	-	GO:0044237//cellular metabolic process
G1S	ncbi_112751790	ncbi_112751790	0.682	0.318	4.52057	2.08541	1.11617	0	0	PREDICTED: 50S ribosomal protein L6, chloroplastic-like [Arachis duranensis]	Genetic Information Processing	Translation	ko03010//Ribosome	K02933	-	-	-
G1S	ncbi_112772304	ncbi_112772304	0.676	0.317	4.31575	1.99465	1.11347	0	0	PREDICTED: 50S ribosomal protein L24, chloroplastic [Arachis ipaensis]	Genetic Information Processing	Translation	ko03010//Ribosome	K02895	GO:0009526//plastid envelope;GO:0009532//plastid stroma;GO:0030529//intracellular ribonucleoprotein complex	GO:0003723//RNA binding;GO:0005198//structural molecule activity	GO:0006090//pyruvate metabolic process;GO:0006412//translation
G1S	ncbi_112771801	ncbi_112771801	0.983	0.749	40.748	18.8464	1.11244	0	0	PREDICTED: photosystem II 10 kDa polypeptide, chloroplastic [Arachis ipaensis]	Metabolism;Metabolism	Global and overview maps;Energy metabolism	ko01100//Metabolic pathways;ko00195//Photosynthesis	K03541;K03541	-	-	-
G1S	ncbi_112766387	ncbi_112766387	0.729	0.363	5.378	2.49126	1.1102	0	0	PREDICTED: photosystem II 22 kDa protein, chloroplastic [Arachis ipaensis]	Metabolism;Metabolism	Global and overview maps;Energy metabolism	ko01100//Metabolic pathways;ko00195//Photosynthesis	K03542;K03542	GO:0009503//thylakoid light-harvesting complex;GO:0009521//photosystem;GO:0031224//intrinsic component of membrane	GO:0019840//isoprenoid binding;GO:0046906//tetrapyrrole binding	GO:0000097//sulfur amino acid biosynthetic process;GO:0005982//starch metabolic process;GO:0009668//plastid membrane organization;GO:0009886//post-embryonic morphogenesis;GO:0009893//positive regulation of metabolic process;GO:0016072//rRNA metabolic process;GO:0043623//cellular protein complex assembly;GO:1990066//energy quenching
G1S	ncbi_112790983	ncbi_112790983	0.749	0.362	5.98276	2.78042	1.10551	0	0	PREDICTED: acyl carrier protein 1, chloroplastic-like [Arachis duranensis]	-	-	-	-	-	-	-
G1S	ncbi_112795927	ncbi_112795927	0.629	0.291	3.69295	1.71781	1.1042	0	0	PREDICTED: aminomethyltransferase, mitochondrial [Arachis duranensis]	Metabolism;Metabolism;Metabolism;Metabolism;Metabolism;Metabolism	Global and overview maps;Global and overview maps;Global and overview maps;Carbohydrate metabolism;Amino acid metabolism;Metabolism of cofactors and vitamins	ko01100//Metabolic pathways;ko01110//Biosynthesis of secondary metabolites;ko01200//Carbon metabolism;ko00630//Glyoxylate and dicarboxylate metabolism;ko00260//Glycine, serine and threonine metabolism;ko00670//One carbon pool by folate	K00605;K00605;K00605;K00605;K00605;K00605	-	-	-
G1S	ncbi_112695782	ncbi_112695782	0.828	0.421	8.83759	4.11187	1.10386	0	0	PREDICTED: 30S ribosomal protein S17, chloroplastic-like [Arachis duranensis]	Genetic Information Processing	Translation	ko03010//Ribosome	K02961	GO:0000314//organellar small ribosomal subunit;GO:0009526//plastid envelope;GO:0009532//plastid stroma;GO:0031976//plastid thylakoid	GO:0003723//RNA binding;GO:0005198//structural molecule activity	GO:0006412//translation
G1S	ncbi_112766024	ncbi_112766024	0.682	0.326	4.43879	2.07294	1.09849	0	0	PREDICTED: sedoheptulose-1,7-bisphosphatase, chloroplastic [Arachis ipaensis]	Metabolism;Metabolism;Metabolism	Global and overview maps;Global and overview maps;Energy metabolism	ko01100//Metabolic pathways;ko01200//Carbon metabolism;ko00710//Carbon fixation in photosynthetic organisms	K01100;K01100;K01100	GO:0005576//extracellular region;GO:0009526//plastid envelope;GO:0009532//plastid stroma	GO:0043169//cation binding;GO:0050308//sugar-phosphatase activity	GO:0000097//sulfur amino acid biosynthetic process;GO:0005982//starch metabolic process;GO:0005985//sucrose metabolic process;GO:0006090//pyruvate metabolic process;GO:0006605//protein targeting;GO:0006739//NADP metabolic process;GO:0006996//organelle organization;GO:0009620//response to fungus;GO:0009696//salicylic acid metabolic process;GO:0009755//hormone-mediated signaling pathway;GO:0009767/…
G1S	ncbi_112735433	ncbi_112735433	0.971	0.612	22.1981	10.3745	1.09739	0	0	PREDICTED: oxygen-evolving enhancer protein 3-2, chloroplastic [Arachis duranensis]	Metabolism;Metabolism	Global and overview maps;Energy metabolism	ko01100//Metabolic pathways;ko00195//Photosynthesis	K08901;K08901	-	-	-
G1S	ncbi_112738245	ncbi_112738245	0.678	0.33	4.51529	2.11544	1.09386	0	0	PREDICTED: chaperone protein DnaJ-like isoform X2 [Arachis ipaensis]	-	-	-	-	-	GO:0005515//protein binding	-
G1S	ncbi_112777608	ncbi_112777608	0.812	0.411	7.31736	3.44613	1.08635	0	0	PREDICTED: 50S ribosomal protein L34, chloroplastic-like [Arachis ipaensis]	Genetic Information Processing	Translation	ko03010//Ribosome	K02914	GO:0009536//plastid;GO:0030529//intracellular ribonucleoprotein complex	GO:0003723//RNA binding;GO:0005198//structural molecule activity	GO:0010467//gene expression
G1S	ncbi_112802518	ncbi_112802518	0.793	0.409	6.67548	3.15115	1.08299	0	0	PREDICTED: uncharacterized protein LOC107491413 [Arachis duranensis]	-	-	-	-	-	-	-
G1S	ncbi_112754380	ncbi_112754380	0.928	0.532	12.8181	6.07043	1.07832	0	0	PREDICTED: photosystem II reaction center W protein, chloroplastic [Arachis ipaensis]	Metabolism;Metabolism	Global and overview maps;Energy metabolism	ko01100//Metabolic pathways;ko00195//Photosynthesis	K02721;K02721	-	-	-
G1S	ncbi_112710433	ncbi_112710433	0.714	0.347	5.4673	2.59009	1.07783	0	0	PREDICTED: photosystem I reaction center subunit II, chloroplastic-like [Arachis duranensis]	Metabolism;Metabolism	Global and overview maps;Energy metabolism	ko01100//Metabolic pathways;ko00195//Photosynthesis	K02692;K02692	GO:0009521//photosystem;GO:0043231//intracellular membrane-bounded organelle	-	GO:0044237//cellular metabolic process
G1S	ncbi_112750744	ncbi_112750744	0.751	0.37	5.64455	2.67423	1.07773	0	0	PREDICTED: uncharacterized protein LOC107643983 [Arachis ipaensis]	-	-	-	-	-	-	-
G1S	ncbi_112766006	ncbi_112766006	0.917	0.528	12.4028	5.89062	1.07418	0	0	PREDICTED: ribulose bisphosphate carboxylase/oxygenase activase, chloroplastic-like [Arachis ipaensis]	-	-	-	-	-	-	-
G1S	ncbi_112712350	ncbi_112712350	0.707	0.337	4.69153	2.23009	1.07296	0	0	PREDICTED: transketolase, chloroplastic [Arachis duranensis]	Metabolism;Metabolism;Metabolism;Metabolism;Metabolism;Metabolism	Global and overview maps;Global and overview maps;Global and overview maps;Global and overview maps;Energy metabolism;Carbohydrate metabolism	ko01100//Metabolic pathways;ko01110//Biosynthesis of secondary metabolites;ko01200//Carbon metabolism;ko01230//Biosynthesis of amino acids;ko00710//Carbon fixation in photosynthetic organisms;ko00030//Pentose phosphate pathway	K00615;K00615;K00615;K00615;K00615;K00615	-	GO:0016744//transferase activity, transferring aldehyde or ketonic groups	-
G1S	ncbi_112754934	ncbi_112754934	0.958	0.624	18.8363	8.96161	1.07168	0	0	PREDICTED: glyceraldehyde-3-phosphate dehydrogenase A, chloroplastic [Arachis ipaensis]	Metabolism;Metabolism;Metabolism	Global and overview maps;Global and overview maps;Energy metabolism	ko01100//Metabolic pathways;ko01200//Carbon metabolism;ko00710//Carbon fixation in photosynthetic organisms	K05298;K05298;K05298	-	GO:0000166//nucleotide binding;GO:0016903//oxidoreductase activity, acting on the aldehyde or oxo group of donors	GO:0044710//single-organism metabolic process
G1S	ncbi_112783179	ncbi_112783179	0.997	0.965	126.928	60.7349	1.06341	0	0	PREDICTED: ribulose bisphosphate carboxylase small chain 1, chloroplastic-like [Arachis ipaensis]	Metabolism;Metabolism;Metabolism;Metabolism	Global and overview maps;Global and overview maps;Energy metabolism;Carbohydrate metabolism	ko01100//Metabolic pathways;ko01200//Carbon metabolism;ko00710//Carbon fixation in photosynthetic organisms;ko00630//Glyoxylate and dicarboxylate metabolism	K01602;K01602;K01602;K01602	GO:0009536//plastid	GO:0016831//carboxy-lyase activity	GO:0043094//cellular metabolic compound salvage;GO:0044710//single-organism metabolic process
G1S	ncbi_112696294	ncbi_112696294	0.944	0.575	15.5657	7.47297	1.05861	0	0	PREDICTED: photosystem II reaction center W protein, chloroplastic [Arachis duranensis]	Metabolism;Metabolism	Global and overview maps;Energy metabolism	ko01100//Metabolic pathways;ko00195//Photosynthesis	K02721;K02721	-	-	-
G1S	ncbi_112756470	ncbi_112756470	0.73	0.367	5.38216	2.61947	1.03891	0	0	PREDICTED: 50S ribosomal protein L22, chloroplastic-like [Arachis ipaensis]	Genetic Information Processing	Translation	ko03010//Ribosome	K02890	GO:0005840//ribosome;GO:0009536//plastid	-	-
G1S	ncbi_112702925	ncbi_112702925	0.715	0.354	4.89737	2.38855	1.03587	0	0	PREDICTED: phosphoglycerate kinase, chloroplastic [Arachis duranensis]	Metabolism;Metabolism;Metabolism;Metabolism;Metabolism;Metabolism	Global and overview maps;Global and overview maps;Global and overview maps;Global and overview maps;Carbohydrate metabolism;Energy metabolism	ko01100//Metabolic pathways;ko01110//Biosynthesis of secondary metabolites;ko01200//Carbon metabolism;ko01230//Biosynthesis of amino acids;ko00010//Glycolysis / Gluconeogenesis;ko00710//Carbon fixation in photosynthetic organisms	K00927;K00927;K00927;K00927;K00927;K00927	-	GO:0016772//transferase activity, transferring phosphorus-containing groups;GO:0032550//purine ribonucleoside binding	GO:0006090//pyruvate metabolic process;GO:0006796//phosphate-containing compound metabolic process
G1S	ncbi_112710101	ncbi_112710101	0.791	0.416	6.3732	3.1096	1.03529	0	0	PREDICTED: ribulose-phosphate 3-epimerase, chloroplastic [Arachis duranensis]	Metabolism;Metabolism;Metabolism;Metabolism;Metabolism;Metabolism;Metabolism	Global and overview maps;Global and overview maps;Global and overview maps;Global and overview maps;Carbohydrate metabolism;Energy metabolism;Carbohydrate metabolism	ko01100//Metabolic pathways;ko01110//Biosynthesis of secondary metabolites;ko01200//Carbon metabolism;ko01230//Biosynthesis of amino acids;ko00040//Pentose and glucuronate interconversions;ko00710//Carbon fixation in photosynthetic organisms;ko00030//Pentose phosphate pathway	K01783;K01783;K01783;K01783;K01783;K01783;K01783	-	-	-
G1S	ncbi_112726720	ncbi_112726720	0.976	0.704	25.9919	12.7176	1.03123	0	0	PREDICTED: oxygen-evolving enhancer protein 3-2, chloroplastic [Arachis ipaensis]	Metabolism;Metabolism	Global and overview maps;Energy metabolism	ko01100//Metabolic pathways;ko00195//Photosynthesis	K08901;K08901	GO:0005576//extracellular region;GO:0009532//plastid stroma;GO:0031978//plastid thylakoid lumen;GO:0044434//chloroplast part	-	GO:0006873//cellular ion homeostasis;GO:0030001//metal ion transport;GO:0043094//cellular metabolic compound salvage
G1S	ncbi_112733412	ncbi_112733412	0.892	0.505	10.0112	4.92605	1.02311	0	0	PREDICTED: protein CURVATURE THYLAKOID 1A, chloroplastic [Arachis duranensis]	-	-	-	-	-	-	-
G1S	ncbi_112697048	ncbi_112697048	0.968	0.667	21.2701	10.5204	1.01564	0	0	PREDICTED: glyceraldehyde-3-phosphate dehydrogenase A, chloroplastic [Arachis ipaensis]	Metabolism;Metabolism;Metabolism	Global and overview maps;Global and overview maps;Energy metabolism	ko01100//Metabolic pathways;ko01200//Carbon metabolism;ko00710//Carbon fixation in photosynthetic organisms	K05298;K05298;K05298	-	GO:0000166//nucleotide binding;GO:0016903//oxidoreductase activity, acting on the aldehyde or oxo group of donors	GO:0044710//single-organism metabolic process
G1S	ncbi_112790132	ncbi_112790132	0.708	0.359	4.81405	2.39943	1.00456	0	0	PREDICTED: 30S ribosomal protein S20, chloroplastic [Arachis duranensis]	Genetic Information Processing	Translation	ko03010//Ribosome	K02968	GO:0009526//plastid envelope;GO:0009532//plastid stroma;GO:0030529//intracellular ribonucleoprotein complex	GO:0003723//RNA binding;GO:0005198//structural molecule activity	GO:0006779//porphyrin-containing compound biosynthetic process;GO:0010467//gene expression;GO:0016072//rRNA metabolic process
G1S	ncbi_112726419	ncbi_112726419	0.903	0.534	10.3422	5.21173	0.988712	0	0	PREDICTED: protein CURVATURE THYLAKOID 1A, chloroplastic [Arachis ipaensis]	-	-	-	-	-	-	-
G1S	ncbi_112769159	ncbi_112769159	0.812	0.436	7.01176	3.56499	0.97588	0	0	PREDICTED: phosphoglycerate kinase, chloroplastic [Arachis ipaensis]	Metabolism;Metabolism;Metabolism;Metabolism;Metabolism;Metabolism	Global and overview maps;Global and overview maps;Global and overview maps;Global and overview maps;Carbohydrate metabolism;Energy metabolism	ko01100//Metabolic pathways;ko01110//Biosynthesis of secondary metabolites;ko01200//Carbon metabolism;ko01230//Biosynthesis of amino acids;ko00010//Glycolysis / Gluconeogenesis;ko00710//Carbon fixation in photosynthetic organisms	K00927;K00927;K00927;K00927;K00927;K00927	-	GO:0016772//transferase activity, transferring phosphorus-containing groups;GO:0032550//purine ribonucleoside binding	GO:0006090//pyruvate metabolic process;GO:0006796//phosphate-containing compound metabolic process
G1S	ncbi_112707058	ncbi_112707058	0.882	0.504	9.6482	4.90702	0.975412	0	0	PREDICTED: cytochrome b6-f complex iron-sulfur subunit, chloroplastic-like [Arachis duranensis]	Metabolism;Metabolism	Global and overview maps;Energy metabolism	ko01100//Metabolic pathways;ko00195//Photosynthesis	K02636;K02636	GO:0031224//intrinsic component of membrane;GO:0034357//photosynthetic membrane	GO:0009055//electron carrier activity;GO:0043169//cation binding;GO:0051536//iron-sulfur cluster binding;GO:0052880//oxidoreductase activity, acting on diphenols and related substances as donors, with copper protein as acceptor	GO:0015992//proton transport;GO:0044237//cellular metabolic process;GO:0044710//single-organism metabolic process
G1S	ncbi_112795584	ncbi_112795584	0.783	0.423	6.29647	3.21694	0.968854	0	0	PREDICTED: 50S ribosomal protein L11, chloroplastic [Arachis duranensis]	Genetic Information Processing	Translation	ko03010//Ribosome	K02867	GO:0030529//intracellular ribonucleoprotein complex	-	GO:0010467//gene expression
G1S	ncbi_112792081	ncbi_112792081	0.963	0.661	19.0679	9.75966	0.966245	0	0	PREDICTED: 20 kDa chaperonin, chloroplastic-like [Arachis duranensis]	-	-	-	-	GO:0005576//extracellular region;GO:0009526//plastid envelope;GO:0009532//plastid stroma;GO:0044434//chloroplast part	GO:0032550//purine ribonucleoside binding;GO:0046914//transition metal ion binding	GO:0000097//sulfur amino acid biosynthetic process;GO:0003006//developmental process involved in reproduction;GO:0006006//glucose metabolic process;GO:0006090//pyruvate metabolic process;GO:0006970//response to osmotic stress;GO:0009657//plastid organization;GO:0044267//cellular protein metabolic process;GO:2000379//positive regulation of reactive oxygen species metabolic process
G1S	ncbi_112771644	ncbi_112771644	0.952	0.639	15.4274	7.94427	0.957513	0	0	PREDICTED: peroxisomal (S)-2-hydroxy-acid oxidase GLO1 isoform X1 [Arachis ipaensis]	Metabolism;Metabolism;Metabolism;Cellular Processes;Metabolism	Global and overview maps;Global and overview maps;Global and overview maps;Transport and catabolism;Carbohydrate metabolism	ko01100//Metabolic pathways;ko01110//Biosynthesis of secondary metabolites;ko01200//Carbon metabolism;ko04146//Peroxisome;ko00630//Glyoxylate and dicarboxylate metabolism	K11517;K11517;K11517;K11517;K11517	-	GO:0003824//catalytic activity;GO:0032553//ribonucleotide binding	GO:0044710//single-organism metabolic process
G1S	ncbi_112703455	ncbi_112703455	0.932	0.601	12.6883	6.59256	0.944583	0	0	PREDICTED: peroxisomal (S)-2-hydroxy-acid oxidase GLO1 isoform X1 [Arachis duranensis]	Metabolism;Metabolism;Metabolism;Cellular Processes;Metabolism	Global and overview maps;Global and overview maps;Global and overview maps;Transport and catabolism;Carbohydrate metabolism	ko01100//Metabolic pathways;ko01110//Biosynthesis of secondary metabolites;ko01200//Carbon metabolism;ko04146//Peroxisome;ko00630//Glyoxylate and dicarboxylate metabolism	K11517;K11517;K11517;K11517;K11517	-	GO:0003824//catalytic activity;GO:0032553//ribonucleotide binding	GO:0044710//single-organism metabolic process
G1S	ncbi_112710643	ncbi_112710643	0.904	0.576	11.106	5.78323	0.941388	0	0	PREDICTED: peptidyl-prolyl cis-trans isomerase, chloroplastic-like [Arachis duranensis]	-	-	-	-	-	-	-
G1S	ncbi_112702482	ncbi_112702482	0.826	0.474	7.58833	3.96094	0.93794	0	0	PREDICTED: ribulose bisphosphate carboxylase/oxygenase activase, chloroplastic-like [Arachis ipaensis]	-	-	-	-	-	-	-
G1S	ncbi_112789141	ncbi_112789141	0.855	0.513	8.80548	4.6927	0.907984	0	0	PREDICTED: fructose-bisphosphate aldolase 1, chloroplastic-like [Arachis duranensis]	Metabolism;Metabolism;Metabolism;Metabolism;Metabolism;Metabolism;Metabolism;Metabolism	Global and overview maps;Global and overview maps;Global and overview maps;Global and overview maps;Carbohydrate metabolism;Energy metabolism;Carbohydrate metabolism;Carbohydrate metabolism	ko01100//Metabolic pathways;ko01110//Biosynthesis of secondary metabolites;ko01200//Carbon metabolism;ko01230//Biosynthesis of amino acids;ko00010//Glycolysis / Gluconeogenesis;ko00710//Carbon fixation in photosynthetic organisms;ko00051//Fructose and mannose metabolism;ko00030//Pentose phosphate pathway	K01623;K01623;K01623;K01623;K01623;K01623;K01623;K01623	-	GO:0016832//aldehyde-lyase activity	GO:0006090//pyruvate metabolic process
G1S	ncbi_112772680	ncbi_112772680	0.933	0.62	13.4374	7.21905	0.896377	0	0	PREDICTED: cytochrome b6-f complex iron-sulfur subunit, chloroplastic-like [Arachis ipaensis]	Metabolism;Metabolism	Global and overview maps;Energy metabolism	ko01100//Metabolic pathways;ko00195//Photosynthesis	K02636;K02636	GO:0031224//intrinsic component of membrane;GO:0034357//photosynthetic membrane	GO:0009055//electron carrier activity;GO:0043169//cation binding;GO:0051536//iron-sulfur cluster binding;GO:0052880//oxidoreductase activity, acting on diphenols and related substances as donors, with copper protein as acceptor	GO:0015992//proton transport;GO:0044237//cellular metabolic process;GO:0044710//single-organism metabolic process
G1S	ncbi_112710517	ncbi_112710517	0.816	0.488	7.41289	4.01734	0.883797	0	0	PREDICTED: 10 kDa chaperonin [Arachis duranensis]	-	-	-	-	-	-	GO:0044267//cellular protein metabolic process
G1S	ncbi_112715068	ncbi_112715068	0.894	0.569	10.4683	5.68141	0.881712	0	0	PREDICTED: 50S ribosomal protein L12, chloroplastic-like [Arachis duranensis]	Genetic Information Processing	Translation	ko03010//Ribosome	K02935	GO:0030529//intracellular ribonucleoprotein complex	-	GO:0010467//gene expression
G1S	ncbi_112708162	ncbi_112708162	0.873	0.557	10.0083	5.43845	0.879931	0	0	PREDICTED: calcium-binding protein CML37-like [Arachis duranensis]	Organismal Systems	Environmental adaptation	ko04626//Plant-pathogen interaction	K13448	-	-	-
G1S	ncbi_112697036	ncbi_112697036	0.918	0.61	12.4751	6.85939	0.862899	0	0	PREDICTED: 30S ribosomal protein S16-like [Arachis duranensis]	Genetic Information Processing	Translation	ko03010//Ribosome	K02959	-	-	-
G1S	ncbi_112783693	ncbi_112783693	0.943	0.678	14.4918	8.30558	0.803079	0	0	PREDICTED: 50S ribosomal protein L12, chloroplastic-like [Arachis ipaensis]	Genetic Information Processing	Translation	ko03010//Ribosome	K02935	GO:0030529//intracellular ribonucleoprotein complex	-	GO:0010467//gene expression
G1S	ncbi_112706057	ncbi_112706057	0.997	0.972	53.7414	34.5787	0.636151	0	0	PREDICTED: NAC domain-containing protein 2 [Arachis ipaensis]	-	-	-	-	GO:0043231//intracellular membrane-bounded organelle	GO:0001071//nucleic acid binding transcription factor activity	GO:0009404//toxin metabolic process;GO:0010468//regulation of gene expression;GO:0014070//response to organic cyclic compound;GO:0034645//cellular macromolecule biosynthetic process
G1S	ncbi_112765100	ncbi_112765100	0.986	0.883	25.1234	16.5288	0.604046	0	0	PREDICTED: NAC domain-containing protein 2 [Arachis ipaensis]	-	-	-	-	GO:0043231//intracellular membrane-bounded organelle	GO:0001071//nucleic acid binding transcription factor activity	GO:0009404//toxin metabolic process;GO:0010468//regulation of gene expression;GO:0014070//response to organic cyclic compound;GO:0034645//cellular macromolecule biosynthetic process
G1S	ncbi_112797604	ncbi_112797604	0.625	0.294	3.74073	1.73735	1.10644	5.65493e-308	4.20914e-303	PREDICTED: phosphoglycolate phosphatase 1B, chloroplastic-like [Arachis duranensis]	Metabolism;Metabolism;Metabolism;Metabolism	Global and overview maps;Global and overview maps;Global and overview maps;Carbohydrate metabolism	ko01100//Metabolic pathways;ko01110//Biosynthesis of secondary metabolites;ko01200//Carbon metabolism;ko00630//Glyoxylate and dicarboxylate metabolism	K19269;K19269;K19269;K19269	-	GO:0042578//phosphoric ester hydrolase activity	GO:0006796//phosphate-containing compound metabolic process
G1S	ncbi_112720746	ncbi_112720746	0.557	0.245	3.00108	1.31989	1.18506	6.14553e-308	4.5743e-303	light-harvesting complex-like protein 3 isotype 2, chloroplastic [Cajanus cajan]	-	-	-	-	-	-	-
G1S	ncbi_112784611	ncbi_112784611	0.483	0.193	2.30062	0.95136	1.27396	2.45071e-307	1.82414e-302	PREDICTED: photosystem I reaction center subunit N, chloroplastic [Arachis ipaensis]	Metabolism;Metabolism	Global and overview maps;Energy metabolism	ko01100//Metabolic pathways;ko00195//Photosynthesis	K02701;K02701	-	-	-
G1S	ncbi_112775877	ncbi_112775877	0.903	0.613	10.3752	6.01235	0.787136	3.72313e-305	2.77124e-300	PREDICTED: peptidyl-prolyl cis-trans isomerase, chloroplastic-like [Arachis ipaensis]	-	-	-	-	-	-	-
G1S	ncbi_112776695	ncbi_112776695	0.692	0.352	4.69241	2.36405	0.989069	9.23316e-305	6.87252e-300	PREDICTED: 50S ribosomal protein L13 [Arachis ipaensis]	Genetic Information Processing	Translation	ko03010//Ribosome	K02871	-	-	-
G1S	ncbi_112772908	ncbi_112772908	0.427	0.159	2.06647	0.773953	1.41685	6.26243e-302	4.66131e-297	PREDICTED: 14 kDa proline-rich protein DC2.15-like [Arachis ipaensis]	-	-	-	-	-	-	-
G1S	ncbi_112796926	ncbi_112796926	0.454	0.179	2.14302	0.848478	1.3367	7.69713e-300	5.72921e-295	PREDICTED: high-light-induced protein, chloroplastic [Arachis duranensis]	-	-	-	-	-	-	-
G1S	ncbi_112715409	ncbi_112715409	0.597	0.275	3.41379	1.59962	1.09364	1.17961e-299	8.78022e-295	PREDICTED: chlorophyll a-b binding protein CP29.3, chloroplastic [Arachis ipaensis]	Metabolism;Metabolism	Global and overview maps;Energy metabolism	ko01100//Metabolic pathways;ko00196//Photosynthesis - antenna proteins	K08915;K08915	GO:0009521//photosystem;GO:0031224//intrinsic component of membrane;GO:0031976//plastid thylakoid;GO:0044434//chloroplast part	GO:0043169//cation binding;GO:0046906//tetrapyrrole binding	GO:0006091//generation of precursor metabolites and energy;GO:0006464//cellular protein modification process
G1S	ncbi_112727137	ncbi_112727137	0.511	0.215	2.58615	1.11041	1.21971	4.73743e-299	3.52621e-294	PREDICTED: photosystem II reaction center PSB28 protein, chloroplastic [Arachis duranensis]	Metabolism;Metabolism	Global and overview maps;Energy metabolism	ko01100//Metabolic pathways;ko00195//Photosynthesis	K08903;K08903	-	-	-
G1S	ncbi_112710273	ncbi_112710273	0.441	0.169	2.16789	0.848778	1.35283	9.06365e-299	6.74635e-294	PREDICTED: factor Xa inhibitor BuXI-like [Arachis duranensis]	-	-	-	-	-	-	-
G1S	ncbi_112712714	ncbi_112712714	0.701	0.364	4.93677	2.50564	0.97839	2.90236e-297	2.16031e-292	PREDICTED: 50S ribosomal protein L34, chloroplastic-like [Arachis ipaensis]	Genetic Information Processing	Translation	ko03010//Ribosome	K02914	GO:0009536//plastid;GO:0030529//intracellular ribonucleoprotein complex	GO:0003723//RNA binding;GO:0005198//structural molecule activity	GO:0010467//gene expression
G1S	ncbi_112695442	ncbi_112695442	0.618	0.292	3.65425	1.75398	1.05894	1.43698e-296	1.06959e-291	PREDICTED: probable ribose-5-phosphate isomerase 3, chloroplastic [Arachis duranensis]	Metabolism;Metabolism;Metabolism;Metabolism;Metabolism;Metabolism	Global and overview maps;Global and overview maps;Global and overview maps;Global and overview maps;Energy metabolism;Carbohydrate metabolism	ko01100//Metabolic pathways;ko01110//Biosynthesis of secondary metabolites;ko01200//Carbon metabolism;ko01230//Biosynthesis of amino acids;ko00710//Carbon fixation in photosynthetic organisms;ko00030//Pentose phosphate pathway	K01807;K01807;K01807;K01807;K01807;K01807	GO:0009526//plastid envelope;GO:0009532//plastid stroma;GO:0044434//chloroplast part	GO:0016861//intramolecular oxidoreductase activity, interconverting aldoses and ketoses	GO:0000097//sulfur amino acid biosynthetic process;GO:0006090//pyruvate metabolic process;GO:0006091//generation of precursor metabolites and energy;GO:0006544//glycine metabolic process;GO:0006568//tryptophan metabolic process;GO:0006605//protein targeting;GO:0006633//fatty acid biosynthetic process;GO:0006732//coenzyme metabolic process;GO:0006753//nucleoside phosphate metabolic process;GO:0009…
G1S	ncbi_112696097	ncbi_112696097	0.494	0.204	2.34402	1.00468	1.22226	5.02452e-293	3.7399e-288	PREDICTED: rhodanese-like domain-containing protein 9, chloroplastic isoform X2 [Arachis duranensis]	-	-	-	-	GO:0031224//intrinsic component of membrane;GO:0031976//plastid thylakoid;GO:0044434//chloroplast part	-	GO:0000097//sulfur amino acid biosynthetic process;GO:0006091//generation of precursor metabolites and energy;GO:0009886//post-embryonic morphogenesis
G1S	ncbi_112772163	ncbi_112772163	0.859	0.538	9.03473	4.98688	0.857342	2.60695e-292	1.94043e-287	PREDICTED: calcium-binding protein CML37-like [Arachis ipaensis]	Organismal Systems	Environmental adaptation	ko04626//Plant-pathogen interaction	K13448	-	-	-
G1S	ncbi_112727968	ncbi_112727968	0.833	0.51	7.48374	4.20218	0.832622	3.846e-292	2.8627e-287	PREDICTED: 30S ribosomal protein S31, chloroplastic [Arachis ipaensis]	-	-	-	-	GO:0044435//plastid part	-	-
G1S	ncbi_112722513	ncbi_112722513	0.77	0.442	6.12687	3.26776	0.906847	1.92381e-291	1.43195e-286	PREDICTED: ribulose-phosphate 3-epimerase, chloroplastic [Arachis duranensis]	Metabolism;Metabolism;Metabolism;Metabolism;Metabolism;Metabolism;Metabolism	Global and overview maps;Global and overview maps;Global and overview maps;Global and overview maps;Carbohydrate metabolism;Energy metabolism;Carbohydrate metabolism	ko01100//Metabolic pathways;ko01110//Biosynthesis of secondary metabolites;ko01200//Carbon metabolism;ko01230//Biosynthesis of amino acids;ko00040//Pentose and glucuronate interconversions;ko00710//Carbon fixation in photosynthetic organisms;ko00030//Pentose phosphate pathway	K01783;K01783;K01783;K01783;K01783;K01783;K01783	-	-	-
G1S	ncbi_112785221	ncbi_112785221	0.569	0.261	3.14444	1.43875	1.12799	5.3597e-289	3.98938e-284	PREDICTED: 50S ribosomal protein L9, chloroplastic [Arachis duranensis]	Genetic Information Processing	Translation	ko03010//Ribosome	K02939	GO:0009526//plastid envelope;GO:0009532//plastid stroma;GO:0030529//intracellular ribonucleoprotein complex	GO:0003723//RNA binding;GO:0005198//structural molecule activity	GO:0006090//pyruvate metabolic process;GO:0010467//gene expression
G1S	ncbi_112755053	ncbi_112755053	0.467	0.189	2.18085	0.913647	1.25518	4.34419e-288	3.23351e-283	PREDICTED: rhodanese-like domain-containing protein 9, chloroplastic isoform X3 [Arachis ipaensis]	-	-	-	-	GO:0031224//intrinsic component of membrane;GO:0031976//plastid thylakoid;GO:0044434//chloroplast part	-	GO:0000097//sulfur amino acid biosynthetic process;GO:0006091//generation of precursor metabolites and energy;GO:0009886//post-embryonic morphogenesis
G1S	ncbi_112715927	ncbi_112715927	0.461	0.185	2.17686	0.902407	1.2704	4.49601e-287	3.34652e-282	PREDICTED: NAD(P)H-quinone oxidoreductase subunit O, chloroplastic [Arachis duranensis]	-	-	-	-	GO:0009507//chloroplast	-	GO:0044237//cellular metabolic process;GO:0044699//single-organism process
G1S	ncbi_112736435	ncbi_112736435	0.864	0.569	8.58979	4.98317	0.785559	1.70852e-285	1.2717e-280	PREDICTED: superoxide dismutase [Cu-Zn], chloroplastic [Arachis ipaensis]	Cellular Processes	Transport and catabolism	ko04146//Peroxisome	K04565	GO:0005576//extracellular region;GO:0009532//plastid stroma	GO:0003824//catalytic activity;GO:0043169//cation binding	GO:0006801//superoxide metabolic process;GO:0006950//response to stress;GO:0009404//toxin metabolic process
G1S	ncbi_112789729	ncbi_112789729	0.626	0.302	3.72179	1.84088	1.0156	5.32556e-285	3.96398e-280	PREDICTED: cytochrome b6-f complex iron-sulfur subunit, chloroplastic-like [Arachis duranensis]	Metabolism;Metabolism	Global and overview maps;Energy metabolism	ko01100//Metabolic pathways;ko00195//Photosynthesis	K02636;K02636	GO:0031224//intrinsic component of membrane;GO:0034357//photosynthetic membrane	GO:0009055//electron carrier activity;GO:0043169//cation binding;GO:0051536//iron-sulfur cluster binding;GO:0052880//oxidoreductase activity, acting on diphenols and related substances as donors, with copper protein as acceptor	GO:0015992//proton transport;GO:0044237//cellular metabolic process;GO:0044710//single-organism metabolic process
G1S	ncbi_112777525	ncbi_112777525	0.611	0.291	3.54245	1.73143	1.03278	1.36064e-284	1.01276e-279	mammalian STARD2 lipid-binding START domain protein [Medicago truncatula]	-	-	-	-	-	-	-
G1S	ncbi_112740864	ncbi_112740864	0.674	0.349	4.5974	2.31398	0.990445	3.87924e-284	2.88743e-279	PREDICTED: 50S ribosomal protein L11, chloroplastic [Arachis ipaensis]	Genetic Information Processing	Translation	ko03010//Ribosome	K02867	GO:0030529//intracellular ribonucleoprotein complex	-	GO:0010467//gene expression
G1S	ncbi_112783659	ncbi_112783659	0.597	0.279	3.33382	1.61372	1.04679	3.95503e-284	2.94385e-279	PREDICTED: chlorophyll a-b binding protein CP29.3, chloroplastic [Arachis ipaensis]	Metabolism;Metabolism	Global and overview maps;Energy metabolism	ko01100//Metabolic pathways;ko00196//Photosynthesis - antenna proteins	K08915;K08915	GO:0009521//photosystem;GO:0031224//intrinsic component of membrane;GO:0031976//plastid thylakoid;GO:0044434//chloroplast part	GO:0043169//cation binding;GO:0046906//tetrapyrrole binding	GO:0006091//generation of precursor metabolites and energy;GO:0006464//cellular protein modification process
G1S	ncbi_112785394	ncbi_112785394	0.44	0.175	2.1199	0.841889	1.3323	5.31575e-284	3.95667e-279	PREDICTED: RNA-binding protein 12-like [Arachis ipaensis]	-	-	-	-	-	-	-
G1S	ncbi_112741035	ncbi_112741035	0.673	0.339	4.28971	2.17852	0.97753	1.0381e-282	7.72686e-278	PREDICTED: photosystem II reaction center PSB28 protein, chloroplastic [Arachis duranensis]	Metabolism;Metabolism	Global and overview maps;Energy metabolism	ko01100//Metabolic pathways;ko00195//Photosynthesis	K08903;K08903	-	-	-
G1S	ncbi_112731912	ncbi_112731912	0.684	0.358	4.68244	2.40087	0.963703	1.34401e-281	1.00038e-276	PREDICTED: 50S ribosomal protein L13 [Arachis duranensis]	Genetic Information Processing	Translation	ko03010//Ribosome	K02871	-	-	-
G1S	ncbi_112737603	ncbi_112737603	0.582	0.273	3.27537	1.55977	1.07033	2.31471e-280	1.72291e-275	PREDICTED: cytochrome b6-f complex iron-sulfur subunit, chloroplastic-like [Arachis ipaensis]	Metabolism;Metabolism	Global and overview maps;Energy metabolism	ko01100//Metabolic pathways;ko00195//Photosynthesis	K02636;K02636	GO:0031224//intrinsic component of membrane;GO:0034357//photosynthetic membrane	GO:0009055//electron carrier activity;GO:0043169//cation binding;GO:0051536//iron-sulfur cluster binding;GO:0052880//oxidoreductase activity, acting on diphenols and related substances as donors, with copper protein as acceptor	GO:0015992//proton transport;GO:0044237//cellular metabolic process;GO:0044710//single-organism metabolic process
G1S	ncbi_112757013	ncbi_112757013	0.482	0.205	2.36769	0.998414	1.24577	7.72914e-280	5.75303e-275	PREDICTED: protein PROTON GRADIENT REGULATION 5, chloroplastic [Arachis duranensis]	-	-	-	-	GO:0031976//plastid thylakoid;GO:0044434//chloroplast part	-	GO:0006950//response to stress;GO:0009639//response to red or far red light;GO:0009642//response to light intensity;GO:0009767//photosynthetic electron transport chain;GO:0034285//response to disaccharide;GO:0043269//regulation of ion transport
G1S	ncbi_112797727	ncbi_112797727	0.495	0.214	2.62842	1.14344	1.20082	1.31836e-277	9.81293e-273	PREDICTED: 30S ribosomal protein S17, chloroplastic [Arachis duranensis]	Genetic Information Processing	Translation	ko03010//Ribosome	K02961	GO:0000314//organellar small ribosomal subunit;GO:0009526//plastid envelope;GO:0009532//plastid stroma;GO:0031976//plastid thylakoid	GO:0003723//RNA binding;GO:0005198//structural molecule activity	GO:0006412//translation
G1S	ncbi_112776670	ncbi_112776670	0.487	0.206	2.32344	1.01221	1.19875	2.45726e-276	1.82902e-271	PREDICTED: thioredoxin X, chloroplastic-like [Arachis ipaensis]	-	-	-	-	-	-	-
G1S	ncbi_112744436	ncbi_112744436	0.63	0.311	4.02742	1.99895	1.01061	2.60562e-275	1.93944e-270	PREDICTED: 30S ribosomal protein S17, chloroplastic [Arachis ipaensis]	Genetic Information Processing	Translation	ko03010//Ribosome	K02961	GO:0000314//organellar small ribosomal subunit;GO:0009526//plastid envelope;GO:0009532//plastid stroma;GO:0031976//plastid thylakoid	GO:0003723//RNA binding;GO:0005198//structural molecule activity	GO:0006412//translation
G1S	ncbi_112747800	ncbi_112747800	0.505	0.22	2.67152	1.1942	1.16161	1.10186e-271	8.20144e-267	PREDICTED: vegetative cell wall protein gp1-like [Arachis ipaensis]	-	-	-	-	-	-	-
G1S	ncbi_112737988	ncbi_112737988	0.622	0.309	3.90662	1.94143	1.0088	2.91191e-270	2.16743e-265	PREDICTED: 30S ribosomal protein S20, chloroplastic [Arachis ipaensis]	Genetic Information Processing	Translation	ko03010//Ribosome	K02968	GO:0009526//plastid envelope;GO:0009532//plastid stroma;GO:0030529//intracellular ribonucleoprotein complex	GO:0003723//RNA binding;GO:0005198//structural molecule activity	GO:0006779//porphyrin-containing compound biosynthetic process;GO:0010467//gene expression;GO:0016072//rRNA metabolic process
G1S	ncbi_112795452	ncbi_112795452	0.755	0.425	5.49514	3.02516	0.861148	7.07187e-266	5.26381e-261	PREDICTED: 50S ribosomal protein L19-2, chloroplastic-like [Arachis duranensis]	Genetic Information Processing	Translation	ko03010//Ribosome	K02884	GO:0005622//intracellular	-	-
G1S	ncbi_112719772	ncbi_112719772	0.448	0.185	2.09897	0.874665	1.26288	9.41755e-266	7.00976e-261	PREDICTED: protein LHCP TRANSLOCATION DEFECT [Arachis ipaensis]	-	-	-	-	GO:0009526//plastid envelope;GO:0009532//plastid stroma;GO:0044434//chloroplast part	-	GO:0006090//pyruvate metabolic process;GO:0015031//protein transport;GO:0022607//cellular component assembly;GO:0046471//phosphatidylglycerol metabolic process
G1S	ncbi_112758256	ncbi_112758256	0.681	0.354	4.47273	2.36632	0.918508	3.30769e-265	2.46202e-260	PREDICTED: probable ribose-5-phosphate isomerase 3, chloroplastic [Arachis duranensis]	Metabolism;Metabolism;Metabolism;Metabolism;Metabolism;Metabolism	Global and overview maps;Global and overview maps;Global and overview maps;Global and overview maps;Energy metabolism;Carbohydrate metabolism	ko01100//Metabolic pathways;ko01110//Biosynthesis of secondary metabolites;ko01200//Carbon metabolism;ko01230//Biosynthesis of amino acids;ko00710//Carbon fixation in photosynthetic organisms;ko00030//Pentose phosphate pathway	K01807;K01807;K01807;K01807;K01807;K01807	GO:0009526//plastid envelope;GO:0009532//plastid stroma;GO:0044434//chloroplast part	GO:0016861//intramolecular oxidoreductase activity, interconverting aldoses and ketoses	GO:0000097//sulfur amino acid biosynthetic process;GO:0006090//pyruvate metabolic process;GO:0006091//generation of precursor metabolites and energy;GO:0006544//glycine metabolic process;GO:0006568//tryptophan metabolic process;GO:0006605//protein targeting;GO:0006633//fatty acid biosynthetic process;GO:0006732//coenzyme metabolic process;GO:0006753//nucleoside phosphate metabolic process;GO:0009…
G1S	ncbi_112782764	ncbi_112782764	0.601	0.294	3.48747	1.73063	1.01089	2.47469e-264	1.84199e-259	PREDICTED: 50S ribosomal protein L18, chloroplastic-like [Arachis ipaensis]	Genetic Information Processing	Translation	ko03010//Ribosome	K02881	-	-	-
G1S	ncbi_112796938	ncbi_112796938	0.509	0.226	2.54874	1.16058	1.13493	4.34871e-263	3.23688e-258	Heat shock protein DnaJ, cysteine-rich domain-containing protein [Cynara cardunculus var. scolymus] [Cynara cardunculus]	-	-	-	-	-	GO:0005515//protein binding	GO:0009893//positive regulation of metabolic process;GO:0044763//single-organism cellular process;GO:0044767//single-organism developmental process
G1S	ncbi_112749967	ncbi_112749967	0.674	0.349	4.19354	2.20052	0.93032	6.26813e-262	4.66556e-257	PREDICTED: glutamate--glyoxylate aminotransferase 2 [Arachis duranensis]	Metabolism;Metabolism;Metabolism;Metabolism;Metabolism;Metabolism;Metabolism;Metabolism;Metabolism;Metabolism	Global and overview maps;Global and overview maps;Global and overview maps;Global and overview maps;Energy metabolism;Carbohydrate metabolism;Amino acid metabolism;Global and overview maps;Amino acid metabolism;Amino acid metabolism	ko01100//Metabolic pathways;ko01110//Biosynthesis of secondary metabolites;ko01200//Carbon metabolism;ko01230//Biosynthesis of amino acids;ko00710//Carbon fixation in photosynthetic organisms;ko00630//Glyoxylate and dicarboxylate metabolism;ko00260//Glycine, serine and threonine metabolism;ko01210//2-Oxocarboxylic acid metabolism;ko00250//Alanine, aspartate and glutamate metabolism;ko00220//Argin…	K14272;K14272;K14272;K14272;K14272;K14272;K14272;K14272;K14272;K14272	-	GO:0016769//transferase activity, transferring nitrogenous groups;GO:0043168//anion binding	GO:0008152//metabolic process
G1S	ncbi_112737932	ncbi_112737932	0.443	0.182	1.97938	0.847606	1.22358	4.21764e-261	3.13932e-256	PREDICTED: heme-binding protein 2 [Arachis ipaensis]	-	-	-	-	-	-	-
G1S	ncbi_112786878	ncbi_112786878	0.561	0.265	3.17596	1.54724	1.03749	1.6464e-259	1.22547e-254	PREDICTED: LOW QUALITY PROTEIN: multiple organellar RNA editing factor 9, chloroplastic-like [Arachis ipaensis]	-	-	-	-	GO:0009526//plastid envelope;GO:0009532//plastid stroma	-	GO:0003006//developmental process involved in reproduction;GO:0006355//regulation of transcription, DNA-templated;GO:0006605//protein targeting;GO:0008652//cellular amino acid biosynthetic process;GO:0009451//RNA modification;GO:0009668//plastid membrane organization;GO:0034660//ncRNA metabolic process
G1S	ncbi_112696796	ncbi_112696796	0.718	0.395	5.12595	2.78273	0.881317	2.48913e-259	1.85274e-254	PREDICTED: 50S ribosomal protein 5, chloroplastic [Arachis duranensis]	-	-	-	-	GO:0009536//plastid	-	-
G1S	ncbi_112775056	ncbi_112775056	0.51	0.23	2.565	1.17961	1.12064	1.46651e-258	1.09157e-253	PREDICTED: stress enhanced protein 1, chloroplastic isoform X1 [Arachis ipaensis]	-	-	-	-	-	-	-
G1S	ncbi_112744095	ncbi_112744095	0.52	0.235	2.57441	1.22392	1.07273	5.09422e-257	3.79178e-252	Rubredoxin-1 [Glycine soja]	-	-	-	-	-	-	-
G1S	ncbi_112790071	ncbi_112790071	0.393	0.152	1.68406	0.674391	1.32028	9.89844e-256	7.3677e-251	PREDICTED: heme-binding protein 2 [Arachis duranensis]	-	-	-	-	-	-	-
G1S	ncbi_112740755	ncbi_112740755	0.593	0.292	3.41776	1.71684	0.993293	1.40568e-251	1.04629e-246	PREDICTED: peroxiredoxin Q, chloroplastic-like [Arachis duranensis]	-	-	-	-	-	GO:0003824//catalytic activity;GO:0016209//antioxidant activity	GO:0044710//single-organism metabolic process
G1S	ncbi_112723648	ncbi_112723648	0.873	0.598	9.14159	5.59018	0.709551	1.17848e-250	8.7718e-246	PREDICTED: 30S ribosomal protein S16-like [Arachis duranensis]	Genetic Information Processing	Translation	ko03010//Ribosome	K02959	-	-	-
G1S	ncbi_112711089	ncbi_112711089	0.712	0.403	5.43535	2.89192	0.910348	4.76555e-248	3.54714e-243	PREDICTED: Bowman-Birk type proteinase inhibitor A-II [Arachis duranensis]	-	-	-	-	-	GO:0004866//endopeptidase inhibitor activity	GO:0010466//negative regulation of peptidase activity
G1S	ncbi_112791561	ncbi_112791561	0.384	0.149	1.63483	0.654312	1.32109	2.5023e-247	1.86253e-242	PREDICTED: myosin-5-like [Glycine max]	-	-	-	-	-	-	-
G1S	ncbi_112795646	ncbi_112795646	0.385	0.15	1.6378	0.647622	1.33854	2.91158e-247	2.16717e-242	PREDICTED: mitochondrial carnitine/acylcarnitine carrier-like protein isoform X2 [Arachis duranensis]	-	-	-	-	-	-	-
G1S	ncbi_112696303	ncbi_112696303	0.479	0.21	2.28691	1.04318	1.13241	1.04154e-246	7.75246e-242	PREDICTED: peroxiredoxin Q, chloroplastic-like [Arachis duranensis]	-	-	-	-	-	GO:0003824//catalytic activity;GO:0016209//antioxidant activity	GO:0044710//single-organism metabolic process
G1S	ncbi_112734632	ncbi_112734632	0.432	0.179	1.92421	0.843109	1.19048	3.88817e-246	2.89408e-241	PREDICTED: chloroplast stem-loop binding protein of 41 kDa b, chloroplastic [Arachis duranensis]	-	-	-	-	-	-	-
G1S	ncbi_112769001	ncbi_112769001	0.407	0.165	1.81075	0.75279	1.26627	3.40563e-244	2.53491e-239	PREDICTED: protein THYLAKOID FORMATION1, chloroplastic-like [Arachis ipaensis]	-	-	-	-	-	-	-
G1S	ncbi_112754660	ncbi_112754660	0.77	0.459	5.98634	3.41871	0.808221	2.25497e-243	1.67845e-238	PREDICTED: 50S ribosomal protein 5, chloroplastic [Arachis duranensis]	-	-	-	-	GO:0009507//chloroplast	-	-
G1S	ncbi_112702076	ncbi_112702076	0.454	0.198	2.21401	0.976627	1.18078	1.69423e-241	1.26107e-236	PREDICTED: oxygen-evolving enhancer protein 2, chloroplastic-like [Arachis duranensis]	Metabolism;Metabolism	Global and overview maps;Energy metabolism	ko01100//Metabolic pathways;ko00195//Photosynthesis	K02717;K02717	-	-	-
G1S	ncbi_112719846	ncbi_112719846	0.479	0.214	2.36735	1.09959	1.1063	4.44874e-241	3.31133e-236	PREDICTED: uncharacterized protein LOC107637093 [Arachis ipaensis]	-	-	-	-	-	-	-
G1S	ncbi_112770812	ncbi_112770812	0.446	0.19	1.99477	0.907955	1.13553	9.37236e-241	6.97613e-236	PREDICTED: protochlorophyllide reductase, chloroplastic [Arachis ipaensis]	Metabolism;Metabolism;Metabolism	Global and overview maps;Global and overview maps;Metabolism of cofactors and vitamins	ko01100//Metabolic pathways;ko01110//Biosynthesis of secondary metabolites;ko00860//Porphyrin and chlorophyll metabolism	K00218;K00218;K00218	-	-	-
G1S	ncbi_112728686	ncbi_112728686	0.398	0.16	1.74882	0.732186	1.2561	3.00997e-239	2.24041e-234	PREDICTED: protein PROTON GRADIENT REGULATION 5, chloroplastic [Arachis duranensis]	-	-	-	-	GO:0031976//plastid thylakoid;GO:0044434//chloroplast part	-	GO:0006950//response to stress;GO:0009639//response to red or far red light;GO:0009642//response to light intensity;GO:0009767//photosynthetic electron transport chain;GO:0034285//response to disaccharide;GO:0043269//regulation of ion transport
G1S	ncbi_112737338	ncbi_112737338	0.402	0.163	1.73844	0.728969	1.25386	3.7149e-239	2.76511e-234	PREDICTED: LOW QUALITY PROTEIN: aminoacyl tRNA synthase complex-interacting multifunctional protein 1 [Arachis ipaensis]	-	-	-	-	-	-	-
G1S	ncbi_112719779	ncbi_112719779	0.778	0.462	5.92555	3.44186	0.78376	2.85425e-237	2.1245e-232	PREDICTED: 50S ribosomal protein L19-1, chloroplastic-like isoform X1 [Arachis ipaensis]	Genetic Information Processing	Translation	ko03010//Ribosome	K02884	GO:0005622//intracellular	-	-
G1S	ncbi_112734249	ncbi_112734249	0.911	0.675	11.5697	7.43058	0.638806	1.57885e-236	1.17518e-231	PREDICTED: 20 kDa chaperonin, chloroplastic-like [Arachis ipaensis]	-	-	-	-	GO:0005576//extracellular region;GO:0009526//plastid envelope;GO:0009532//plastid stroma;GO:0044434//chloroplast part	GO:0032550//purine ribonucleoside binding;GO:0046914//transition metal ion binding	GO:0000097//sulfur amino acid biosynthetic process;GO:0003006//developmental process involved in reproduction;GO:0006006//glucose metabolic process;GO:0006090//pyruvate metabolic process;GO:0006970//response to osmotic stress;GO:0009657//plastid organization;GO:0044267//cellular protein metabolic process;GO:2000379//positive regulation of reactive oxygen species metabolic process
G1S	ncbi_112757467	ncbi_112757467	0.923	0.646	12.1362	7.71516	0.653544	2.0836e-236	1.55089e-231	-	-	-	-	-	-	-	-
G1S	ncbi_112803121	ncbi_112803121	0.327	0.118	1.63489	0.584535	1.48383	3.27179e-236	2.43529e-231	PREDICTED: repetitive proline-rich cell wall protein 2-like [Arachis duranensis]	-	-	-	-	-	-	-
G1S	ncbi_112714573	ncbi_112714573	0.652	0.347	4.29563	2.29789	0.902563	1.43842e-235	1.07066e-230	PREDICTED: 30S ribosomal protein S5, chloroplastic [Arachis duranensis]	Genetic Information Processing	Translation	ko03010//Ribosome	K02988	GO:0009532//plastid stroma;GO:0031976//plastid thylakoid;GO:0044391//ribosomal subunit;GO:0044434//chloroplast part	GO:0003723//RNA binding;GO:0005198//structural molecule activity	GO:0006605//protein targeting;GO:0009617//response to bacterium;GO:0010467//gene expression
G1S	ncbi_112700528	ncbi_112700528	0.448	0.194	2.03515	0.927565	1.13361	4.63788e-235	3.45211e-230	PREDICTED: NADP-dependent glyceraldehyde-3-phosphate dehydrogenase [Arachis ipaensis]	Metabolism;Metabolism;Metabolism;Metabolism	Global and overview maps;Global and overview maps;Carbohydrate metabolism;Carbohydrate metabolism	ko01100//Metabolic pathways;ko01200//Carbon metabolism;ko00010//Glycolysis / Gluconeogenesis;ko00030//Pentose phosphate pathway	K00131;K00131;K00131;K00131	-	-	-
G1S	ncbi_112752033	ncbi_112752033	0.591	0.3	3.37696	1.72205	0.971594	6.63022e-235	4.93507e-230	PREDICTED: 50S ribosomal protein L27, chloroplastic-like [Arachis ipaensis]	Genetic Information Processing	Translation	ko03010//Ribosome	K02899	GO:0030529//intracellular ribonucleoprotein complex	-	GO:0010467//gene expression
G1S	ncbi_112734779	ncbi_112734779	0.534	0.256	3.17619	1.5187	1.06446	2.10774e-234	1.56886e-229	CBL-interacting serine/threonine-protein kinase 3 [Glycine soja]	-	-	-	-	-	-	-
G1S	ncbi_112732407	ncbi_112732407	0.457	0.201	2.16577	0.994139	1.12336	2.73368e-232	2.03476e-227	PREDICTED: 30S ribosomal protein S6 alpha, chloroplastic [Arachis ipaensis]	Genetic Information Processing	Translation	ko03010//Ribosome	K02990	GO:0030529//intracellular ribonucleoprotein complex	GO:0003723//RNA binding	GO:0010467//gene expression
G1S	ncbi_112801974	ncbi_112801974	0.478	0.214	2.26524	1.09138	1.05351	2.08774e-231	1.55397e-226	light-harvesting complex-like protein 3 isotype 2, chloroplastic [Cajanus cajan]	-	-	-	-	-	-	-
G1S	ncbi_112723417	ncbi_112723417	0.387	0.156	1.64465	0.692669	1.24755	2.30714e-230	1.71727e-225	PREDICTED: NADP-dependent glyceraldehyde-3-phosphate dehydrogenase [Arachis ipaensis]	Metabolism;Metabolism;Metabolism;Metabolism	Global and overview maps;Global and overview maps;Carbohydrate metabolism;Carbohydrate metabolism	ko01100//Metabolic pathways;ko01200//Carbon metabolism;ko00010//Glycolysis / Gluconeogenesis;ko00030//Pentose phosphate pathway	K00131;K00131;K00131;K00131	-	-	-
G1S	ncbi_112789362	ncbi_112789362	0.398	0.164	1.73976	0.748252	1.21729	4.4684e-229	3.32597e-224	PREDICTED: peroxisomal membrane protein 11B [Arachis duranensis]	-	-	-	-	-	-	GO:0007031//peroxisome organization
G1S	ncbi_112744305	ncbi_112744305	0.458	0.204	2.21739	1.01068	1.13354	7.51408e-229	5.59295e-224	PREDICTED: phosphoglycolate phosphatase 1B, chloroplastic-like [Arachis ipaensis]	Metabolism;Metabolism;Metabolism;Metabolism	Global and overview maps;Global and overview maps;Global and overview maps;Carbohydrate metabolism	ko01100//Metabolic pathways;ko01110//Biosynthesis of secondary metabolites;ko01200//Carbon metabolism;ko00630//Glyoxylate and dicarboxylate metabolism	K19269;K19269;K19269;K19269	-	GO:0042578//phosphoric ester hydrolase activity	GO:0006796//phosphate-containing compound metabolic process
G1S	ncbi_112765944	ncbi_112765944	0.467	0.211	2.30843	1.07594	1.10131	1.61781e-228	1.20419e-223	PREDICTED: 30S ribosomal protein S10, chloroplastic [Arachis ipaensis]	Genetic Information Processing	Translation	ko03010//Ribosome	K02946	-	-	-
G1S	ncbi_112802622	ncbi_112802622	0.385	0.157	1.68548	0.699441	1.26888	2.02884e-227	1.51013e-222	PREDICTED: uncharacterized protein LOC107491335 [Arachis duranensis]	-	-	-	-	-	-	-
G1S	ncbi_112741215	ncbi_112741215	0.393	0.162	1.67983	0.718818	1.22462	3.04528e-226	2.26669e-221	PREDICTED: ATP synthase gamma chain, chloroplastic-like [Arachis ipaensis]	Metabolism;Metabolism;Metabolism	Global and overview maps;Energy metabolism;Energy metabolism	ko01100//Metabolic pathways;ko00190//Oxidative phosphorylation;ko00195//Photosynthesis	K02115;K02115;K02115	GO:0009526//plastid envelope;GO:0031976//plastid thylakoid;GO:0033178//proton-transporting two-sector ATPase complex, catalytic domain;GO:0044434//chloroplast part	GO:0015078//hydrogen ion transmembrane transporter activity;GO:0019829//cation-transporting ATPase activity	GO:0000097//sulfur amino acid biosynthetic process;GO:0005982//starch metabolic process;GO:0006090//pyruvate metabolic process;GO:0006355//regulation of transcription, DNA-templated;GO:0006544//glycine metabolic process;GO:0006633//fatty acid biosynthetic process;GO:0006732//coenzyme metabolic process;GO:0006754//ATP biosynthetic process;GO:0006779//porphyrin-containing compound biosynthetic proc…
G1S	ncbi_112712088	ncbi_112712088	0.66	0.355	4.03751	2.24021	0.849829	3.13254e-226	2.33165e-221	PREDICTED: 50S ribosomal protein L15, chloroplastic-like [Arachis ipaensis]	Genetic Information Processing	Translation	ko03010//Ribosome	K02876	-	-	-
G1S	ncbi_112758592	ncbi_112758592	0.403	0.169	1.83053	0.784851	1.22177	4.27798e-226	3.18423e-221	PREDICTED: chlorophyll a-b binding protein 7, chloroplastic-like [Arachis ipaensis]	Metabolism	Energy metabolism	ko00196//Photosynthesis - antenna proteins	K08908	-	-	-
G1S	ncbi_112733600	ncbi_112733600	0.363	0.142	1.52554	0.623216	1.29151	4.4043e-226	3.27825e-221	PREDICTED: myosin-5-like [Glycine max]	-	-	-	-	-	-	-
G1S	ncbi_112791284	ncbi_112791284	0.354	0.137	1.44197	0.573528	1.3301	4.5148e-226	3.3605e-221	PREDICTED: uncharacterized protein LOC107480502 [Arachis duranensis]	-	-	-	-	GO:0009526//plastid envelope;GO:0009532//plastid stroma;GO:0031976//plastid thylakoid;GO:0044434//chloroplast part	-	GO:0016109//tetraterpenoid biosynthetic process;GO:0032958//inositol phosphate biosynthetic process
G1S	ncbi_112771294	ncbi_112771294	0.67	0.361	4.1451	2.31457	0.840662	1.61323e-224	1.20077e-219	PREDICTED: thioredoxin M4, chloroplastic [Arachis ipaensis]	-	-	-	-	-	-	-
G1S	ncbi_112750094	ncbi_112750094	0.744	0.432	5.27317	3.07346	0.778807	2.00661e-224	1.49358e-219	PREDICTED: 30S ribosomal protein S31, chloroplastic [Arachis duranensis]	-	-	-	-	GO:0009536//plastid	-	-
G1S	ncbi_112769175	ncbi_112769175	0.42	0.179	1.84421	0.833921	1.14502	6.27064e-224	4.66743e-219	PREDICTED: dicarboxylate transporter 1, chloroplastic-like [Arachis duranensis]	-	-	-	-	-	-	GO:0030001//metal ion transport;GO:0044763//single-organism cellular process
G1S	ncbi_112792090	ncbi_112792090	0.325	0.12	1.25197	0.49365	1.34264	1.08206e-221	8.05407e-217	PREDICTED: peptidyl-prolyl cis-trans isomerase FKBP17-2, chloroplastic [Arachis duranensis]	-	-	-	-	GO:0031978//plastid thylakoid lumen	GO:0016859//cis-trans isomerase activity	GO:0005982//starch metabolic process;GO:0018208//peptidyl-proline modification
G1S	ncbi_112765201	ncbi_112765201	0.361	0.141	1.44383	0.608551	1.24645	3.0582e-221	2.27631e-216	chaperonin-like RbcX protein 2, chloroplastic [Cajanus cajan]	-	-	-	-	-	-	-
G1S	ncbi_112727609	ncbi_112727609	0.643	0.346	3.93354	2.15874	0.86564	1.86832e-219	1.39065e-214	PREDICTED: magnesium-chelatase subunit ChlH, chloroplastic [Arachis ipaensis]	Metabolism;Metabolism;Metabolism	Global and overview maps;Global and overview maps;Metabolism of cofactors and vitamins	ko01100//Metabolic pathways;ko01110//Biosynthesis of secondary metabolites;ko00860//Porphyrin and chlorophyll metabolism	K03403;K03403;K03403	-	GO:0051003//ligase activity, forming nitrogen-metal bonds, forming coordination complexes	GO:0006779//porphyrin-containing compound biosynthetic process
G1S	ncbi_112719848	ncbi_112719848	0.324	0.12	1.24968	0.48961	1.35185	2.70693e-219	2.01485e-214	PREDICTED: NAD(P)H-quinone oxidoreductase subunit N, chloroplastic [Arachis ipaensis]	-	-	-	-	GO:0009526//plastid envelope;GO:0043234//protein complex;GO:0044434//chloroplast part	GO:0016651//oxidoreductase activity, acting on NAD(P)H	GO:0005982//starch metabolic process;GO:0006739//NADP metabolic process;GO:0009451//RNA modification;GO:0009893//positive regulation of metabolic process;GO:0010257//NADH dehydrogenase complex assembly;GO:0016109//tetraterpenoid biosynthetic process;GO:0050832//defense response to fungus
G1S	ncbi_112801167	ncbi_112801167	0.488	0.226	2.33391	1.15442	1.01558	7.35086e-219	5.47146e-214	PREDICTED: glutamate--glyoxylate aminotransferase 2 [Arachis duranensis]	Metabolism;Metabolism;Metabolism;Metabolism;Metabolism;Metabolism;Metabolism;Metabolism;Metabolism;Metabolism	Global and overview maps;Global and overview maps;Global and overview maps;Global and overview maps;Energy metabolism;Carbohydrate metabolism;Amino acid metabolism;Global and overview maps;Amino acid metabolism;Amino acid metabolism	ko01100//Metabolic pathways;ko01110//Biosynthesis of secondary metabolites;ko01200//Carbon metabolism;ko01230//Biosynthesis of amino acids;ko00710//Carbon fixation in photosynthetic organisms;ko00630//Glyoxylate and dicarboxylate metabolism;ko00260//Glycine, serine and threonine metabolism;ko01210//2-Oxocarboxylic acid metabolism;ko00250//Alanine, aspartate and glutamate metabolism;ko00220//Argin…	K14272;K14272;K14272;K14272;K14272;K14272;K14272;K14272;K14272;K14272	-	GO:0016769//transferase activity, transferring nitrogenous groups;GO:0043168//anion binding	GO:0008152//metabolic process
G1S	ncbi_112795570	ncbi_112795570	0.438	0.193	2.03998	0.9363	1.12351	9.52292e-218	7.08819e-213	Zeaxanthin epoxidase, chloroplastic [Glycine soja]	-	-	-	-	-	-	-
G1S	ncbi_112782788	ncbi_112782788	0.537	0.263	2.83528	1.4722	0.945514	2.31037e-216	1.71968e-211	PREDICTED: 30S ribosomal protein S5, chloroplastic [Arachis ipaensis]	Genetic Information Processing	Translation	ko03010//Ribosome	K02988	GO:0009532//plastid stroma;GO:0031976//plastid thylakoid;GO:0044391//ribosomal subunit;GO:0044434//chloroplast part	GO:0003723//RNA binding;GO:0005198//structural molecule activity	GO:0006605//protein targeting;GO:0009617//response to bacterium;GO:0010467//gene expression
G1S	ncbi_112705728	ncbi_112705728	0.758	0.459	5.61555	3.2967	0.768407	6.40372e-216	4.76648e-211	PREDICTED: glyceraldehyde-3-phosphate dehydrogenase B, chloroplastic [Arachis duranensis]	Metabolism;Metabolism;Metabolism	Global and overview maps;Global and overview maps;Energy metabolism	ko01100//Metabolic pathways;ko01200//Carbon metabolism;ko00710//Carbon fixation in photosynthetic organisms	K05298;K05298;K05298	-	GO:0000166//nucleotide binding;GO:0004672//protein kinase activity;GO:0016903//oxidoreductase activity, acting on the aldehyde or oxo group of donors;GO:0032550//purine ribonucleoside binding	GO:0006396//RNA processing;GO:0006464//cellular protein modification process;GO:0019318//hexose metabolic process
G1S	ncbi_112776248	ncbi_112776248	0.499	0.235	2.3833	1.20113	0.98857	1.35655e-215	1.00972e-210	PREDICTED: ACT domain-containing protein ACR11-like [Arachis ipaensis]	-	-	-	-	GO:0009526//plastid envelope;GO:0009532//plastid stroma;GO:0044434//chloroplast part	GO:0016772//transferase activity, transferring phosphorus-containing groups;GO:0031406//carboxylic acid binding	GO:0006091//generation of precursor metabolites and energy;GO:0006873//cellular ion homeostasis;GO:0006970//response to osmotic stress;GO:0009617//response to bacterium;GO:0009746//response to hexose;GO:0030001//metal ion transport
G1S	ncbi_112784730	ncbi_112784730	0.387	0.16	1.62608	0.725212	1.16493	1.6354e-214	1.21728e-209	PREDICTED: NAD(P)H-quinone oxidoreductase subunit O, chloroplastic [Arachis ipaensis]	-	-	-	-	GO:0009507//chloroplast	-	GO:0044237//cellular metabolic process;GO:0044699//single-organism process
G1S	ncbi_112789584	ncbi_112789584	0.715	0.415	4.74784	2.74765	0.78907	2.98103e-214	2.21887e-209	PREDICTED: 40S ribosomal protein S7-like isoform X2 [Arachis duranensis]	Genetic Information Processing	Translation	ko03010//Ribosome	K02993	GO:0030529//intracellular ribonucleoprotein complex	-	GO:0010467//gene expression
G1S	ncbi_112703344	ncbi_112703344	0.894	0.648	10.2855	6.66349	0.626256	1.58158e-213	1.17722e-208	PREDICTED: 60S ribosomal protein L10-like [Arachis duranensis]	Genetic Information Processing	Translation	ko03010//Ribosome	K02866	-	-	-
G1S	ncbi_112707379	ncbi_112707379	0.503	0.24	2.48225	1.24624	0.994061	3.54626e-213	2.63959e-208	PREDICTED: protochlorophyllide reductase, chloroplastic [Arachis ipaensis]	Metabolism;Metabolism;Metabolism	Global and overview maps;Global and overview maps;Metabolism of cofactors and vitamins	ko01100//Metabolic pathways;ko01110//Biosynthesis of secondary metabolites;ko00860//Porphyrin and chlorophyll metabolism	K00218;K00218;K00218	-	-	-
G1S	ncbi_112732284	ncbi_112732284	0.854	0.586	8.95508	5.59903	0.677529	4.90443e-213	3.65052e-208	PREDICTED: 60S ribosomal protein L32-1 [Arachis ipaensis]	Genetic Information Processing	Translation	ko03010//Ribosome	K02912	GO:0030529//intracellular ribonucleoprotein complex	-	GO:0010467//gene expression
G1S	ncbi_112792205	ncbi_112792205	0.541	0.266	2.76583	1.45044	0.931221	4.81496e-211	3.58392e-206	PREDICTED: 50S ribosomal protein L29, chloroplastic [Arachis duranensis]	Genetic Information Processing	Translation	ko03010//Ribosome	K02904	GO:0009526//plastid envelope;GO:0009532//plastid stroma;GO:0030529//intracellular ribonucleoprotein complex	-	GO:0006355//regulation of transcription, DNA-templated
G1S	ncbi_112801560	ncbi_112801560	0.44	0.198	1.97562	0.931944	1.08399	5.82622e-211	4.33663e-206	PREDICTED: uncharacterized protein LOC107489284 [Arachis duranensis]	-	-	-	-	-	-	GO:0005982//starch metabolic process;GO:0006090//pyruvate metabolic process;GO:0006355//regulation of transcription, DNA-templated;GO:0009886//post-embryonic morphogenesis
G1S	ncbi_112701935	ncbi_112701935	0.384	0.161	1.65138	0.72838	1.18091	7.36526e-211	5.48218e-206	PREDICTED: thylakoid lumenal 16.5 kDa protein, chloroplastic [Arachis duranensis]	-	-	-	-	-	-	-
G1S	ncbi_112707069	ncbi_112707069	0.333	0.129	1.34116	0.539341	1.31421	1.39956e-210	1.04173e-205	PREDICTED: protein THYLAKOID FORMATION1, chloroplastic-like [Arachis ipaensis]	-	-	-	-	-	-	-
G1S	ncbi_112801387	ncbi_112801387	0.452	0.207	2.10456	1.00516	1.06609	2.3057e-210	1.7162e-205	Rieske (2Fe-2S) domain protein [Medicago truncatula]	-	-	-	-	GO:0009526//plastid envelope;GO:0031976//plastid thylakoid;GO:0044434//chloroplast part	GO:0003824//catalytic activity;GO:0051536//iron-sulfur cluster binding	GO:0044710//single-organism metabolic process
G1S	ncbi_112737287	ncbi_112737287	0.311	0.115	1.21266	0.469076	1.37028	2.55205e-210	1.89957e-205	PREDICTED: peroxisomal membrane protein 11B [Arachis ipaensis]	-	-	-	-	-	-	GO:0007031//peroxisome organization
G1S	ncbi_112701936	ncbi_112701936	0.561	0.287	3.12008	1.63516	0.932154	1.89932e-209	1.41372e-204	PREDICTED: GDP-L-galactose phosphorylase 1 [Arachis duranensis]	Metabolism;Metabolism;Metabolism	Global and overview maps;Global and overview maps;Carbohydrate metabolism	ko01100//Metabolic pathways;ko01110//Biosynthesis of secondary metabolites;ko00053//Ascorbate and aldarate metabolism	K14190;K14190;K14190	-	GO:0004645//phosphorylase activity	-
G1S	ncbi_112792050	ncbi_112792050	0.451	0.208	2.1093	1.00534	1.06908	7.81372e-207	5.81599e-202	PREDICTED: uncharacterized protein LOC107493202 [Arachis duranensis]	-	-	-	-	-	-	-
G1S	ncbi_112777632	ncbi_112777632	0.402	0.175	1.81015	0.815054	1.15114	1.54887e-205	1.15287e-200	PREDICTED: UPF0603 protein At1g54780, chloroplastic [Arachis ipaensis]	-	-	-	-	GO:0031224//intrinsic component of membrane;GO:0031976//plastid thylakoid;GO:0044434//chloroplast part;GO:0044436//thylakoid part	-	GO:0000097//sulfur amino acid biosynthetic process;GO:0006090//pyruvate metabolic process;GO:0006633//fatty acid biosynthetic process;GO:0006779//porphyrin-containing compound biosynthetic process;GO:0006796//phosphate-containing compound metabolic process;GO:0006996//organelle organization;GO:0009639//response to red or far red light;GO:0009765//photosynthesis, light harvesting;GO:0009767//photo…
G1S	ncbi_112719766	ncbi_112719766	0.34	0.136	1.42844	0.574851	1.31318	5.95918e-205	4.4356e-200	PREDICTED: mitochondrial carnitine/acylcarnitine carrier-like protein isoform X1 [Arachis ipaensis]	-	-	-	-	-	-	-
G1S	ncbi_112711970	ncbi_112711970	0.4	0.173	1.73153	0.787964	1.13585	6.89007e-205	5.12848e-200	PREDICTED: stress enhanced protein 1, chloroplastic isoform X1 [Arachis ipaensis]	-	-	-	-	-	-	-
G1S	ncbi_112706113	ncbi_112706113	0.58	0.305	3.26286	1.75886	0.891497	1.61338e-204	1.20089e-199	PREDICTED: 30S ribosomal protein S13, chloroplastic [Arachis duranensis]	Genetic Information Processing	Translation	ko03010//Ribosome	K02952	-	-	-
G1S	ncbi_112749756	ncbi_112749756	0.442	0.201	1.94489	0.958613	1.02066	2.23672e-204	1.66486e-199	Rieske (2Fe-2S) domain protein [Medicago truncatula]	-	-	-	-	GO:0009526//plastid envelope;GO:0031976//plastid thylakoid;GO:0044434//chloroplast part	GO:0003824//catalytic activity;GO:0051536//iron-sulfur cluster binding	GO:0044710//single-organism metabolic process
G1S	ncbi_112758272	ncbi_112758272	0.665	0.37	4.05366	2.30541	0.814203	5.23725e-204	3.89825e-199	PREDICTED: GDP-mannose 3,5-epimerase 2 [Arachis duranensis]	Metabolism;Metabolism;Metabolism;Metabolism	Global and overview maps;Global and overview maps;Carbohydrate metabolism;Carbohydrate metabolism	ko01100//Metabolic pathways;ko01110//Biosynthesis of secondary metabolites;ko00520//Amino sugar and nucleotide sugar metabolism;ko00053//Ascorbate and aldarate metabolism	K10046;K10046;K10046;K10046	GO:0043234//protein complex	GO:0048037//cofactor binding	GO:0006355//regulation of transcription, DNA-templated
G1S	ncbi_112766070	ncbi_112766070	0.779	0.499	6.56944	3.96154	0.729707	1.21488e-203	9.04271e-199	PREDICTED: GDP-L-galactose phosphorylase 1 [Arachis ipaensis]	Metabolism;Metabolism;Metabolism	Global and overview maps;Global and overview maps;Carbohydrate metabolism	ko01100//Metabolic pathways;ko01110//Biosynthesis of secondary metabolites;ko00053//Ascorbate and aldarate metabolism	K14190;K14190;K14190	-	GO:0004645//phosphorylase activity	-
G1S	ncbi_112776996	ncbi_112776996	0.711	0.42	4.91974	2.88034	0.772346	6.88659e-203	5.12589e-198	PREDICTED: 10 kDa chaperonin-like [Arachis ipaensis]	-	-	-	-	-	-	GO:0044267//cellular protein metabolic process
G1S	ncbi_112716582	ncbi_112716582	0.396	0.171	1.68208	0.777437	1.11345	1.54648e-202	1.15109e-197	PREDICTED: 33 kDa ribonucleoprotein, chloroplastic [Arachis duranensis]	-	-	-	-	-	-	-
G1S	ncbi_112719930	ncbi_112719930	0.317	0.121	1.23934	0.48958	1.33995	2.44924e-202	1.82304e-197	PREDICTED: photosynthetic NDH subunit of subcomplex B 5, chloroplastic [Arachis ipaensis]	-	-	-	-	GO:0044434//chloroplast part	-	GO:0006090//pyruvate metabolic process;GO:0006873//cellular ion homeostasis;GO:0009668//plastid membrane organization;GO:0030001//metal ion transport
G1S	ncbi_112716273	ncbi_112716273	0.3	0.112	1.1369	0.433323	1.39159	3.08154e-201	2.29369e-196	plant/F13G24-250 protein [Medicago truncatula]	-	-	-	-	GO:0031976//plastid thylakoid;GO:0044434//chloroplast part	-	GO:0018130//heterocycle biosynthetic process;GO:0019438//aromatic compound biosynthetic process;GO:0019684//photosynthesis, light reaction;GO:0044271//cellular nitrogen compound biosynthetic process;GO:0044710//single-organism metabolic process;GO:0044763//single-organism cellular process;GO:1901362//organic cyclic compound biosynthetic process
G1S	ncbi_112784875	ncbi_112784875	0.426	0.193	1.93691	0.924749	1.06662	3.73547e-201	2.78042e-196	PREDICTED: 50S ribosomal protein L27, chloroplastic-like [Arachis ipaensis]	Genetic Information Processing	Translation	ko03010//Ribosome	K02899	GO:0030529//intracellular ribonucleoprotein complex	-	GO:0010467//gene expression
G1S	ncbi_112712242	ncbi_112712242	0.365	0.154	1.57508	0.670777	1.23153	1.10785e-200	8.24608e-196	PREDICTED: thioredoxin X, chloroplastic-like [Arachis duranensis]	-	-	-	-	-	-	-
G1S	ncbi_112707138	ncbi_112707138	0.654	0.365	4.05796	2.30989	0.812934	5.98212e-200	4.45267e-195	PREDICTED: ADP,ATP carrier protein 3, mitochondrial-like [Arachis duranensis]	-	-	-	-	-	-	-
G1S	ncbi_112734383	ncbi_112734383	0.594	0.315	3.31189	1.82666	0.858445	4.72978e-199	3.52052e-194	PREDICTED: 50S ribosomal protein L29, chloroplastic [Arachis ipaensis]	Genetic Information Processing	Translation	ko03010//Ribosome	K02904	GO:0009526//plastid envelope;GO:0009532//plastid stroma;GO:0030529//intracellular ribonucleoprotein complex	-	GO:0006355//regulation of transcription, DNA-templated
G1S	ncbi_112734377	ncbi_112734377	0.286	0.104	1.07023	0.405187	1.40126	5.02673e-198	3.74155e-193	PREDICTED: haloacid dehalogenase-like hydrolase domain-containing protein At4g39970 [Arachis ipaensis]	-	-	-	-	-	GO:0003824//catalytic activity	-
G1S	ncbi_112766452	ncbi_112766452	0.562	0.292	3.0378	1.65856	0.873101	1.48723e-197	1.10699e-192	PREDICTED: 50S ribosomal protein 6, chloroplastic [Arachis ipaensis]	-	-	-	-	-	-	-
G1S	ncbi_112757014	ncbi_112757014	0.552	0.282	2.87939	1.56534	0.879291	2.65921e-196	1.97933e-191	PREDICTED: thioredoxin-like protein CDSP32, chloroplastic [Arachis ipaensis]	-	-	-	-	-	GO:0015036//disulfide oxidoreductase activity	GO:0019725//cellular homeostasis;GO:0044710//single-organism metabolic process
G1S	ncbi_112782767	ncbi_112782767	0.539	0.276	2.84061	1.50939	0.912238	2.72966e-196	2.03177e-191	PREDICTED: 50S ribosomal protein L18, chloroplastic-like [Arachis ipaensis]	Genetic Information Processing	Translation	ko03010//Ribosome	K02881	-	-	-
G1S	ncbi_112736485	ncbi_112736485	0.372	0.158	1.5704	0.703467	1.15858	3.42681e-195	2.55068e-190	PREDICTED: cytokinin riboside 5'-monophosphate phosphoribohydrolase LOG1 [Arachis ipaensis]	-	-	-	-	-	-	-
G1S	ncbi_112775194	ncbi_112775194	0.294	0.111	1.43383	0.5284	1.44017	9.24168e-194	6.87886e-189	PREDICTED: early light-induced protein, chloroplastic [Arachis ipaensis]	-	-	-	-	-	-	-
G1S	ncbi_112696411	ncbi_112696411	0.704	0.405	4.53464	2.68831	0.754289	5.20032e-193	3.87075e-188	PREDICTED: thioredoxin-like protein CDSP32, chloroplastic [Arachis duranensis]	-	-	-	-	-	GO:0015036//disulfide oxidoreductase activity	GO:0019725//cellular homeostasis;GO:0044710//single-organism metabolic process
G1S	ncbi_112784973	ncbi_112784973	0.31	0.122	1.20525	0.485618	1.31144	2.18757e-191	1.62827e-186	plant/F13G24-250 protein [Medicago truncatula]	-	-	-	-	GO:0031976//plastid thylakoid;GO:0044434//chloroplast part	-	GO:0006355//regulation of transcription, DNA-templated;GO:0006779//porphyrin-containing compound biosynthetic process;GO:0009657//plastid organization;GO:0009767//photosynthetic electron transport chain
G1S	ncbi_112776283	ncbi_112776283	0.477	0.23	2.22046	1.16107	0.935403	5.8531e-190	4.35664e-185	PREDICTED: 29 kDa ribonucleoprotein, chloroplastic [Arachis ipaensis]	-	-	-	-	-	-	-
G1S	ncbi_112796879	ncbi_112796879	0.312	0.123	1.224	0.502894	1.28328	2.55774e-189	1.9038e-184	PREDICTED: fructose-1,6-bisphosphatase, chloroplastic [Arachis duranensis]	Metabolism;Metabolism;Metabolism;Metabolism;Metabolism;Metabolism;Metabolism	Global and overview maps;Global and overview maps;Global and overview maps;Carbohydrate metabolism;Energy metabolism;Carbohydrate metabolism;Carbohydrate metabolism	ko01100//Metabolic pathways;ko01110//Biosynthesis of secondary metabolites;ko01200//Carbon metabolism;ko00010//Glycolysis / Gluconeogenesis;ko00710//Carbon fixation in photosynthetic organisms;ko00051//Fructose and mannose metabolism;ko00030//Pentose phosphate pathway	K03841;K03841;K03841;K03841;K03841;K03841;K03841	GO:0009536//plastid	GO:0043169//cation binding;GO:0050308//sugar-phosphatase activity	GO:0006796//phosphate-containing compound metabolic process;GO:0015977//carbon fixation
G1S	ncbi_112707907	ncbi_112707907	0.355	0.15	1.48892	0.666812	1.15891	1.98419e-188	1.47689e-183	PREDICTED: ATP synthase subunit b', chloroplastic-like [Arachis duranensis]	Metabolism;Metabolism;Metabolism	Global and overview maps;Energy metabolism;Energy metabolism	ko01100//Metabolic pathways;ko00190//Oxidative phosphorylation;ko00195//Photosynthesis	K02109;K02109;K02109	GO:0009526//plastid envelope;GO:0031224//intrinsic component of membrane;GO:0031976//plastid thylakoid;GO:0033177//proton-transporting two-sector ATPase complex, proton-transporting domain;GO:0044434//chloroplast part	GO:0003824//catalytic activity;GO:0015077//monovalent inorganic cation transmembrane transporter activity	GO:0006091//generation of precursor metabolites and energy;GO:0006605//protein targeting;GO:0006739//NADP metabolic process;GO:0006754//ATP biosynthetic process;GO:0006818//hydrogen transport;GO:0006996//organelle organization;GO:0009620//response to fungus;GO:0009696//salicylic acid metabolic process;GO:0009755//hormone-mediated signaling pathway;GO:0009863//salicylic acid mediated signaling pat…
G1S	ncbi_112790724	ncbi_112790724	0.371	0.159	1.56043	0.728965	1.09803	4.30073e-188	3.20116e-183	PREDICTED: 30S ribosomal protein S6 alpha, chloroplastic [Arachis duranensis]	Genetic Information Processing	Translation	ko03010//Ribosome	K02990	GO:0030529//intracellular ribonucleoprotein complex	GO:0003723//RNA binding	GO:0010467//gene expression
G1S	ncbi_112779358	ncbi_112779358	0.49	0.242	2.34362	1.24522	0.912333	1.73198e-187	1.28917e-182	PREDICTED: CDGSH iron-sulfur domain-containing protein NEET [Arachis duranensis]	-	-	-	-	-	GO:0051536//iron-sulfur cluster binding	-
G1S	ncbi_112714759	ncbi_112714759	0.469	0.227	2.19192	1.1374	0.946453	1.82021e-187	1.35484e-182	PREDICTED: soluble inorganic pyrophosphatase 6, chloroplastic-like [Arachis duranensis]	Metabolism	Energy metabolism	ko00190//Oxidative phosphorylation	K01507	GO:0009526//plastid envelope;GO:0009532//plastid stroma	GO:0016462//pyrophosphatase activity;GO:0046872//metal ion binding	GO:0000097//sulfur amino acid biosynthetic process;GO:0006091//generation of precursor metabolites and energy;GO:0006605//protein targeting;GO:0006793//phosphorus metabolic process;GO:0009620//response to fungus;GO:0009683//indoleacetic acid metabolic process;GO:0009696//salicylic acid metabolic process;GO:0009755//hormone-mediated signaling pathway;GO:0009863//salicylic acid mediated signaling p…
G1S	ncbi_112715908	ncbi_112715908	0.5	0.251	2.50755	1.33113	0.913623	2.22309e-187	1.65471e-182	PREDICTED: 50S ribosomal protein L27, chloroplastic-like [Arachis ipaensis]	Genetic Information Processing	Translation	ko03010//Ribosome	K02899	GO:0030529//intracellular ribonucleoprotein complex	-	GO:0010467//gene expression
G1S	ncbi_112715689	ncbi_112715689	0.536	0.279	2.94044	1.58762	0.889165	9.55272e-187	7.11037e-182	PREDICTED: 50S ribosomal protein L3, chloroplastic-like [Arachis duranensis]	Genetic Information Processing	Translation	ko03010//Ribosome	K02906	GO:0009526//plastid envelope;GO:0009532//plastid stroma;GO:0030529//intracellular ribonucleoprotein complex	GO:0003723//RNA binding;GO:0005198//structural molecule activity	GO:0006090//pyruvate metabolic process;GO:0006605//protein targeting;GO:0006779//porphyrin-containing compound biosynthetic process;GO:0010467//gene expression;GO:0016072//rRNA metabolic process;GO:0043623//cellular protein complex assembly
G1S	ncbi_112783554	ncbi_112783554	0.357	0.153	1.45181	0.648806	1.16199	1.39808e-186	1.04064e-181	PREDICTED: magnesium-chelatase subunit ChlI, chloroplastic-like [Arachis ipaensis]	Metabolism;Metabolism;Metabolism	Global and overview maps;Global and overview maps;Metabolism of cofactors and vitamins	ko01100//Metabolic pathways;ko01110//Biosynthesis of secondary metabolites;ko00860//Porphyrin and chlorophyll metabolism	K03405;K03405;K03405	-	GO:0032550//purine ribonucleoside binding;GO:0051003//ligase activity, forming nitrogen-metal bonds, forming coordination complexes	GO:0006779//porphyrin-containing compound biosynthetic process
G1S	ncbi_36489218	ncbi_36489218	0.544	0.287	4.31628	2.30515	0.904926	1.7928e-186	1.33444e-181	cytochrome c heme attachment protein (chloroplast) [Arachis hypogaea]	-	-	-	-	GO:0031224//intrinsic component of membrane;GO:0034357//photosynthetic membrane	GO:0046906//tetrapyrrole binding	GO:0043623//cellular protein complex assembly
G1S	ncbi_112766755	ncbi_112766755	0.297	0.114	1.10027	0.453811	1.2777	6.36508e-186	4.73772e-181	PREDICTED: photosystem I chlorophyll a/b-binding protein 5, chloroplastic [Arachis ipaensis]	Metabolism	Energy metabolism	ko00196//Photosynthesis - antenna proteins	K08911	GO:0009522//photosystem I;GO:0031224//intrinsic component of membrane;GO:0044434//chloroplast part	GO:0043169//cation binding;GO:0046906//tetrapyrrole binding	GO:0006464//cellular protein modification process;GO:0009668//plastid membrane organization;GO:0009765//photosynthesis, light harvesting;GO:0043623//cellular protein complex assembly
G1S	ncbi_112737364	ncbi_112737364	0.62	0.341	3.45129	1.99837	0.788315	9.23196e-186	6.87163e-181	PREDICTED: 2-methyl-6-phytyl-1,4-hydroquinone methyltransferase, chloroplastic [Arachis duranensis]	Metabolism;Metabolism;Metabolism	Global and overview maps;Global and overview maps;Metabolism of cofactors and vitamins	ko01100//Metabolic pathways;ko01110//Biosynthesis of secondary metabolites;ko00130//Ubiquinone and other terpenoid-quinone biosynthesis	K12502;K12502;K12502	GO:0036338//viral membrane	GO:0016741//transferase activity, transferring one-carbon groups	GO:0008152//metabolic process
G1S	ncbi_112740850	ncbi_112740850	0.426	0.199	2.01756	0.987522	1.03073	1.82059e-185	1.35512e-180	Zeaxanthin epoxidase, chloroplastic [Glycine soja]	-	-	-	-	-	-	-
G1S	ncbi_112695279	ncbi_112695279	0.312	0.124	1.19583	0.507577	1.23631	2.29813e-185	1.71057e-180	plant/F21F14-40 protein [Medicago truncatula]	-	-	-	-	GO:0009528//plastid inner membrane;GO:0031976//plastid thylakoid	-	GO:0006090//pyruvate metabolic process;GO:0006779//porphyrin-containing compound biosynthetic process;GO:0009668//plastid membrane organization;GO:0016072//rRNA metabolic process;GO:0043623//cellular protein complex assembly
G1S	ncbi_112701769	ncbi_112701769	0.311	0.123	1.20846	0.5067	1.25397	4.49655e-185	3.34691e-180	chaperonin-like RbcX protein 2, chloroplastic [Cajanus cajan]	-	-	-	-	-	-	-
G1S	ncbi_112790658	ncbi_112790658	0.783	0.512	6.59744	4.14933	0.669029	5.08619e-185	3.7858e-180	PREDICTED: 60S ribosomal protein L32-1 [Arachis duranensis]	Genetic Information Processing	Translation	ko03010//Ribosome	K02912	GO:0030529//intracellular ribonucleoprotein complex	-	GO:0010467//gene expression
G1S	ncbi_112709733	ncbi_112709733	0.421	0.194	1.87845	0.924026	1.02354	8.17013e-185	6.08128e-180	PREDICTED: ACT domain-containing protein ACR11-like [Arachis duranensis]	-	-	-	-	GO:0009526//plastid envelope;GO:0009532//plastid stroma;GO:0044434//chloroplast part	GO:0016772//transferase activity, transferring phosphorus-containing groups;GO:0031406//carboxylic acid binding	GO:0006091//generation of precursor metabolites and energy;GO:0006873//cellular ion homeostasis;GO:0006970//response to osmotic stress;GO:0009617//response to bacterium;GO:0009746//response to hexose;GO:0030001//metal ion transport
G1S	ncbi_112802676	ncbi_112802676	0.557	0.293	2.9014	1.60989	0.849791	8.55477e-185	6.36758e-180	PREDICTED: 50S ribosomal protein L15, chloroplastic-like [Arachis duranensis]	Genetic Information Processing	Translation	ko03010//Ribosome	K02876	-	-	-
G1S	ncbi_112714384	ncbi_112714384	0.646	0.365	3.8489	2.24949	0.77485	1.52023e-184	1.13156e-179	PREDICTED: 50S ribosomal protein L18, chloroplastic-like [Arachis duranensis]	Genetic Information Processing	Translation	ko03010//Ribosome	K02881	-	-	-
G1S	ncbi_112779663	ncbi_112779663	0.407	0.185	1.88109	0.93587	1.00719	2.79662e-184	2.08161e-179	germin-like protein 11 [Arachis hypogaea]	-	-	-	-	GO:0005576//extracellular region	GO:0046914//transition metal ion binding	GO:0006873//cellular ion homeostasis;GO:0009886//post-embryonic morphogenesis;GO:0030001//metal ion transport
G1S	ncbi_112733537	ncbi_112733537	0.499	0.25	2.42988	1.30421	0.897706	3.46767e-184	2.58109e-179	PREDICTED: triose phosphate/phosphate translocator, chloroplastic isoform X1 [Arachis ipaensis]	-	-	-	-	GO:0031224//intrinsic component of membrane	-	GO:0051234//establishment of localization
G1S	ncbi_112707097	ncbi_112707097	0.318	0.129	1.24313	0.527754	1.23604	4.95717e-184	3.68977e-179	PREDICTED: photosystem II repair protein PSB27-H1, chloroplastic [Arachis duranensis]	Metabolism;Metabolism	Global and overview maps;Energy metabolism	ko01100//Metabolic pathways;ko00195//Photosynthesis	K08902;K08902	-	-	-
G1S	ncbi_112785231	ncbi_112785231	0.802	0.528	6.60505	4.17661	0.661236	8.49049e-184	6.31973e-179	PREDICTED: superoxide dismutase [Cu-Zn], chloroplastic [Arachis duranensis]	Cellular Processes	Transport and catabolism	ko04146//Peroxisome	K04565	-	-	-
G1S	ncbi_112772114	ncbi_112772114	0.663	0.385	4.15495	2.44687	0.763894	2.45757e-183	1.82924e-178	PREDICTED: ADP,ATP carrier protein 3, mitochondrial-like [Arachis ipaensis]	-	-	-	-	-	-	-
G1S	ncbi_112727120	ncbi_112727120	0.856	0.609	9.71598	6.33299	0.617472	4.04639e-183	3.01185e-178	PREDICTED: 60S ribosomal protein L23 [Arachis duranensis]	Genetic Information Processing	Translation	ko03010//Ribosome	K02894	GO:0009536//plastid;GO:0015934//large ribosomal subunit	-	GO:0009451//RNA modification;GO:0010467//gene expression
G1S	ncbi_112732729	ncbi_112732729	0.389	0.173	1.6436	0.810881	1.0193	5.88047e-183	4.37701e-178	PREDICTED: aquaporin PIP1-3 [Arachis ipaensis]	-	-	-	-	-	-	-
G1S	ncbi_112723287	ncbi_112723287	0.363	0.158	1.55119	0.715003	1.11735	2.44894e-181	1.82282e-176	PREDICTED: thylakoid lumenal 16.5 kDa protein, chloroplastic [Arachis duranensis]	-	-	-	-	-	-	-
G1S	ncbi_112762476	ncbi_112762476	0.494	0.249	2.38935	1.26713	0.915054	4.00805e-181	2.98331e-176	PREDICTED: delta-aminolevulinic acid dehydratase, chloroplastic [Arachis duranensis]	Metabolism;Metabolism;Metabolism	Global and overview maps;Global and overview maps;Metabolism of cofactors and vitamins	ko01100//Metabolic pathways;ko01110//Biosynthesis of secondary metabolites;ko00860//Porphyrin and chlorophyll metabolism	K01698;K01698;K01698	-	GO:0016836//hydro-lyase activity;GO:0043169//cation binding	GO:0006778//porphyrin-containing compound metabolic process;GO:0018130//heterocycle biosynthetic process
G1S	ncbi_112758854	ncbi_112758854	0.264	0.097	1.01184	0.378541	1.41846	1.9561e-180	1.45599e-175	PREDICTED: photosystem I reaction center subunit IV, chloroplastic [Arachis ipaensis]	Metabolism;Metabolism	Global and overview maps;Energy metabolism	ko01100//Metabolic pathways;ko00195//Photosynthesis	K02693;K02693	GO:0043234//protein complex	-	GO:0044237//cellular metabolic process
G1S	ncbi_112793152	ncbi_112793152	0.261	0.095	0.970453	0.36516	1.41013	3.01055e-180	2.24084e-175	PREDICTED: photosynthetic NDH subunit of subcomplex B 5, chloroplastic [Arachis duranensis]	-	-	-	-	GO:0044434//chloroplast part	-	GO:0006090//pyruvate metabolic process;GO:0006873//cellular ion homeostasis;GO:0009668//plastid membrane organization;GO:0030001//metal ion transport
G1S	ncbi_112722177	ncbi_112722177	0.427	0.201	1.89841	0.967891	0.971878	1.24905e-179	9.29702e-175	PREDICTED: 28 kDa ribonucleoprotein, chloroplastic [Arachis ipaensis]	-	-	-	-	-	-	-
G1S	ncbi_112738407	ncbi_112738407	0.664	0.386	4.17305	2.46924	0.757035	2.58876e-179	1.92689e-174	PREDICTED: 50S ribosomal protein L18, chloroplastic-like [Arachis ipaensis]	Genetic Information Processing	Translation	ko03010//Ribosome	K02881	-	-	-
G1S	ncbi_112776079	ncbi_112776079	0.616	0.347	3.81891	2.20047	0.79535	3.78988e-179	2.82092e-174	PREDICTED: LOW QUALITY PROTEIN: 50S ribosomal protein L4, chloroplastic [Arachis ipaensis]	Genetic Information Processing	Translation	ko03010//Ribosome	K02926	-	-	-
G1S	ncbi_112712566	ncbi_112712566	0.444	0.214	1.99112	1.0126	0.975518	4.83623e-179	3.59975e-174	PREDICTED: glutamyl-tRNA(Gln) amidotransferase subunit C, chloroplastic/mitochondrial-like [Arachis ipaensis]	Metabolism;Genetic Information Processing	Global and overview maps;Translation	ko01100//Metabolic pathways;ko00970//Aminoacyl-tRNA biosynthesis	K02435;K02435	-	-	-
G1S	ncbi_112696599	ncbi_112696599	0.649	0.366	3.73542	2.22675	0.746331	6.48666e-178	4.82822e-173	PREDICTED: triosephosphate isomerase, chloroplastic [Arachis duranensis]	Metabolism;Metabolism;Metabolism;Metabolism;Metabolism;Metabolism;Metabolism;Metabolism	Global and overview maps;Global and overview maps;Global and overview maps;Global and overview maps;Carbohydrate metabolism;Energy metabolism;Carbohydrate metabolism;Carbohydrate metabolism	ko01100//Metabolic pathways;ko01110//Biosynthesis of secondary metabolites;ko01200//Carbon metabolism;ko01230//Biosynthesis of amino acids;ko00010//Glycolysis / Gluconeogenesis;ko00710//Carbon fixation in photosynthetic organisms;ko00051//Fructose and mannose metabolism;ko00562//Inositol phosphate metabolism	K01803;K01803;K01803;K01803;K01803;K01803;K01803;K01803	-	GO:0016861//intramolecular oxidoreductase activity, interconverting aldoses and ketoses	GO:0006090//pyruvate metabolic process
G1S	ncbi_112771668	ncbi_112771668	0.347	0.149	1.42429	0.642202	1.14914	8.48772e-178	6.31767e-173	PREDICTED: ATP synthase subunit b', chloroplastic-like [Arachis duranensis]	Metabolism;Metabolism;Metabolism	Global and overview maps;Energy metabolism;Energy metabolism	ko01100//Metabolic pathways;ko00190//Oxidative phosphorylation;ko00195//Photosynthesis	K02109;K02109;K02109	GO:0009526//plastid envelope;GO:0031224//intrinsic component of membrane;GO:0031976//plastid thylakoid;GO:0033177//proton-transporting two-sector ATPase complex, proton-transporting domain;GO:0044434//chloroplast part	GO:0003824//catalytic activity;GO:0015077//monovalent inorganic cation transmembrane transporter activity	GO:0006091//generation of precursor metabolites and energy;GO:0006605//protein targeting;GO:0006739//NADP metabolic process;GO:0006754//ATP biosynthetic process;GO:0006818//hydrogen transport;GO:0006996//organelle organization;GO:0009620//response to fungus;GO:0009696//salicylic acid metabolic process;GO:0009755//hormone-mediated signaling pathway;GO:0009863//salicylic acid mediated signaling pat…
G1S	ncbi_112779316	ncbi_112779316	0.368	0.162	1.63675	0.776625	1.07555	1.4241e-177	1.06e-172	PREDICTED: factor Xa inhibitor BuXI-like [Arachis ipaensis]	-	-	-	-	-	-	-
G1S	ncbi_112736775	ncbi_112736775	0.605	0.333	3.34835	1.943	0.785163	1.68961e-177	1.25763e-172	PREDICTED: ribosome-recycling factor, chloroplastic [Arachis duranensis]	-	-	-	-	-	-	-
G1S	ncbi_112716504	ncbi_112716504	0.277	0.105	1.05188	0.413831	1.34586	4.17626e-177	3.10851e-172	PREDICTED: protein CHLORORESPIRATORY REDUCTION 7, chloroplastic [Arachis duranensis]	-	-	-	-	-	-	-
G1S	ncbi_112764572	ncbi_112764572	0.288	0.112	1.16008	0.473643	1.29235	8.31752e-177	6.19098e-172	PREDICTED: fructose-bisphosphate aldolase, cytoplasmic isozyme 1 [Arachis ipaensis]	Metabolism;Metabolism;Metabolism;Metabolism;Metabolism;Metabolism;Metabolism;Metabolism	Global and overview maps;Global and overview maps;Global and overview maps;Global and overview maps;Carbohydrate metabolism;Energy metabolism;Carbohydrate metabolism;Carbohydrate metabolism	ko01100//Metabolic pathways;ko01110//Biosynthesis of secondary metabolites;ko01200//Carbon metabolism;ko01230//Biosynthesis of amino acids;ko00010//Glycolysis / Gluconeogenesis;ko00710//Carbon fixation in photosynthetic organisms;ko00051//Fructose and mannose metabolism;ko00030//Pentose phosphate pathway	K01623;K01623;K01623;K01623;K01623;K01623;K01623;K01623	-	GO:0016832//aldehyde-lyase activity	GO:0006090//pyruvate metabolic process
G1S	ncbi_112695425	ncbi_112695425	0.554	0.294	2.8594	1.60725	0.831116	2.54478e-176	1.89416e-171	PREDICTED: GDP-mannose 3,5-epimerase 2 [Arachis duranensis]	Metabolism;Metabolism;Metabolism;Metabolism	Global and overview maps;Global and overview maps;Carbohydrate metabolism;Carbohydrate metabolism	ko01100//Metabolic pathways;ko01110//Biosynthesis of secondary metabolites;ko00520//Amino sugar and nucleotide sugar metabolism;ko00053//Ascorbate and aldarate metabolism	K10046;K10046;K10046;K10046	GO:0043234//protein complex	GO:0048037//cofactor binding	GO:0006355//regulation of transcription, DNA-templated
G1S	ncbi_112736299	ncbi_112736299	0.801	0.53	6.63289	4.2579	0.639493	7.45478e-176	5.54882e-171	PREDICTED: elongation factor Tu, chloroplastic [Arachis ipaensis]	Organismal Systems	Environmental adaptation	ko04626//Plant-pathogen interaction	K02358	-	-	-
G1S	ncbi_112749632	ncbi_112749632	0.323	0.134	1.32947	0.579084	1.19901	1.29975e-175	9.6744e-171	PREDICTED: probable aquaporin TIP2-2 [Arachis ipaensis]	-	-	-	-	GO:0031224//intrinsic component of membrane	-	GO:0051234//establishment of localization
G1S	ncbi_112800968	ncbi_112800968	0.346	0.149	1.4289	0.654344	1.12678	3.64656e-175	2.71425e-170	PREDICTED: glutathione S-transferase U18-like [Arachis duranensis]	Metabolism	Metabolism of other amino acids	ko00480//Glutathione metabolism	K00799	-	-	-
G1S	ncbi_112712595	ncbi_112712595	0.583	0.313	3.12834	1.8508	0.75725	6.58835e-175	4.90391e-170	PREDICTED: aquaporin PIP2-2 [Arachis duranensis]	-	-	-	-	-	-	-
G1S	ncbi_112792198	ncbi_112792198	0.295	0.117	1.12775	0.469906	1.263	2.56487e-174	1.90911e-169	PREDICTED: haloacid dehalogenase-like hydrolase domain-containing protein At4g39970 [Arachis ipaensis]	-	-	-	-	-	GO:0003824//catalytic activity	-
G1S	ncbi_112782658	ncbi_112782658	0.524	0.273	2.66041	1.48603	0.840187	3.10467e-174	2.3109e-169	PREDICTED: 50S ribosomal protein L3, chloroplastic-like [Arachis ipaensis]	Genetic Information Processing	Translation	ko03010//Ribosome	K02906	GO:0009526//plastid envelope;GO:0009532//plastid stroma;GO:0030529//intracellular ribonucleoprotein complex	GO:0003723//RNA binding;GO:0005198//structural molecule activity	GO:0006090//pyruvate metabolic process;GO:0006605//protein targeting;GO:0006779//porphyrin-containing compound biosynthetic process;GO:0010467//gene expression;GO:0016072//rRNA metabolic process;GO:0043623//cellular protein complex assembly
G1S	ncbi_112738360	ncbi_112738360	0.421	0.198	1.84675	0.949429	0.959858	3.67882e-174	2.73825e-169	PREDICTED: photosystem I chlorophyll a/b-binding protein 6, chloroplastic [Arachis ipaensis]	Metabolism	Energy metabolism	ko00196//Photosynthesis - antenna proteins	K08908	GO:0009521//photosystem;GO:0031224//intrinsic component of membrane	GO:0043169//cation binding;GO:0046906//tetrapyrrole binding	GO:0006090//pyruvate metabolic process;GO:0006091//generation of precursor metabolites and energy;GO:0006464//cellular protein modification process;GO:0006739//NADP metabolic process;GO:0006873//cellular ion homeostasis;GO:0009642//response to light intensity;GO:0016072//rRNA metabolic process;GO:0019758//glycosinolate biosynthetic process;GO:0030001//metal ion transport;GO:0034285//response to d…
G1S	ncbi_112790629	ncbi_112790629	0.613	0.347	3.62059	2.11374	0.776424	7.63234e-174	5.68098e-169	PREDICTED: 50S ribosomal protein L18, chloroplastic-like [Arachis ipaensis]	Genetic Information Processing	Translation	ko03010//Ribosome	K02881	-	-	-
G1S	ncbi_112742709	ncbi_112742709	0.309	0.125	1.25968	0.551096	1.19268	8.31799e-174	6.19133e-169	PREDICTED: metallothionein-like protein 2 [Arachis duranensis]	-	-	-	-	-	-	-
G1S	ncbi_112706046	ncbi_112706046	0.746	0.467	5.28519	3.3163	0.672379	9.27837e-174	6.90617e-169	PREDICTED: delta-aminolevulinic acid dehydratase, chloroplastic [Arachis duranensis]	Metabolism;Metabolism;Metabolism	Global and overview maps;Global and overview maps;Metabolism of cofactors and vitamins	ko01100//Metabolic pathways;ko01110//Biosynthesis of secondary metabolites;ko00860//Porphyrin and chlorophyll metabolism	K01698;K01698;K01698	-	GO:0016836//hydro-lyase activity;GO:0043169//cation binding	GO:0006778//porphyrin-containing compound metabolic process;GO:0018130//heterocycle biosynthetic process
G1S	ncbi_112757997	ncbi_112757997	0.517	0.27	2.75325	1.50161	0.874618	2.29758e-173	1.71016e-168	PREDICTED: auxin-induced protein 22E-like [Arachis ipaensis]	Environmental Information Processing	Signal transduction	ko04075//Plant hormone signal transduction	K14484	-	-	GO:0010467//gene expression;GO:0034645//cellular macromolecule biosynthetic process;GO:0050794//regulation of cellular process
G1S	ncbi_112765917	ncbi_112765917	0.556	0.299	2.90849	1.67792	0.793597	5.79189e-173	4.31108e-168	PREDICTED: 30S ribosomal protein S13, chloroplastic [Arachis duranensis]	Genetic Information Processing	Translation	ko03010//Ribosome	K02952	-	-	-
G1S	ncbi_112705890	ncbi_112705890	0.306	0.124	1.14668	0.502286	1.19088	9.99327e-173	7.43829e-168	PREDICTED: protein phosphatase 2C 57 isoform X1 [Arachis duranensis]	-	-	-	-	-	-	-
G1S	ncbi_112710876	ncbi_112710876	0.338	0.145	1.37655	0.627351	1.13372	1.56268e-172	1.16315e-167	PREDICTED: UPF0603 protein At1g54780, chloroplastic [Arachis duranensis]	-	-	-	-	GO:0031224//intrinsic component of membrane;GO:0031976//plastid thylakoid;GO:0044434//chloroplast part;GO:0044436//thylakoid part	-	GO:0000097//sulfur amino acid biosynthetic process;GO:0006090//pyruvate metabolic process;GO:0006633//fatty acid biosynthetic process;GO:0006779//porphyrin-containing compound biosynthetic process;GO:0006796//phosphate-containing compound metabolic process;GO:0006996//organelle organization;GO:0009639//response to red or far red light;GO:0009765//photosynthesis, light harvesting;GO:0009767//photo…
G1S	ncbi_112709823	ncbi_112709823	0.28	0.108	1.06143	0.435406	1.28558	5.24587e-172	3.90466e-167	PREDICTED: D-glycerate 3-kinase, chloroplastic [Arachis duranensis]	Metabolism;Metabolism;Metabolism;Metabolism;Metabolism;Metabolism	Global and overview maps;Global and overview maps;Global and overview maps;Lipid metabolism;Carbohydrate metabolism;Amino acid metabolism	ko01100//Metabolic pathways;ko01110//Biosynthesis of secondary metabolites;ko01200//Carbon metabolism;ko00561//Glycerolipid metabolism;ko00630//Glyoxylate and dicarboxylate metabolism;ko00260//Glycine, serine and threonine metabolism	K15918;K15918;K15918;K15918;K15918;K15918	-	-	GO:0006796//phosphate-containing compound metabolic process
G1S	ncbi_112776881	ncbi_112776881	0.289	0.114	1.10953	0.461623	1.26516	5.82959e-172	4.33914e-167	PREDICTED: D-glycerate 3-kinase, chloroplastic [Arachis ipaensis]	Metabolism;Metabolism;Metabolism;Metabolism;Metabolism;Metabolism	Global and overview maps;Global and overview maps;Global and overview maps;Lipid metabolism;Carbohydrate metabolism;Amino acid metabolism	ko01100//Metabolic pathways;ko01110//Biosynthesis of secondary metabolites;ko01200//Carbon metabolism;ko00561//Glycerolipid metabolism;ko00630//Glyoxylate and dicarboxylate metabolism;ko00260//Glycine, serine and threonine metabolism	K15918;K15918;K15918;K15918;K15918;K15918	-	-	GO:0006796//phosphate-containing compound metabolic process
G1S	ncbi_112762528	ncbi_112762528	0.402	0.186	1.71638	0.876984	0.968748	9.8561e-172	7.33619e-167	PREDICTED: uroporphyrinogen decarboxylase [Arachis ipaensis]	Metabolism;Metabolism;Metabolism	Global and overview maps;Global and overview maps;Metabolism of cofactors and vitamins	ko01100//Metabolic pathways;ko01110//Biosynthesis of secondary metabolites;ko00860//Porphyrin and chlorophyll metabolism	K01599;K01599;K01599	GO:0009526//plastid envelope;GO:0009532//plastid stroma	GO:0016830//carbon-carbon lyase activity	GO:0006779//porphyrin-containing compound biosynthetic process
G1S	ncbi_112802204	ncbi_112802204	0.374	0.17	1.59502	0.770309	1.05006	2.54279e-170	1.89268e-165	PREDICTED: uncharacterized protein LOC107490421 [Arachis duranensis]	-	-	-	-	-	-	-
G1S	ncbi_112733307	ncbi_112733307	0.28	0.109	1.0889	0.440449	1.30583	1.22653e-169	9.12945e-165	DUF2996 family protein [Medicago truncatula]	-	-	-	-	-	-	GO:0044237//cellular metabolic process
G1S	ncbi_112707645	ncbi_112707645	0.446	0.219	2.05578	1.08348	0.924014	2.47549e-168	1.84258e-163	PREDICTED: uncharacterized protein LOC107462941 [Arachis duranensis]	-	-	-	-	GO:0044424//intracellular part	-	GO:0009657//plastid organization;GO:0044237//cellular metabolic process;GO:0044238//primary metabolic process;GO:0044763//single-organism cellular process;GO:0071704//organic substance metabolic process
G1S	ncbi_112796852	ncbi_112796852	0.51	0.267	2.58789	1.433	0.852732	3.01599e-168	2.24489e-163	NAD(P)-binding rossmann-fold protein [Medicago truncatula]	-	-	-	-	-	-	-
G1S	ncbi_112791509	ncbi_112791509	0.473	0.238	2.2423	1.21336	0.885969	3.28491e-168	2.44506e-163	PREDICTED: triose phosphate/phosphate translocator, chloroplastic isoform X1 [Arachis duranensis]	-	-	-	-	GO:0031224//intrinsic component of membrane	-	GO:0051234//establishment of localization
G1S	ncbi_112707403	ncbi_112707403	0.582	0.318	3.18791	1.87048	0.769203	1.32698e-167	9.87709e-163	PREDICTED: thioredoxin M4, chloroplastic [Arachis duranensis]	-	-	-	-	-	-	-
G1S	ncbi_112804062	ncbi_112804062	0.365	0.165	1.53642	0.737537	1.05878	2.86213e-167	2.13037e-162	PREDICTED: 28 kDa ribonucleoprotein, chloroplastic [Arachis duranensis]	-	-	-	-	-	-	-
G1S	ncbi_112776678	ncbi_112776678	0.642	0.375	4.05797	2.44093	0.733329	3.4896e-167	2.59742e-162	PREDICTED: 50S ribosomal protein L17, chloroplastic [Arachis ipaensis]	Genetic Information Processing	Translation	ko03010//Ribosome	K02879	GO:0030529//intracellular ribonucleoprotein complex	-	GO:0010467//gene expression
G1S	ncbi_112764235	ncbi_112764235	0.344	0.15	1.35177	0.649956	1.05643	4.74747e-167	3.53368e-162	PREDICTED: glucose-1-phosphate adenylyltransferase small subunit 2, chloroplastic [Arachis duranensis]	Metabolism;Metabolism;Metabolism;Metabolism	Global and overview maps;Global and overview maps;Carbohydrate metabolism;Carbohydrate metabolism	ko01100//Metabolic pathways;ko01110//Biosynthesis of secondary metabolites;ko00500//Starch and sucrose metabolism;ko00520//Amino sugar and nucleotide sugar metabolism	K00975;K00975;K00975;K00975	GO:0009536//plastid	GO:0070566//adenylyltransferase activity	GO:0005977//glycogen metabolic process;GO:0005982//starch metabolic process
G1S	ncbi_112789414	ncbi_112789414	0.513	0.266	2.48422	1.41827	0.808658	6.75588e-167	5.0286e-162	PREDICTED: 50S ribosomal protein L1, chloroplastic isoform X1 [Arachis ipaensis]	Genetic Information Processing	Translation	ko03010//Ribosome	K02863	-	-	-
G1S	ncbi_112790550	ncbi_112790550	0.693	0.424	4.77924	2.93953	0.701194	1.40596e-166	1.0465e-161	PREDICTED: 20 kDa chaperonin, chloroplastic-like [Arachis duranensis]	-	-	-	-	GO:0005576//extracellular region;GO:0009526//plastid envelope;GO:0009532//plastid stroma;GO:0044434//chloroplast part	GO:0032550//purine ribonucleoside binding;GO:0046914//transition metal ion binding	GO:0000097//sulfur amino acid biosynthetic process;GO:0003006//developmental process involved in reproduction;GO:0006006//glucose metabolic process;GO:0006090//pyruvate metabolic process;GO:0006970//response to osmotic stress;GO:0009657//plastid organization;GO:0044267//cellular protein metabolic process;GO:2000379//positive regulation of reactive oxygen species metabolic process
G1S	ncbi_112696591	ncbi_112696591	0.283	0.113	1.14411	0.468733	1.28739	2.70196e-166	2.01115e-161	PREDICTED: probable aquaporin TIP-type [Arachis duranensis]	-	-	-	-	-	-	-
G1S	ncbi_112711748	ncbi_112711748	0.251	0.093	1.09349	0.424896	1.36376	4.49215e-166	3.34364e-161	PREDICTED: early light-induced protein, chloroplastic [Arachis duranensis]	-	-	-	-	-	-	-
G1S	ncbi_112734040	ncbi_112734040	0.336	0.146	1.30842	0.624273	1.06757	4.76493e-165	3.54668e-160	PREDICTED: single-stranded DNA-binding protein WHY1, chloroplastic-like isoform X2 [Arachis ipaensis]	-	-	-	-	-	-	-
G1S	ncbi_112769168	ncbi_112769168	0.532	0.286	2.78484	1.58703	0.811269	9.81818e-165	7.30796e-160	PREDICTED: 60S ribosomal protein L23a-like [Arachis duranensis]	Genetic Information Processing	Translation	ko03010//Ribosome	K02893	GO:0030529//intracellular ribonucleoprotein complex	GO:0005198//structural molecule activity	GO:0010467//gene expression
G1S	ncbi_112791794	ncbi_112791794	0.458	0.227	2.0879	1.14621	0.865178	2.41236e-164	1.79559e-159	PREDICTED: 2-methylene-furan-3-one reductase [Arachis ipaensis]	-	-	-	-	-	GO:0003824//catalytic activity;GO:0046914//transition metal ion binding	GO:0044710//single-organism metabolic process
G1S	ncbi_112716074	ncbi_112716074	0.279	0.11	1.06493	0.454675	1.22785	3.94665e-164	2.93761e-159	PREDICTED: NAD(P)H-quinone oxidoreductase subunit U, chloroplastic [Arachis duranensis]	-	-	-	-	-	-	-
G1S	ncbi_112758836	ncbi_112758836	0.269	0.105	1.02051	0.417738	1.28862	7.99847e-164	5.9535e-159	plant/F21F14-40 protein [Medicago truncatula]	-	-	-	-	GO:0009528//plastid inner membrane;GO:0031976//plastid thylakoid	-	GO:0006090//pyruvate metabolic process;GO:0006779//porphyrin-containing compound biosynthetic process;GO:0009668//plastid membrane organization;GO:0016072//rRNA metabolic process;GO:0043623//cellular protein complex assembly
G1S	ncbi_112782325	ncbi_112782325	0.416	0.2	1.83593	0.960317	0.934928	1.16159e-163	8.64604e-159	PREDICTED: soluble inorganic pyrophosphatase 6, chloroplastic-like [Arachis ipaensis]	Metabolism	Energy metabolism	ko00190//Oxidative phosphorylation	K01507	GO:0009526//plastid envelope;GO:0009532//plastid stroma	GO:0016462//pyrophosphatase activity;GO:0046872//metal ion binding	GO:0000097//sulfur amino acid biosynthetic process;GO:0006091//generation of precursor metabolites and energy;GO:0006605//protein targeting;GO:0006793//phosphorus metabolic process;GO:0009620//response to fungus;GO:0009683//indoleacetic acid metabolic process;GO:0009696//salicylic acid metabolic process;GO:0009755//hormone-mediated signaling pathway;GO:0009863//salicylic acid mediated signaling p…
G1S	ncbi_112733912	ncbi_112733912	0.477	0.241	2.20431	1.2394	0.830683	1.21179e-163	9.01968e-159	PREDICTED: 2-methylene-furan-3-one reductase [Arachis duranensis]	-	-	-	-	-	GO:0003824//catalytic activity;GO:0046914//transition metal ion binding	GO:0044710//single-organism metabolic process
G1S	ncbi_112706704	ncbi_112706704	0.322	0.137	1.25207	0.583988	1.1003	1.42149e-163	1.05806e-158	PREDICTED: outer envelope pore protein 16, chloroplastic isoform X1 [Arachis duranensis]	-	-	-	-	GO:0031224//intrinsic component of membrane	-	-
G1S	ncbi_112797457	ncbi_112797457	0.344	0.151	1.35829	0.659807	1.04167	2.79054e-163	2.07708e-158	Rubredoxin-1 [Glycine soja]	-	-	-	-	-	-	-
G1S	ncbi_112749859	ncbi_112749859	0.463	0.235	2.18346	1.19533	0.869205	4.78894e-163	3.56455e-158	PREDICTED: 40S ribosomal protein S3a [Arachis duranensis]	Genetic Information Processing	Translation	ko03010//Ribosome	K02984	GO:0015935//small ribosomal subunit	-	GO:0010467//gene expression
G1S	ncbi_112749555	ncbi_112749555	0.287	0.115	1.08633	0.47263	1.20068	4.97545e-163	3.70338e-158	PREDICTED: PGR5-like protein 1B, chloroplastic isoform X1 [Arachis ipaensis]	-	-	-	-	-	-	-
G1S	ncbi_112738161	ncbi_112738161	0.553	0.302	2.97861	1.70957	0.801004	9.55699e-163	7.11355e-158	PREDICTED: 50S ribosomal protein L3, chloroplastic-like [Arachis ipaensis]	Genetic Information Processing	Translation	ko03010//Ribosome	K02906	GO:0009526//plastid envelope;GO:0009532//plastid stroma;GO:0030529//intracellular ribonucleoprotein complex	GO:0003723//RNA binding;GO:0005198//structural molecule activity	GO:0006090//pyruvate metabolic process;GO:0006605//protein targeting;GO:0006779//porphyrin-containing compound biosynthetic process;GO:0010467//gene expression;GO:0016072//rRNA metabolic process;GO:0043623//cellular protein complex assembly
G1S	ncbi_112775236	ncbi_112775236	0.345	0.153	1.39096	0.663309	1.06833	2.35336e-162	1.75168e-157	PREDICTED: protein TIC 20-I, chloroplastic [Arachis ipaensis]	-	-	-	-	-	-	-
G1S	ncbi_112775179	ncbi_112775179	0.396	0.185	1.67621	0.866274	0.952307	3.2315e-162	2.4053e-157	PREDICTED: glutamyl-tRNA(Gln) amidotransferase subunit C, chloroplastic/mitochondrial-like [Arachis ipaensis]	Metabolism;Genetic Information Processing	Global and overview maps;Translation	ko01100//Metabolic pathways;ko00970//Aminoacyl-tRNA biosynthesis	K02435;K02435	-	-	-
G1S	ncbi_112790886	ncbi_112790886	0.469	0.237	2.21943	1.23318	0.847811	4.13694e-162	3.07925e-157	PREDICTED: aquaporin PIP1-3 [Arachis duranensis]	-	-	-	-	GO:0031224//intrinsic component of membrane	-	GO:0051234//establishment of localization
G1S	ncbi_112803089	ncbi_112803089	0.516	0.272	2.55417	1.45886	0.808019	7.74626e-162	5.76577e-157	PREDICTED: 50S ribosomal protein L27, chloroplastic-like [Arachis ipaensis]	Genetic Information Processing	Translation	ko03010//Ribosome	K02899	GO:0030529//intracellular ribonucleoprotein complex	-	GO:0010467//gene expression
G1S	ncbi_112754266	ncbi_112754266	0.282	0.113	1.09905	0.470708	1.22335	1.23813e-161	9.21575e-157	PREDICTED: probable aquaporin TIP-type [Arachis duranensis]	-	-	-	-	-	-	-
G1S	ncbi_112728158	ncbi_112728158	0.633	0.373	3.99587	2.40054	0.735147	1.84061e-161	1.37002e-156	Ubiquitin supergroup,Ribosomal protein L40e [Theobroma cacao]	Genetic Information Processing	Translation	ko03010//Ribosome	K02927	GO:0030529//intracellular ribonucleoprotein complex	-	GO:0010467//gene expression
G1S	ncbi_112708997	ncbi_112708997	0.283	0.114	1.09326	0.46611	1.22989	2.64206e-160	1.96656e-155	PREDICTED: calcium sensing receptor, chloroplastic [Arachis duranensis]	-	-	-	-	GO:0043231//intracellular membrane-bounded organelle	GO:0031559//oxidosqualene cyclase activity	GO:0006090//pyruvate metabolic process;GO:0006633//fatty acid biosynthetic process;GO:0006694//steroid biosynthetic process;GO:0006779//porphyrin-containing compound biosynthetic process;GO:0009668//plastid membrane organization;GO:0016104//triterpenoid biosynthetic process;GO:0016109//tetraterpenoid biosynthetic process;GO:0046471//phosphatidylglycerol metabolic process;GO:0048229//gametophyte d…
G1S	ncbi_112744639	ncbi_112744639	0.734	0.461	5.3693	3.43143	0.645921	3.29215e-160	2.45045e-155	PREDICTED: 60S ribosomal protein L30 [Glycine max]	Genetic Information Processing	Translation	ko03010//Ribosome	K02908	GO:0030529//intracellular ribonucleoprotein complex	-	GO:0010467//gene expression
G1S	ncbi_112794539	ncbi_112794539	0.347	0.156	1.4715	0.696455	1.07919	5.03838e-160	3.75022e-155	PREDICTED: uncharacterized protein LOC107474227 [Arachis duranensis]	-	-	-	-	-	-	-
G1S	ncbi_112751137	ncbi_112751137	0.28	0.112	0.994438	0.440567	1.17452	1.88897e-159	1.40602e-154	PREDICTED: uncharacterized protein LOC107644318 [Arachis ipaensis]	-	-	-	-	-	-	-
G1S	ncbi_112737891	ncbi_112737891	0.516	0.275	2.71957	1.54785	0.813111	1.92229e-158	1.43082e-153	PREDICTED: NAC domain-containing protein 72-like isoform X1 [Arachis ipaensis]	-	-	-	-	-	-	GO:0010467//gene expression;GO:0034645//cellular macromolecule biosynthetic process
G1S	ncbi_112764375	ncbi_112764375	0.748	0.475	5.27906	3.38093	0.642862	2.56468e-158	1.90897e-153	PREDICTED: glyceraldehyde-3-phosphate dehydrogenase B, chloroplastic [Arachis duranensis]	Metabolism;Metabolism;Metabolism	Global and overview maps;Global and overview maps;Energy metabolism	ko01100//Metabolic pathways;ko01200//Carbon metabolism;ko00710//Carbon fixation in photosynthetic organisms	K05298;K05298;K05298	-	GO:0000166//nucleotide binding;GO:0004672//protein kinase activity;GO:0016903//oxidoreductase activity, acting on the aldehyde or oxo group of donors;GO:0032550//purine ribonucleoside binding	GO:0006396//RNA processing;GO:0006464//cellular protein modification process;GO:0019318//hexose metabolic process
G1S	ncbi_112780088	ncbi_112780088	0.527	0.279	2.62247	1.55742	0.751774	9.87103e-158	7.3473e-153	PREDICTED: aquaporin PIP2-2 [Arachis ipaensis]	-	-	-	-	-	-	-
G1S	ncbi_112791590	ncbi_112791590	0.329	0.143	1.27225	0.618647	1.04019	1.68215e-157	1.25208e-152	PREDICTED: thylakoid lumenal 15 kDa protein 1, chloroplastic [Arachis duranensis]	-	-	-	-	-	-	-
G1S	ncbi_112705283	ncbi_112705283	0.484	0.249	2.32829	1.32068	0.817988	2.97486e-157	2.21428e-152	PREDICTED: 40S ribosomal protein S15a-1 [Arachis duranensis]	Genetic Information Processing	Translation	ko03010//Ribosome	K02957	GO:0030529//intracellular ribonucleoprotein complex	-	GO:0010467//gene expression
G1S	ncbi_112733814	ncbi_112733814	0.467	0.241	2.26216	1.23061	0.87833	3.23309e-157	2.40649e-152	PREDICTED: serine hydroxymethyltransferase, mitochondrial [Arachis ipaensis]	Metabolism;Metabolism;Metabolism;Metabolism;Metabolism;Metabolism;Metabolism;Metabolism	Global and overview maps;Global and overview maps;Global and overview maps;Global and overview maps;Carbohydrate metabolism;Amino acid metabolism;Metabolism of other amino acids;Metabolism of cofactors and vitamins	ko01100//Metabolic pathways;ko01110//Biosynthesis of secondary metabolites;ko01200//Carbon metabolism;ko01230//Biosynthesis of amino acids;ko00630//Glyoxylate and dicarboxylate metabolism;ko00260//Glycine, serine and threonine metabolism;ko00460//Cyanoamino acid metabolism;ko00670//One carbon pool by folate	K00600;K00600;K00600;K00600;K00600;K00600;K00600;K00600	-	-	-
G1S	ncbi_112786911	ncbi_112786911	0.337	0.149	1.35624	0.661839	1.03507	6.0838e-157	4.52835e-152	PREDICTED: plastidal glycolate/glycerate translocator 1, chloroplastic-like [Arachis ipaensis]	-	-	-	-	-	-	-
G1S	ncbi_112701958	ncbi_112701958	0.436	0.218	1.94989	1.05483	0.886374	1.06437e-156	7.92241e-152	perchloric acid soluble translation inhibitor protein [Arachis hypogaea]	-	-	-	-	-	GO:0003824//catalytic activity	-
G1S	ncbi_112797889	ncbi_112797889	0.286	0.118	1.08762	0.47493	1.19539	3.27112e-156	2.43479e-151	PREDICTED: protein SPIRAL1-like 2 [Arachis duranensis]	-	-	-	-	-	-	-
G1S	ncbi_112734503	ncbi_112734503	0.267	0.106	1.04348	0.448199	1.21919	8.2955e-156	6.17459e-151	PREDICTED: protein CURVATURE THYLAKOID 1B, chloroplastic-like [Arachis duranensis]	-	-	-	-	GO:0000229//cytoplasmic chromosome;GO:0009522//photosystem I;GO:0009526//plastid envelope;GO:0031976//plastid thylakoid;GO:0044434//chloroplast part	-	GO:0001101//response to acid chemical;GO:0006739//NADP metabolic process;GO:0009668//plastid membrane organization;GO:0009767//photosynthetic electron transport chain;GO:0016072//rRNA metabolic process;GO:0031399//regulation of protein modification process;GO:0043623//cellular protein complex assembly
G1S	ncbi_112789826	ncbi_112789826	0.446	0.225	2.13728	1.18103	0.855733	2.61765e-155	1.94839e-150	PREDICTED: ethylene-responsive transcription factor 9-like [Arachis duranensis]	-	-	-	-	-	-	-
G1S	ncbi_112743640	ncbi_112743640	0.512	0.275	2.76145	1.57193	0.812893	2.98741e-154	2.22362e-149	PREDICTED: vacuolar cation/proton exchanger 3-like [Arachis duranensis]	-	-	-	-	GO:0031224//intrinsic component of membrane	GO:0015368//calcium:cation antiporter activity	GO:0006816//calcium ion transport;GO:0044763//single-organism cellular process
G1S	ncbi_112726875	ncbi_112726875	0.396	0.19	1.70594	0.893701	0.932706	3.08439e-154	2.2958e-149	PREDICTED: chloroplast stem-loop binding protein of 41 kDa a, chloroplastic [Arachis ipaensis]	-	-	-	-	-	-	-
G1S	ncbi_112750217	ncbi_112750217	0.289	0.12	1.1081	0.498655	1.15197	7.34697e-154	5.46857e-149	NAD(P)-linked oxidoreductase-like protein [Medicago truncatula]	-	-	-	-	GO:0031976//plastid thylakoid;GO:0044434//chloroplast part	-	GO:0044237//cellular metabolic process
G1S	ncbi_112745427	ncbi_112745427	0.645	0.378	3.90547	2.44292	0.676891	2.04226e-152	1.52012e-147	PREDICTED: magnesium-chelatase subunit ChlH, chloroplastic [Arachis ipaensis]	Metabolism;Metabolism;Metabolism	Global and overview maps;Global and overview maps;Metabolism of cofactors and vitamins	ko01100//Metabolic pathways;ko01110//Biosynthesis of secondary metabolites;ko00860//Porphyrin and chlorophyll metabolism	K03403;K03403;K03403	-	GO:0051003//ligase activity, forming nitrogen-metal bonds, forming coordination complexes	GO:0006779//porphyrin-containing compound biosynthetic process
G1S	ncbi_112707775	ncbi_112707775	0.529	0.287	2.64389	1.56579	0.755771	2.44869e-152	1.82264e-147	PREDICTED: 50S ribosomal protein L28, chloroplastic-like [Arachis duranensis]	Genetic Information Processing	Translation	ko03010//Ribosome	K02902	GO:0030529//intracellular ribonucleoprotein complex	-	GO:0010467//gene expression
G1S	ncbi_112726602	ncbi_112726602	0.267	0.107	1.01761	0.442526	1.20136	2.45789e-152	1.82948e-147	PREDICTED: protein CURVATURE THYLAKOID 1B, chloroplastic-like [Arachis duranensis]	-	-	-	-	GO:0000229//cytoplasmic chromosome;GO:0009522//photosystem I;GO:0009526//plastid envelope;GO:0031976//plastid thylakoid;GO:0044434//chloroplast part	-	GO:0001101//response to acid chemical;GO:0006739//NADP metabolic process;GO:0009668//plastid membrane organization;GO:0009767//photosynthetic electron transport chain;GO:0016072//rRNA metabolic process;GO:0031399//regulation of protein modification process;GO:0043623//cellular protein complex assembly
G1S	ncbi_112743849	ncbi_112743849	0.354	0.162	1.4325	0.726681	0.979143	3.94854e-152	2.93902e-147	PREDICTED: uncharacterized protein LOC107637937 [Arachis ipaensis]	-	-	-	-	-	-	-
G1S	ncbi_112701761	ncbi_112701761	0.28	0.115	1.06497	0.466363	1.19128	4.29378e-152	3.19599e-147	PREDICTED: glucose-1-phosphate adenylyltransferase small subunit 2, chloroplastic [Arachis duranensis]	Metabolism;Metabolism;Metabolism;Metabolism	Global and overview maps;Global and overview maps;Carbohydrate metabolism;Carbohydrate metabolism	ko01100//Metabolic pathways;ko01110//Biosynthesis of secondary metabolites;ko00500//Starch and sucrose metabolism;ko00520//Amino sugar and nucleotide sugar metabolism	K00975;K00975;K00975;K00975	GO:0009536//plastid	GO:0070566//adenylyltransferase activity	GO:0005977//glycogen metabolic process;GO:0005982//starch metabolic process
G1S	ncbi_112726886	ncbi_112726886	0.571	0.32	3.08099	1.84813	0.737328	5.9629e-152	4.43836e-147	ribosome recycling factor [Arachis hypogaea]	-	-	-	-	-	-	-
G1S	ncbi_112712469	ncbi_112712469	0.256	0.101	0.951101	0.400229	1.24877	4.34995e-151	3.2378e-146	PREDICTED: probable inactive serine/threonine-protein kinase slob2 [Arachis ipaensis]	-	-	-	-	GO:0031976//plastid thylakoid;GO:0044434//chloroplast part	-	GO:0009639//response to red or far red light
G1S	ncbi_112797021	ncbi_112797021	0.511	0.277	2.81396	1.58684	0.826447	8.00622e-151	5.95927e-146	PREDICTED: vacuolar cation/proton exchanger 3-like [Arachis duranensis]	-	-	-	-	GO:0031224//intrinsic component of membrane	GO:0015368//calcium:cation antiporter activity	GO:0006816//calcium ion transport;GO:0044763//single-organism cellular process
G1S	ncbi_112720025	ncbi_112720025	0.358	0.165	1.45974	0.754275	0.952551	8.93837e-151	6.65309e-146	PREDICTED: uncharacterized protein LOC107608346 [Arachis ipaensis]	-	-	-	-	-	-	-
G1S	ncbi_112702300	ncbi_112702300	0.36	0.168	1.50978	0.751079	1.00731	1.00563e-150	7.48517e-146	PREDICTED: uroporphyrinogen decarboxylase [Arachis ipaensis]	Metabolism;Metabolism;Metabolism	Global and overview maps;Global and overview maps;Metabolism of cofactors and vitamins	ko01100//Metabolic pathways;ko01110//Biosynthesis of secondary metabolites;ko00860//Porphyrin and chlorophyll metabolism	K01599;K01599;K01599	GO:0009526//plastid envelope;GO:0009532//plastid stroma	GO:0016830//carbon-carbon lyase activity	GO:0006779//porphyrin-containing compound biosynthetic process
G1S	ncbi_112789418	ncbi_112789418	0.255	0.101	0.941219	0.389648	1.27236	2.54348e-150	1.89319e-145	PREDICTED: aminoacyl tRNA synthase complex-interacting multifunctional protein 1 [Arachis duranensis]	-	-	-	-	-	-	-
G1S	ncbi_112771606	ncbi_112771606	0.323	0.144	1.30281	0.616228	1.08009	3.00825e-150	2.23913e-145	PREDICTED: outer envelope pore protein 16, chloroplastic isoform X1 [Arachis ipaensis]	-	-	-	-	GO:0031224//intrinsic component of membrane	-	-
G1S	ncbi_112790300	ncbi_112790300	0.432	0.216	1.89331	1.04981	0.850773	3.19193e-150	2.37585e-145	PREDICTED: 50S ribosomal protein L3, chloroplastic-like [Arachis duranensis]	Genetic Information Processing	Translation	ko03010//Ribosome	K02906	GO:0009526//plastid envelope;GO:0009532//plastid stroma;GO:0030529//intracellular ribonucleoprotein complex	GO:0003723//RNA binding;GO:0005198//structural molecule activity	GO:0006090//pyruvate metabolic process;GO:0006605//protein targeting;GO:0006779//porphyrin-containing compound biosynthetic process;GO:0010467//gene expression;GO:0016072//rRNA metabolic process;GO:0043623//cellular protein complex assembly
G1S	ncbi_112797112	ncbi_112797112	0.334	0.152	1.35106	0.667581	1.01708	8.92956e-149	6.64654e-144	PREDICTED: argininosuccinate synthase, chloroplastic [Arachis duranensis]	Metabolism;Metabolism;Metabolism;Metabolism;Metabolism	Global and overview maps;Global and overview maps;Global and overview maps;Amino acid metabolism;Amino acid metabolism	ko01100//Metabolic pathways;ko01110//Biosynthesis of secondary metabolites;ko01230//Biosynthesis of amino acids;ko00250//Alanine, aspartate and glutamate metabolism;ko00220//Arginine biosynthesis	K01940;K01940;K01940;K01940;K01940	-	GO:0032550//purine ribonucleoside binding	GO:0006525//arginine metabolic process
G1S	ncbi_112696114	ncbi_112696114	0.53	0.293	2.8068	1.63904	0.776079	3.33438e-148	2.48188e-143	microsomal omega-6 fatty acid desaturase [Arachis hypogaea]	Metabolism;Metabolism	Global and overview maps;Lipid metabolism	ko01212//Fatty acid metabolism;ko01040//Biosynthesis of unsaturated fatty acids	K10256;K10256	GO:0031090//organelle membrane;GO:0031224//intrinsic component of membrane	GO:0016705//oxidoreductase activity, acting on paired donors, with incorporation or reduction of molecular oxygen	GO:0006633//fatty acid biosynthetic process
G1S	ncbi_112726944	ncbi_112726944	0.536	0.295	2.62994	1.58995	0.726049	2.45605e-147	1.82811e-142	PREDICTED: 2-methyl-6-phytyl-1,4-hydroquinone methyltransferase, chloroplastic [Arachis ipaensis]	Metabolism;Metabolism;Metabolism	Global and overview maps;Global and overview maps;Metabolism of cofactors and vitamins	ko01100//Metabolic pathways;ko01110//Biosynthesis of secondary metabolites;ko00130//Ubiquinone and other terpenoid-quinone biosynthesis	K12502;K12502;K12502	GO:0036338//viral membrane	GO:0016741//transferase activity, transferring one-carbon groups	GO:0008152//metabolic process
G1S	ncbi_112723466	ncbi_112723466	0.552	0.308	2.9313	1.77336	0.725058	4.16891e-146	3.10304e-141	PREDICTED: 50S ribosomal protein L35, chloroplastic [Arachis ipaensis]	Genetic Information Processing	Translation	ko03010//Ribosome	K02916	GO:0030529//intracellular ribonucleoprotein complex	-	-
G1S	ncbi_112764929	ncbi_112764929	0.283	0.119	1.06946	0.489724	1.12684	4.66802e-146	3.47455e-141	PREDICTED: protein STAY-GREEN LIKE, chloroplastic [Arachis ipaensis]	Metabolism;Metabolism	Global and overview maps;Metabolism of cofactors and vitamins	ko01110//Biosynthesis of secondary metabolites;ko00860//Porphyrin and chlorophyll metabolism	K22013;K22013	-	-	-
G1S	ncbi_112772554	ncbi_112772554	0.253	0.1	0.924475	0.393697	1.23155	1.32725e-145	9.8791e-141	PREDICTED: thylakoid lumenal 19 kDa protein, chloroplastic [Arachis ipaensis]	-	-	-	-	GO:0009521//photosystem	-	GO:0044237//cellular metabolic process
G1S	ncbi_112748829	ncbi_112748829	0.274	0.115	1.03781	0.448385	1.21073	7.94184e-145	5.91135e-140	synechocystis YCF37-like protein [Phaseolus vulgaris]	-	-	-	-	GO:0009507//chloroplast;GO:0009579//thylakoid	-	GO:0044763//single-organism cellular process
G1S	ncbi_112766717	ncbi_112766717	0.262	0.107	0.982167	0.426666	1.20286	2.69087e-144	2.00289e-139	PREDICTED: protein phosphatase 2C 57 isoform X1 [Arachis ipaensis]	-	-	-	-	-	-	-
G1S	ncbi_112801359	ncbi_112801359	0.296	0.127	1.17785	0.556939	1.08056	7.59134e-144	5.65046e-139	rubredoxin family protein [Phaseolus vulgaris]	-	-	-	-	-	-	-
G1S	ncbi_112758207	ncbi_112758207	0.433	0.222	1.97513	1.0981	0.846944	1.49978e-143	1.11633e-138	PREDICTED: superoxide dismutase [Cu-Zn] [Arachis ipaensis]	Cellular Processes	Transport and catabolism	ko04146//Peroxisome	K04565	GO:0043231//intracellular membrane-bounded organelle;GO:0044444//cytoplasmic part	GO:0003824//catalytic activity;GO:0043169//cation binding	GO:0006006//glucose metabolic process;GO:0006090//pyruvate metabolic process;GO:0006801//superoxide metabolic process;GO:0006950//response to stress;GO:0010038//response to metal ion
G1S	ncbi_112696267	ncbi_112696267	0.47	0.248	2.35307	1.36231	0.788485	3.10744e-142	2.31296e-137	PREDICTED: auxin-induced protein 22E-like [Arachis duranensis]	Environmental Information Processing	Signal transduction	ko04075//Plant hormone signal transduction	K14484	-	-	GO:0009987//cellular process
G1S	ncbi_112709845	ncbi_112709845	0.338	0.157	1.37338	0.710678	0.950467	6.32175e-141	4.70547e-136	PREDICTED: protein TIC 20-I, chloroplastic [Arachis duranensis]	-	-	-	-	-	-	-
G1S	ncbi_112770851	ncbi_112770851	0.429	0.219	1.87132	1.0708	0.805377	7.87724e-141	5.86326e-136	PREDICTED: uncharacterized protein LOC107613247 isoform X2 [Arachis ipaensis]	-	-	-	-	-	-	-
G1S	ncbi_112705729	ncbi_112705729	0.266	0.112	1.09737	0.469483	1.22491	1.28989e-140	9.60106e-136	PREDICTED: peroxidase 42 [Arachis duranensis]	Metabolism;Metabolism;Metabolism	Global and overview maps;Global and overview maps;Biosynthesis of other secondary metabolites	ko01100//Metabolic pathways;ko01110//Biosynthesis of secondary metabolites;ko00940//Phenylpropanoid biosynthesis	K00430;K00430;K00430	-	GO:0003824//catalytic activity;GO:0043169//cation binding;GO:0046906//tetrapyrrole binding	GO:0000097//sulfur amino acid biosynthetic process;GO:0006873//cellular ion homeostasis;GO:0006970//response to osmotic stress;GO:0009746//response to hexose;GO:0019758//glycosinolate biosynthetic process;GO:0030001//metal ion transport;GO:0042044//fluid transport;GO:0042743//hydrogen peroxide metabolic process
G1S	ncbi_112791708	ncbi_112791708	0.439	0.227	1.97273	1.12373	0.811895	1.48052e-140	1.10199e-135	PREDICTED: serine hydroxymethyltransferase, mitochondrial [Arachis duranensis]	Metabolism;Metabolism;Metabolism;Metabolism;Metabolism;Metabolism;Metabolism;Metabolism	Global and overview maps;Global and overview maps;Global and overview maps;Global and overview maps;Carbohydrate metabolism;Amino acid metabolism;Metabolism of other amino acids;Metabolism of cofactors and vitamins	ko01100//Metabolic pathways;ko01110//Biosynthesis of secondary metabolites;ko01200//Carbon metabolism;ko01230//Biosynthesis of amino acids;ko00630//Glyoxylate and dicarboxylate metabolism;ko00260//Glycine, serine and threonine metabolism;ko00460//Cyanoamino acid metabolism;ko00670//One carbon pool by folate	K00600;K00600;K00600;K00600;K00600;K00600;K00600;K00600	-	-	-
G1S	ncbi_112750154	ncbi_112750154	0.333	0.155	1.36175	0.674471	1.01364	2.05922e-140	1.53274e-135	PREDICTED: glutathione S-transferase U17-like isoform X1 [Arachis ipaensis]	Metabolism	Metabolism of other amino acids	ko00480//Glutathione metabolism	K00799	-	-	-
G1S	ncbi_112744269	ncbi_112744269	0.251	0.101	0.909248	0.388078	1.22833	2.76934e-140	2.0613e-135	PREDICTED: thioredoxin F-type, chloroplastic-like [Arachis ipaensis]	-	-	-	-	-	-	GO:0044699//single-organism process
G1S	ncbi_112789211	ncbi_112789211	0.509	0.278	2.59369	1.55047	0.742299	3.00974e-140	2.24024e-135	PREDICTED: peptidyl-prolyl cis-trans isomerase-like [Arachis duranensis]	-	-	-	-	-	-	-
G1S	ncbi_112801506	ncbi_112801506	0.289	0.125	1.11941	0.531469	1.07468	4.25108e-140	3.1642e-135	PREDICTED: probable aquaporin TIP2-2 [Arachis duranensis]	-	-	-	-	GO:0031224//intrinsic component of membrane	-	GO:0051234//establishment of localization
G1S	ncbi_112702425	ncbi_112702425	0.485	0.262	2.55108	1.47969	0.785816	4.25294e-140	3.16559e-135	PREDICTED: probable aquaporin PIP-type 7a [Arachis duranensis]	-	-	-	-	-	-	-
G1S	ncbi_112734945	ncbi_112734945	0.471	0.249	2.14556	1.28298	0.741858	7.28454e-140	5.4221e-135	PREDICTED: mitochondrial dicarboxylate/tricarboxylate transporter DTC [Arachis ipaensis]	-	-	-	-	GO:0005911//cell-cell junction;GO:0009526//plastid envelope;GO:0019866//organelle inner membrane;GO:0030312//external encapsulating structure;GO:0031224//intrinsic component of membrane	GO:0046943//carboxylic acid transmembrane transporter activity	GO:0006006//glucose metabolic process;GO:0006090//pyruvate metabolic process;GO:0006842//tricarboxylic acid transport;GO:0010038//response to metal ion;GO:0045333//cellular respiration
G1S	ncbi_112734660	ncbi_112734660	0.391	0.193	1.64187	0.904507	0.860137	1.14984e-139	8.55862e-135	PREDICTED: peptidyl-prolyl cis-trans isomerase FKBP13, chloroplastic [Arachis ipaensis]	-	-	-	-	GO:0031978//plastid thylakoid lumen	GO:0016859//cis-trans isomerase activity	GO:0006090//pyruvate metabolic process;GO:0006633//fatty acid biosynthetic process;GO:0006779//porphyrin-containing compound biosynthetic process;GO:0009886//post-embryonic morphogenesis;GO:0016109//tetraterpenoid biosynthetic process;GO:0044267//cellular protein metabolic process
G1S	ncbi_112714505	ncbi_112714505	0.271	0.114	1.01288	0.456505	1.14976	1.66546e-139	1.23965e-134	PREDICTED: magnesium-chelatase subunit ChlI, chloroplastic-like [Arachis duranensis]	Metabolism;Metabolism;Metabolism	Global and overview maps;Global and overview maps;Metabolism of cofactors and vitamins	ko01100//Metabolic pathways;ko01110//Biosynthesis of secondary metabolites;ko00860//Porphyrin and chlorophyll metabolism	K03405;K03405;K03405	-	-	-
G1S	ncbi_112714954	ncbi_112714954	0.277	0.117	1.02659	0.486746	1.07662	1.96435e-138	1.46213e-133	PREDICTED: probable plastid-lipid-associated protein 4, chloroplastic [Arachis duranensis]	-	-	-	-	-	-	-
G1S	ncbi_112800494	ncbi_112800494	0.481	0.261	2.43966	1.42343	0.777304	3.85932e-138	2.87261e-133	PREDICTED: 60S ribosomal protein L26-1 [Arachis duranensis]	Genetic Information Processing	Translation	ko03010//Ribosome	K02898	GO:0044391//ribosomal subunit	-	GO:0010467//gene expression
G1S	ncbi_112732927	ncbi_112732927	0.256	0.105	0.917679	0.410714	1.15985	5.28234e-138	3.9318e-133	PREDICTED: magnesium protoporphyrin IX methyltransferase, chloroplastic [Arachis ipaensis]	Metabolism;Metabolism;Metabolism	Global and overview maps;Global and overview maps;Metabolism of cofactors and vitamins	ko01100//Metabolic pathways;ko01110//Biosynthesis of secondary metabolites;ko00860//Porphyrin and chlorophyll metabolism	K03428;K03428;K03428	GO:0031976//plastid thylakoid;GO:0042170//plastid membrane;GO:0044434//chloroplast part	GO:0008171//O-methyltransferase activity	GO:0006090//pyruvate metabolic process;GO:0006468//protein phosphorylation;GO:0006779//porphyrin-containing compound biosynthetic process;GO:0043269//regulation of ion transport
G1S	ncbi_112714306	ncbi_112714306	0.586	0.343	3.2901	2.04584	0.685442	1.62695e-137	1.21099e-132	PREDICTED: 60S ribosomal protein L18a [Arachis duranensis]	Genetic Information Processing	Translation	ko03010//Ribosome	K02882	GO:0030529//intracellular ribonucleoprotein complex	-	GO:0010467//gene expression
G1S	ncbi_112797607	ncbi_112797607	0.973	0.823	70.2847	45.2402	0.635605	1.68763e-137	1.25615e-132	PREDICTED: LETM1 and EF-hand domain-containing protein 1, mitochondrial-like [Arachis ipaensis]	-	-	-	-	GO:0031224//intrinsic component of membrane;GO:0043231//intracellular membrane-bounded organelle	-	-
G1S	ncbi_112743487	ncbi_112743487	0.269	0.114	1.00487	0.456532	1.13822	4.55003e-137	3.38673e-132	PREDICTED: fructose-1,6-bisphosphatase, chloroplastic [Arachis ipaensis]	Metabolism;Metabolism;Metabolism;Metabolism;Metabolism;Metabolism;Metabolism	Global and overview maps;Global and overview maps;Global and overview maps;Carbohydrate metabolism;Energy metabolism;Carbohydrate metabolism;Carbohydrate metabolism	ko01100//Metabolic pathways;ko01110//Biosynthesis of secondary metabolites;ko01200//Carbon metabolism;ko00010//Glycolysis / Gluconeogenesis;ko00710//Carbon fixation in photosynthetic organisms;ko00051//Fructose and mannose metabolism;ko00030//Pentose phosphate pathway	K03841;K03841;K03841;K03841;K03841;K03841;K03841	GO:0009536//plastid	GO:0043169//cation binding;GO:0050308//sugar-phosphatase activity	GO:0006796//phosphate-containing compound metabolic process;GO:0015977//carbon fixation
G1S	ncbi_112702648	ncbi_112702648	0.316	0.143	1.26221	0.629419	1.00386	1.10465e-136	8.22221e-132	PREDICTED: CBS domain-containing protein CBSX3, mitochondrial-like [Arachis ipaensis]	-	-	-	-	-	GO:0017076//purine nucleotide binding;GO:0046914//transition metal ion binding	GO:0006090//pyruvate metabolic process;GO:0006970//response to osmotic stress;GO:0006996//organelle organization;GO:0010038//response to metal ion;GO:0019725//cellular homeostasis;GO:0042044//fluid transport
G1S	ncbi_112754293	ncbi_112754293	0.591	0.34	3.11505	1.97606	0.65663	3.47618e-136	2.58742e-131	PREDICTED: triosephosphate isomerase, chloroplastic [Arachis ipaensis]	Metabolism;Metabolism;Metabolism;Metabolism;Metabolism;Metabolism;Metabolism;Metabolism	Global and overview maps;Global and overview maps;Global and overview maps;Global and overview maps;Carbohydrate metabolism;Energy metabolism;Carbohydrate metabolism;Carbohydrate metabolism	ko01100//Metabolic pathways;ko01110//Biosynthesis of secondary metabolites;ko01200//Carbon metabolism;ko01230//Biosynthesis of amino acids;ko00010//Glycolysis / Gluconeogenesis;ko00710//Carbon fixation in photosynthetic organisms;ko00051//Fructose and mannose metabolism;ko00562//Inositol phosphate metabolism	K01803;K01803;K01803;K01803;K01803;K01803;K01803;K01803	-	GO:0016861//intramolecular oxidoreductase activity, interconverting aldoses and ketoses	GO:0006090//pyruvate metabolic process
G1S	ncbi_112755922	ncbi_112755922	0.384	0.19	1.63919	0.907099	0.853649	4.21143e-136	3.13469e-131	PREDICTED: glycine dehydrogenase (decarboxylating), mitochondrial [Arachis ipaensis]	Metabolism;Metabolism;Metabolism;Metabolism;Metabolism	Global and overview maps;Global and overview maps;Global and overview maps;Carbohydrate metabolism;Amino acid metabolism	ko01100//Metabolic pathways;ko01110//Biosynthesis of secondary metabolites;ko01200//Carbon metabolism;ko00630//Glyoxylate and dicarboxylate metabolism;ko00260//Glycine, serine and threonine metabolism	K00281;K00281;K00281;K00281;K00281	-	GO:0016642//oxidoreductase activity, acting on the CH-NH2 group of donors, disulfide as acceptor;GO:0043168//anion binding	GO:0006544//glycine metabolic process
G1S	ncbi_112749907	ncbi_112749907	0.252	0.103	1.03118	0.460227	1.16387	5.49727e-136	4.09179e-131	PREDICTED: tryptophan synthase beta chain 1-like [Arachis ipaensis]	Metabolism;Metabolism;Metabolism;Metabolism;Metabolism	Global and overview maps;Global and overview maps;Global and overview maps;Amino acid metabolism;Amino acid metabolism	ko01100//Metabolic pathways;ko01110//Biosynthesis of secondary metabolites;ko01230//Biosynthesis of amino acids;ko00260//Glycine, serine and threonine metabolism;ko00400//Phenylalanine, tyrosine and tryptophan biosynthesis	K01696;K01696;K01696;K01696;K01696	-	GO:0016836//hydro-lyase activity	GO:0006586//indolalkylamine metabolic process
G1S	ncbi_112755841	ncbi_112755841	0.421	0.216	1.84499	1.05888	0.80108	6.51414e-136	4.84867e-131	PREDICTED: probable small nuclear ribonucleoprotein G [Arachis duranensis]	Genetic Information Processing	Transcription	ko03040//Spliceosome	K11099	GO:0032991//macromolecular complex	-	-
G1S	ncbi_112695549	ncbi_112695549	0.413	0.211	1.83687	1.04266	0.816984	6.82597e-136	5.08078e-131	PREDICTED: 60S ribosomal protein L22-2 [Arachis duranensis]	Genetic Information Processing	Translation	ko03010//Ribosome	K02891	-	-	-
G1S	ncbi_112749945	ncbi_112749945	0.491	0.269	2.49708	1.48543	0.749365	3.197e-135	2.37962e-130	PREDICTED: upstream activation factor subunit UAF30-like [Arachis duranensis]	-	-	-	-	-	-	-
G1S	ncbi_112711730	ncbi_112711730	0.277	0.12	1.05554	0.493334	1.09734	4.48719e-135	3.33995e-130	PREDICTED: CDGSH iron-sulfur domain-containing protein NEET [Arachis duranensis]	-	-	-	-	-	GO:0051536//iron-sulfur cluster binding	-
G1S	ncbi_112800906	ncbi_112800906	0.256	0.106	0.924466	0.423038	1.12783	4.57631e-135	3.40629e-130	NAD(P)-linked oxidoreductase-like protein [Medicago truncatula]	-	-	-	-	GO:0031976//plastid thylakoid;GO:0044434//chloroplast part	-	GO:0006090//pyruvate metabolic process;GO:0043623//cellular protein complex assembly
G1S	ncbi_112733792	ncbi_112733792	0.525	0.293	2.74917	1.67334	0.716271	5.4631e-135	4.06635e-130	PREDICTED: cell wall integrity and stress response component 1-like [Arachis ipaensis]	-	-	-	-	-	-	-
G1S	ncbi_112697791	ncbi_112697791	0.401	0.205	1.90911	1.04027	0.875946	2.51895e-134	1.87493e-129	PREDICTED: probable isoaspartyl peptidase/L-asparaginase 2 [Arachis duranensis]	-	-	-	-	-	GO:0003824//catalytic activity	-
G1S	ncbi_112776140	ncbi_112776140	0.405	0.206	1.74482	0.989503	0.818304	1.39614e-133	1.03919e-128	PREDICTED: peptidyl-prolyl cis-trans isomerase [Arachis ipaensis]	-	-	-	-	GO:0009534//chloroplast thylakoid;GO:0016020//membrane;GO:0031977//thylakoid lumen	GO:0005488//binding;GO:0016859//cis-trans isomerase activity	GO:0044267//cellular protein metabolic process
G1S	ncbi_112764759	ncbi_112764759	0.284	0.124	1.08935	0.525127	1.05273	1.70173e-133	1.26665e-128	PREDICTED: glutamyl-tRNA reductase 1, chloroplastic-like [Arachis ipaensis]	Metabolism;Metabolism;Metabolism	Global and overview maps;Global and overview maps;Metabolism of cofactors and vitamins	ko01100//Metabolic pathways;ko01110//Biosynthesis of secondary metabolites;ko00860//Porphyrin and chlorophyll metabolism	K02492;K02492;K02492	-	GO:0000166//nucleotide binding;GO:0016620//oxidoreductase activity, acting on the aldehyde or oxo group of donors, NAD or NADP as acceptor	GO:0018130//heterocycle biosynthetic process;GO:0044710//single-organism metabolic process
G1S	ncbi_112710232	ncbi_112710232	0.579	0.34	3.3201	2.0737	0.679017	2.20868e-133	1.64399e-128	PREDICTED: 50S ribosomal protein L4, chloroplastic [Arachis duranensis]	Genetic Information Processing	Translation	ko03010//Ribosome	K02926	-	-	-
G1S	ncbi_112790411	ncbi_112790411	0.636	0.382	3.70364	2.39989	0.625972	2.29906e-133	1.71126e-128	PREDICTED: 28 kDa ribonucleoprotein, chloroplastic [Arachis duranensis]	-	-	-	-	-	-	-
G1S	ncbi_112784281	ncbi_112784281	0.299	0.134	1.15511	0.564223	1.0337	3.31284e-133	2.46585e-128	PREDICTED: 33 kDa ribonucleoprotein, chloroplastic [Arachis ipaensis]	-	-	-	-	-	-	-
G1S	ncbi_112714826	ncbi_112714826	0.386	0.192	1.70903	0.984003	0.796441	1.99706e-132	1.48647e-127	PREDICTED: classical arabinogalactan protein 1-like [Arachis duranensis]	-	-	-	-	-	-	-
G1S	ncbi_112736718	ncbi_112736718	0.347	0.166	1.40931	0.754367	0.901646	3.95278e-132	2.94217e-127	PREDICTED: chloroplast stem-loop binding protein of 41 kDa a, chloroplastic [Arachis duranensis]	-	-	-	-	-	-	-
G1S	ncbi_112733249	ncbi_112733249	0.283	0.124	1.07401	0.525492	1.03127	6.94281e-131	5.16774e-126	PREDICTED: uncharacterized protein LOC107631131 isoform X1 [Arachis ipaensis]	-	-	-	-	-	-	-
G1S	ncbi_112765009	ncbi_112765009	0.409	0.209	1.79244	1.03882	0.786971	3.33817e-130	2.4847e-125	PREDICTED: thylakoid lumenal 29 kDa protein, chloroplastic isoform X1 [Arachis ipaensis]	Metabolism;Metabolism	Metabolism of other amino acids;Carbohydrate metabolism	ko00480//Glutathione metabolism;ko00053//Ascorbate and aldarate metabolism	K00434;K00434	GO:0031978//plastid thylakoid lumen;GO:0044434//chloroplast part	GO:0003824//catalytic activity;GO:0046906//tetrapyrrole binding	GO:0005982//starch metabolic process;GO:0006090//pyruvate metabolic process;GO:0006091//generation of precursor metabolites and energy;GO:0006739//NADP metabolic process;GO:0006779//porphyrin-containing compound biosynthetic process;GO:0006950//response to stress;GO:0009639//response to red or far red light;GO:0009886//post-embryonic morphogenesis;GO:0016072//rRNA metabolic process;GO:0019757//gl…
G1S	ncbi_112772584	ncbi_112772584	0.581	0.343	3.25407	2.05343	0.664208	1.06075e-129	7.89546e-125	PREDICTED: 60S ribosomal protein L28-1-like [Arachis duranensis]	Genetic Information Processing	Translation	ko03010//Ribosome	K02903	-	-	-
G1S	ncbi_112741675	ncbi_112741675	0.402	0.205	1.71321	0.991927	0.7884	1.10888e-129	8.25372e-125	PREDICTED: 30S ribosomal protein S13, chloroplastic-like [Arachis ipaensis]	Genetic Information Processing	Translation	ko03010//Ribosome	K02952	-	-	-
G1S	ncbi_112717012	ncbi_112717012	0.291	0.131	1.09458	0.537267	1.02666	1.61082e-129	1.19898e-124	PREDICTED: uncharacterized protein LOC107471833 [Arachis duranensis]	-	-	-	-	-	-	-
G1S	ncbi_112777487	ncbi_112777487	0.622	0.376	3.60087	2.30757	0.64197	2.95675e-129	2.2008e-124	PREDICTED: 60S ribosomal protein L30-like [Arachis ipaensis]	Genetic Information Processing	Translation	ko03010//Ribosome	K02908	GO:0030529//intracellular ribonucleoprotein complex	-	GO:0010467//gene expression
G1S	ncbi_112758091	ncbi_112758091	0.4	0.206	1.771	0.992155	0.835926	3.77977e-129	2.8134e-124	PREDICTED: 60S ribosomal protein L22-2 [Arachis duranensis]	Genetic Information Processing	Translation	ko03010//Ribosome	K02891	-	-	-
G1S	ncbi_112797408	ncbi_112797408	0.504	0.283	2.5326	1.5569	0.701947	5.69252e-128	4.23711e-123	PREDICTED: 60S ribosomal protein L7a [Arachis duranensis]	Genetic Information Processing	Translation	ko03010//Ribosome	K02936	-	-	-
G1S	ncbi_112741143	ncbi_112741143	0.772	0.522	6.00532	4.08968	0.554251	1.42208e-127	1.05849e-122	PREDICTED: 40S ribosomal protein S15a-1 [Arachis duranensis]	Genetic Information Processing	Translation	ko03010//Ribosome	K02957	GO:0030529//intracellular ribonucleoprotein complex	-	GO:0010467//gene expression
G1S	ncbi_112722872	ncbi_112722872	0.318	0.15	1.22024	0.638992	0.9333	2.5997e-127	1.93504e-122	PREDICTED: glutamyl-tRNA(Gln) amidotransferase subunit C, chloroplastic/mitochondrial-like [Arachis ipaensis]	Metabolism;Genetic Information Processing	Global and overview maps;Translation	ko01100//Metabolic pathways;ko00970//Aminoacyl-tRNA biosynthesis	K02435;K02435	-	-	-
G1S	ncbi_112744190	ncbi_112744190	0.616	0.374	3.52881	2.28181	0.629005	2.89171e-127	2.15239e-122	PREDICTED: 50S ribosomal protein L5, chloroplastic [Arachis duranensis]	Genetic Information Processing	Translation	ko03010//Ribosome	K02931	GO:0005840//ribosome;GO:0009526//plastid envelope;GO:0009532//plastid stroma	GO:0003723//RNA binding;GO:0005198//structural molecule activity	GO:0000097//sulfur amino acid biosynthetic process;GO:0006090//pyruvate metabolic process;GO:0010467//gene expression
G1S	ncbi_112705885	ncbi_112705885	0.341	0.165	1.37852	0.745292	0.887245	3.70107e-127	2.75482e-122	PREDICTED: thylakoid lumenal 17.4 kDa protein, chloroplastic [Arachis duranensis]	-	-	-	-	-	-	-
G1S	ncbi_112723605	ncbi_112723605	0.28	0.124	1.04744	0.51779	1.01642	4.86899e-127	3.62413e-122	PREDICTED: macrophage migration inhibitory factor homolog [Arachis duranensis]	Metabolism;Metabolism	Amino acid metabolism;Amino acid metabolism	ko00350//Tyrosine metabolism;ko00360//Phenylalanine metabolism	K07253;K07253	-	-	-
G1S	ncbi_112711634	ncbi_112711634	0.447	0.24	2.05919	1.23487	0.737721	5.20046e-127	3.87086e-122	PREDICTED: 60S ribosomal protein L36-3-like [Arachis duranensis]	Genetic Information Processing	Translation	ko03010//Ribosome	K02920	GO:0030529//intracellular ribonucleoprotein complex	-	GO:0010467//gene expression
G1S	ncbi_112697663	ncbi_112697663	0.41	0.213	1.8078	1.04582	0.789597	5.39557e-127	4.01609e-122	PREDICTED: glycine dehydrogenase (decarboxylating), mitochondrial [Arachis duranensis]	Metabolism;Metabolism;Metabolism;Metabolism;Metabolism	Global and overview maps;Global and overview maps;Global and overview maps;Carbohydrate metabolism;Amino acid metabolism	ko01100//Metabolic pathways;ko01110//Biosynthesis of secondary metabolites;ko01200//Carbon metabolism;ko00630//Glyoxylate and dicarboxylate metabolism;ko00260//Glycine, serine and threonine metabolism	K00281;K00281;K00281;K00281;K00281	-	GO:0016642//oxidoreductase activity, acting on the CH-NH2 group of donors, disulfide as acceptor;GO:0043168//anion binding	GO:0006544//glycine metabolic process
G1S	ncbi_112749621	ncbi_112749621	0.433	0.23	2.00286	1.19577	0.744125	1.24846e-126	9.29266e-122	PREDICTED: 40S ribosomal protein S30 [Amborella trichopoda]	Genetic Information Processing	Translation	ko03010//Ribosome	K02983	GO:0030529//intracellular ribonucleoprotein complex	-	GO:0010467//gene expression
G1S	ncbi_112722504	ncbi_112722504	0.368	0.183	1.53044	0.857183	0.836276	1.39134e-126	1.03561e-121	PREDICTED: geranylgeranyl diphosphate reductase, chloroplastic [Arachis ipaensis]	Metabolism;Metabolism;Metabolism;Metabolism	Global and overview maps;Global and overview maps;Metabolism of terpenoids and polyketides;Metabolism of cofactors and vitamins	ko01100//Metabolic pathways;ko01110//Biosynthesis of secondary metabolites;ko00900//Terpenoid backbone biosynthesis;ko00860//Porphyrin and chlorophyll metabolism	K10960;K10960;K10960;K10960	-	GO:0016627//oxidoreductase activity, acting on the CH-CH group of donors	GO:0006779//porphyrin-containing compound biosynthetic process;GO:0044710//single-organism metabolic process
G1S	ncbi_112771392	ncbi_112771392	0.525	0.296	2.61973	1.64671	0.669832	2.31079e-126	1.71999e-121	PREDICTED: peroxiredoxin-2E, chloroplastic [Arachis ipaensis]	-	-	-	-	-	GO:0003824//catalytic activity;GO:0016209//antioxidant activity	GO:0044710//single-organism metabolic process
G1S	ncbi_112764881	ncbi_112764881	0.295	0.134	1.1132	0.579539	0.94174	2.6951e-126	2.00604e-121	PREDICTED: CBS domain-containing protein CBSX3, mitochondrial-like [Arachis ipaensis]	-	-	-	-	-	GO:0017076//purine nucleotide binding;GO:0046914//transition metal ion binding	GO:0006090//pyruvate metabolic process;GO:0006970//response to osmotic stress;GO:0006996//organelle organization;GO:0010038//response to metal ion;GO:0019725//cellular homeostasis;GO:0042044//fluid transport
G1S	ncbi_112793078	ncbi_112793078	0.271	0.119	1.25516	0.578887	1.11651	2.88051e-126	2.14405e-121	PREDICTED: probable calcium-binding protein CML44 [Arachis duranensis]	Organismal Systems	Environmental adaptation	ko04626//Plant-pathogen interaction	K13448	-	GO:0043169//cation binding	-
G1S	ncbi_112706311	ncbi_112706311	0.367	0.183	1.53097	0.857665	0.835965	3.23297e-126	2.4064e-121	PREDICTED: 50S ribosomal protein 6, chloroplastic [Arachis duranensis]	-	-	-	-	-	-	-
G1S	ncbi_112804562	ncbi_112804562	0.543	0.311	2.78194	1.7713	0.651285	9.90804e-126	7.37485e-121	PREDICTED: nucleoside diphosphate kinase 2, chloroplastic [Arachis duranensis]	Metabolism;Metabolism;Metabolism;Environmental Information Processing;Metabolism	Global and overview maps;Global and overview maps;Nucleotide metabolism;Signal transduction;Nucleotide metabolism	ko01100//Metabolic pathways;ko01110//Biosynthesis of secondary metabolites;ko00230//Purine metabolism;ko04016//MAPK signaling pathway - plant;ko00240//Pyrimidine metabolism	K00940;K00940;K00940;K00940;K00940	-	-	-
G1S	ncbi_112791016	ncbi_112791016	0.348	0.17	1.3904	0.771672	0.849438	1.27918e-125	9.52129e-121	PREDICTED: succinate dehydrogenase assembly factor 2, mitochondrial-like [Arachis duranensis]	-	-	-	-	-	-	-
G1S	ncbi_112797941	ncbi_112797941	0.68	0.437	4.59814	3.03703	0.59839	3.57753e-125	2.66287e-120	PREDICTED: 60S ribosomal protein L30 [Glycine max]	Genetic Information Processing	Translation	ko03010//Ribosome	K02908	GO:0030529//intracellular ribonucleoprotein complex	-	GO:0010467//gene expression
G1S	ncbi_112783960	ncbi_112783960	0.392	0.203	1.71585	0.974638	0.815984	3.9571e-125	2.94539e-120	60S ribosomal protein L38-like [Cajanus cajan]	Genetic Information Processing	Translation	ko03010//Ribosome	K02923	-	-	-
G1S	ncbi_112771605	ncbi_112771605	0.652	0.403	3.90818	2.56932	0.605107	5.79814e-125	4.31573e-120	PREDICTED: triosephosphate isomerase, cytosolic [Arachis ipaensis]	Metabolism;Metabolism;Metabolism;Metabolism;Metabolism;Metabolism;Metabolism;Metabolism	Global and overview maps;Global and overview maps;Global and overview maps;Global and overview maps;Carbohydrate metabolism;Energy metabolism;Carbohydrate metabolism;Carbohydrate metabolism	ko01100//Metabolic pathways;ko01110//Biosynthesis of secondary metabolites;ko01200//Carbon metabolism;ko01230//Biosynthesis of amino acids;ko00010//Glycolysis / Gluconeogenesis;ko00710//Carbon fixation in photosynthetic organisms;ko00051//Fructose and mannose metabolism;ko00562//Inositol phosphate metabolism	K01803;K01803;K01803;K01803;K01803;K01803;K01803;K01803	-	-	-
G1S	ncbi_112764159	ncbi_112764159	0.266	0.116	0.987354	0.47832	1.04559	6.89076e-125	5.129e-120	PREDICTED: thylakoid lumenal 17.4 kDa protein, chloroplastic [Arachis ipaensis]	-	-	-	-	-	-	-
G1S	ncbi_112744048	ncbi_112744048	0.555	0.325	3.00049	1.90105	0.658403	8.16936e-125	6.0807e-120	PREDICTED: 60S ribosomal protein L7a [Arachis duranensis]	Genetic Information Processing	Translation	ko03010//Ribosome	K02936	-	-	-
[truncated: 2,991 more rows]
