# Supplementary material for: scRNA-seq Reveals the Mechanism of Fatty Acid Desaturase 2 Mutation to Repress Leaf Growth in Peanut (Arachis hypogaea L.)
Source: Cells. 2023 Sep 19;12(18):2305. doi: 10.3390/cells12182305 (PMC10527976; doi:10.3390/cells12182305)
Supplement: Supplementary file 1 [file cells-12-02305-s001.zip › Table S3 All gene in fad2 peanut.xlsx]

## Sheet: Sheet1
Gene_ID	Gene_name	Cluster 0	Cluster 1	Cluster 2	Cluster 3	Cluster 4	Cluster 5	Cluster 6	Cluster 7	Cluster 8	Cluster 9	Cluster 10	Cluster 11
ncbi_36489121	ncbi_36489121	5.24065	22.7012	5.60199	11.8053	20.3168	10.4922	7.30576	20.2038	2.61165	7.38455	15.5585	11.0649
ncbi_36489123	ncbi_36489123	12.9244	69.1187	8.82531	41.4625	107.667	32.6085	16.0357	35.6931	7.88481	25.1314	48.4182	36.6687
ncbi_36489124	ncbi_36489124	18.8368	95.4062	9.49344	43.948	127.035	39.9175	23.8727	93.1543	7.42065	24.0803	55.8264	40.6214
ncbi_36489125	ncbi_36489125	0.127147	0.534288	0.165289	0	0	0.250556	0.0767383	0.34787	0	0.29464	0	0.0683438
ncbi_36489126	ncbi_36489126	3.1454	14.0173	2.83563	9.28745	0	6.77374	3.25577	12.03	1.01542	4.42186	9.57829	9.8777
ncbi_36489131	ncbi_36489131	1.57939	8.48875	1.6956	4.45278	3.75657	3.47241	2.28733	6.26046	0.566362	2.56483	4.36601	3.73486
ncbi_36489135	ncbi_36489135	0.573645	2.61796	0.715787	1.23779	0	1.1845	0.936287	2.22667	0.192011	0.706882	1.8158	1.3285
ncbi_36489137	ncbi_36489137	0.139034	0.637363	0.303767	0	0	0.42282	0.382364	0.441182	0.0797569	0.229108	0	0.419293
ncbi_36489138	ncbi_36489138	2.63744	11.4294	1.28437	5.80296	14.2854	4.74929	2.29053	10.9089	1.07463	3.21236	8.8783	4.68231
ncbi_36489139	ncbi_36489139	9.82199	51.2536	7.39023	19.9292	89.5211	19.7491	10.8064	52.4681	4.78928	15.7759	31.2087	24.8725
ncbi_36489140	ncbi_36489140	0.437835	1.98977	0	0.718386	11.2697	0.675821	0.24569	2.22007	0.0797265	0.568347	1.78833	0.977264
ncbi_36489143	ncbi_36489143	3.14004	13.588	1.84722	4.27274	24.0733	5.13341	3.06266	13.2268	1.80374	3.81158	7.84316	6.69324
ncbi_36489145	ncbi_36489145	0.00235948	0.0156996	0	0	0	0.00181398	0	0.0257685	0	0	0	0
ncbi_36489146	ncbi_36489146	0.00952709	0.0285584	0	0	0	0.00153824	0.0204015	0	0	0.0269374	0	0
ncbi_36489155	ncbi_36489155	16.6931	96.4787	15.1047	38.8494	143.01	44.8023	21.8702	63.0282	9.11014	38.2743	82.3927	62.1463
ncbi_36489156	ncbi_36489156	2.65673	14.2186	1.96154	4.87291	25.6072	6.56228	2.89515	13.1738	2.05909	5.97601	8.79688	9.55571
ncbi_36489157	ncbi_36489157	176.851	846.224	143.087	488.593	912.02	425.12	214.23	561.509	86.5812	338.625	608.274	503.029
ncbi_36489158	ncbi_36489158	3.5318	18.6948	1.35636	7.46948	38.4109	7.94966	4.57289	12.1983	1.82848	6.39057	15.8735	10.0245
ncbi_36489159	ncbi_36489159	1.99725	9.88828	1.43653	5.87552	3.01568	4.58304	2.1416	6.69565	0.943934	3.69985	6.4618	5.67334
ncbi_36489160	ncbi_36489160	24.3663	110.607	17.9652	49.4404	103.911	46.1343	25.0615	107.577	12.1185	36.5486	64.8131	56.6181
ncbi_36489161	ncbi_36489161	2.10487	9.90227	1.99445	4.67339	7.51315	4.10263	2.46051	8.99455	1.15133	3.66675	9.15178	3.86623
ncbi_36489162	ncbi_36489162	5.60525	27.1012	3.41346	14.0285	59.4685	11.7949	6.7795	23.083	2.80775	8.9964	21.4965	12.4602
ncbi_36489166	ncbi_36489166	0.846111	3.92131	0.385208	3.09134	0	1.917	0.930121	3.48496	0.297286	0.671383	1.53934	1.16962
ncbi_36489168	ncbi_36489168	1.88536	9.53732	1.56556	3.8661	16.5602	3.83211	2.2303	7.37454	0.808238	3.57059	9.80709	4.72086
ncbi_36489170	ncbi_36489170	25.1075	125.163	19.0099	58.4758	210.785	52.378	29.2396	110.566	11.9492	40.8549	94.2081	66.9808
ncbi_36489171	ncbi_36489171	1.49014	6.33437	0.739098	3.27694	3.01568	2.24528	1.47611	5.47161	0.675599	2.5083	4.81446	3.235
ncbi_36489172	ncbi_36489172	5.04523	23.262	4.43046	7.72223	30.1047	8.92542	4.83557	21.304	2.00673	7.08657	17.6147	11.2786
ncbi_36489173	ncbi_36489173	0.00229639	0.00184983	0	0	0	0.00799637	0	0	0	0	0	0
ncbi_36489174	ncbi_36489174	0	0.00172984	0	0	0	0	0	0	0	0	0	0
ncbi_36489175	ncbi_36489175	0.00525646	0.00723711	0	0	0	0	0	0	0	0	0	0
ncbi_36489176	ncbi_36489176	0.34879	1.55198	0	0.286066	3.01568	0.391067	0.319176	2.13545	0.20885	0.291148	0.373587	0.350691
ncbi_36489182	ncbi_36489182	0.614115	3.03842	0.165289	0.439287	6.77226	1.49945	0.770999	2.75974	0.591273	1.0197	0.850736	2.08185
ncbi_36489183	ncbi_36489183	3.07533	16.217	2.72207	9.54625	27.089	9.00083	6.0205	16.1678	1.74547	6.52379	11.7056	9.3267
ncbi_36489184	ncbi_36489184	45.0365	226.986	33.1929	119.107	197.136	111.445	65.7441	199.2	24.1683	76.6926	141.91	136.735
ncbi_36489185	ncbi_36489185	3.39589	16.3694	2.22405	7.68352	16.5602	7.61898	3.38061	12.2772	1.69256	5.86058	9.84823	9.31867
ncbi_36489239	ncbi_36489239	0.0247746	0.142038	0	0	0	0.0382157	0	0.175066	0.0145286	0.00872117	0	0.0711202
ncbi_36489120	ncbi_36489120	0.00225976	0.0392609	0	0	0	0	0	0.0252623	0	0.0262215	0	0.073109
ncbi_36489188	ncbi_36489188	6.50052	28.0612	5.2767	11.2914	40.5814	11.1692	6.35259	27.3226	2.64103	8.6788	15.558	13.797
ncbi_36489189	ncbi_36489189	0.000434061	0.00990934	0	0	0	0	0	0	0	0	0	0
ncbi_36489191	ncbi_36489191	0.219414	1.02143	0.669782	0.302371	3.75657	0.360551	0.283616	0.968291	0.137547	0.197076	0.462213	0.0924027
ncbi_36489192	ncbi_36489192	10.5128	54.0962	6.78205	22.3386	81.2671	21.474	11.4996	52.052	5.76578	17.3108	36.7311	28.6953
ncbi_36489187	ncbi_36489187	0.797275	3.30484	0.749201	2.00156	0	1.29396	0.858004	2.7559	0.46078	0.894861	1.72788	1.5737
ncbi_36489193	ncbi_36489193	24.2826	111.739	16.354	66.2221	131.741	50.8458	26.5877	102.446	13.9011	38.0897	84.3325	66.0872
ncbi_36489194	ncbi_36489194	37.4862	198.823	31.1996	111.791	239.408	89.2152	51.5458	180.055	20.8623	66.9914	126.799	116.391
ncbi_36489195	ncbi_36489195	0	0.00170111	0	0	0	0	0	0	0	0	0	0
ncbi_36489196	ncbi_36489196	1.44402	6.05232	0.827954	3.20513	12.8036	2.38962	0.902662	5.63694	0.508152	1.84039	3.49334	3.89677
ncbi_36489197	ncbi_36489197	0.192047	0.771605	0	0.286066	6.03136	0.335215	0.113279	0.616925	0.187236	0.28188	0	0.433618
ncbi_36489198	ncbi_36489198	2.09655	10.5093	2.04413	3.91766	14.2854	4.92418	2.45744	8.64845	1.19806	3.51706	7.15605	5.75683
ncbi_36489199	ncbi_36489199	24.3009	126.869	17.8025	63.0642	164.12	57.0655	31.7432	114.523	12.7198	42.5934	84.1057	71.1033
ncbi_36489200	ncbi_36489200	5.78296	26.7614	5.26203	14.1869	39.1517	11.9631	6.81255	24.3987	2.55553	8.17706	17.7787	12.8902
ncbi_36489201	ncbi_36489201	0.00413305	0.0345521	0	0	0	0.01166	0	0.0239397	0	0	0	0
ncbi_36489202	ncbi_36489202	0	0.00182738	0	0	0	0	0	0	0	0	0	0
ncbi_36489204	ncbi_36489204	0.000788972	0	0	0	0	0	0	0	0	0	0	0
ncbi_36489214	ncbi_36489214	0.508201	2.61047	0.701081	0	3.75657	1.49631	1.15312	1.86111	0.308351	0.837887	1.93582	2.03161
ncbi_36489215	ncbi_36489215	9.53412	50.9755	7.18055	19.985	49.6806	23.0656	11.7294	30.0404	3.66582	16.5381	42.767	30.7545
ncbi_36489218	ncbi_36489218	0.34893	1.59798	0.139431	1.39721	6.77226	0.798288	0.379106	1.17276	0.183695	0.598137	0.190074	1.16714
ncbi_36489219	ncbi_36489219	6.7262	35.993	3.75919	15.7487	27.089	15.627	7.0346	28.0942	2.54918	9.81452	30.7521	18.7488
ncbi_36489220	ncbi_36489220	1.41543	6.24232	0.898332	3.193	9.78794	2.76576	1.42738	5.667	0.43226	1.94991	4.16987	2.75345
ncbi_36489221	ncbi_36489221	0.562535	3.03395	0.913537	2.34652	3.01568	1.19088	0.741116	2.81517	0.203647	1.07029	1.74931	1.04088
ncbi_36489222	ncbi_36489222	17.4365	93.0288	12.7745	50.6308	84.3349	40.5508	21.4619	68.9153	8.02428	30.9066	74.7705	48.3169
ncbi_36489223	ncbi_36489223	0.732986	3.64448	0.627573	2.59498	7.51315	1.64782	0.790043	2.76406	0.558151	1.36009	2.77689	1.70131
ncbi_36489224	ncbi_36489224	3.14187	15.5974	2.33817	6.78978	13.5445	7.5011	3.50035	14.1926	1.57654	5.52276	11.4945	9.92323
ncbi_36489225	ncbi_36489225	2.05008	10.0135	1.23077	3.61531	18.042	4.28391	2.52893	9.23547	1.29417	3.6645	7.89244	6.33792
ncbi_36489226	ncbi_36489226	0.435258	2.4879	0.370096	1.14215	0	1.12101	0.82534	2.02194	0.382428	0.737776	1.67002	1.78102
ncbi_36489241	ncbi_36489241	3.09114	15.5288	1.16405	10.151	19.5759	6.38828	4.09964	15.3619	1.56549	5.35644	10.8892	7.21905
ncbi_112783183	ncbi_112783183	0.0138087	0.00162757	0	0	0	0.00312242	0	0	0	0	0	0
ncbi_112783296	ncbi_112783296	0.00290364	0.00355771	0	0	0	0	0	0	0	0.0398849	0	0
ncbi_112783486	ncbi_112783486	0.00179793	0.00168432	0	0	0	0	0	0	0	0	0	0
ncbi_112783561	ncbi_112783561	0.000859834	0	0	0	0	0	0	0	0	0	0	0
ncbi_112783623	ncbi_112783623	0.11764	0.109034	0	0	0	0.17239	0.0783839	0.099994	0.149896	0.182492	0.272138	0.0405791
ncbi_112783702	ncbi_112783702	0.0953953	0.0619904	0.165289	0.328591	0	0.145197	0.250104	0.0311524	0.249121	0.145683	0	0.197148
ncbi_112783915	ncbi_112783915	0.0849705	0.0680447	0	0.318786	0	0.0761911	0.111402	0.108916	0.0246834	0.066249	0.310145	0.076736
ncbi_112784006	ncbi_112784006	0.183328	0.10631	0.64553	0	0	0.175683	0.241305	0.0306223	0.283301	0.261785	0.329359	0.0260777
ncbi_112710751	ncbi_112710751	0.000791025	0	0	0	0	0	0	0	0.0178686	0	0	0
ncbi_112695116	ncbi_112695116	0	0	0.364431	0	0	0	0	0	0	0	0	0
ncbi_112784078	ncbi_112784078	0.0310597	0.0309844	0	0	0	0.0404397	0.0243822	0.0606234	0.0123041	0.0460033	0	0.0361568
ncbi_112786129	ncbi_112786129	0	0.00279274	0	0	0	0	0	0	0	0	0	0
ncbi_112784165	ncbi_112784165	0.0287907	0.0551142	0	0	0	0.0196473	0.0303486	0.0322257	0.0489222	0.0289239	0	0
ncbi_112784263	ncbi_112784263	0.0418559	0.033488	0	0	0	0.0412769	0.0339023	0	0.18708	0.101426	0	0
ncbi_112784344	ncbi_112784344	0.323731	0.241949	0.615435	0.302371	0	0.331618	0.22765	0.388782	0.201548	0.343771	0	0.530674
ncbi_112784424	ncbi_112784424	0.425178	0.361691	0	0.318786	3.01568	0.363846	0.345545	0.266741	0.39217	0.388587	0.741939	0.16267
ncbi_112784525	ncbi_112784525	0.00112783	0	0	0	0	0	0	0	0	0	0	0
ncbi_112784917	ncbi_112784917	0.140034	0.113011	0	0	0	0.119782	0.0900496	0.129182	0.0606312	0.0889785	0	0.137406
ncbi_112784783	ncbi_112784783	0.10391	0.107013	0	0	0	0.0944711	0	0.13095	0.472991	0.113409	0.315159	0.0292785
ncbi_112784997	ncbi_112784997	0.149331	0.0956116	0	0	0	0.137145	0.0606407	0.101786	0.316974	0.233368	0	0.109444
ncbi_112785138	ncbi_112785138	0.531795	0.350526	0.245339	0	0	0.425238	0.360313	0.259262	0.572567	0.273123	1.17958	0.073109
ncbi_112785228	ncbi_112785228	0.00719146	0	0	0	0	0	0.0240596	0	0	0	0	0
ncbi_112785362	ncbi_112785362	0.000897936	0	0	0	0	0	0	0	0	0	0	0
ncbi_112785439	ncbi_112785439	0.255146	0.189012	0	0.318786	0	0.266238	0.147188	0.21687	0.295971	0.253734	0	0.156238
ncbi_112785565	ncbi_112785565	0.056201	0.0450027	0	0	0	0.00679103	0	0.0910009	0.526909	0.0851305	0	0
ncbi_112785753	ncbi_112785753	1.01999	0.716436	0.754319	0.771932	0	0.429566	0.23433	0.591656	1.30943	0.564281	1.48519	0.318507
ncbi_112785965	ncbi_112785965	0.235656	0.155723	0.393082	0.775948	0	0.317401	0.283033	0.226638	0.183936	0.178547	0.329359	0.235609
ncbi_112786043	ncbi_112786043	0.00936551	0.00548534	0	0	0	0.00934533	0	0	0	0	0	0
ncbi_112786130	ncbi_112786130	0.0930736	0.0515095	0	0.239487	0	0.0995641	0.116668	0.0205989	0.0253241	0.0703096	0	0.404498
ncbi_112787055	ncbi_112787055	0.0800988	0.0781376	0	0	0	0.0831463	0.0883333	0.102471	0.0861834	0.0886848	0	0
ncbi_112787213	ncbi_112787213	0.00863592	0.0127382	0	0	0	0.0247201	0.115584	0	0	0.0456766	0	0
ncbi_112787372	ncbi_112787372	0.00549007	0.0101467	0	0	0	0.0133854	0.0205956	0	0	0	0	0
ncbi_112787796	ncbi_112787796	0.0504066	0.0386145	0	0	0	0.0164843	0	0.0272351	0.0109191	0.11715	0	0
ncbi_112787954	ncbi_112787954	0.113092	0.0944595	0	0	0	0.0789527	0.0577797	0.0244517	0.154018	0.111819	0.266624	0.0841812
ncbi_112788273	ncbi_112788273	0.00505976	0.0109958	0	0	0	0.0171572	0	0	0.0172645	0.011103	0	0
ncbi_112788429	ncbi_112788429	0.00483452	0.00202225	0	0	0	0	0	0	0	0.00828688	0	0
ncbi_112788692	ncbi_112788692	0.0114474	0.0138469	0	0	0	0.00866259	0	0.0290009	0.0967343	0	0	0
ncbi_112788834	ncbi_112788834	0.0429853	0.0365366	0	0	0	0.0320128	0	0.145656	0.144983	0.0064785	0	0
ncbi_112788847	ncbi_112788847	0.0872257	0.0583142	0.380807	0	0	0.142125	0.220996	0	0.0105691	0.250887	0	0.46104
ncbi_112788859	ncbi_112788859	0.010941	0.0050469	0	0	0	0.00864497	0	0	0.0132653	0.0175727	0	0
ncbi_112788900	ncbi_112788900	0.0161264	0.00480821	0	0	0	0.0235062	0	0	0.0676587	0	0	0
ncbi_112788934	ncbi_112788934	0	0.00372135	0	0	0	0	0	0	0	0	0	0
ncbi_112788915	ncbi_112788915	0.663794	0.489887	1.86182	0.382512	0	0.635386	0.625517	0.317681	0.393223	0.6894	0.231348	0.486496
ncbi_112788942	ncbi_112788942	0.151762	0.116997	0	0	0	0.0956693	0.177942	0.0563908	0.149244	0.140778	0	0.290594
ncbi_112788955	ncbi_112788955	0.0160923	0.0107923	0	0	0	0.0050858	0	0.0623206	0.0338907	0.0399843	0	0.152117
ncbi_112788966	ncbi_112788966	0.354983	0.239881	0	0.568077	0	0.339069	0.199687	0.137096	0.516366	0.283388	0.310145	0.274603
ncbi_112788976	ncbi_112788976	0.00723432	0.0044162	0	0	0	0.00787457	0	0	0	0	0	0
ncbi_112788984	ncbi_112788984	0.420615	0.306526	0.288184	0.1998	0	0.289714	0.261282	0.430344	0.304931	0.261276	0.459289	0.158248
ncbi_112789005	ncbi_112789005	0.0124542	0.0107365	0	0	0	0.0256754	0.0268406	0.0114407	0.0249421	0.0276449	0	0
ncbi_112789013	ncbi_112789013	0.0275044	0.0290335	0	0.239487	0	0.0327356	0	0.0476989	0.138357	0.0408987	0	0
ncbi_112789033	ncbi_112789033	0.000613733	0.00178658	0	0	0	0.00161865	0	0	0.0358997	0	0	0
ncbi_112789046	ncbi_112789046	0.00113543	0.00510163	0	0	0	0.00310947	0	0	0	0	0	0
ncbi_112789063	ncbi_112789063	0.0139758	0.00799786	0	0	0	0.0128678	0	0	0.0258931	0.0209932	0	0.148544
ncbi_112789049	ncbi_112789049	0.0155449	0.00565528	0	0	0	0.00615626	0.0360464	0.032075	0	0.0849911	0.381942	0
ncbi_112789107	ncbi_112789107	0.219914	0.145036	0	0.439287	0	0.266227	0.223027	0.112698	0.193548	0.176043	0.359997	0.549903
ncbi_112789124	ncbi_112789124	0.00972058	0.00556518	0	0	0	0	0.0318086	0.0205248	0.0110355	0	0	0
ncbi_112789085	ncbi_112789085	0.0342295	0.0366219	0	0	0	0.0515072	0.0929044	0.0404106	0.0112499	0	0	0
ncbi_112789143	ncbi_112789143	0.00520322	0.00585307	0	0	0	0.0131035	0	0	0	0.0129692	0	0
ncbi_112789154	ncbi_112789154	0.00638702	0.00566471	0	0	0	0.0103131	0	0	0.0142803	0	0	0
ncbi_112789172	ncbi_112789172	0.00210639	0.00348365	0	0	0	0	0	0	0	0	0	0
ncbi_112789179	ncbi_112789179	0.69196	0.523061	0	0.862386	0	0.8405	0.88951	0.467188	0.557946	0.423031	0.521317	0.552397
ncbi_112789201	ncbi_112789201	0.00943996	0.00593449	0	0	0	0.00740558	0	0	0.0393706	0	0	0
ncbi_112789208	ncbi_112789208	0.0372648	0.0488965	0	0	0	0.0154988	0	0.0290009	0.0677858	0	0.329359	0
ncbi_112789277	ncbi_112789277	0.043686	0.0355689	0	0.328591	0	0.0287481	0.0825896	0.0255922	0.0481817	0.0799049	0	0
ncbi_112704573	ncbi_112704573	0.0013632	0.00202225	0	0	0	0	0	0	0	0	0	0
ncbi_112789298	ncbi_112789298	0.13882	0.0951819	0.165289	0.1998	0	0.16347	0.319747	0.049823	0.0661916	0.0970744	0.387567	0.163324
ncbi_112789307	ncbi_112789307	0.168647	0.123751	0	0	0	0.166009	0.081175	0.208649	0.132303	0.23847	0	0.0436021
ncbi_112789330	ncbi_112789330	0.0717294	0.0464965	0	0	0	0.0730744	0.0825287	0	0.0465403	0.0685233	0	0
ncbi_112789344	ncbi_112789344	1.94529	1.48157	2.621	2.45451	3.01568	1.13898	0.436083	1.64411	1.3254	0.859444	0.869743	1.0505
ncbi_112789353	ncbi_112789353	0.00165697	0	0	0	0	0.0016797	0	0	0	0	0	0
ncbi_112789364	ncbi_112789364	0.261483	0.190815	0.139431	0.602845	0	0.15218	0.117929	0.105172	0.467898	0.397831	0.272138	0
ncbi_112789373	ncbi_112789373	0.0501944	0.0583471	0	0.328591	0	0.0902785	0.0246299	0.0533751	0.158672	0.05435	0	0.068703
ncbi_112789382	ncbi_112789382	0.117486	0.0823527	0	0	0	0.122854	0.0220226	0.0718254	0.124379	0.12568	0.346488	0.0711202
ncbi_112789394	ncbi_112789394	0.0102093	0.00828931	0	0	0	0.00461512	0	0	0	0	0	0
ncbi_112789419	ncbi_112789419	0.00184437	0	0	0	0	0	0	0	0	0	0	0
ncbi_112789426	ncbi_112789426	0.00208675	0	0	0	0	0.00186461	0	0	0	0	0	0
ncbi_112789434	ncbi_112789434	0.0979218	0.0789018	0	0.668577	0	0.172295	0.193589	0.043922	0.0404132	0.166513	0	0.0436021
ncbi_112789445	ncbi_112789445	0.0920359	0.0882111	0	0	0	0.129507	0.0557628	0.222736	0.235384	0.126216	0	0.0553563
ncbi_112789456	ncbi_112789456	0.000946152	0	0	0	0	0	0	0	0	0	0	0
ncbi_112789462	ncbi_112789462	1.01431	0.807344	0.711134	0.171206	0	1.01848	0.288091	0.878304	1.10357	2.19683	4.55844	0.146109
ncbi_112789471	ncbi_112789471	0.00279544	0	0	0	0	0.0163361	0.0262819	0	0	0	0	0
ncbi_112789478	ncbi_112789478	1.17444	0.939615	0.85542	1.17117	0	0.810128	0.656924	1.26207	0.807601	0.428497	0	0.696062
ncbi_112710898	ncbi_112710898	0	0	0	0	0	0.00357505	0	0	0	0	0	0
ncbi_112789487	ncbi_112789487	0.00275649	0.00163484	0	0	0	0	0	0	0.0124817	0	0	0
ncbi_112789499	ncbi_112789499	0.107064	0.0809581	0.345066	0	0	0.0892817	0	0.0250014	0.0827614	0.0976361	0.315159	0
ncbi_112789507	ncbi_112789507	0.00214471	0.00139518	0	0	0	0	0	0	0.0120778	0	0	0
ncbi_112789516	ncbi_112789516	0.0482901	0.0292051	0	0	0	0.102013	0.0917425	0.0307336	0.126087	0.0623859	0	0
ncbi_112789525	ncbi_112789525	0.0106093	0.00791053	0	0	0	0.0189057	0	0	0.0666695	0.0187768	0	0
ncbi_112789577	ncbi_112789577	0.0016296	0	0	0	0	0	0	0	0	0	0	0
ncbi_112789595	ncbi_112789595	0.0676423	0.0338399	0.364431	0	0	0.04562	0.0288692	0.0205248	0.0638914	0.0673386	0	0.0256278
ncbi_112789607	ncbi_112789607	0.089817	0.0580573	0.32113	0	0	0.0690975	0	0.0278809	0.0270899	0.0422058	0	0
ncbi_112789616	ncbi_112789616	0	0	0	0	0	0	0	0	0	0	0	0.148432
ncbi_112789626	ncbi_112789626	0.0215969	0.0117206	0	0	0	0.0295062	0.0453972	0.0283223	0	0.0321421	0	0.156238
ncbi_112789643	ncbi_112789643	0.0198825	0.0205095	0	0	0	0.021543	0	0	0	0	0	0
ncbi_112789651	ncbi_112789651	0.0111863	0.0198813	0	0	0	0.00172203	0	0	0	0.0345736	0	0.0405791
ncbi_112789657	ncbi_112789657	0.19374	0.182775	0.740192	0	0	0.042185	0	0.68012	0.241225	0.0688498	0	0.152117
ncbi_112789664	ncbi_112789664	0.053089	0.0400054	0	0	0	0.083136	0.0216219	0.0315976	0.0246371	0.038168	0	0.0501608
ncbi_112789681	ncbi_112789681	0.13137	0.154834	0	0.171206	0	0.120459	0.1154	0.143393	0.127285	0.238074	0.304229	0.0260777
ncbi_112789687	ncbi_112789687	0.000724556	0.00187833	0	0	0	0	0	0	0	0	0	0
ncbi_112789693	ncbi_112789693	0.0176622	0.0104368	0	0	0	0.00939365	0	0	0	0.00827695	0	0
ncbi_112789707	ncbi_112789707	0.0287685	0.0134153	0	0	0	0.0276745	0.092965	0.0564034	0	0.0503796	0	0
ncbi_112789711	ncbi_112789711	0.21795	0.150545	0	0.602845	0	0.241326	0.57771	0.0577644	0.12081	0.310699	0	0.552982
ncbi_112789726	ncbi_112789726	0.0196228	0.01428	0	0	0	0.0410338	0.0380771	0.0272351	0.0379937	0.0707735	0	0
ncbi_112789742	ncbi_112789742	0.149735	0.121389	0	0	0	0.0959754	0.176477	0.142505	0.133402	0.0872866	0	0.152117
ncbi_112789751	ncbi_112789751	0.113112	0.065807	0	0	0	0.0622084	0.0204015	0.162701	0.10058	0.17042	0	0
ncbi_112789757	ncbi_112789757	0.0367732	0.0226993	0	0	0	0.0426988	0	0	0.0157114	0.13952	0	0
ncbi_112789763	ncbi_112789763	0.000364341	0	0	0	0	0	0	0	0	0	0	0
ncbi_112789773	ncbi_112789773	0.125766	0.106038	0	0	0	0.13079	0.0695616	0.102966	0.162308	0.14687	0.41215	0.0207162
ncbi_112789789	ncbi_112789789	0.0413626	0.0421581	0	0	0	0.0559095	0.121606	0.0257041	0	0.0389624	0	0
ncbi_112710927	ncbi_112710927	0.0259703	0.00979262	0	0	0	0.032641	0.0688659	0	0	0.00843104	0	0
ncbi_112789808	ncbi_112789808	0.205045	0.109212	0.245339	0.302371	0	0.14467	0.0479849	0.225765	0.188383	0.116047	0	0.0711202
ncbi_112789801	ncbi_112789801	0.0236191	0.0185368	0	0	0	0.0342988	0.0759618	0	0.0571897	0.085712	0	0
ncbi_114925736	ncbi_114925736	0.029329	0.0272245	0	0	0	0.0293325	0	0	0.0113174	0.0320282	0	0.0436021
ncbi_112789822	ncbi_112789822	0.0123057	0.0141887	0	0	0	0	0	0	0.0247236	0.0338741	0	0
ncbi_112789815	ncbi_112789815	0.0577208	0.0557308	0	0	0	0.0380103	0.101326	0.114784	0.201129	0.0906001	0.266624	0
ncbi_112789835	ncbi_112789835	0.0634332	0.0304772	0	0	0	0.0555491	0	0.0278244	0.0737232	0.033868	0	0
ncbi_112789827	ncbi_112789827	0.0725204	0.0496117	0	0	0	0.0685676	0	0.0808756	0.11156	0.0275535	0	0.152117
ncbi_112789844	ncbi_112789844	0.0261778	0.024815	0	0	0	0.00905112	0	0	0.0487261	0.00755588	0	0
ncbi_112789873	ncbi_112789873	0.0346492	0.0372683	0.341763	0	0	0.02612	0.0598874	0.0532243	0.0673644	0.107945	0	0.17927
ncbi_112789882	ncbi_112789882	0.0964514	0.0660439	0	0	0	0.0846142	0.147911	0.144831	0.201219	0.114841	0	0.178741
ncbi_112710934	ncbi_112710934	0.0345364	0.023284	0	0	0	0.0635533	0	0.0288585	0.0686887	0.118756	0	0
ncbi_112789904	ncbi_112789904	0.0460895	0.0219877	0	0	0	0.0575075	0.0380771	0	0.121359	0.053419	0	0
ncbi_112789910	ncbi_112789910	0.0423456	0.0309596	0	0	0	0.0418527	0.0275524	0.0582185	0.0217915	0.0388604	0	0
ncbi_112789916	ncbi_112789916	0.0260146	0.0275092	0	0	0	0.00542207	0	0.00849376	0.120168	0.0128515	0	0
ncbi_112789940	ncbi_112789940	0.0755594	0.0643768	0	0.404236	0	0.0947228	0.0594148	0.179995	0.0253287	0.0431152	0.387567	0
ncbi_112789956	ncbi_112789956	0.0260559	0.0221081	0	0	0	0.0112669	0.0743164	0.0308257	0.0640827	0.0360559	0.381942	0
ncbi_112789975	ncbi_112789975	0.0335918	0.0412835	0	0	0	0.0356973	0	0	0.0326916	0.0293056	0	0
ncbi_112789985	ncbi_112789985	0.00613722	0.00335435	0	0	0	0.00216508	0	0	0	0.00729836	0	0
ncbi_112789996	ncbi_112789996	0.00390594	0.00490662	0	0	0	0	0	0	0	0	0	0
ncbi_112789998	ncbi_112789998	0.0540095	0.057696	0	0	0	0.0640183	0.0240596	0.0861761	0.04027	0.0865426	0	0
ncbi_112790007	ncbi_112790007	0.0247745	0.0204105	0	0	0	0.016682	0.0289105	0.0611095	0.0363509	0.0267418	0	0
ncbi_112710941	ncbi_112710941	0.0667347	0.0273062	0	0	0	0.0962579	0.0841607	0	0.0606501	0.0342733	0	0.130806
ncbi_112790016	ncbi_112790016	0.185049	0.259088	0.165289	0	0	0.414504	0.33234	0.235246	0.564679	0.614733	0.227941	0.314179
ncbi_112790024	ncbi_112790024	0.0554014	0.0386588	0	0	0	0.0584398	0.0256262	0	0.0420071	0.0703919	0	0
ncbi_112790038	ncbi_112790038	0.274252	0.236492	0	0	3.75657	0.149225	0.0551733	0.337549	1.08492	0.090692	0.794092	0
ncbi_112790050	ncbi_112790050	0.538941	0.367102	0	0.301541	0	0.537575	0.564402	0.522742	0.336005	0.508183	0.190074	0.57341
ncbi_112790046	ncbi_112790046	0.054	0.0236494	0	0	0	0.0226567	0.0481383	0.0509571	0.06058	0.0544965	0	0.148432
ncbi_112790074	ncbi_112790074	0.337053	0.210736	0.50898	0.171206	0	0.200824	0.0620681	0.323554	0.449252	0.337971	0	0.481714
ncbi_112790059	ncbi_112790059	0.0833202	0.0719695	0	0	0	0.0692192	0.0635119	0.0379886	0.087485	0.00930111	0.381942	0
ncbi_112790089	ncbi_112790089	0.0191289	0.0218288	0	0	0	0.0300094	0	0.0231453	0.0328943	0.0187729	0	0
ncbi_112710955	ncbi_112710955	0.0108084	0.00749801	0	0.1998	0	0.00425881	0	0	0.0550939	0.0465953	0	0
ncbi_112710960	ncbi_112710960	0.0018517	0.00742626	0	0	0	0.0016797	0	0	0.0428244	0	0	0
ncbi_112790099	ncbi_112790099	0.211791	0.145179	0.288184	0.602845	0	0.162071	0.139105	0.0312718	0.328598	0.15817	0.381942	0
ncbi_112790106	ncbi_112790106	0.199971	0.126203	0	0	0	0.165448	0.517382	0.24846	0.128829	0.173131	0	0.363856
ncbi_112761988	ncbi_112761988	0.00215647	0.00188525	0	0	0	0	0	0	0	0	0	0
ncbi_112790113	ncbi_112790113	0.0884853	0.0679312	0	0	0	0.100722	0.0645805	0.0949403	0.101213	0.0456391	0	0.0762385
ncbi_112790120	ncbi_112790120	0.165153	0.12964	0.319285	1.00496	0	0.192797	0.19222	0.15855	0.234847	0.50199	0	0.228062
ncbi_112790130	ncbi_112790130	0.127544	0.12957	0	0	0	0.118035	0.152082	0.157072	0.135451	0.124098	0.266624	0.11568
ncbi_112790139	ncbi_112790139	0.00882798	0.00333061	0	0	0	0.00204446	0	0	0.0249144	0	0	0
ncbi_112790155	ncbi_112790155	0.174539	0.178658	0	0	0	0.0920812	0.32037	0.210279	0.139557	0.082281	0	0.19984
ncbi_114925883	ncbi_114925883	0.00170182	0	0	0	0	0.00859853	0	0	0	0	0	0
ncbi_112790186	ncbi_112790186	0.00677435	0.00169323	0	0	0	0.0141638	0	0	0	0	0	0
ncbi_112790196	ncbi_112790196	0.0682017	0.0466728	0	0	0	0.0730884	0.138041	0.18416	0.0662963	0.0455488	0	0.084626
ncbi_112790220	ncbi_112790220	0.00279639	0.0013009	0	0	0	0.00210081	0	0	0.0129453	0	0	0
ncbi_112710990	ncbi_112710990	0.000804636	0.00166786	0	0	0	0	0	0	0	0	0	0
ncbi_112790249	ncbi_112790249	0.0277505	0.0283437	0	0	0	0.0436084	0.0233549	0.0301482	0.0270498	0.0152158	0	0.122091
ncbi_112710997	ncbi_112710997	0.001798	0.00351446	0	0	0	0.00551479	0	0	0	0.01218	0	0
ncbi_112790266	ncbi_112790266	0.133535	0.0915426	0	0	0	0.15643	0.21248	0.0898839	0.178588	0.0700043	0	0.317092
ncbi_112790281	ncbi_112790281	0.309159	0.192476	0.278862	0	3.75657	0.259816	0.38336	0.185162	0.281221	0.109474	0.310145	0.254649
ncbi_112790290	ncbi_112790290	0.117188	0.0668958	0.139431	0.602845	0	0.0924991	0.117999	0.0415859	0.0667213	0.0137298	0	0.084626
ncbi_112790298	ncbi_112790298	0.189861	0.151326	0	0	0	0.145679	0.0213377	0.23489	0.180097	0.0301037	1.06552	0
ncbi_112790310	ncbi_112790310	0.025811	0.0181129	0	0	0	0.0281098	0	0	0.0322656	0.0142798	0	0
ncbi_112790324	ncbi_112790324	0.361958	0.207519	0.484731	0.917027	0	0.291353	0.30952	0.133265	0.189083	0.390907	0	0.258392
ncbi_112790337	ncbi_112790337	0.113184	0.0842982	0.319285	0	0	0.0824977	0	0.107862	0.0828155	0.186035	0.381942	0
ncbi_112790344	ncbi_112790344	0.0474076	0.0285833	0	0	0	0.0397901	0.134516	0.00551417	0.0113559	0.0395755	0	0.0292785
ncbi_112790350	ncbi_112790350	0.0543444	0.0390566	0.364431	0	0	0.0743986	0.0919905	0	0.0903931	0.142622	0	0
ncbi_112790358	ncbi_112790358	0.00204986	0	0	0	0	0	0	0	0	0.00817529	0	0
ncbi_112790363	ncbi_112790363	0.134318	0.0809329	0	0	0	0.131674	0.0441655	0.0630216	0.0938073	0.125483	0	0.0361568
ncbi_112790375	ncbi_112790375	0.074261	0.0426937	0	0	0	0.0684233	0.153257	0.0251542	0	0.01829	0	0.14674
ncbi_112790372	ncbi_112790372	0.0443879	0.0348212	0	0	0	0.042552	0.0842629	0.0286177	0.0545031	0.0880173	0	0
ncbi_112790379	ncbi_112790379	0.377347	0.223676	0.443198	0	0	0.244843	0.0793364	0.1839	0.559117	0.30835	0.362976	0.331569
ncbi_112790389	ncbi_112790389	0.100038	0.0659533	0.242365	0	0	0.0648636	0.0466605	0	0.0529326	0.122201	0	0
ncbi_112790403	ncbi_112790403	0.184296	0.126637	0.288184	0.171206	0	0.248341	0.280364	0.0948674	0.143885	0.24754	0.266624	0.0905739
ncbi_112790417	ncbi_112790417	0.0130949	0.0048498	0	0	0	0.00954087	0	0	0	0	0	0
ncbi_112790423	ncbi_112790423	0.182548	0.203081	0.537907	0	3.75657	0.278712	0.20985	0.130146	0.185848	0.138507	0	0
ncbi_112790454	ncbi_112790454	0.0038577	0	0	0	0	0	0	0	0.00930988	0	0	0
ncbi_112711014	ncbi_112711014	0.000935235	0	0	0	0	0	0	0	0	0	0	0
ncbi_112790462	ncbi_112790462	0.0600485	0.037352	0.139431	0.42735	0	0.0682897	0.0550381	0.0285185	0.0638654	0.00755588	0	1.02143
ncbi_112790471	ncbi_112790471	0.10114	0.0638757	0	0	0	0.105444	0.237937	0.0457403	0.0653014	0.0813418	0.387567	0
ncbi_112790483	ncbi_112790483	0.00559628	0.00195582	0	0	0	0.00900079	0	0	0	0	0	0
ncbi_112790490	ncbi_112790490	0.0184468	0.0158804	0.165289	0	0	0.0116488	0.0249168	0	0.0282479	0.0379964	0	0.0659752
ncbi_112790504	ncbi_112790504	4.22867	3.15029	2.9012	0.43283	6.77226	2.48156	1.2373	4.21117	2.88225	1.40767	1.82486	2.6578
ncbi_112790512	ncbi_112790512	0.000893975	0.00326585	0	0	0	0.0114561	0	0	0	0	0	0
ncbi_112790525	ncbi_112790525	0.0147608	0.0116825	0	0	0	0.00213898	0	0	0	0	0	0
ncbi_112790551	ncbi_112790551	0.00930653	0.00673522	0	0	0	0.00188143	0	0	0	0	0	0
ncbi_112790565	ncbi_112790565	0.724199	0.484602	0.39185	0.678891	0	0.58545	0.85097	0.383591	0.557537	0.632265	0	1.27995
ncbi_112790571	ncbi_112790571	0.0013737	0	0	0	0	0	0	0	0	0	0	0
ncbi_112790583	ncbi_112790583	1.90307	1.28566	1.95459	2.28324	0	1.9158	5.40534	1.07053	0.661371	0.818324	0.500219	3.80292
ncbi_112790587	ncbi_112790587	0.118331	0.0782344	0	0	0	0.0870666	0.0240787	0.211617	0	0.104443	0.359997	0.162528
ncbi_114924379	ncbi_114924379	0.00183072	0.00162653	0	0	0	0.00248914	0	0	0	0.0346821	0	0
ncbi_112790595	ncbi_112790595	0.0243054	0.00821741	0	0	0	0.0168292	0.0460041	0.0266185	0	0.0257556	0	0
ncbi_112790609	ncbi_112790609	0.292853	0.180057	0	0.318786	0	0.288259	0.20783	0.204056	0.385326	0.178565	0.289662	0.128465
ncbi_112790618	ncbi_112790618	0.132283	0.0940492	0	0	0	0.0531927	0.0371512	0.129589	0.0997371	0.0646885	0.41215	0.230735
ncbi_112790646	ncbi_112790646	2.5338	1.67654	2.81549	4.34432	6.77226	3.20976	4.82674	1.43355	1.42468	3.20036	1.8454	4.06808
ncbi_112790698	ncbi_112790698	0.0485143	0.0246672	0	0.23303	0	0.0475151	0.0240787	0	0.0777705	0.0498501	0	0.0256278
ncbi_112711043	ncbi_112711043	0.00832019	0.0121166	0	0	0	0.00174324	0	0.0336992	0.0268453	0	0	0.0207162
ncbi_112790728	ncbi_112790728	0.117819	0.0823595	0	0	0	0.113181	0.135194	0.101076	0.0165532	0.0432655	0	0.073109
ncbi_112790657	ncbi_112790657	0.0116363	0.00675973	0	0	0	0.0211998	0	0.0220301	0.0558734	0.00945552	0	0
ncbi_112790690	ncbi_112790690	0.195205	0.137725	0	0	0	0.17591	0.123558	0.164921	0.161014	0.0529544	0.315159	0.323398
ncbi_112790652	ncbi_112790652	0.00902576	0.00200955	0	0	0	0.0225169	0	0	0.0677025	0	0	0
ncbi_112790666	ncbi_112790666	0.167624	0.160167	0	0	0	0.257868	0.062092	0.0380779	0.211338	0.164204	0	0.184384
ncbi_112790714	ncbi_112790714	0.00563227	0.0107569	0	0	0	0.00186373	0	0	0	0	0	0
ncbi_112790707	ncbi_112790707	0.0160507	0.019545	0	0	0	0.0243589	0	0	0.0263357	0.0232948	0	0.068703
ncbi_112788926	ncbi_112788926	0.00108748	0.00390865	0	0	0	0.00168589	0	0	0	0	0	0
ncbi_112790755	ncbi_112790755	0.0215952	0.0165405	0	0	0	0.0137593	0.0339023	0	0.0403434	0	0	0.0361568
ncbi_112790762	ncbi_112790762	0.00621159	0.00479291	0	0	0	0.0045029	0	0	0	0	0	0
ncbi_112790787	ncbi_112790787	0.0912972	0.0663296	0	0	0	0.106824	0.220854	0	0.0285954	0.0789175	0	0.0256278
ncbi_112790773	ncbi_112790773	0.227056	0.171123	0.242365	0	0	0.234668	0.147249	0.271675	0.33675	0.172807	0	0.087535
ncbi_112790801	ncbi_112790801	0.0492482	0.0270091	0	0	0	0.0551585	0.174243	0.0283028	0.0384796	0.0416042	0	0.0553563
ncbi_112790810	ncbi_112790810	0.185575	0.11602	0.292569	0.302371	0	0.0780526	0.0240596	0.173736	0.334723	0.173299	0	0.0713272
ncbi_112789710	ncbi_112789710	0.0298351	0.0177409	0	0	0	0.0178097	0	0	0.0704363	0.012272	0	0
ncbi_112790833	ncbi_112790833	0.00739672	0.00771947	0	0	0	0.0095949	0	0	0.0145286	0.0240147	0	0
ncbi_112790829	ncbi_112790829	0.0130626	0.01171	0	0	0	0.00375158	0	0	0.0224654	0	0	0
ncbi_112711074	ncbi_112711074	0.0195757	0.0112852	0	0	0	0.0282787	0	0	0.0569221	0.108019	0	0
ncbi_112790436	ncbi_112790436	0	0	0	0	0	0.00204446	0	0	0	0	0	0
ncbi_112790845	ncbi_112790845	0.111827	0.123285	0	0.286066	0	0.152904	0.110193	0.241972	0.250421	0.18721	0	0.392828
ncbi_112711079	ncbi_112711079	0	0	0	0	0	0	0	0.027619	0	0	0	0
ncbi_112790852	ncbi_112790852	0.0279255	0.029067	0	0	0	0.0241282	0.0249408	0	0.0268041	0.0680021	0	0
ncbi_112790880	ncbi_112790880	0.00974342	0.0062966	0	0	0	0.00158078	0	0.029521	0.0442036	0	0	0
ncbi_112790891	ncbi_112790891	0.00368187	0	0	0	0	0	0	0	0	0	0	0
ncbi_112790896	ncbi_112790896	0	0.00152029	0	0	0	0	0	0	0	0	0	0
ncbi_112790906	ncbi_112790906	0.0162445	0.00494477	0	0	0	0.00505225	0	0.0301482	0	0.0435028	0	0
ncbi_112790914	ncbi_112790914	0.0470361	0.0151728	0	0	0	0.0630579	0.0399952	0	0.0116992	0.0428613	0	0.230735
ncbi_112711101	ncbi_112711101	0	0.00140514	0	0	0	0	0	0	0	0.0423686	0	0
ncbi_112790929	ncbi_112790929	0.0721454	0.0621495	0	0	0	0.0715911	0.0205956	0.0731821	0.107001	0.0918467	0	0
ncbi_112790921	ncbi_112790921	0.042579	0.0235534	0	0	0	0.0490206	0	0.0278244	0.0778588	0.0517225	0	0.0260777
ncbi_112790939	ncbi_112790939	0.00124395	0	0	0	0	0	0	0	0	0	0	0
ncbi_112790963	ncbi_112790963	0.108184	0.0740675	0	0	0	0.0803987	0.208781	0.0706928	0.0954427	0.0545357	0	0.0715354
ncbi_112790991	ncbi_112790991	4.98938	3.16427	5.43612	3.72506	7.51315	3.9066	3.84813	3.09692	4.63854	3.79781	4.56696	2.76111
ncbi_112790996	ncbi_112790996	0.0257705	0.0228426	0	0.558273	0	0.0466086	0.0240596	0.0210498	0.0464646	0.0111681	0.315159	0.0292785
ncbi_112791009	ncbi_112791009	0.165915	0.135369	0	0	0	0.131667	0.0835835	0.109192	0.206809	0.0996301	0.231348	0
ncbi_112791021	ncbi_112791021	0.134339	0.0974883	0	0	0	0.124326	0.0579009	0.0634707	0.087774	0.0994126	0	0.307831
ncbi_112791022	ncbi_112791022	0.0789145	0.0604895	0	0.171206	0	0.054826	0.0773679	0.130351	0.161917	0.0996103	0	0.0976131
ncbi_112791030	ncbi_112791030	0.1025	0.0681275	0	0.302371	0	0.131585	0.0471398	0.0762979	0.0803597	0.133434	0	0.306726
ncbi_112791040	ncbi_112791040	0.0503111	0.0457367	0.364431	0.302371	0	0.0614302	0.0574619	0.0577319	0.107068	0.0551883	0	0
ncbi_112791054	ncbi_112791054	0.0947728	0.0501276	0	0.5354	0	0.235507	0.493842	0.0830985	0.211186	0.186561	0	0.292275
ncbi_112791060	ncbi_112791060	0.0125307	0.0129973	0	0.42735	0	0.0547097	0	0.0268793	0.0465793	0.0722491	0	0.146218
ncbi_112790465	ncbi_112790465	0.0242566	0.0193651	0	0	0	0.0194105	0.0204015	0	0	0.0330237	0	0.845883
ncbi_112791077	ncbi_112791077	0.127793	0.115691	0	0.821466	0	0.382888	0.659127	0.139999	0.161021	0.219511	0.54649	0.824738
ncbi_112791085	ncbi_112791085	0.0313292	0.0245481	0.53055	0	0	0.0230757	0	0.0232893	0.0383819	0	0	0
ncbi_112791093	ncbi_112791093	0.0134319	0.0157545	0	0	0	0.0261085	0	0.032075	0.041758	0.0775907	0	0
ncbi_112791103	ncbi_112791103	0.00058991	0	0	0	0	0	0	0	0.0104713	0	0	0
ncbi_112791108	ncbi_112791108	0.00733423	0.00750076	0	0	0	0.00979505	0	0.00558527	0	0.130542	0	0
ncbi_112791112	ncbi_112791112	0.0052985	0	0	0	0	0.00366115	0	0	0	0.0249204	0	0
ncbi_112791136	ncbi_112791136	0.000803573	0	0	0	0	0	0	0	0	0	0	0
ncbi_112791164	ncbi_112791164	0.00641929	0.00550671	0	0	0	0.00534409	0	0	0.0276056	0	0	0
ncbi_112791155	ncbi_112791155	0.032196	0.0301552	0	0.171206	0	0.0418114	0.0268406	0.022636	0.0244136	0.0392437	0.359997	0
ncbi_112791168	ncbi_112791168	0.0128218	0.0109063	0	0	0	0	0	0.0463966	0	0.0351008	0	0
ncbi_112791179	ncbi_112791179	0.0148238	0.0103824	0	0	0	0.00671027	0	0.0605239	0	0	0	0
ncbi_112791187	ncbi_112791187	0.587806	0.539393	0.242365	0.404236	0	0.596298	0.278988	0.285203	0.636111	0.510338	0.329359	0.385001
ncbi_112791196	ncbi_112791196	0.292535	0.227216	0	0.302371	0	0.384255	0.106042	0.248442	0.263627	0.30903	0	0.643509
ncbi_112791203	ncbi_112791203	0.330953	0.252494	0	0	3.01568	0.363024	0.176097	0.238463	0.538001	0.22183	0.772147	0.0696798
ncbi_112791220	ncbi_112791220	0.0167328	0.0156318	0	0	0	0.0200543	0	0.0566922	0.0435986	0	0	0
ncbi_112791228	ncbi_112791228	0.00255818	0.00386176	0	0	0	0	0	0	0	0	0	0
ncbi_112791237	ncbi_112791237	0.263699	0.16895	0.292569	0	3.75657	0.204017	0.352088	0.102015	0.0946533	0.188906	0	0.435787
ncbi_112791320	ncbi_112791320	0.112562	0.104566	0	0	0	0.142364	0.0688004	0.114482	0.0699178	0.256708	0	0
ncbi_112791366	ncbi_112791366	0.700894	0.438082	0.549105	0.603082	3.75657	0.61597	0.782484	0.450219	0.324396	0.576343	0.626621	0.320939
ncbi_112791373	ncbi_112791373	1.31653	1.10449	2.68216	3.21533	0	2.53003	2.98836	1.16571	2.00921	2.22829	0.640091	4.46948
ncbi_112791382	ncbi_112791382	0.180377	0.129797	0	0	0	0.141199	0.386724	0.0441293	0.146573	0.202736	0	0
ncbi_112791390	ncbi_112791390	0.0812442	0.0749962	0	0	3.01568	0.0983055	0	0.0888741	0.176934	0.100044	0	0
ncbi_112791402	ncbi_112791402	0.00835759	0.00599494	0	0	0	0.00911631	0	0	0	0	0	0
ncbi_112791420	ncbi_112791420	0.290225	0.222076	0.380807	0	0	0.285148	0.195878	0.256488	0.729994	0.417372	0	0.299441
ncbi_112791433	ncbi_112791433	0.00106931	0	0	0	0	0	0	0.031607	0	0	0	0
ncbi_112791439	ncbi_112791439	0.0790709	0.0515048	0	0	0	0.129249	0.0462066	0.031607	0.082353	0.0632655	0	0.112395
ncbi_112791449	ncbi_112791449	0.0378924	0.0330117	0	0	0	0.0246741	0.0213377	0.0268793	0.0389643	0.0396649	0	0
ncbi_112791461	ncbi_112791461	0.000312707	0	0	0	0	0	0	0	0	0	0	0
ncbi_112791477	ncbi_112791477	0.00853221	0.00492846	0	0	0	0	0	0	0	0	0	0
ncbi_112791506	ncbi_112791506	0.383883	0.237471	0	0.751616	0	0.337243	0.330151	0.263168	0.290599	0.450318	0	0.504087
ncbi_112791492	ncbi_112791492	0.264833	0.160896	0	0	3.75657	0.163764	0.0371512	0.216548	0.10814	0.197107	0.183513	0.372951
ncbi_112791516	ncbi_112791516	0.143555	0.109996	0.755304	0.171206	0	0.122448	0.0722244	0.10336	0.286209	0.226375	0.266624	0.360466
ncbi_112791542	ncbi_112791542	0.0417979	0.0302706	0.345066	0	0	0.0408453	0.0426703	0.0224385	0.050917	0.0321675	0	0
ncbi_112791526	ncbi_112791526	0.0148653	0.0161282	0	0	0	0.0107015	0	0.0372756	0	0	0	0
ncbi_112791533	ncbi_112791533	0.38133	0.283953	0.380807	0	0	0.523743	0.631189	0.0810804	0.232639	0.422806	0	0.688898
ncbi_112791236	ncbi_112791236	0	0	0	0	0	0	0	0	0	0.0137298	0	0
ncbi_112791550	ncbi_112791550	0.0350951	0.0374217	0	0	0	0.0214128	0	0.0411359	0.0644823	0.0147016	0	0
ncbi_112791577	ncbi_112791577	0.415831	0.360349	0.833487	0.342413	0	0.472265	0.187438	0.355255	0.233835	0.48323	0.266624	0.229852
ncbi_112791584	ncbi_112791584	0.000521581	0	0	0	0	0	0	0	0	0	0	0
ncbi_112791602	ncbi_112791602	0.208666	0.170047	0.566469	0	0	0.193407	0.131675	0.328815	0.270503	0.0792753	0	0
ncbi_112791609	ncbi_112791609	0.00377783	0.00172286	0	0	0	0.0147647	0	0	0	0	0	0
ncbi_112791594	ncbi_112791594	0.209724	0.154839	0	0.239487	0	0.220572	0.0699998	0.0828672	0.221399	0.225167	0.346488	0.157507
ncbi_112791623	ncbi_112791623	1.4187	0.983542	1.32228	1.31179	3.75657	1.38643	1.56433	0.904151	1.30662	0.898982	1.70574	1.54725
ncbi_112791631	ncbi_112791631	0.0171095	0.0145707	0	0	0	0.0141877	0	0	0	0	0	0.283528
ncbi_112791646	ncbi_112791646	0.0763307	0.0518071	0	0	0	0.0573029	0.0246299	0.0217622	0.0432981	0.0145894	0	0.068703
ncbi_112795640	ncbi_112795640	0.00105539	0.00193512	0	0	0	0	0	0	0.0182003	0	0	0
ncbi_112791725	ncbi_112791725	0.103493	0.110608	0	0	0	0.0842545	0.0317033	0.030259	0.0132152	0.087815	0	0.275535
ncbi_112791655	ncbi_112791655	0.19163	0.151007	0.50898	0	0	0.169266	0.0737181	0.106422	0.134404	0.103553	0.590917	0
ncbi_112791664	ncbi_112791664	0.084139	0.051473	0	0	0	0.0791945	0.0453972	0.0308719	0.0957424	0.0224246	0.362976	0.151294
ncbi_112791677	ncbi_112791677	0.0347782	0.0344393	0	0	0	0.0586933	0	0.0202024	0.0497324	0.0687057	0	0.0934152
ncbi_112791690	ncbi_112791690	0.155038	0.104972	0	0	0	0.099046	0.197723	0.049806	0.124193	0.122132	0	0.172187
ncbi_112796374	ncbi_112796374	0.00175895	0.00103861	0	0	0	0	0	0	0	0	0	0
ncbi_112791699	ncbi_112791699	0.00196952	0	0	0	0	0	0	0	0	0	0	0
ncbi_112791710	ncbi_112791710	2.75004	2.01598	2.70931	0.657181	0	1.49098	0.556981	2.42537	2.61654	1.54045	3.2365	1.24815
ncbi_112791717	ncbi_112791717	0.0955492	0.0864102	0	0	0	0.0791629	0.0538561	0.129633	0.0358559	0.0304929	0	0
ncbi_112791739	ncbi_112791739	0.00584127	0.00588907	0	0	0	0.0104668	0	0.0311053	0.0241873	0	0	0.101102
ncbi_112791749	ncbi_112791749	0.00729562	0.00859021	0	0	0	0	0	0	0	0	0	0
ncbi_112791771	ncbi_112791771	0	0.0016777	0	0	0	0	0	0	0	0	0	0
ncbi_112791777	ncbi_112791777	0.0115188	0.0104417	0	0	0	0.00993251	0	0.0205761	0	0	0	0
ncbi_112791786	ncbi_112791786	0.0125097	0.00886689	0	0	0	0.0133342	0	0.0569879	0.016516	0	0	0
ncbi_112791795	ncbi_112791795	0.00554612	0.00128976	0	0	0	0.0130494	0	0	0	0.0228726	0	0
ncbi_112792101	ncbi_112792101	0.0176451	0.011343	0	0	0	0.0255577	0	0.0465511	0.0308844	0.0373633	0	0
ncbi_112798425	ncbi_112798425	0.00722616	0.00277613	0	0	0	0.0115032	0	0	0	0.00930111	0	0
ncbi_112791802	ncbi_112791802	0.216413	0.170055	0	0.602845	0	0.225544	0.0698507	0.0450384	0.169631	0.215488	0	0.149564
ncbi_112791816	ncbi_112791816	0.00417486	0.00376724	0	0	0	0.00556134	0	0.0263966	0	0	0	0
ncbi_112791806	ncbi_112791806	0.00378883	0.00545685	0	0	0	0.00484074	0	0	0.0109419	0	0	0
ncbi_112799877	ncbi_112799877	0	0.00154041	0	0	0	0	0	0	0	0	0	0
ncbi_112791825	ncbi_112791825	0.968695	0.693054	1.32108	0.318786	0	0.538194	0.254365	0.692532	0.777242	0.435533	0.615508	0.208083
ncbi_112791835	ncbi_112791835	0.0417141	0.0213822	0	0.621998	0	0.0168819	0.0223446	0	0.0449595	0	0	0
ncbi_112791842	ncbi_112791842	0.00546093	0.00471658	0	0	0	0.00328561	0.0213377	0.129849	0.0300001	0	0	0
ncbi_112791851	ncbi_112791851	0.0482357	0.0370012	0	0	0	0.0803974	0.0620178	0.0779406	0.0677191	0.0164774	0	0
ncbi_112792179	ncbi_112792179	0.0325784	0.0234678	0	0	0	0.0272793	0.0246299	0	0.0362502	0.0734657	0	0
ncbi_112791863	ncbi_112791863	1.54815	1.59816	0.521228	2.07202	0	2.31621	1.164	1.10277	2.4143	2.57247	3.2363	1.00486
ncbi_112791879	ncbi_112791879	0.10759	0.0643468	0	0	0	0.0853004	0.24514	0.107625	0.309802	0.103142	0	0.219521
ncbi_112791893	ncbi_112791893	0.190652	0.148047	0.242365	0	0	0.0931893	0.0235699	0.247433	0.223966	0.123911	0.289662	0.135413
ncbi_112791903	ncbi_112791903	0.0191104	0.0123383	0	0	0	0.043861	0	0.03168	0.0597666	0.0371504	0	0
ncbi_112791910	ncbi_112791910	0.0818671	0.0479101	0	0.42735	0	0.0705811	0	0.138731	0.19535	0.0428003	0	0.151999
ncbi_112791918	ncbi_112791918	1.59984	1.2752	2.28068	1.46916	3.75657	1.48657	0.889318	1.48098	1.69454	1.41778	2.69209	0.520436
ncbi_112791940	ncbi_112791940	0.145034	0.0985357	0.824993	0	0	0.0944743	0.0220226	0.0910297	0.16066	0.126763	0.227941	0.122091
ncbi_112791970	ncbi_112791970	0.341865	0.287659	0	0.382512	0	0.259534	0.226529	0.24949	0.403336	0.353644	0.183513	0.613452
ncbi_112791978	ncbi_112791978	0.000504274	0	0	0	0	0	0	0.0217622	0	0	0	0
ncbi_112791988	ncbi_112791988	0.0424813	0.0548027	0	0	0	0.0522092	0	0.0153439	0.0764865	0.0353252	0	0
ncbi_112791998	ncbi_112791998	0.154065	0.12398	0	0.371007	0	0.110975	0.157283	0.0662281	0.155466	0.141915	0	0.404071
ncbi_112792013	ncbi_112792013	0.00281477	0	0	0	0	0	0	0	0.0120778	0	0	0
ncbi_112792024	ncbi_112792024	0.168995	0.107608	0.139431	0.439287	0	0.235714	0.383437	0.066365	0.109246	0.193714	0	0.25466
ncbi_112792050	ncbi_112792050	0.439818	0.29499	0.32113	0.604741	0	0.472767	1.078	0.258998	0.362893	0.19692	0	0.83558
ncbi_112792057	ncbi_112792057	0.00331844	0.00146379	0	0	0	0.0027717	0	0	0.0241873	0	0	0.126912
ncbi_112792066	ncbi_112792066	0.0112285	0.00768448	0	0	0	0.0120216	0	0	0	0	0	0
ncbi_112792074	ncbi_112792074	0.046046	0.025833	0	0	0	0.048059	0.0339023	0.0130394	0.0529534	0.16595	0	0
ncbi_112792092	ncbi_112792092	0.0354753	0.0281853	0	0	0	0.0172204	0.0531463	0.0141709	0.0778942	0.0380299	0	0.0256278
ncbi_112792096	ncbi_112792096	0.637583	0.514331	0.393082	0.302371	0	0.657522	0.531569	0.46704	0.839601	1.17676	2.18972	0.430958
ncbi_112792105	ncbi_112792105	0.0241027	0.0170868	0	0	0	0.00341526	0	0	0	0.00817529	0	0
ncbi_112792126	ncbi_112792126	0.358732	0.283768	0.319285	0	0	0.286141	0.649775	0.255798	0.370559	0.34608	0	0.568719
ncbi_112792134	ncbi_112792134	0.0462168	0.0487408	0	0	0	0.0266795	0	0.0130394	0.193008	0	0	0
ncbi_112792156	ncbi_112792156	0.258104	0.192929	0	0.528391	0	0.245772	0.0970122	0.169072	0.232947	0.250298	0.56	0.218267
ncbi_112792173	ncbi_112792173	0.0446794	0.0362087	0	0	0	0.0625058	0	0.0263966	0.0112499	0.0513635	0	0
ncbi_112792190	ncbi_112792190	0.248139	0.173923	0.369549	0	0	0.196042	0.328561	0.110567	0.473512	0.239013	0.769509	0.218466
ncbi_112792217	ncbi_112792217	0.216066	0.188748	0	0	0	0.223681	0.179355	0.134327	0.192204	0.175072	0	0
ncbi_112792240	ncbi_112792240	0.269874	0.228405	0	0.60955	0	0.18549	0.165034	0.260881	0.498671	0.144889	0.387567	0.544483
ncbi_112792247	ncbi_112792247	0.0562546	0.0472244	0	0	0	0.0798869	0.0360464	0.108435	0.264723	0.112047	0.329359	0.152828
ncbi_112792254	ncbi_112792254	0	0	0	0	0	0.0073508	0	0	0	0	0	0
ncbi_112792303	ncbi_112792303	0.00215031	0.00172518	0	0	0	0.010734	0	0	0	0	0	0
ncbi_112794165	ncbi_112794165	0.0026337	0	0	0	0	0	0	0	0	0	0	0
ncbi_112792318	ncbi_112792318	0.000487688	0	0	0	0	0	0	0	0	0	0	0
ncbi_112792327	ncbi_112792327	0.00420858	0.00618376	0	0.171206	0	0	0	0	0.0131537	0	0	0
ncbi_112792337	ncbi_112792337	0.000803573	0	0	0	0	0	0	0	0	0	0	0
ncbi_112792357	ncbi_112792357	0.0110083	0.00882202	0	0	0	0.00338124	0	0.0299725	0.0298157	0.036016	0	0
ncbi_112792354	ncbi_112792354	0.0535686	0.0222806	0	0	0	0.0134702	0.0462545	0.061313	0.0123185	0	0	0
ncbi_112792367	ncbi_112792367	0.000932366	0	0	0	0	0	0	0	0	0	0	0
ncbi_112792407	ncbi_112792407	0.0100213	0.00870085	0	0	0	0.0187689	0	0	0.0258091	0.0583666	0	0
ncbi_112792434	ncbi_112792434	0.0619892	0.040828	0	0	0	0.0570652	0.0522818	0	0.131142	0.044038	0	0.177281
ncbi_112792425	ncbi_112792425	2.00103	1.21921	4.2333	0.699597	0	2.19678	1.07616	1.28725	4.15451	2.18371	2.69192	0.759696
ncbi_112802817	ncbi_112802817	0.0357981	0.0272653	0	0.37652	0	0.0337214	0.0244873	0	0.0833853	0.00607261	0	0.0501608
ncbi_112792444	ncbi_112792444	0	0	0	0	0	0.00409597	0	0	0	0	0	0
ncbi_112792452	ncbi_112792452	0.024192	0.0122384	0	0	0	0.027085	0	0	0	0	0	0.0791596
ncbi_112792460	ncbi_112792460	0.130166	0.0989304	0	0.410693	0	0.186018	0.198457	0.0479442	0.0282767	0.118293	0	0.251054
ncbi_112792502	ncbi_112792502	0.00780099	0.0037068	0	0	0	0.0105359	0.0371512	0	0	0.0152525	0	0
ncbi_112792511	ncbi_112792511	0.000436242	0	0	0	0	0	0	0	0	0	0	0
ncbi_112792520	ncbi_112792520	0.154883	0.123883	0.828183	0	0	0.0988511	0.106503	0.0347157	0.174678	0.167025	0.310145	0
ncbi_112792546	ncbi_112792546	0.0359807	0.0318215	0	0	0	0.0458441	0.0545847	0	0.0816598	0.00825592	0	0
ncbi_112792555	ncbi_112792555	0.150858	0.192383	0.139431	0	0	0.0823711	0.0462545	0.256199	0.0925944	0.130867	0.512872	0.155003
ncbi_112792567	ncbi_112792567	0.0142487	0.0071784	0	0.382512	0	0.00610025	0	0	0.0106564	0.00723055	0	0
ncbi_112792603	ncbi_112792603	0.00507766	0.00439087	0	0	0	0	0	0	0	0	0	0
ncbi_112792609	ncbi_112792609	0.01571	0.0142023	0	0	0	0.020846	0	0.0251696	0	0.0217275	0	0
ncbi_112792618	ncbi_112792618	0.38908	0.240425	0.380807	0.239487	0	0.415998	0.324992	0.0796346	0.610353	0.297549	0.183513	0.0256278
ncbi_112792627	ncbi_112792627	0.0031856	0.00561766	0	0	0	0.00162796	0	0	0	0.00729836	0	0
ncbi_112792647	ncbi_112792647	0.0448504	0.0253048	0	0	0	0.0402999	0.0691785	0.056119	0.0265305	0.0612583	0	0
ncbi_112792636	ncbi_112792636	0.0660154	0.0607058	0	0	0	0.0419877	0	0.132342	0.171141	0.0969649	0	0
ncbi_112792655	ncbi_112792655	0.0206631	0.00767956	0	0	0	0.00766461	0	0	0.0659962	0	0	0
ncbi_112792663	ncbi_112792663	0.0248296	0.0138703	0	0	0	0.0178971	0	0	0.0242832	0.0139976	0	0.155003
ncbi_112792688	ncbi_112792688	0.0334079	0.0335812	0.139431	0	0	0.0195614	0	0.0261783	0.0145286	0.0317856	0	0
ncbi_112792679	ncbi_112792679	0.892187	0.552574	0.63857	0.1998	0	0.809746	0.914849	0.517461	0.698459	0.681777	0.183513	0.516892
ncbi_112792699	ncbi_112792699	0.0837739	0.0661323	0	0.171206	0	0.11924	0.0437336	0.0527545	0.123408	0.0723855	0	0
ncbi_112792713	ncbi_112792713	0.179902	0.174583	0	0.809862	0	0.192052	0.0420234	0.138779	0.351866	0.258822	0.183513	0.178741
ncbi_112795348	ncbi_112795348	0.000899264	0	0	0	0	0	0	0	0	0	0	0
ncbi_112792725	ncbi_112792725	0.00608073	0.00477323	0	0	0	0.00847694	0	0	0	0	0	0
ncbi_112792734	ncbi_112792734	0.00337639	0.00986707	0	0	0	0	0	0	0.0200626	0	0	0
ncbi_112792746	ncbi_112792746	0.042588	0.042658	0	0.239487	0	0.0268711	0	0	0.101502	0.0540454	0	0.0683438
ncbi_112792771	ncbi_112792771	0.109098	0.0949038	0	0.602845	0	0.10035	0.150479	0.157486	0.248681	0.104788	0	0.10616
ncbi_112795514	ncbi_112795514	0.00058991	0.00154506	0	0	0	0	0	0	0.0165756	0	0	0
ncbi_112792774	ncbi_112792774	0.0556393	0.035485	0	0	0	0.0351711	0.0417392	0.112407	0.0676579	0.108831	0	0.0405791
ncbi_112792815	ncbi_112792815	0.154986	0.150107	0	0.382512	0	0.0999585	0.242791	0.156283	0.107517	0.133053	0	0.35752
ncbi_112792835	ncbi_112792835	0.0109004	0.00517451	0.393082	0	0	0.00532177	0	0	0.0307783	0.00858564	0	0
ncbi_112792851	ncbi_112792851	0.0390584	0.0206355	0	0	0	0.0259287	0.0302325	0	0.0260717	0.0783567	0	0
ncbi_112792877	ncbi_112792877	0.884238	0.556221	0.417363	0.904911	3.01568	0.741785	0.499574	0.496229	0.76575	0.837931	0	0.328365
ncbi_112804205	ncbi_112804205	0.00229395	0.00347117	0	0	0	0.00167757	0	0	0	0.0356737	0	0
ncbi_112792893	ncbi_112792893	0.00505829	0.00322963	0	0	0	0.0208934	0	0.0233157	0	0	0	0
ncbi_112792925	ncbi_112792925	0.000795164	0.00175114	0	0	0	0	0	0	0	0	0	0
ncbi_112792957	ncbi_112792957	0.00495846	0.00301313	0	0	0	0.00622458	0	0	0.0220082	0	0	0
ncbi_112792941	ncbi_112792941	0.237978	0.129629	0.139431	0.485866	0	0.236899	0.404237	0.146556	0.123252	0.107487	0	0.461686
ncbi_112792979	ncbi_112792979	0.0788354	0.0586896	0	0.602845	0	0.0512306	0	0.115867	0.0507601	0.0923116	0.310145	0
ncbi_112792995	ncbi_112792995	0.221105	0.151774	0	0	3.01568	0.16712	0.0751324	0.157522	0.23183	0.18298	0	0.0713272
ncbi_112793027	ncbi_112793027	0.0931222	0.0494085	0	0.60955	0	0.102699	0.262836	0	0	0.0443524	0	0.0260777
ncbi_112793011	ncbi_112793011	0.310112	0.176841	0	0.37652	0	0.499504	0.688786	0.145692	0.272263	0.389227	0.614374	0.258843
ncbi_112793078	ncbi_112793078	0.289728	0.180458	0.614888	0	0	0.270195	0.0873633	0.117392	0.168164	0.230737	0	0.0405791
ncbi_112793110	ncbi_112793110	0.00725146	0.00828525	0	0	0	0.0130729	0.0500085	0	0.0105268	0	0	0
ncbi_112793152	ncbi_112793152	0.0350777	0.00986307	0.369549	0	0	0.0558746	0.0849118	0.0527136	0	0.0419298	0	0
ncbi_112793136	ncbi_112793136	0.351537	0.258146	0	0.1998	0	0.380411	0.20024	0.300298	0.415408	0.631808	0.906453	0.233305
ncbi_112793168	ncbi_112793168	0.00751266	0.00194986	0	0	0	0.00873348	0	0	0.0110804	0	0	0
ncbi_112793210	ncbi_112793210	0.0376759	0.0266064	0	0	0	0.0294886	0	0.0268618	0.0397371	0.0647636	0	0.0972611
ncbi_112793266	ncbi_112793266	0.218909	0.138538	0.245339	0.489993	0	0.166681	0.154692	0.0635478	0.323421	0.203856	0	0
ncbi_112793299	ncbi_112793299	0.0856499	0.0615722	0	0	0	0.103596	0.0235699	0.00682006	0.0758108	0.0910235	0.362476	0.068703
ncbi_112793351	ncbi_112793351	0.200619	0.142298	0	0.820957	0	0.270544	0.179589	0.0579019	0.134433	0.196586	0	0.15351
ncbi_112793383	ncbi_112793383	0.00221104	0	0	0	0	0	0.0370604	0	0.0191583	0.0498441	0	0
ncbi_112793426	ncbi_112793426	0.093055	0.0556796	0.364431	0	0	0.0494575	0.146564	0.0796823	0.0557547	0.0595402	0.387567	0.0414323
ncbi_112793442	ncbi_112793442	0.00580411	0	0	0	0	0	0	0	0.0137284	0	0	0
ncbi_112793474	ncbi_112793474	0.000939571	0	0	0	0	0.0107395	0	0	0	0	0	0
ncbi_112793648	ncbi_112793648	0.0101003	0.00345653	0	0	0	0.00550687	0.0302325	0	0	0	0	0.0207162
ncbi_112698243	ncbi_112698243	0.000629951	0	0	0	0	0	0	0	0	0	0	0
ncbi_112793723	ncbi_112793723	0	0	0	0	0	0	0	0	0	0.0129692	0	0
ncbi_112793695	ncbi_112793695	0.103918	0.0724925	0	0.835875	0	0.0771811	0.0471773	0.0639653	0.118994	0.0666945	0.346488	0.0715354
ncbi_112793802	ncbi_112793802	0.0343321	0.00892564	0	0	0	0.0421781	0.0521199	0	0.028183	0.00724667	0	0
ncbi_112793833	ncbi_112793833	0.0500385	0.0289087	0	0	0	0.0339466	0.14409	0	0.0206138	0.0187272	0	0.156238
ncbi_112793849	ncbi_112793849	0.069224	0.0393025	0	0	0	0.0718701	0.0689081	0	0.209275	0.0290899	0.304229	0.206114
ncbi_112793866	ncbi_112793866	0.105407	0.0744004	0	0	0	0.118086	0.052454	0.112845	0.0718183	0.0660821	0.329359	0
ncbi_112793882	ncbi_112793882	0.00253901	0.00508824	0	0	0	0.00240117	0	0	0	0	0	0
ncbi_112699269	ncbi_112699269	0.107196	0.0904947	0.711313	0	0	0.102627	0.0706323	0.171384	0.117797	0.136321	0	0.123339
ncbi_112793898	ncbi_112793898	0.180472	0.162616	0	0	0	0.132038	0.0794536	0.198303	0.065238	0.232001	0	0
ncbi_112793934	ncbi_112793934	0.0174117	0.0146493	0	0	0	0.0426467	0	0.0284988	0	0.0354344	0	0
ncbi_112793950	ncbi_112793950	0.0729089	0.0431249	0	0.171206	0	0.0565197	0.0490195	0.0759571	0.0434681	0.0349513	0	0.0207162
ncbi_112793976	ncbi_112793976	0.0924412	0.05319	0	0	0	0.128694	0.0207508	0.142292	0.095975	0.13503	0	0.131137
ncbi_112794013	ncbi_112794013	0.120758	0.109715	0.393082	0.1998	0	0.103538	0.045296	0.125617	0.330058	0.0980574	0.227941	0.111946
ncbi_112794059	ncbi_112794059	0.106143	0.050759	0.277932	0	0	0.103751	0.0413464	0.100449	0.207132	0.136187	0	0
ncbi_112794095	ncbi_112794095	0.234734	0.134487	0.242365	0	0	0.187879	0.0851955	0.142365	0.196784	0.210605	0	0.169085
ncbi_112794127	ncbi_112794127	1.42433	1.24462	1.53726	0.1998	3.75657	1.19802	0.547377	1.51918	0.529577	1.18937	2.54238	0.343932
ncbi_112794143	ncbi_112794143	0.126961	0.10652	0	0	0	0.194102	0.0901523	0.0602017	0.0238266	0.18534	0.725953	0
ncbi_112794166	ncbi_112794166	0.47666	0.39874	0.139431	0.774052	0	0.559423	0.235509	0.296362	0.588434	0.390962	0.570853	0
ncbi_112794199	ncbi_112794199	0.000485933	0	0	0	0	0	0	0	0	0	0	0
ncbi_112794222	ncbi_112794222	0.189381	0.145847	0.63325	0	0	0.1757	0.0223446	0.0884416	0.0934181	0.0476835	0	0
ncbi_112794230	ncbi_112794230	0.135426	0.108152	0.139431	0	3.01568	0.120697	0	0.251208	0.0959912	0.166281	0	0.087535
ncbi_112798992	ncbi_112798992	0.000865342	0	0	0	0	0	0	0	0	0	0	0
ncbi_112794241	ncbi_112794241	0.0292969	0.011471	0.364431	0	0	0.0659682	0.0865588	0.0257041	0.0129453	0.0294817	0	0.379752
ncbi_112794271	ncbi_112794271	0.0503157	0.0443948	0.303767	0	0	0.0256044	0	0.0236779	0.0162496	0.0494513	0	0
ncbi_112794281	ncbi_112794281	0.628012	0.388465	0.524639	0	0	0.592879	0.746406	0.451513	0.797804	0.713203	0	1.16167
ncbi_112794293	ncbi_112794293	0.00180949	0	0	0	0	0	0	0	0.0280219	0	0	0
ncbi_112794320	ncbi_112794320	2.0253	1.46205	2.14324	0.37652	0	1.5054	1.80686	1.46311	1.98068	1.12078	1.88098	1.1042
ncbi_112794299	ncbi_112794299	1.68865	1.30211	3.61078	0.791533	0	1.39389	1.17019	1.35359	1.60058	1.02024	0.937638	2.06232
ncbi_112705006	ncbi_112705006	0.000595983	0	0	0	0	0.00149304	0	0	0	0	0	0
ncbi_112794341	ncbi_112794341	0	0	0	0	0	0.00689311	0	0	0	0	0	0
ncbi_112794364	ncbi_112794364	0.0104124	0.00198462	0	0	0	0.0021714	0	0	0	0.00753733	0	0
ncbi_112799150	ncbi_112799150	0.00534507	0.00953539	0	0	0	0.011262	0.0262819	0.0251082	0	0	0	0
ncbi_112794369	ncbi_112794369	0.0202481	0.0218971	0	0	0	0.0167923	0.0223446	0	0	0	0	0
ncbi_112794410	ncbi_112794410	28.732	21.8325	28.4092	14.6551	16.5602	18.7102	11.9998	21.0126	33.595	17.4835	21.72	16.737
ncbi_112705809	ncbi_112705809	1.87767	1.9561	2.35775	0.818583	0	2.38188	1.51914	1.04855	1.31642	1.82348	1.24934	0.663406
ncbi_112794421	ncbi_112794421	0.125369	0.0886501	0	0	0	0.104203	0	0.142577	0.0880503	0.0959723	0.272138	0.152828
ncbi_112794447	ncbi_112794447	1.85658	1.03539	1.68454	1.47143	0	1.34258	1.77857	1.38973	1.54736	1.25032	1.23375	1.66995
ncbi_112707827	ncbi_112707827	0.0397174	0.0326014	0	0	0	0.00604022	0	0.0332894	0	0.0452809	0	0.152117
ncbi_112794477	ncbi_112794477	0	0.00188803	0	0	0	0	0	0	0	0	0	0
ncbi_112794488	ncbi_112794488	0.101461	0.0970669	0	0	3.75657	0.0671405	0.061903	0.0595614	0.143363	0.0900421	0.183513	0.0260777
ncbi_112794512	ncbi_112794512	0.0256792	0.0213579	0	0	0	0.0389745	0.185465	0	0.0132653	0.0756596	0	0
ncbi_112794521	ncbi_112794521	0.0177807	0.0177486	0	0	0	0.0245605	0.0220226	0.0324034	0.0162496	0	0	0.165693
ncbi_112794539	ncbi_112794539	0.199769	0.131481	0	0.775243	0	0.396336	1.05219	0.11989	0.0357428	0.336375	0	1.25016
ncbi_112794558	ncbi_112794558	0.202788	0.139984	0	0	0	0.309294	0.355394	0.163815	0.175766	0.227369	0.346488	0.193696
ncbi_112794531	ncbi_112794531	0.254869	0.204338	0.60977	0	0	0.171663	0.192481	0.256795	0.365525	0.331302	0	0.0467939
ncbi_112794608	ncbi_112794608	0.0428624	0.0358271	0	0	0	0.0403798	0.0249408	0.031419	0.0440949	0.00955363	0	0
ncbi_112794616	ncbi_112794616	0.0829905	0.0730648	0	0	0	0.100822	0.143057	0.140094	0.0176203	0.0430676	0	0
ncbi_112794636	ncbi_112794636	0.129409	0.0790488	0	0	0	0.153376	0.348226	0.0563473	0.0383696	0.0675626	0	0.0207162
ncbi_112794646	ncbi_112794646	0.00223136	0.00193952	0	0	0	0	0	0	0	0	0	0
ncbi_112794662	ncbi_112794662	0.0593821	0.0322854	0	0	0	0.0365686	0	0.0550731	0.0433424	0.0161323	0	0.152117
ncbi_112794679	ncbi_112794679	0.0233494	0.010646	0	0	0	0.0273345	0	0.0494588	0	0.00955363	0	0
ncbi_112794687	ncbi_112794687	0.125474	0.0688862	0	0.501341	0	0.0798446	0.0268406	0.0447913	0.300654	0.0595368	0.231348	0
ncbi_112794696	ncbi_112794696	0.322715	0.204052	0.385208	0	0	0.318458	0.327265	0.0257362	0.139799	0.293331	0.190074	0.366298
ncbi_112794708	ncbi_112794708	0.01204	0.00754412	0	0	0	0.0103139	0.0339023	0	0	0	0	0
ncbi_112794773	ncbi_112794773	0.0222093	0.0108513	0	0	0	0.0102919	0.0273411	0	0	0.00642501	0	0
ncbi_112794793	ncbi_112794793	0.153565	0.126786	0.432	0	0	0.0500754	0	0.338569	0.630816	0.0891896	0	0.215962
ncbi_112708774	ncbi_112708774	0.000764177	0.00148415	0	0	0	0	0	0	0	0	0	0
ncbi_112794800	ncbi_112794800	0.404521	0.276621	0.520298	0.37652	0	0.359281	0.2115	0.531227	0.38039	0.156366	0	0.160644
ncbi_112794806	ncbi_112794806	0.0103933	0.00858272	0	0.302371	0	0.0113578	0	0	0	0.0558286	0	0
ncbi_112709539	ncbi_112709539	0.00429758	0	0	0	0	0.0171334	0	0	0.0123041	0	0	0
ncbi_112794817	ncbi_112794817	0.00678781	0.008827	0	0	0	0.00648091	0	0	0.0261671	0.0247197	0	0.0683438
ncbi_112794835	ncbi_112794835	0.395487	0.299115	0.242365	0.171206	0	0.31849	0.310879	0.216714	0.488795	0.483163	0	0.286087
ncbi_112794842	ncbi_112794842	0.268166	0.203136	0.303767	0	0	0.187969	0.0654126	0.219605	0.153679	0.209846	0.329359	0.073109
ncbi_112794849	ncbi_112794849	0.00754404	0.00679149	0	0	0	0.0187293	0	0.0311053	0.013462	0	0	0.153546
ncbi_112794865	ncbi_112794865	0.00865993	0.00362511	0	0	0	0.015898	0	0	0	0	0	0
ncbi_112794883	ncbi_112794883	0.168863	0.12322	0.292569	0	0	0.114405	0.0256262	0.116677	0.114339	0.0808667	0.315159	0
ncbi_112794856	ncbi_112794856	0.0249117	0.00830155	0	0	0	0.0172806	0	0	0.0350641	0	0	0
ncbi_112794904	ncbi_112794904	0.000632244	0	0	0	0	0	0	0	0	0	0	0
ncbi_112794909	ncbi_112794909	0.0115676	0.0122668	0	0	0	0.00858769	0	0.0304832	0	0	0	0
ncbi_112800005	ncbi_112800005	0.00860197	0.00676544	0	0	0	0	0	0.0527651	0.0269635	0	0	0
ncbi_112794917	ncbi_112794917	0.000889397	0.0018093	0	0	0	0	0	0	0	0	0	0
ncbi_112794941	ncbi_112794941	0.0288461	0.0263334	0	0	0	0.0134581	0	0	0	0.00872117	0	0
ncbi_112794984	ncbi_112794984	0.0035378	0.00243587	0	0	0	0	0	0	0	0	0	0
ncbi_112794952	ncbi_112794952	0.0919158	0.0783346	0.385208	0	0	0.0950332	0.183531	0.169834	0.054289	0.0880503	0	0.0683438
ncbi_112794968	ncbi_112794968	0.0479034	0.0257724	0	0	0	0.090361	0.0795838	0.0464094	0.0599889	0.132625	0	0.0256278
ncbi_112795009	ncbi_112795009	0.23032	0.223411	0	0.23303	0	0.221404	0.0949546	0.175819	0.395384	0.280346	0	0.216298
ncbi_112794999	ncbi_112794999	0.00769035	0.0106695	0	0	0	0.00769741	0	0	0.0126775	0.021469	0.266624	0
ncbi_112795036	ncbi_112795036	0.0790723	0.0660123	0	0	0	0.0875293	0.0240787	0.0764049	0.104153	0.0549526	0	0.0361568
ncbi_112795108	ncbi_112795108	0.00121299	0	0	0	0	0	0	0	0.0110804	0	0	0
ncbi_112795161	ncbi_112795161	0.00570008	0.00121971	0	0	0	0	0	0	0.0142803	0	0	0
ncbi_112795219	ncbi_112795219	0.0392178	0.0349867	0	0	0	0.0506656	0.0663684	0	0	0.0333627	0	0.087535
ncbi_112795124	ncbi_112795124	0.16153	0.125575	0.165289	0	0	0.19723	0.127216	0.148084	0.107728	0.176776	0.634615	0
ncbi_112795137	ncbi_112795137	0.271869	0.197589	0.30472	0.382512	0	0.303101	0.131722	0.285614	0.11996	0.202904	0.227941	0.177039
ncbi_112795224	ncbi_112795224	0	0.00184583	0	0	0	0	0	0	0	0	0	0
ncbi_112795262	ncbi_112795262	0.000736405	0	0	0	0	0	0	0	0	0	0	0
ncbi_112795303	ncbi_112795303	0.0909649	0.0613526	0.385208	0	0	0.101929	0.162489	0.0682926	0.0960494	0.102638	0.310145	0.0711202
ncbi_112795310	ncbi_112795310	0.0368953	0.0224894	0	0.42735	0	0.0455733	0.120964	0	0.0370955	0	0	0.186033
ncbi_112800525	ncbi_112800525	0.033592	0.0320206	0	0	0	0.0451455	0.0612389	0.0161953	0.0371273	0.0132937	0	0.0260777
ncbi_112795329	ncbi_112795329	0	0.00342305	0	0	0	0.00363072	0	0	0	0	0	0
ncbi_112795333	ncbi_112795333	0.147991	0.108182	0	0.239487	0	0.216642	0.271511	0.106717	0.174773	0.154148	0	0.104787
ncbi_112795355	ncbi_112795355	0.0672122	0.0640529	0	0	0	0.107539	0.0704507	0.113462	0.172491	0.0260646	0	0
ncbi_112795406	ncbi_112795406	0.294563	0.182002	0.341763	0.1998	0	0.257707	0.531607	0.203191	0.13716	0.156558	0	0.325014
ncbi_112795424	ncbi_112795424	0.354042	0.278489	0.32113	0	0	0.267182	0.0464924	0.279263	0.460466	0.226237	0	0.155003
ncbi_112795415	ncbi_112795415	0.068037	0.0490644	0	0	0	0.0451792	0	0.107062	0.0706833	0.0584305	0.315159	0.087535
ncbi_112795432	ncbi_112795432	0.018036	0.0212596	0	0	0	0.00722646	0	0.05563	0.0122836	0.00911543	0.183513	0.152828
ncbi_112795452	ncbi_112795452	1.75865	1.0091	2.61202	2.08656	0	1.8335	4.35536	1.06332	0.542736	0.958956	0.359997	2.78949
ncbi_112795531	ncbi_112795531	0.236013	0.19221	0	0	0	0.122205	0.0900205	0.345225	0.215706	0.41995	0.272138	0.30467
ncbi_112795541	ncbi_112795541	0.28919	0.232806	0	0.302371	0	0.170463	0.0816565	0.300837	0.258008	0.386549	0	0.242965
ncbi_112795545	ncbi_112795545	0.320547	0.255175	0.720184	0.985357	0	0.233528	0.178067	0.143339	0.356096	0.307636	0.315159	0.200885
ncbi_112795551	ncbi_112795551	0.0318821	0.0227245	0	0	0	0.0276864	0	0.0159443	0.0366969	0	0	0.0260777
ncbi_112795559	ncbi_112795559	0.107231	0.0846401	0	0.1998	0	0.060755	0	0.139484	0.308428	0.0461106	0	0
ncbi_112795567	ncbi_112795567	0.106883	0.0553035	0.534838	0.558273	0	0.140833	0.36356	0.0581054	0.01584	0.0784369	0	0.488197
ncbi_112795574	ncbi_112795574	0.0154233	0.0067154	0	0	0	0.00324593	0.0371512	0.0311524	0.0306692	0.0221429	0	0
ncbi_112795583	ncbi_112795583	0.00524946	0.00387208	0	0	0	0.004641	0.0440238	0	0	0.00945552	0	0
ncbi_112795614	ncbi_112795614	0.16749	0.147732	0	0.171206	0	0.210167	0.143966	0.073514	0.150161	0.194331	0.837824	0.421562
ncbi_112795623	ncbi_112795623	0.00160618	0.00349074	0	0	0	0.00161076	0.0522316	0	0	0	0	0
ncbi_112795629	ncbi_112795629	0.00179479	0.00160814	0	0	0	0	0	0	0	0	0	0
ncbi_112795637	ncbi_112795637	0.0135366	0.00745332	0	0	0	0.017682	0.0702563	0	0	0.0210231	0	0
ncbi_112795646	ncbi_112795646	0.0868649	0.0622281	0	0.558273	0	0.115419	0.584471	0.0754307	0	0.0300755	0.48345	0.263617
ncbi_112795656	ncbi_112795656	0.000715601	0.00307493	0	0	0	0	0.0205956	0	0	0.00753733	0	0
ncbi_112795679	ncbi_112795679	0	0	0	0	0	0	0	0	0.0436376	0	0	0
ncbi_112795685	ncbi_112795685	0.370757	0.196196	0.481195	0.382512	0	0.281444	0.153534	0.170354	0.199269	0.341049	0	0.181277
ncbi_112795688	ncbi_112795688	0	0.00165278	0	0	0	0.00576654	0	0	0	0	0	0
ncbi_112795694	ncbi_112795694	0.132102	0.0783512	0	0.302371	0	0.102842	0.18224	0.0953525	0.0988606	0.113769	0.227941	0.102388
ncbi_112795698	ncbi_112795698	0.089526	0.0675613	0	0	0	0.106469	0.0273411	0.0574494	0.130237	0.0752041	0.227941	0
ncbi_112795705	ncbi_112795705	0.0215342	0.0221397	0	0	0	0.0303893	0.0525594	0	0.0308643	0.00911543	0	0
ncbi_112795714	ncbi_112795714	0.0413497	0.0399386	0	0.382512	0	0.0568776	0.0223446	0	0.0229606	0.0129692	0	0
ncbi_112795754	ncbi_112795754	0.0123031	0.0214988	0	0	0	0.0215614	0	0	0.0158162	0	0	0.152828
ncbi_112795764	ncbi_112795764	0.0645877	0.034634	0	0.382512	0	0.0572331	0.0937153	0.0366901	0.101087	0.0285697	0	0.0713272
ncbi_112795782	ncbi_112795782	0.000899264	0.00394719	0	0	0	0.00157138	0	0	0	0	0	0
ncbi_112795792	ncbi_112795792	0.458315	0.308756	1.2638	0.239487	3.75657	0.245767	0.109971	0.491381	0.740011	0.283758	0.190074	0.0292785
ncbi_112717814	ncbi_112717814	0.000524506	0.00277635	0	0	0	0	0	0	0.0246412	0	0	0
ncbi_112795800	ncbi_112795800	0.409364	0.304172	0.749639	0	0	0.349795	0.310436	0.256694	0.401504	0.28111	0.310145	0.615999
ncbi_112795811	ncbi_112795811	0.0751848	0.0568726	0	0	0	0.0627128	0.0779157	0.0281479	0.00930988	0.0926796	0	0
ncbi_112795835	ncbi_112795835	0.408785	0.334027	1.0562	0.568077	0	0.377563	0.769623	0.304024	0.369329	0.422457	0.387567	0.143359
ncbi_112795844	ncbi_112795844	0.0248469	0.0163188	0	0	0	0.0417254	0	0.00558527	0.0265929	0.0135049	0.231348	0
ncbi_112795862	ncbi_112795862	0.000918282	0	0	0	0	0	0	0	0	0	0	0
ncbi_112795872	ncbi_112795872	0.0352432	0.00875208	0	0	0	0.0548743	0.0557628	0.0311053	0.0129453	0.0304129	0	0.114722
ncbi_112795896	ncbi_112795896	0.0884112	0.0490413	0	0	0	0.0670671	0.0645805	0	0.145405	0.0297873	0	0
ncbi_112795907	ncbi_112795907	0.000930226	0.00160311	0	0	0	0	0	0	0	0	0	0
ncbi_112795881	ncbi_112795881	0.00151943	0.00982434	0	0	0	0.00553669	0	0	0	0	0.41215	0
ncbi_112795912	ncbi_112795912	0.188154	0.116733	0	0.302371	0	0.197706	0.0963009	0.134924	0.17673	0.449147	0	0.165747
ncbi_112795944	ncbi_112795944	0.00165949	0.00522918	0	0	0	0.00213898	0	0	0	0	0	0
ncbi_112720113	ncbi_112720113	0.00153446	0.00164747	0	0	0	0.00196312	0.0205956	0	0	0	0	0
ncbi_112795954	ncbi_112795954	0.0196015	0.0110523	0	0	0	0.0164841	0	0	0.0332863	0.0409442	0	0
ncbi_112720865	ncbi_112720865	0.0289879	0.0230594	0	0	0	0.0231799	0	0.0375595	0.0703632	0	0	0
ncbi_112795995	ncbi_112795995	0.0192139	0.0147318	0	0	0	0.0236634	0.0300974	0	0.0172442	0.00723055	0	0
ncbi_112802271	ncbi_112802271	0.0123664	0.00880615	0	0	0	0.0106159	0.0205956	0	0.0145286	0	0	0
ncbi_112796005	ncbi_112796005	1.34532	0.98272	1.88757	0.328591	0	1.54976	0.87666	0.709955	1.97725	1.20658	1.39853	1.26573
ncbi_114927502	ncbi_114927502	0.230291	0.188319	0	0.37652	0	0.344654	0.436481	0.131645	0.356525	0.314227	0	0.13784
ncbi_112796025	ncbi_112796025	0.319842	0.195403	0.364431	0.746136	0	0.385739	0.36478	0.29029	0.379127	0.280182	1.25018	0.365439
ncbi_112796034	ncbi_112796034	0.0544909	0.0518629	0	0	0	0.0315051	0	0.0732413	0.0391681	0.0485425	0	0
ncbi_112796047	ncbi_112796047	0.0825319	0.0722551	0	0	0	0.0519109	0	0	0.0855836	0.0397366	0	0
ncbi_112796056	ncbi_112796056	0.0327113	0.0310149	0	0	0	0.0156341	0	0.0262206	0.110642	0.0201686	0	0
ncbi_112802760	ncbi_112802760	0.103739	0.0889225	0	0	0	0.070721	0.0235699	0.108928	0.0897114	0.140828	0	0.0436021
ncbi_112796101	ncbi_112796101	0.00400563	0	0	0	0	0.00886458	0.0249408	0	0	0	0	0
ncbi_112796092	ncbi_112796092	0.0065302	0.00301288	0	0	0	0.00393208	0.0380771	0	0	0.0247641	0	0
ncbi_112796076	ncbi_112796076	0.00563849	0.00859546	0	0	0	0.023039	0.0233549	0	0.0304812	0	0	0
ncbi_112796108	ncbi_112796108	0.126047	0.101546	0	0	0	0.113564	0.137108	0.148523	0.268041	0.231513	0	0
ncbi_112796120	ncbi_112796120	0.0940999	0.0778984	0	0	0	0.106456	0.114537	0.11784	0.0863003	0.0770419	0	0.10616
ncbi_112796136	ncbi_112796136	0.013697	0.00992842	0	0	0	0.0145188	0	0	0.0110804	0	0	0
ncbi_112796127	ncbi_112796127	0.0956703	0.0667745	0	0	0	0.0632582	0.0427233	0.0717679	0.142515	0.141942	0	0.175383
ncbi_112796147	ncbi_112796147	0.246324	0.172948	0	0.489993	0	0.237152	0.181612	0.176114	0.122476	0.264986	0	0.335812
ncbi_112796167	ncbi_112796167	1.07597	0.750781	0.460561	0.466059	0	0.530454	0.347888	1.27456	7.16756	0.988684	1.2264	0.231306
ncbi_112796173	ncbi_112796173	0.1307	0.0788568	0	0	0	0.116936	0.344782	0.0299072	0.0305382	0.0660077	0	0.0713272
ncbi_112796185	ncbi_112796185	0.1373	0.0601009	0	0	0	0.0623587	0	0.032251	0.0994806	0.103644	0	0.294772
ncbi_112796194	ncbi_112796194	0.0041762	0.00201429	0	0	0	0.00948106	0.0256262	0	0	0	0	0
ncbi_112796202	ncbi_112796202	0.0968057	0.046919	0	0.23303	0	0.0875095	0.0977628	0.0560633	0.0617548	0.0567086	0	0
ncbi_112796210	ncbi_112796210	0.050332	0.0397925	0	0	0	0.0251789	0.0302325	0	0.0856671	0.057575	0	0
ncbi_112796232	ncbi_112796232	0.0461621	0.0504136	0.32113	0	0	0.0645134	0.0204015	0.0808083	0.0109191	0.0418686	0.190074	0.0713272
ncbi_112796241	ncbi_112796241	0.668686	0.497683	0.370096	0.239487	0	0.663086	0.504978	0.33227	0.775179	0.80141	0.894483	0.411606
ncbi_112796249	ncbi_112796249	0.0903608	0.0519974	0	0.485866	0	0.123376	0.114044	0.00849376	0	0.0481865	0	0.0256278
ncbi_112796267	ncbi_112796267	0.0500069	0.033083	0	0	0	0.0449229	0.098856	0	0.0628743	0.0844056	0	0.0920433
ncbi_112796276	ncbi_112796276	0.176632	0.12705	0	0.1998	0	0.184682	0.148993	0.183992	0.241639	0.308863	0	0.316799
ncbi_112796315	ncbi_112796315	0.0232778	0.0258507	0	0	0	0.025701	0	0.0251542	0.0222259	0.0472397	0	0
ncbi_112796284	ncbi_112796284	0.0966033	0.0570317	0.242365	0	0	0.0768234	0.0822068	0.0734091	0.0858271	0.0850596	0	0
ncbi_112796322	ncbi_112796322	0.00596124	0.0100505	0	0	0	0.00568156	0.0289105	0	0	0.0205844	0	0
ncbi_112796328	ncbi_112796328	0.00514876	0.00799724	0	0	0	0.0056017	0	0	0	0	0	0
ncbi_112796338	ncbi_112796338	0.0278744	0.0275781	0	0	0	0.0574373	0.0529479	0	0.0106503	0.093791	0	0
ncbi_112796340	ncbi_112796340	2.1841	1.50595	1.97751	5.06473	3.75657	2.86963	4.48501	1.84354	1.97404	2.37337	0.862607	3.87469
ncbi_112796349	ncbi_112796349	0.145787	0.132757	0	0	0	0.141923	0.0380771	0.119217	0.160747	0.165038	0	0
ncbi_112796363	ncbi_112796363	0.0448447	0.0342068	0	0	0	0.0657435	0	0.034306	0.0711003	0.0273643	0	0.401344
ncbi_112796370	ncbi_112796370	0.0790099	0.043807	0.691227	0	0	0.0696799	0.0588192	0.0709389	0.212045	0.0984874	0.183513	0
ncbi_112796379	ncbi_112796379	0.477489	0.318866	0	0	0	0.143814	0.207377	0.671449	0.731642	0.267766	0	0.271427
ncbi_112796385	ncbi_112796385	0.000922462	0	0	0	0	0	0.0220226	0	0	0	0	0
ncbi_112796395	ncbi_112796395	0.00155365	0.00358323	0	0	0	0	0	0	0	0	0	0
ncbi_112796406	ncbi_112796406	0.135885	0.117902	0	0.489993	0	0.0975955	0.0755285	0.186946	0.201287	0.248996	0	0.126912
ncbi_112796423	ncbi_112796423	0.00354781	0.00496126	0	0	0	0.0024411	0	0	0	0	0	0
ncbi_112796429	ncbi_112796429	0.00825797	0.00882729	0	0	0	0	0	0.0278244	0	0	0	0
ncbi_112796441	ncbi_112796441	0.00190729	0.00378881	0	0	0	0.00437798	0	0	0	0	0	0
ncbi_112796437	ncbi_112796437	0.00410277	0.00341953	0	0	0	0.0264413	0	0	0.026102	0.0258655	0	0
ncbi_112796447	ncbi_112796447	0.198308	0.210612	0.345066	0.23303	0	0.206931	0.151525	0.258434	0.170448	0.208247	0	0.357958
ncbi_112796467	ncbi_112796467	0.0341504	0.0213862	0.385208	0	0	0.0644809	0	0.0220066	0.0871786	0.0900706	0	0
ncbi_112796478	ncbi_112796478	0.228239	0.193075	0.319285	0	0	0.178419	0.165909	0.230965	0.151486	0.200656	0.362976	0.0361568
ncbi_112796487	ncbi_112796487	0.194114	0.147975	0	0.37652	0	0.15576	0.118821	0.0779004	0.375002	0.172057	0.289662	0.068703
ncbi_112796496	ncbi_112796496	0.0477753	0.0275893	0	0	0	0.0420958	0.0243822	0.117669	0.0581858	0.0680496	0	0.217644
ncbi_112796505	ncbi_112796505	0.19683	0.170552	0.490677	0	0	0.205357	0.116904	0.185125	0.313225	0.105035	0	0
ncbi_112796510	ncbi_112796510	0.0358273	0.0238038	0	0	0	0.0361929	0.0492599	0.0389703	0	0.0437954	0	0.0361568
ncbi_112796523	ncbi_112796523	0.159127	0.110175	0	0	0	0.10374	0.0730225	0.166186	0.163257	0.143972	0	0.0207162
ncbi_112796517	ncbi_112796517	0.0070192	0.00178907	0	0	0	0.0176538	0	0.0322257	0	0.013472	0	0
ncbi_112796532	ncbi_112796532	0.00489049	0.00493036	0	0	0	0	0	0	0.295308	0	0	0
ncbi_112796539	ncbi_112796539	0.00133804	0.00377312	0	0	0	0.0123536	0.0303486	0	0	0	0	0
ncbi_112796544	ncbi_112796544	0.00160733	0	0	0	0	0	0	0	0	0	0	0
ncbi_112796553	ncbi_112796553	0.0725816	0.110275	0	0	0	0.0904513	0.104693	0.0836908	0.0866895	0.129882	0.227941	0
ncbi_112796561	ncbi_112796561	0.00211223	0.00167004	0	0	0	0.00756555	0	0	0	0.0174782	0	0
ncbi_112796565	ncbi_112796565	0	0	0	0	0	0.00454013	0	0	0	0	0	0
ncbi_114927539	ncbi_114927539	0.000456212	0	0	0	0	0	0	0	0	0	0	0
ncbi_112796570	ncbi_112796570	0.0259296	0.0130979	0	0.239487	0	0.0195804	0.0715008	0	0	0.042756	0	0
ncbi_112796585	ncbi_112796585	0.0373256	0.0270159	0	0	0	0.0394831	0.0216219	0.0562958	0.0279147	0.0520969	0	0
ncbi_112796580	ncbi_112796580	0.00188065	0	0	0	0	0	0	0	0	0	0	0
ncbi_112803710	ncbi_112803710	0.00139291	0.00107525	0	0	0	0	0	0	0	0	0	0
ncbi_112796598	ncbi_112796598	0.0415529	0.0314396	0	0	0	0.0192295	0.0479038	0	0.281829	0.062204	0	0.0256278
ncbi_112796612	ncbi_112796612	0.172504	0.139748	0.165289	0	0	0.14997	0.0302325	0.0831735	0.146422	0.174652	0	0.219773
ncbi_112796619	ncbi_112796619	0.000512998	0.00172054	0	0	0	0.00194386	0	0	0	0	0	0
ncbi_112796625	ncbi_112796625	1.02296	0.721107	1.67383	1.35687	0	1.0448	0.805712	0.298204	1.10315	1.06848	0.52101	1.43747
ncbi_112796640	ncbi_112796640	0.00968641	0.00722651	0	0.1998	0	0.0206605	0	0	0	0.0139976	0	0
ncbi_112796654	ncbi_112796654	0.807567	0.464461	0.625851	0	0	0.634826	0.422135	0.561759	0.529771	0.632977	0.362976	0.845707
ncbi_112796665	ncbi_112796665	0.291422	0.247324	0.581699	0.603911	0	0.282541	0.35797	0.207103	0.260133	0.184482	0.381942	0.469115
ncbi_112796683	ncbi_112796683	0.0189317	0.0167694	0	0	0	0.0360521	0	0	0	0.0503647	0	0.552722
ncbi_112796674	ncbi_112796674	0.0321477	0.0375924	0	0.1998	0	0.0436426	0.0261684	0.0920578	0.037623	0.0563661	0	0
ncbi_112796692	ncbi_112796692	0.429893	0.280495	0.981464	0.318786	0	0.327429	0.344073	0.3563	0.471194	0.512176	0.231348	0.0659752
ncbi_112796728	ncbi_112796728	0.0301337	0.0149227	0	0	0	0.0477891	0	0	0.134788	0	0	0
ncbi_112796707	ncbi_112796707	0.00462016	0.00194689	0	0	0	0.00662763	0	0	0	0.0226429	0	0
ncbi_112796737	ncbi_112796737	0.00108748	0.00170337	0	0	0	0	0	0	0	0	0	0
ncbi_112796744	ncbi_112796744	0.000882938	0	0	0	0	0.00559821	0	0	0.0132152	0	0	0
ncbi_112796754	ncbi_112796754	0.0531581	0.0348534	0	0.1998	0	0.0530619	0	0.0551553	0.0318535	0.0621751	0	0.146109
ncbi_112796761	ncbi_112796761	0.0124707	0.00837198	0	0	0	0.0185189	0.0213377	0.00558527	0.0374579	0.00785674	0	0
ncbi_112796770	ncbi_112796770	0.000958082	0	0	0	0	0	0	0	0	0	0	0
ncbi_112796774	ncbi_112796774	0.00579722	0.0015823	0	0	0	0.00982853	0	0	0	0	0	0
ncbi_112796776	ncbi_112796776	0.00673367	0.00157065	0	0	0	0	0	0	0	0	0	0
ncbi_112796784	ncbi_112796784	0.0135755	0.00702172	0	0	0	0.0177801	0	0	0	0.118385	0	0
ncbi_112796791	ncbi_112796791	0.0032746	0.0100725	0	0	0	0.0061662	0	0	0	0.0166088	0	0
ncbi_112796799	ncbi_112796799	1.37339	1.03925	1.76745	0.815341	0	0.629784	0.448611	1.25298	2.4006	1.08011	0.740813	1.23081
ncbi_112796810	ncbi_112796810	0.000741345	0	0	0	0	0.0017126	0	0	0	0	0	0
ncbi_112796830	ncbi_112796830	2.56251	1.65451	2.12545	1.77856	0	2.30193	2.04506	1.93662	2.25458	2.69471	1.32261	1.92836
ncbi_112796838	ncbi_112796838	0.00394285	0.00173688	0	0	0	0	0	0	0.0270627	0.0112112	0	0
ncbi_112796847	ncbi_112796847	0.480377	0.355189	0.32113	0.171206	0	0.535132	0.168427	0.297966	0.715961	0.450724	0	0.114722
ncbi_112796854	ncbi_112796854	0.0592528	0.0332722	0	0	0	0.0884949	0.197336	0.0634586	0.0197341	0.0436067	0	0.354949
ncbi_112796861	ncbi_112796861	0.0589072	0.0663095	0	0	0	0.0835432	0.12812	0.0432318	0.0370269	0.196194	0.794092	0.215311
ncbi_112796871	ncbi_112796871	0.362577	0.374437	0.292569	0.23303	0	0.335924	0.127672	0.677481	0.708972	0.367944	0.266624	0.628868
ncbi_112796893	ncbi_112796893	0.152833	0.120293	0.370096	0	3.75657	0.161299	0.0711068	0.153226	0.0841006	0.0656162	0	0.0924027
ncbi_112796930	ncbi_112796930	0.48321	0.35962	0	0.23303	0	0.318158	0.22002	0.455027	0.6761	0.356121	0	0.314118
ncbi_112796899	ncbi_112796899	0.000952826	0	0	0	0	0.00340023	0	0	0	0	0	0
ncbi_112796936	ncbi_112796936	0.0286766	0.0190483	0.288184	0.37652	0	0.0143034	0	0.0343229	0.0399978	0.0226429	0	0
ncbi_112796955	ncbi_112796955	0.000557965	0	0	0	0	0	0	0	0	0	0	0
ncbi_112796951	ncbi_112796951	0.00939444	0.00481542	0	0	0	0.00236676	0	0	0.01584	0.0540386	0	0
ncbi_112796963	ncbi_112796963	0.0213644	0.0182773	0	0	0	0.0411702	0	0.0458729	0.0191583	0.0515716	0	0.169712
ncbi_112726681	ncbi_112726681	0	0	0	0	0	0.00270118	0	0	0	0	0	0
ncbi_112727407	ncbi_112727407	0	0	0	0	0	0.00620272	0	0	0	0	0	0
ncbi_112796969	ncbi_112796969	0.104992	0.0917027	0	0	0	0.0771328	0.0766256	0.112799	0.0997774	0.107968	0	0.0683438
ncbi_112796981	ncbi_112796981	0.0156402	0.010926	0	0	0	0.00960692	0	0	0	0.0351008	0	0
ncbi_112796994	ncbi_112796994	0.101151	0.0457925	0	0	0	0.0705126	0.0660848	0.058309	0.0327261	0.0709582	0	0
ncbi_112797007	ncbi_112797007	0.0299314	0.0257442	0	0.328591	0	0.0204708	0	0.00799384	0.177892	0	0	0.160864
ncbi_112797010	ncbi_112797010	0.0400262	0.0103354	0	0	0	0.0238304	0.0360464	0	0	0	0	0.406569
ncbi_112797018	ncbi_112797018	0.000825955	0	0	0	0	0	0	0	0	0	0	0
ncbi_112728133	ncbi_112728133	0	0.00185385	0	0	0	0	0	0	0	0	0	0
ncbi_114924072	ncbi_114924072	0	0	0	0	0	0	0	0	0	0.0117851	0	0
ncbi_112797025	ncbi_112797025	0.0254164	0.0284342	0	0	0	0.0335463	0.0642509	0.0207212	0.0433733	0	0	0
ncbi_112797049	ncbi_112797049	0.0165892	0.0159094	0	0	0	0.0125702	0	0.0541051	0.0192889	0	0	0
ncbi_112797078	ncbi_112797078	0.0568701	0.0367402	0	0	0	0.0484531	0.0452256	0.0297343	0.0769265	0.0836928	0	0
ncbi_112797086	ncbi_112797086	0.000960352	0	0	0	0	0	0	0	0	0	0	0
ncbi_112797093	ncbi_112797093	0.0025341	0.00558779	0	0	0	0	0	0	0	0	0	0
ncbi_112797145	ncbi_112797145	0	0.00148501	0	0	0	0	0	0	0	0.00843104	0	0
ncbi_112797109	ncbi_112797109	0.00071183	0.000713535	0	0	0	0.00597518	0	0	0	0	0	0
ncbi_112797153	ncbi_112797153	0.00178431	0	0	0	0	0	0	0	0	0	0	0
ncbi_112797143	ncbi_112797143	0.027312	0.016242	0.242365	0	0	0.0353828	0.0249408	0	0	0	0.227941	0.175306
ncbi_112797102	ncbi_112797102	0.04938	0.030147	0	0	0	0.0651493	0	0.131742	0.134623	0.0680413	0	0.0260777
ncbi_112797138	ncbi_112797138	0.421579	0.255313	0.876346	0	0	0.33072	0.190817	0.315751	0.372144	0.52394	0	0.515478
ncbi_112805619	ncbi_112805619	0.00420407	0	0	0	0	0.00157034	0	0	0	0	0	0
ncbi_112797180	ncbi_112797180	0.00309347	0.00162653	0	0	0	0	0	0	0	0	0	0
ncbi_112797164	ncbi_112797164	0.470185	0.288244	0.702927	1.60993	0	0.379927	0.145776	0.321279	0.652545	0.235028	0.658718	0.331254
ncbi_112797189	ncbi_112797189	0.0114818	0.0106711	0	0	0	0.0136423	0	0.0258819	0.073946	0.0945568	0	0
ncbi_112797203	ncbi_112797203	0.274345	0.240905	0	0	0	0.201749	0.250497	0.107828	0.234219	0.259046	0.362476	0.141308
ncbi_112797216	ncbi_112797216	0.00376561	0	0	0	0	0	0	0	0	0	0	0
ncbi_112797224	ncbi_112797224	0.109236	0.0850344	0	0	0	0.0800016	0.0380771	0.124571	0.15573	0.0608638	0	0
ncbi_112797235	ncbi_112797235	2.53045	1.62388	2.36381	1.4122	3.75657	1.67645	2.01859	1.57625	2.45636	6.14533	1.29405	2.76292
ncbi_112797251	ncbi_112797251	0.0560258	0.0389813	0	0	0	0.0599915	0	0.0694778	0.165932	0.0998488	0	0
ncbi_112797247	ncbi_112797247	0.0810736	0.0503655	0	0	0	0.0995416	0	0.0263628	0.0829767	0.101925	0.289662	0
ncbi_112797279	ncbi_112797279	0.0218644	0.0157655	0	0	0	0.0153254	0.0244873	0	0	0.0968495	0	0
ncbi_112797290	ncbi_112797290	0.000643965	0	0	0	0	0	0	0	0	0	0	0
ncbi_112797312	ncbi_112797312	0.00574452	0.00992716	0	0	0	0.0172943	0	0.0311775	0.0392704	0.0223951	0	0
ncbi_112797360	ncbi_112797360	0.0136833	0.00693654	0	0.602845	0	0.0235297	0	0.0297343	0.04614	0.0478285	0	0
ncbi_112797377	ncbi_112797377	0	0.0014456	0	0	0	0	0	0	0	0	0	0
ncbi_112797394	ncbi_112797394	0.222309	0.173741	0.537907	0.318786	0	0.207493	0.0492143	0.229994	0.223381	0.321101	0.860515	0
ncbi_112797407	ncbi_112797407	0.195748	0.142666	0	0	0	0.141211	0.12056	0.0810736	0.161808	0.180408	0.329359	0.178741
ncbi_112797415	ncbi_112797415	0.223869	0.170058	0.165289	0.3996	0	0.195334	0	0.17193	0.297328	0.582053	0	0.184281
ncbi_112797425	ncbi_112797425	0.00496767	0.00299753	0	0	0	0.00510477	0	0	0.0144828	0.025914	0	0
ncbi_112797434	ncbi_112797434	0.0144215	0.00841209	0	0	0	0.0126458	0	0.0114407	0.0249914	0	0	0.084626
ncbi_112797439	ncbi_112797439	0.160528	0.131567	0.458716	0	0	0.171576	0.227633	0.0433575	0.155495	0.0894188	0.227941	0.208552
ncbi_112797462	ncbi_112797462	0.158257	0.0888361	0.750356	0	0	0.081589	0.0462545	0.0653903	0.163762	0.12109	0	0.168726
ncbi_112797474	ncbi_112797474	0	0	0	0	0	0	0	0	0	0.0268197	0	0.148432
ncbi_112797482	ncbi_112797482	0	0	0	0	0	0.00162507	0	0	0	0	0	0
ncbi_112797487	ncbi_112797487	0.0256138	0.0194464	0	0	0	0.0346795	0.0530409	0	0.0301841	0.158575	0	0
ncbi_112797495	ncbi_112797495	0.299854	0.207774	0.345066	0	0	0.295281	0.180712	0.241261	0.404905	0.39898	0.387567	0.205702
ncbi_112797506	ncbi_112797506	0.228321	0.164929	1.07019	0.410693	0	0.224841	0.0902899	0.0530264	0.291525	0.386216	0	0.170486
ncbi_112797524	ncbi_112797524	0.0520393	0.0393928	0	0	0	0.0537923	0.0360464	0.0357846	0.0875878	0.00607261	0.387567	0
ncbi_112797535	ncbi_112797535	0.0807637	0.0632501	0.292569	0.1998	0	0.0737843	0.13152	0.0781901	0.0904713	0.0654872	0	0.128559
ncbi_112797557	ncbi_112797557	0.668883	0.451308	1.05327	0	0	0.592059	0.412793	0.641953	0.797306	0.534561	0.183513	0.388583
ncbi_112797567	ncbi_112797567	0.102495	0.0834958	0	0	0	0.141942	0.0223446	0.0823266	0.131945	0.105549	0.266624	0
ncbi_112797576	ncbi_112797576	0.133695	0.0898392	0.165289	0	0	0.0826216	0.0327718	0.0744995	0.202523	0.129892	0	0
ncbi_112797590	ncbi_112797590	0.0208341	0.0190154	0.303767	0	0	0.00325058	0	0.0317778	0.0105691	0	0	0
ncbi_112797608	ncbi_112797608	0.221047	0.161151	0.165289	0.1998	0	0.12312	0.119877	0.223487	0.183569	0.231458	0.310145	0.376493
ncbi_112797618	ncbi_112797618	0.242423	0.152093	0.369549	0.741657	0	0.311659	0.585266	0.133743	0.262286	0.225432	0.346488	0.604325
ncbi_112797641	ncbi_112797641	0.0260391	0.00913939	0	0	0	0.0170404	0.0273411	0.0325572	0.0186056	0	0	0
ncbi_112797632	ncbi_112797632	0.0478252	0.0340308	0	0	0	0.0503075	0	0.0432984	0.0821034	0.0746972	0	0.10616
ncbi_112797648	ncbi_112797648	0.00412369	0.00887949	0	0	0	0.00648494	0	0	0.0417964	0	0	0
ncbi_112797691	ncbi_112797691	0.0238627	0.0197505	0	0	0	0.00563112	0	0	0	0.0294817	0	0
ncbi_112797661	ncbi_112797661	0.0142147	0.0047568	0	0	0	0.0109345	0	0	0	0.00945552	0	0
ncbi_112797676	ncbi_112797676	0.129423	0.0963012	0.850744	0.171206	0	0.174434	0.223831	0.221485	0.12877	0.36042	0.289662	0.073109
ncbi_112797722	ncbi_112797722	9.11664	6.52575	9.03193	7.81856	6.77226	9.10254	8.21392	6.08063	11.9525	8.1022	7.43197	4.42775
ncbi_112797701	ncbi_112797701	0.0291531	0.0243174	0	0	0	0.0027717	0.0251547	0.0526186	0.0142803	0.0596357	0	0
ncbi_112797726	ncbi_112797726	0.00491258	0.00699878	0	0	0	0.0189112	0.0392442	0	0	0	0	0
ncbi_112797741	ncbi_112797741	0.0379683	0.0300004	0	0.171206	0	0.132017	0.205681	0.0554974	0.0390401	0.0700796	0.293376	0.186033
ncbi_112797753	ncbi_112797753	0.176736	0.10555	0.139431	0.1998	0	0.151483	0.109465	0.178007	0.0766032	0.256081	0	0.287307
ncbi_112797777	ncbi_112797777	0.0433253	0.0337071	0	0	0	0.0616425	0.0203786	0.0288585	0.0757216	0.0213563	0.289662	0.0501608
ncbi_112797792	ncbi_112797792	0.00239799	0.00363386	0	0	0	0.0106259	0	0	0	0	0	0
ncbi_112797801	ncbi_112797801	0.0122194	0.0143995	0	0	0	0.00693754	0	0	0.0137284	0.00911543	0	0
ncbi_112797817	ncbi_112797817	0.0403818	0.0261822	0	0	0	0.0260406	0.0220226	0.0272712	0	0.046892	0	0
ncbi_112797855	ncbi_112797855	0.003932	0	0	0	0	0.00627302	0	0	0	0	0	0
ncbi_112797832	ncbi_112797832	0.481138	0.350672	1.52279	0.57632	0	0.437065	0.333884	0.346357	0.640554	0.436789	0	0.245832
ncbi_112797885	ncbi_112797885	0.108229	0.0999644	0.139431	0	0	0.153519	0.103993	0.14216	0.0904767	0.084071	0	0.25409
ncbi_112797904	ncbi_112797904	0.0401861	0.0323467	0	0.301541	0	0.0331157	0.0900496	0.0307336	0.0555421	0	0	0
ncbi_112797875	ncbi_112797875	0.00965772	0.0130709	0	0	0	0.0269038	0	0.0114407	0.0148335	0	0	0
ncbi_112797895	ncbi_112797895	0.000865342	0.00162241	0	0	0	0	0	0	0	0	0	0
ncbi_112797912	ncbi_112797912	0.00531934	0	0	0	0	0.00263708	0	0	0.0106564	0	0	0
ncbi_112797933	ncbi_112797933	0.0505986	0.0337426	0	0	0	0.0422564	0.0223446	0.043746	0.0903995	0.00911543	0	0.10616
ncbi_112797967	ncbi_112797967	0.108101	0.0609442	0	0.1998	0	0.105595	0.170253	0.0616422	0.0884195	0.0779443	0	0
ncbi_112797950	ncbi_112797950	0.0704842	0.0638043	0	0	0	0.0533474	0	0.0295237	0.0792337	0.043117	0	0.0260777
ncbi_112797986	ncbi_112797986	0.0250971	0.0211017	0	0	0	0.0219542	0	0	0.162959	0.0682944	0.315159	0
ncbi_112798008	ncbi_112798008	0.0134214	0.00928585	0	0	0	0.0143105	0.0249408	0.0215796	0	0.0196195	0	0.148996
ncbi_112797996	ncbi_112797996	0.409466	0.277711	0.165289	0.23303	0	0.323163	0.384564	0.340443	0.362028	0.263101	0	0.308802
ncbi_112798030	ncbi_112798030	0.00175976	0.0107307	0	0.239487	0	0	0	0	0	0.00771521	0	0
ncbi_112798048	ncbi_112798048	0.0373366	0.0373296	0.303767	0	0	0.0140292	0	0.029511	0.0200626	0.0284493	0	0
ncbi_112798037	ncbi_112798037	0.00689639	0.00301042	0	0	0	0	0	0	0.0261671	0.0127038	0	0
ncbi_112798058	ncbi_112798058	0.082709	0.088122	0.292569	0	0	0.184539	0.284335	0.0486793	0.228249	0.246738	0.304229	0.221847
ncbi_112798092	ncbi_112798092	0	0.00161219	0	0	0	0	0	0	0	0	0	0
ncbi_112798116	ncbi_112798116	0.317564	0.209488	0	0.685666	0	0.312193	0.446625	0.256946	0.059391	0.128208	0	0.123692
ncbi_114927613	ncbi_114927613	0.000693557	0	0	0	0	0	0	0	0	0	0	0
ncbi_112798103	ncbi_112798103	0.0901174	0.0919414	0	0.42735	3.01568	0.209864	0.479541	0	0.0150891	0.147709	0.190074	0.196752
ncbi_112798124	ncbi_112798124	0.00214332	0	0	0	0	0	0	0	0	0	0	0
ncbi_112798143	ncbi_112798143	0.000856871	0	0	0	0	0	0	0	0	0	0	0
ncbi_112798150	ncbi_112798150	0.00364314	0.00314713	0	0	0	0	0	0	0.0137284	0	0	0
ncbi_112798156	ncbi_112798156	0.000740893	0.0035313	0	0	0	0	0	0	0.0144828	0.00666369	0	0
ncbi_112798166	ncbi_112798166	0.200556	0.150473	0.292569	0	0	0.148487	0.125892	0.0904597	0.0681214	0.115232	0	0.0659752
ncbi_112798175	ncbi_112798175	1.6255	1.22213	2.11586	2.80858	0	1.16653	0.930568	1.0785	1.57784	1.33652	2.1737	0.742897
ncbi_112798185	ncbi_112798185	0.0741447	0.056551	0.288184	0.1998	0	0.040529	0.0495148	0.0406145	0.0790465	0.0774619	0	0.190786
ncbi_112798214	ncbi_112798214	0.0810547	0.0445233	0	0.793205	0	0.13445	0.0223446	0.0266185	0.0389509	0.119001	0	0.136005
ncbi_112798232	ncbi_112798232	0.718321	0.750798	1.58357	1.50472	0	0.60651	0.395585	0.996767	0.458666	0.592936	1.1072	0.488047
ncbi_112798246	ncbi_112798246	0.0502086	0.0553618	0	0	0	0.124843	0.0872884	0.0267396	0.0902644	0.0757755	0	0
ncbi_112798269	ncbi_112798269	0.542842	0.315156	0.292569	0.588436	0	0.571291	3.29085	0.158819	0.0825484	0.283718	0	1.26681
ncbi_112798278	ncbi_112798278	0.0190329	0.0196032	0	0	0	0.0471271	0.0318086	0	0.0224654	0.0268279	0	0.0924027
ncbi_112798289	ncbi_112798289	0.0501809	0.033592	0.634332	0	3.01568	0.0311379	0.0797307	0.109126	0.0970541	0.0175987	0.346488	0
ncbi_112798299	ncbi_112798299	0.192357	0.161348	0.245339	0	0	0.178619	0	0.194062	0.49209	0.215745	0.310145	0.0292785
ncbi_112798307	ncbi_112798307	0.0912324	0.0626944	0	0	0	0.0800054	0.156502	0.0268443	0.155553	0.0431537	0.666705	0.0292785
ncbi_112798347	ncbi_112798347	0	0	0	0	0	0	0	0	0	0.00858564	0	0
ncbi_112798363	ncbi_112798363	0.00708125	0.0146312	0	0	0	0.00531691	0	0.0141709	0.0385779	0	0	0
ncbi_112798379	ncbi_112798379	0.134871	0.0834914	0.657	0	0	0.137423	0.077211	0.12528	0.236865	0.0171002	0.387567	0.111853
ncbi_112798466	ncbi_112798466	0.258658	0.24126	0	0.318786	0	0.392377	0.375389	0.196846	0.313758	0.564795	0.362976	0
ncbi_112798548	ncbi_112798548	0.323319	0.300476	0	0	0	0.383562	0.272655	0.142332	0.61407	0.529908	0.41215	0.233315
ncbi_112798584	ncbi_112798584	0.0510397	0.0272062	0	0	0	0.0505916	0.0318086	0	0.0675296	0.109811	0	0
ncbi_112798600	ncbi_112798600	0.270363	0.194739	0	0.743338	0	0.351551	0.384617	0.186725	0.135968	0.157323	0.54649	0.385141
ncbi_112798616	ncbi_112798616	0.00154412	0.00133342	0	0	0	0	0	0	0	0	0	0
ncbi_112798632	ncbi_112798632	0.00313727	0	0	0	0	0	0	0	0.0130348	0	0	0
ncbi_112798648	ncbi_112798648	0.0435545	0.0341469	0	0	0	0.0171909	0	0.135514	0.0906138	0.0117251	0	0
ncbi_112798664	ncbi_112798664	0.137038	0.0808918	0.369549	0.328591	0	0.0971996	0.0970091	0.0932628	0.148681	0.0860997	0	0.087535
ncbi_112798680	ncbi_112798680	0.00234849	0	0	0	0	0.00734656	0	0	0	0.0322714	0	0.0260777
ncbi_112798716	ncbi_112798716	0.0185918	0.0255483	0	0	0	0.0105489	0.0370604	0.00567852	0.0376532	0	0	0
ncbi_112798732	ncbi_112798732	0.00695616	0.00842209	0	0	0	0.00363405	0.0289105	0.0217852	0	0	0	0
ncbi_112733474	ncbi_112733474	0.00560807	0.00191343	0	0	0	0.00275948	0	0	0	0	0	0
ncbi_112798934	ncbi_112798934	0.051377	0.0445146	0.369549	0	0	0.0142626	0	0.0846086	0.0636248	0.0234502	0	0
ncbi_112798986	ncbi_112798986	0.00798594	0.00880024	0	0	0	0.00856651	0	0.0228751	0.0239509	0	0	0
ncbi_112798950	ncbi_112798950	0.031256	0.0344136	0.32113	0	0	0.0223989	0	0.0297343	0.0113174	0	0	0
ncbi_112799008	ncbi_112799008	0.00287162	0.00336059	0	0	0	0	0	0	0.0269635	0	0	0
ncbi_112799024	ncbi_112799024	0.00365367	0.00591357	0	0	0	0	0	0.022329	0	0	0	0
ncbi_112799040	ncbi_112799040	0.00809654	0.0094493	0	0.302371	0	0.0133446	0	0.0130394	0.0424492	0	0	0
ncbi_112799072	ncbi_112799072	0.0448709	0.0239858	0	0	0	0.0634164	0.117654	0.0316856	0.0413319	0.0399225	0	0
ncbi_112799144	ncbi_112799144	0.010834	0.00397713	0	0	0	0	0	0	0	0	0	0
ncbi_112799177	ncbi_112799177	0.00345092	0.00189501	0	0	0	0.0048792	0	0	0.0261671	0	0	0
ncbi_112799193	ncbi_112799193	0.00679626	0	0	0	0	0.0046249	0.0251547	0	0	0	0	0
ncbi_112799229	ncbi_112799229	0.0348352	0.0276054	0	0	0	0.046152	0.0785727	0.032075	0.0129453	0.0715941	0	0
ncbi_112799266	ncbi_112799266	0.00201923	0.00185788	0	0	0	0.0142697	0.0587731	0	0	0.0134066	0	0
ncbi_112799282	ncbi_112799282	0.743437	0.467171	0.830476	0.528391	0	0.732818	0.848782	0.479914	0.945498	0.863213	0	0.616626
ncbi_112799303	ncbi_112799303	0.0376447	0.0302304	0	0	0	0.0713494	0.047124	0.0301924	0.0268458	0	0	0
ncbi_112799325	ncbi_112799325	0.00494017	0.0014231	0	0	0	0	0	0	0	0	0	0
ncbi_112799341	ncbi_112799341	0.244826	0.245123	0.245339	0	0	0.121661	0.0488051	0.529188	0.112263	0.129818	0	0.0256278
ncbi_112799392	ncbi_112799392	0.00306081	0.00865923	0	0	0	0.00368016	0	0	0	0	0	0
ncbi_112799433	ncbi_112799433	0.000804104	0	0	0	0	0.0045089	0	0	0	0	0	0
ncbi_112799486	ncbi_112799486	0.238351	0.200192	0.688834	0	0	0.207571	0.230545	0.188608	0.17712	0.278961	0	0.128228
ncbi_112799522	ncbi_112799522	0.0827188	0.0323046	0	0	0	0.0746284	0.0974237	0.0375049	0.142421	0.127241	0	0.395094
ncbi_112799538	ncbi_112799538	0.316752	0.20044	0.364431	0.603082	0	0.26503	0.248248	0.196748	0.341252	0.262315	0.359997	0.304186
ncbi_112799554	ncbi_112799554	0.0876258	0.0412082	0	0.318786	0	0.0392105	0	0.0794829	0.170462	0.0468464	0	0
ncbi_112799570	ncbi_112799570	0.238432	0.199242	0	0	0	0.190315	0.196557	0.205511	0.288191	0.233722	0.414861	0.201456
ncbi_112799586	ncbi_112799586	0.00484256	0	0	0	0	0.0018398	0.0249408	0	0.0171597	0	0	0
ncbi_112799617	ncbi_112799617	0.0122632	0.00139823	0	0	0	0.012601	0	0	0.0307783	0.0290019	0	0
ncbi_112799644	ncbi_112799644	0	0	0	0	0	0	0	0	0	0.00825592	0	0
ncbi_112799653	ncbi_112799653	0.0635413	0.0245446	0	0	0	0.0504031	0	0.0387133	0.0104713	0.0864578	0	0.200306
ncbi_112799666	ncbi_112799666	0.031146	0.0259706	0	0	0	0.0110948	0.0950064	0.0327127	0.0303199	0.0505835	0	0
ncbi_112737782	ncbi_112737782	0.00786603	0.00513719	0	0	0	0.0136812	0	0	0	0	0	0
ncbi_112799685	ncbi_112799685	0.0403853	0.0271219	0	0	0	0.0531202	0	0	0.0248002	0.0770685	0.266624	0.147761
ncbi_112699532	ncbi_112699532	0.147709	0.768958	0.507053	0.410693	0	0.338916	0.114296	0.745094	0.0860428	0.234667	0	0.442265
ncbi_112799692	ncbi_112799692	0.00470303	0.00539827	0	0	0	0	0	0.0226859	0	0.061626	0	0
ncbi_112799697	ncbi_112799697	0.00533075	0.00335736	0	0	0	0.00527534	0.0233549	0	0	0	0	0
ncbi_112799727	ncbi_112799727	0.0488334	0.0291814	0.139431	0	0	0.0322061	0.0852208	0.0552173	0.0124817	0.093463	0	0.137511
ncbi_112799716	ncbi_112799716	0.0915	0.0977373	0	0	0	0.100577	0.089294	0.052428	0.0641141	0.0800712	0	0.0436021
ncbi_112799739	ncbi_112799739	0.08127	0.0527638	0	0	0	0.0256549	0.130047	0.0594541	0.0362305	0.10296	0	0.122091
ncbi_112700166	ncbi_112700166	0.00141912	0	0	0	0	0	0	0	0	0	0	0
ncbi_112799749	ncbi_112799749	0.00708161	0	0	0	0	0	0.045296	0.038234	0	0	0	0
ncbi_112799764	ncbi_112799764	0.19118	0.14637	0	0	0	0.139495	0.0372045	0.219662	0.234293	0.130047	0	0.0256278
ncbi_112799785	ncbi_112799785	0.656894	0.43418	0	0.239487	0	0.344933	0.205633	0.495959	0.998933	0.402066	0.773931	0.612425
ncbi_112700639	ncbi_112700639	0.044289	0.0197937	0	0	0	0.0346167	0	0	0.0918725	0.00858564	0	0
ncbi_112799796	ncbi_112799796	0.00545151	0.00301423	0	0	0	0	0	0.0497472	0	0	0	0
ncbi_112799808	ncbi_112799808	0.67799	0.610729	0.662702	0.835875	0	0.466023	0.179169	1.40459	0.622661	0.230065	2.4658	0.288421
ncbi_112799817	ncbi_112799817	10.6315	6.71873	9.6463	5.45449	6.03136	8.77092	6.54621	7.32443	5.14261	5.30352	7.86859	5.01186
ncbi_112799830	ncbi_112799830	0.107736	0.0537303	0.648028	0	0	0.0667654	0.0249408	0.0573285	0.155105	0.0711955	0	0
ncbi_112799850	ncbi_112799850	0.0696994	0.0536029	0	0.318786	0	0.0854544	0	0.0465481	0.0112499	0.0652284	0	0.512431
ncbi_112799862	ncbi_112799862	0.116271	0.0754578	0	0	0	0.0630445	0	0.144846	0.0743177	0.0829613	0	0.152828
ncbi_112799880	ncbi_112799880	0.0553413	0.051508	0	0	0	0.0417609	0.0902281	0.0581718	0.0375379	0.099888	0	0
ncbi_112799947	ncbi_112799947	0.00393624	0.00329904	0	0	0	0.00738364	0.0249408	0.0239257	0	0.0350608	0	0
ncbi_112799960	ncbi_112799960	0.0169243	0.0158482	0	0	0	0.0125701	0	0.0377652	0.0173746	0.00754659	0	0.0207162
ncbi_112799977	ncbi_112799977	0.0389094	0.04498	0.288184	0	0	0.0407337	0.0460277	0.0588128	0.0293861	0.0185088	0	0
ncbi_112799985	ncbi_112799985	0.0446435	0.0287291	0	0	0	0.0185739	0	0.0231322	0.0182003	0.0659303	0	0.138964
ncbi_112799994	ncbi_112799994	0.0246193	0.0244455	0	0	0	0.015246	0.0288692	0	0.0278939	0.0462091	0	0
ncbi_112800002	ncbi_112800002	0.00343378	0.00167222	0	0	0	0.00169551	0	0	0.0120778	0	0	0
ncbi_112800050	ncbi_112800050	0.132647	0.08866	0	0	3.75657	0.102178	0.117068	0.0475207	0.209472	0.0812179	0	0.168435
ncbi_112800105	ncbi_112800105	0.0570319	0.0395058	0	0.1998	0	0.0524625	0.051612	0.0771517	0.0691669	0.0469497	0	0.104083
ncbi_112800115	ncbi_112800115	0.0398538	0.0262961	0	0	0	0.119074	0.064359	0	0.101438	0.0758889	0	0.607141
ncbi_112800124	ncbi_112800124	0.0404031	0.041757	0	0	0	0.0496093	0.0507809	0.0403557	0.0778351	0.0205921	0	0
ncbi_112800137	ncbi_112800137	0.0643881	0.0480001	0.139431	0	3.75657	0.0499621	0	0.0173346	0.0619291	0.129978	0	0
ncbi_112800141	ncbi_112800141	1.43595	0.904552	2.57626	0.301541	0	0.99849	0.955792	1.21644	1.3613	0.819461	1.28813	0.408253
ncbi_112800147	ncbi_112800147	0.321487	0.195926	0	0	0	0.238409	0.195319	0.185131	0.472535	0.165812	0.190074	0.0791596
ncbi_112800157	ncbi_112800157	0.0154947	0.00938758	0	0.171206	0	0.0147167	0.0715779	0.0483837	0	0.02422	0	0.174447
ncbi_112800171	ncbi_112800171	0.00767495	0.0134275	0	0	0	0.0102005	0	0	0	0	0	0
ncbi_112800192	ncbi_112800192	0	0	0	0	0	0.00805051	0	0	0	0	0	0
ncbi_112800218	ncbi_112800218	0.00154052	0.00150333	0	0	0	0	0	0	0.0182003	0	0	0
ncbi_112800233	ncbi_112800233	0	0	0	0	0	0	0	0.0276272	0	0	0	0
ncbi_112800240	ncbi_112800240	0.165527	0.135202	0.671014	0	0	0.195411	0.213251	0	0.45191	0.226555	0.346488	0.0683438
ncbi_112800246	ncbi_112800246	0.017842	0.0196815	0	0	0	0.0250525	0	0	0	0.0111681	0	0
ncbi_112800257	ncbi_112800257	0.000591058	0	0	0	0	0	0	0	0	0	0	0
ncbi_112800274	ncbi_112800274	0.398464	0.275449	0.599063	0.502171	0	0.338113	0.255853	0.170768	0.324766	0.42131	1.2843	0.441843
ncbi_112800281	ncbi_112800281	0.0062388	0.00129236	0	0	0	0.00830431	0.0261684	0	0.0277939	0	0	0.152117
ncbi_112800295	ncbi_112800295	0.0294154	0.0156796	0	0	0	0.0096166	0.0288692	0.111955	0.0182003	0.0679905	0	0
ncbi_112800328	ncbi_112800328	0.0170529	0.0118264	0	0.1998	0	0.037415	0	0	0.0397467	0	0	0
ncbi_112800337	ncbi_112800337	0.00294184	0.00401149	0	0	0	0.0136704	0	0	0	0.00754659	0	0
ncbi_112800345	ncbi_112800345	0.001775	0.00191916	0	0	0	0	0	0	0	0	0	0
ncbi_112800355	ncbi_112800355	0.00310728	0.00489896	0	0	0	0	0	0	0.0106564	0	0	0.0924027
ncbi_112800390	ncbi_112800390	0.00213528	0.00354817	0	0	0	0.00818912	0	0	0	0	0	0
ncbi_112800399	ncbi_112800399	0.0352313	0.03866	0	0	0	0.0444944	0	0.0280138	0.0690783	0.0273208	0.231348	0.0207162
ncbi_112800425	ncbi_112800425	0.0467768	0.0324082	0	0	0	0.0436493	0.0892625	0.0202024	0.0243008	0.011103	0	0.0405791
ncbi_112800445	ncbi_112800445	0.103376	0.0817879	0.139431	0.302371	0	0.130812	0.176166	0.00642803	0.121478	0.128838	0	0.169309
ncbi_112800464	ncbi_112800464	0.0189432	0.0106982	0	0	0	0.0131219	0.079784	0.0220774	0.0350641	0.0289036	0	0
ncbi_112800468	ncbi_112800468	0.151943	0.145091	0	0	0	0.117119	0.0303486	0.0970226	0.131747	0.113017	0.293376	0.175388
ncbi_112800484	ncbi_112800484	0	0.00196482	0	0	0	0	0	0	0	0	0	0
ncbi_112800493	ncbi_112800493	0.0480917	0.0504056	0	0	0	0.0242801	0.0560303	0.169132	0.0991921	0.060096	0	0.0833667
ncbi_112800571	ncbi_112800571	5.21699	3.57771	6.42464	2.21186	0	4.44794	3.75186	3.1203	6.54083	4.45742	4.6857	3.46423
ncbi_112800586	ncbi_112800586	0.000916206	0	0	0	0	0	0	0	0	0	0	0
ncbi_112800597	ncbi_112800597	0	0.00189221	0	0	0	0	0	0	0	0	0	0
ncbi_112800606	ncbi_112800606	0.0110042	0.0108895	0	0.286066	0	0.0036042	0	0	0.0109419	0.0204928	0	0
ncbi_112705603	ncbi_112705603	0.018732	0.0172341	0	0	0	0.0111528	0	0.020858	0	0	0	0
ncbi_112800654	ncbi_112800654	0.000961111	0	0	0	0	0	0	0	0	0	0	0
ncbi_112800660	ncbi_112800660	0.0511354	0.0471925	0	0	0	0.0367717	0.0842106	0.0648649	0.0634891	0.0350188	0	0
ncbi_112800669	ncbi_112800669	0.0166687	0.0175878	0	0	0	0.0259771	0	0	0	0.00872117	0	0
ncbi_112800673	ncbi_112800673	1.01441	0.814456	0.934932	0.171206	0	0.346809	0.120517	1.65244	1.26782	0.407429	0.8022	0.188274
ncbi_112800711	ncbi_112800711	0.0766571	0.0470812	0	0	0	0.0869305	0.0251547	0.0230933	0.096109	0.0361812	0	0.122091
ncbi_112800715	ncbi_112800715	0.00694477	0.00694869	0	0	0	0.00366302	0	0	0	0.00753733	0	0
ncbi_112800748	ncbi_112800748	0.0648204	0.034628	0	0.42735	0	0.078515	0.110363	0	0.0474076	0.0433847	0	0
ncbi_112800755	ncbi_112800755	0.00128897	0.00141446	0	0	0	0	0	0	0.107465	0	0	0
ncbi_112800765	ncbi_112800765	0.00249971	0.0122689	0	0	0	0	0	0	0.029685	0.0142798	0	0
ncbi_112800776	ncbi_112800776	0.0619616	0.0492843	0	0	0	0.131124	0.141615	0.0244082	0.142788	0.115208	0	0.500366
ncbi_112800785	ncbi_112800785	0.0729855	0.0275101	0	0	0	0.0478909	0.0240596	0.126547	0	0.0221165	0.462695	0
ncbi_112800796	ncbi_112800796	0.0737392	0.034362	0.165289	0	0	0.0650464	0.0261684	0.0251082	0.447754	0.113091	0	0
ncbi_112800805	ncbi_112800805	0.000695143	0.00145299	0	0	0	0	0	0	0	0	0	0
ncbi_112800817	ncbi_112800817	0.336014	0.289398	0	0	0	0.248925	0.101785	0.43746	0.248776	0.202802	0.329359	0.605111
ncbi_112800824	ncbi_112800824	0	0.00187558	0	0	0	0	0	0	0	0	0	0
ncbi_112800832	ncbi_112800832	0.00187337	0	0	0	0	0	0	0	0	0	0	0
ncbi_112800837	ncbi_112800837	0.0613376	0.0427978	0	0	0	0.0313025	0.0261684	0.0965596	0.0710643	0.0561137	0	0
ncbi_112800847	ncbi_112800847	0.0275089	0.0188436	0	0	0	0.0457731	0	0	0.051254	0.0295164	0	0.0659752
ncbi_112707204	ncbi_112707204	0.0263727	0.0293739	0	0	0	0.0194136	0.0268406	0	0.0824077	0	0	0
ncbi_112800858	ncbi_112800858	0.0104505	0.00481494	0	0	0	0.0106111	0	0.0232893	0.0122836	0.0275829	0	0
ncbi_112800865	ncbi_112800865	0.0468412	0.0326411	0.484574	0.239487	0	0.064166	0.0261684	0	0.0512169	0.0386296	0	0
ncbi_112800878	ncbi_112800878	0.0495986	0.0561707	0	0	0	0.0414168	0	0.0489037	0.116036	0.116071	0	0.0971632
ncbi_112800883	ncbi_112800883	1.0363	0.659136	0.77829	1.02024	3.75657	0.921083	1.48238	0.669274	1.50487	1.01287	0.304229	1.27813
ncbi_112800894	ncbi_112800894	0.127992	0.125988	0	0	0	0.181526	0.117272	0.0992016	0.163612	0.236526	0.289662	0.135439
ncbi_112800903	ncbi_112800903	0.0512782	0.0503101	0	0	3.01568	0.0380233	0	0.0383557	0.0579862	0.0537586	0	0.0256278
ncbi_112800918	ncbi_112800918	0.0857403	0.0766876	0	0	0	0.0526235	0.0380771	0.160353	0.0939981	0.0183307	0.329359	0
ncbi_112800940	ncbi_112800940	0.000606084	0.0017045	0	0	0	0.00502562	0.0495148	0	0	0	0	0
ncbi_112800949	ncbi_112800949	0.00740201	0.00678089	0	0	0	0.00695076	0	0.0267396	0.0332863	0	0	0
ncbi_112800960	ncbi_112800960	0.00277075	0.00962275	0	0	0	0	0	0	0.0220082	0	0	0.138964
ncbi_112759347	ncbi_112759347	0	0.0014876	0	0	0	0	0	0	0	0	0	0
ncbi_112800974	ncbi_112800974	0.0985265	0.0917946	0	0	0	0.0561822	0	0.113038	0.0153506	0.0822276	0	0
ncbi_112801007	ncbi_112801007	0.00291692	0	0	0	0	0.0113081	0	0	0	0	0	0
ncbi_112801027	ncbi_112801027	0.31463	0.202004	0	0	0	0.148513	0.313696	0.247892	0.364892	0.172738	0.652638	0.0207162
ncbi_112801041	ncbi_112801041	0.0910507	0.0679485	0.345066	0	3.01568	0.030804	0	0.058709	0.0487138	0.0696653	0	0
ncbi_112801058	ncbi_112801058	0	0.00169772	0	0	0	0	0	0	0	0	0	0
ncbi_112801065	ncbi_112801065	0.00388394	0	0	0	0	0	0	0	0	0	0	0
ncbi_112801070	ncbi_112801070	0.0180361	0.0139558	0	0	0	0.0126829	0	0	0.0275273	0.00843104	0	0
ncbi_112801077	ncbi_112801077	0.196668	0.115064	0	0.42735	0	0.161191	0.0777081	0.27494	0.244664	0.101455	0.41215	0.381718
ncbi_112801079	ncbi_112801079	0.0804961	0.050601	0	0	0	0.0800673	0.0762007	0.0611665	0.117048	0.0893528	0	0.0361568
ncbi_112801085	ncbi_112801085	0.00318407	0.0049327	0	0	0	0.00152659	0	0	0	0.00911543	0	0
ncbi_112801103	ncbi_112801103	0.048775	0.278377	0	0	0	0.113286	0.134514	0.460153	0.0688332	0.0806356	0.619388	0.293586
ncbi_112801109	ncbi_112801109	0	0.00199701	0	0	0	0	0	0	0	0	0	0
ncbi_112801124	ncbi_112801124	0.0204117	0.0183242	0	0	0	0.00543127	0.0426703	0	0.0383886	0	0	0
ncbi_112708913	ncbi_112708913	0.0578001	0.231136	0	0.382512	0	0.099221	0.0205956	0.297551	0	0.167779	0.362976	0
ncbi_112801129	ncbi_112801129	0.0507414	0.0389531	0	0	0	0.0548089	0.0246299	0.0492453	0.0401534	0.00873634	0	0
ncbi_112801149	ncbi_112801149	0.0811493	0.05373	0	0	0	0.0463582	0.0589666	0.0540023	0.143923	0.0289412	0	0
ncbi_112801163	ncbi_112801163	0.0621149	0.0422857	0	0.803871	0	0.117238	0.337615	0.029521	0.087031	0.0571804	0.183513	0.211503
ncbi_112801172	ncbi_112801172	0.162818	0.131675	0.369549	0	0	0.104842	0.237086	0.145214	0.319354	0.184648	0.183513	0.290544
ncbi_112801188	ncbi_112801188	0.04954	0.0385542	0.529721	0	0	0.0322835	0.0249408	0.109802	0.056518	0.0443742	0.183513	0
ncbi_112801194	ncbi_112801194	0.00528541	0.000884034	0	0	0	0.00447022	0	0	0	0	0.310145	0
ncbi_112801201	ncbi_112801201	0.553077	0.395707	0.854593	0	3.75657	0.440078	0.579233	0.258619	0.452128	0.546661	1.13784	0.217433
ncbi_112801210	ncbi_112801210	0.000708099	0.00187833	0	0	0	0	0	0	0.0492253	0	0	0
ncbi_112801215	ncbi_112801215	0.0405514	0.0301673	0	0.1998	0	0.0656267	0	0.0761192	0.0450803	0	0	0.0292785
ncbi_112801231	ncbi_112801231	0.136832	0.114977	0.345066	0	0	0.0575623	0.125199	0.140568	0.163319	0.0374803	1.33584	0.227591
ncbi_112801244	ncbi_112801244	0.021687	0.0139544	0	0	0	0.013283	0	0.0244372	0.0242832	0.0454646	0	0
ncbi_112801274	ncbi_112801274	0.0939063	0.0803048	0.369549	0	0	0.142473	0.109378	0.089243	0.130071	0.0541982	0	0
ncbi_112801289	ncbi_112801289	0.00994269	0.0142555	0	0	0	0.00546084	0	0.00642803	0.0106503	0.00858564	0	0
ncbi_114924408	ncbi_114924408	0.000942485	0.00452865	0	0	0	0.0017389	0	0	0	0	0	0
ncbi_112801295	ncbi_112801295	0.0277654	0.0220424	0	0	0	0.0293911	0	0.0364926	0.075637	0.0407257	0	0
ncbi_112801304	ncbi_112801304	0.0173845	0.0107232	0	0	0	0.00582589	0	0	0.0488425	0.00804084	0	0
ncbi_112801332	ncbi_112801332	0.0012767	0	0	0	0	0	0.0392442	0	0	0	0	0
ncbi_112801353	ncbi_112801353	0.00597479	0.00879481	0	0	0	0.0180132	0	0.0185371	0.0173746	0	0	0
ncbi_112769421	ncbi_112769421	0	0	0	0	0	0	0	0	0	0.00872117	0	0
ncbi_112801369	ncbi_112801369	0.0431237	0.0294907	0	0	0	0.0276714	0	0.0565117	0.0191583	0	0	0
ncbi_112801380	ncbi_112801380	0.0954293	0.0577671	0	0	0	0.104207	0.193928	0.0489184	0.217588	0.242996	0	0
ncbi_112801388	ncbi_112801388	0.126842	0.106416	0.303767	0	0	0.116105	0.0492478	0.0595434	0.111608	0.108029	0.183513	0.0659752
ncbi_114927652	ncbi_114927652	0.00931019	0.0201641	0	0.171206	0	0.00534715	0.0360464	0	0	0	0	0
ncbi_112801426	ncbi_112801426	0.136909	0.105483	0	0	0	0.140309	0.159269	0.203731	0.0647565	0.13233	0	0.0659752
ncbi_112801433	ncbi_112801433	0.00215615	0.00166352	0	0	0	0.00165354	0	0	0	0	0	0
ncbi_112801446	ncbi_112801446	0.00617875	0.00136688	0	0	0	0	0	0	0.0332643	0	0	0
ncbi_112801452	ncbi_112801452	0.0259496	0.0165985	0	0	0	0.0317695	0	0.0558452	0.0647449	0.00930111	0.381942	0
ncbi_112801486	ncbi_112801486	0.0169899	0.0297356	0	0	0	0.0201721	0	0.111996	0.0268453	0	0.362976	0
ncbi_112801478	ncbi_112801478	0.00228123	0	0	0	0	0	0	0	0	0	0	0
ncbi_112770736	ncbi_112770736	0.00188061	0	0	0	0	0	0	0	0	0	0	0
ncbi_112801499	ncbi_112801499	0.559631	0.331026	0.762604	0.501341	3.01568	0.393197	0.323757	0.462247	0.459903	0.264889	0	0.220684
ncbi_112801517	ncbi_112801517	0.286586	0.295188	0	0	0	0.251637	0.133034	0.229779	0.774789	0.331929	0.289662	0.0861515
ncbi_112801525	ncbi_112801525	0.0573506	0.0350688	0	0.328591	0	0.0584656	0.0708489	0.133104	0.0799389	0.0638288	0	0.100475
ncbi_112801533	ncbi_112801533	0.117046	0.0603102	0	0	0	0.137976	0.070338	0.121752	0.109405	0.115363	0	0
ncbi_112801540	ncbi_112801540	0.00958785	0.00667942	0	0	0	0.013612	0	0	0	0.0185835	0	0
ncbi_112801594	ncbi_112801594	0.0541601	0.0325792	0.345066	0	0	0.024887	0.0327718	0.0543254	0.0401534	0.0504235	0	0
ncbi_112801601	ncbi_112801601	0.0381693	0.0276	0	0	0	0.0400095	0.0205956	0	0.0535696	0.0541066	0	0
ncbi_112801624	ncbi_112801624	0.080256	0.0684711	0.139431	0	0	0.0546116	0	0	0.0630322	0.0961643	0	0.273021
ncbi_112801650	ncbi_112801650	0.0397784	0.0342752	0	0	0	0.0321451	0	0.013508	0.0999441	0.0487233	0	0
ncbi_112801658	ncbi_112801658	0.000816525	0.00484544	0	0	0	0.00796802	0.0538561	0.0316556	0	0	0	0
ncbi_112801707	ncbi_112801707	0.0423917	0.0276563	0	0	0	0.0327995	0	0.0267283	0.0822545	0	0.272138	0
ncbi_112801736	ncbi_112801736	0.0528515	0.042568	0	0.37652	0	0.024903	0.117338	0.0739882	0.144427	0.0695711	0.702726	0
ncbi_112801781	ncbi_112801781	0.0464104	0.026751	0	0.239487	0	0.0505003	0.26453	0.00567852	0	0.01218	0	0.186463
ncbi_112801793	ncbi_112801793	0.00921424	0.0117602	0	0	0	0.0512997	0.160319	0	0	0.0498033	0	0
ncbi_112801811	ncbi_112801811	0.0271296	0.0238044	0	0.328591	0	0.011132	0	0.0537764	0.0176203	0.0354195	0	0
ncbi_112801821	ncbi_112801821	0.0580738	0.0530357	0	0	0	0.0552711	0.0289105	0.0558163	0.0722794	0.0425952	0	0
ncbi_112801835	ncbi_112801835	0.338687	0.238633	0.370096	0.42735	0	0.275922	0.185681	0.165613	0.329734	0.31009	0.310145	0.344974
ncbi_112801852	ncbi_112801852	1.65629	1.09244	1.8501	3.71499	3.01568	1.89637	3.65223	0.876949	1.24574	1.77295	1.79893	3.70337
ncbi_112801861	ncbi_112801861	0.0122859	0.0135227	0	0	0	0.0151738	0	0.0314139	0.0142803	0	0	0
ncbi_112801873	ncbi_112801873	0.00449645	0.00154693	0	0	0	0	0.0203786	0	0	0.0224041	0	0
ncbi_112774926	ncbi_112774926	0.00343284	0	0	0	0	0	0	0.032251	0	0	0	0
ncbi_112801890	ncbi_112801890	0.0419737	0.0201566	0	0	0	0.0669655	0.170585	0	0.0173746	0.0323233	0	0.0715354
ncbi_112801901	ncbi_112801901	0.000942485	0.00168765	0	0	0	0.00236676	0	0	0	0	0	0
ncbi_112801905	ncbi_112801905	0.150791	0.101343	0	0	0	0.119163	0.184761	0.0866265	0.117843	0.054558	0	0.0972611
ncbi_112801922	ncbi_112801922	0.00136251	0	0	0	0	0	0	0	0	0	0	0
ncbi_112801940	ncbi_112801940	0.019871	0.0164542	0	0	0	0.0304573	0	0	0.0258931	0.081907	0	0
ncbi_112801963	ncbi_112801963	0.0225194	0.0125338	0	0	0	0.0122498	0	0	0.0528257	0.00882284	0	0
ncbi_112801974	ncbi_112801974	0.324631	0.20955	0.936018	1.38983	0	0.43793	1.09753	0.115548	0.0280219	0.153921	0	0.943444
ncbi_112801988	ncbi_112801988	0.267316	0.144457	0	0.884682	0	0.308808	0.608529	0.226997	0.0688307	0.179515	0	1.02467
ncbi_112801997	ncbi_112801997	0.0245169	0.0142211	0	0	0	0.0196106	0	0.0295847	0.0355929	0	0	0
ncbi_112802029	ncbi_112802029	0.0892694	0.0640294	0	0.489993	0	0.103749	0.0865295	0.0460589	0.0505943	0.048314	0	0
ncbi_112802039	ncbi_112802039	0.0754305	0.0882805	0	0	0	0.101543	0.0204015	0.231505	0.189057	0.0213233	0.183513	0.073109
ncbi_112802048	ncbi_112802048	0.0260074	0.0225478	0	0	0	0.0135832	0.0261684	0.0268268	0.0547648	0.0461985	0	0
ncbi_112802143	ncbi_112802143	0.0427786	0.0525176	0	0	0	0.0391566	0	0.133108	0.110935	0.0321774	0.329359	0
ncbi_112802161	ncbi_112802161	0.0188297	0.0126237	0.303767	0	0	0.0298193	0	0.0274348	0	0	0	0
ncbi_112802176	ncbi_112802176	0.00949246	0.00690156	0	0	0	0.00971215	0.0380771	0	0.0359277	0.0541866	0.381942	0
ncbi_112802183	ncbi_112802183	0.00172442	0.00397808	0	0	0	0	0	0	0	0	0	0
ncbi_112802193	ncbi_112802193	0.00858759	0.00883782	0	0	0	0.00199909	0	0.0390417	0	0	0	0
ncbi_112802210	ncbi_112802210	1.24751	1.06593	1.52012	0	0	1.04795	0.51225	1.39523	1.46546	1.07569	3.63572	1.04487
ncbi_112802247	ncbi_112802247	0.00424117	0.00484777	0	0	0	0.00772714	0	0	0	0	0.227941	0.0256278
ncbi_112802256	ncbi_112802256	0.00253816	0.00267316	0	0	0	0	0	0	0	0.0262588	0	0
ncbi_112802261	ncbi_112802261	0.0922093	0.0844254	0	0	0	0.13331	0.203325	0.0472934	0.0600871	0.03104	0	0.0934152
ncbi_112802267	ncbi_112802267	0.326075	0.217632	0	0.499797	0	0.339092	0.360225	0.0772873	0.558559	0.409427	0	0.387056
ncbi_112802272	ncbi_112802272	1.81968	1.19429	3.03311	0.835875	0	1.53307	1.37041	1.63128	0.982324	1.56043	0.95842	1.09496
ncbi_112802282	ncbi_112802282	0.00704983	0.00686299	0	0	0	0.0104453	0	0	0.0411008	0.0293719	0	0
ncbi_112802283	ncbi_112802283	0.0333901	0.0344333	0	0	0	0.0156432	0.0204015	0	0.0792649	0.00723055	0.272138	0.164592
ncbi_112802317	ncbi_112802317	0.180052	0.14813	0	0	0	0.200204	0.185953	0.141514	0.162508	0.203213	0	0.155003
ncbi_112802323	ncbi_112802323	0.0148335	0.0158328	0	0	0	0.0260286	0	0.0248204	0.0290108	0	0	0
ncbi_112802333	ncbi_112802333	0.00162352	0.00197849	0	0	0	0	0	0	0.0172645	0	0	0
ncbi_112802362	ncbi_112802362	0.0505073	0.0288853	0	0	0	0.0201997	0	0	0.0307807	0.0300099	0	0
ncbi_112802368	ncbi_112802368	0.0601379	0.0342059	0	0	0	0.0828674	0.0235699	0.0838197	0.132827	0.0954551	0	0
ncbi_112802377	ncbi_112802377	0.019111	0.0151432	0	0	0	0.00941437	0	0.019221	0.106755	0	0	0
ncbi_112802418	ncbi_112802418	0.194547	0.117949	0.277932	0.286066	0	0.187254	0.139032	0.185054	0.253094	0.231416	0	0.199157
ncbi_112802428	ncbi_112802428	0.457661	0.373937	0	0	0	0.424817	0.194698	0.439209	0.964699	0.334201	0.836152	0.341088
ncbi_112802441	ncbi_112802441	0.00369018	0	0	0	0	0.0111213	0	0	0	0	0	0
ncbi_112802447	ncbi_112802447	0.283461	0.338369	0	0	0	0.149735	0.12362	0.39206	0.376639	0.248196	0.227941	0.156238
ncbi_112802455	ncbi_112802455	0.171016	0.237511	0.292569	0	0	0.112891	0.0288692	0.376256	0.165253	0.233477	0.500079	0.143151
ncbi_112716004	ncbi_112716004	0.03614	0.0359225	0	0.171206	0	0.0623069	0.0742563	0.0280138	0.126231	0.120031	0	0
ncbi_112802462	ncbi_112802462	0.0670657	0.071717	0	0.501341	0	0.0798012	0.263473	0.107991	0.0845465	0.0763226	0	0.114688
ncbi_112802469	ncbi_112802469	0.00770906	0.00563094	0	0	0	0	0	0	0.0224654	0	0	0
ncbi_112802477	ncbi_112802477	0.040165	0.035475	0	0	0	0.0106328	0.0302325	0.0759771	0.0903252	0	0	0
ncbi_112802500	ncbi_112802500	0.22119	0.157844	0.369549	0.301541	0	0.186008	0.515891	0.0785853	0.187724	0.25701	0	0.0617846
ncbi_112802486	ncbi_112802486	0.029291	0.0141303	0.139431	0	0	0.00941575	0.0733138	0	0.0176203	0.08515	0	0
ncbi_112802504	ncbi_112802504	0.115741	0.080894	0.629948	0	0	0.0768295	0.0289105	0.0711712	0.0947717	0.0946392	0	0.153546
ncbi_112802531	ncbi_112802531	0.0963067	0.0764795	0.393082	0	0	0.0674838	0.158275	0.0997085	0.10463	0.0586492	0	0
ncbi_112802537	ncbi_112802537	0.00976002	0.00709409	0	0.171206	0	0	0.0216219	0	0.0110804	0	0	0
ncbi_112802571	ncbi_112802571	0.00422067	0	0	0	0	0.00404481	0.0249168	0	0	0	0	0
ncbi_112802564	ncbi_112802564	0	0.00201429	0	0	0	0	0	0	0	0	0	0
ncbi_112802577	ncbi_112802577	0.00772592	0.00445477	0.32113	0	0	0.00231605	0	0.00682006	0	0	0	0
ncbi_112802584	ncbi_112802584	0.00178578	0	0	0	0	0	0	0	0	0	0	0
ncbi_112802605	ncbi_112802605	0.0241792	0.0144532	0	0	0	0.0192711	0.0243822	0.0290009	0.0195349	0.0152158	0	0
ncbi_112802613	ncbi_112802613	0.0991438	0.0785473	0	1.04336	0	0.109189	0.26103	0.0141709	0	0.0341643	0	0.0708769
ncbi_112802633	ncbi_112802633	0.0108822	0.00706746	0	0	0	0.00776408	0	0	0	0	0	0
ncbi_112782316	ncbi_112782316	0.000587914	0	0	0	0	0	0	0	0.0153506	0	0	0
ncbi_112802657	ncbi_112802657	0.0271675	0.0347956	0	0	0	0.0180976	0.0317033	0	0.0544851	0	0.227941	0
ncbi_112802667	ncbi_112802667	0.217071	0.192386	0.380807	0	0	0.273138	0.239856	0.275878	0.166874	0.266764	0	0.178741
ncbi_112802680	ncbi_112802680	1.13814	0.935801	0.534934	2.33644	0	1.43346	2.33774	0.766118	1.53659	1.04817	0.293376	3.76077
ncbi_112802688	ncbi_112802688	0.287383	0.217478	0.242365	0.371007	0	0.364268	0.406535	0.2371	0.173898	0.304874	0.231348	0.473296
ncbi_112802706	ncbi_112802706	0.195191	0.159166	0.165289	0	0	0.259949	0.231103	0.277519	0.0925502	0.292748	0	0.254705
ncbi_112802727	ncbi_112802727	0.014091	0.0063048	0	0	0	0.00792189	0	0	0.0558734	0	0	0
ncbi_112716999	ncbi_112716999	0.00140617	0.00226363	0	0.239487	0	0.0081339	0	0	0	0	0	0
ncbi_112802770	ncbi_112802770	1.20678	0.829813	0.695295	2.22336	0	1.15338	0.89668	0.787633	0.883816	1.01485	0.774858	1.22902
ncbi_112802779	ncbi_112802779	0.00454976	0.00198616	0	0	0	0.0015021	0	0	0	0	0	0
ncbi_112802786	ncbi_112802786	0.116712	0.0995103	0.38477	0	0	0.103222	0.0430154	0.159824	0.150394	0.287963	0.618627	0.0292785
ncbi_112802799	ncbi_112802799	0.0609779	0.0475469	0.292569	0	0	0.0613629	0	0.0713112	0.0673894	0.125507	0.387567	0
ncbi_112802830	ncbi_112802830	0.0221437	0.0142895	0	0	3.75657	0.0187987	0	0	0.0340178	0.0433855	0	0
ncbi_112717280	ncbi_112717280	0.00259767	0.00160311	0	0	0	0	0	0	0	0	0	0
ncbi_112802850	ncbi_112802850	0.0248853	0.0155817	0	0	0	0.0240944	0	0.0216933	0	0.0292033	0	0
ncbi_112802856	ncbi_112802856	0.0111724	0.0209641	0	0	0	0.0120116	0.0289105	0	0.0337154	0	0	0
ncbi_112802866	ncbi_112802866	0.075274	0.0556916	0	0	0	0.0984458	0.112168	0.0604316	0.0130348	0.077883	0	0
ncbi_112802888	ncbi_112802888	0.259602	0.194742	0	0.75304	0	0.137805	0.0839661	0.175939	0.451506	0.192299	0.373587	0.152539
ncbi_112802897	ncbi_112802897	0.767402	0.505641	1.7559	0.547727	0	0.713958	1.4382	0.351957	0.671688	0.401168	0.572016	0.948081
ncbi_112802904	ncbi_112802904	0.0763422	0.0557616	0	0	0	0.082477	0.0923843	0.0891972	0.179292	0.243431	0	0.232271
ncbi_112802905	ncbi_112802905	0.00672206	0.00425395	0	0	0	0.00571415	0	0	0	0.00843104	0	0
ncbi_112802924	ncbi_112802924	0.145518	0.145536	0.369549	0	0	0.0899188	0	0.158452	0.0770138	0.0793316	0.289662	0
ncbi_112802931	ncbi_112802931	0	0	0	0	0	0	0	0	0	0.0185088	0	0
ncbi_112802943	ncbi_112802943	0.0371341	0.0176734	0	0	0	0.00170965	0	0	0.0712309	0.0761012	0	0
ncbi_112803009	ncbi_112803009	0.00363791	0	0	0	0	0	0.0288692	0	0	0.013472	0	0
ncbi_112803015	ncbi_112803015	0.0127025	0.0155771	0	0	0	0.0277782	0	0.0201135	0.0242975	0.0240277	0	0
ncbi_112803039	ncbi_112803039	0.0514035	0.0401735	0.369549	0	0	0.0402201	0.0606138	0.125882	0.0263348	0	0	0.0659752
ncbi_112803065	ncbi_112803065	0.0184641	0.0214817	0	0	0	0.0143711	0.0426703	0.0830674	0	0	0	0
ncbi_112803104	ncbi_112803104	0.0110433	0.00819233	0	0	0	0.00181453	0	0.00601817	0	0	0	0
ncbi_112719806	ncbi_112719806	0.000945416	0	0	0	0	0	0	0	0	0	0	0
ncbi_112803107	ncbi_112803107	0.0216087	0.0154012	0	0	0	0.00405818	0	0	0.0517038	0.0326182	0	0.0256278
ncbi_112803115	ncbi_112803115	0.0721087	0.0546106	0	0	0	0.0324917	0.0735956	0.00551417	0.0923349	0.0539371	0	0.151999
ncbi_112803126	ncbi_112803126	0.0037971	0.00647099	0	0	0	0.0110659	0.0784873	0.032251	0	0.0435028	0	0
ncbi_112803131	ncbi_112803131	0.0552256	0.0642222	0.369549	0	0	0.106063	0.226556	0.0542694	0.0948732	0.154516	0	0.12932
ncbi_112803136	ncbi_112803136	0.184766	0.0970285	0	0.547727	0	0.225618	0.272124	0.17645	0.0772279	0.184461	0	0.252085
ncbi_112803145	ncbi_112803145	0.00141575	0	0	0	0	0	0	0	0.0124817	0	0	0
ncbi_112803157	ncbi_112803157	0.0135949	0.0121638	0	0	0	0.00589654	0	0	0	0	0	0
ncbi_112803173	ncbi_112803173	0.0837937	0.0671085	0	0	0	0.0520913	0.138988	0.101954	0.10153	0.17015	0	1.48792
ncbi_112803178	ncbi_112803178	0.0883101	0.0525457	0	0	0	0.0733814	0.0235699	0.0587242	0.271447	0.108265	0.227941	0
ncbi_112803186	ncbi_112803186	0.000409087	0	0	0	0	0.00686921	0	0	0	0	0	0
ncbi_112720579	ncbi_112720579	0.00121392	0	0	0	0	0	0	0	0	0	0	0
ncbi_112803196	ncbi_112803196	0.0300412	0.0239643	0	0	0	0.0258099	0.0223446	0.113794	0.0137284	0.0381884	0	0
ncbi_112803207	ncbi_112803207	0.085896	0.064086	0	0.37652	0	0.0734821	0.107646	0.0316556	0.147426	0.0915057	0	0.0292785
ncbi_112803230	ncbi_112803230	0.115652	0.0789899	0.319285	0	0	0.108284	0.182138	0.109166	0.0536638	0.0688353	0	0.0972611
ncbi_112803222	ncbi_112803222	0.481353	0.294535	0.845626	1.28197	0	1.0414	1.81127	0.155084	0.169099	0.477076	0.380149	2.41153
ncbi_112803240	ncbi_112803240	0.0082991	0.00296372	0	0	0	0.00965491	0.0213377	0.0287376	0	0.0342733	0	0
ncbi_112803248	ncbi_112803248	0.00128896	0.0110341	0	0	0	0	0	0	0	0.0575956	0	0
ncbi_112803256	ncbi_112803256	0.483388	0.326147	0	0.302371	0	0.324521	0.422306	0.459966	0.367709	0.435314	0.819675	0.162118
ncbi_112803263	ncbi_112803263	0.225369	0.161992	0.288184	0.42735	0	0.24222	0.250065	0.162204	0.281087	0.183161	0	0
ncbi_112803273	ncbi_112803273	0.023675	0.0163445	0	0.239487	0	0.0482649	0.160822	0	0.0141566	0.0144031	0	0.204116
ncbi_112803288	ncbi_112803288	0.581241	0.497192	0.672954	0	0	0.286546	0.137993	0.805492	1.37947	0.417814	0.672621	0.374077
ncbi_112803318	ncbi_112803318	0.334001	0.175294	0	0.541857	0	0.258841	1.13004	0.0853012	0.123359	0.154932	0	0.281682
ncbi_112803296	ncbi_112803296	0.0483305	0.031029	0	0.713416	0	0.0675149	0.125425	0	0.100669	0.0832135	0.289662	0.16373
ncbi_112803330	ncbi_112803330	0.0366991	0.0154116	0.165289	0	0	0.0438569	0	0.0233157	0.0670807	0.0595213	0	0
ncbi_112803337	ncbi_112803337	0.0049059	0.00327609	0	0	0	0	0	0	0	0	0	0
ncbi_112803380	ncbi_112803380	0.0303108	0.0271127	0	0	0	0.0225018	0.0733138	0.0760502	0.070279	0.0354771	0	0.140765
ncbi_112803410	ncbi_112803410	0.00369116	0.00372067	0	0	0	0.00780941	0.045296	0.0283613	0	0	0	0
ncbi_112803425	ncbi_112803425	0.0023955	0.00288922	0	0	0	0	0	0	0	0	0	0
ncbi_112803453	ncbi_112803453	0.0217858	0.0193608	0.242365	0	0	0.0312814	0.0300974	0.00567852	0.0629313	0.0262317	0	0.0436021
ncbi_112803464	ncbi_112803464	0.0074348	0.00375865	0	0	0	0.00284464	0	0	0	0.0251016	0	0
ncbi_112803473	ncbi_112803473	0.0104438	0.00306631	0	0	0	0.00175171	0	0.0231453	0	0	0	0.0207162
ncbi_112803490	ncbi_112803490	0.805388	0.580891	0.877578	0.785863	0	0.817073	2.4457	0.482327	0.234643	0.725795	0.231348	1.6028
ncbi_112803485	ncbi_112803485	0.181764	0.143425	0.393082	0	0	0.173556	0.0688004	0.114535	0.115349	0.0396712	0	0.327808
ncbi_112789225	ncbi_112789225	0	0.00178782	0	0	0	0	0	0	0	0	0	0
ncbi_112803505	ncbi_112803505	0.001106	0	0	0	0	0	0	0	0	0	0	0
ncbi_114924248	ncbi_114924248	0.000424365	0	0	0	0	0	0	0	0	0	0	0
ncbi_112803513	ncbi_112803513	0.0293312	0.0217271	0	0.382512	0	0.0383351	0.10513	0	0.0112499	0	0	0.249861
ncbi_112803523	ncbi_112803523	0.0427933	0.037308	0	0	0	0.0292668	0.116227	0.0497379	0.0489877	0.0821337	0	0
ncbi_112803548	ncbi_112803548	0.000614043	0	0	0	0	0.00210081	0	0	0	0	0	0
ncbi_112803561	ncbi_112803561	0.000861662	0.00200169	0	0	0	0	0	0	0	0	0	0
ncbi_112803586	ncbi_112803586	0.00534463	0	0	0	0	0	0	0	0	0	0	0
ncbi_112803596	ncbi_112803596	0.603225	0.419976	0.629948	1.54705	0	0.780699	1.03248	0.393896	0.488183	0.572837	0	0.579909
ncbi_112803623	ncbi_112803623	0.0747806	0.0519304	0	0	0	0.0912235	0.0992485	0.0319626	0.0330481	0.0215646	0	0
ncbi_112803644	ncbi_112803644	0.000927388	0	0	0	0	0	0	0	0	0	0	0
ncbi_112803654	ncbi_112803654	0.00928549	0.0096908	0	0	0	0.00184236	0.0524692	0.0304606	0	0	0	0
ncbi_112803662	ncbi_112803662	0.178128	0.128363	0.139431	0	0	0.0994676	0.136762	0.270391	0.240159	0.17993	0	0.385761
ncbi_112803670	ncbi_112803670	0.309118	0.207832	0.385208	0	0	0.215239	0.120633	0.304546	0.529349	0.285621	0	0.0659752
ncbi_112803686	ncbi_112803686	0.0594066	0.0540712	0.319285	0	0	0.0971168	0.115236	0.0886875	0.0109191	0.0213369	0	0
ncbi_112803711	ncbi_112803711	1.0756	0.694712	1.99412	1.1853	0	0.929666	0.958589	0.799994	2.04579	0.634161	0.456698	0.606503
ncbi_112803721	ncbi_112803721	0.0202676	0.0302954	0	0	0	0.0216044	0	0.100434	0.0713169	0.00797814	0	0
ncbi_114924411	ncbi_114924411	0.000935955	0.00161321	0	0	0	0	0	0	0	0	0	0
ncbi_112803729	ncbi_112803729	0.0389246	0.038175	0	0	0	0.0219323	0	0.115951	0.0732309	0.0399068	0	0
ncbi_112803746	ncbi_112803746	0.0550383	0.0427341	0	0	0	0.0706636	0.0251547	0.0247458	0.0346329	0.0173411	0	0
ncbi_112803764	ncbi_112803764	0.00600125	0.00705277	0	0	0	0	0	0	0.0130348	0.00930111	0	0
ncbi_112803771	ncbi_112803771	0.0500309	0.0655295	0	0	0	0.0427102	0.054393	0.05933	0.0734491	0.0570611	0	0
ncbi_112803787	ncbi_112803787	0.143854	0.0942288	0.341763	0.171206	0	0.172912	0.219486	0.0633993	0.145843	0.240127	0.41215	0.271402
ncbi_112803794	ncbi_112803794	0.0728325	0.057074	0	0	0	0.0433188	0.0688833	0.103316	0.0922292	0.0881441	0	0.270896
ncbi_112803800	ncbi_112803800	0.00120187	0.00360437	0	0	0	0	0	0	0	0	0	0
ncbi_112803807	ncbi_112803807	0.00479534	0.00312265	0	0	0	0.0163151	0	0	0	0.00828688	0	0.153546
ncbi_112803813	ncbi_112803813	0.000836755	0.00183788	0	0	0	0	0	0	0	0	0	0
ncbi_112803833	ncbi_112803833	0.0046699	0.0109194	0	0	0	0.00879759	0	0.0216933	0	0.00797814	0	0.0659752
ncbi_112803849	ncbi_112803849	0.399608	0.195623	0.292569	0.171206	0	0.395625	0.566777	0.193717	0.286939	0.390445	0	0.500485
ncbi_112803868	ncbi_112803868	0.0401564	0.0182705	0	0	0	0.0445677	0.109434	0	0.0383765	0	0	0
ncbi_112803878	ncbi_112803878	0.000924567	0.0010839	0	0	0	0	0	0	0	0	0	0
ncbi_112803922	ncbi_112803922	0.00398796	0	0	0	0	0.00686128	0	0	0	0	0	0
ncbi_112803930	ncbi_112803930	0.002088	0	0	0	0	0	0.0784873	0	0	0.0148638	0	0
ncbi_112803949	ncbi_112803949	0.015252	0.00320629	0	0	0	0.0272892	0.0687636	0	0.0705408	0	0	0
ncbi_112803960	ncbi_112803960	0.0023084	0.0015784	0	0	0	0	0	0	0	0	0	0
ncbi_112803966	ncbi_112803966	0.0146761	0.00987844	0	0	0	0.00590471	0	0	0	0.00757142	0	0
ncbi_112803982	ncbi_112803982	0.0631786	0.0392035	0	0	0	0.0566184	0.0273411	0	0.102892	0.155937	0.414861	0
ncbi_112803997	ncbi_112803997	0.242653	0.13745	0.407655	0.1998	0	0.16876	0.151235	0.14071	0.167746	0.154387	0	0.236913
ncbi_112804005	ncbi_112804005	0.00405555	0	0.341763	0	0	0	0	0	0.0157114	0.00858564	0	0
ncbi_112804031	ncbi_112804031	0.000930226	0.00385523	0	0	0	0.00389473	0	0	0	0	0	0
ncbi_112804013	ncbi_112804013	0.00699959	0.00179283	0	0	0	0.00771819	0	0.0207212	0	0	0	0
ncbi_112804062	ncbi_112804062	0.28377	0.177831	0.245339	0.519095	0	0.570559	1.14624	0.139036	0.16817	0.460835	0	1.33297
ncbi_112804079	ncbi_112804079	0.177661	0.0791789	0	0	0	0.190602	0.351888	0.0617385	0.0128324	0.132079	0	0.232149
ncbi_112804092	ncbi_112804092	0.00287314	0.00133342	0	0	0	0.00308767	0	0	0.0307783	0	0	0
ncbi_112804105	ncbi_112804105	0.0489183	0.0573803	0	0	0	0.0420409	0.0204015	0.00601817	0.0302308	0.0429866	0	0
ncbi_112804128	ncbi_112804128	0.0330935	0.0393427	0.245339	0	0	0.0404215	0	0.069435	0.0718412	0	0	0.0972611
ncbi_112804140	ncbi_112804140	0.0651869	0.0369293	0	0	0	0.0483938	0	0	0.066231	0.0159869	0.190074	0
ncbi_112804157	ncbi_112804157	0.00158679	0.00199235	0	0	0	0	0	0	0	0	0	0
ncbi_112804183	ncbi_112804183	0.161614	0.115096	0	0.328591	0	0.0963506	0.113091	0.174818	0.199561	0.190262	0	0
ncbi_112804199	ncbi_112804199	0.0975088	0.0642494	0	0.171206	0	0.131298	0.178124	0	0.109715	0.16046	0.41215	0.146109
ncbi_112804216	ncbi_112804216	0.0325237	0.0324773	0	0	0	0.0462255	0	0.00642803	0.0113559	0.0403569	0	0
ncbi_112804268	ncbi_112804268	0.0847903	0.0892802	0	0	0	0.0618954	0.145141	0.108957	0.163906	0.0178524	0	0.0361568
ncbi_112804232	ncbi_112804232	0.00398778	0.00522832	0	0	0	0.00412801	0	0	0	0	0	0
ncbi_112804284	ncbi_112804284	0.00889153	0.00310223	0	0	0	0.0114354	0.0243822	0	0	0	0	0.068703
ncbi_112804311	ncbi_112804311	0.194653	0.158417	0	0.473577	0	0.198283	0.156399	0.124943	0.107008	0.215843	0	0.434113
ncbi_112804327	ncbi_112804327	0.0767801	0.0591588	0.39185	0	0	0.0246071	0.0399952	0.163145	0.116698	0.104647	0	0.148544
ncbi_112804343	ncbi_112804343	0.0502165	0.0318597	0	0.1998	3.75657	0.0726193	0.320218	0	0.107357	0.177124	0	0.0207162
ncbi_112804375	ncbi_112804375	0.00703738	0.00318025	0	0	0	0.0159104	0.0275524	0	0.0153506	0	0	0
ncbi_112804359	ncbi_112804359	0.209075	0.173275	0.777143	0	0	0.135066	0.107343	0.161362	0.116422	0.13171	0.52101	0.428076
ncbi_112804391	ncbi_112804391	0.028402	0.0324505	0	0	0	0.0182022	0	0.0251696	0.0157114	0.0261529	0	0
ncbi_112804447	ncbi_112804447	0.00740259	0.00528202	0.165289	0	0	0	0	0.0229133	0	0.0224041	0	0
ncbi_112804504	ncbi_112804504	0.364722	0.270671	0.385208	0	3.75657	0.314225	0.389439	0.191068	0.411506	0.193837	0	0.512719
ncbi_112804520	ncbi_112804520	0.0131338	0.0144148	0	0	0	0.0214918	0.0256262	0	0	0	0	0.149678
ncbi_112804546	ncbi_112804546	0.0118054	0.0140562	0	0	0	0.00506559	0	0	0.0414348	0.0718598	0	0
ncbi_112804562	ncbi_112804562	1.21747	0.885394	0.369549	2.21578	3.01568	1.95774	2.99003	0.747778	0.748719	1.26933	0	1.67506
ncbi_112804619	ncbi_112804619	0.0111903	0.00593081	0	0	0	0.0229339	0.107673	0	0.0132653	0.00689746	0	0
ncbi_112804631	ncbi_112804631	0.0761579	0.0778393	0	0	0	0.0636433	0.0771997	0.150511	0.0359274	0.043842	0.266624	0
ncbi_112804785	ncbi_112804785	0.0709686	0.0470415	0	0	0	0.0650534	0.127761	0.0875954	0.105375	0.0844836	0	0.0683438
ncbi_112804728	ncbi_112804728	0.0110874	0.00523772	0	0	0	0.0107891	0	0	0.0197341	0	0	0
ncbi_112804842	ncbi_112804842	0.00419539	0.00738979	0	0	0	0	0	0	0.0290745	0	0	0
ncbi_112804858	ncbi_112804858	0.0114561	0.013871	0	0	0	0.00157138	0	0.021557	0.0165532	0	0	0
ncbi_112804910	ncbi_112804910	0.127742	0.0611452	0.369549	0	0	0.125621	0.168367	0.0483636	0.0393355	0.0665716	0	0.0791596
ncbi_112804926	ncbi_112804926	0.0399418	0.0225694	0	0.382512	0	0.0518383	0.0733138	0.034934	0.0231662	0.00858564	0	0
ncbi_112802402	ncbi_112802402	0.00139142	0	0	0	0	0	0	0	0	0.00642501	0	0
ncbi_112804948	ncbi_112804948	1.08795	0.806864	0.72113	0.999129	0	0.900756	0.686466	0.99041	0.948528	0.722843	1.25655	0.640207
ncbi_112804984	ncbi_112804984	0.0155623	0.0084571	0	0	0	0.00734222	0	0	0.0265929	0	0	0
ncbi_112804995	ncbi_112804995	0.301156	0.207411	0.242365	0.171206	0	0.195447	0.195284	0.272276	0.252572	0.244737	0	0.0643182
ncbi_112805011	ncbi_112805011	0.0316815	0.0198923	0	0	0	0.103655	0.116811	0	0.0135388	0.0749814	0.346488	0.11848
ncbi_112805027	ncbi_112805027	0.00963841	0.0075763	0	0	0	0.0284196	0	0	0.0113174	0.0158215	0	0.0791596
ncbi_112805069	ncbi_112805069	1.72504	1.19695	1.92855	0.23303	0	2.0626	1.94286	1.03524	3.78045	1.48761	2.63059	1.93848
ncbi_112805102	ncbi_112805102	0.00759675	0.00631464	0	0	0	0.0024411	0	0	0.0170365	0.0320282	0	0
ncbi_112805123	ncbi_112805123	0.0115863	0.012053	0	0	0	0.00615376	0.0535705	0	0	0	0	0
ncbi_112805134	ncbi_112805134	0.129964	0.0939071	0.288184	0	0	0.0721765	0.0507809	0.147655	0.0350917	0.0803107	0	0.149564
ncbi_112805150	ncbi_112805150	0.0263926	0.0211883	0	0	0	0.0351245	0	0	0	0.0383938	0	0
ncbi_112805185	ncbi_112805185	0.0597471	0.0335611	0	0	0	0.0181069	0.1234	0.0640318	0	0.053702	0	0
ncbi_112805199	ncbi_112805199	0.0172992	0.00874113	0	0.301541	0	0.0303168	0	0	0.0135388	0.00753733	0.387567	0
ncbi_112805192	ncbi_112805192	0.13384	0.107167	0.761399	0	0	0.119933	0.167124	0.0781613	0.218477	0.0687653	0.315159	0
ncbi_112805206	ncbi_112805206	0.012959	0.0133133	0	0	0	0.00712412	0	0	0	0.0319356	0	0
ncbi_112805219	ncbi_112805219	0.0759804	0.0627169	0	0	0	0.0715987	0.0635988	0.132662	0.0925946	0.147434	0	0.212073
ncbi_112805237	ncbi_112805237	0.0903333	0.034824	0	0.286066	0	0.0526318	0.146546	0.0771126	0.0307783	0.0193661	0	0.10616
ncbi_112805265	ncbi_112805265	0.0178395	0.0155707	0	0	0	0.00196799	0.0317033	0	0.0280219	0.0342733	0	0
ncbi_112805275	ncbi_112805275	0.0779703	0.0459206	0	0	0	0.0456498	0.0591497	0.153319	0.0367632	0.127132	0	0
ncbi_112705282	ncbi_112705282	0	0	0	0	0	0	0	0.0283613	0	0	0	0
ncbi_112805297	ncbi_112805297	0.0496832	0.0301018	0	0	0	0.0802592	0.0207508	0.0273437	0.0458077	0	0	0
ncbi_112805305	ncbi_112805305	0.0964079	0.063244	0	0	0	0.0654265	0.0811758	0.201363	0.0268453	0.00817529	0	0.0436021
ncbi_112805317	ncbi_112805317	0.00149203	0	0	0	0	0.00221964	0	0	0	0	0	0.10616
ncbi_112805321	ncbi_112805321	0.116662	0.083381	0	0.382512	0	0.12332	0.115275	0.0815551	0.070731	0.150509	0	0
ncbi_112805329	ncbi_112805329	0.00935374	0.00368527	0	0	0	0.00779712	0	0	0.0266074	0.0110586	0	0
ncbi_112805335	ncbi_112805335	0.0937305	0.0823753	0.139431	0	3.01568	0.0569661	0	0.164367	0.0751557	0.132717	0	0.0292785
ncbi_112732017	ncbi_112732017	0.012238	0.00592573	0	0	0	0.0115733	0	0.0228751	0	0.0064785	0	0
ncbi_112805386	ncbi_112805386	0.128674	0.089335	0	0	0	0.0683845	0.13774	0.111523	0.126748	0.0809876	0	0.10616
ncbi_112805397	ncbi_112805397	0.0864906	0.0611074	0	0	0	0.0646564	0.110103	0.0723197	0.111111	0.0676439	0.183513	0.0292785
ncbi_112805413	ncbi_112805413	0.000975483	0	0	0	0	0	0	0	0	0	0	0
ncbi_112805447	ncbi_112805447	0.000871545	0	0	0	0	0	0	0	0	0	0	0
ncbi_112805426	ncbi_112805426	0.000905965	0	0	0	0	0	0	0	0	0	0	0
ncbi_112805489	ncbi_112805489	0.400644	0.401143	0.67427	0.171206	0	0.777257	0.470864	0.467805	0.679813	0.603479	1.10109	0.189664
ncbi_112805508	ncbi_112805508	0.0835746	0.125929	0	0	0	0.0986287	0.059057	0.109557	0.140554	0.0505665	0	0
ncbi_112732800	ncbi_112732800	0.00164943	0.00148674	0	0	0	0	0	0	0	0.0196195	0	0
ncbi_112805513	ncbi_112805513	0.193674	0.139634	0	0	0	0.082459	0.19023	0.107953	0.243962	0.0832527	0.266624	0.147503
ncbi_112805522	ncbi_112805522	0.00129429	0	0	0	0	0	0	0	0.0105268	0	0	0
ncbi_112805533	ncbi_112805533	0.00534679	0.00306548	0	0	0	0.00696325	0	0	0	0	0	0
ncbi_112733020	ncbi_112733020	0.0136942	0.0130108	0	0	0	0.0240045	0	0.0185371	0.0250554	0.0389706	0	0
ncbi_112805542	ncbi_112805542	0.00593366	0.00728753	0	0	0	0.014443	0	0.0210498	0	0	0	0
ncbi_112805545	ncbi_112805545	0.0923722	0.0687295	0	0.718896	3.75657	0.196785	0.614464	0.0250014	0.0153506	0.0596538	0.266624	0.421078
ncbi_112805551	ncbi_112805551	0.0465938	0.0442642	0	0	0	0.0171147	0.0964787	0.054176	0.102716	0.0223362	0	0
ncbi_112805566	ncbi_112805566	0.0458004	0.0393834	0.242365	0	0	0.0252895	0.0370604	0.0947568	0.086048	0.0282059	0	0
ncbi_112733335	ncbi_112733335	0	0.00321952	0	0	0	0	0	0	0	0	0	0
ncbi_112733959	ncbi_112733959	0.181355	0.885568	0.39185	0.956358	3.75657	0.44454	0.249856	0.752504	0.0995465	0.280809	1.4638	0.793865
ncbi_112805640	ncbi_112805640	0.0124563	0.00707138	0	0	0	0.00884828	0.0360464	0	0.0186056	0	0	0.10616
ncbi_114924513	ncbi_114924513	0.00101997	0	0	0	0	0	0	0	0	0	0	0
ncbi_112805681	ncbi_112805681	0	0.00359719	0	0	0	0.00729485	0	0	0	0	0.362476	0
ncbi_112805692	ncbi_112805692	0.0262099	0.0287994	0	0	0	0.0226085	0	0.00551417	0.0623216	0	0	0
ncbi_112805713	ncbi_112805713	0.048894	0.0402466	0	0	0	0.030949	0.0922924	0.0549381	0.0706651	0.125201	0	0
ncbi_112805727	ncbi_112805727	0.0960232	0.0689633	0	0.302371	0	0.0565051	0.0273411	0.111311	0.105956	0.0738675	0	0.0713272
ncbi_112805742	ncbi_112805742	0.0228895	0.0124293	0	0	0	0.0307439	0	0	0.0251393	0	0.329359	0
ncbi_112805773	ncbi_112805773	0.655342	0.405121	1.07905	2.73397	0	1.32145	3.11811	0.253187	0.6136	0.869009	0.775134	1.63195
ncbi_112805777	ncbi_112805777	0.011087	0.0143669	0	0	0	0.00184723	0.0426703	0	0.0132653	0.0241084	0	0
ncbi_112805782	ncbi_112805782	0.359985	0.31346	0.66314	0.1998	0	0.323047	0.340155	0.550392	0.437318	0.219973	0	0.0405791
ncbi_112805799	ncbi_112805799	0.0632064	0.0618894	0	0.798357	0	0.0963106	0.14015	0.0797201	0.13488	0.0623978	0	0.204708
ncbi_112805814	ncbi_112805814	0.00868921	0.0105927	0	0	0	0.00777115	0	0	0	0.00771521	0	0
ncbi_112805825	ncbi_112805825	0.00676581	0.00146967	0	0	0	0.0015527	0	0	0	0	0	0
ncbi_112805849	ncbi_112805849	0.00153019	0	0	0	0	0	0	0	0	0	0	0
ncbi_112805858	ncbi_112805858	0	0.00107842	0	0	0	0	0	0	0	0	0	0
ncbi_112805867	ncbi_112805867	0.00937483	0.00704843	0	0	0	0.00833661	0.0289105	0	0	0	0.381942	0
ncbi_112805887	ncbi_112805887	0.00188288	0	0	0	0	0.00163941	0	0	0	0	0	0
ncbi_112805897	ncbi_112805897	0.168222	0.159797	0	0.239487	0	0.175179	0.178688	0.0882247	0.150013	0.269819	0.581783	0.0292785
ncbi_112805925	ncbi_112805925	0.153862	0.135035	0	0	0	0.201462	0.19189	0.155036	0.219815	0.0800711	0	0.235123
ncbi_112805950	ncbi_112805950	0.0125212	0.0117956	0	0	0	0.00733099	0.0249408	0	0.0104713	0	0	0.0256278
ncbi_112805973	ncbi_112805973	0.00336647	0.00339971	0	0	0	0.00161076	0.0317033	0	0	0	0	0
ncbi_112805999	ncbi_112805999	0.00403776	0	0	0	0	0	0	0	0	0	0	0.152828
ncbi_112806032	ncbi_112806032	0.00305215	0.0014876	0	0	0	0	0	0	0	0	0	0
ncbi_112695123	ncbi_112695123	0.117999	0.0761148	0.277932	0	0	0.0918783	0.0942495	0.104127	0.225808	0.238055	0	0.246243
ncbi_112695138	ncbi_112695138	0.0465733	0.0313403	0.369549	0	0	0.0344004	0.0639918	0.0566666	0.0530701	0.00785674	0	0.0256278
ncbi_112695130	ncbi_112695130	0.000750961	0	0	0	0	0	0	0	0	0	0	0
ncbi_112695155	ncbi_112695155	0	0.00502046	0	0	0	0.0113824	0	0	0.0116992	0	0	0
ncbi_112695177	ncbi_112695177	0.186211	0.143419	0.876424	0	3.75657	0.104642	0.0730847	0.0641711	0.215909	0.23952	0	0.422732
ncbi_112695163	ncbi_112695163	0.119185	0.110353	0.369549	0	0	0.096266	0.0223446	0	0.087171	0.134602	0	0.450225
ncbi_112695188	ncbi_112695188	0.00770978	0.00971413	0	0.23303	0	0.0139113	0.0522316	0	0.0565769	0	0	0
ncbi_112695208	ncbi_112695208	0.343463	0.240843	0	0.302371	0	0.289485	0.239328	0.420387	0.503765	0.383878	0.227941	0.495285
ncbi_112695232	ncbi_112695232	0.106045	0.0935327	0	0	0	0.156164	0.343669	0	0.0810893	0.110754	0	0.250351
ncbi_112695242	ncbi_112695242	0.0144947	0.00930756	0	0	0	0.00384601	0	0.0231192	0	0.016662	0	0
ncbi_112695250	ncbi_112695250	0.217737	0.155052	0	0.171206	0	0.23155	0.242072	0.303729	0.34573	0.0972395	0	0.303998
ncbi_112695256	ncbi_112695256	0.0281829	0.0147902	0	0	0	0.0185181	0.0430382	0	0.117324	0.0320107	0	0.0207162
ncbi_112695266	ncbi_112695266	0.174093	0.153885	0	0	0	0.288377	0.47464	0.11277	0.15475	0.290273	0	0.599284
ncbi_112695276	ncbi_112695276	0.501306	0.35696	0.245339	0	0	0.51118	0.212449	0.314138	0.390828	0.402185	0	0.926285
ncbi_112695282	ncbi_112695282	0	0.00165492	0	0	0	0	0	0	0	0	0	0
ncbi_112695290	ncbi_112695290	0.284376	0.201413	0	0	0	0.182873	0.166775	0.248462	0.585128	0.189502	0	0.0436021
ncbi_112695302	ncbi_112695302	0.0556131	0.0303732	0	0	0	0.0543045	0	0	0.0753438	0.0395019	0	0
ncbi_112695311	ncbi_112695311	0.0401634	0.0364928	0	0	0	0.0328725	0.0207508	0.121185	0.0761897	0.0511072	0.190074	0
ncbi_112695317	ncbi_112695317	0.00348882	0.00459804	0	0	0	0.00683595	0	0	0	0	0	0
ncbi_112695328	ncbi_112695328	0.0275062	0.0150205	0	0	0	0.0604128	0.219955	0	0.0113559	0.00785674	0	0.0985084
ncbi_112695335	ncbi_112695335	0.0186166	0.0104827	0	0	0	0	0	0.032251	0	0	0	0
ncbi_112695346	ncbi_112695346	0.207053	0.125991	0	0.728891	0	0.145047	0.187485	0.336355	0.254855	0.0361149	0.362476	0.232149
ncbi_112695361	ncbi_112695361	0.0010048	0	0	0	0	0	0	0	0	0	0	0
ncbi_112695371	ncbi_112695371	0.0150853	0.015023	0	0	0	0.00786416	0	0	0	0.0147094	0	0
ncbi_112695379	ncbi_112695379	0.0727897	0.0783068	0	0	0	0.128459	0.0676181	0.0960904	0.0829924	0.143048	0	0.046344
ncbi_112695385	ncbi_112695385	0.331498	0.245586	0.688834	0	0	0.176699	0.12772	0.203084	0.429521	0.122826	0	0
ncbi_112695392	ncbi_112695392	0.547472	0.339877	0.458716	0.952903	0	0.439965	0.399051	0.396017	0.730124	0.384857	0	0.457665
ncbi_112695400	ncbi_112695400	0.00810345	0.0155681	0	0	0	0.0282687	0.0339023	0	0	0.0111681	0	0
ncbi_112695422	ncbi_112695422	0.0194418	0.0167271	0	0.239487	0	0.0334838	0.0205956	0.00682006	0.0121316	0	0	0.0405791
ncbi_112695409	ncbi_112695409	0.0492376	0.048672	0	0	0	0.0407801	0.0982233	0.0428609	0.0292903	0.0151574	0.183513	0
ncbi_112695432	ncbi_112695432	0.796984	0.561026	1.3105	0.60955	0	0.752415	0.796003	0.711086	0.739209	0.594443	0.579324	0.564598
ncbi_112742512	ncbi_112742512	0.00269874	0	0	0	0	0	0	0	0.0281327	0	0	0.0833667
ncbi_112695453	ncbi_112695453	0	0	0	0	0	0.00466116	0	0	0	0	0	0
ncbi_112695470	ncbi_112695470	0.478772	0.296514	0.680034	0.630132	0	0.309328	0.174863	0.261621	0.317445	0.381984	0	0.180107
ncbi_112742745	ncbi_112742745	0	0	0	0	0	0.0015527	0	0	0	0	0	0
ncbi_112695480	ncbi_112695480	0.125813	0.0741091	0.139431	0	0	0.0887743	0.168494	0.127735	0.0782904	0.0998998	0	0.105342
ncbi_112695507	ncbi_112695507	0.00387858	0.00494496	0	0	0	0	0	0	0	0	0	0
ncbi_112695517	ncbi_112695517	0.0473694	0.0379114	0	0	0	0.0580361	0.0741205	0.0858586	0.0590739	0.0524343	0	0
ncbi_112695525	ncbi_112695525	0.00615565	0.0105156	0	0	0	0.00599305	0	0	0	0	0	0.0436021
ncbi_112695531	ncbi_112695531	0.0976071	0.0848804	0	0	0	0.105373	0.214452	0.065523	0.0667247	0.0890861	0	0.17028
ncbi_112695541	ncbi_112695541	0.0541996	0.0450611	0	0	0	0.0973413	0.0417163	0.121044	0	0.0595784	0	0.0207162
ncbi_112695552	ncbi_112695552	0.104364	0.086285	0	0	3.75657	0.0858481	0.0494041	0.0928111	0.189244	0.0753586	0	0.198239
ncbi_112695569	ncbi_112695569	0.304437	0.182745	0.393082	0	0	0.234933	0.170127	0.28851	0.492357	0.114286	0	0.439148
ncbi_112695576	ncbi_112695576	0.00422283	0.00373133	0	0	0	0.0187961	0	0	0	0	0	0
ncbi_112695582	ncbi_112695582	0.20208	0.138489	0	0	0	0.182759	0.266134	0.0683781	0.0845844	0.154865	0	0.112115
ncbi_112743570	ncbi_112743570	0.0426912	0.0344872	0	0.302371	0	0.0461885	0.0842046	0.0896805	0.108959	0.0279372	0	0.0683438
ncbi_112695589	ncbi_112695589	0.00399931	0	0	0	0	0	0	0.0232499	0	0	0	0
ncbi_112695617	ncbi_112695617	0.000840806	0.00683565	0	0	0	0	0	0	0	0	0	0.115137
ncbi_112695640	ncbi_112695640	0.00284889	0.00186465	0	0	0	0	0.0392442	0	0	0	0	0
ncbi_112695649	ncbi_112695649	0.000785404	0	0	0	0	0	0	0	0	0	0	0
ncbi_112695656	ncbi_112695656	0.00722084	0.00703468	0	0	0	0.00791141	0	0	0.0523341	0.0322714	0	0
ncbi_112695673	ncbi_112695673	0.539867	0.445063	0	0.286066	0	0.282099	0.182007	0.512767	0.912558	0.433311	0.854082	0.641891
ncbi_112695708	ncbi_112695708	0.000914139	0.00200326	0	0	0	0.00533929	0.0213377	0	0	0	0	0
ncbi_112695699	ncbi_112695699	0.170168	0.14121	0.139431	0.37652	0	0.087162	0.164062	0.106832	0.186419	0.19414	0	0.201344
ncbi_112695720	ncbi_112695720	0	0.00200483	0	0	0	0	0	0	0	0	0	0
ncbi_112695730	ncbi_112695730	0.00158631	0	0	0	0	0	0	0	0	0	0	0
ncbi_112695739	ncbi_112695739	0.0740796	0.0496948	0.292569	0	0	0.108013	0.173873	0	0.0276658	0.0756457	0	0.128559
ncbi_112695748	ncbi_112695748	0.0264709	0.0238168	0	0	0	0.0377331	0.0629939	0.0467962	0.0428493	0.00827695	0	0.0256278
ncbi_112695759	ncbi_112695759	0	0.00196784	0	0	0	0	0	0	0	0	0	0
ncbi_112695794	ncbi_112695794	0.000892662	0	0	0	0	0	0	0	0	0	0	0
ncbi_112695800	ncbi_112695800	0.734285	0.55215	0.242365	0.820127	0	1.07989	0.602339	0.493603	0.672363	0.478329	0.921641	0.205869
ncbi_112695808	ncbi_112695808	0.020921	0.020982	0	0.301541	0	0.0210048	0.0370604	0	0.026924	0.0287952	0	0.138964
ncbi_112695819	ncbi_112695819	0.0578374	0.0712774	0	0	0	0.0411938	0	0.0494124	0.0599403	0.0372722	0	0.0713272
ncbi_112695848	ncbi_112695848	0.0392045	0.0283151	0	0	0	0.0394344	0.065711	0.0544673	0	0.0545683	0	0
ncbi_112695866	ncbi_112695866	0.0121147	0.0121532	0	0	0	0.0178159	0.0560303	0.0286975	0.0278931	0.0213563	0	0
ncbi_112695877	ncbi_112695877	0.0293396	0.0189934	0	0	0	0.0333748	0	0	0	0.0574665	0.381942	0
ncbi_112695889	ncbi_112695889	0.0221946	0.0158722	0	0.239487	0	0.0155112	0.08951	0	0.0549772	0.0365396	0	0
ncbi_112695903	ncbi_112695903	0.0202013	0.0326269	0	0.239487	0	0.0308203	0.0560303	0.0257041	0	0	0	0.319293
ncbi_112695912	ncbi_112695912	0.0322996	0.0239988	0.39185	0	0	0.00702399	0	0	0.326925	0.026435	0	0
ncbi_112695921	ncbi_112695921	0.0806131	0.0560783	0	0	0	0.0629498	0.0715932	0.102012	0.0595976	0.106478	0	0.0414323
ncbi_112695934	ncbi_112695934	0.00389291	0.0055595	0	0	0	0.00186461	0	0	0	0	0	0
ncbi_112695941	ncbi_112695941	0.00164198	0.00293591	0	0	0	0.00193406	0	0	0.0198192	0	0	0
ncbi_112695951	ncbi_112695951	0.181653	0.138805	0	0	0	0.200256	0.201018	0.00567852	0.216568	0.21441	0.381942	0.0971632
ncbi_112695968	ncbi_112695968	0.000877838	0	0	0	0	0.00192187	0	0	0	0	0	0
ncbi_112695978	ncbi_112695978	0.00961868	0.00376876	0	0	0	0.00375809	0	0	0.0172442	0	0	0.0405791
ncbi_112695986	ncbi_112695986	0.112858	0.0843161	0	0	0	0.0951587	0.0327718	0.0886067	0.178032	0.122279	0.190074	0.0833667
ncbi_112695994	ncbi_112695994	0.0127992	0.00893847	0	0	0	0.0024411	0.0220226	0.0268969	0	0.0379173	0	0
ncbi_112695999	ncbi_112695999	0.265171	0.175396	1.50621	0	0	0.352331	0.246749	0.231857	0.382743	0.189457	0	0.514688
ncbi_112696006	ncbi_112696006	17.2023	12.2174	17.9436	8.98735	6.77226	9.89936	6.7387	12.7942	16.338	8.79718	10.7164	8.51842
ncbi_112696013	ncbi_112696013	0.00547261	0.00888167	0	0	0	0.0114082	0	0	0	0	0	0
ncbi_112696092	ncbi_112696092	0.00100981	0	0	0	0	0	0	0	0	0	0	0
ncbi_112696126	ncbi_112696126	0.169065	0.133702	0	0	0	0.146946	0.0811972	0.178948	0.0930768	0.134419	0	0
ncbi_112696139	ncbi_112696139	0.0232467	0.0204187	0	0	0	0.0343943	0	0.0323426	0.0246082	0	0	0
ncbi_112696144	ncbi_112696144	0.708775	0.536117	0.900646	0.1998	0	0.568584	0.437029	0.426997	0.386203	0.7566	0.626621	0.596728
ncbi_112696164	ncbi_112696164	0.107363	0.0859471	0	0.637572	0	0.120857	0.0711498	0	0.0734404	0.190244	0	0.144933
ncbi_112696156	ncbi_112696156	1.02508	0.816224	0.427616	1.16238	0	0.806758	0.419557	0.850684	0.748028	0.749053	0.815879	0.375696
ncbi_112696174	ncbi_112696174	0.0869986	0.0804925	0	0	0	0.105775	0.0764113	0.171529	0.226471	0.182217	0.310145	0.0683438
ncbi_112696185	ncbi_112696185	0.000941755	0	0	0	0	0	0	0	0	0	0	0
ncbi_112696192	ncbi_112696192	0.00357876	0.00510855	0	0	0	0	0	0	0	0.0371036	0	0
ncbi_112696199	ncbi_112696199	0.0132372	0.00759541	0	0	0	0.00678592	0	0	0	0.046825	0	0
ncbi_112696214	ncbi_112696214	0.363841	0.283496	0	0	0	0.276361	0.224986	0.165789	0.330171	0.420846	0.272138	0.914443
ncbi_112696226	ncbi_112696226	0.0379554	0.0248693	0	0	0	0.0639512	0.0426703	0.00551417	0.123814	0.059273	0	0.150983
ncbi_112696252	ncbi_112696252	0.588788	0.429051	1.0914	0.328591	3.75657	0.538142	0.392866	0.232975	0.257878	0.640299	0	0.168243
ncbi_112696263	ncbi_112696263	0.369438	0.342168	0	0	0	0.394305	0.27243	0.33579	0.466036	0.346445	0.560707	0.0260777
ncbi_112696269	ncbi_112696269	0.192284	0.118213	0	0	0	0.19253	0.219439	0.128204	0.0994951	0.167431	0	0.0622345
ncbi_112696275	ncbi_112696275	0.0279729	0.00729257	0	0	0	0.0248789	0.0205956	0.0244082	0.0299445	0.145205	0	0.207667
ncbi_112696276	ncbi_112696276	0.450306	0.292067	0.345066	0.647377	3.01568	0.398508	0.0457503	0.222911	0.960318	0.720059	0.227941	0.287838
ncbi_112747400	ncbi_112747400	0.0190095	0.029175	0	0	0	0.0173331	0	0	0.0197341	0.0434395	0	0
ncbi_112696277	ncbi_112696277	0.0842031	0.0553335	0	0.302371	0	0.101942	0.0818986	0.0273719	0.0578391	0.151066	0	0.0436021
ncbi_112696288	ncbi_112696288	0.282878	0.181379	0.277932	0	0	0.308935	0.312442	0.139367	0.321196	0.315498	0	0.258392
ncbi_112696296	ncbi_112696296	0.014433	0.0155074	0	0	0	0.0270023	0.0700383	0	0.0503562	0.0162678	0	0
ncbi_112696303	ncbi_112696303	0.391855	0.303487	0.766015	0.904386	0	0.329824	1.12161	0.185936	0.0852052	0.267718	0	0.566522
ncbi_112696311	ncbi_112696311	0.00882685	0.00162447	0	0	0	0.0034778	0	0	0.0312279	0	0	0
ncbi_112696322	ncbi_112696322	0.0793425	0.0894452	0	0	0	0.097715	0.0797798	0.0573417	0.220287	0.0425022	0	0
ncbi_112696332	ncbi_112696332	0.0137004	0.0125801	0	0	0	0.00817342	0	0	0	0.0140508	0	0
ncbi_112696340	ncbi_112696340	0.173725	0.105569	0.303767	0.616007	0	0.219706	0.214723	0.038427	0.210674	0.321457	0	0.155746
ncbi_112696350	ncbi_112696350	0.0113888	0.00516303	0	0	0	0.0222452	0.13612	0.031176	0.0172645	0	0	0
ncbi_112696359	ncbi_112696359	0.00543081	0.00894278	0	0	0	0	0	0	0.0340572	0	0	0
ncbi_112696376	ncbi_112696376	0.00246186	0.00310375	0	0	0	0	0	0	0	0	0	0
ncbi_112696368	ncbi_112696368	0.581337	0.445956	0.443221	0.410693	0	0.697194	0.551691	0.496137	0.922439	0.893936	0.503486	0.648484
ncbi_112696383	ncbi_112696383	0.967204	0.67487	1.27154	0.610493	0	0.946849	1.28931	0.771071	2.26931	1.43925	0.961996	0.829156
ncbi_112696406	ncbi_112696406	0.0225445	0.0161593	0	0	0	0.0133127	0.0235699	0.077287	0	0.0439356	0	0
ncbi_112696414	ncbi_112696414	0	0.00169998	0	0	0	0	0	0.0251082	0	0	0	0
ncbi_112696429	ncbi_112696429	0.0355577	0.0165775	0	0	0	0.0300706	0.135522	0.0220301	0.067109	0.0142351	0	0
ncbi_112696438	ncbi_112696438	0.045489	0.0255017	0	0.1998	0	0.0672596	0.104596	0.0153138	0.0863099	0.101988	0	0
ncbi_112696422	ncbi_112696422	0.0295861	0.0145456	0	0.302371	0	0.0301136	0	0.0217622	0.0680314	0.00809029	0	0.0612953
ncbi_112696448	ncbi_112696448	0.0616867	0.0674843	0	0	0	0.0609182	0.0779348	0.0380557	0.0790407	0.114608	0	0
ncbi_112696489	ncbi_112696489	0.0345364	0.0356712	0	0	0	0.0562342	0.0339023	0	0.0525787	0.0719152	0	0
ncbi_112696481	ncbi_112696481	0.0117393	0.00453194	0	0	0	0.00962695	0	0.0580125	0	0.0353468	0	0
ncbi_112696500	ncbi_112696500	0.00164836	0	0	0	0	0.00308767	0	0	0	0	0	0
ncbi_112696512	ncbi_112696512	0.0374845	0.0328094	0	0	0	0.0586146	0.0213377	0	0.0475369	0.085159	0.231348	0
ncbi_112696520	ncbi_112696520	0.456412	0.360724	0	0.23303	0	0.232168	0.134855	0.603411	0.889118	0.32148	0	0.21932
ncbi_112776322	ncbi_112776322	0	0	0	0	0	0	0	0	0	0.00975435	0	0
ncbi_112748009	ncbi_112748009	0.00393221	0.00188525	0	0	0	0	0	0	0	0.00945552	0	0
ncbi_112696530	ncbi_112696530	0.78839	0.620735	0.364431	0.746136	0	0.516549	0.12638	0.517542	0.775924	0.93657	0.94476	0.241607
ncbi_112696533	ncbi_112696533	1.84604	1.15056	1.02552	1.50976	0	1.65771	1.28717	1.04622	1.87295	1.62678	3.13288	1.07584
ncbi_112696551	ncbi_112696551	0.0458837	0.0353589	0	0	0	0.0708388	0.0966317	0	0.0770788	0	0	0.068703
ncbi_112696543	ncbi_112696543	0.003486	0.00833179	0.288184	0	0	0.012047	0	0	0.0145286	0	0	0
ncbi_112696566	ncbi_112696566	0.12924	0.0940039	0	0.328591	0	0.0802544	0.0715398	0.110475	0.197888	0.0327084	0.289662	0
ncbi_112696561	ncbi_112696561	0.0448122	0.0407519	0	0	0	0.0348766	0	0.0293945	0.045775	0.0587376	0	0
ncbi_112696576	ncbi_112696576	0.0995098	0.0616394	0.369549	0.382512	0	0.0920806	0.0233549	0.162933	0.111814	0.107699	0	0
ncbi_112696587	ncbi_112696587	2.99057	1.94205	1.83189	2.17843	0	2.8789	2.9948	1.86696	3.96948	3.07099	2.47093	1.14078
ncbi_112696592	ncbi_112696592	0.114265	0.0780645	0	0.171206	0	0.0841256	0.11017	0.108561	0.294043	0.0709597	0	0
ncbi_112696608	ncbi_112696608	0	0.00172867	0	0	0	0	0	0	0	0	0	0
ncbi_112696625	ncbi_112696625	0.084278	0.0663253	0	0	0	0.0735263	0.0786672	0.109938	0.0776603	0.151591	0	0.2776
ncbi_112696642	ncbi_112696642	0.0099325	0.00199545	0	0	0	0.0226437	0	0.0293945	0.0220082	0.0374719	0	0
ncbi_112696673	ncbi_112696673	0.0590911	0.0350968	0	0	0	0.0872175	0.152741	0	0	0.040771	0	0.184962
ncbi_112748168	ncbi_112748168	0.0037783	0.00527372	0	0	0	0.0095598	0	0	0	0.00642501	0	0
ncbi_112696689	ncbi_112696689	0.137938	0.101387	0	0.666837	0	0.146654	0.125665	0.0615982	0.162636	0.108376	0	0.138031
ncbi_112696714	ncbi_112696714	1.33233	0.82831	2.46594	3.3999	0	1.34875	3.49002	0.729106	0.91176	1.2436	0.535576	2.83276
ncbi_112696724	ncbi_112696724	0.00348218	0.00145712	0	0	0	0	0	0	0	0.0196195	0	0
ncbi_112696732	ncbi_112696732	0.544482	0.39637	0	0.302371	3.01568	0.83806	2.60579	0.393922	0.21501	0.265356	0.387567	2.2436
ncbi_112696748	ncbi_112696748	0.0601233	0.0323812	0	0	0	0.0630714	0.141397	0.0243793	0	0.0649928	0	0
ncbi_112696750	ncbi_112696750	0.0040894	0	0.165289	0	0	0.00683325	0	0	0.0263357	0.0421423	0	0
ncbi_112696764	ncbi_112696764	0.0016469	0	0	0.328591	0	0.00621569	0	0	0	0	0	0
ncbi_112696781	ncbi_112696781	0.0485015	0.0251823	0	0	0	0.0521393	0.0836135	0.08269	0.0817895	0.0398172	0	0.308124
ncbi_112696794	ncbi_112696794	0.00125144	0	0	0	0	0.00476002	0	0	0	0	0	0
ncbi_112696809	ncbi_112696809	0.155674	0.114049	0.69068	0	0	0.0860963	0.0529479	0.202215	0.0871633	0.16705	0	0
ncbi_112696801	ncbi_112696801	0.387427	0.41279	0.607469	0.301541	0	0.427803	0.14862	0.232068	0.495411	0.489342	1.33717	0.187319
ncbi_112696816	ncbi_112696816	0.123472	0.0981186	0	0	0	0.13888	0.399013	0.0782754	0.120541	0.118241	0	0.0971979
ncbi_112696820	ncbi_112696820	0.0317778	0.0103273	0	0.1998	0	0.0401433	0.0505506	0	0.0307783	0.0627216	0	0
ncbi_112696831	ncbi_112696831	0.243593	0.19316	0.39185	0	0	0.173403	0.0660583	0.270078	0.206753	0.111175	0.231348	0.467119
ncbi_112696849	ncbi_112696849	0.00695106	0.00275891	0	0	0	0.00409738	0	0	0.0128324	0.0142798	0	0
ncbi_112696839	ncbi_112696839	0.010978	0.0124016	0	0	0	0.0201966	0	0.0141709	0.0305143	0.0137298	0.227941	0
ncbi_112696868	ncbi_112696868	0.118009	0.080174	0	0	0	0.0783528	0.0749383	0.0230158	0.134608	0.132836	0	0
ncbi_112696854	ncbi_112696854	0.277818	0.190747	0	0	0	0.160386	0.0703803	0.093971	0.192563	0.186844	0.708965	0.10616
ncbi_112696871	ncbi_112696871	0.282866	0.28116	0.32113	0.302371	0	0.39397	0.100938	0.360865	0.552857	0.450833	0.359997	0.264527
ncbi_112696886	ncbi_112696886	2.40208	1.54732	3.37774	2.55118	3.75657	3.10831	3.52409	1.21331	3.06146	2.92653	2.2197	3.45299
ncbi_112696908	ncbi_112696908	0.111991	0.0473261	0	0.302371	0	0.104639	0.150207	0.00558527	0.182944	0.0945262	0	0.135833
ncbi_112696895	ncbi_112696895	0.376345	0.301511	0	0	0	0.449933	0.237107	0.201722	0.229995	0.621338	0.653373	0.0974049
ncbi_112748700	ncbi_112748700	0.00271429	0	0	0	0	0.00221344	0.0398899	0	0	0	0	0
ncbi_112696915	ncbi_112696915	0.00280025	0.00620556	0	0	0	0.0107082	0	0	0	0	0	0
ncbi_112696987	ncbi_112696987	0.170395	0.199895	0	0	3.01568	0.129061	0.0735698	0.305316	0.133561	0.115862	0	0.156238
ncbi_112697008	ncbi_112697008	0.205075	0.136612	0.32113	0	0	0.186674	0.0474145	0.139969	0.317359	0.148692	0.231348	0.122091
ncbi_112697000	ncbi_112697000	0.131104	0.0921742	0.165289	0	0	0.162501	0.27374	0.0443825	0.421055	0.351292	0	0.44557
ncbi_112696978	ncbi_112696978	0.598519	0.42268	0.242365	0	0	0.703457	0.126785	0.589096	1.26581	0.700211	0.362476	0.268509
ncbi_112697023	ncbi_112697023	0.0763404	0.053747	0	0	0	0.141205	0.10544	0	0.174661	0.136499	0	0
ncbi_112697036	ncbi_112697036	3.85139	2.32878	2.59088	5.78578	0	4.96108	11.4525	2.04003	1.45441	2.93639	2.89403	8.01841
ncbi_112697051	ncbi_112697051	1.59787	1.18874	1.70268	1.62864	0	1.8999	1.76066	0.890808	1.76665	1.74824	1.68827	1.69634
ncbi_112697043	ncbi_112697043	0.000718561	0	0	0	0	0.0154364	0	0	0	0	0	0
ncbi_112776694	ncbi_112776694	0.000954321	0.00167331	0	0	0	0.00751791	0	0	0.021282	0	0	0
ncbi_112697065	ncbi_112697065	0.249673	0.154168	0.370096	0.382512	0	0.215624	0.462487	0.175748	0.173684	0.178432	0	0.351752
ncbi_112697079	ncbi_112697079	0.0312404	0.0321554	0	0	0	0.0413876	0.0216219	0.00642803	0.0914185	0.0413409	0	0
ncbi_112697074	ncbi_112697074	0.073098	0.0521553	0	0	0	0.114469	0.117204	0	0.161391	0.248626	0	0.191106
ncbi_112697094	ncbi_112697094	0.288985	0.303712	0.662665	0	0	0.138611	0.0244873	0.460918	0.256264	0.425923	0.925342	0.349835
ncbi_112697106	ncbi_112697106	0.0976782	0.0957149	0	0	0	0.0382308	0	0.102669	0.0130348	0.0436615	0	0
ncbi_112697113	ncbi_112697113	3.16739	2.69167	3.09723	1.61745	0	1.29984	0.665843	6.34666	3.63572	1.87976	2.67926	1.15614
ncbi_112776776	ncbi_112776776	0.00152056	0.00113131	0	0	0	0	0	0	0	0	0	0
ncbi_112697117	ncbi_112697117	0.0078611	0.00151758	0	0	0	0	0	0.0202421	0.0178037	0.0096118	0	0
ncbi_112697123	ncbi_112697123	0.118984	0.0843451	0	0	0	0.128056	0.126361	0.168856	0.317637	0.274033	0	0
ncbi_112697131	ncbi_112697131	0.00118341	0	0.39185	0	0	0.00346277	0	0	0	0	0	0
ncbi_112697145	ncbi_112697145	0	0	0	0	0	0.0014174	0	0	0	0	0	0
ncbi_112697149	ncbi_112697149	0.0113403	0.00568216	0	0	0	0.00699053	0.100623	0	0.0121316	0	0	0
ncbi_112697157	ncbi_112697157	0.0799024	0.0435937	0	0.328591	0	0.166915	0.0508281	0.0309907	0.0882864	0.161401	0	0.149017
ncbi_112749717	ncbi_112749717	0.0165644	0.0139969	0	0.301541	0	0.0184863	0	0.0465956	0.0240257	0.0288713	0	0.0659752
ncbi_112697171	ncbi_112697171	0	0	0	0	0	0	0	0	0.0121316	0	0	0
ncbi_112697179	ncbi_112697179	0.0103907	0.00429767	0	0	0	0.00660956	0	0	0.0178037	0.00911543	0	0
ncbi_112697190	ncbi_112697190	0.000882938	0.00332522	0	0	0	0.00584274	0	0	0	0	0	0
ncbi_112697202	ncbi_112697202	0.00206215	0.0035267	0	0	0	0	0	0	0	0	0	0
ncbi_112697214	ncbi_112697214	0.0802703	0.052325	0.139431	0.286066	0	0.0556209	0.0481998	0.0311064	0.0330024	0.0734894	0	0
ncbi_112697227	ncbi_112697227	0.234236	0.156453	0.385208	0.457272	0	0.246824	0.395886	0.202885	0.0757566	0.0934672	0.183513	0.797763
ncbi_112697236	ncbi_112697236	0.0121624	0.00600892	0	0	0	0.00643082	0	0.0261783	0.0142803	0.00804084	0	0
ncbi_112697244	ncbi_112697244	0.085534	0.0550096	0	0	0	0.111243	0.0979645	0.0766111	0.0690059	0.284243	0	0.351061
ncbi_112750016	ncbi_112750016	0	0	0	0	0	0	0	0	0	0	0	0.174447
ncbi_114924434	ncbi_114924434	0.00856146	0.00917078	0	0	0	0	0	0.00849376	0.026102	0	0	0
ncbi_112697250	ncbi_112697250	0.0244828	0.0355783	0	0	0	0.0250673	0.0853455	0.026567	0.0315725	0.0266644	0	0.0791596
ncbi_112697272	ncbi_112697272	0.128881	0.0838729	0	0	3.75657	0.16317	0.214352	0.0130394	0.137109	0.262731	0	0.254139
ncbi_112697317	ncbi_112697317	1.78515	1.51843	1.43055	2.31827	0	1.93663	0.916581	1.59301	2.97685	1.69547	4.82604	0.7106
ncbi_112697288	ncbi_112697288	0.00213285	0	0	0	0	0	0	0	0.0120778	0	0	0
ncbi_112697323	ncbi_112697323	0.0201759	0.0119161	0	0	0	0.00390368	0	0	0.0519642	0	0	0
ncbi_112697356	ncbi_112697356	0.00508941	0.00907586	0	0	0	0.0131336	0	0.00551417	0.0129453	0.0251016	0	0
ncbi_112697340	ncbi_112697340	0.0127837	0.00536365	0	0	0	0	0	0	0.0406807	0.0491808	0	0
ncbi_112697364	ncbi_112697364	0.430416	0.313342	0.385208	0	0	0.489878	0.197842	0.354823	0.773629	0.429714	0.329359	0.266432
ncbi_112697419	ncbi_112697419	0.0117023	0.0245476	0.32113	0	0	0.023813	0	0	0	0.00689746	0	0
ncbi_112697389	ncbi_112697389	0.279433	0.327709	0	0.37652	3.75657	0.392948	0.234586	0.185017	0.202978	0.553757	1.71823	0.333224
ncbi_112697430	ncbi_112697430	0.228316	0.143056	0.385208	0.171206	0	0.294316	0.384501	0.104709	0.164081	0.452659	0	0.498539
ncbi_112776905	ncbi_112776905	0.0115579	0.0158454	0	0	0	0.00144111	0.0249408	0.0217852	0.0369284	0.0135049	0	0
ncbi_112697444	ncbi_112697444	0.20564	0.210917	0.139431	0	0	0.204752	0.0930906	0.217207	0.244232	0.233123	0.183513	0.187746
ncbi_112697465	ncbi_112697465	0.187636	0.117822	0.245339	0.1998	0	0.214689	0.0440238	0.118316	0.14827	0.204641	0	0.375889
ncbi_112697473	ncbi_112697473	0	0	0	0	0	0	0	0	0.0213624	0.0147016	0	0
ncbi_112697483	ncbi_112697483	0.00825647	0.00300206	0	0	0	0	0	0	0	0.0302476	0	0
ncbi_112697501	ncbi_112697501	2.21065	1.64519	1.95743	2.97312	0	1.37372	0.585431	2.94064	2.55858	1.91577	2.11229	0.271854
ncbi_112697492	ncbi_112697492	0.19435	0.15448	0.245339	0.239487	0	0.288972	0.0728611	0.196468	0.292389	0.303133	0	0.238739
ncbi_112697506	ncbi_112697506	0.105442	0.0906546	0	0	0	0.178996	0.314904	0.0993249	0.145055	0.0827135	0	0.0361568
ncbi_112697517	ncbi_112697517	0.12364	0.0961224	0	0	0	0.0982299	0.125633	0.145608	0.101814	0.243525	0	0.0436021
ncbi_112697523	ncbi_112697523	0.0341261	0.039104	0	0	0	0.0199243	0.0486787	0.021557	0.0526225	0.0139976	0	0.111853
ncbi_112750252	ncbi_112750252	0.0150239	0.0106681	0	0	0	0.0118052	0.0398899	0.0207212	0.0120778	0.0148638	0	0
ncbi_112697591	ncbi_112697591	0.12866	0.124401	0.165289	0.239487	0	0.108595	0.0966687	0.10352	0.163067	0.0756821	0	0.0715354
ncbi_112777049	ncbi_112777049	0.00177558	0.00196181	0	0	0	0	0	0	0	0	0	0
ncbi_112697627	ncbi_112697627	0	0.00134533	0	0	0	0	0	0	0	0	0	0
ncbi_112697641	ncbi_112697641	0.0952842	0.074985	0	0.239487	0	0.069044	0.115668	0.115182	0.0875596	0.0923266	0	0.0501608
ncbi_112697674	ncbi_112697674	0.0728947	0.0577315	0	0	0	0.0654777	0	0.150499	0.072998	0.0835806	0	0.0713272
ncbi_112777133	ncbi_112777133	0.00255443	0.00356932	0	0	0	0	0	0	0	0	0	0
ncbi_112697686	ncbi_112697686	0.00405012	0.00511032	0	0	0	0.00741782	0	0.0250166	0	0	0	0
ncbi_112697696	ncbi_112697696	0.810111	0.573579	1.00583	0	3.01568	0.782503	0.460605	0.607799	0.810089	0.805481	0.183513	0.31636
ncbi_112697704	ncbi_112697704	0.124575	0.107155	0.385208	0	0	0.0855368	0.0965395	0.0469535	0.141074	0.141351	0	0.178741
ncbi_112697712	ncbi_112697712	0.00312289	0.00291249	0	0	0	0.00529648	0	0	0.0385779	0	0	0
ncbi_112697728	ncbi_112697728	0.0112742	0.00880101	0	0	0	0.0120002	0	0	0.0539957	0.0462124	0	0
ncbi_112697744	ncbi_112697744	0.023346	0.0164706	0	0.1998	0	0.014694	0	0.00682006	0	0.0326839	0	0.152117
ncbi_112697753	ncbi_112697753	0.623904	0.492253	0	1.15466	0	0.461163	0.179474	0.383546	0.588439	0.490462	0.626621	0.357358
ncbi_112697762	ncbi_112697762	0.146465	0.133766	0.778001	0.1998	0	0.247538	0.0235699	0.0460925	0.357272	0.272693	0.678774	0.332002
ncbi_112697775	ncbi_112697775	0.0275424	0.013358	0	0	0	0.0248689	0.0302325	0.0114407	0.0110804	0.0235367	0	0.148322
ncbi_112697792	ncbi_112697792	0.0648527	0.0314195	0	0	0	0.0568145	0.212174	0	0.0619666	0.0483905	0	0.111699
ncbi_112697801	ncbi_112697801	0.115456	0.065305	0	0	0	0.114646	0.249569	0.0642015	0.0975703	0.175229	0.604821	0.10616
ncbi_112777190	ncbi_112777190	0.0770534	0.0382474	0	0	0	0.0648163	0.0244873	0	0.0943537	0.0939082	0	0
ncbi_112697808	ncbi_112697808	0.0148487	0.00882937	0	0	0	0.0166576	0	0	0	0	0	0
ncbi_114927817	ncbi_114927817	0.000921763	0.00190772	0	0	0	0	0	0.0229133	0	0	0	0
ncbi_112697834	ncbi_112697834	0.00246232	0.00189782	0	0	0	0	0	0	0	0	0	0
ncbi_112697826	ncbi_112697826	0.000936676	0.00174398	0	0	0	0	0	0	0	0	0	0
ncbi_112697876	ncbi_112697876	0.17396	0.0965292	0	0	0	0.175955	0.297494	0.0440815	0.0843433	0.242867	0	0.196099
ncbi_112697893	ncbi_112697893	0.00301074	0	0	0	0	0.00343163	0	0.0269145	0.0145373	0.0142798	0	0
ncbi_112697903	ncbi_112697903	1.25527	0.85881	1.02633	1.21456	0	1.138	0.67392	1.22719	1.74114	1.47804	0.880079	0.535993
ncbi_112777324	ncbi_112777324	0.00231152	0.00187971	0	0	0	0	0	0	0	0	0	0.0292785
ncbi_112697911	ncbi_112697911	0.196286	0.102304	0.370096	0.647377	0	0.170209	0.298397	0.0543956	0.100855	0.283332	0	0.374703
ncbi_112697918	ncbi_112697918	0.0322785	0.0236855	0	0	0	0.029803	0.0371512	0.0217852	0	0.0183336	0	0.068703
ncbi_112697934	ncbi_112697934	0.0364764	0.0158529	0	0	0	0.0414774	0.0246299	0	0.0344346	0.0438695	0	0.132982
ncbi_112697943	ncbi_112697943	0.00878047	0.0128457	0	0	0	0.0241546	0.0633875	0.00551417	0	0	0	0.175383
ncbi_112697951	ncbi_112697951	0.0473411	0.0501402	0.369549	0	0	0.0502429	0.0243822	0.0270917	0.0340572	0.148816	0.266624	0
ncbi_112697971	ncbi_112697971	0.000509772	0	0	0	0	0	0	0	0	0	0	0
ncbi_112698000	ncbi_112698000	0	0	0	0	0	0.00720643	0	0	0	0	0	0
ncbi_112697986	ncbi_112697986	0.240569	0.224523	0.303767	0	0	0.259814	0.202602	0.124196	0.0977349	0.251391	0	0.186033
ncbi_112698010	ncbi_112698010	0.0145922	0.0162224	0	0	0	0.00805824	0	0.0210498	0.0729355	0.0064785	0	0
ncbi_112698020	ncbi_112698020	0.0022676	0.00383411	0	0	0	0.00339428	0	0	0	0	0	0
ncbi_112698043	ncbi_112698043	0.06418	0.0292326	0.32113	0	0	0.071946	0.0262819	0	0.0239509	0.108994	0	0.108438
ncbi_112698055	ncbi_112698055	0.266496	0.274679	0	0	0	0.203855	0.133698	0.296778	0.24984	0.30544	0	0
ncbi_112698068	ncbi_112698068	0.179108	0.110885	0	0.382512	0	0.205188	0.592796	0.0883058	0.245639	0.455311	0.310145	0.443804
ncbi_112698078	ncbi_112698078	0.0315581	0.018972	0	0	0	0.0249623	0.0538561	0	0.0396422	0.00753733	0	0
ncbi_112698090	ncbi_112698090	0.118163	0.0809851	0	0	0	0.137861	0.3065	0.00682006	0.00930988	0.202794	0	0.0292785
ncbi_112698117	ncbi_112698117	4.8209	2.68782	4.49589	1.35789	6.03136	2.13028	1.02747	2.61156	2.22557	24.5743	2.44818	2.77558
ncbi_112698134	ncbi_112698134	7.81983	5.01278	11.174	3.28014	3.75657	4.58188	2.65031	5.33112	5.51279	23.3892	2.18707	3.14876
ncbi_112750725	ncbi_112750725	0.00774187	0.00514457	0	0	0	0.0105878	0	0	0	0	0	0
ncbi_112698157	ncbi_112698157	0.0870853	0.089829	0	0	0	0.0820795	0.117125	0.0412012	0.0686141	0.166632	0	0.0256278
ncbi_112698168	ncbi_112698168	0.947691	0.693948	0.738147	0	0	0.957539	0.486036	0.74513	1.19195	0.971377	2.32694	0.897303
ncbi_112698177	ncbi_112698177	0.00318089	0.00721415	0	0	0	0	0	0.0314379	0	0	0	0
ncbi_112698210	ncbi_112698210	0.0682784	0.0741051	0	0	0	0.0451841	0.0566421	0.110951	0.0842082	0.111348	0.310145	0
ncbi_112698237	ncbi_112698237	0.258871	0.207271	1.05858	0.602845	0	0.259563	0.179226	0.138054	0.253638	0.374283	0	0.396914
ncbi_112698222	ncbi_112698222	0.0554996	0.0304451	0	0	0	0.0406923	0.048263	0.0551707	0.0120461	0.030623	0	0
ncbi_112698248	ncbi_112698248	0.00504798	0.00155444	0	0	0	0.0046249	0	0	0.0890525	0	0	0
ncbi_112698260	ncbi_112698260	0.439746	0.327172	0.245339	0	0	0.352851	0.209613	0.243762	0.80134	0.383025	0.359997	0.147719
ncbi_112698272	ncbi_112698272	0.00570949	0	0	0	0	0.00947305	0	0	0	0	0	0
ncbi_112698284	ncbi_112698284	0.00497417	0	0	0	0	0.0060209	0	0	0	0	0	0
ncbi_112698307	ncbi_112698307	0.00152331	0.0014036	0	0	0	0	0	0	0	0	0	0
ncbi_112698318	ncbi_112698318	0.00787234	0.00392835	0	0	0	0.0226686	0.0213377	0	0	0.011646	0	0
ncbi_112698437	ncbi_112698437	4.15295	3.17801	4.0614	1.72134	0	5.63178	1.12857	2.2087	2.40684	4.62034	10.5014	1.06612
ncbi_112698421	ncbi_112698421	0.0413965	0.0258313	0	0.171206	0	0.0886554	0.0798748	0	0.0163471	0.0196195	0	0.314871
ncbi_112698385	ncbi_112698385	0.465504	0.31273	0.369549	0.753518	0	0.373185	0.309678	0.297795	0.504183	0.266867	0	0.0292785
ncbi_112698453	ncbi_112698453	0.01825	0.00953005	0	0	0	0.0301489	0.0612389	0.00849376	0.0385779	0.0296417	0	0
ncbi_112698469	ncbi_112698469	0.0028177	0.00197426	0	0	0	0.00162507	0	0	0.0351517	0	0	0
ncbi_112698510	ncbi_112698510	0.00246149	0.00173218	0	0	0	0.00141185	0	0	0	0.0258655	0	0
ncbi_112698589	ncbi_112698589	0.0377746	0.0346817	0	0	0	0.0683038	0.0317033	0	0.0304596	0	0.310145	0.068703
ncbi_112698605	ncbi_112698605	0.000955822	0	0	0	0	0	0	0	0	0	0	0
ncbi_112698621	ncbi_112698621	0.0018087	0	0	0	0	0	0	0	0.0123041	0	0	0
ncbi_112698673	ncbi_112698673	0.000550387	0.00202384	0	0	0	0.00406516	0.0268406	0	0	0	0	0
ncbi_112777468	ncbi_112777468	0.00116933	0.00359087	0	0	0	0.00284023	0	0	0	0	0	0
ncbi_112698689	ncbi_112698689	0.164967	0.0916893	0	0	0	0.0730834	0.0450314	0.114533	0.196913	0.242371	0	0.100814
ncbi_112698705	ncbi_112698705	0.249	0.163725	0.277932	1.20094	0	0.385941	0.687208	0.160485	0.321139	0.329094	0	0.451889
ncbi_112698721	ncbi_112698721	0.461711	0.289679	1.113	0.630961	0	0.550923	0.723159	0.360049	0.425103	0.557824	0	0.417586
ncbi_112698754	ncbi_112698754	0.00114591	0.00179535	0	0	0	0	0	0	0	0	0	0
ncbi_112698770	ncbi_112698770	0.157104	0.0970601	0	0	0	0.209967	0.214606	0.135467	0.720564	0.442437	0.304229	0.275343
ncbi_112698786	ncbi_112698786	0.131904	0.0923747	0	0	0	0.216927	0.125436	0.127867	0.17186	0.285067	0	0.287624
ncbi_112698802	ncbi_112698802	0.0119864	0.00311337	0	0	0	0.0100541	0	0	0.0128324	0	0	0
ncbi_112698818	ncbi_112698818	0.0701333	0.0492668	0	0	0	0.0810989	0.0398899	0.15765	0.104491	0.058832	0.183513	0
ncbi_112698834	ncbi_112698834	0.476117	0.370677	0	0.542213	3.75657	0.33694	0.0996452	0.42547	0.819299	0.481959	1.04574	0.512089
ncbi_112698871	ncbi_112698871	0.0104891	0.0132152	0	0	0	0.00420856	0	0.0141709	0	0	0	0
ncbi_112698887	ncbi_112698887	0.0159181	0.00304534	0	0	0	0.0123609	0.0560303	0	0	0	0	0.0718236
ncbi_112698850	ncbi_112698850	0.0129626	0.0118248	0	0	0	0.00956902	0	0.0279947	0	0	0	0
ncbi_112698914	ncbi_112698914	0.511559	0.377211	0	0.23303	0	0.604913	0.799264	0.357878	0.549253	0.543851	0.882132	0.60486
ncbi_112698930	ncbi_112698930	1.74891	1.17093	1.3744	1.54886	3.75657	2.25197	2.27937	0.472143	2.78729	2.02444	0.487742	1.12246
ncbi_112698946	ncbi_112698946	0.321306	0.165404	0.673316	0.553718	0	0.269931	0.655785	0.259863	0.571056	0.433819	0	0.469292
ncbi_112698962	ncbi_112698962	0.00808915	0.0025818	0	0	0	0.00819376	0.0213377	0	0	0	0	0
ncbi_112698978	ncbi_112698978	0.0651057	0.0693854	0	0	0	0.0947005	0.101646	0.0465712	0.119764	0.0757047	0.595663	0
ncbi_112699024	ncbi_112699024	0.0553489	0.032024	0	0	0	0.115247	0.0915785	0	0.029382	0.164736	0	0
ncbi_112699040	ncbi_112699040	0.0142851	0.0216302	0.385208	0	0	0.0138019	0.111136	0	0.0227898	0	0	0
ncbi_112699093	ncbi_112699093	0.102088	0.0608298	0.165289	0	0	0.110538	0.0766811	0.0813543	0.0275236	0.116717	0	0.129572
ncbi_112699067	ncbi_112699067	0.000703999	0.00503003	0	0	0	0.00256928	0	0	0	0.0176998	0	0
ncbi_112699109	ncbi_112699109	0	0	0	0	0	0.00518561	0	0	0	0	0	0
ncbi_112699125	ncbi_112699125	0.0798836	0.0692934	0.292569	0	0	0.0750507	0.0288692	0.0711893	0.0652863	0.0134066	0	0
ncbi_112699141	ncbi_112699141	0.000837332	0.00181186	0	0	0	0.00238815	0	0	0	0	0	0
ncbi_112699157	ncbi_112699157	0.0107382	0.00625111	0	0	0	0.0353719	0.0426703	0	0.0385779	0	0	0
ncbi_112699173	ncbi_112699173	0.931069	0.731772	2.02988	0.620327	3.75657	0.80348	0.688168	0.762267	0.562809	0.851535	0.41215	0.291323
ncbi_112699189	ncbi_112699189	2.2243	1.49551	0.888177	2.71559	3.75657	3.02496	2.53617	1.20852	2.29057	3.04941	1.77451	1.73698
ncbi_112699205	ncbi_112699205	0.053952	0.0247664	0	0	0	0.0551054	0	0.0519809	0.0977683	0.0504913	0	0.10616
ncbi_112699221	ncbi_112699221	0	0.00343528	0	0	0	0	0	0	0	0	0	0
ncbi_112699237	ncbi_112699237	0.00240408	0.00197938	0	0	0	0	0	0	0.100335	0	0	0
ncbi_112699253	ncbi_112699253	0.00972395	0.00976491	0	0	0	0	0.0207508	0	0.126135	0.00607261	0	0
ncbi_112699270	ncbi_112699270	0.57193	0.477422	0.596335	0.776121	3.75657	1.28675	0.883252	0.497102	0.904041	1.58171	1.76059	1.62381
ncbi_112699302	ncbi_112699302	0.0719653	0.0368259	0	0	0	0.0681884	0.0559249	0.0745169	0.100512	0.120905	0	0.11568
ncbi_112699286	ncbi_112699286	0.146797	0.122069	0	0	0	0.193331	0.133656	0.0688878	0.158424	0.258773	0	0
ncbi_112699338	ncbi_112699338	0.161371	0.163974	0.369549	0.301541	0	0.266336	0.101459	0.0613069	0.0900332	0.180148	0.95846	0.198563
ncbi_112699364	ncbi_112699364	0.115322	0.0714933	0	0	0	0.098846	0.0783839	0.0899728	0.151414	0.139884	0.41215	0
ncbi_112699422	ncbi_112699422	0.440014	0.29322	0.165289	0.547727	0	0.357199	0.328293	0.186124	0.219522	0.339608	0.884574	0.242081
ncbi_112699391	ncbi_112699391	0.0753081	0.0582455	0	0	0	0.07188	0.136638	0.0306877	0.0912678	0.0498195	0.183513	0.304848
ncbi_112699438	ncbi_112699438	0.00564957	0.00913969	0	0	0	0	0	0.0250014	0	0.024544	0	0.073109
ncbi_112699490	ncbi_112699490	0.235124	0.150193	0	0.286066	0	0.226704	0.3539	0.226196	0.580144	0.468281	0.381942	0.308741
ncbi_112699474	ncbi_112699474	0.0117615	0.0109425	0	0	0	0.00855439	0	0	0	0.0484865	0	0
ncbi_112699506	ncbi_112699506	0.16218	0.131908	0	0	0	0.196582	0.057902	0.116114	0.412278	0.362648	0.183513	0
ncbi_112699591	ncbi_112699591	0.0518683	0.0302357	0	0	0	0.0799	0.273893	0.0293945	0.0390096	0.0179437	0	0.0711202
ncbi_112699543	ncbi_112699543	0.041987	0.0409757	0	0	0	0.0462875	0	0.0290009	0.0170365	0.049158	0	0.10616
ncbi_112699575	ncbi_112699575	0.0103809	0.0034055	0	0	0	0.0183854	0.0216219	0.0268969	0	0.113849	0	0.0972611
ncbi_112699559	ncbi_112699559	0.877919	0.535654	0.139431	0.964957	0	1.09736	2.16416	0.43764	0.354891	0.600902	0.346488	1.18256
ncbi_112699623	ncbi_112699623	0.50977	0.358223	0.689381	0.318786	0	0.481374	0.327011	0.291224	0.468309	0.511903	0.565455	0.405195
ncbi_112699607	ncbi_112699607	0.606117	0.5063	0.432	0.328591	0	0.627	0.628019	0.378424	0.647536	0.77485	0.659705	0.378324
ncbi_112699639	ncbi_112699639	0.00500177	0.00442929	0	0	0	0.0131226	0	0	0	0.00825592	0	0
ncbi_112699681	ncbi_112699681	0.0715904	0.0323721	0	0	0	0.0807835	0.0630489	0.0580195	0.0680881	0.00926679	0	0.0256278
ncbi_112699665	ncbi_112699665	0.0335495	0.0320516	0	0.23303	0	0.0830562	0.0261684	0	0	0.0889054	0	0
ncbi_112699734	ncbi_112699734	0.00450664	0.00723524	0	0	0	0.00696397	0	0	0	0	0	0
ncbi_112699760	ncbi_112699760	0.0602686	0.0377538	0	0	0	0.0306853	0.0289105	0.0673209	0.206986	0.0275042	0	0
ncbi_112699776	ncbi_112699776	0.215073	0.095059	0	0.382512	0	0.125523	0.0494281	0.133635	0.241152	0.179816	0	0.17507
ncbi_112699849	ncbi_112699849	0.0181798	0.0164496	0	0	0	0.0181446	0.0249408	0	0	0.0336824	0.190074	0
ncbi_112699822	ncbi_112699822	0.000921065	0.00132377	0	0	0	0.00229548	0	0	0	0	0	0
ncbi_112699865	ncbi_112699865	0.10211	0.0444611	0	0.637266	0	0.168478	0.496076	0.132407	0.0549935	0.0166071	0	0.714201
ncbi_112699881	ncbi_112699881	2.09214	1.45452	1.87788	0.318786	0	1.09748	0.477894	0.943268	1.11831	1.55819	1.16856	0.915555
ncbi_112699897	ncbi_112699897	0.826735	0.555771	1.22029	1.63667	0	0.89243	0.849969	0.610978	0.772119	1.17458	0.815879	0.539158
ncbi_112699913	ncbi_112699913	0.0649317	0.0528704	0	0	0	0.0663152	0.0300974	0.0612576	0.0764169	0.0558115	0	0
ncbi_112699975	ncbi_112699975	0.262377	0.196126	0.370096	0	0	0.25	0.362243	0.359968	0.339961	0.258684	0	0.214431
ncbi_112752371	ncbi_112752371	0.000455528	0	0	0	0	0	0	0	0	0	0	0
ncbi_112699991	ncbi_112699991	0.00364456	0.00360535	0	0	0	0.00531829	0	0.0220301	0	0	0	0
ncbi_112700008	ncbi_112700008	0.828719	0.639466	1.07629	0.888911	0	0.944236	0.645311	0.673619	1.17336	0.711429	0.652638	0.903736
ncbi_112700040	ncbi_112700040	0.474493	0.299537	0.606797	0	0	0.44079	0.968508	0.307268	0.302911	0.264439	0.272138	0.474426
ncbi_112700024	ncbi_112700024	0.0232526	0.00714905	0	0	0	0.0151383	0.0244873	0.0286775	0	0	0	0.110254
ncbi_112700056	ncbi_112700056	0.0013364	0	0	0	0	0.00176602	0	0	0	0	0	0
ncbi_112700072	ncbi_112700072	0.0101731	0.00194246	0	0	0	0.0142431	0	0.033001	0	0.00729836	0	0
ncbi_112700124	ncbi_112700124	2.11955	1.93266	1.72557	1.56148	0	2.08373	1.79538	1.69072	3.59367	2.50302	4.40117	0.770661
ncbi_112700160	ncbi_112700160	0.00187995	0.00170564	0	0	0	0	0	0	0	0	0	0
ncbi_112700193	ncbi_112700193	0.00557881	0.00863838	0	0	0	0	0	0	0.0353749	0	0	0
ncbi_112700219	ncbi_112700219	0.0228272	0.0166275	0	0	0	0.0137209	0	0	0.0580999	0.014254	0	0
ncbi_112700235	ncbi_112700235	0.628797	0.424042	1.34644	0	0	0.625473	0.743363	0.398066	0.247391	0.443594	0	0.722266
ncbi_112700251	ncbi_112700251	0.00351625	0.0016338	0	0	0	0	0.0261684	0	0	0	0	0
ncbi_112700267	ncbi_112700267	0.0112105	0.010503	0	0.23303	0	0.0193291	0.0512551	0.0285383	0.0386639	0.0602349	0	0
ncbi_112700313	ncbi_112700313	0.00420594	0	0	0	0	0.0102551	0	0	0.0142803	0	0	0
ncbi_112700329	ncbi_112700329	1.10276	0.789258	0.736915	1.55069	0	1.31259	1.39086	0.692213	1.04799	1.3812	0.310145	1.31263
ncbi_112700355	ncbi_112700355	0.144346	0.0845161	0	0	0	0.18512	0.219899	0	0.154258	0.158746	0	0.106015
ncbi_112700371	ncbi_112700371	0.0677407	0.0520078	0	0.286066	0	0.104412	0.134997	0.0577791	0.108247	0.151996	0	0.152884
ncbi_112700397	ncbi_112700397	0.020835	0.0154826	0	0.485866	0	0.0141607	0	0.0505092	0.0128324	0.0508126	0	0
ncbi_112700433	ncbi_112700433	0.28845	0.209167	0	0	0	0.261592	0.154128	0.128548	0.140659	0.217666	0	0.331809
ncbi_112700449	ncbi_112700449	0.589037	0.42443	0	1.10786	0	0.603519	0.525241	0.453647	0.720611	0.862608	0	0.54105
ncbi_112700465	ncbi_112700465	0.0121835	0.0134055	0	0	0	0.0067848	0.0256262	0	0	0	0	0
ncbi_112700502	ncbi_112700502	0.147731	0.0978153	0.139431	0	0	0.197214	0.194471	0.245709	0.303093	0.125929	0	0.178741
ncbi_112700486	ncbi_112700486	0.0492069	0.0374067	0	0	0	0.105182	0.0372045	0.0295528	0.0864434	0.0556378	0	0.188298
ncbi_112700528	ncbi_112700528	0.299204	0.174255	0.288184	0.302371	0	0.392233	0.669197	0.178838	0.10288	0.160664	0.362976	0.421561
ncbi_112700580	ncbi_112700580	0.410481	0.295443	0.288184	0.239487	0	0.31742	0.181347	0.161569	0.213179	0.387224	0.266624	0.579738
ncbi_112700544	ncbi_112700544	0.051383	0.0449723	0	0	0	0.100089	0.106258	0	0.0344442	0.0929175	0	0
ncbi_112700596	ncbi_112700596	0.251521	0.54766	0.484497	0.689793	0	0.347792	0.182848	0.526181	0.426085	0.605143	0.582283	0.363857
ncbi_112700633	ncbi_112700633	0.220722	0.255758	0	0	0	0.186538	0.0399952	0.293097	0.23156	0.333611	0.602225	0.15519
ncbi_112700617	ncbi_112700617	0.000660764	0	0	0	0	0.0017126	0	0	0	0	0	0
ncbi_112700645	ncbi_112700645	0.00165345	0	0	0	0	0.00581448	0	0	0	0	0	0
ncbi_112700656	ncbi_112700656	0.0127574	0.0090387	0	0	0	0.00858605	0	0	0	0	0	0
ncbi_112700688	ncbi_112700688	0.261765	0.155931	0	0	0	0.301658	0.154983	0.149182	0.400352	0.237049	0.381942	0
ncbi_112700672	ncbi_112700672	1.38398	0.913565	1.04054	2.05483	0	1.70365	1.65411	0.897088	2.15767	1.34542	0.500219	0.62589
ncbi_112700730	ncbi_112700730	2.55817	2.00352	2.61363	0.23303	0	1.8156	1.26883	2.26796	3.38587	2.87678	0.745314	0.144492
ncbi_112700714	ncbi_112700714	0.0374376	0.0312022	0	0	0	0.03888	0	0.101376	0.0384676	0.0601054	0	0.0711202
ncbi_112700746	ncbi_112700746	0.354069	0.255149	1.06324	0.301541	0	0.379748	0.873682	0.165831	0.152036	0.263203	0	0.30503
ncbi_112700762	ncbi_112700762	0.173708	0.13261	0	0	0	0.107545	0.0649628	0.258273	0.0741873	0.07068	0	0.149678
ncbi_112700788	ncbi_112700788	0.0159224	0.0134775	0	0	0	0.0175937	0	0.0684943	0	0.00945552	0	0
ncbi_112700888	ncbi_112700888	0.374343	0.291975	0.966766	0	0	0.267744	0.295233	0.398162	0.23528	0.115228	0.947566	0.308781
ncbi_112700856	ncbi_112700856	0.00203235	0.00235309	0	0	0	0.00767162	0	0	0	0	0	0
ncbi_112700904	ncbi_112700904	0.0231732	0.0133513	0	0	0	0.0261722	0	0	0.0132152	0	0	0
ncbi_112700946	ncbi_112700946	0.00167415	0.00303165	0	0	0	0	0	0.0224385	0	0.00804084	0	0
ncbi_112700979	ncbi_112700979	0.0381955	0.0300136	0.277932	0	0	0.0431076	0	0	0.0109419	0.0170682	0	0
ncbi_112700930	ncbi_112700930	0.00153338	0	0	0	0	0	0	0	0	0	0	0
ncbi_112700963	ncbi_112700963	0.0055275	0.00571431	0	0	0	0.0049344	0	0	0.0115431	0.0151574	0	0
ncbi_112701013	ncbi_112701013	0.0058829	0.00145052	0	0	0	0.00195056	0	0	0	0	0	0
ncbi_112701032	ncbi_112701032	1.86713	1.17669	0.38477	1.00091	0	2.28581	3.65914	0.902754	2.10574	2.25623	1.3508	4.48897
ncbi_112701021	ncbi_112701021	0.00396289	0.00973417	0	0	0	0.0122136	0.0711366	0	0.0559009	0	0	0.0713272
ncbi_112701039	ncbi_112701039	0.0415029	0.0405006	0	0.382512	0	0.0518437	0.0235699	0.0512833	0.0483051	0.0666395	0	0
ncbi_112701047	ncbi_112701047	0.0137731	0.0106253	0	0	0	0.0336595	0.0628131	0	0.0532516	0.0349278	0	0
ncbi_112701056	ncbi_112701056	0.0103867	0.0195868	0	0	0	0.00427879	0.0249168	0	0.0304596	0.0520142	0	0.156238
ncbi_112701068	ncbi_112701068	0.221706	0.218668	0.165289	0.318786	0	0.260133	0.246899	0.138196	0.202491	0.288112	0.608458	0.379991
ncbi_112701092	ncbi_112701092	2.37083	1.50382	3.10776	3.55204	0	3.04659	3.36215	1.12613	1.90086	2.76681	2.20515	1.76807
ncbi_112701083	ncbi_112701083	0.199936	0.182091	0.277932	0.171206	0	0.350138	0.704268	0.0818236	0.131822	0.113823	0.289662	0.0292785
ncbi_112701101	ncbi_112701101	0.266433	0.167813	0.242365	0.1998	0	0.215245	0.147795	0.209811	0.316983	0.378172	0	0.169102
ncbi_112701108	ncbi_112701108	0.279669	0.179071	0.627573	0.286066	0	0.212761	0.0851011	0.258349	0.307837	0.179121	0	0.573516
ncbi_112701117	ncbi_112701117	0.145587	0.102725	0.292569	0	0	0.149826	0	0.0662742	0.207874	0.233548	0	0.122091
ncbi_112701140	ncbi_112701140	0.0829494	0.0596168	0	0	0	0.0644875	0.0835826	0.0730816	0.0525716	0.0864521	0	0.150601
ncbi_112701153	ncbi_112701153	9.37135	6.47835	9.92776	5.08386	6.03136	8.99373	7.49214	6.20551	9.0714	5.83333	7.79515	4.31965
ncbi_112701123	ncbi_112701123	0.141598	0.116608	0	0	0	0.175558	0.0735565	0.0461557	0.171716	0.164108	0	0.292952
ncbi_112754275	ncbi_112754275	0.00164637	0	0	0	0	0.00686305	0	0	0	0.0247197	0	0
ncbi_112701172	ncbi_112701172	0.203521	0.200737	0.481195	0	0	0.198356	0.0879488	0.319562	0.255103	0.146371	0	0.191824
ncbi_112701178	ncbi_112701178	0.0934183	0.0838643	0.534838	0	0	0.0825678	0	0.0761939	0.108271	0.114514	0	0
ncbi_112701192	ncbi_112701192	0.0123355	0.00719077	0	0	0	0.0155573	0	0	0	0.0435028	0	0
ncbi_112701183	ncbi_112701183	0.204056	0.138457	0	0.42735	0	0.155379	0.111258	0.0973623	0.165488	0.208835	0.231348	0
ncbi_112701202	ncbi_112701202	0.106615	0.0686917	0	0.630961	0	0.123063	0.0834171	0.052157	0.076684	0.178367	0	0.116483
ncbi_112701209	ncbi_112701209	0.0138449	0.0118334	0	0	0	0.0162594	0	0.0272712	0.0323871	0	0	0
ncbi_112701223	ncbi_112701223	0.116066	0.0701185	0.385208	1.02989	0	0.11335	0.336552	0.031176	0.167184	0.149533	0	0.14801
ncbi_112701232	ncbi_112701232	0.0370358	0.0122682	0	0	0	0.0338214	0.132821	0.0205248	0.0251851	0.0627295	0	0
ncbi_112701255	ncbi_112701255	0.0109711	0.00727993	0	0	0	0.0211002	0	0	0	0.0096118	0	0
ncbi_112701262	ncbi_112701262	0.00860758	0.00480365	0	0	0	0.00169551	0	0	0.0124817	0.00851682	0	0
ncbi_112701281	ncbi_112701281	0.25801	0.222059	0.685651	0	0	0.272303	0.0958882	0.090633	0.20851	0.192837	0	0.17028
ncbi_112701293	ncbi_112701293	0.0407187	0.0435044	0	0	0	0.0461315	0.0481191	0	0.0898243	0.324323	0	0.147761
ncbi_112701300	ncbi_112701300	0.00145827	0.00307976	0	0	0	0.00178752	0	0.0301261	0	0	0	0
ncbi_112701310	ncbi_112701310	0.00413825	0.00119188	0	0	0	0.00564071	0	0	0	0	0	0
ncbi_112701319	ncbi_112701319	0.0033732	0.00365158	0	0	0	0	0	0	0	0	0	0
ncbi_112701326	ncbi_112701326	0.0254721	0.0233921	0	0	0	0.044284	0	0	0.0239155	0	0	0
ncbi_112701333	ncbi_112701333	0.0389884	0.0380861	0	0	0	0.0611597	0	0.0314139	0.060047	0.100518	0	0
ncbi_112701344	ncbi_112701344	0.0214693	0.022606	0	0	0	0.0295416	0	0	0.0493868	0	0	0.0718236
ncbi_112701369	ncbi_112701369	0.0165556	0.00826365	0	0	0	0.00611724	0.0302325	0.00558527	0	0.00729836	0	0
ncbi_112701363	ncbi_112701363	0.400169	0.294832	0.566469	0.318786	0	0.373867	0.163473	0.298926	0.426484	0.384439	0	0.417282
ncbi_112701395	ncbi_112701395	0.303752	0.170933	0.165289	1.01377	0	0.329196	0.409174	0.24403	0.354775	0.253694	0.886914	0.547635
ncbi_112701379	ncbi_112701379	0.112941	0.0485803	0.303767	0	0	0.110106	0.249991	0	0.0324807	0.183413	0	0.152117
ncbi_112701406	ncbi_112701406	0.0718232	0.0475784	0.139431	1.48792	0	0.206259	0.52722	0	0.14343	0.113008	0	1.04589
ncbi_112701435	ncbi_112701435	0.0996968	0.0438292	0	0	0	0.141	0.0505506	0.0222806	0.258845	0.233169	0	0.0436021
ncbi_112701415	ncbi_112701415	0.0123188	0.00228995	0	0	0	0.0169867	0.0566201	0.0322257	0.0138109	0.0284493	0	0
ncbi_112701447	ncbi_112701447	1.25764	1.00755	1.60352	0	0	1.04929	1.14485	1.48419	1.00888	1.42966	1.62603	0.765222
ncbi_112701461	ncbi_112701461	0.00760242	0.00197391	0	0	0	0.00642072	0	0	0.0129453	0.0679363	0	0
ncbi_112701476	ncbi_112701476	0.0354228	0.0357582	0	0	0	0.0258152	0.050634	0.105187	0.0411932	0.0743515	0.359997	0
ncbi_112701481	ncbi_112701481	0.161387	0.156475	0.380807	0	0	0.188956	0.39214	0.107245	0.256402	0.185463	0	0.15729
ncbi_112701499	ncbi_112701499	0.0402742	0.0363519	0	0	0	0.0376438	0.0895408	0	0.127693	0.0238552	0	0
ncbi_112701508	ncbi_112701508	0.0591441	0.041161	0	0	0	0.0296053	0.0317033	0.0579133	0.145725	0.023379	0	0
ncbi_112701515	ncbi_112701515	0.172372	0.129827	0.292569	0.780756	0	0.424666	0.93653	0.17229	0.132776	0.427577	0	0.591573
ncbi_112701525	ncbi_112701525	0.0817471	0.0662808	0	0	0	0.0490746	0.0303486	0.136919	0.0674648	0.11833	0	0
ncbi_112701532	ncbi_112701532	0.136848	0.0908673	0	0	0	0.0991208	0.0766095	0.179003	0.174805	0.119107	0.190074	0.068703
ncbi_112701549	ncbi_112701549	0.195854	0.142897	0	0.603082	0	0.186857	0.0919402	0.152343	0.230666	0.293581	0	0.116711
ncbi_112701564	ncbi_112701564	0.24196	0.161882	0.303767	0	0	0.287067	0.322697	0.265639	0.342564	0.190327	0	0.493673
ncbi_112701557	ncbi_112701557	0.0242035	0.0131896	0	0.286066	0	0.0394775	0	0.00551417	0.0384061	0	0	0.0207162
ncbi_112701570	ncbi_112701570	0.00733082	0.00558463	0	0	0	0.0244506	0	0.0270205	0.0600398	0	0	0
ncbi_112701576	ncbi_112701576	0.405191	0.309402	0.139431	0	0	0.330538	0.283427	0.606046	0.324152	0.29856	0.183513	0.126969
ncbi_112701590	ncbi_112701590	0.0290384	0.0225146	0	0.457272	0	0.0824099	0.0207508	0	0.0106503	0.0344967	0	0
ncbi_112701597	ncbi_112701597	0.0167788	0.0178075	0	0	0	0.0224229	0.0226367	0.0244663	0.0567803	0.0204928	0	0.0934152
ncbi_112701605	ncbi_112701605	0.00724986	0.0142137	0	0	0	0.001888	0	0	0	0.0393716	0	0
ncbi_112701618	ncbi_112701618	0.00571504	0.0050034	0	0	0	0.00427616	0	0.0301041	0.0123185	0	0	0
ncbi_112701628	ncbi_112701628	0.0131093	0.00685965	0	0	0	0.0214779	0.0535705	0.00849376	0.0513137	0	0	0
ncbi_112701643	ncbi_112701643	0.614599	0.456778	0.370096	0.42735	0	0.337653	0.200441	0.691023	0.758564	0.433028	0.329359	0.59217
ncbi_112701653	ncbi_112701653	0.116357	0.0662518	0.277932	0	0	0.044709	0.0220226	0.131764	0.199947	0.0610469	0	0.259707
ncbi_112701664	ncbi_112701664	0	0.00113684	0	0	0	0	0	0	0	0	0	0
ncbi_112701672	ncbi_112701672	0.256306	0.159213	0	1.18558	0	0.405647	1.01891	0.136659	0.0798154	0.16444	1.06109	0.804621
ncbi_112701682	ncbi_112701682	0.0866076	0.0646078	0.345066	0	0	0.0649475	0.134701	0.0797395	0.0915578	0.177966	0.329359	0
ncbi_112701691	ncbi_112701691	0.00125731	0	0	0	0	0	0	0	0	0	0	0
ncbi_112701706	ncbi_112701706	0.42338	0.302115	0	0.404236	0	0.399365	0.222038	0.316793	0.606845	0.509644	0.387567	0
ncbi_112701713	ncbi_112701713	0.728456	0.498549	1.02747	0	0	0.543638	0.436468	0.410622	0.518193	0.562385	0.310145	0.297079
ncbi_114924162	ncbi_114924162	0.0151177	0.0142382	0	0	0	0.0150562	0	0.0250014	0	0.0147094	0	0
ncbi_112701731	ncbi_112701731	0	0.0067048	0	0	0	0.00156579	0	0	0.0165532	0	0	0
ncbi_112701746	ncbi_112701746	0.0127643	0.00543128	0	0	0	0.0191413	0	0.0160751	0.0199105	0.0137769	0	0.0715354
ncbi_112701763	ncbi_112701763	0.0210945	0.020284	0	0	0	0.0226485	0	0.0268443	0	0.0190679	0	0
ncbi_112701755	ncbi_112701755	0.00355375	0.00360345	0	0	0	0.00383228	0	0	0.0239509	0	0	0
ncbi_112701777	ncbi_112701777	0.333	0.255251	0.288184	0	0	0.314198	0.308507	0.0557729	0.472791	0.325682	0.231348	0.128114
ncbi_112701813	ncbi_112701813	0.00608799	0	0	0	0	0.0146369	0	0.0261783	0	0	0	0
ncbi_112701793	ncbi_112701793	0.0237592	0.0108573	0	0	0	0.0219959	0	0.0278056	0.0172523	0.110575	0	0
ncbi_112701821	ncbi_112701821	0.228629	0.208543	0.369549	0	3.75657	0.167795	0.0997771	0.0817768	0.212051	0.24614	0	0.0711202
ncbi_112701860	ncbi_112701860	0.0746095	0.0544258	0.393082	0	0	0.0388882	0.0399952	0.0321502	0.0417103	0.184534	0	0.182316
ncbi_112701849	ncbi_112701849	0.221745	0.13205	0	0	0	0.285606	0.117198	0.119108	0.258648	0.265851	0.183513	0.353512
ncbi_112701868	ncbi_112701868	0.155444	0.13327	0	0	0	0.101519	0.166471	0.048824	0.143231	0.103551	0	0.174447
ncbi_112701882	ncbi_112701882	0.00311785	0	0	0	0	0.00648696	0	0	0.0241873	0	0	0
ncbi_112701890	ncbi_112701890	4.39609	3.23521	3.32994	3.28733	0	3.55325	1.30262	3.87431	7.88689	4.59341	5.78488	0.925113
ncbi_112701905	ncbi_112701905	0.000627999	0.00201113	0	0	0	0	0	0	0	0	0	0
ncbi_112701913	ncbi_112701913	0.0542835	0.0280469	0	0	0	0.0394372	0.0730406	0.0283028	0	0	0	1.06432
ncbi_112701895	ncbi_112701895	0.0391036	0.0257268	0	0	0	0.0500804	0.0203786	0	0.0224947	0.0614843	0.346488	0.0436021
ncbi_112701935	ncbi_112701935	0.290958	0.1621	0.634215	0.239487	0	0.256572	0.785885	0.175645	0.0801989	0.130501	0.293376	0.454564
ncbi_112701922	ncbi_112701922	1.70862	1.10735	3.44662	1.54553	0	1.71041	1.14904	1.05029	1.96403	1.66528	1.29553	1.87628
ncbi_112701945	ncbi_112701945	0.00898558	0.00386012	0	0	0	0.00174043	0	0	0.0675483	0.0269374	0	0
ncbi_112701968	ncbi_112701968	0.0143045	0.00567112	0	0	0	0.0136943	0	0	0.0581439	0	0	0
ncbi_112701978	ncbi_112701978	0.136093	0.168524	0	0.302371	3.01568	0.111971	0.24511	0.242054	0.183941	0.117618	0.455882	0.152117
ncbi_112702031	ncbi_112702031	0.0148268	0.0065027	0	0	0	0.00909826	0	0	0	0.0327498	0	0
ncbi_112702037	ncbi_112702037	0.109831	0.0652523	0	0	0	0.146722	0.25431	0.0674483	0.136915	0.181954	0	0.0728806
ncbi_112778160	ncbi_112778160	0.00346076	0	0	0	0	0	0	0	0	0	0	0
ncbi_112702045	ncbi_112702045	0.00282553	0.00171363	0	0	0	0	0	0	0	0	0	0
ncbi_112702107	ncbi_112702107	0.00558985	0.00408167	0	0	0	0	0	0	0	0.00930111	0	0
ncbi_112702146	ncbi_112702146	0.00584142	0.0188964	0	0	0	0.00700447	0.0288692	0.0596627	0.0176203	0.0174782	0	0
ncbi_112702167	ncbi_112702167	0.0127259	0.0274917	0	0	0	0.0194627	0.0474362	0.0206691	0.0425283	0.0370796	0.266624	0
ncbi_112702178	ncbi_112702178	0.000641586	0	0	0	0	0	0	0	0	0	0	0
ncbi_112702203	ncbi_112702203	0.000671345	0	0	0	0	0	0	0	0	0	0	0
ncbi_112702210	ncbi_112702210	0.000920368	0	0	0	0	0	0	0	0	0	0	0
ncbi_112702268	ncbi_112702268	0.0594571	0.0655663	0	0	0	0.0704575	0	0.0579229	0.0620675	0.0591258	0	0.068703
ncbi_114924088	ncbi_114924088	0.00285002	0	0	0	0	0.00357505	0	0	0	0	0	0
ncbi_112702365	ncbi_112702365	0.0173297	0.0115325	0	0	0	0.0197494	0	0.0251542	0.0304596	0.0548268	0	0
ncbi_114924193	ncbi_114924193	0	0.00194099	0	0	0	0	0	0	0	0	0	0
ncbi_112702600	ncbi_112702600	0.0256337	0.0285118	0.319285	0	0	0.0218162	0.040803	0.0948347	0.113336	0	0.231348	0
ncbi_112702570	ncbi_112702570	0.0789524	0.0947095	0.242365	0	0	0.109409	0.111993	0.15589	0.114704	0.149002	0.865231	0
ncbi_112756192	ncbi_112756192	0	0	0	0	0	0	0	0	0	0.00797814	0	0
ncbi_112756337	ncbi_112756337	0.00083618	0	0	0	0	0	0	0	0	0	0	0
ncbi_112702435	ncbi_112702435	0.0302787	0.0280183	0.319285	0	0	0.015551	0	0.0272351	0.0482078	0.0751848	0	0
ncbi_112702417	ncbi_112702417	0.00859989	0.0096969	0	0	0	0.0145224	0	0	0	0	0	0.148432
ncbi_112702401	ncbi_112702401	0.0108553	0.0167728	0	0	0	0.00951709	0	0	0.0144828	0.0421532	0	0.11568
ncbi_112702412	ncbi_112702412	0.0507267	0.0432012	0	0	0	0.0698527	0	0	0.0616504	0.0309113	0	0
ncbi_112702652	ncbi_112702652	0.00560935	0.0108431	0	0	0	0.00574878	0.0213377	0.0585058	0	0.00859499	0	0
ncbi_112702728	ncbi_112702728	0.0110404	0.0197216	0	0	0	0.00175171	0	0	0.0105691	0.0147016	0	0
ncbi_114924197	ncbi_114924197	0	0.0016744	0	0	0	0	0.0339023	0	0	0	0	0
ncbi_112756554	ncbi_112756554	0.00931917	0.00901596	0	0	0	0.010465	0	0.0269321	0.0331757	0.00872117	0	0
ncbi_112702764	ncbi_112702764	0.0307165	0.0376785	0	0	0	0.0284065	0.0249168	0.167438	0.0589303	0.00873634	0	0
ncbi_112756850	ncbi_112756850	0.0349474	0.0643373	0	0	0	0.0213571	0	0.124139	0.0105268	0.00955363	0	0.0718236
ncbi_112702799	ncbi_112702799	0.0600304	0.0434379	0	0	0	0.0367604	0.0399952	0.0438441	0.0105691	0.122917	0.310145	0
ncbi_112702814	ncbi_112702814	0.147077	0.194226	0.369549	0	0	0.0740735	0.0735934	0.537626	0.228312	0.143491	0.304229	0.245774
ncbi_112702827	ncbi_112702827	0.0146128	0.0147069	0	0	0	0.0200631	0	0	0.0148335	0.00882284	0	0
ncbi_112702845	ncbi_112702845	0.182087	0.146558	0.32113	0	0	0.135626	0.176942	0.112041	0.156677	0.142185	0.944093	0.11346
ncbi_112702836	ncbi_112702836	0.0243946	0.0129308	0	0	0	0.0240257	0	0	0.0271904	0	0.362976	0.0405791
ncbi_112702866	ncbi_112702866	0.00991714	0.00718794	0	0	0	0.00508707	0	0	0	0	0.41215	0
ncbi_112702877	ncbi_112702877	0.115887	0.0895137	0	0	0	0.0136764	0	0.156626	0.0113174	0.0977078	0	0
ncbi_112702889	ncbi_112702889	0.557637	0.546446	0.369549	0	0	0.226829	0	1.17503	0.636235	0.160455	1.63999	0.302607
ncbi_112702884	ncbi_112702884	0.432019	0.32385	0.393082	0.602845	0	0.218619	0.0469248	0.47469	0.381075	0.102754	0	0.115137
ncbi_112702894	ncbi_112702894	0.00285092	0.00190915	0	0	0	0	0	0	0	0	0	0
ncbi_112702904	ncbi_112702904	0.00900234	0.00615203	0	0	0	0.0080374	0	0.0421636	0	0	0	0
ncbi_112702914	ncbi_112702914	8.82092	7.4477	9.90293	2.71313	6.77226	3.57374	2.2292	15.1766	19.2677	4.52811	8.11275	5.75519
ncbi_112702929	ncbi_112702929	0.0823701	0.0962702	0	0	0	0.0341458	0.0633729	0.130117	0.0627693	0.112738	0	0
ncbi_112702920	ncbi_112702920	0.0549086	0.0443259	0.550497	0	0	0.0296386	0	0.129473	0.0750026	0.0263214	0	0
ncbi_112702950	ncbi_112702950	0.581835	0.401618	0.657734	0.558273	0	0.753144	1.76855	0.449654	0.149238	0.330196	0	0.631883
ncbi_112702940	ncbi_112702940	0.215655	0.193824	0.139431	0.286066	0	0.326507	0.0882897	0.204376	0.0906099	0.286912	0	0.223326
ncbi_112702957	ncbi_112702957	0.919752	0.605728	2.05702	0.239487	0	0.647568	0.346456	0.512132	0.972724	0.695003	1.45661	0.469304
ncbi_112702963	ncbi_112702963	3.07186	1.90457	2.62964	1.93179	0	2.92603	1.4582	1.75678	3.07801	2.94101	3.28238	0.831638
ncbi_112702972	ncbi_112702972	0.00579367	0.00552982	0	0	0	0.00182287	0	0	0	0.0239379	0	0
ncbi_112702980	ncbi_112702980	0.00155896	0.00127562	0	0	0	0	0	0	0	0	0	0
ncbi_112778532	ncbi_112778532	0.0101997	0.00767109	0	0	0	0.0024411	0	0	0	0.0152714	0	0
ncbi_112702993	ncbi_112702993	0.0120708	0.00696783	0	0	0	0.00690153	0	0	0.0289637	0	0	0
ncbi_112703000	ncbi_112703000	0.0263507	0.0208571	0	0	0	0.101646	0.242791	0	0.0178686	0.0531681	0	0
ncbi_112703024	ncbi_112703024	0.0573224	0.0272021	0	0.301541	0	0.0928695	0.0682591	0.0286975	0.0718321	0	0.565455	0
ncbi_112703014	ncbi_112703014	0.0494799	0.0378366	0.288184	0	0	0.0267997	0.0496368	0	0.0463497	0.141272	0.310145	0.317509
ncbi_112703031	ncbi_112703031	0.0929834	0.0691205	0.345066	0	0	0.0514091	0.0220226	0.0284397	0.0464436	0.273353	0	0.0683438
ncbi_112703038	ncbi_112703038	0.00157887	0	0	0	0	0.00272034	0	0	0	0.0159678	0	0
ncbi_112703047	ncbi_112703047	0.0122466	0.00367764	0	0	0	0	0.0302325	0	0.0808972	0	0	0.0934152
ncbi_112756998	ncbi_112756998	0.00475216	0.00183656	0	0	0	0.00332781	0.0398899	0	0.0245671	0	0	0
ncbi_112757076	ncbi_112757076	0.000870921	0	0	0	0	0	0	0	0	0	0	0
ncbi_112778696	ncbi_112778696	0	0	0	0	0	0	0.0256262	0	0	0	0	0
ncbi_112703066	ncbi_112703066	0.00655624	0.00729956	0	0	0	0	0	0.0527022	0.0330024	0	0	0
ncbi_112703076	ncbi_112703076	0.113364	0.0771079	0	0	0	0.12336	0.0289105	0.116631	0.188869	0.106885	0	0.104787
ncbi_112703084	ncbi_112703084	0.567552	0.324457	1.04615	0.301541	0	0.453333	0.289233	0.35899	0.697716	0.597732	0.808989	0.219536
ncbi_112703094	ncbi_112703094	0.14028	0.107357	0	0	0	0.12505	0.0813525	0.146033	0.113257	0.171381	0	0.319116
ncbi_112703109	ncbi_112703109	0.0365829	0.0353851	0	0	0	0.0490048	0.0573295	0.0288585	0.0254345	0	0.462695	0
ncbi_112703123	ncbi_112703123	0	0	0	0	0	0	0	0	0	0.0096118	0	0
ncbi_112703131	ncbi_112703131	1.73682	1.32912	1.42476	1.5656	3.75657	1.56524	0.939803	1.6134	2.60269	1.68069	2.22416	1.4825
ncbi_112703141	ncbi_112703141	0.389203	0.225839	0	0.328591	0	0.291559	0.366995	0.323083	0.308196	0.204755	0	0.129982
ncbi_112703148	ncbi_112703148	0.0390081	0.0505354	0	0	0	0.0400428	0	0.0588868	0.207616	0.0661753	0.183513	0.0256278
ncbi_112703157	ncbi_112703157	0.0467448	0.0225363	0	0.1998	0	0.0435902	0.151441	0	0.0616485	0.0662705	0	0
ncbi_112703165	ncbi_112703165	11.3561	7.89707	11.8647	7.98538	11.2697	8.11809	7.30129	7.75855	9.57291	7.89159	8.39713	6.86644
ncbi_112778903	ncbi_112778903	0.118446	0.076809	0	0.171206	3.75657	0.113776	0	0.137413	0.064617	0.227635	0	0
ncbi_112703171	ncbi_112703171	0.00831167	0.00402871	0	0	0	0.0133965	0.0611199	0.00682006	0.0441779	0.0409249	0	0
ncbi_112703182	ncbi_112703182	0.171865	0.119194	0.658739	0.657072	0	0.148817	0.230719	0.0480229	0.349098	0.362819	0.346488	0.151999
ncbi_112703200	ncbi_112703200	0.00338527	0.00110782	0	0	0	0.0103744	0	0	0	0	0	0
ncbi_112757768	ncbi_112757768	0	0	0	0	0	0.0025962	0	0	0	0	0	0
ncbi_112703204	ncbi_112703204	0.0608055	0.0335615	0	0	0	0.0448928	0	0	0.0797298	0.0712469	0	0.0683438
ncbi_112703210	ncbi_112703210	0.312913	0.168752	0.684574	0.382512	0	0.172032	0.190833	0.114684	0.241793	0.252141	0	0.153546
ncbi_112757849	ncbi_112757849	0.000914139	0	0	0	0	0	0	0	0	0	0	0
ncbi_112703219	ncbi_112703219	0.0238724	0.0188437	0	0	0	0.00983104	0	0.0281479	0.0113174	0.0214558	0	0
ncbi_112703234	ncbi_112703234	0.0113785	0.00639309	0	0.171206	0	0.0346681	0.0243822	0	0	0.0187411	0	0.148544
ncbi_112703240	ncbi_112703240	0.0249687	0.0250251	0	0	0	0.0298693	0.0738535	0	0.0308844	0.0505112	0	0.0361568
ncbi_112703255	ncbi_112703255	0.000719412	0	0	0	0	0.00489124	0	0	0	0	0	0
ncbi_112703261	ncbi_112703261	0.0197627	0.0124983	0	0	0	0.0213641	0	0	0	0	0	0.0622345
ncbi_112703266	ncbi_112703266	0.00212838	0.00155539	0	0	0	0.00684798	0	0	0	0.00755588	0	0
ncbi_112703272	ncbi_112703272	0.016849	0.0174084	0	0	0	0.0395735	0.0235699	0	0.0110804	0.0160021	0	0
ncbi_112703284	ncbi_112703284	0	0	0	0	0	0.00233883	0	0	0	0	0	0
ncbi_112703292	ncbi_112703292	0.552499	0.410323	0.319285	0	0	0.506514	0.170706	0.468877	0.917204	0.423221	0.304229	0.256764
ncbi_112703302	ncbi_112703302	0.111116	0.0618794	0	0.239487	0	0.11514	0.0595491	0.0268618	0.166084	0.132679	0	0.0260777
ncbi_112703310	ncbi_112703310	0.00326225	0	0	0	0	0	0	0	0	0	0	0
ncbi_112703342	ncbi_112703342	0.494431	0.290633	0.139431	0.23303	0	0.350549	0.471605	0.354774	0.269753	0.355371	0.53217	0.332887
ncbi_112703332	ncbi_112703332	0.486238	0.448587	0	0	0	0.541044	0.381275	0.610722	0.726552	0.626927	0.755529	0.380889
ncbi_112703358	ncbi_112703358	0.187647	0.13066	0	0	0	0.257808	0.350941	0.110061	0	0.208783	0	0.526431
ncbi_112703382	ncbi_112703382	1.66117	1.11328	2.25922	3.98831	3.01568	1.87868	3.54045	0.652168	1.45376	2.01959	0.565455	4.52153
ncbi_112703375	ncbi_112703375	0.256768	0.164117	0.303767	0.657181	0	0.141887	0.263677	0.181226	0.226972	0.197078	0	0.164742
ncbi_112703364	ncbi_112703364	0.775227	0.60447	0.393082	0.286066	0	0.530776	0.591692	0.640226	1.07891	0.736788	1.35631	0.147761
ncbi_112703390	ncbi_112703390	0.279832	0.155694	0	0	0	0.15196	0.172459	0.13471	0.178816	0.170702	0.190074	0.281914
ncbi_112703406	ncbi_112703406	0.00088358	0	0	0	0	0.0025962	0	0	0	0	0	0
ncbi_112703411	ncbi_112703411	0	0	0	0	0	0	0	0	0	0.00642501	0	0
ncbi_112703419	ncbi_112703419	0.000899264	0.00138612	0	0.171206	0	0	0	0	0	0	0	0
ncbi_112779096	ncbi_112779096	0.00115917	0.00332551	0	0	0	0	0	0	0	0	0	0
ncbi_112758518	ncbi_112758518	0.0601387	0.0451626	0.32113	0	0	0.0796974	0.0453972	0	0.0270627	0.0147094	0	0.0405791
ncbi_112703434	ncbi_112703434	0.00196696	0.00345976	0	0	0	0	0	0	0.0265929	0	0	0
ncbi_112703445	ncbi_112703445	0.00979717	0.0051387	0	0	0	0.00813019	0	0	0	0.0382141	0	0
ncbi_112703462	ncbi_112703462	0.16708	0.133332	0	0	0	0.0954513	0.112539	0.0841998	0.133741	0.0739252	0	0.0207162
ncbi_112703453	ncbi_112703453	0.0319144	0.0213538	0	0	0	0.112115	0.153824	0.0244082	0.013462	0.0500955	0	0
ncbi_112703486	ncbi_112703486	0.0623007	0.0560144	0	0	0	0.0481893	0.0207508	0.087791	0.118269	0.094338	0.190074	0
ncbi_112703494	ncbi_112703494	0.115608	0.0863328	0.245339	0	0	0.0873305	0.168854	0.105255	0.159691	0.0712574	0.57108	0.0972611
ncbi_112703516	ncbi_112703516	0.000911398	0.00175835	0	0	0	0.00377684	0	0	0	0	0	0
ncbi_112703506	ncbi_112703506	0.017502	0.014626	0	0	0	0.00331977	0	0.0173346	0	0.113982	0	0.0972611
ncbi_112703534	ncbi_112703534	7.24594	5.31329	10.5977	5.16129	0	3.24166	1.18773	9.93587	11.1216	3.45032	4.15731	4.0768
ncbi_112703549	ncbi_112703549	0.410869	0.304934	0	0.604852	0	0.137265	0.120871	0.425679	0.260847	0.265755	0	0.337501
ncbi_112703541	ncbi_112703541	5.45564	4.33657	6.19945	2.32169	0	1.93918	0.751549	8.00053	4.49849	2.0213	4.016	2.40882
ncbi_112703527	ncbi_112703527	11.4955	8.82081	12.3271	5.06622	18.042	4.18108	1.73959	15.5117	12.5757	5.23495	5.9606	6.28561
ncbi_112703564	ncbi_112703564	9.73155	6.92046	8.85984	2.88165	12.8036	5.8	2.40478	8.74522	6.98475	4.98864	6.18468	4.1062
ncbi_112758753	ncbi_112758753	0.00986919	0.00653117	0	0	0	0.0332228	0.0399952	0	0.0192889	0.0064785	0	0
ncbi_112703557	ncbi_112703557	0.0555813	0.0238761	0	0	0	0.0532558	0.0240787	0.0360326	0	0.00825592	0.656352	0.129572
ncbi_112703568	ncbi_112703568	0.0303899	0.0241487	0	0	0	0.0557805	0.126014	0.0567624	0.0582601	0.0284493	0	0
ncbi_112703577	ncbi_112703577	0.101382	0.0535884	0.30472	0	0	0.121012	0	0.0272351	0.0329408	0.142841	0.190074	0
ncbi_112703588	ncbi_112703588	0.0271612	0.0202195	0	0.382512	0	0.0597763	0.0303486	0	0.087867	0.0911735	0	0.0713272
ncbi_112703606	ncbi_112703606	1.40139	0.831287	2.26722	0.1998	0	1.52641	0.920869	0.613173	2.17367	1.83457	1.51176	0.496604
ncbi_112703596	ncbi_112703596	0.196372	0.14708	0.990912	0.171206	0	0.277897	0.0968036	0.0226859	0.11019	0.150302	0.494303	0.175383
ncbi_112703612	ncbi_112703612	0.0124973	0.00431411	0.139431	0	0	0.00796578	0	0	0.063719	0.0534716	0	0
ncbi_112703628	ncbi_112703628	0.672164	0.469032	0.750356	0.616007	0	0.727413	0.958451	0.682321	0.531154	0.433427	0	0.343635
ncbi_112703646	ncbi_112703646	0.0922717	0.0466012	0	0.23303	0	0.0899187	0.167041	0.0980763	0.011207	0.188485	0.381942	0.147863
ncbi_112703685	ncbi_112703685	0	0.00200797	0	0	0	0	0	0	0	0.00723055	0	0
ncbi_112703690	ncbi_112703690	0.00425159	0.0059755	0	0	0	0.00417467	0.0203786	0	0	0.00851682	0	0
ncbi_112703697	ncbi_112703697	0.00467831	0	0	0	0	0.00159863	0	0	0	0	0	0
ncbi_112703717	ncbi_112703717	0.115236	0.0510275	0	0	0	0.0814374	0.0240596	0.0816939	0.0244357	0.0798667	0	0
ncbi_112703727	ncbi_112703727	0.133617	0.110216	0	0.1998	0	0.147092	0.124569	0.182287	0.165601	0.099634	0	0
ncbi_112703707	ncbi_112703707	0.129039	0.0920323	0	0	0	0.112089	0.113619	0.108463	0.253296	0.0630865	0	0
ncbi_112703743	ncbi_112703743	0.0151881	0.0122193	0	0	0	0.0285495	0	0.0266703	0	0.0283378	0.359997	0
ncbi_112703755	ncbi_112703755	0.000882938	0.003426	0	0	0	0.00544193	0	0	0	0	0	0
ncbi_112703763	ncbi_112703763	0	0.00569484	0	0	0	0	0	0	0.0144828	0	0	0
ncbi_112703772	ncbi_112703772	0.0634363	0.0268429	0.369549	0	0	0.0802177	0.0796509	0.0665571	0.107426	0.0970979	0	0.374875
ncbi_112703784	ncbi_112703784	1.06825	0.762579	0.32113	0.318786	0	0.749231	0.494418	0.723999	0.841075	0.588143	1.13475	1.06921
ncbi_112703795	ncbi_112703795	0.00444996	0.00546424	0	0	0	0.0048732	0	0.00567852	0.0109191	0	0	0
ncbi_112703812	ncbi_112703812	0.0148352	0.0299467	0	0	0	0.0204649	0	0.0205942	0	0	0	0
ncbi_112703827	ncbi_112703827	0.024494	0.0158073	0	0	0	0.0634115	0.0477372	0.0313661	0.0463757	0.0396173	0	0
ncbi_112703831	ncbi_112703831	2.6511	1.58922	3.28649	0.776058	0	2.47891	0.973379	2.07201	3.37299	2.53348	2.2405	0.535275
ncbi_112703861	ncbi_112703861	0.463319	0.289801	0.686829	0.876317	0	0.730715	0.632538	0.316885	0.618935	0.503871	0.593891	0.144208
ncbi_112703847	ncbi_112703847	0.0135356	0.0103673	0	0.239487	0	0.0101416	0	0.059427	0.0268453	0	0	0
ncbi_112703870	ncbi_112703870	0.00576827	0	0	0	0	0	0	0	0.0106564	0	0	0
ncbi_112703932	ncbi_112703932	0.00594124	0.0101862	0	0	0	0.0180951	0	0	0	0	0	0.243677
ncbi_112703913	ncbi_112703913	0.0554482	0.0517036	0	0	0	0.049772	0.0213377	0.032075	0.0709983	0.124996	0	0.0207162
ncbi_112703950	ncbi_112703950	0.0522875	0.0340965	0	0	0	0.02785	0	0.0324545	0.0428102	0.0445189	0	0
ncbi_112703972	ncbi_112703972	0.0141592	0.0135157	0	0	0	0.0131898	0	0.0323524	0.0586577	0.0250562	0	0
ncbi_112703981	ncbi_112703981	0.0855736	0.0520124	0.288184	0	0	0.0554253	0.101105	0	0.136315	0.147671	0	0.126912
ncbi_112703994	ncbi_112703994	0.0403297	0.0170712	0	0	0	0.0373687	0.0249168	0	0.100836	0.00851682	0.359997	0
ncbi_112704014	ncbi_112704014	0.0152511	0.0203039	0	0	0	0.00447547	0	0.0159443	0	0.0388801	0	0.0260777
ncbi_112704003	ncbi_112704003	0.183417	0.122195	0.32113	0	0	0.124326	0.0515472	0.315714	0.116425	0.0962228	0.387567	0.11568
ncbi_112704023	ncbi_112704023	0.000548154	0.0018742	0	0	0	0.00213898	0	0	0	0	0	0
ncbi_112704061	ncbi_112704061	0.00236526	0	0	0	0	0.014013	0	0	0.0121316	0	0	0
ncbi_112704075	ncbi_112704075	0.0458492	0.0281146	0	0	0	0.0167263	0.0216219	0.0468192	0.0893587	0.0433613	0	0
ncbi_112704089	ncbi_112704089	0.103448	0.0800453	0	0	0	0.0751523	0.0453775	0.119054	0.112575	0.131467	0.362976	0
ncbi_112704101	ncbi_112704101	0.00746452	0.00334032	0	0	0	0	0	0	0.0178037	0	0	0
ncbi_112704114	ncbi_112704114	0.116012	0.10706	0	0.382512	0	0.0994013	0.207665	0.106399	0.0330346	0.102302	0.190074	0
ncbi_112704123	ncbi_112704123	0.147757	0.0947436	0	0.286066	0	0.142388	0.196994	0.0905895	0.188604	0.121411	0	0.286251
ncbi_112704131	ncbi_112704131	0.0520118	0.036317	0	0	0	0.0590573	0	0	0.155349	0.107434	0.227941	0.348894
ncbi_112704233	ncbi_112704233	0.0572181	0.0280254	0	0	0	0.0326091	0.0479849	0	0.0254276	0.0282497	0	0.142656
ncbi_112704166	ncbi_112704166	0.00573804	0.00650469	0	0	0	0.00143937	0	0	0	0	0	0
ncbi_112704285	ncbi_112704285	0.0139263	0.0132908	0	0	0	0.00871756	0	0	0.020134	0.00859499	0.329359	0.0711202
ncbi_114924203	ncbi_114924203	0.00274864	0.00198155	0	0	0	0	0	0	0	0	0	0
ncbi_112760087	ncbi_112760087	0.000914827	0	0	0	0	0	0	0	0	0	0	0
ncbi_112704187	ncbi_112704187	0.0130074	0.00258798	0.341763	0	0	0.0347393	0	0	0.0386729	0	0	0.0934152
ncbi_112704153	ncbi_112704153	0.0263645	0.0192658	0	0	0	0.0152934	0	0.0510206	0.0157114	0.0275369	0	0
ncbi_112704317	ncbi_112704317	0.00138951	0	0	0	0	0	0	0	0	0	0	0
ncbi_112704142	ncbi_112704142	0.149015	0.127286	0.245339	0.302371	0	0.122176	0.210815	0.0857314	0.168727	0.0884103	0.272138	0.115137
ncbi_112704349	ncbi_112704349	0.0091342	0.00568359	0	0	0	0.00310947	0	0.0428881	0	0.00859499	0	0
ncbi_112704366	ncbi_112704366	0.160671	0.10706	0	0	0	0.121194	0.0832614	0.11892	0.14915	0.138894	0.576367	0.149678
ncbi_112704452	ncbi_112704452	0.0457525	0.0587254	0	0.501341	0	0.0493288	0	0.0821704	0.0394683	0.0907205	0	0.0501608
ncbi_112704498	ncbi_112704498	0.051252	0.0376086	0	0	0	0.064174	0	0	0.0776117	0.01218	0	0
ncbi_112704514	ncbi_112704514	0.272565	0.197264	0	0	0	0.214397	0.173754	0.154152	0.236148	0.115935	0.381942	0.236721
ncbi_112704541	ncbi_112704541	0.000860443	0	0	0	0	0.00621111	0	0	0	0	0	0
ncbi_112760404	ncbi_112760404	0.00182215	0.00175594	0	0	0	0	0	0	0	0	0	0
ncbi_112704557	ncbi_112704557	0.0792435	0.0448208	0	0	0	0.092892	0.0848282	0.078656	0.061113	0.0497871	0	0
ncbi_112760562	ncbi_112760562	0.00947074	0.00839858	0	0	0	0.00306617	0	0	0	0	0	0
ncbi_112760718	ncbi_112760718	0.0235646	0.00753563	0	0	0	0.0113268	0	0	0	0	0	0.0207162
ncbi_112704605	ncbi_112704605	0.179546	0.0950142	0	0	0	0.190922	0.147279	0.110782	0.10586	0.097405	1.22445	0
ncbi_112704574	ncbi_112704574	0.0103126	0.00463826	0	0	0	0.0168004	0.0327718	0	0	0.0175727	0	0
ncbi_112704621	ncbi_112704621	0.0170235	0.0112775	0	0	0	0.0212907	0	0	0	0.0134066	0.41215	0
ncbi_112704637	ncbi_112704637	0.0360839	0.0328211	0	0	0	0.0211727	0	0.0307336	0.060113	0.0210093	0	0
ncbi_112704653	ncbi_112704653	0.245721	0.249242	0.345066	0	0	0.262535	0.399726	0.237375	0.634244	0.626529	0.359997	0.0207162
ncbi_112760878	ncbi_112760878	0	0.0016788	0	0	0	0.00148114	0	0	0	0	0	0
ncbi_112704669	ncbi_112704669	0.208234	0.160155	0	0.318786	0	0.153867	0.22005	0.101857	0.2357	0.0955061	0	0
ncbi_112704686	ncbi_112704686	0.123774	0.0744096	0	0	0	0.121146	0.0476488	0.0860222	0.181875	0.129559	0	0.12327
ncbi_112704712	ncbi_112704712	0.00423625	0.00851868	0	0	0	0.0025962	0	0	0	0.0130519	0	0
ncbi_112704728	ncbi_112704728	0.00145669	0.00339475	0	0	0	0	0	0	0	0	0	0
ncbi_112761038	ncbi_112761038	0	0	0	0	0	0.00241189	0	0	0	0.00851682	0	0
ncbi_112704744	ncbi_112704744	0.0393987	0.0263973	0	0.42735	0	0.0160226	0	0.0435243	0	0.00930111	0	0
ncbi_112704791	ncbi_112704791	3.36155	2.57779	2.05348	1.98934	12.8036	1.80444	0.6955	3.23946	2.63191	1.46471	1.39474	1.34635
ncbi_112704760	ncbi_112704760	0.0206727	0.0158365	0	0	0	0.0146155	0	0	0.0620764	0.0191736	0	0
ncbi_112704807	ncbi_112704807	0	0.00201906	0	0	0	0	0	0	0	0	0	0
ncbi_112704823	ncbi_112704823	0.0622904	0.0375545	0	0	0	0.0504072	0.0469639	0.104952	0.0910059	0.045971	0	0.0361568
ncbi_112704840	ncbi_112704840	0.176441	0.236111	0.288184	0	0	0.248876	0.0207508	0.205755	0.323057	0.217366	0.362976	0.178741
ncbi_112704944	ncbi_112704944	0.0143406	0.00191486	0	0	0	0.0296267	0	0	0	0	0	0
ncbi_112704960	ncbi_112704960	0.000692372	0	0	0	0	0	0	0	0	0	0	0
ncbi_112704968	ncbi_112704968	0.207115	0.109224	0.369549	0.602845	0	0.201158	0.198313	0.195523	0.0666845	0.107546	0	0.398033
ncbi_112704977	ncbi_112704977	0.237831	0.186858	0	0	0	0.321823	0.493099	0.175668	0.35002	0.187146	0	0.0553563
ncbi_112704984	ncbi_112704984	0.0151957	0.0123181	0	0	0	0.0145604	0	0	0.0131537	0	0	0
ncbi_112704992	ncbi_112704992	0.347505	0.188747	0	0	0	0.336603	0.206529	0.161323	0.491935	0.386564	0	0.0405791
ncbi_112705002	ncbi_112705002	0.00711033	0.0205331	0	0	0	0.00188143	0.0275524	0.0210498	0.0291555	0	0	0
ncbi_112705045	ncbi_112705045	0.0124293	0.00318552	0	0	0	0.00953726	0	0	0	0	0	0
ncbi_112705029	ncbi_112705029	0.117765	0.0771189	0	0	0	0.0583576	0.0302325	0.0880737	0.0902988	0.104195	0	0
ncbi_112705014	ncbi_112705014	0.0211185	0.00644419	0	0.1998	0	0.0218038	0	0	0	0.0459565	0	0
ncbi_112705022	ncbi_112705022	0.147773	0.104901	0	0	0	0.147112	0.146953	0.10191	0.204134	0.207099	0	0.191111
ncbi_112705036	ncbi_112705036	1.80571	1.54981	1.26179	1.18408	0	1.81796	1.50964	1.67078	2.26624	1.33002	2.50594	1.16113
ncbi_112779401	ncbi_112779401	0	0	0	0	0	0	0	0	0.0178037	0.00729836	0	0
ncbi_112705061	ncbi_112705061	0.0700028	0.0476791	0.364431	0	0	0.0681444	0.0243822	0.0288585	0.0365059	0.11869	0	0
ncbi_112705076	ncbi_112705076	0.026088	0.0290078	0	0	0	0.0289642	0.0495234	0.0510757	0.0165532	0.0156462	0	0.0361568
ncbi_112705086	ncbi_112705086	0.00706251	0.0100215	0	0	0	0.00154183	0	0	0.0126775	0	0	0
ncbi_112705095	ncbi_112705095	0.0688919	0.0432705	0	0	0	0.0709106	0	0.0900238	0.0577295	0.0644495	0.231348	0.10616
ncbi_112705127	ncbi_112705127	0.040823	0.0295125	0	0	0	0.0254508	0.0251547	0.0354455	0	0.0237272	0	0
ncbi_112705145	ncbi_112705145	0.21852	0.143207	0.762631	0.328591	0	0.206597	0.182314	0.0800868	0.271725	0.227213	0.359997	0
ncbi_112705154	ncbi_112705154	0.0762228	0.052699	0	0	0	0.0329714	0.0317033	0.0716203	0	0.0261393	0	0
ncbi_112762410	ncbi_112762410	0	0	0	0	0	0.00620272	0	0	0	0	0	0
ncbi_112705163	ncbi_112705163	0.000943948	0	0	0	0	0	0	0	0	0	0	0
ncbi_112705172	ncbi_112705172	0.0129369	0.0206568	0	0	0	0.00349724	0.0733138	0	0.0136621	0.00771521	0	0
ncbi_112705178	ncbi_112705178	0.029254	0.0234892	0	0	0	0.035034	0	0.0614463	0.0112499	0.011646	0	0.146109
ncbi_112705183	ncbi_112705183	0.000549641	0.001399	0	0	0	0.00798753	0.0204015	0	0	0	0	0
ncbi_112705190	ncbi_112705190	0.634693	0.409176	1.21715	0.630961	0	0.502711	0.390981	0.522165	0.53867	0.713161	0	0.214686
ncbi_112705216	ncbi_112705216	0.00781094	0.00352736	0	0	0	0.0235289	0.0606303	0	0	0	0	0
ncbi_112705224	ncbi_112705224	0.00438289	0.00372148	0	0	0	0.00814888	0	0.031176	0	0.0215287	0	0
ncbi_112705243	ncbi_112705243	0	0.00187146	0	0	0	0	0	0.0266703	0	0.0159678	0	0
ncbi_112705259	ncbi_112705259	0.139187	0.118326	0	0	0	0.18491	0.0899776	0.108029	0.184247	0.118016	0.289662	0.0971979
ncbi_112705251	ncbi_112705251	0.00385188	0.00383548	0	0	0	0	0	0	0.0113559	0	0	0
ncbi_112705272	ncbi_112705272	0.258141	0.12559	0.319285	0.1998	0	0.201534	0.396119	0.106308	0.331008	0.164912	0	0.104501
ncbi_112705283	ncbi_112705283	0.735093	0.400663	1.52007	2.61058	0	0.989585	2.58334	0.253658	0.492567	0.814775	0.310145	2.48469
ncbi_112705300	ncbi_112705300	0.00461673	0	0	0	0	0	0	0	0.0477119	0	0	0
ncbi_112705310	ncbi_112705310	0.0873728	0.0535023	0	0	0	0.0597085	0.0492334	0.0802682	0.0576277	0.0662285	0	0.0938252
ncbi_112705320	ncbi_112705320	0.364175	0.211058	1.04349	0	0	0.293415	0.540779	0.201943	0.293571	0.357827	0.183513	0.276961
ncbi_112705329	ncbi_112705329	0.0214059	0.0131623	0	0.302371	0	0.0345661	0.0906308	0.0304606	0.0504547	0.0327645	0	0.0207162
ncbi_112762930	ncbi_112762930	0.000698337	0	0	0	0	0.00476196	0	0.00551417	0	0	0	0
ncbi_112705368	ncbi_112705368	0.0870926	0.0521606	0	0	3.01568	0.0742423	0.0673055	0.0236779	0.0420688	0.0230413	0	0.178741
ncbi_112705375	ncbi_112705375	0.0892624	0.0647551	0	0	0	0.102687	0.0261684	0.0460484	0.120593	0.194585	0	0
ncbi_112705384	ncbi_112705384	0.0296641	0.0253353	0	0	0	0.0205693	0	0.0311724	0.0525389	0.0438599	0	0
ncbi_112705392	ncbi_112705392	5.5864	4.9841	4.79688	2.75259	3.01568	3.61158	2.3954	9.23096	5.36295	3.26385	6.35759	2.85865
ncbi_112705400	ncbi_112705400	0.0473579	0.0363916	0	0	0	0.0685165	0.0268406	0.0374249	0.0250819	0.0315828	0	0
ncbi_112705409	ncbi_112705409	0.36728	0.292715	0.658281	0	0	0.285161	0.248122	0.182329	0.336769	0.283883	0	0.346264
ncbi_112705432	ncbi_112705432	0.254947	0.231199	0.66435	0	0	0.137577	0.110016	0.313385	0.119259	0.256177	0.362476	0.148544
ncbi_112705443	ncbi_112705443	0.00927622	0.0152326	0	0	0	0.0176831	0	0	0.031882	0	0	0
ncbi_112705454	ncbi_112705454	0.0639216	0.0664235	0	0.382512	0	0.0718891	0	0.0306838	0.0612504	0.0494749	0	0.174504
ncbi_112705467	ncbi_112705467	0.00688588	0.00310435	0	0	0	0.00795394	0	0	0	0	0	0
ncbi_112705484	ncbi_112705484	0.0212892	0.00814269	0	0	0	0.0204786	0	0.0268618	0.0106564	0	0.362976	0
ncbi_112705498	ncbi_112705498	0	0.00200169	0	0	0	0	0	0	0	0	0	0
ncbi_112705475	ncbi_112705475	0.0611832	0.048167	0	0	0	0.0503852	0	0.0551522	0.0712635	0.0096118	0	0.152117
ncbi_112705505	ncbi_112705505	0.0113649	0.00668272	0.303767	0	0	0.0266856	0.0825728	0.0268268	0.0145286	0	0	0
ncbi_112705519	ncbi_112705519	0.159276	0.132948	0	0.302371	0	0.125115	0.0595491	0.0998052	0.182241	0.103968	0.455652	0.0711202
[truncated: 8,692 more rows]
