# Supplementary material for: scRNA-seq Reveals the Mechanism of Fatty Acid Desaturase 2 Mutation to Repress Leaf Growth in Peanut (Arachis hypogaea L.)
Source: Cells. 2023 Sep 19;12(18):2305. doi: 10.3390/cells12182305 (PMC10527976; doi:10.3390/cells12182305)
Supplement: Supplementary file 1 [file cells-12-02305-s001.zip › Table S4 All gene in normal peanut.xlsx]

## Sheet: Sheet1
Gene_ID	Gene_name	Cluster 0	Cluster 1	Cluster 2	Cluster 3	Cluster 4	Cluster 5	Cluster 6	Cluster 7	Cluster 8	Cluster 9	Cluster 10	Cluster 11
ncbi_36489121	ncbi_36489121	5.54375	19.2242	3.95725	9.17471	15.5216	7.15915	4.34889	12.558	7.85384	8.03171	15.2327	8.8924
ncbi_36489123	ncbi_36489123	33.4521	151.324	21.9783	66.6053	117.625	52.4214	29.3398	77.4661	20.5849	57.4481	120.259	61.7358
ncbi_36489124	ncbi_36489124	38.5195	193.146	25.4844	80.534	149.332	61.9579	39.4497	127.738	32.7673	56.9709	157.705	57.374
ncbi_36489125	ncbi_36489125	0.127531	0.546942	0.103211	0.24631	0.413653	0.13636	0.126397	0.219967	0.100232	0.391983	0.421794	0.116574
ncbi_36489126	ncbi_36489126	4.68678	13.9724	3.27385	7.82559	12.1977	5.6307	3.63408	7.49145	3.1433	6.56128	11.7062	6.09309
ncbi_36489131	ncbi_36489131	2.66241	9.88547	1.76174	5.37165	8.67571	3.81231	2.86543	4.15223	1.99578	4.80117	6.68698	4.37548
ncbi_36489135	ncbi_36489135	0.822601	2.95356	0.535637	1.5978	2.46346	0.886324	0.743744	1.97691	0.746696	1.83872	2.10308	1.5298
ncbi_36489137	ncbi_36489137	0.0554566	0.325848	0.0562439	0.133388	0.291596	0.172735	0.0766138	0.192998	0.056871	0.313738	0.287729	0.0833189
ncbi_36489138	ncbi_36489138	3.49166	13.901	2.47027	5.67028	10.0108	4.965	2.63199	8.17456	3.68981	5.09306	9.21587	5.20682
ncbi_36489139	ncbi_36489139	13.0053	55.6887	8.81993	23.3374	41.1572	18.9734	11.5841	42.4	13.2242	19.4132	46.8303	20.4775
ncbi_36489140	ncbi_36489140	0.287169	1.02357	0.164268	0.432159	0.693487	0.180389	0.177449	0.520618	0.259302	0.381728	0.39045	0.435343
ncbi_36489143	ncbi_36489143	4.30196	18.363	2.97471	8.07062	13.8108	6.68515	4.07541	13.918	4.90829	6.98589	16.1672	5.5089
ncbi_36489145	ncbi_36489145	0.00369343	0.0333155	0	0.00906373	0.0228245	0.00338212	0.011325	0	0	0	0.014035	0
ncbi_36489146	ncbi_36489146	0.00326695	0.0217172	0.00652155	0.00387536	0.0107903	0.00696235	0.00311134	0	0	0	0.0121198	0.0338432
ncbi_36489155	ncbi_36489155	10.0874	45.1846	6.31587	21.3786	37.0758	16.4469	10.2825	18.2854	7.51452	25.3811	29.2079	26.5986
ncbi_36489156	ncbi_36489156	1.0685	5.30126	0.726089	2.28848	3.94647	2.05741	1.19426	3.24109	1.24496	2.51711	3.91759	2.79859
ncbi_36489157	ncbi_36489157	92.8675	368.043	63.9183	181.322	300.082	136.936	92.1713	187.127	69.5674	217.271	256.714	202.429
ncbi_36489158	ncbi_36489158	2.68727	11.6998	1.78788	4.67617	9.46713	3.87595	2.30892	6.01604	2.45417	6.13604	7.70937	5.65142
ncbi_36489159	ncbi_36489159	2.12498	8.14594	1.48183	3.8457	6.61148	3.06032	1.95491	4.84798	1.69786	3.94628	5.28585	4.15607
ncbi_36489160	ncbi_36489160	17.2741	72.386	11.3197	33.6712	55.3994	26.335	16.898	52.4556	14.2084	26.3264	63.9621	25.3767
ncbi_36489161	ncbi_36489161	1.71127	6.95166	1.17303	2.85758	5.41176	2.30088	1.45869	5.04712	1.97921	3.10401	6.67346	3.0103
ncbi_36489162	ncbi_36489162	5.51692	23.1397	3.83882	9.58489	18.1559	7.79712	4.82846	15.5659	5.63932	8.54434	18.4756	9.37989
ncbi_36489166	ncbi_36489166	3.57686	14.8881	2.42958	7.25574	11.7615	4.78014	3.51323	8.7522	2.63709	4.95948	11.7103	5.27395
ncbi_36489168	ncbi_36489168	3.14207	12.351	2.02871	5.89344	10.283	4.19969	3.03577	8.22557	2.75835	4.97901	8.93918	5.85722
ncbi_36489170	ncbi_36489170	18.3579	74.8558	12.2666	37.2531	60.7128	26.3022	17.6147	48.2011	17.5198	30.4065	60.2452	30.3927
ncbi_36489171	ncbi_36489171	1.30431	5.14798	0.870804	2.16129	4.01247	1.82817	0.956487	3.17899	1.10876	1.80336	4.2123	1.87856
ncbi_36489172	ncbi_36489172	4.78208	20.1036	3.36406	7.94047	15.1664	6.57405	3.62456	13.2935	4.67969	7.05556	17.529	6.69533
ncbi_36489173	ncbi_36489173	0.00178424	0	0.00141879	0.00181008	0.00379353	0	0	0	0	0	0	0
ncbi_36489174	ncbi_36489174	0	0	0	0	0	0	0.00163805	0	0	0	0	0
ncbi_36489175	ncbi_36489175	0	0	0	0.00156643	0.00390113	0	0	0	0	0	0	0
ncbi_36489176	ncbi_36489176	0.331296	1.01277	0.220501	0.41896	0.749436	0.308132	0.231398	0.89984	0.227528	0.444835	0.784504	0.570978
ncbi_36489182	ncbi_36489182	0.273267	1.38247	0.195157	0.616755	0.870357	0.601703	0.294331	0.984913	0.281076	0.648929	0.944714	0.626816
ncbi_36489183	ncbi_36489183	2.46589	12.5771	1.67785	6.21586	9.84159	5.01464	3.16466	8.08423	1.84776	6.74063	11.0015	6.13008
ncbi_36489184	ncbi_36489184	28.0746	113.638	18.6016	56.5356	90.555	41.7676	27.5717	70.292	21.5584	53.798	88.3628	50.997
ncbi_36489185	ncbi_36489185	1.19596	4.80872	0.874906	2.06763	3.73701	1.47628	1.03632	2.0982	0.885889	2.13183	3.37698	2.01498
ncbi_36489239	ncbi_36489239	0.0133794	0.0532306	0.0102089	0.0404255	0.0387742	0.0176976	0.015125	0.0392019	0	0.02897	0.0316684	0.0802615
ncbi_36489120	ncbi_36489120	0	0.0104569	0	0.00213084	0.0106771	0.00331667	0.00602724	0	0	0	0	0.0479051
ncbi_36489188	ncbi_36489188	6.47948	27.5281	4.46477	11.3576	21.1222	8.52793	5.08748	16.4332	5.78357	10.5798	19.4374	11.894
ncbi_36489189	ncbi_36489189	0.00137305	0.0138351	0	0.00441545	0.00398331	0	0	0	0	0	0	0
ncbi_36489191	ncbi_36489191	0.262509	1.0262	0.236638	0.464558	0.949501	0.447024	0.235138	0.754533	0.208444	0.413989	0.956277	0.527803
ncbi_36489192	ncbi_36489192	17.7665	82.1071	11.8721	32.2594	62.5801	25.4435	15.5871	63.2694	16.9808	29.9378	66.9113	29.2843
ncbi_36489187	ncbi_36489187	0.879549	3.03726	0.595505	1.33352	2.74079	1.16168	0.695315	2.62534	0.849813	0.996275	2.31012	1.13412
ncbi_36489193	ncbi_36489193	12.4391	60.7072	8.02306	28.4014	47.1295	21.165	13.5536	34.7401	11.123	26.3433	43.9506	28.3873
ncbi_36489194	ncbi_36489194	17.9096	86.2281	11.3026	40.0754	66.9439	31.7694	20.6911	54.4926	15.9535	40.2304	64.6561	37.8892
ncbi_36489196	ncbi_36489196	0.589782	2.64389	0.421154	1.02288	1.9449	0.709432	0.469182	1.86745	0.464651	1.20851	1.91084	1.26689
ncbi_36489197	ncbi_36489197	0.12114	0.477521	0.0804049	0.206023	0.410404	0.149458	0.0910105	0.136671	0.138121	0.0717071	0.394956	0.149689
ncbi_36489198	ncbi_36489198	1.29724	6.37117	0.906397	2.67105	4.91715	2.23958	1.34198	3.38368	1.19742	2.99203	4.43108	2.61727
ncbi_36489199	ncbi_36489199	17.4987	72.0963	11.8615	32.2042	56.8667	23.9487	15.2309	45.9943	13.3968	26.7159	54.8727	28.2699
ncbi_36489200	ncbi_36489200	2.20992	9.10334	1.63273	4.26726	7.66995	3.22317	1.97642	5.62891	1.94029	3.52359	7.59473	4.22082
ncbi_36489201	ncbi_36489201	0	0	0	0.000896956	0	0	0	0	0	0	0	0
ncbi_36489204	ncbi_36489204	0	0	0	0	0	0	0.00118916	0	0	0	0	0
ncbi_36489214	ncbi_36489214	0.689787	3.6795	0.408382	1.9247	2.81886	1.34185	0.944768	1.369	0.589994	2.08289	2.36059	2.01834
ncbi_36489215	ncbi_36489215	7.24485	29.3026	4.91767	14.7328	23.3842	11.0227	6.75264	13.8919	4.97421	12.9258	21.3427	14.6696
ncbi_36489218	ncbi_36489218	2.67699	12.2775	1.61669	6.89244	9.70419	4.54609	2.87992	4.25978	1.739	6.36912	7.2995	5.67038
ncbi_36489219	ncbi_36489219	5.41596	22.044	3.65045	9.90274	18.3701	7.6466	4.58834	13.574	4.81178	8.9894	18.9888	9.30933
ncbi_36489220	ncbi_36489220	1.04937	4.77315	0.721971	2.0294	3.84689	1.44032	1.05357	3.62103	0.914471	1.88336	4.74581	2.00626
ncbi_36489221	ncbi_36489221	2.28731	11.3205	1.43851	4.87586	8.70655	3.80629	2.26005	8.69702	2.1638	3.92943	10.1794	3.96778
ncbi_36489222	ncbi_36489222	8.52172	35.1356	5.86057	16.6293	28.1454	11.8237	7.95812	28.9064	6.89236	14.0716	30.2454	13.1655
ncbi_36489223	ncbi_36489223	0.579759	2.20142	0.442937	1.07039	1.84465	0.796991	0.494552	1.57639	0.507599	0.86746	1.78418	0.999296
ncbi_36489224	ncbi_36489224	3.1626	12.1044	2.37448	5.3755	10.0776	4.1438	2.38242	8.06569	2.66868	4.49133	10.1602	4.54124
ncbi_36489225	ncbi_36489225	1.13213	5.55059	0.78865	2.22474	4.29793	2.03561	1.06667	3.04907	1.39668	2.30371	3.90178	2.31083
ncbi_36489226	ncbi_36489226	0.211321	1.08707	0.131465	0.42326	0.936187	0.40914	0.220652	0.545054	0.338143	0.456561	0.77432	0.329279
ncbi_36489241	ncbi_36489241	3.41552	17.2226	2.24237	7.54551	12.7403	5.64537	3.79949	12.5651	3.56547	5.53803	13.928	5.67949
ncbi_112783486	ncbi_112783486	0.00347737	0.00579727	0	0	0	0	0.00121581	0	0	0	0	0
ncbi_112783623	ncbi_112783623	0.0439678	0.0656672	0.0536281	0.0410232	0.0414406	0.0340662	0.032681	0.0321982	0.0611192	0.162907	0	0.119925
ncbi_112783702	ncbi_112783702	0.128197	0.0793147	0.0904332	0.0909146	0.134474	0.0992082	0.107891	0.137488	0.142287	0.100157	0.0982711	0.0948373
ncbi_112783915	ncbi_112783915	0.0163171	0.0157065	0.0388734	0.0164218	0.0265123	0.032786	0.00415192	0.0185426	0.0430777	0	0	0.0123521
ncbi_112784006	ncbi_112784006	0.0826834	0.0478985	0.0746712	0.127173	0.122922	0.0719023	0.0934139	0	0.0185885	0.157259	0.0362837	0.106146
ncbi_112710788	ncbi_112710788	0	0.00794241	0	0.0019122	0.00287397	0	0	0	0	0	0	0
ncbi_112784078	ncbi_112784078	0.0412401	0.028738	0.0310425	0.0348999	0.040719	0.0749523	0.0742725	0	0	0.0327343	0.0155566	0.0730016
ncbi_112786129	ncbi_112786129	0.00433078	0	0.00490555	0.00801551	0.00401502	0.00377677	0.0155168	0	0	0	0	0
ncbi_112784165	ncbi_112784165	0.0069781	0	0.00417968	0.00895789	0.0184289	0.0107893	0.007659	0	0.0153402	0	0.0264584	0
ncbi_112784263	ncbi_112784263	0.0262901	0.0193871	0.0268957	0.0108114	0.00360548	0.0195972	0.00483489	0.0268183	0.144577	0	0.0761861	0.00880973
ncbi_112784344	ncbi_112784344	0.22247	0.12596	0.211418	0.177461	0.253302	0.082802	0.128238	0.188003	0.339462	0.194419	0.140038	0.120285
ncbi_112784424	ncbi_112784424	0.0758335	0.0680208	0.0798561	0.0885375	0.0668878	0.0657392	0.0647457	0.0723052	0.118038	0.0122498	0.130265	0.0805749
ncbi_112784525	ncbi_112784525	0	0	0	0	0	0	0	0	0	0.0467224	0	0
ncbi_112784917	ncbi_112784917	0.0656984	0.0662638	0.0731351	0.0432579	0.0476845	0.0362125	0.0377782	0.0607957	0.0308076	0.0144299	0.071399	0.0531001
ncbi_112784783	ncbi_112784783	0.0139422	0.0173664	0.0198762	0.00627231	0.0103493	0.00781389	0.0101588	0.0167184	0.0248204	0	0.0744415	0
ncbi_112784997	ncbi_112784997	0.0282385	0.0205025	0.0260922	0.00715611	0.0188271	0.0367764	0.0043534	0.00967859	0.175223	0	0.0564651	0
ncbi_112785138	ncbi_112785138	0.0898766	0.0643409	0.0908665	0.0334679	0.0754572	0.0386466	0.0100748	0.096411	0.19276	0	0.157579	0.0131444
ncbi_112785228	ncbi_112785228	0	0.0177792	0	0	0	0	0	0	0	0	0	0
ncbi_112785362	ncbi_112785362	0	0	0	0	0	0	0.00102934	0	0.0115449	0	0	0
ncbi_112785439	ncbi_112785439	0.157683	0.0681073	0.138279	0.106156	0.0968907	0.0756482	0.0836608	0.147029	0.140684	0.024044	0.152618	0.147132
ncbi_112785565	ncbi_112785565	0.00953076	0.00605279	0.0309682	0.00895424	0.0216901	0	0.00399878	0	0.149256	0	0	0
ncbi_112785753	ncbi_112785753	0.232597	0.149517	0.222471	0.0819491	0.175613	0.0788654	0.0435805	0.378782	0.347868	0.21145	0.207417	0.0673807
ncbi_112785965	ncbi_112785965	0.198414	0.171498	0.202348	0.324831	0.206853	0.238024	0.286613	0.162887	0.0638148	0.318644	0.229545	0.567358
ncbi_112786043	ncbi_112786043	0.0119461	0.0243577	0.0146445	0.00783225	0.00978316	0.0139265	0.00596487	0.0499386	0.00704847	0	0.0497879	0
ncbi_112786130	ncbi_112786130	0.201014	0.183704	0.232551	0.182588	0.173443	0.205232	0.220918	0.182382	0.176222	0.0102435	0.231337	0.163563
ncbi_112787055	ncbi_112787055	0.0205358	0.00557459	0.0253463	0.0247922	0.0186843	0.014285	0.0290889	0.052758	0.0959542	0	0.0213234	0.0692416
ncbi_112787213	ncbi_112787213	0.0289555	0.0396872	0.0258558	0.0482655	0.0328055	0.0609101	0.0550049	0	0.035432	0	0.0133651	0.0576849
ncbi_112787372	ncbi_112787372	0.00307705	0.0119595	0.00132404	0.00364294	0.00395415	0.00674649	0.00163289	0	0.00780385	0	0	0
ncbi_112787637	ncbi_112787637	0.00198176	0	0	0	0.00470124	0	0	0	0	0	0	0
ncbi_112787796	ncbi_112787796	0.0158993	0.0282295	0.0274613	0.0341226	0.0164383	0.0166791	0.0226478	0.013895	0	0.0462813	0.0194701	0.0595091
ncbi_112787954	ncbi_112787954	0.0244626	0.0168128	0.0434233	0.0361531	0.0439572	0.0310214	0.0129759	0.0278952	0.0507382	0	0.0247682	0.0481802
ncbi_112788273	ncbi_112788273	0.00603237	0.00784966	0.00317145	0.00167531	0	0	0.00174436	0.0594379	0.0573765	0	0	0.0107152
ncbi_112788429	ncbi_112788429	0.00167606	0	0.000794029	0	0	0	0	0	0	0	0	0
ncbi_112788692	ncbi_112788692	0.00975821	0.00541849	0.00699195	0.00536317	0.00677868	0.0104266	0.0086374	0	0	0	0	0
ncbi_112788834	ncbi_112788834	0.00862288	0.0178884	0.0166979	0.00575004	0.0142521	0	0.00874623	0	0.0328479	0	0	0.0117981
ncbi_112788847	ncbi_112788847	0.245475	0.143244	0.212491	0.309062	0.217194	0.249533	0.307965	0.0728428	0.0997081	0.36101	0.10921	0.449647
ncbi_112788859	ncbi_112788859	0.00403774	0.00533698	0.00843828	0.00370476	0	0.0200083	0.00894473	0	0.00577499	0	0.0351343	0
ncbi_112788900	ncbi_112788900	0.00314473	0	0.00505827	0.00111791	0.00368092	0.00395651	0.00403066	0	0	0	0	0.00584693
ncbi_112788915	ncbi_112788915	0.163614	0.197014	0.157046	0.0856954	0.109618	0.0995671	0.0829303	0.179953	0.42764	0.266649	0.140005	0.129019
ncbi_112788942	ncbi_112788942	0.0775285	0.061896	0.0790253	0.0581564	0.094902	0.0747703	0.0537223	0.0955021	0.0934127	0.0301811	0.152947	0.0363892
ncbi_112788955	ncbi_112788955	0	0	0.00131563	0.00553921	0.00306371	0	0.00122079	0	0	0	0	0
ncbi_112788966	ncbi_112788966	0.136835	0.113344	0.162658	0.119736	0.168588	0.175129	0.128532	0.23732	0.279492	0.0599282	0.0875193	0.0572591
ncbi_112788976	ncbi_112788976	0.00154137	0	0.00179363	0.00296115	0.00317427	0.00879501	0	0.102495	0	0	0	0
ncbi_112788984	ncbi_112788984	0.120017	0.0392724	0.123728	0.0478031	0.0768251	0.0440312	0.03386	0.159477	0.183989	0.0854751	0.0841179	0.0170012
ncbi_112789005	ncbi_112789005	0.0288131	0.011316	0.0210459	0.0267392	0.0207203	0.0130689	0.0248189	0.0331167	0.00951755	0	0.0184627	0
ncbi_112789013	ncbi_112789013	0.0354369	0.0500827	0.0304948	0.0400464	0.0239189	0.0164797	0.0352441	0.00910755	0.0506909	0.152605	0.0648418	0
ncbi_112789025	ncbi_112789025	0	0	0.00116401	0	0	0	0	0	0	0	0	0
ncbi_112789033	ncbi_112789033	0	0	0	0	0.00490869	0	0	0	0	0	0	0
ncbi_112789046	ncbi_112789046	0.0117785	0.00598192	0.0143044	0.0149791	0.0187459	0	0.0235611	0	0	0.0655415	0.0136317	0
ncbi_112789063	ncbi_112789063	0.023747	0.0142293	0.0372459	0.0614837	0.0154918	0.0255739	0.0435646	0	0.0229379	0	0.0593558	0.012269
ncbi_112789049	ncbi_112789049	0.0346603	0.0126394	0.0287286	0.0644286	0.0394858	0.0256693	0.0425633	0.0442828	0.0191835	0.0641828	0.0113139	0.0420704
ncbi_112789107	ncbi_112789107	0.241118	0.16568	0.210884	0.290757	0.239852	0.154469	0.251713	0.0263399	0.165585	0.264331	0.0573825	0.323004
ncbi_112789124	ncbi_112789124	0.00374032	0	0.00188482	0.00797664	0.00300648	0	0.00158644	0	0.0459052	0	0.0371623	0
ncbi_112789085	ncbi_112789085	0.0132514	0.00894732	0.00658381	0.0158572	0.0109534	0.00335975	0.00215429	0.0167184	0.0255146	0	0.0354572	0
ncbi_112789143	ncbi_112789143	0	0.00466109	0.00919069	0.0104117	0	0	0.00383136	0	0.0149205	0	0	0.0268813
ncbi_112789154	ncbi_112789154	0.00303566	0	0	0.0012781	0.00401929	0.00710762	0	0	0	0	0	0
ncbi_112789172	ncbi_112789172	0.00174369	0.00998669	0.00377742	0.011333	0.00346192	0	0.0105155	0	0.033453	0	0	0
ncbi_112789179	ncbi_112789179	0.715268	0.524666	0.821864	0.482849	0.584409	0.778296	0.34827	0.562019	0.721842	0.122005	0.764762	0.424053
ncbi_112789201	ncbi_112789201	0.036278	0.0155459	0.0250025	0.0298562	0.0209885	0.012233	0.0193722	0	0	0	0.0585543	0.0509078
ncbi_112789208	ncbi_112789208	0.00942581	0.006146	0.0136648	0.00947802	0.0056355	0.0229696	0.00571761	0.0366072	0.00638255	0	0	0
ncbi_112789286	ncbi_112789286	0.0010466	0.00554314	0	0	0	0	0	0	0.00931602	0	0	0
ncbi_112789277	ncbi_112789277	0.0478557	0.0395735	0.0481654	0.0388351	0.0412708	0.0505952	0.0380126	0	0.022933	0	0.0278119	0.00926072
ncbi_112704573	ncbi_112704573	0.00132187	0.0089248	0.0016121	0	0	0.00563278	0.00209906	0	0	0	0	0
ncbi_112789298	ncbi_112789298	0.614944	0.431353	0.689114	0.571838	0.492352	0.605197	0.659286	0.252473	0.324313	0.510448	0.475227	0.409526
ncbi_112789307	ncbi_112789307	0.0700913	0.0448262	0.0632311	0.0559425	0.0552201	0.0457169	0.0727148	0.103068	0.066421	0.138047	0.075256	0.0955622
ncbi_112789330	ncbi_112789330	0.0277849	0.0264102	0.0221169	0.0153323	0.0177629	0.0120335	0.0217218	0.0790624	0.0529844	0.0554939	0	0.0220281
ncbi_112789344	ncbi_112789344	1.0635	0.98383	1.0648	0.409957	0.814087	0.531469	0.169017	1.57841	1.5904	0.582235	1.14656	0.506884
ncbi_112789364	ncbi_112789364	0.0245596	0.0133589	0.0267332	0.00805105	0.0160833	0.00265371	0.00443019	0.0825001	0.014485	0	0	0.0230103
ncbi_112789373	ncbi_112789373	0.0311311	0.0133711	0.0230816	0.0402817	0.0500562	0.0153177	0.0342018	0	0.0183063	0	0	0.0132008
ncbi_112789382	ncbi_112789382	0.0531654	0.0707066	0.0677966	0.0548866	0.060708	0.0558716	0.0615597	0.0580848	0.0570212	0.0335847	0	0.0665558
ncbi_112789394	ncbi_112789394	0	0.00580254	0.00518199	0.00817736	0.0051176	0	0.00295189	0	0.00685557	0	0	0.0141278
ncbi_112789426	ncbi_112789426	0	0	0.00118813	0	0	0	0	0	0	0	0	0
ncbi_112789434	ncbi_112789434	0.18004	0.100092	0.161397	0.284124	0.208714	0.168587	0.325126	0.122911	0.0892826	0.125373	0.154099	0.344931
ncbi_112789445	ncbi_112789445	0.050165	0.0592494	0.0482145	0.0380205	0.0467426	0.0331105	0.0292818	0.0848471	0.0530867	0	0.0531332	0.0558304
ncbi_112789462	ncbi_112789462	0.538514	0.822943	0.415163	0.171446	0.288144	0.465554	0.102369	1.77239	1.93054	0.0465947	3.57028	0.198367
ncbi_112789471	ncbi_112789471	0.00735994	0.0223011	0.00814341	0.00452643	0.0207797	0.0232072	0.00896033	0	0	0	0	0
ncbi_112789478	ncbi_112789478	0.675969	0.608554	0.734831	0.207461	0.539146	0.496995	0.10634	0.998748	0.796413	0.347236	0.736433	0.339037
ncbi_112789499	ncbi_112789499	0.0427692	0.0507672	0.0423394	0.0316637	0.0214927	0.0408732	0.0386966	0	0.0923098	0.0337679	0.0275616	0.0511403
ncbi_112789507	ncbi_112789507	0.00675444	0	0.00582835	0	0	0	0.00232253	0	0	0	0	0
ncbi_112789516	ncbi_112789516	0.0284075	0.0153048	0.0114749	0.0238439	0.0246352	0.0246787	0.023937	0	0.0343499	0.0650602	0.0236913	0.0742314
ncbi_112789525	ncbi_112789525	0.0197269	0.019256	0.00936159	0.0166037	0.0224462	0.0169278	0.0155934	0.0498211	0.0255645	0	0.00989268	0
ncbi_112789577	ncbi_112789577	0	0	0	0	0	0	0	0	0	0	0.0210232	0.00584693
ncbi_112789595	ncbi_112789595	0.0106069	0.0228668	0.0166723	0.0264004	0.0126267	0.00838346	0.0133186	0.00967859	0.0269154	0.0216382	0	0.0155962
ncbi_112789607	ncbi_112789607	0.0591058	0.0613981	0.0527335	0.0147534	0.0376336	0.0291809	0.00640191	0.185317	0.0993234	0	0.0602992	0.0685513
ncbi_112710912	ncbi_112710912	0	0	0	0	0	0	0	0	0	0	0	0.0209753
ncbi_112789616	ncbi_112789616	0.00361258	0	0.00967426	0	0	0	0	0	0.0170596	0	0	0
ncbi_112789626	ncbi_112789626	0.0217625	0.040857	0.03162	0.0471517	0.0295986	0.0358788	0.0306964	0.0106867	0.0153233	0.064855	0.0193486	0.046459
ncbi_112789643	ncbi_112789643	0.00330364	0	0	0	0.00394796	0.00283066	0.00187717	0.0301552	0.0141963	0.0139491	0	0
ncbi_112789651	ncbi_112789651	0.0280423	0.0121329	0.0152754	0.0191006	0.00397493	0.00800371	0.0153071	0	0.0149205	0.013274	0	0.11635
ncbi_112789657	ncbi_112789657	0.034829	0.0346277	0.0474355	0.0106227	0.0283258	0.0158632	0.00402667	0.739873	0.167508	0.0484144	0.0139091	0
ncbi_112789664	ncbi_112789664	0.015592	0.0363493	0.0259767	0.011939	0.0138661	0.0168324	0.0194444	0.030288	0.041365	0.0570022	0.0351734	0
ncbi_112789681	ncbi_112789681	0.049717	0.0448557	0.0328385	0.0264728	0.0270504	0.0209793	0.0226637	0	0.0219313	0.0144299	0.035509	0.0377314
ncbi_112789687	ncbi_112789687	0	0	0	0	0	0	0.00135789	0	0	0	0	0
ncbi_112789693	ncbi_112789693	0.012751	0.00452405	0.0101462	0.0130207	0.00576713	0.0078156	0.00945981	0	0	0.0122498	0	0
ncbi_112789707	ncbi_112789707	0.00405396	0.00428858	0.009776	0	0.00848925	0.00720796	0.00117118	0	0.0301979	0	0	0
ncbi_112789711	ncbi_112789711	0.16136	0.106176	0.158393	0.171191	0.156316	0.0957678	0.187747	0.0753111	0.251527	0.406845	0.0651168	0.159197
ncbi_112789726	ncbi_112789726	0.0119534	0.00353484	0.00391211	0.0198797	0.0165654	0.0118588	0.011557	0	0.0326817	0.0233984	0	0.00838427
ncbi_112789742	ncbi_112789742	0.0205044	0.0335142	0.0257673	0.0219776	0.0114775	0.0244598	0.00886618	0.0398054	0.0498155	0	0.0324752	0
ncbi_112789751	ncbi_112789751	0.0538086	0.0270489	0.0454928	0.0412337	0.0644343	0.028873	0.0580528	0.0649222	0.0896784	0	0.059184	0.0172314
ncbi_112789757	ncbi_112789757	0.0179013	0.0294881	0.0160826	0.0142142	0.013782	0.0199711	0.0110009	0	0.00686276	0	0.035058	0.0264978
ncbi_112789763	ncbi_112789763	0	0	0	0	0.00321475	0	0.00125692	0	0	0	0	0
ncbi_112789773	ncbi_112789773	0.0504831	0.046263	0.0312759	0.0483145	0.0364483	0.0618636	0.0463268	0.133455	0.00645653	0	0.0582139	0.03158
ncbi_112789789	ncbi_112789789	0.0315029	0.0379101	0.0210137	0.0460152	0.0489595	0.0266249	0.0445512	0	0.0568064	0.0886768	0.0276684	0.0358512
ncbi_112710927	ncbi_112710927	0.00311976	0	0.00206491	0.00388993	0.00302814	0	0.00142418	0	0	0	0	0
ncbi_112789808	ncbi_112789808	0.147016	0.13038	0.139862	0.109483	0.0916322	0.137348	0.126794	0.241967	0.125485	0.165359	0.290304	0.112616
ncbi_112789801	ncbi_112789801	0.0256073	0.0205734	0.0405335	0.0557706	0.0371178	0.0622077	0.0576322	0	0.0447444	0.0216382	0.0481668	0.0570203
ncbi_114925736	ncbi_114925736	0.00558488	0.0249296	0.00982283	0.0320405	0.00604728	0.019689	0.029797	0.00962145	0.0255809	0	0	0.00560433
ncbi_112789822	ncbi_112789822	0.0121055	0.0153008	0.011312	0.0136097	0.0100764	0.0164836	0.00993524	0	0.022933	0	0	0.00668824
ncbi_112789815	ncbi_112789815	0.018734	0.0174189	0.0199289	0.00728444	0.00839016	0.00272889	0.00352733	0.0836345	0.0235698	0	0.0676225	0
ncbi_112789835	ncbi_112789835	0.0185302	0.0127946	0.0309003	0.0160084	0.0239767	0.00655918	0.0156055	0.0663925	0.0512105	0.0481568	0.0127846	0.0341414
ncbi_112789827	ncbi_112789827	0.10531	0.0512186	0.142466	0.0857585	0.105245	0.0687392	0.0829032	0.0781943	0.141887	0.298346	0.014035	0.0857713
ncbi_112789844	ncbi_112789844	0.0148668	0.036547	0.0169831	0.00188781	0.00997138	0	0.00412352	0.14823	0.0504185	0	0.0561877	0
ncbi_112789873	ncbi_112789873	0.00620146	0.00460065	0.0111766	0.00757598	0.0106291	0	0.00222914	0.0118377	0.026717	0	0	0.00553736
ncbi_112789882	ncbi_112789882	0.105819	0.0695655	0.13025	0.14247	0.104923	0.101695	0.119415	0.0645601	0.136559	0.11372	0.0177946	0.068364
ncbi_112710934	ncbi_112710934	0.0166815	0.0180957	0.00863327	0.013643	0.0332043	0.00866417	0.0118294	0	0	0	0.0274583	0.0266779
ncbi_112789904	ncbi_112789904	0.0296135	0.0363432	0.0335885	0.0517084	0.0363523	0.0464146	0.048244	0	0.0219958	0.0122498	0.0195741	0.0300694
ncbi_112789910	ncbi_112789910	0.0853393	0.110576	0.0872147	0.0410381	0.0996514	0.0884073	0.0669884	0.0784767	0.172981	0.0810462	0.050903	0.102354
ncbi_112789916	ncbi_112789916	0.00365747	0.0103992	0	0.00576147	0.00866194	0.00715496	0.00768499	0	0	0	0.025014	0
ncbi_112789940	ncbi_112789940	0.0424193	0.00849405	0.0453588	0.0326223	0.0488481	0.0376048	0.0395134	0.0342131	0.0388904	0	0	0.0467597
ncbi_112789956	ncbi_112789956	0.0215589	0.0171456	0.0200078	0.0273947	0.0165784	0.0154883	0.0120974	0.0181897	0.0974622	0	0	0
ncbi_112789975	ncbi_112789975	0.0124637	0.025413	0.0168191	0.0138482	0.0249676	0.0260757	0.0309719	0.0252972	0.0183063	0.0493279	0	0.00546106
ncbi_112789985	ncbi_112789985	0.00511179	0.00490265	0.00651408	0.00637119	0	0	0.00976257	0	0	0	0	0.0239622
ncbi_112789996	ncbi_112789996	0	0	0.00625746	0	0	0	0.00120052	0	0.00665768	0	0	0
ncbi_112789998	ncbi_112789998	0.0225001	0.0311539	0.015613	0.0159761	0.00683464	0.014774	0.00838922	0.131395	0.0366895	0	0.0855999	0.00622517
ncbi_112790007	ncbi_112790007	0.00339246	0	0.00483559	0.00147364	0	0	0	0	0	0	0	0
ncbi_112710941	ncbi_112710941	0.023322	0.00517899	0.0158722	0.0105757	0.0126819	0.0195456	0.00116786	0	0	0	0.07725	0.0558628
ncbi_112790016	ncbi_112790016	0.064619	0.0824566	0.060507	0.0472221	0.107706	0.0513354	0.0239988	0.116434	0.164964	0.176117	0.255671	0.166514
ncbi_112790024	ncbi_112790024	0.0379993	0.0556816	0.0373136	0.0764057	0.0379492	0.0561441	0.0506309	0.034992	0.0214961	0.0806429	0.0459599	0.0556702
ncbi_112790038	ncbi_112790038	0.0746481	0.049948	0.111637	0.0336528	0.0263929	0.0401822	0.0236377	0.434032	0.726832	0.0395646	0.0597284	0.0114071
ncbi_112790050	ncbi_112790050	0.358884	0.38148	0.41556	0.398784	0.321318	0.377351	0.535523	0.400539	0.431484	0.352962	0.317894	0.753772
ncbi_112790046	ncbi_112790046	0.0389414	0.0549833	0.0573035	0.0197317	0.043452	0.0244157	0.0551356	0.0877167	0.060663	0.089328	0.0174708	0.0548331
ncbi_112790074	ncbi_112790074	0.183866	0.10634	0.202651	0.341888	0.193991	0.155406	0.331251	0.198664	0.107036	0.170609	0.0454493	0.427006
ncbi_112790059	ncbi_112790059	0.0826063	0.0473236	0.0682794	0.0484484	0.0305649	0.0524136	0.0545995	0.112451	0.0433718	0.0321594	0.0349157	0.00880973
ncbi_112790089	ncbi_112790089	0.0170797	0.00794241	0.0115136	0.011323	0.0194833	0.0172131	0.00774822	0.078725	0	0.0287575	0	0
ncbi_112710955	ncbi_112710955	0.007582	0	0.0024019	0.0031718	0	0	0.00136239	0	0.0982889	0	0	0.0281631
ncbi_112710960	ncbi_112710960	0.000429891	0	0.00209048	0.00269496	0	0	0.00282659	0.0774398	0	0	0	0
ncbi_112790099	ncbi_112790099	0.185654	0.190027	0.167066	0.228365	0.177503	0.166483	0.184425	0.0797429	0.360807	0.216369	0.12618	0.233755
ncbi_112790106	ncbi_112790106	0.267356	0.160511	0.26161	0.324069	0.211476	0.225186	0.318225	0.318598	0.291496	0.438405	0.164748	0.406124
ncbi_112761988	ncbi_112761988	0.00744025	0.0063857	0.00627382	0.00444706	0.0065388	0.00870186	0.00314579	0.0366072	0.0323272	0.0787991	0.0222777	0
ncbi_112790113	ncbi_112790113	0.0437378	0.0468869	0.038741	0.037481	0.0394909	0.0641965	0.0458918	0.0434594	0.0419776	0.114947	0	0.0168789
ncbi_112790120	ncbi_112790120	0.0927752	0.0767144	0.0850899	0.100779	0.108761	0.121406	0.0935863	0.0380026	0.106796	0.0700463	0.0936571	0.0981202
ncbi_112790130	ncbi_112790130	0.0675119	0.0313817	0.0822763	0.0781836	0.0536025	0.038527	0.115626	0.0581247	0.0832523	0.0287365	0.104533	0.0683713
ncbi_112790139	ncbi_112790139	0.006487	0	0.00171601	0.00247083	0	0	0.00143583	0.0220405	0.0389649	0	0	0
ncbi_112790155	ncbi_112790155	0.0461129	0.0248157	0.0285176	0.021364	0.0284805	0.0213541	0.0170657	0.045291	0.0308584	0.0127008	0.0245483	0.0476561
ncbi_114925883	ncbi_114925883	0	0	0	0.00313185	0.00768101	0	0.00155704	0	0	0	0	0
ncbi_112790186	ncbi_112790186	0.00157958	0.00492723	0.0041199	0	0.00344145	0.00382801	0.00108179	0	0	0	0	0
ncbi_112790196	ncbi_112790196	0.200777	0.131789	0.191452	0.260437	0.147974	0.147605	0.196311	0.00943507	0.0715821	0.171122	0.035516	0.237798
ncbi_112790220	ncbi_112790220	0.00927738	0	0.0107429	0.0159022	0.00307117	0	0.00846256	0	0	0	0	0.00614202
ncbi_112790249	ncbi_112790249	0.0436215	0.0366228	0.0285797	0.0261958	0.0391261	0.007799	0.0381534	0.0300944	0	0.0533903	0.0523627	0.03397
ncbi_112710997	ncbi_112710997	0.00602816	0	0.00148257	0.00390133	0.00365249	0.00257375	0.00610911	0	0.0262963	0.0230455	0	0.0190995
ncbi_112790266	ncbi_112790266	0.143715	0.142516	0.156253	0.135662	0.121278	0.15125	0.154151	0.229905	0.0954576	0.177376	0.157321	0.152992
ncbi_112790281	ncbi_112790281	0.59512	0.383145	0.588867	0.460641	0.489696	0.54693	0.605168	0.510133	0.343671	0.637156	0.419325	0.450519
ncbi_112790290	ncbi_112790290	0.0508639	0.0369042	0.0533487	0.0478507	0.0404633	0.0712953	0.0332697	0	0.0137971	0.131195	0.0387187	0.0469622
ncbi_112790298	ncbi_112790298	0.073618	0.128771	0.0905503	0.0348186	0.0918363	0.0215563	0.0250054	0.27155	0.0623715	0	0.104476	0.031959
ncbi_112790310	ncbi_112790310	0	0.0160813	0.0114644	0.00213672	0.00419539	0	0.00372532	0.0181897	0	0	0.0497405	0
ncbi_112790324	ncbi_112790324	0.122227	0.110882	0.125627	0.0823271	0.0878461	0.0457693	0.0996435	0.127355	0.263052	0.148334	0.100092	0.0740469
ncbi_112790337	ncbi_112790337	0.0236477	0.055071	0.026002	0.0143566	0.0145837	0.019733	0.0139429	0.0118377	0	0	0.0135766	0.0311911
ncbi_112790344	ncbi_112790344	0.0375086	0.0427353	0.0475225	0.0377	0.0359486	0.075014	0.0758589	0.0476635	0	0	0.0133651	0.0746324
ncbi_112790350	ncbi_112790350	0.058887	0.036011	0.0569535	0.0625286	0.0783865	0.067762	0.0712887	0.0118377	0.0377656	0.111176	0.00937081	0.0787711
ncbi_112790358	ncbi_112790358	0.00174693	0	0.00159213	0	0	0	0	0	0.0210544	0	0	0
ncbi_112790363	ncbi_112790363	0.0208262	0.0190497	0.0442895	0.0288355	0.02119	0.0469651	0.0131849	0.0321982	0.0120497	0.0102435	0.0588029	0
ncbi_112790375	ncbi_112790375	0.0493793	0.0153316	0.0375383	0.0237989	0.0256098	0.0211904	0.0351488	0	0.0490784	0.0750468	0	0.0766286
ncbi_112790372	ncbi_112790372	0.0394342	0.0365421	0.0598003	0.0296446	0.0143248	0.0168727	0.0302735	0.0561975	0.0151388	0.190267	0.0424434	0.0304838
ncbi_112790379	ncbi_112790379	0.178454	0.113868	0.142152	0.108725	0.125424	0.114978	0.0965026	0.160771	0.362837	0.181894	0.205231	0.0913162
ncbi_112790389	ncbi_112790389	0.0590905	0.0531731	0.0547009	0.0576882	0.0490663	0.0519163	0.0492804	0.0479077	0.0907064	0.210451	0.0696678	0.0616435
ncbi_112790403	ncbi_112790403	0.203301	0.139409	0.250101	0.228876	0.175864	0.183153	0.204511	0.49683	0.3258	0.172003	0.163676	0.328996
ncbi_112790417	ncbi_112790417	0.00702056	0	0.00152316	0.00139373	0	0	0	0.054721	0.00635697	0	0	0
ncbi_112790423	ncbi_112790423	0.0578481	0.0504473	0.0612091	0.0619593	0.0821251	0.0517045	0.0443997	0.0844782	0.145089	0	0.0585745	0.0756283
ncbi_112790454	ncbi_112790454	0	0.00631622	0	0	0	0	0	0	0	0	0	0
ncbi_112711014	ncbi_112711014	0	0	0.00152254	0	0	0	0	0	0	0	0	0
ncbi_112790462	ncbi_112790462	0.0592014	0.0902227	0.0719974	0.0773677	0.0772172	0.14576	0.0542531	0	0.0959971	0.176965	0.0358111	1.02088
ncbi_112790471	ncbi_112790471	0.324439	0.292981	0.260462	0.25533	0.203465	0.223871	0.348996	0.388751	0.273419	0.147002	0.22612	0.271274
ncbi_112790483	ncbi_112790483	0.00872514	0.00797215	0.00142258	0.00589218	0.0104679	0	0.00195188	0	0	0	0.0244973	0
ncbi_112790490	ncbi_112790490	0.0405774	0.0301966	0.0363819	0.0612419	0.0449124	0.0282051	0.0610176	0.0440238	0.0372683	0.0144299	0.0441878	0.0497924
ncbi_112790504	ncbi_112790504	1.67226	1.00859	1.87327	0.556784	1.10869	0.951042	0.310937	2.69181	1.72451	1.00554	1.24298	0.632129
ncbi_112790512	ncbi_112790512	0.000721435	0	0	0	0	0	0.00131815	0	0	0	0	0
ncbi_112790525	ncbi_112790525	0	0	0.00166317	0	0.00505297	0.00256101	0	0	0	0	0	0
ncbi_112790551	ncbi_112790551	0.00127093	0	0.0033195	0	0	0	0	0	0.0267123	0	0	0
ncbi_112790565	ncbi_112790565	0.624747	0.508627	0.741485	0.412439	0.475257	0.569559	0.569786	0.600632	0.496582	0.642287	0.737494	0.758535
ncbi_112790571	ncbi_112790571	0.00197344	0	0	0	0	0	0	0	0	0	0	0
ncbi_112790583	ncbi_112790583	15.0217	11.0856	16.0078	14.3538	12.4065	16.2434	18.9057	9.2205	8.23868	11.7885	10.8475	12.4213
ncbi_112790587	ncbi_112790587	0.0437466	0.0775122	0.0615319	0.0623154	0.0566293	0.0320122	0.0558513	0.152696	0.0122749	0.249054	0.0751352	0.0792352
ncbi_112790595	ncbi_112790595	0.0092681	0	0.0042088	0.00723397	0.0140648	0.0153869	0.00377236	0	0	0	0	0.0176504
ncbi_112790609	ncbi_112790609	0.125198	0.135208	0.15375	0.0838815	0.0971743	0.0998376	0.091087	0.127644	0.197818	0.12003	0.128592	0.0745055
ncbi_112790618	ncbi_112790618	0.0419524	0.0510249	0.05285	0.043471	0.044767	0.0179294	0.0268759	0.127044	0.093433	0	0.0962584	0.0315894
ncbi_112790646	ncbi_112790646	4.05882	3.11118	3.99823	5.42796	3.6367	3.63243	5.95053	2.58767	2.89039	3.74922	3.24934	4.74154
ncbi_112790698	ncbi_112790698	0.0390791	0.0268416	0.0538433	0.0595074	0.0671697	0.0343086	0.0747716	0.00943507	0.0534144	0	0.0623436	0.111962
ncbi_112711043	ncbi_112711043	0.00844673	0	0.00537955	0.00261764	0.00339206	0	0.00562724	0	0	0.0493279	0	0
ncbi_112790728	ncbi_112790728	0.0875355	0.0558415	0.112906	0.114002	0.100129	0.0511154	0.122013	0	0.0221942	0.0774567	0.077292	0.16233
ncbi_112790657	ncbi_112790657	0.00614366	0	0.0106185	0.00565124	0	0.0244805	0.00306608	0	0	0	0	0.127138
ncbi_112790690	ncbi_112790690	0.218449	0.133888	0.200209	0.246514	0.215033	0.22758	0.316575	0.159025	0.162348	0.254709	0.115622	0.220254
ncbi_112790652	ncbi_112790652	0.00623067	0	0.00532474	0.0152608	0.00210178	0	0.00389628	0	0.0149205	0.127884	0.0112539	0
ncbi_112790666	ncbi_112790666	0.0718799	0.0567174	0.0454143	0.0324854	0.0620743	0.0431649	0.0164164	0.0790668	0.0897533	0	0.0299307	0.0181013
ncbi_112790714	ncbi_112790714	0.00973228	0.0133499	0.00527977	0.00237598	0.0108064	0.00321069	0.00290231	0	0	0	0	0
ncbi_112790707	ncbi_112790707	0.0214163	0.0182866	0.0363161	0.00413445	0.0206197	0.00827603	0.00767892	0	0.0201088	0	0.0355936	0.0200136
ncbi_112788926	ncbi_112788926	0	0	0.00147145	0.00117559	0	0	0	0	0.0129131	0	0.0197273	0
ncbi_112790755	ncbi_112790755	0.00263188	0.0230287	0.00976069	0.00211625	0.0117575	0	0.00313455	0	0	0	0	0
ncbi_112790762	ncbi_112790762	0.00327723	0.00602708	0.00188527	0	0.00309252	0	0.00138581	0	0	0	0	0
ncbi_112790787	ncbi_112790787	0.316576	0.306369	0.374557	0.325869	0.2523	0.263045	0.315099	0.10332	0.14089	0.20796	0.329185	0.208482
ncbi_112790773	ncbi_112790773	0.0492444	0.0432877	0.0564154	0.043416	0.0696745	0.0137202	0.0138945	0.177583	0.0331749	0.0623461	0.122573	0.119805
ncbi_112790801	ncbi_112790801	0.0371997	0.0140796	0.0335876	0.0207255	0.015752	0.019156	0.0285011	0.0134368	0.103126	0.0230455	0.0238736	0.00553736
ncbi_112790810	ncbi_112790810	0.0693957	0.0453061	0.056888	0.0105373	0.0187742	0.00936719	0.0135491	0.0236079	0.145342	0.0796979	0.0126641	0.0124852
ncbi_112789710	ncbi_112789710	0.012971	0.011326	0.0252086	0.0104536	0.027042	0	0.00569708	0.0537916	0.0246846	0	0.0179691	0.0192648
ncbi_112790833	ncbi_112790833	0.0101005	0.0153918	0.016418	0.0126372	0.00916635	0.00239193	0.0224008	0	0.0296971	0	0.0185904	0
ncbi_112790829	ncbi_112790829	0.00973638	0.0215295	0.0109732	0.00683651	0.00397702	0.0128565	0.00219495	0	0	0	0.0148354	0
ncbi_112711074	ncbi_112711074	0.0065684	0	0.00624918	0.00234672	0.0107903	0	0	0	0.0172764	0	0	0
ncbi_112790436	ncbi_112790436	0.00130173	0	0.00500972	0.0054137	0	0	0.0018521	0	0	0	0	0
ncbi_112790845	ncbi_112790845	0.0311254	0.0397571	0.046928	0.037835	0.0314219	0.0203767	0.0170786	0.0279504	0.115221	0.0194587	0.140282	0.0906944
ncbi_112790852	ncbi_112790852	0.00956202	0.00403775	0.0189366	0.0120191	0.00782518	0.00261324	0.0233674	0.103373	0.00876838	0.0127008	0.0434825	0.0452967
ncbi_112790880	ncbi_112790880	0.002764	0	0.00209345	0.00346532	0.00397702	0.00697626	0.00201591	0	0	0	0	0
ncbi_112790906	ncbi_112790906	0.0472048	0.0725294	0.0656902	0.0180842	0.0572936	0.0465909	0.00491533	0.095371	0.0220245	0	0.11878	0
ncbi_112790914	ncbi_112790914	0.350597	0.283503	0.338003	0.299392	0.281559	0.275093	0.343322	0.140605	0.28115	0.303892	0.351165	0.314338
ncbi_112711101	ncbi_112711101	0	0.00256866	0.00273172	0	0	0	0	0	0	0	0	0
ncbi_112790929	ncbi_112790929	0.0813539	0.0959079	0.0903539	0.0518777	0.10748	0.0351991	0.032605	0.0546082	0.0882161	0.0623461	0.151368	0
ncbi_112790921	ncbi_112790921	0.0339616	0.0407593	0.0175863	0.0163212	0.0183108	0.0579646	0.0128546	0	0.00704847	0.0107225	0.0304509	0.0309488
ncbi_112790939	ncbi_112790939	0	0	0.00100328	0	0.00372625	0.00393256	0.00173397	0.0249252	0	0	0.0144733	0
ncbi_112790963	ncbi_112790963	0.238229	0.159344	0.221379	0.279811	0.224234	0.166495	0.320648	0.11531	0.249313	0.188446	0.200245	0.274473
ncbi_112790991	ncbi_112790991	2.31047	1.59566	2.34303	1.09116	1.73378	2.69324	0.55769	1.88072	2.85442	1.29047	1.99239	1.00657
ncbi_112790996	ncbi_112790996	0.0397211	0.0378808	0.0494841	0.0427336	0.0414856	0.0392642	0.0455599	0.0284286	0.0187253	0.0336038	0.0315854	0.0183046
ncbi_112791009	ncbi_112791009	0.0279041	0.0492574	0.0180513	0.0188568	0.0362352	0.0193729	0.0110816	0	0.0450694	0	0.0235244	0.0610735
ncbi_112791021	ncbi_112791021	0.0370745	0.0481829	0.053338	0.0469836	0.0490203	0.0355727	0.0426358	0.0776534	0.0407379	0.0441784	0.0689524	0.0145579
ncbi_112791022	ncbi_112791022	0.0879237	0.0735205	0.054887	0.0479898	0.0462435	0.0609481	0.0308694	0	0.195908	0	0.0764887	0.0181824
ncbi_112791030	ncbi_112791030	0.0543759	0.0708575	0.0692463	0.0519017	0.0472567	0.0816195	0.0322797	0.0175131	0.0630006	0.100904	0.0648915	0.0949866
ncbi_112791040	ncbi_112791040	0.0207507	0.022942	0.0336394	0.0283748	0.0301579	0.0133834	0.0205976	0	0	0	0.0158438	0.0943091
ncbi_112791054	ncbi_112791054	0.147343	0.176131	0.134075	0.212569	0.185214	0.170457	0.225597	0.0175131	0.120145	0.439841	0.157741	0.116571
ncbi_112791060	ncbi_112791060	0.0112816	0.00613714	0.00469402	0.017805	0.0310545	0.0138984	0.0167024	0	0.0371335	0.033289	0	0.0572539
ncbi_112790465	ncbi_112790465	0.0874864	0.0383656	0.0539654	0.0173262	0.0204384	0.079788	0.0111129	0	0.078197	0.0609886	0.0558026	1.12995
ncbi_112791069	ncbi_112791069	0	0	0	0.000747587	0.00381457	0	0	0	0	0.0144299	0	0
ncbi_112791077	ncbi_112791077	0.143009	0.141277	0.0898667	0.202201	0.157162	0.125952	0.220855	0.133318	0.119477	0.306579	0.0995881	0.413149
ncbi_112791085	ncbi_112791085	0.00116067	0	0.00135533	0	0	0	0.00409076	0	0	0	0	0.00584693
ncbi_112791093	ncbi_112791093	0.00329495	0.012271	0.00205805	0.00344671	0.00596017	0	0.00179716	0	0	0.0568618	0	0.0563888
ncbi_112791103	ncbi_112791103	0	0	0.00210218	0.00142748	0	0	0	0	0	0	0.0141731	0
ncbi_112791108	ncbi_112791108	0.00469087	0	0.00321739	0.000798909	0.00679338	0.0204855	0	0	0.115611	0	0.0172392	0
ncbi_112791112	ncbi_112791112	0.00142563	0.00661045	0.0104731	0	0	0.00295837	0.00635788	0	0	0	0.0301813	0
ncbi_112791164	ncbi_112791164	0.00523851	0	0.00501368	0.00165487	0	0.00809226	0	0	0.00780385	0	0	0
ncbi_112791155	ncbi_112791155	0.0264719	0.018738	0.020793	0.0264271	0.033112	0.0206714	0.0312033	0.0736759	0.0076915	0	0.0447378	0.0513145
ncbi_112791168	ncbi_112791168	0.0101283	0.0224081	0	0	0.00336042	0.00358345	0.00279204	0.0296181	0	0	0.0158438	0
ncbi_112791179	ncbi_112791179	0.0111224	0.0146762	0.0120438	0.00354733	0.0091574	0	0	0.139215	0.0824159	0	0	0.00783469
ncbi_112791187	ncbi_112791187	0.161039	0.174865	0.202072	0.075409	0.153204	0.129132	0.040936	0.16617	0.143859	0.0122498	0.24903	0.0559967
ncbi_112791196	ncbi_112791196	0.0386107	0.0280264	0.0330622	0.00548672	0.0405103	0.0300443	0.00661695	0	0.134371	0.050298	0.0592625	0.0170028
ncbi_112791203	ncbi_112791203	0.173377	0.15786	0.193888	0.105999	0.114834	0.15516	0.0642166	0.0739232	0.24875	0.271675	0.210411	0.0264787
ncbi_112791220	ncbi_112791220	0.00745933	0.00875903	0.0123057	0.00549108	0.030377	0.00272889	0.00800102	0.0459825	0.0965264	0.119332	0.0335642	0.0122836
ncbi_112791228	ncbi_112791228	0	0	0	0	0	0	0.00109218	0	0	0	0	0
ncbi_112791237	ncbi_112791237	0.398926	0.3822	0.409531	0.472838	0.371027	0.336372	0.526938	0.193012	0.314319	0.343888	0.206363	0.535628
ncbi_112790617	ncbi_112790617	0	0	0	0.000817948	0	0	0	0	0	0	0	0
ncbi_112791320	ncbi_112791320	0.0358843	0.0154558	0.0261467	0.02789	0.0324188	0.0343987	0.0113001	0	0.066803	0	0.0371056	0.0135586
ncbi_112791366	ncbi_112791366	0.903792	0.71088	0.923146	0.915516	0.771847	0.87037	1.05026	0.650011	0.738861	0.90109	0.663952	0.876122
ncbi_112791373	ncbi_112791373	0.612075	0.646496	0.618609	0.89006	0.816921	0.7415	0.760188	0.783237	1.05501	1.08291	0.647104	1.76884
ncbi_112791382	ncbi_112791382	0.65565	0.428716	0.605633	0.568529	0.468755	0.560148	0.626988	0.528026	0.268923	0.365526	0.569175	0.555105
ncbi_112791390	ncbi_112791390	0.0432594	0.0470471	0.0362666	0.0281905	0.0136287	0.0305297	0.0104996	0.114131	0.0390219	0	0.0184575	0
ncbi_112791402	ncbi_112791402	0.0106352	0.0197716	0.00429318	0.0046528	0.00877452	0.00853436	0.00581296	0	0	0	0.0184458	0
ncbi_112791410	ncbi_112791410	0.00204426	0	0.0016412	0	0	0	0	0	0	0	0	0
ncbi_112791420	ncbi_112791420	0.122785	0.111143	0.115107	0.0835673	0.0854638	0.155255	0.0711722	0.0766642	0.29561	0.0590053	0.176852	0.218856
ncbi_112791433	ncbi_112791433	0.00698932	0	0.00189418	0.00139984	0.00383585	0	0	0	0	0	0	0
ncbi_112791439	ncbi_112791439	0.0410231	0.0558519	0.0530672	0.0298772	0.0340784	0.0291111	0.0240159	0	0.0659384	0	0.0973269	0.073319
ncbi_114924386	ncbi_114924386	0.00170109	0	0	0	0	0	0	0	0	0	0	0
ncbi_112791449	ncbi_112791449	0.0496901	0.0269538	0.0523454	0.0347412	0.0423584	0.0381751	0.0533452	0.058607	0.0330469	0.0336038	0.0198829	0.0633613
ncbi_112791461	ncbi_112791461	0	0	0	0	0	0	0	0	0.0310718	0	0	0
ncbi_112791477	ncbi_112791477	0.0497184	0.0385974	0.0409182	0.0126698	0.0257307	0.0708728	0.0128619	0.0167184	0.043797	0	0.0834148	0
ncbi_112791506	ncbi_112791506	0.34261	0.27882	0.350922	0.380498	0.339826	0.401915	0.345682	0.339345	0.502352	0.176862	0.343305	0.336581
ncbi_112791492	ncbi_112791492	0.0787188	0.0631337	0.0832829	0.0402067	0.0473212	0.0553288	0.0368099	0.0996631	0.180539	0.176387	0.111336	0.129666
ncbi_112791516	ncbi_112791516	0.0704518	0.0527955	0.076139	0.0569522	0.0677899	0.0347441	0.0399966	0.111265	0.039342	0	0	0.0394718
ncbi_112791542	ncbi_112791542	0.0297831	0.0568593	0.0264273	0.0304438	0.0433873	0.0312931	0.017039	0.0499386	0.0699372	0.0536222	0.0596275	0.00651254
ncbi_112791526	ncbi_112791526	0.00308218	0.00575807	0.00352346	0.00238298	0.00490869	0.00687322	0	0	0	0.050298	0.0153903	0
ncbi_112791533	ncbi_112791533	1.01295	0.915852	1.07489	0.654535	0.889061	0.805961	0.53385	0.842319	1.10421	0.65986	0.955026	0.515366
ncbi_112791550	ncbi_112791550	0.0219056	0.0280596	0.020153	0.0135356	0.00997563	0.0185701	0.0131253	0.0561975	0.00931602	0	0.0344863	0.0497877
ncbi_112791577	ncbi_112791577	0.322232	0.51482	0.35671	0.205403	0.397362	0.195585	0.134625	0.736327	0.32351	0.132726	1.25008	0.104989
ncbi_112792737	ncbi_112792737	0	0	0	0	0.00460676	0	0	0	0	0	0	0
ncbi_112791584	ncbi_112791584	0.00173885	0	0	0	0	0	0	0	0	0	0	0
ncbi_112791602	ncbi_112791602	0.0890826	0.10968	0.0909328	0.062358	0.0823058	0.107964	0.044002	0.135947	0.0761844	0	0.216762	0.039833
ncbi_112791594	ncbi_112791594	0.0717622	0.0742822	0.0838353	0.0540052	0.100973	0.0457873	0.0555381	0.0411787	0.136167	0.0528015	0.064414	0.0811279
ncbi_112791623	ncbi_112791623	0.522241	0.559114	0.516391	0.315585	0.430255	0.498885	0.26648	0.504012	0.583264	0.457774	0.426471	0.356245
ncbi_112791631	ncbi_112791631	0.0674747	0.0722713	0.0568398	0.0161098	0.027096	0.0650737	0.0196398	0	0	0	0.129543	0.727756
ncbi_112791646	ncbi_112791646	0.0365036	0.0341153	0.0475822	0.0192859	0.0314609	0.0343044	0.0342951	0.0304403	0.0295434	0.0399537	0	0.0852116
ncbi_112795640	ncbi_112795640	0.00168659	0	0	0.00372794	0	0	0.00382448	0	0	0	0	0
ncbi_112791725	ncbi_112791725	0.0381287	0.0513762	0.0350703	0.0203629	0.0416042	0.00503478	0.0106338	0.0837121	0.0467391	0.0736675	0.0588411	0
ncbi_112791655	ncbi_112791655	0.0736444	0.0391478	0.0913004	0.0682151	0.0690065	0.087777	0.0761705	0.0920981	0.0765415	0	0.0918813	0.0498695
ncbi_112791664	ncbi_112791664	0.0997136	0.106024	0.0858871	0.102646	0.08167	0.0985578	0.0715504	0.0367501	0.0678607	0.06679	0.0262005	0.0573729
ncbi_112791677	ncbi_112791677	0.0520916	0.0260858	0.0403101	0.0496806	0.0547826	0.0504819	0.0712824	0.0561975	0.0171378	0.0246716	0.073901	0.0783392
ncbi_112791690	ncbi_112791690	0.130084	0.125368	0.119657	0.078606	0.0864929	0.129745	0.0846979	0.0252972	0.0927521	0.0717111	0.0833976	0.0804378
ncbi_112796374	ncbi_112796374	0.00602284	0.00594571	0.00774853	0.00256203	0	0	0	0	0.0263116	0	0.0276693	0
ncbi_112791699	ncbi_112791699	0	0	0	0.0012869	0	0	0	0	0	0	0	0
ncbi_112791710	ncbi_112791710	3.67163	2.59699	3.93545	1.32629	2.84661	3.65333	0.692745	3.3272	3.28645	1.5979	3.58768	2.07806
ncbi_112791717	ncbi_112791717	0.0285161	0.00957712	0.0259395	0.0220887	0.0324546	0.0158006	0.0132916	0.13105	0.114553	0.0581749	0	0.0380006
ncbi_112791739	ncbi_112791739	0.00974901	0	0.00617343	0.00544258	0.00866755	0.00256101	0.00655544	0.00962145	0	0	0.0232944	0
ncbi_112791749	ncbi_112791749	0.00345165	0	0	0	0	0	0.00119368	0	0	0	0	0
ncbi_112791771	ncbi_112791771	0	0	0	0.00102884	0	0	0	0	0	0	0	0
ncbi_112791777	ncbi_112791777	0.0160642	0.0261978	0.0130797	0.0246359	0.0314124	0.0259882	0.0164982	0	0.00838233	0	0.0418883	0.0141278
ncbi_112791786	ncbi_112791786	0.0233482	0.010986	0.0215458	0.0255793	0.0260995	0.0255343	0.0274007	0.0470026	0.0714019	0	0	0.0441422
ncbi_112791795	ncbi_112791795	0.00767845	0.0059209	0.0121664	0.00794104	0.00212899	0.0274222	0.0148089	0	0	0	0.0145938	0.0150943
ncbi_112792101	ncbi_112792101	0.0252496	0.021922	0.0216114	0.0183247	0.019565	0.0252384	0.017341	0	0.044745	0	0.0599969	0.0367162
ncbi_112798425	ncbi_112798425	0.00601612	0.0220666	0.00664564	0.00446217	0.00339206	0	0.00582468	0	0	0	0.0178814	0.0141278
ncbi_112791802	ncbi_112791802	0.118026	0.061483	0.118697	0.0527073	0.0819125	0.101912	0.0267162	0	0.218995	0.361886	0.0491557	0.0466924
ncbi_112791816	ncbi_112791816	0.0153206	0.0104691	0.0105346	0.00525136	0.00270928	0.0135038	0.0141215	0	0.057556	0	0.0194701	0
ncbi_112791806	ncbi_112791806	0.00682999	0.0208328	0.0055496	0.00784907	0.0103317	0.0130094	0.0120741	0	0	0	0	0.0112558
ncbi_112799877	ncbi_112799877	0	0	0	0	0	0.00398871	0	0	0	0	0	0
ncbi_112791825	ncbi_112791825	0.458023	0.319019	0.518004	0.137251	0.270774	0.187997	0.0793175	0.961801	0.53154	0.140291	0.380448	0.131301
ncbi_112791835	ncbi_112791835	0.0845957	0.0456046	0.0617619	0.0730231	0.0812048	0.0518077	0.102134	0.0516985	0.0743325	0.0373179	0.0310892	0.0682086
ncbi_112791842	ncbi_112791842	0.00487276	0	0.00429356	0	0	0	0.00135144	0	0	0	0	0
ncbi_112791851	ncbi_112791851	0.0207344	0.021079	0.0214127	0.0216971	0.0212061	0.0127413	0.0209687	0	0.0391432	0.0260396	0.0358543	0.0492061
ncbi_112792179	ncbi_112792179	0.0200346	0.00561874	0.0175072	0.0268508	0.00954436	0.0132213	0.0265057	0.0204088	0.0343655	0.0559425	0.0200013	0
ncbi_112791863	ncbi_112791863	0.227135	0.288777	0.218645	0.150074	0.169718	0.299475	0.143329	0.401286	0.866333	0.401715	0.426735	0.0953521
ncbi_112791879	ncbi_112791879	0.0714546	0.0283925	0.0586384	0.0410629	0.079293	0.0499051	0.026699	0.0565449	0.106156	0.0597193	0.0493499	0.0400913
ncbi_112791893	ncbi_112791893	0.0265364	0.0451855	0.0399307	0.0135901	0.0252308	0.00528233	0.000903891	0.18869	0.128117	0.0615309	0.0366619	0.0473225
ncbi_112791903	ncbi_112791903	0.0128205	0.0105636	0.0152266	0.0327663	0.0139296	0.0066992	0.01985	0	0.0298176	0	0	0.0147981
ncbi_112791910	ncbi_112791910	0.0334036	0.0140041	0.0271926	0.0221862	0.0282881	0.0376529	0.0260242	0.117405	0.0264747	0	0.0138328	0.0422305
ncbi_112791918	ncbi_112791918	0.912484	1.18662	0.901496	0.280777	0.741189	0.593904	0.157028	2.86534	1.58599	0.415155	3.09216	0.351693
ncbi_112791940	ncbi_112791940	0.0324618	0.0245063	0.0198909	0.010496	0.0205294	0.014559	0.00635607	0.0206297	0.00998018	0	0.0617341	0.0187004
ncbi_112791970	ncbi_112791970	0.158929	0.175005	0.160367	0.118336	0.111415	0.171466	0.182253	0.0825195	0.21821	0.11845	0.119065	0.0855973
ncbi_112791978	ncbi_112791978	0.00179361	0	0.00148198	0	0	0	0	0	0	0	0	0
ncbi_112791988	ncbi_112791988	0.0205698	0.0193388	0.0253239	0.0254323	0.023476	0.0240971	0.0237979	0	0.0475388	0	0.0173133	0.00587889
ncbi_112791998	ncbi_112791998	0.0694212	0.0294735	0.0869748	0.0310208	0.0289629	0.0292761	0.0264403	0.0759079	0.0163015	0.071	0.0559391	0.131986
ncbi_112792013	ncbi_112792013	0	0	0	0	0	0	0.00112429	0	0.0152464	0	0	0
ncbi_112792024	ncbi_112792024	0.116904	0.08748	0.108162	0.107459	0.129367	0.105376	0.11638	0.0458811	0.0290178	0.05352	0.0929219	0.108409
ncbi_112792050	ncbi_112792050	2.1453	1.64472	2.17438	2.16345	2.10516	1.71534	2.62578	1.57521	1.302	1.72298	1.57185	2.52813
ncbi_112792066	ncbi_112792066	0.121483	0.0890567	0.135467	0.119684	0.0870647	0.131987	0.101395	0.0142119	0.0990255	0	0.0289391	0.0517969
ncbi_112792074	ncbi_112792074	0.0296799	0.00543001	0.0135351	0.00213986	0.0117758	0.00800496	0.00282954	0.0326196	0.0472572	0	0.0567406	0
ncbi_112792092	ncbi_112792092	0.0459906	0.0251749	0.0535869	0.0362433	0.0439995	0.0475583	0.0555251	0	0.0512721	0	0.0208709	0.0158521
ncbi_112792096	ncbi_112792096	0.260605	0.426425	0.26065	0.162035	0.317186	0.226378	0.107948	0.604089	0.422683	0.0936661	0.661044	0.130858
ncbi_112792105	ncbi_112792105	0.00512753	0.012033	0.00776945	0.00638625	0	0	0.00760522	0	0	0	0	0.00838427
ncbi_112800374	ncbi_112800374	0	0	0	0	0	0	0	0	0.00496548	0	0	0
ncbi_112792126	ncbi_112792126	0.42286	0.333101	0.426716	0.340854	0.334137	0.344068	0.412164	0.315886	0.277955	0.356217	0.213688	0.301275
ncbi_112792134	ncbi_112792134	0.00283607	0.017341	0.00872167	0.00241546	0.0131605	0	0.00377342	0.0117702	0.0695758	0	0	0.040621
ncbi_112792156	ncbi_112792156	0.0385608	0.0531827	0.0375719	0.0163731	0.0364394	0.0270271	0.00893019	0.179095	0.0964883	0	0.105109	0
ncbi_112792173	ncbi_112792173	0.0251188	0.00605279	0.0237144	0.00577341	0.0135377	0.00797862	0.0127538	0	0.0139709	0	0.0440481	0
ncbi_112792182	ncbi_112792182	0	0	0	0	0	0	0.00128965	0	0	0	0	0
ncbi_112792190	ncbi_112792190	0.221402	0.151494	0.191178	0.109315	0.139265	0.197802	0.137608	0.101227	0.167636	0.138705	0.102619	0.24698
ncbi_112792217	ncbi_112792217	0.0704367	0.0963142	0.0714825	0.0502347	0.0434538	0.0447998	0.0494158	0.0897961	0.0413596	0.0755634	0.0340542	0.117258
ncbi_112792240	ncbi_112792240	0.185399	0.201815	0.187656	0.141698	0.21121	0.144613	0.173178	0.350491	0.371508	0.48185	0.169248	0.261398
ncbi_112792247	ncbi_112792247	0.0592961	0.0622621	0.0759276	0.0216037	0.0764157	0.0447247	0.0123143	0	0.12559	0.173424	0.1574	0.049709
ncbi_112792303	ncbi_112792303	0.0230482	0.0178371	0.0108759	0.0100558	0.00925874	0.0114325	0.00911096	0	0	0	0.0123537	0.0429468
ncbi_112792310	ncbi_112792310	0	0	0.000713471	0	0	0	0	0	0	0	0	0
ncbi_112792318	ncbi_112792318	0.00300372	0.0181555	0.00591221	0.0039687	0	0	0.00738428	0	0	0.0136134	0	0
ncbi_112792327	ncbi_112792327	0	0	0	0.00193193	0	0	0	0	0	0	0	0
ncbi_112792337	ncbi_112792337	0	0	0	0	0	0.0125204	0	0	0	0	0	0
ncbi_112792357	ncbi_112792357	0.00432372	0	0.00238888	0.000610423	0.00301727	0.0117407	0.00360012	0	0	0	0	0
ncbi_112792354	ncbi_112792354	0.0268922	0.0226667	0.0368516	0.0164877	0.0333499	0.027655	0.0214623	0.0498211	0.0305366	0.0441784	0.00669477	0
ncbi_112792367	ncbi_112792367	0.0629085	0.0308312	0.0392722	0.0214467	0.0295596	0.0512844	0.0314195	0.0673298	0.0233544	0	0.0337564	0
ncbi_112792407	ncbi_112792407	0.00459078	0.0128349	0.00445858	0.00176587	0.0106699	0	0	0	0.013248	0	0.0253968	0
ncbi_112792434	ncbi_112792434	0.0387756	0.0620534	0.0432539	0.02483	0.0196046	0.0568491	0.00948542	0.0341855	0.257926	0	0.0574	0.0734553
ncbi_112792425	ncbi_112792425	0.558338	0.546338	0.609567	0.238147	0.495248	0.607309	0.137819	0.809655	1.79582	0.331964	0.556624	0.310983
ncbi_112802817	ncbi_112802817	0.0151031	0.0271803	0.0126984	0.0167438	0.0180321	0.0295115	0.0179984	0.0107874	0.0298025	0	0.0168432	0
ncbi_112792444	ncbi_112792444	0	0.00327052	0.00316119	0.00133112	0.0050699	0.00320774	0	0	0	0	0	0
ncbi_112792452	ncbi_112792452	0.0106665	0.00448434	0.00696143	0.00114506	0.00342276	0.00376658	0	0	0.0485523	0	0	0.156736
ncbi_112792460	ncbi_112792460	0.231971	0.199506	0.281862	0.250575	0.254697	0.171339	0.227538	0.316549	0.117551	0.227026	0.232538	0.209755
ncbi_112792502	ncbi_112792502	0.00728876	0	0.00473063	0.00289698	0.00779998	0.00219979	0	0	0	0	0	0
ncbi_112792511	ncbi_112792511	0	0	0	0.00121103	0	0	0	0	0	0	0	0
ncbi_112792520	ncbi_112792520	0.070255	0.0645765	0.0915731	0.090965	0.105911	0.0478704	0.105989	0.0692518	0.102864	0.0366972	0.0827392	0.0902119
ncbi_112792546	ncbi_112792546	0.0962401	0.10792	0.0669008	0.0908957	0.0678761	0.0937225	0.125857	0.153424	0.105791	0.0251524	0.0683376	0.148919
ncbi_112792555	ncbi_112792555	0.0334899	0.0455575	0.0269541	0.0223097	0.0284539	0.0232214	0.0142336	0.0799049	0.0903332	0.0193054	0.0366421	0.028372
ncbi_112792567	ncbi_112792567	0.0180837	0.0170664	0.0157834	0.0280096	0.0248511	0.0155421	0.0207592	0	0	0	0	0
ncbi_112792603	ncbi_112792603	0	0	0	0.00200629	0	0	0.00276904	0	0.00718781	0	0	0
ncbi_112792609	ncbi_112792609	0.00423821	0	0.00631144	0.00417818	0.00446816	0.00545033	0.00205993	0	0	0	0	0
ncbi_112792618	ncbi_112792618	0.217613	0.143019	0.263696	0.176556	0.139663	0.209202	0.158482	0.0824934	0.275425	0.305775	0.160194	0.0125516
ncbi_112792627	ncbi_112792627	0.00514123	0	0.00594565	0.00642561	0.0148462	0.0153337	0.00487182	0	0	0	0	0
ncbi_112792647	ncbi_112792647	0.00789121	0.00538423	0.0123651	0.00188495	0.00357143	0.0121723	0.00372312	0	0.00645653	0	0.014437	0
ncbi_112792636	ncbi_112792636	0.0397481	0.0346388	0.0348056	0.0149155	0.0275262	0.0365002	0.00627927	0.0640459	0.0598597	0.0321352	0.0719373	0.0324282
ncbi_112792655	ncbi_112792655	0.0213461	0.015331	0.0304852	0.00869543	0.0302371	0.0279921	0.00622217	0	0.413201	0	0.0105308	0
ncbi_112792663	ncbi_112792663	0.00859278	0.0175444	0.0228565	0.0141273	0.0196839	0.0203182	0.0110199	0.0314806	0.0413578	0.0656146	0	0
ncbi_112792688	ncbi_112792688	0.0672697	0.0434704	0.0726315	0.0687561	0.0576004	0.0509486	0.0784039	0.0252972	0.0637929	0.0904465	0.0353486	0.0312742
ncbi_112792679	ncbi_112792679	0.328538	0.297788	0.273716	0.170367	0.242358	0.231759	0.104095	0.141049	0.394964	0.271591	0.332834	0.0829235
ncbi_112792699	ncbi_112792699	0.025985	0.00949028	0.019507	0.0128016	0.0115213	0.0368538	0.00385612	0.0284286	0.0573761	0	0	0
ncbi_112792713	ncbi_112792713	0.0675924	0.130613	0.0948395	0.0525287	0.0701087	0.0698953	0.0485214	0.0446971	0.126656	0.0122498	0.0858907	0.113683
ncbi_112795348	ncbi_112795348	0	0.00628204	0	0	0.00280783	0	0	0	0	0	0	0
ncbi_112792725	ncbi_112792725	0.0376989	0.0253983	0.0342234	0.0570567	0.0428819	0.0251547	0.0419624	0.0460018	0.0265902	0.0539989	0.0218188	0.068867
ncbi_112792734	ncbi_112792734	0	0	0	0	0	0.00579522	0	0	0	0	0.0250451	0
ncbi_112792746	ncbi_112792746	0.0137837	0.01566	0.00918749	0.0182254	0.0177185	0.0219247	0.0153005	0	0.0313722	0	0	0.00758798
ncbi_112792771	ncbi_112792771	0.607523	0.53312	0.569557	0.573352	0.485908	0.793776	0.66474	0.439128	0.527139	0.637417	0.526534	0.464594
ncbi_112795514	ncbi_112795514	0	0	0.00122806	0	0	0	0	0	0	0	0	0
ncbi_112792774	ncbi_112792774	0.0489066	0.0264615	0.0601254	0.0488189	0.0560406	0.0422608	0.0376929	0	0	0	0.0654701	0.0131876
ncbi_112792806	ncbi_112792806	0.00969559	0.0145912	0.00616559	0.0154504	0.0200606	0.00374487	0.0174763	0	0	0	0	0
ncbi_112792815	ncbi_112792815	0.0700098	0.0837091	0.0502918	0.0956374	0.0574842	0.0593549	0.0584111	0.0613558	0.0663221	0.166616	0.0341141	0.0752548
ncbi_112792835	ncbi_112792835	0.00219079	0.00464583	0.00242554	0.00069268	0	0.00534193	0.00122329	0	0	0	0	0
ncbi_112792851	ncbi_112792851	0.0105667	0.0185139	0.0204546	0.0186987	0.0139646	0.0117366	0.0188381	0.0447207	0	0	0	0.00703503
ncbi_112792877	ncbi_112792877	1.08966	0.877462	1.03974	0.398596	0.731263	0.918142	0.253526	0.820067	1.68192	0.425769	0.968542	0.422698
ncbi_112804205	ncbi_112804205	0	0	0.00181459	0	0	0	0	0	0	0	0	0
ncbi_112792893	ncbi_112792893	0.0123452	0.0104139	0.0105558	0.00872543	0.00526029	0.00538441	0.00946072	0	0	0	0.00804681	0
ncbi_112792925	ncbi_112792925	0	0	0	0.00125853	0	0	0	0	0	0	0.0152737	0.031975
ncbi_112792957	ncbi_112792957	0.0181197	0.00992572	0.0168062	0.00387284	0.00619928	0.0218229	0.00481718	0	0	0	0	0.0168789
ncbi_112792941	ncbi_112792941	0.258085	0.197282	0.31212	0.243208	0.209439	0.217048	0.25474	0.176071	0.245673	0.143868	0.194305	0.303481
ncbi_112792979	ncbi_112792979	0.0218122	0.0188286	0.00657307	0.00588722	0.013682	0.00806511	0.00600712	0.0603065	0.0450494	0	0	0
ncbi_112792995	ncbi_112792995	0.043072	0.0407057	0.0346007	0.0141479	0.0229026	0.0280518	0.00808482	0.0682856	0.0294658	0	0.0526066	0.0291019
ncbi_112793027	ncbi_112793027	0.325616	0.264586	0.343396	0.332388	0.236042	0.41327	0.399491	0.291316	0.276272	0.269097	0.120935	0.382868
ncbi_112793011	ncbi_112793011	0.22198	0.184469	0.259654	0.120351	0.151044	0.357794	0.0649111	0.223689	0.0752889	0.071	0.21751	0.099152
ncbi_112793078	ncbi_112793078	1.49363	1.05371	1.76079	0.51268	1.08489	2.07222	0.258752	0.749152	0.83302	0.623736	1.14106	0.691576
ncbi_112793110	ncbi_112793110	0.0133175	0	0.0130236	0.0222847	0.0117985	0.007065	0.0183664	0	0	0	0	0.0498212
ncbi_112793152	ncbi_112793152	0.977469	0.827648	1.13088	0.98031	0.695632	0.731659	1.42834	0.234733	0.694011	0.722573	0.427678	1.07501
ncbi_112793136	ncbi_112793136	0.0612614	0.0863159	0.0567122	0.0140444	0.0558524	0.0372962	0.0136744	0.194934	0.179312	0.0541507	0.164241	0.0161253
ncbi_112793168	ncbi_112793168	0	0	0.00243629	0	0.00461242	0.00376912	0.00132576	0	0	0	0	0
ncbi_112793210	ncbi_112793210	0.0281076	0.00936238	0.0229562	0.0241849	0.0278944	0.0116029	0.0239973	0.0717576	0.0425582	0.0694493	0.0346216	0.118746
ncbi_112793266	ncbi_112793266	0.116423	0.134672	0.120439	0.0593037	0.136306	0.0890655	0.046819	0.0220405	0.310317	0.124433	0.0964887	0.0613936
ncbi_112793299	ncbi_112793299	0.0874228	0.0785664	0.105263	0.106288	0.0883017	0.154933	0.126135	0.0472342	0.0827671	0.0873484	0.0370105	0.118106
ncbi_112793351	ncbi_112793351	0.0859937	0.0741166	0.0880699	0.0504324	0.104931	0.052419	0.0640676	0.103704	0.130214	0.112616	0.0645852	0.104934
ncbi_112793367	ncbi_112793367	0	0	0.00111226	0	0	0	0	0	0	0	0	0
ncbi_112793383	ncbi_112793383	0.00671344	0	0.00567294	0.00681941	0.00743621	0.00678479	0.00882029	0	0	0	0	0
ncbi_112793426	ncbi_112793426	0.0755776	0.0729913	0.104936	0.0855325	0.0746237	0.054476	0.121143	0.0277901	0.0932292	0.120078	0.015788	0.13668
ncbi_112793410	ncbi_112793410	0	0	0.00171838	0.00140492	0	0	0	0	0	0	0	0
ncbi_112793442	ncbi_112793442	0.00929399	0.006146	0.0154032	0.0054291	0	0.0130189	0.00663345	0	0.0188263	0	0	0.0281368
ncbi_112793474	ncbi_112793474	0.00218063	0	0.00155623	0.0033527	0	0.00458143	0	0	0	0	0	0
ncbi_112793648	ncbi_112793648	0	0	0.00567598	0.00290755	0	0.00371993	0.00091456	0	0	0	0	0
ncbi_112698243	ncbi_112698243	0.000847857	0	0.00196581	0.00220178	0	0	0	0	0.00816659	0	0	0
ncbi_112793695	ncbi_112793695	0.0302922	0.0132052	0.0206138	0.0204117	0.0182141	0.0220061	0.020022	0.0226957	0.0307077	0	0.0223155	0.114206
ncbi_112793802	ncbi_112793802	0.0393694	0.00580518	0.0423112	0.0545122	0.0363058	0.0378256	0.056393	0.0175131	0.0519631	0	0.0160648	0.035655
ncbi_112793833	ncbi_112793833	0.0133484	0.0300556	0.0106307	0.00742365	0.0146489	0.0144424	0.00725448	0.00976784	0.0216283	0	0	0
ncbi_112793849	ncbi_112793849	0.0151743	0.0280136	0.019048	0.0194431	0.00720836	0.0306928	0.0164674	0.00943507	0.0771192	0.0598802	0.0222777	0.0383784
ncbi_112793866	ncbi_112793866	0.0180313	0.0367082	0.0236582	0.0110229	0.00905595	0.0208685	0.00611778	0.063537	0.043766	0	0.0781373	0
ncbi_112793882	ncbi_112793882	0.00240987	0	0.00185344	0.00142298	0	0	0	0	0	0	0	0
ncbi_112699269	ncbi_112699269	0.0690105	0.0620408	0.104856	0.0452865	0.0674833	0.0912696	0.0210314	0.145444	0.174034	0.203826	0.0790526	0.0110291
ncbi_112793898	ncbi_112793898	0.0555569	0.0598673	0.0233675	0.0119426	0.0341896	0.0121473	0.0222504	0	0.0703176	0.0599018	0.0314636	0.0608222
ncbi_112793934	ncbi_112793934	0.0301545	0.0108641	0.0178912	0.0160536	0.0182155	0.0305065	0.00340573	0	0.0935219	0.0144299	0.0131601	0.0352493
ncbi_112793950	ncbi_112793950	0.111038	0.0867303	0.128873	0.0911726	0.0899393	0.101819	0.117247	0.138013	0.10725	0.102448	0.0421395	0.175148
ncbi_112793976	ncbi_112793976	0.0625506	0.073962	0.0761081	0.0712587	0.0764096	0.0630635	0.0597973	0.0894137	0.00641618	0.098857	0.0308768	0.0464961
ncbi_112794013	ncbi_112794013	0.0245007	0.0282715	0.033096	0.0214888	0.0208706	0.0306749	0.0258723	0.0377992	0.00665768	0	0.0293441	0.0635451
ncbi_112794059	ncbi_112794059	0.047431	0.015554	0.0312879	0.0448949	0.0445161	0.0496362	0.0300306	0.0579676	0.093701	0	0.0534859	0.0131876
ncbi_112794095	ncbi_112794095	0.118368	0.107378	0.125436	0.0548233	0.0683427	0.0742963	0.0465986	0.0764787	0.124451	0.0623461	0.0647875	0.00861693
ncbi_112794127	ncbi_112794127	1.1475	2.01963	1.19391	0.459112	0.858269	0.821914	0.205253	5.79198	1.43312	0.735477	4.53368	0.296723
ncbi_112794143	ncbi_112794143	0.13903	0.164955	0.140538	0.0818827	0.145815	0.0940687	0.0928469	0.0730323	0.0306847	0.0303449	0.236465	0.143006
ncbi_112794166	ncbi_112794166	0.12373	0.0746121	0.0828412	0.0677242	0.0888118	0.0772531	0.0638047	0.0672801	0.129708	0.108175	0.0896511	0.210356
ncbi_112794222	ncbi_112794222	0.368091	0.252351	0.211518	0.111023	0.239901	0.297882	0.0623963	0.181542	0.281758	0.245365	0.381557	0.0340422
ncbi_112794230	ncbi_112794230	0.0569349	0.0568897	0.0415122	0.0116376	0.0193148	0.00723381	0.0151647	0.295427	0.0817853	0.0136134	0.0598258	0
ncbi_112794241	ncbi_112794241	0.0961974	0.030309	0.104805	0.120896	0.130832	0.0641332	0.145327	0.0994443	0.150806	0.091091	0.100183	0.0170288
ncbi_112794261	ncbi_112794261	0.00162043	0	0	0	0	0	0.00263527	0	0	0	0	0
ncbi_112794271	ncbi_112794271	0.0319052	0.0483124	0.0335721	0.0146853	0.0334383	0.0498355	0.0109808	0.0118377	0.0967509	0	0.0646554	0.0473994
ncbi_112794281	ncbi_112794281	0.324053	0.225229	0.375508	0.29449	0.268302	0.291345	0.288111	0.400133	0.257397	0.76548	0.33872	0.473991
ncbi_112794293	ncbi_112794293	0	0	0.00329157	0	0.00461238	0.00250295	0.00135159	0	0	0	0.0193116	0
ncbi_112794320	ncbi_112794320	0.84558	0.49273	0.873578	0.501809	0.612571	0.586474	0.437098	1.03556	1.05005	0.772301	0.703978	0.493889
ncbi_112794299	ncbi_112794299	0.532862	0.479134	0.59586	0.475761	0.529183	0.681286	0.544589	0.502194	0.765807	0.548352	0.589824	0.625946
ncbi_112794341	ncbi_112794341	0.00120842	0	0.00299441	0.0006903	0	0	0.00110831	0	0	0	0.0178656	0
ncbi_112794364	ncbi_112794364	0	0.00461895	0.00102339	0.00100092	0	0	0.00224266	0	0.0190351	0	0	0
ncbi_112799150	ncbi_112799150	0.00269554	0.00546019	0.00674026	0.00438141	0.0121688	0.00458143	0.00558471	0.0499386	0	0	0.0117627	0.0331974
ncbi_112794369	ncbi_112794369	0.00776267	0	0.0015459	0.00156372	0.00398121	0.00374487	0	0	0.0737288	0.117064	0.0317088	0
ncbi_112794410	ncbi_112794410	6.1897	5.05092	6.39471	2.84701	4.87749	4.59903	1.64615	9.53852	13.397	3.82608	7.2454	2.59606
ncbi_112705809	ncbi_112705809	0.441168	0.376413	0.433379	0.227034	0.36486	0.384809	0.0893798	0.177854	0.869191	0.135659	0.610053	0.216412
ncbi_112794421	ncbi_112794421	0.125701	0.0932618	0.128632	0.0877079	0.0747262	0.0809901	0.06624	0.206768	0.144436	0.0520562	0.105438	0.031813
ncbi_112794447	ncbi_112794447	1.29885	0.986748	1.20739	1.24945	1.22827	1.01521	1.32995	0.895576	1.35986	1.35807	0.857897	1.83428
ncbi_112707827	ncbi_112707827	0.0130063	0.00424299	0.00687743	0	0	0.00636742	0.00268059	0.0190565	0.00694101	0.0260396	0.014437	0
ncbi_112794477	ncbi_112794477	0.00484876	0	0.00274083	0.00453176	0.00316233	0	0.00693428	0	0	0	0	0
ncbi_112794488	ncbi_112794488	0.0311466	0.0490699	0.0464811	0.0565775	0.0385575	0.0544717	0.040772	0.0631119	0.106326	0.013274	0.0508271	0.0753441
ncbi_112794500	ncbi_112794500	0.00134073	0.00496941	0.000931094	0.000760908	0.00373361	0	0	0	0	0	0	0
ncbi_112794512	ncbi_112794512	0.848451	0.692271	0.84194	0.86906	0.749471	0.770158	1.44389	0.255558	0.556938	0.654058	0.671439	0.7659
ncbi_112794521	ncbi_112794521	0.00992953	0	0.00984681	0.0126659	0.0152254	0.0212206	0.0209839	0	0.00824245	0.0260396	0	0.0144706
ncbi_112794548	ncbi_112794548	0.00587828	0.00859448	0.00127774	0.00215581	0	0	0.00521603	0	0	0	0	0
ncbi_112794539	ncbi_112794539	1.4075	0.939176	1.42653	2.38536	1.28733	0.90216	2.10477	0.752919	0.823401	2.4378	0.724002	2.70476
ncbi_112794558	ncbi_112794558	0.260061	0.159343	0.270187	0.26008	0.198323	0.21655	0.31755	0.191441	0.255401	0.2468	0.152793	0.449289
ncbi_112794589	ncbi_112794589	0	0	0.00113564	0	0	0	0	0	0	0	0	0
ncbi_112794531	ncbi_112794531	0.115624	0.0700009	0.106678	0.125681	0.0725373	0.0886981	0.0778248	0.237692	0.101591	0.0330721	0.0824634	0.0905019
ncbi_112794608	ncbi_112794608	0.0233443	0.0100024	0.00750051	0.0128646	0	0.0128253	0.00357792	0	0	0	0.0177398	0.0408892
ncbi_112794616	ncbi_112794616	0.108378	0.099586	0.132172	0.119001	0.139313	0.115612	0.175895	0.186534	0.165639	0.0390206	0.0723888	0.186885
ncbi_112794636	ncbi_112794636	0.290369	0.211397	0.310528	0.235654	0.245215	0.251617	0.335667	0.211842	0.2661	0.386454	0.20558	0.300668
ncbi_112794646	ncbi_112794646	0.00189965	0	0	0	0	0	0	0	0	0	0	0
ncbi_112794662	ncbi_112794662	0.0244614	0.00619069	0.0329975	0.0104238	0.00351011	0.0213392	0.0228258	0	0.0488757	0.0763446	0	0.00838427
ncbi_112794679	ncbi_112794679	0.023542	0.0170559	0.0212177	0.00982518	0.018939	0.0076389	0.0269627	0	0	0	0.0144733	0
ncbi_112794687	ncbi_112794687	0.0543441	0.0320707	0.0558937	0.0338862	0.0396101	0.046711	0.0202746	0.00943507	0.085973	0.0692449	0.088461	0.020816
ncbi_112794696	ncbi_112794696	0.312876	0.199278	0.304349	0.253891	0.246278	0.260848	0.300599	0.162475	0.0676684	0.254867	0.175728	0.351735
ncbi_112794708	ncbi_112794708	0.00398737	0.00491586	0.00336815	0.00369352	0.00395002	0	0.00168405	0	0	0	0	0
ncbi_112794773	ncbi_112794773	0.0375635	0.0432617	0.043943	0.0536887	0.0486369	0.063593	0.0350988	0.0233599	0.0356303	0	0.0230766	0.055391
ncbi_112794793	ncbi_112794793	0.0515128	0.0298787	0.0610024	0.00655037	0.0108141	0	0.0063533	0.0188701	0.169097	0	0.0153903	0
ncbi_112708774	ncbi_112708774	0.00168886	0.00455958	0.00169571	0	0.00305381	0	0	0	0	0	0.0134948	0
ncbi_112794800	ncbi_112794800	0.332585	0.30667	0.367993	0.100868	0.193957	0.38634	0.0700883	0.7096	0.675786	0.15735	0.450634	0.106242
ncbi_112794806	ncbi_112794806	0	0.00632247	0.00344842	0.00100092	0.0058179	0.00286433	0.00729888	0	0	0	0.0195741	0
ncbi_112709539	ncbi_112709539	0.00132094	0	0	0	0	0	0	0	0	0	0	0.069664
ncbi_112794817	ncbi_112794817	0	0.00603278	0	0	0.0035952	0	0	0	0	0	0	0
ncbi_112794835	ncbi_112794835	0.190732	0.158466	0.174148	0.232614	0.203551	0.166918	0.178056	0.308465	0.168545	0.136514	0.143311	0.376964
ncbi_112794826	ncbi_112794826	0	0	0	0	0	0	0	0	0.0308521	0	0	0
ncbi_112794842	ncbi_112794842	0.0838233	0.0674656	0.0929245	0.0612116	0.0698917	0.0496067	0.0419821	0.288285	0.0781386	0.0475338	0.099005	0.0876468
ncbi_112794849	ncbi_112794849	0.0891691	0.108446	0.0995957	0.143477	0.0594115	0.0729158	0.169746	0.0774016	0.03681	0.0882282	0.0306454	0.0769402
ncbi_112794865	ncbi_112794865	0.00646828	0.0199187	0.00408099	0	0	0	0	0	0.0571242	0	0	0
ncbi_112794883	ncbi_112794883	0.116472	0.0571142	0.0952954	0.0437415	0.0614545	0.0266023	0.0417741	0.0954429	0.197543	0.0669972	0.0681852	0
ncbi_112794856	ncbi_112794856	0.00463586	0	0.00685267	0.00463643	0	0	0.00121346	0	0	0	0	0
ncbi_112794909	ncbi_112794909	0.0554303	0.0434726	0.0383324	0.0805564	0.046628	0.0326548	0.0783942	0.0589287	0.0281031	0.110905	0.0240827	0.0079874
ncbi_112800005	ncbi_112800005	0.024685	0	0.0182639	0.0194306	0.00584035	0.0244819	0.0169249	0.0499386	0.0076915	0	0.0213234	0
ncbi_112794917	ncbi_112794917	0	0	0.00193519	0	0	0	0.00134156	0	0.0869237	0.0327343	0	0
ncbi_112794941	ncbi_112794941	0.0223904	0.022977	0.0191513	0.0159629	0.00819517	0.0112219	0.0359547	0	0	0	0	0.0365949
ncbi_112794984	ncbi_112794984	0.000876112	0	0.00171285	0.00365423	0.00740862	0	0.000933957	0	0	0	0	0.0176504
ncbi_112794952	ncbi_112794952	0.0504793	0.0362393	0.0769486	0.0528767	0.0825274	0.066356	0.0780202	0.0435487	0.0934641	0.0661341	0.0307662	0.0760361
ncbi_112794968	ncbi_112794968	0.041606	0.0207309	0.0384615	0.0619896	0.0308544	0.050741	0.0353536	0	0.0604213	0.084482	0.0262005	0.047848
ncbi_112795009	ncbi_112795009	0.0969268	0.0679679	0.0752632	0.0685466	0.0904727	0.0648489	0.0731997	0.0346042	0.0984863	0.224071	0.0232944	0.0700154
ncbi_112794999	ncbi_112794999	0.00234304	0	0.00239751	0	0.00387119	0	0	0	0	0	0	0
ncbi_112795036	ncbi_112795036	0.0351811	0.0385844	0.0468011	0.0298582	0.0508862	0.0407316	0.033034	0.0719773	0.0624138	0.0260396	0.0372562	0.0872047
ncbi_112795108	ncbi_112795108	0.00241296	0	0	0	0.00346351	0	0	0	0	0	0	0
ncbi_112795161	ncbi_112795161	0.00469151	0	0.0010217	0.00278219	0.00617052	0	0.00322178	0	0	0	0	0
ncbi_112795219	ncbi_112795219	0.0111294	0.00664484	0.00595363	0.00486575	0.0143411	0.0110635	0.00501528	0.0181897	0	0	0.0247152	0
ncbi_112795124	ncbi_112795124	0.0369641	0.00640812	0.0393911	0.0208178	0.0398649	0.0422804	0.0124808	0.0524417	0.0356905	0	0.0418183	0
ncbi_112795137	ncbi_112795137	0.22244	0.12437	0.208458	0.214077	0.25685	0.189613	0.222977	0.0878931	0.162998	0.0809895	0.174023	0.346461
ncbi_112795262	ncbi_112795262	0	0.00359151	0.00406915	0	0	0	0.00309836	0	0	0	0	0
ncbi_112795303	ncbi_112795303	0.059527	0.0382998	0.0456614	0.0622657	0.0420582	0.0358731	0.0391992	0.111806	0.059787	0	0.0457532	0.0430919
ncbi_112795310	ncbi_112795310	0.0280623	0.0496107	0.0321444	0.0392792	0.0249731	0.0182855	0.0421263	0	0	0.0527804	0.0156229	0.0984462
ncbi_112800525	ncbi_112800525	0.00472054	0.0227565	0.0110051	0.00467172	0.00430177	0	0.0012334	0	0	0	0	0
ncbi_112795329	ncbi_112795329	0.0151339	0.0245388	0.0191308	0.028759	0.0144078	0.0114267	0.0348103	0	0.0346993	0	0	0.0184111
ncbi_112795333	ncbi_112795333	0.200357	0.194041	0.200571	0.288454	0.229425	0.181758	0.30344	0.0604172	0.0961017	0.135508	0.199943	0.19561
ncbi_112795355	ncbi_112795355	0.0222155	0.0440644	0.0331511	0.0370261	0.0396797	0.0430349	0.0224226	0	0.0562889	0.0127008	0.0191738	0.114257
ncbi_112795406	ncbi_112795406	0.384482	0.215267	0.348917	0.432842	0.29281	0.335571	0.435044	0.232484	0.108118	0.472679	0.260432	0.520279
ncbi_112795424	ncbi_112795424	0.218058	0.233651	0.206563	0.171142	0.161813	0.178766	0.0899204	0.246892	0.320592	0.149378	0.294265	0.0918433
ncbi_112795415	ncbi_112795415	0.0221902	0.0161511	0.0156242	0.00404368	0.0090667	0.0105173	0.0127369	0.00943507	0.0127604	0.0395718	0.0171951	0
ncbi_112712061	ncbi_112712061	0.0019499	0	0	0	0	0	0.00109761	0	0	0	0	0
ncbi_112795432	ncbi_112795432	0.0156555	0.00616975	0.0137987	0.00835533	0.0106963	0.00272889	0.0165961	0.0117702	0.0337435	0	0	0
ncbi_112795452	ncbi_112795452	6.1775	4.53639	6.31566	5.49854	4.91947	4.52321	6.20329	4.09005	3.66321	4.72105	4.06476	5.40551
ncbi_112795531	ncbi_112795531	0.0450253	0.0221311	0.0498425	0.0140907	0.0430741	0.0323225	0.0158862	0.0585041	0.061723	0	0.0312013	0.0115737
ncbi_112795541	ncbi_112795541	0.0304858	0.0239578	0.0362875	0.0112806	0.0467023	0.0280351	0.00654978	0.0277901	0.0699061	0	0.0448426	0
ncbi_112795545	ncbi_112795545	0.219157	0.184847	0.24577	0.188069	0.189091	0.2004	0.176197	0.127882	0.196943	0.29919	0.231181	0.137516
ncbi_112795551	ncbi_112795551	0.0179582	0.0273194	0.0159596	0.015287	0.0264115	0.00491469	0.0211321	0	0.00679948	0.0441784	0	0.0266252
ncbi_112795559	ncbi_112795559	0.0269246	0.0302962	0.0204443	0.0119292	0.0192082	0.00698663	0.00318568	0.111359	0.0140035	0	0.0140939	0.0182936
ncbi_112795567	ncbi_112795567	2.28315	1.74427	2.43623	2.58198	1.78912	1.65642	3.25262	1.54355	1.0493	2.2273	1.47014	2.31601
ncbi_112795574	ncbi_112795574	0.00388961	0	0.00686112	0.00134299	0	0.00595967	0.00454843	0	0	0	0	0
ncbi_112795583	ncbi_112795583	0.00937667	0.00534368	0.00504948	0.0078846	0.00738758	0.00541967	0.00575929	0	0.0171378	0	0	0
ncbi_112795614	ncbi_112795614	0.0363273	0.0430002	0.0482855	0.0390535	0.0338019	0.0195276	0.0255148	0.0238788	0.0735147	0.142776	0.0111697	0.0922297
ncbi_112795623	ncbi_112795623	0.0014795	0	0	0.000956268	0	0	0	0	0	0	0	0
ncbi_112795629	ncbi_112795629	0.00526323	0.00590995	0.00113185	0.000856037	0	0	0.00134732	0	0	0	0	0.00783469
ncbi_112795637	ncbi_112795637	0.0273353	0.0219115	0.0178605	0.0256457	0.0431401	0.0235643	0.0308811	0.0238788	0	0	0.0156229	0.0338895
ncbi_112795646	ncbi_112795646	1.65948	1.35174	1.6115	1.80398	1.36847	1.52253	2.73545	0.849812	0.99388	1.88432	1.04552	1.53544
ncbi_112795656	ncbi_112795656	0.00503376	0	0.00822705	0.00790775	0.0177307	0.0136114	0.0135209	0	0	0	0	0.0131677
ncbi_112795685	ncbi_112795685	0.0972955	0.0862039	0.0732229	0.0295855	0.0690076	0.0778525	0.0377194	0.106529	0.178203	0	0.150129	0.0927022
ncbi_112795694	ncbi_112795694	0.133011	0.0940715	0.119663	0.107781	0.0774634	0.0795249	0.0683424	0.263155	0.0706212	0.0926388	0.10089	0.0743604
ncbi_112795698	ncbi_112795698	0.0109374	0.0330669	0.0167507	0.0123074	0.0129221	0	0	0.0408413	0.0886584	0.0410919	0.0352469	0.0307063
ncbi_112795705	ncbi_112795705	0.228085	0.132398	0.268994	0.199893	0.191054	0.130312	0.287985	0.1721	0.116988	0.206176	0.0534815	0.089129
ncbi_112795714	ncbi_112795714	0.0300727	0.0301546	0.0238003	0.0346434	0.0296118	0.0241354	0.0296252	0	0.00773125	0.0574449	0.0610342	0.0397536
ncbi_112795754	ncbi_112795754	0.0133364	0.0377341	0.0262735	0.019583	0.0184472	0.011779	0.019984	0.0221268	0.0101662	0	0.0151191	0.00913157
ncbi_112795764	ncbi_112795764	0.0527048	0.0255971	0.050705	0.046113	0.0453309	0.0213194	0.0429082	0.0284286	0.0120497	0.0662437	0.0612447	0.0536794
ncbi_112795782	ncbi_112795782	0.00249805	0	0.00155799	0	0	0	0	0	0	0	0	0
ncbi_112795792	ncbi_112795792	0.102294	0.0665613	0.112101	0.068388	0.0757788	0.080356	0.108457	0.123525	0.10951	0.0732913	0	0.112311
ncbi_112717814	ncbi_112717814	0.00183207	0	0	0	0	0	0.0010688	0	0	0	0	0
ncbi_112795800	ncbi_112795800	0.188328	0.221674	0.195273	0.18426	0.160768	0.160847	0.14595	0.108536	0.264671	0.323705	0.169656	0.173099
ncbi_112795811	ncbi_112795811	0.0139018	0	0.0161991	0.00770151	0.0197288	0.012634	0.00409318	0	0.0207865	0	0.0747535	0
ncbi_112795835	ncbi_112795835	0.184329	0.173507	0.188207	0.0935885	0.0961648	0.11744	0.083949	0.189296	0.16906	0.0451967	0.124558	0.12186
ncbi_112795844	ncbi_112795844	0.00284281	0	0.00920494	0.0105182	0.0136055	0	0.0100925	0.0220405	0.0169109	0.0336038	0	0
ncbi_112795872	ncbi_112795872	0.0402837	0.0309443	0.0242806	0.0554024	0.0494155	0.0644925	0.0475726	0.0558544	0.00685557	0.0102435	0	0.0676131
ncbi_112795896	ncbi_112795896	0.116477	0.152204	0.13141	0.0393973	0.103363	0.143733	0.0428653	0.0978869	0.13781	0	0.453457	0.0473097
ncbi_112795907	ncbi_112795907	0.00489621	0.00675378	0.00632509	0.00492275	0.00352484	0.00307192	0	0.0446736	0	0	0	0
ncbi_112795881	ncbi_112795881	0	0	0	0	0	0	0.0021725	0	0.00508706	0	0	0
ncbi_112795912	ncbi_112795912	0.140525	0.159466	0.118778	0.178003	0.11577	0.0865172	0.120122	0.0188754	0.177126	0.0122498	0.118479	0.197197
ncbi_112795944	ncbi_112795944	0.00126027	0	0	0.00500238	0.00303909	0.00826989	0.00100583	0	0	0	0	0
ncbi_112720113	ncbi_112720113	0.00739501	0.00375961	0.00240942	0.00172432	0	0.0100172	0.0019413	0	0.0120497	0	0	0
ncbi_112795986	ncbi_112795986	0.00199755	0	0	0.000801744	0	0	0	0	0	0	0	0
ncbi_112795954	ncbi_112795954	0.0230697	0.0454843	0.0254011	0.0252924	0.0369946	0.00902142	0.0275505	0	0	0.0462813	0.0388096	0.13066
ncbi_112720865	ncbi_112720865	0.0240506	0.0101701	0.0298786	0.0120189	0.0138593	0.0172781	0.0138947	0	0.031594	0.050298	0	0
ncbi_112721362	ncbi_112721362	0	0	0	0	0.00315573	0	0	0	0	0	0	0
ncbi_112795995	ncbi_112795995	0.0237727	0.0145468	0.0112185	0.00741128	0.00768	0.0130548	0.0107626	0.0278952	0	0	0	0
ncbi_112802271	ncbi_112802271	0.00546743	0	0.00562314	0.00264865	0.0102155	0	0	0.00910755	0.026496	0	0.0144733	0
ncbi_112796005	ncbi_112796005	3.45875	2.20978	3.37834	1.48309	2.46519	2.97951	1.12466	2.76477	4.55937	1.41208	2.6866	1.45418
ncbi_114927502	ncbi_114927502	0.106703	0.119788	0.0982716	0.121926	0.093604	0.114958	0.0940386	0.0581184	0.227541	0.206506	0.0970249	0.0686782
ncbi_112796018	ncbi_112796018	0.0022471	0	0	0	0.00334555	0	0	0	0.00931602	0	0	0
ncbi_112796025	ncbi_112796025	0.427775	0.332181	0.4372	0.445305	0.369323	0.634414	0.650351	0.450519	0.493823	0.719083	0.28291	0.504566
ncbi_112796034	ncbi_112796034	0.0108813	0.0154752	0.0103327	0.0117252	0.0100895	0.0172629	0.00418732	0.013895	0.0266172	0	0.0466899	0
ncbi_112796047	ncbi_112796047	0.0202497	0.0264456	0.015694	0.0060302	0.0238609	0.00255867	0.00245891	0	0.0139709	0	0.0197273	0.0407024
ncbi_112796056	ncbi_112796056	0.00564035	0.00859448	0.00761137	0.0230746	0.0171466	0.0178185	0.0174903	0.0300944	0.00742955	0	0	0.00877509
ncbi_112802760	ncbi_112802760	0.0331852	0.0286175	0.0315746	0.0519192	0.0398228	0.0300964	0.0427016	0.0318054	0.0207598	0	0.0262559	0.068164
ncbi_112796101	ncbi_112796101	0	0	0	0.00192234	0.00370617	0	0	0	0	0	0	0
ncbi_112796092	ncbi_112796092	0	0	0	0	0	0	0.00121717	0	0	0	0	0
ncbi_112796076	ncbi_112796076	0.00185375	0.0170777	0.00967501	0.00111676	0	0.00966005	0.00143964	0	0	0	0	0
ncbi_112796108	ncbi_112796108	0.115389	0.133466	0.0912056	0.0696579	0.112438	0.0968677	0.0434933	0.149836	0.229039	0.27336	0.388132	0.0205645
ncbi_112796113	ncbi_112796113	0.00156642	0	0	0	0	0	0	0	0	0	0	0
ncbi_112796120	ncbi_112796120	0.0605624	0.0438111	0.0481937	0.053245	0.0474443	0.048384	0.0672316	0.0949231	0.0924047	0.0484144	0.0577568	0.0366002
ncbi_112796136	ncbi_112796136	0.00511792	0	0.00241329	0.000961183	0	0.00208082	0.00691954	0	0	0	0	0.0398053
ncbi_112796127	ncbi_112796127	0.04078	0.0346581	0.0422801	0.0475252	0.0242183	0.0791555	0.0291686	0.0636803	0.0198106	0.0289343	0.0271209	0.0357695
ncbi_112796147	ncbi_112796147	0.122228	0.0492738	0.122178	0.0652142	0.109545	0.0712139	0.0780414	0.264079	0.0723218	0.0367621	0.0873576	0.0866493
ncbi_112802906	ncbi_112802906	0	0	0	0	0	0	0	0	0	0.0144299	0	0
ncbi_112796167	ncbi_112796167	1.28804	0.837758	1.38293	0.514239	0.770801	0.551994	0.275535	3.00394	7.7913	0.447474	1.22205	0.579495
ncbi_112802990	ncbi_112802990	0	0.00578939	0	0.00109423	0	0	0	0	0	0	0	0
ncbi_112796173	ncbi_112796173	0.497183	0.391896	0.479718	0.539843	0.453957	0.330668	0.697675	0.279344	0.430297	0.284635	0.279068	0.408462
ncbi_112796185	ncbi_112796185	0.0507111	0.0555063	0.0549465	0.0556013	0.0412573	0.0445151	0.0409524	0.0663367	0.0594532	0	0.0329724	0.0739451
ncbi_112796194	ncbi_112796194	0.00115001	0.011573	0.00480631	0.00828546	0	0.0154247	0.00268884	0	0.0161145	0	0	0
ncbi_112796202	ncbi_112796202	0.0324753	0.023662	0.0324812	0.0192116	0.0285799	0.0370925	0.0346639	0.0106867	0.110062	0.10716	0.0329513	0.0128055
ncbi_112796210	ncbi_112796210	0.0124721	0.00683552	0.0080968	0.00256406	0.00619279	0	0.00251785	0.0470026	0.0392645	0	0	0
ncbi_112796232	ncbi_112796232	0.0100033	0.0126547	0.01927	0.0158268	0.0265406	0.00868853	0.00846347	0.00943507	0.0759692	0	0	0
ncbi_112796241	ncbi_112796241	0.345321	0.249824	0.346729	0.204368	0.309436	0.268679	0.152905	0.375016	0.671686	0.153063	0.24692	0.220986
ncbi_112796249	ncbi_112796249	0.253736	0.20624	0.277769	0.317117	0.252674	0.155901	0.255671	0.1617	0.199234	0.130635	0.171575	0.24524
ncbi_112796267	ncbi_112796267	0.0437713	0.0317587	0.0400252	0.0559737	0.0365538	0.0636293	0.086	0.0997319	0.150344	0.0332545	0.038018	0.0678101
ncbi_112796276	ncbi_112796276	0.111251	0.0884051	0.0879353	0.12221	0.0932403	0.073818	0.11762	0.0175131	0.147357	0.169076	0.052634	0.0758795
ncbi_112796315	ncbi_112796315	0.00919954	0.0111653	0.0134695	0.00786325	0.00973895	0	0.0149576	0	0.0233717	0.0597193	0	0
ncbi_112796284	ncbi_112796284	0.195281	0.148232	0.186049	0.144602	0.180297	0.122284	0.185197	0.125872	0.178244	0.0540718	0.0902676	0.13743
ncbi_112796322	ncbi_112796322	0.00558942	0.0136864	0.00964983	0.014495	0.00374841	0.00349075	0.0164488	0	0	0	0	0.00651254
ncbi_112796328	ncbi_112796328	0.00193087	0.00555761	0	0.00256649	0	0.00549418	0.00612842	0	0.0120497	0	0	0
ncbi_112796338	ncbi_112796338	0.0245046	0.0109757	0.0350488	0.0351049	0.0245743	0.0317889	0.027476	0.120309	0	0	0.0207527	0.0485917
ncbi_112796340	ncbi_112796340	1.8483	1.69115	1.76112	2.64641	1.78801	2.19688	2.72233	1.5029	1.42331	3.13544	1.25949	3.07324
ncbi_112796349	ncbi_112796349	0.050526	0.046194	0.0503545	0.0440574	0.0266204	0.0507542	0.0289417	0.031882	0.0466826	0.0909008	0.0524703	0.00783469
ncbi_112796363	ncbi_112796363	0.021346	0	0.0175789	0.0123623	0.0192465	0.00730083	0.0153379	0.0371692	0.0127036	0	0.0546936	0
ncbi_112796370	ncbi_112796370	0.0308835	0.0368658	0.0351503	0.0153607	0.0232375	0.00856092	0.0094939	0	0.10261	0	0.0341048	0
ncbi_112796379	ncbi_112796379	0.108261	0.0639508	0.116119	0.0458025	0.0650896	0.0394636	0.0176121	0.267042	0.282667	0	0.0195361	0.0275324
ncbi_112796385	ncbi_112796385	0	0	0.000965839	0	0	0	0	0.0304512	0	0	0	0
ncbi_112796395	ncbi_112796395	0.00207129	0.0059264	0	0	0	0	0	0	0.0230745	0	0	0
ncbi_112796406	ncbi_112796406	0.0420016	0.0533414	0.044631	0.0472202	0.0400736	0.0710833	0.0722147	0.0377992	0.0880034	0.0193054	0.0977305	0.0737058
ncbi_112796423	ncbi_112796423	0.00292674	0	0.00468689	0	0	0	0.00129793	0	0.0141963	0	0	0
ncbi_112796429	ncbi_112796429	0.00140907	0.01224	0.00656628	0.0120103	0.00380498	0.00953833	0.00191574	0	0.0190455	0	0.00956645	0
ncbi_112796441	ncbi_112796441	0	0	0.000865375	0.00237506	0.00687657	0.00717149	0	0	0	0	0	0
ncbi_112796437	ncbi_112796437	0.0016919	0	0	0	0	0	0.00337085	0	0.00780385	0	0	0
ncbi_112796447	ncbi_112796447	0.0685061	0.0717232	0.0735863	0.0554185	0.0927954	0.0633065	0.0508416	0.0971311	0.0265212	0.0239964	0.0850051	0.0204832
ncbi_112796467	ncbi_112796467	0.0321907	0.0289451	0.0300038	0.0250968	0.0203629	0.023823	0.0189696	0	0.0149205	0	0.0192562	0.0137077
ncbi_112796478	ncbi_112796478	0.241747	0.25783	0.227639	0.2624	0.201843	0.208993	0.293668	0.296516	0.318297	0.0753746	0.214205	0.160852
ncbi_112803463	ncbi_112803463	0	0	0	0.00130517	0	0	0	0	0	0	0	0
ncbi_112796487	ncbi_112796487	0.0444626	0.0353986	0.039395	0.0293218	0.0462064	0.0290258	0.0104396	0	0.0682217	0	0.087716	0.016267
ncbi_112796496	ncbi_112796496	0.0118693	0	0.025028	0.0173127	0.028694	0.0149536	0.0149076	0.017459	0.00931602	0.0454092	0.0545661	0.0735393
ncbi_112796505	ncbi_112796505	0.0592878	0.0677102	0.0474464	0.010422	0.0156144	0.0247465	0.0110007	0.141721	0.0130043	0	0.15574	0.0243891
ncbi_112796510	ncbi_112796510	0.255506	0.217571	0.276753	0.227997	0.373924	0.295373	0.260627	0.0925555	0.189249	0.215262	0.218868	0.248093
ncbi_112796523	ncbi_112796523	0.0691734	0.0803128	0.062348	0.0839006	0.0453953	0.0941416	0.0634827	0.0379676	0.229633	0.154639	0.117588	0.0918931
ncbi_112796517	ncbi_112796517	0.00727029	0	0.00329045	0	0.00394179	0	0.00240831	0.0226957	0	0	0.0173058	0
ncbi_112796532	ncbi_112796532	0.0129712	0.0187717	0.00990087	0.00184142	0.00391932	0	0.0016394	0	0.0749	0	0.014035	0
ncbi_112796539	ncbi_112796539	0.0059566	0.0109147	0.0125419	0.0100847	0.0141671	0.00255119	0.00867595	0.0346042	0.0221942	0	0.025014	0
ncbi_112796544	ncbi_112796544	0	0	0	0	0	0	0	0.0238788	0	0	0	0
ncbi_112796553	ncbi_112796553	0.0340596	0.0515717	0.0435265	0.0378307	0.0297665	0.0189571	0.0290032	0.0368194	0.1147	0.0476304	0.0554805	0.00614202
ncbi_112796561	ncbi_112796561	0.00207931	0	0	0	0.00351338	0	0	0	0	0	0	0
ncbi_112796565	ncbi_112796565	0	0	0	0.00188102	0	0	0	0	0	0	0	0
ncbi_114927539	ncbi_114927539	0.00169419	0	0	0	0	0	0	0	0	0	0	0
ncbi_112796570	ncbi_112796570	0.0662097	0.0260534	0.0559216	0.0659732	0.0731626	0.0675841	0.0862568	0.0175131	0.0722087	0.0857049	0.0664573	0.150288
ncbi_112796585	ncbi_112796585	0.0319852	0.0528599	0.0458222	0.0292658	0.0273325	0.0286821	0.038491	0	0.00641618	0	0.0128744	0.0928646
ncbi_112796580	ncbi_112796580	0	0	0.000878635	0	0	0.00300161	0.00104457	0	0	0	0	0
ncbi_112803710	ncbi_112803710	0.00173564	0	0.000712516	0.00401868	0.00342431	0	0.00131917	0	0	0	0	0.0154187
ncbi_112796598	ncbi_112796598	0.0366261	0.0349859	0.0560352	0.0142466	0.0478314	0.0308319	0.0296278	0.0431057	0.044098	0.159202	0.0292899	0.00913157
ncbi_112796612	ncbi_112796612	0.00395717	0.00593466	0.00448876	0.00613002	0	0.0120564	0.0017375	0	0	0	0	0
ncbi_112796619	ncbi_112796619	0.00438072	0	0	0.00218141	0	0	0.00552944	0	0.0170485	0	0	0
ncbi_112796625	ncbi_112796625	0.813211	0.731162	0.866611	0.76669	0.737208	0.737094	0.768683	0.788969	0.975863	1.02162	0.74626	0.892452
ncbi_112796640	ncbi_112796640	0.00315568	0	0.00579435	0.00847411	0.00713174	0.0107303	0.00375981	0.0268736	0.0379325	0	0	0.0591511
ncbi_112796647	ncbi_112796647	0.00135182	0	0.00118889	0	0	0	0.00162666	0	0.0076915	0	0	0
ncbi_112796654	ncbi_112796654	0.402841	0.23249	0.482696	0.256555	0.376062	0.346109	0.312464	0.345929	0.430474	0.368347	0.281818	0.334783
ncbi_112796665	ncbi_112796665	0.53229	0.403568	0.503254	0.554155	0.477396	0.395518	0.642171	0.365996	0.442457	0.441653	0.391937	0.534372
ncbi_112796683	ncbi_112796683	0.0298982	0.0185428	0.0375491	0.0194818	0.0196162	0.0780566	0.00691073	0	0.0371042	0.0507334	0	0.961638
ncbi_112796674	ncbi_112796674	0.00552666	0.0337248	0.00908254	0.00378827	0.0226426	0.011489	0.00678643	0	0.0330592	0.0615713	0	0.0144706
ncbi_112796692	ncbi_112796692	0.306418	0.247832	0.303286	0.218457	0.23238	0.23637	0.181077	0.160025	0.227913	0.119901	0.186814	0.365458
ncbi_112796728	ncbi_112796728	0.0131148	0.0101113	0.012306	0.00453027	0.00409989	0.0239174	0.00775327	0	0.00698546	0	0.0366884	0
ncbi_112796707	ncbi_112796707	0	0.00780647	0	0.00553582	0.00370799	0.00349162	0	0.0212502	0.011864	0	0	0.0211892
ncbi_112796744	ncbi_112796744	0.00171819	0	0	0	0	0	0	0	0	0	0	0
ncbi_112796754	ncbi_112796754	0.0514343	0.0259898	0.0444271	0.0537055	0.0328816	0.0313059	0.0352369	0.0294665	0.0685291	0	0.0456225	0.067575
ncbi_112796761	ncbi_112796761	0.0140516	0	0.0107371	0.0107702	0.0198024	0.0106224	0.00445362	0	0.00641618	0.0144299	0.0232944	0.0572198
ncbi_112796774	ncbi_112796774	0.0223788	0.0193778	0.0341141	0.0243387	0.0199139	0.0388751	0.0184775	0	0	0.105518	0	0.0354571
ncbi_112796776	ncbi_112796776	0.00372193	0	0.00380415	0.00169893	0	0	0.00097239	0	0	0	0	0
ncbi_112796784	ncbi_112796784	0.00524637	0	0.00477562	0.0032841	0.00315573	0.00398871	0.00219599	0	0	0	0.0205308	0
ncbi_112796791	ncbi_112796791	0.00552686	0.00654943	0.00330173	0	0	0.00505482	0	0	0	0.0863868	0	0
ncbi_112796799	ncbi_112796799	0.364999	0.261278	0.39195	0.123629	0.26189	0.143076	0.0452748	0.47294	1.06263	0.187519	0.307223	0.094592
ncbi_112796810	ncbi_112796810	0.00279093	0.00994432	0	0.00118535	0	0	0.00123162	0	0.0213367	0	0	0
ncbi_112796830	ncbi_112796830	2.08359	1.55594	2.28424	1.33107	1.70842	1.61176	1.18069	2.01239	3.0043	1.77854	1.83973	1.37293
ncbi_112796838	ncbi_112796838	0	0	0.0012712	0	0	0	0	0	0	0	0	0
ncbi_112796847	ncbi_112796847	0.254624	0.267285	0.238837	0.131955	0.196716	0.19727	0.069415	0.31013	0.452644	0.383983	0.349138	0.168678
ncbi_112796854	ncbi_112796854	0.298676	0.247472	0.286763	0.420201	0.267579	0.283443	0.457958	0.273779	0.261794	0.443536	0.152306	0.520632
ncbi_112796861	ncbi_112796861	0.0341614	0.0469827	0.0238671	0.0322365	0.0376361	0.0238202	0.0443154	0.0730152	0.0621484	0.0493596	0.0477144	0.0401753
ncbi_112796871	ncbi_112796871	0.173078	0.187159	0.158097	0.0740993	0.12635	0.049762	0.0360563	0.704042	0.775828	0.0942652	0.606107	0.0608867
ncbi_112796877	ncbi_112796877	0	0	0.00385948	0	0	0	0.00513618	0.0142119	0	0	0	0
ncbi_112796893	ncbi_112796893	0.0650182	0.0500324	0.0783691	0.0369891	0.0612188	0.0849054	0.0260655	0.048041	0.0506647	0.0139491	0.144096	0.0977442
ncbi_112796930	ncbi_112796930	0.181904	0.123931	0.149696	0.119841	0.14616	0.0732823	0.110931	0.267605	0.285175	0.0337679	0.122995	0.0780939
ncbi_112796936	ncbi_112796936	0.00542594	0	0.00196996	0	0.00315442	0	0.00225154	0	0	0	0	0
ncbi_112796955	ncbi_112796955	0	0	0.00148552	0	0	0	0	0	0	0	0	0
ncbi_112796951	ncbi_112796951	0.00359078	0.0066936	0.000539232	0.00541481	0.00592719	0	0.0068374	0	0	0	0	0
ncbi_112796963	ncbi_112796963	0.0196938	0.0228885	0.0395264	0.0223034	0.0345093	0.017723	0.0357959	0	0.00815514	0	0.0129363	0.0124855
ncbi_112726681	ncbi_112726681	0.00129993	0	0	0	0	0	0	0	0	0	0	0
ncbi_112796969	ncbi_112796969	0.0410426	0.0141292	0.030462	0.0321233	0.0163007	0.021879	0.0165433	0	0.0253187	0.108781	0.034497	0
ncbi_112796981	ncbi_112796981	0.0233679	0.00861179	0.02563	0.0168441	0.00922794	0.0103195	0.0363118	0	0.00804858	0	0.0205308	0
ncbi_112796994	ncbi_112796994	0.361614	0.219925	0.3674	0.227033	0.236779	0.299922	0.43905	0.190335	0.146167	0.202063	0.244169	0.155719
ncbi_112797007	ncbi_112797007	0.027361	0.0317199	0.0398379	0.0171394	0.0224666	0.0339929	0.02403	0	0.188549	0	0.0689694	0
ncbi_112797010	ncbi_112797010	0.0217676	0.0119783	0.0282127	0.0133795	0.0125431	0.0161245	0.00711438	0	0.00718781	0	0.0465977	0.382021
ncbi_112797018	ncbi_112797018	0.00235543	0	0.00531101	0.00130079	0	0	0	0	0	0	0	0
ncbi_112797025	ncbi_112797025	0.0323277	0.0218105	0.023959	0.0369633	0.0260721	0.0344479	0.0363833	0.0326196	0.0909433	0.0430456	0.0435156	0.0300279
ncbi_112797055	ncbi_112797055	0.00198281	0	0	0	0	0	0	0	0	0	0	0
ncbi_112797049	ncbi_112797049	0.0489571	0.0476375	0.0405478	0.0193006	0.0271864	0.0100788	0.00603409	0.194456	0.321098	0.0583567	0.0661348	0
ncbi_112797040	ncbi_112797040	0.00351559	0	0	0	0	0	0	0	0	0	0	0
ncbi_112797078	ncbi_112797078	0.0246692	0.0175411	0.0326143	0.0305043	0.0423198	0.0347135	0.0345401	0	0.0502758	0.0854931	0.0337114	0.0131444
ncbi_112797086	ncbi_112797086	0.00193385	0	0.00162263	0.0017118	0	0	0.00110135	0	0	0	0	0
ncbi_112797093	ncbi_112797093	0.061801	0.0400011	0.0454813	0.0249896	0.0251685	0.0558421	0.0410477	0	0.0269044	0.0327343	0.0155326	0.0305947
ncbi_112797145	ncbi_112797145	0	0	0	0	0.00323399	0	0	0	0	0	0	0
ncbi_112797109	ncbi_112797109	0.0130338	0	0.00649184	0.0183074	0.013835	0.00686482	0.0108285	0	0.0230745	0	0	0
ncbi_112797143	ncbi_112797143	0.0251693	0.0347609	0.0404765	0.0137552	0.0245653	0.0143927	0.0127054	0	0.0360621	0.0801054	0.0268102	0.904669
ncbi_112797102	ncbi_112797102	0.0038743	0.006146	0.00075342	0.0035906	0.0183861	0.00686482	0.00247439	0	0	0	0	0
ncbi_112797138	ncbi_112797138	0.192944	0.153703	0.206146	0.135381	0.169945	0.175162	0.151969	0.180571	0.190936	0.157783	0.163207	0.260967
ncbi_112797180	ncbi_112797180	0	0	0.00313894	0	0	0	0	0	0	0	0	0
ncbi_112797164	ncbi_112797164	0.141806	0.163068	0.135692	0.0830225	0.0951496	0.0486129	0.0489319	0.19072	0.217205	0.080375	0.167943	0.0609261
ncbi_112797189	ncbi_112797189	0.0225662	0.0128894	0.0140392	0.0203063	0.016818	0.0218428	0.0287565	0	0.00773125	0.0895578	0	0.0182464
ncbi_112797203	ncbi_112797203	0.101487	0.0458615	0.0751173	0.051725	0.0746536	0.0703601	0.0624298	0.1145	0.126129	0.0923626	0.115299	0.0555863
ncbi_112797216	ncbi_112797216	0.00159432	0	0.000961602	0.00404202	0.00373546	0	0.00390292	0	0	0	0	0
ncbi_112797224	ncbi_112797224	0.0516859	0.0109578	0.0422662	0.0312873	0.0437442	0.0473384	0.0297509	0.114636	0.11682	0.121298	0.0548341	0.0240378
ncbi_112797235	ncbi_112797235	1.07696	0.956364	1.13264	0.599518	0.839489	0.776988	0.413927	1.68836	2.3746	7.06494	0.68799	0.512108
ncbi_112797251	ncbi_112797251	0.00713031	0.0370776	0.0190468	0.0191637	0.0148555	0.0125924	0.0187967	0.0314806	0.136207	0	0.0751387	0
ncbi_112797247	ncbi_112797247	0.0802363	0.066408	0.0515246	0.0580951	0.0781253	0.07563	0.025754	0.0175131	0.140342	0.0655415	0.0805324	0.040621
ncbi_112797279	ncbi_112797279	0.00626011	0.0111796	0.00593315	0.0023884	0	0	0.00142844	0	0	0.0444959	0.0397887	0
ncbi_112797290	ncbi_112797290	0.00674737	0	0	0	0.00473657	0	0.00129203	0	0	0	0	0
ncbi_112797312	ncbi_112797312	0.00568739	0.0166011	0.0246182	0.0156112	0.0149201	0.0299737	0.0297268	0	0	0	0	0.0232679
ncbi_112797360	ncbi_112797360	0	0	0.00182704	0.001005	0.00400651	0	0.00362838	0	0	0	0.0199222	0
ncbi_112797377	ncbi_112797377	0	0.00616975	0.00124363	0	0	0	0.00414245	0	0	0	0.0111697	0
ncbi_112797394	ncbi_112797394	0.0385089	0.0529684	0.0542914	0.0172657	0.0461936	0.0327185	0.0155018	0.319088	0.0817576	0	0.129556	0
ncbi_112797407	ncbi_112797407	0.0531677	0.0555466	0.0673874	0.0698986	0.0611966	0.0666343	0.0626216	0.0880042	0.11284	0.0347664	0.0540595	0.0137136
ncbi_112797415	ncbi_112797415	0.0400756	0.0448492	0.0357203	0.020925	0.0238846	0.0176661	0.0115962	0.098599	0.217054	0.0915812	0.0492333	0
ncbi_112797425	ncbi_112797425	0.00066656	0.00905772	0.00363975	0.00193402	0	0	0.00138243	0	0	0	0.0158938	0.0362461
ncbi_112797434	ncbi_112797434	0.0196782	0.0197923	0.016942	0.00679927	0.0314514	0.0216694	0.0209909	0	0.0259668	0	0.0267037	0.024113
ncbi_112797439	ncbi_112797439	0.0546842	0.0791281	0.0537928	0.0454613	0.055535	0.0335296	0.0459039	0.073678	0.0632747	0.0763446	0.037062	0.0962208
ncbi_112797462	ncbi_112797462	0.0326557	0.0185776	0.0357789	0.0251238	0.0296581	0.0127465	0.027534	0	0.0582934	0	0	0.045038
ncbi_112797487	ncbi_112797487	0.0639887	0.0268076	0.0561014	0.0896164	0.0363652	0.0811255	0.085565	0.064723	0.060494	0.0915411	0.0313165	0.0495058
ncbi_112797495	ncbi_112797495	0.309528	0.284363	0.326395	0.309667	0.294821	0.289577	0.366989	0.204169	0.25924	0.267002	0.090509	0.294628
ncbi_112797506	ncbi_112797506	0.0867637	0.13575	0.107938	0.135519	0.125485	0.108939	0.101056	0.0615872	0.0189543	0.0983836	0.0580332	0.167468
ncbi_112797524	ncbi_112797524	0.0189174	0.022844	0.0287349	0.0259221	0.0152261	0.0319596	0.0194452	0.0106867	0	0.0136134	0.0190291	0.0878806
ncbi_112797535	ncbi_112797535	0.0520053	0.0216972	0.0426859	0.0430115	0.0238559	0.0482948	0.0671274	0	0.0525468	0.0107225	0.0235943	0.0428411
ncbi_112797557	ncbi_112797557	0.128971	0.0659275	0.100633	0.0564271	0.082258	0.0606689	0.0171564	0.117	0.187506	0.0692042	0.196096	0.0520382
ncbi_112797567	ncbi_112797567	0.0259734	0.0438902	0.0428282	0.0370661	0.0307609	0.0281322	0.0265289	0.0400964	0.0821411	0	0.0289012	0.0536092
ncbi_112797576	ncbi_112797576	0.0433508	0.0329485	0.0684755	0.033765	0.049933	0.0729213	0.0186056	0.040282	0.110584	0	0	0
ncbi_112797590	ncbi_112797590	0.0319865	0.0326606	0.0329171	0.010117	0.023312	0.00348726	0.0109635	0.0653752	0.10069	0	0.0722999	0
ncbi_112695119	ncbi_112695119	0.00353848	0	0.00194777	0.00165993	0	0	0	0	0	0	0	0
ncbi_112797608	ncbi_112797608	0.0960897	0.0793943	0.111477	0.0686299	0.0954243	0.0657077	0.0605632	0.154119	0.260632	0.0122498	0.0938021	0.0910898
ncbi_112797618	ncbi_112797618	0.253134	0.176417	0.226716	0.301867	0.218969	0.248521	0.291883	0.172679	0.16438	0.295689	0.211839	0.365022
ncbi_112797641	ncbi_112797641	0.0215494	0.0159414	0.0235807	0.0298731	0.0180867	0.00877679	0.0248472	0.0249252	0.0332842	0.0794125	0	0.0362193
ncbi_112797632	ncbi_112797632	0.0318462	0.0310185	0.0327012	0.0235437	0.0179999	0.0360341	0.00753173	0	0.0214883	0.0672077	0.0136133	0.0112558
ncbi_112797648	ncbi_112797648	0.00826098	0	0.00505025	0.00504842	0	0	0	0	0.0208666	0	0.0165054	0
ncbi_112797691	ncbi_112797691	0.0144446	0.0142825	0.0122583	0.00725307	0.0108009	0	0.0080119	0.0304403	0.0278022	0	0	0.00668824
ncbi_112797661	ncbi_112797661	0.00815123	0.00672887	0.00174738	0.00498093	0.00761419	0.0113272	0.00260115	0	0	0	0.0110655	0
ncbi_112797676	ncbi_112797676	0.0755895	0.0554064	0.068749	0.0482074	0.0756346	0.063777	0.0360064	0.118596	0.0638468	0	0.197217	0.0192865
ncbi_112797722	ncbi_112797722	4.15282	3.92574	4.17831	2.48604	3.86517	4.36412	1.66559	3.95082	6.84182	2.80588	4.74907	2.67705
ncbi_112797701	ncbi_112797701	0.00556168	0.025687	0.0229184	0.000868652	0.00924279	0	0.00450658	0	0.0120281	0.0260396	0.015641	0.0202015
ncbi_112797726	ncbi_112797726	0.00320449	0	0.00155558	0.00235786	0.00395002	0	0.00482151	0	0	0.0493279	0.0172392	0
ncbi_112797741	ncbi_112797741	0.0962536	0.110245	0.0745986	0.105651	0.118573	0.129132	0.0929982	0.0851893	0.0829868	0.0520562	0.0913387	0.00560433
ncbi_112797753	ncbi_112797753	0.0432126	0.0647481	0.0518641	0.0290291	0.0367309	0.0625028	0.0344544	0.10155	0.0605923	0.251726	0.125765	0.225907
ncbi_112797777	ncbi_112797777	0.040494	0.0661302	0.0445608	0.0168013	0.01376	0.0643723	0.00367221	0.116457	0.0971968	0	0.0860541	0.0170028
ncbi_112797792	ncbi_112797792	0.00139289	0	0	0	0.00625738	0.00461778	0	0	0	0	0	0
ncbi_112797801	ncbi_112797801	0.0088748	0.00352411	0.0119803	0.0196415	0	0.00375443	0.0254712	0	0	0	0.0195931	0.0590133
ncbi_112797808	ncbi_112797808	0	0	0.000630762	0	0	0	0	0	0.0283926	0	0	0
ncbi_112797817	ncbi_112797817	0.00562208	0	0.00929904	0.00956309	0.00676999	0	0.00828792	0	0	0	0	0
ncbi_112797855	ncbi_112797855	0.0105425	0.00368158	0.0190993	0.00970765	0.00702446	0.00263295	0.00850969	0	0.0220539	0	0	0.00622517
ncbi_112797832	ncbi_112797832	0.235435	0.240289	0.236521	0.135521	0.213194	0.18929	0.0664968	0.478463	0.800364	0.276623	0.47845	0.0999524
ncbi_112695608	ncbi_112695608	0.00169648	0.00614305	0	0.000945596	0.00685829	0	0	0	0	0	0	0
ncbi_112797885	ncbi_112797885	0.113574	0.100922	0.115431	0.114812	0.059998	0.0481505	0.0787027	0.123573	0.138768	0.0750468	0.194707	0.0629312
ncbi_112797904	ncbi_112797904	0.0873925	0.0878068	0.117113	0.114065	0.117343	0.098749	0.136163	0	0.104887	0	0.094595	0.0963874
ncbi_112797875	ncbi_112797875	0.107389	0.104496	0.118095	0.17282	0.136367	0.14665	0.149738	0.0609481	0.0784991	0.109926	0.106362	0.147726
ncbi_112797895	ncbi_112797895	0	0	0.00143962	0.00171831	0.00367913	0	0	0	0	0	0	0
ncbi_112797912	ncbi_112797912	0.0167554	0.0184246	0.0161053	0.0424718	0.0077735	0.00685782	0.0263455	0.0326196	0	0.0144299	0.0534327	0.0553581
ncbi_112797933	ncbi_112797933	0.00692822	0.0143325	0.0126534	0.00668375	0.0143079	0.00693539	0.0019721	0	0.0190455	0	0	0
ncbi_112797967	ncbi_112797967	0.144737	0.121852	0.166609	0.17592	0.123978	0.123737	0.207884	0.145394	0.0531346	0.180912	0.0920878	0.184826
ncbi_112797950	ncbi_112797950	0.0233722	0.0254135	0.0319857	0.0158588	0.0254737	0.0178179	0.0168509	0.0891952	0.117778	0	0.0339174	0.00913157
ncbi_112797986	ncbi_112797986	0.0620166	0.0310263	0.0488309	0.0173926	0.0152883	0.0175812	0.0105165	0.106805	0.383461	0.0443263	0.32822	0.00692664
ncbi_112798008	ncbi_112798008	0.0579249	0.0318584	0.0489405	0.034258	0.0296469	0.0207461	0.0492125	0.0325195	0	0	0.0191738	0
ncbi_112797996	ncbi_112797996	0.142899	0.133047	0.125716	0.103354	0.0682154	0.143077	0.0994382	0.132345	0.195379	0.144524	0.0954954	0.105684
ncbi_112798030	ncbi_112798030	0.00325967	0	0.00134749	0.00277107	0	0	0	0	0	0	0.0137292	0
ncbi_112798048	ncbi_112798048	0.0155319	0.018862	0.0193429	0.00395911	0.00609104	0.00479125	0.00285509	0.0221268	0	0	0	0
ncbi_112798037	ncbi_112798037	0.00277659	0	0.00131424	0.00898466	0	0	0.00259475	0	0	0	0	0.0244088
ncbi_112798058	ncbi_112798058	0.0992948	0.0431345	0.0734932	0.141935	0.103647	0.107395	0.126087	0.0446736	0.150548	0.19251	0.0105308	0.0958016
ncbi_112798116	ncbi_112798116	1.18334	0.73025	1.23186	1.17443	0.819693	1.02103	1.10692	0.600037	0.680663	0.634361	0.706528	0.906159
ncbi_114927613	ncbi_114927613	0.00300278	0	0	0.00628413	0.00370617	0	0.0026941	0	0	0	0	0
ncbi_112798103	ncbi_112798103	0.394429	0.335879	0.354944	0.543034	0.390926	0.40575	0.495934	0.0851379	0.266534	0.0520397	0.352787	0.331017
ncbi_112798124	ncbi_112798124	0	0	0.00134798	0	0	0.00827379	0	0	0.042589	0	0.0150795	0
ncbi_112798143	ncbi_112798143	0.0036023	0.00742523	0.00708197	0.00151947	0.00761965	0	0.0024295	0	0.0213611	0	0	0
ncbi_112798156	ncbi_112798156	0	0	0	0.00139732	0	0	0.0010412	0	0	0	0	0
ncbi_112798166	ncbi_112798166	0.135819	0.129981	0.126952	0.096454	0.14656	0.0654722	0.0884224	0.223344	0.118859	0.111204	0.0850445	0.149498
ncbi_112798175	ncbi_112798175	0.531859	0.402102	0.574124	0.512128	0.421041	0.416471	0.418766	0.797811	0.924388	0.419334	0.377111	0.477519
ncbi_112798185	ncbi_112798185	0.0593059	0.0529802	0.0670774	0.0751208	0.0452044	0.0679607	0.0531003	0	0.0348808	0.0750986	0.0155326	0.0553713
ncbi_112798214	ncbi_112798214	0.109952	0.11451	0.104671	0.202943	0.124734	0.134169	0.202986	0.089372	0.069252	0.224763	0.099658	0.378837
ncbi_112798232	ncbi_112798232	0.182073	0.249609	0.165669	0.183843	0.19375	0.100998	0.143081	0.174678	0.180318	0.305533	0.299771	0.251112
ncbi_112798246	ncbi_112798246	0.123073	0.114995	0.138103	0.172342	0.0859543	0.162494	0.141874	0.0746646	0.0644604	0.197362	0.0397173	0.0914804
ncbi_112798269	ncbi_112798269	7.73313	5.29509	7.80027	7.18535	6.41059	7.1447	10.7584	4.40457	4.39922	8.05801	5.79017	7.05787
ncbi_112798278	ncbi_112798278	0.00778165	0	0.0181375	0.0209426	0.014433	0.0100659	0.0134702	0	0.0177238	0.110242	0.0179291	0.00913157
ncbi_112798289	ncbi_112798289	0.0537346	0.0522826	0.0638642	0.0678935	0.0541623	0.107085	0.0648992	0.0563239	0.222188	0	0.1148	0.0564066
ncbi_112798299	ncbi_112798299	0.0585053	0.101056	0.0872723	0.0184002	0.0303415	0.0145059	0.00977941	0.256952	0.167193	0.0586476	0.212246	0.0268222
ncbi_112798307	ncbi_112798307	0.0686218	0.0176224	0.0431892	0.0511127	0.0488118	0.066552	0.058511	0.0314923	0.0621843	0.0656146	0.0687206	0.0268492
ncbi_114927475	ncbi_114927475	0	0	0.00111793	0	0	0	0.000903891	0	0	0	0	0
ncbi_112798363	ncbi_112798363	0.013968	0.00439332	0.0197993	0.00824229	0.0193626	0.0117192	0.00556735	0	0.0410166	0	0.0610962	0
ncbi_112798379	ncbi_112798379	0.129288	0.0452802	0.117567	0.133847	0.124891	0.0906791	0.146361	0.174006	0.152435	0.110751	0.163157	0.164315
ncbi_112798466	ncbi_112798466	0.163049	0.161945	0.149111	0.0615273	0.133638	0.187808	0.0426005	0.0553123	0.333014	0.152292	0.174413	0.0656434
ncbi_112798548	ncbi_112798548	0.0918356	0.134988	0.093753	0.0774714	0.111943	0.0860598	0.0812328	0.187728	0.242995	0.160407	0.102742	0.187973
ncbi_112696419	ncbi_112696419	0	0	0	0.00145311	0.00391729	0	0	0	0	0	0	0
ncbi_112798584	ncbi_112798584	0.0511018	0.0601899	0.0505675	0.040334	0.0499519	0.0617383	0.026552	0.184064	0.131369	0	0.140829	0.0300005
ncbi_112798600	ncbi_112798600	0.789525	0.49659	0.818635	0.737776	0.611461	0.701121	0.690144	0.307154	0.374768	0.547641	0.48561	0.564106
ncbi_112798616	ncbi_112798616	0.0252693	0.0105648	0.0161948	0.0082572	0.00283307	0.011885	0.0116724	0.0442768	0	0	0	0
ncbi_112798632	ncbi_112798632	0.0503367	0.0579481	0.0395923	0.0227891	0.0346903	0.022159	0.0115083	0	0.0817749	0.144179	0.179096	0.0188827
ncbi_112798648	ncbi_112798648	0.0830927	0.0568555	0.0947562	0.0348558	0.0814762	0.0697674	0.0450119	0.17256	0.161622	0.0938983	0.175337	0.0144706
ncbi_112798664	ncbi_112798664	0.0653931	0.0556717	0.0928363	0.0288317	0.0574929	0.0886742	0.00699889	0.0822075	0.0715456	0.0515155	0.0336447	0.0323181
ncbi_112798680	ncbi_112798680	0.0086182	0.0160592	0.0134531	0.0102384	0.00777418	0.00347295	0.00304109	0	0	0.0233984	0.0116036	0.00649498
ncbi_112798716	ncbi_112798716	0.0350993	0.0505202	0.0428852	0.0149848	0.0297276	0.0234801	0.0137173	0.017459	0.0799478	0.0568618	0.0636829	0.0613757
ncbi_112798732	ncbi_112798732	0.0115466	0.0197336	0.0139429	0.0159919	0.0144389	0.0148639	0.0221469	0	0.0529278	0	0.0289094	0
ncbi_112733474	ncbi_112733474	0.00612213	0	0.0025315	0.00491654	0.00752908	0.0209566	0.00582381	0	0.0265362	0	0	0
ncbi_112798934	ncbi_112798934	0.0187467	0	0.0080999	0.00176961	0	0	0.00240787	0	0	0	0.0298976	0
ncbi_112798986	ncbi_112798986	0.00992874	0	0.0124341	0.00590045	0.0110331	0.00656975	0.0127564	0	0.0578207	0	0	0
ncbi_112798950	ncbi_112798950	0.00943803	0	0.00248587	0.00675722	0.0110215	0	0.00575111	0	0.0293311	0	0	0.0574714
ncbi_112799008	ncbi_112799008	0.00170572	0	0	0	0	0	0	0	0	0	0	0
ncbi_112697590	ncbi_112697590	0.00129993	0	0	0	0	0	0	0	0	0	0	0
ncbi_112799024	ncbi_112799024	0.0876753	0.0467639	0.0791554	0.0417354	0.0596271	0.0958885	0.0447423	0.0810269	0.0151666	0	0.0650124	0.0351043
ncbi_112799040	ncbi_112799040	0.047511	0.0363339	0.0562172	0.0626083	0.0522538	0.0285543	0.0547094	0	0	0	0.0194795	0.00584693
ncbi_112799072	ncbi_112799072	0.092536	0.109107	0.0896794	0.132097	0.0931195	0.167015	0.13947	0.0286497	0.0784113	0.117685	0.0487326	0.225332
ncbi_112799144	ncbi_112799144	0.0109337	0.0168436	0.0158745	0.0129697	0.00706478	0.0358611	0.0128774	0	0	0	0.0229497	0
ncbi_112799161	ncbi_112799161	0.0172085	0	0.0159124	0.0276399	0.0268566	0.00553076	0.0184767	0	0.0734249	0.0429839	0.011577	0
ncbi_112799177	ncbi_112799177	0.0111076	0.0102464	0.00488108	0.0180241	0.00722865	0.002613	0.00807874	0	0.0275008	0	0	0
ncbi_112799193	ncbi_112799193	0.0078821	0.0209647	0.0220049	0.0294098	0.0067534	0	0.0285827	0	0	0	0.0206148	0.0238184
ncbi_112735021	ncbi_112735021	0	0	0.000889327	0	0	0	0	0	0	0	0	0
ncbi_112799229	ncbi_112799229	0.0440582	0.0520768	0.0463616	0.0531123	0.0581663	0.0335988	0.0706244	0.0460325	0.0755209	0.0481475	0.0355451	0
ncbi_112799266	ncbi_112799266	0.0269784	0.0315684	0.0423869	0.029903	0.0403663	0.0342493	0.0679814	0.0576502	0.0509655	0.0420315	0.00989268	0.0734831
ncbi_112799282	ncbi_112799282	0.548239	0.413693	0.51218	0.468448	0.416367	0.603773	0.608687	0.576892	0.669698	0.616442	0.469081	0.623498
ncbi_112799303	ncbi_112799303	0.147634	0.121318	0.133769	0.184632	0.11351	0.154185	0.147235	0.0538283	0.0962126	0	0.100056	0.149177
ncbi_112799325	ncbi_112799325	0.0109143	0.0104515	0.0109745	0.0198069	0.0039875	0.0240878	0.0322457	0.0431057	0	0	0	0.00758798
ncbi_112799341	ncbi_112799341	0.028578	0.0450215	0.0121745	0.0132451	0.0155852	0.00352956	0.0136506	0.226552	0.0770477	0.02897	0.127145	0
ncbi_112799392	ncbi_112799392	0.00935067	0.00524492	0.0105984	0.006738	0.0180425	0.00768656	0.00389776	0	0	0	0	0.0123521
ncbi_112799433	ncbi_112799433	0.00332206	0	0.0014452	0.00180646	0	0.00393533	0	0	0	0	0	0
ncbi_112799470	ncbi_112799470	0	0.0052818	0	0	0	0	0	0	0	0	0	0
ncbi_112799486	ncbi_112799486	0.421631	0.274828	0.447086	0.388193	0.268211	0.318272	0.412614	0.321082	0.356418	0.326182	0.314483	0.363207
ncbi_112799522	ncbi_112799522	0.0566749	0.0368691	0.0327098	0.0620896	0.0404196	0.0648074	0.0656016	0.146249	0.0406568	0.0781745	0.0163514	0
ncbi_112799538	ncbi_112799538	0.247707	0.242336	0.263838	0.283515	0.217807	0.254705	0.220969	0.194527	0.35816	0.158472	0.195917	0.310608
ncbi_112799554	ncbi_112799554	0.0145805	0.0205397	0.019424	0.00559498	0.00341349	0.0124878	0.00358825	0.0134368	0.238738	0.0321352	0.0209904	0
ncbi_112799570	ncbi_112799570	0.197942	0.213799	0.213069	0.182622	0.171207	0.152732	0.145999	0.358392	0.177101	0.190619	0.150285	0.221509
ncbi_112799586	ncbi_112799586	0.00427373	0	0.0102289	0.0147955	0.00329026	0.00626615	0.00208616	0	0.00635697	0	0	0
ncbi_112799617	ncbi_112799617	0.0120414	0.0400488	0.0114334	0.0358023	0.023696	0.047544	0.0256409	0.0561975	0.028949	0.02897	0	0.0489244
ncbi_112799644	ncbi_112799644	0	0	0	0	0	0.00401624	0	0	0	0	0	0
ncbi_112799653	ncbi_112799653	0.0364729	0.034798	0.0476509	0.0123828	0.0331447	0.0633706	0.0145278	0.0167184	0.0116037	0.112186	0.0384307	0.337087
ncbi_112799666	ncbi_112799666	0.01739	0.0197017	0.0157131	0.0107169	0.0204203	0.0257965	0.0186596	0.013895	0.0501331	0	0.0527385	0.00667268
ncbi_112737782	ncbi_112737782	0.0576884	0.065247	0.0715905	0.0962308	0.0642991	0.099037	0.103683	0.0286497	0.00638255	0.0418561	0.0450471	0.168121
ncbi_112799685	ncbi_112799685	0.0391296	0.0278095	0.0363181	0.0449783	0.0453111	0.0620287	0.0344431	0	0.041284	0	0	0.0593932
ncbi_112699532	ncbi_112699532	0.140208	0.565384	0.0928789	0.272782	0.471397	0.163302	0.0998108	0.337448	0.0927319	0.339795	0.448828	0.16988
ncbi_112799697	ncbi_112799697	0.0819478	0.0471779	0.0581874	0.0738621	0.0757667	0.0506501	0.109667	0.0498211	0.0880485	0	0.0431518	0.0342428
ncbi_112799707	ncbi_112799707	0	0.00330352	0	0.00233603	0	0	0.00169819	0	0	0	0	0
ncbi_112799727	ncbi_112799727	0.124336	0.178477	0.134236	0.223244	0.178572	0.187768	0.257159	0.0426236	0.241858	0.177561	0.0824079	0.111847
ncbi_112799716	ncbi_112799716	0.097474	0.091589	0.0868836	0.0993776	0.0696617	0.0530998	0.0705329	0	0.0876021	0.0957547	0.0974086	0.0405979
ncbi_112799739	ncbi_112799739	0.0980962	0.0338371	0.0728392	0.0730513	0.0253656	0.103318	0.116534	0	0.0370259	0.201707	0.0642714	0.139917
ncbi_112799749	ncbi_112799749	0	0	0.00511659	0	0	0	0	0	0	0	0	0
ncbi_112799764	ncbi_112799764	0.0622972	0.0146751	0.0330086	0.0366927	0.0288824	0.0324181	0.0290906	0.0257195	0.00998018	0.0959307	0.0335203	0.0340663
ncbi_112799785	ncbi_112799785	0.256951	0.165522	0.218511	0.0600582	0.180537	0.0499935	0.0394603	0.498921	0.568313	0.14806	0.238882	0.0729136
ncbi_112700639	ncbi_112700639	0.0171028	0	0.00730889	0.00589589	0.0102141	0.00208082	0.00333295	0.0106318	0.0443544	0	0.0127846	0
ncbi_112799796	ncbi_112799796	0.00723225	0.0426439	0.00471823	0.00861487	0.014063	0.0158212	0.00276151	0	0	0	0	0
ncbi_112799808	ncbi_112799808	0.294212	0.524911	0.253863	0.0934326	0.245249	0.128993	0.0509957	2.37263	0.336959	0.0671693	0.81684	0.0637644
ncbi_112799817	ncbi_112799817	8.12137	6.00872	8.64979	3.06766	6.09547	8.28662	1.62717	8.31377	8.73279	4.84911	7.20959	3.55911
ncbi_112799830	ncbi_112799830	0.0684705	0.0804677	0.0732753	0.0659433	0.0362877	0.0496006	0.0422901	0.191385	0.0596862	0.040793	0.0193672	0.0415432
ncbi_112799850	ncbi_112799850	0.134741	0.164428	0.148986	0.161886	0.135344	0.232335	0.145953	0.183117	0.241477	0.146585	0.185298	0.419579
ncbi_112799862	ncbi_112799862	0.0230281	0.0233108	0.030797	0.00875014	0.0192959	0.0281872	0.0199948	0.17346	0	0	0.0423955	0.0746066
ncbi_112799880	ncbi_112799880	0.0237243	0.0321912	0.0324658	0.0127928	0.017453	0.00611872	0.00626205	0.0167184	0.0525112	0	0.0457379	0
ncbi_112799947	ncbi_112799947	0.0161	0.00886287	0.00860887	0.00607544	0.0135492	0	0.0177963	0	0.00871004	0	0	0.026281
ncbi_112799960	ncbi_112799960	0.00760942	0.00628204	0.0210519	0.0230085	0.01524	0.025539	0.0291161	0.046538	0	0.0229443	0.0301593	0.0281939
ncbi_112799977	ncbi_112799977	0.0230828	0.05254	0.0133671	0.0174505	0.0130266	0.00878425	0.0120964	0	0.00650224	0	0.0277054	0
ncbi_112799985	ncbi_112799985	0.0248899	0.0211029	0.0183575	0.0200489	0.017711	0.00970615	0.025349	0.0175131	0.022933	0.0671885	0	0
ncbi_112799994	ncbi_112799994	0.0223227	0.00785932	0.0113982	0.00507303	0.0165745	0	0	0.0216055	0.067287	0	0	0
ncbi_112800002	ncbi_112800002	0.00395744	0.00647637	0.00108727	0.000902479	0.00603128	0	0.00152598	0	0	0	0	0
ncbi_112800050	ncbi_112800050	0.0683282	0.0498046	0.0893532	0.0723671	0.0992565	0.0430919	0.0872688	0.105582	0.0883197	0.0289343	0.113176	0.118234
ncbi_114927631	ncbi_114927631	0	0.00612831	0	0.0013344	0	0	0	0	0	0	0	0
ncbi_112800105	ncbi_112800105	0.0334218	0.0495224	0.0426717	0.044822	0.0404271	0.0242113	0.0477486	0	0.0192569	0.0597193	0.0918151	0.0643885
ncbi_112800115	ncbi_112800115	0.0832378	0.126468	0.100832	0.130096	0.150832	0.130113	0.108475	0.101652	0.0611004	0.102485	0.123048	0.21075
ncbi_112800124	ncbi_112800124	0.0529638	0.0789669	0.0645451	0.050558	0.0559019	0.0334298	0.0473985	0	0.0378818	0.140278	0.0918153	0.0983352
ncbi_112800137	ncbi_112800137	0.0547762	0.0531478	0.0600572	0.0752973	0.0226251	0.0415325	0.0686843	0.0371204	0.00810214	0	0.0775561	0.0478602
ncbi_112800141	ncbi_112800141	0.647592	0.466724	0.594709	0.636669	0.518676	0.625849	0.689786	0.793483	0.996444	0.746931	0.332994	0.816025
ncbi_112800147	ncbi_112800147	0.323595	0.229068	0.291749	0.236464	0.239607	0.210873	0.28165	0.325491	0.313328	0.128929	0.266369	0.28775
ncbi_112800157	ncbi_112800157	0.0624274	0.0209131	0.0702629	0.0780987	0.0766997	0.0244774	0.0882053	0.102735	0.0596156	0.024044	0	0.0966284
ncbi_112800164	ncbi_112800164	0	0	0.000839264	0	0	0	0	0	0	0	0	0
ncbi_112800171	ncbi_112800171	0.0204254	0.00380781	0.0142367	0.021632	0.0281567	0.021259	0.02649	0	0	0.013274	0	0.00703503
ncbi_112800218	ncbi_112800218	0	0	0.00181019	0	0	0	0	0	0	0	0	0
ncbi_112800233	ncbi_112800233	0.0091205	0	0.0062174	0.00288515	0.00712738	0	0.00189476	0.046538	0.1117	0	0.0352732	0
ncbi_112800240	ncbi_112800240	0.0302804	0.0186944	0.0352336	0.0347238	0.0450902	0.029416	0.0167426	0	0.0890787	0	0.0269159	0.054941
ncbi_112800246	ncbi_112800246	0.0175012	0.0180927	0.0152514	0.00620264	0.00859606	0.0162599	0.00449874	0.0418102	0.0610959	0	0	0
ncbi_112800257	ncbi_112800257	0.00365495	0.00439332	0	0	0	0.00219979	0.00158097	0	0	0	0	0
ncbi_112800274	ncbi_112800274	0.207015	0.0957336	0.204692	0.173803	0.121019	0.222674	0.169066	0.13609	0.282934	0.282936	0.154386	0.333709
ncbi_112800281	ncbi_112800281	0.00419096	0	0.0130621	0.00454391	0	0	0.00127301	0	0	0	0	0
ncbi_112800295	ncbi_112800295	0.0150902	0.00545786	0.0143151	0.00562948	0.0184858	0.0183608	0.00685177	0.0193	0.0357329	0	0	0
ncbi_112800311	ncbi_112800311	0	0	0	0	0	0	0	0	0.0931386	0	0	0
ncbi_112800328	ncbi_112800328	0.0319041	0.0199163	0.0185766	0.0250757	0.0332003	0.00411263	0.0350779	0	0.00679948	0.0122498	0	0.0420861
ncbi_112800337	ncbi_112800337	0.00635413	0	0.00392932	0.00809135	0.00872357	0.00670659	0.00333801	0	0	0	0	0.0285097
ncbi_112800345	ncbi_112800345	0	0	0.00238639	0	0	0	0	0	0.079593	0	0	0
ncbi_112800355	ncbi_112800355	0.00431034	0.00664139	0.00877747	0.00845741	0.00336042	0	0.0125686	0.0118377	0	0	0	0
ncbi_112800390	ncbi_112800390	0.000821367	0	0.00360878	0	0	0	0	0	0	0	0	0
ncbi_112800399	ncbi_112800399	0.010845	0.0129475	0.0134076	0.0149793	0.00295019	0.00427633	0.00569982	0.0175131	0.00838233	0	0.0192195	0
ncbi_112800425	ncbi_112800425	0.0824811	0.0369567	0.0630456	0.0867633	0.103372	0.055353	0.124389	0.0358788	0.125774	0.124926	0.0197369	0.0238837
ncbi_112800445	ncbi_112800445	0.0684632	0.0512458	0.0972951	0.0999353	0.0999368	0.0746674	0.124408	0.124486	0.0460208	0.0433493	0.0184458	0.13008
ncbi_112800456	ncbi_112800456	0.00280356	0.0113309	0	0	0	0.00395651	0	0	0	0	0	0
ncbi_112800464	ncbi_112800464	0.0267112	0.0280601	0.0309986	0.027698	0.0138862	0.0201484	0.037635	0	0.0465057	0	0.0241329	0.0469727
ncbi_112800468	ncbi_112800468	0.0266934	0.0196029	0.0461095	0.0126423	0.0265316	0.00351712	0.0198923	0.0596805	0.00773811	0	0.071623	0.0131876
ncbi_112800484	ncbi_112800484	0.00158825	0	0	0	0	0	0.00116969	0	0	0	0	0
ncbi_112800493	ncbi_112800493	0.0445446	0.00775987	0.0440417	0.0672679	0.0355576	0.0323132	0.0427251	0.122039	0.0448013	0	0.0197273	0.0655644
ncbi_112800571	ncbi_112800571	2.12112	1.86729	2.14212	1.06859	1.75054	1.70871	0.659402	2.15177	4.88709	1.6595	2.38334	1.62534
ncbi_112800597	ncbi_112800597	0.00192988	0	0.000788319	0	0.00384756	0.0103609	0.00183757	0	0.0310718	0	0	0
ncbi_112800606	ncbi_112800606	0.0114207	0.0269659	0.00885825	0.00918763	0.00600332	0.00396437	0.0163064	0	0.0153402	0	0	0
ncbi_112747373	ncbi_112747373	0	0	0	0	0	0	0	0	0	0	0.00956645	0
ncbi_112705603	ncbi_112705603	0.0013058	0	0.00347186	0.00165537	0.00372809	0	0	0.0193893	0	0	0	0
ncbi_112800654	ncbi_112800654	0.00192889	0	0	0	0	0	0	0	0	0	0	0
ncbi_112800660	ncbi_112800660	0.0348538	0.0394929	0.0196352	0.0175377	0.00756095	0.016576	0.0153745	0.017459	0.0386821	0	0	0.0884055
ncbi_112800669	ncbi_112800669	0.0187393	0.019517	0.0245865	0.0308782	0.0316943	0.0367322	0.0192799	0.0220405	0.0869329	0.036933	0.0343554	0.00612018
ncbi_112800673	ncbi_112800673	0.234812	0.0930161	0.241529	0.0854934	0.176098	0.021541	0.0359817	1.1718	0.477708	0.342585	0.254956	0.00880973
ncbi_112800711	ncbi_112800711	0.0122893	0	0.0126847	0.000743691	0.00699489	0.0167688	0	0	0.0623705	0	0	0
ncbi_112800715	ncbi_112800715	0.00706485	0.0125665	0.00571551	0.00267027	0.0286848	0.0153542	0.0106333	0	0	0	0	0.0228837
ncbi_112800748	ncbi_112800748	0.364379	0.297239	0.4055	0.332452	0.348338	0.322037	0.449546	0.204494	0.214549	0.205332	0.261317	0.241486
ncbi_112800755	ncbi_112800755	0.00191513	0	0.000904873	0	0	0	0	0.0362161	0.00718781	0	0	0
ncbi_112800765	ncbi_112800765	0.00187221	0	0	0.00157006	0	0	0	0	0.00780385	0	0.0210232	0
ncbi_112800776	ncbi_112800776	0.0900095	0.0691289	0.0862074	0.13016	0.0712179	0.0769587	0.0763433	0.0260496	0.13296	0.21596	0.0295585	0.129487
ncbi_112800785	ncbi_112800785	0.106503	0.0671571	0.11045	0.0689906	0.110246	0.0863688	0.0751142	0.100204	0.142927	0.0885869	0.0608743	0.0121503
ncbi_112800796	ncbi_112800796	0.053903	0.0772186	0.0639136	0.0236252	0.0476962	0.0562956	0.0127609	0.0350651	0.0967599	0.0601714	0.0907236	0.0319737
ncbi_112800805	ncbi_112800805	0	0	0.00169571	0	0	0	0.00093667	0	0	0	0	0
ncbi_112800817	ncbi_112800817	0.132957	0.201568	0.101217	0.0860268	0.103464	0.0632747	0.062757	0.416655	0.227217	0.0863938	0.311544	0.0200136
ncbi_112800824	ncbi_112800824	0	0	0	0	0	0	0	0	0	0	0.0141037	0
ncbi_112800832	ncbi_112800832	0.00654214	0	0.00324418	0.00670952	0.00398121	0.0116917	0.00471011	0	0.00582057	0	0	0
ncbi_112800837	ncbi_112800837	0.0138972	0.0148109	0.0238064	0.0299285	0.0179126	0.0253129	0.0234193	0.0117702	0.00496548	0	0.0137292	0.00692664
ncbi_112754391	ncbi_112754391	0	0	0	0	0.00667543	0	0	0	0	0	0	0
ncbi_112800847	ncbi_112800847	0.0208391	0.0396423	0.0379375	0.0370933	0.0167498	0.0274545	0.037615	0	0.0362952	0	0	0
ncbi_112707204	ncbi_112707204	0.0158561	0.00462564	0.00891189	0.0109073	0.0038456	0.00827322	0.000761919	0	0	0.0544158	0.0219979	0
ncbi_112800858	ncbi_112800858	0.0110941	0.00528399	0.00913902	0.003474	0.00810367	0	0.00559233	0	0	0.0102435	0	0
ncbi_112800865	ncbi_112800865	0.0384751	0.0422558	0.0238127	0.0342021	0.0307159	0.0251532	0.0403025	0.0142119	0.0180288	0.0539945	0	0.03837
ncbi_112800878	ncbi_112800878	0.034976	0.039385	0.0267833	0.0226989	0.0275555	0.0293396	0.0202409	0.184801	0.0566192	0	0.0469042	0.032811
ncbi_112800883	ncbi_112800883	0.909249	0.749603	0.847639	0.842668	0.851999	1.09694	1.27248	0.975841	1.4049	1.20216	0.572454	1.15581
ncbi_112800894	ncbi_112800894	0.0552047	0.0469459	0.0474842	0.0536986	0.048591	0.054147	0.0426391	0.0709663	0.132153	0	0.0411211	0.138143
ncbi_112800903	ncbi_112800903	0.0122277	0.0236175	0.00876045	0.00984239	0.00602447	0.0223032	0.00938183	0	0.00737617	0.0462813	0.00669477	0.0650583
ncbi_112800915	ncbi_112800915	0.0080544	0	0.00320883	0	0	0	0.00717729	0	0	0	0	0
ncbi_112800918	ncbi_112800918	0.0294315	0.0369193	0.0304365	0.0407506	0.0122467	0.0165813	0.0240059	0	0.00816659	0	0.0195361	0
ncbi_112800940	ncbi_112800940	0.0113338	0	0	0.00884262	0.00347944	0.00511312	0.00873504	0	0	0	0	0
ncbi_112800949	ncbi_112800949	0.00526843	0	0.00503409	0.0112022	0.0036631	0	0.00406368	0	0	0	0	0.0196737
ncbi_112800960	ncbi_112800960	0.0801618	0.122541	0.066148	0.0761384	0.0767248	0.0789946	0.0287809	0.0499386	0.0972929	0.0122498	0.0210232	0
ncbi_112800974	ncbi_112800974	0.0231367	0.0150628	0.0293031	0.00792468	0.0239199	0.00462084	0.00284589	0.0331167	0.0293805	0	0.0229474	0.0119736
ncbi_112801007	ncbi_112801007	0.00467472	0.0124751	0.00407003	0.00374439	0.00643928	0.00765149	0.0126421	0	0	0	0	0.0253967
ncbi_112801027	ncbi_112801027	0.0525791	0.0378653	0.063753	0.0224467	0.0606621	0.0286908	0.0101478	0.0604529	0.023574	0.18551	0.112588	0.0311483
ncbi_112801041	ncbi_112801041	0.0328	0.0253992	0.0318264	0.0136087	0.0287441	0.00510751	0.0127342	0.234497	0.0876556	0	0.0236076	0.0079874
ncbi_112801048	ncbi_112801048	0	0	0	0.00102592	0	0	0	0	0	0	0	0.00703503
ncbi_112801065	ncbi_112801065	0.00413685	0	0	0.00381394	0	0	0	0	0	0	0	0
ncbi_112801070	ncbi_112801070	0.0187053	0.0157685	0.0207655	0.0135875	0.035675	0.0246265	0.0257152	0	0.00876838	0	0	0.00783469
ncbi_112801077	ncbi_112801077	0.0731807	0.0339319	0.0745901	0.0705359	0.0919168	0.0430777	0.0596656	0.0363388	0.208683	0.21447	0.0442075	0.146066
ncbi_112801079	ncbi_112801079	0.0452072	0.016047	0.0450044	0.0539192	0.0565179	0.0458525	0.0532213	0	0.0317702	0.0323607	0.0138852	0.0122122
ncbi_112801085	ncbi_112801085	0.0121886	0	0.00920615	0.00363387	0	0.00465705	0.00285479	0	0.013248	0	0	0
ncbi_112801103	ncbi_112801103	0.0114713	0.0305713	0.00523167	0.0293651	0.0122211	0.0137292	0.00647826	0.0582357	0	0.0457415	0.0627189	0
ncbi_112801109	ncbi_112801109	0	0	0.00310298	0	0	0	0	0	0.0212139	0	0	0
ncbi_112801114	ncbi_112801114	0.00092097	0	0.00243877	0	0.00325766	0	0	0	0	0	0	0
ncbi_112801124	ncbi_112801124	0.0183414	0.0307513	0.0200428	0.0125839	0.0275907	0.00660561	0.00982863	0	0	0	0.0132684	0
ncbi_112708913	ncbi_112708913	0.0385295	0.161215	0.0248427	0.0837676	0.150754	0.0817142	0.0324901	0.238879	0	0.136039	0.113383	0.0273256
ncbi_112801129	ncbi_112801129	0.0234117	0.0170483	0.0268286	0.0275274	0.0367331	0.0210098	0.0312401	0	0.00638255	0	0.0402722	0.0208694
ncbi_112801149	ncbi_112801149	0.0250387	0.0594555	0.022143	0.0368644	0.0391061	0.0146305	0.0308358	0.111277	0.0227989	0	0	0.0355531
ncbi_112765519	ncbi_112765519	0	0	0	0	0	0	0	0	0.0129131	0	0	0
ncbi_112767006	ncbi_112767006	0	0	0.00152753	0	0	0	0	0	0	0	0	0
ncbi_112801163	ncbi_112801163	0.237009	0.260261	0.238341	0.421367	0.259444	0.145642	0.322071	0.113541	0.110167	0.29103	0.0609263	0.358834
ncbi_112801172	ncbi_112801172	0.0184752	0.0322925	0.0233605	0.0137948	0.0223813	0.00379369	0.00796787	0.0394431	0.00878015	0.0488162	0.0300841	0
ncbi_112801188	ncbi_112801188	0.0307518	0.0510674	0.0306074	0.0267484	0.0134691	0.0114497	0.0334199	0.0553053	0.0285555	0.0122498	0.0523417	0.00751603
ncbi_112801194	ncbi_112801194	0.00498372	0	0.00381783	0.00401027	0	0.01089	0.00247576	0.0435487	0.00773125	0	0.0182703	0
ncbi_112801201	ncbi_112801201	0.317405	0.275799	0.329942	0.265454	0.223761	0.285363	0.308022	0.146396	0.388744	0.0390011	0.463278	0.401062
ncbi_112801210	ncbi_112801210	0.00310034	0	0.00113219	0.00155476	0	0	0	0	0	0	0	0
ncbi_112801215	ncbi_112801215	0.0251015	0.0270431	0.0336876	0.0343673	0.0339407	0.0521566	0.0460203	0	0.0705061	0	0.0585228	0.0144706
ncbi_112801222	ncbi_112801222	0	0.00572195	0.000788319	0.00448951	0	0.00971919	0	0	0.0298219	0	0	0
ncbi_112801231	ncbi_112801231	0.09637	0.156874	0.0941065	0.115793	0.119644	0.103337	0.102351	0.347128	0.0879123	0	0.106621	0.296628
ncbi_112801244	ncbi_112801244	0.0271971	0.0242728	0.0339325	0.0364774	0.0155346	0.0576225	0.0258726	0.0235736	0.0480096	0.0763446	0.0551231	0
ncbi_112801274	ncbi_112801274	0.0583999	0.0678747	0.0369831	0.0575646	0.0290999	0.0364456	0.0727085	0.130595	0.0739571	0.0260396	0.0654727	0.0450773
ncbi_112801289	ncbi_112801289	0.00742355	0	0.00814274	0	0.0120715	0	0.00347044	0	0.0132125	0	0	0
ncbi_114924408	ncbi_114924408	0.00126409	0	0.00343787	0.00399096	0.00617122	0	0	0	0	0	0	0
ncbi_112801295	ncbi_112801295	0.0103777	0	0.0153529	0.0158458	0.0248489	0.00330138	0.0039454	0	0.00718781	0	0.0328882	0.145062
ncbi_112801322	ncbi_112801322	0.00172608	0	0.00240463	0	0	0	0	0	0	0	0.0178656	0
ncbi_112801304	ncbi_112801304	0.00668739	0.00555761	0.00447172	0.00178388	0.00298394	0.00470807	0.00352833	0	0	0	0	0
ncbi_112801353	ncbi_112801353	0.00201684	0.00607583	0.00124989	0	0.00370799	0.0107074	0	0	0.00525083	0	0	0
ncbi_112769421	ncbi_112769421	0	0	0.00108601	0.00239426	0	0	0	0	0	0	0	0
ncbi_112801362	ncbi_112801362	0.00448307	0	0.00426719	0.00249704	0	0	0	0	0.00525083	0	0	0
ncbi_112801369	ncbi_112801369	0.0207866	0.0248683	0.0190752	0.0127019	0.0195231	0.0150618	0.00293371	0	0.0730602	0	0.068572	0
ncbi_112801380	ncbi_112801380	0.0868031	0.0866088	0.0801496	0.0388897	0.0894529	0.104049	0.0326724	0.123086	0.122921	0.0330721	0.14099	0.03837
ncbi_112801388	ncbi_112801388	0.0642247	0.062223	0.0692423	0.0497371	0.0549211	0.0593487	0.0410579	0.127047	0.126038	0.0321352	0.0623108	0.032271
ncbi_114927652	ncbi_114927652	0	0	0.00422855	0.003106	0	0.00286433	0.00235183	0	0	0	0	0.019693
ncbi_112801426	ncbi_112801426	0.0439867	0.0614923	0.0656771	0.0451584	0.0553592	0.0756608	0.0635342	0.0439829	0.102858	0.104303	0.0309068	0.0723931
ncbi_112801433	ncbi_112801433	0.0705528	0.0382368	0.0384124	0.0999084	0.0363191	0.0468652	0.0648232	0	0.0757221	0.0144299	0.0495798	0.0554139
ncbi_112801446	ncbi_112801446	0.00593496	0.00505197	0.00637231	0.00619847	0.00931633	0.0116055	0.00901075	0	0	0	0	0
ncbi_112801452	ncbi_112801452	0.0188691	0.0436974	0.0165854	0.0315476	0.0198362	0	0.0180677	0	0.0224366	0.121298	0.0189575	0.0384191
ncbi_112801486	ncbi_112801486	0.0141646	0.0224939	0.0142352	0.0140087	0.026383	0.00261324	0.0129076	0.0358788	0.0242302	0.0457415	0.0537196	0
ncbi_112801478	ncbi_112801478	0.00322223	0.00495015	0.00534873	0.00879976	0.0142422	0.00398132	0.00851506	0	0	0	0	0.00584693
ncbi_112770736	ncbi_112770736	0.00121861	0	0.00195034	0	0.00643568	0	0.00351005	0	0	0	0	0
ncbi_112801499	ncbi_112801499	0.249653	0.133049	0.277856	0.245397	0.166648	0.227492	0.188627	0.110376	0.637362	0.251919	0.186245	0.0786089
ncbi_112801517	ncbi_112801517	0.0868113	0.07268	0.0688997	0.037472	0.0755254	0.0558945	0.0577031	0.14764	0.298048	0.0609886	0.0908452	0.0595075
ncbi_112801525	ncbi_112801525	0.101524	0.0508297	0.110572	0.127752	0.0701002	0.0858926	0.110293	0.0554633	0.0845316	0.15488	0.032736	0.0457652
ncbi_112801533	ncbi_112801533	0.0482072	0.0287032	0.0450319	0.0120787	0.0375782	0.0371237	0.0126691	0.0520679	0.05685	0	0.0318228	0.0506083
ncbi_112801540	ncbi_112801540	0.0070599	0.00654943	0.00693321	0.0106163	0.00658551	0	0.00701394	0.0367501	0.0279829	0	0	0
ncbi_112801594	ncbi_112801594	0.0431631	0.0500039	0.058949	0.0413811	0.0241665	0.0292657	0.0465803	0.109625	0.0510205	0.0139491	0.0133122	0.108771
ncbi_112801601	ncbi_112801601	0.0115951	0	0.00813949	0.0168475	0.0109465	0.0211226	0.00775361	0.0508097	0	0	0	0.0130908
ncbi_112801624	ncbi_112801624	0.0600714	0.0394501	0.0533967	0.0527948	0.070732	0.0344633	0.0252113	0.0538349	0.0479941	0.0919605	0.00987814	0.0485589
ncbi_112801650	ncbi_112801650	0.0381674	0.0173293	0.0310437	0.0109712	0.0196556	0.00556101	0.00122757	0.0830503	0.0613542	0.0641828	0.0161938	0
ncbi_112801658	ncbi_112801658	0.0234753	0.0120096	0.0293572	0.0389393	0.0388042	0.0139708	0.0373814	0	0	0	0	0.0659376
ncbi_112801707	ncbi_112801707	0.0300978	0.017303	0.0384185	0.00520885	0.0387781	0.0148888	0.0130855	0.0765698	0.0436491	0	0.0368576	0
ncbi_112801736	ncbi_112801736	0.0162773	0.0289043	0.0262823	0.0226325	0.0307695	0.0186012	0.0271912	0.0199966	0.0240349	0	0.0264295	0.0460479
ncbi_112801781	ncbi_112801781	0.14408	0.153944	0.162067	0.139183	0.178054	0.160886	0.153462	0.11901	0.116889	0.0246716	0.21	0.213598
ncbi_112801793	ncbi_112801793	0.071347	0.0654805	0.0724991	0.105012	0.073645	0.0567049	0.100649	0	0	0.0744263	0.0577153	0.149836
ncbi_112801811	ncbi_112801811	0	0	0.000929469	0.00419797	0	0.0026206	0	0.0106867	0	0.0102435	0	0.0115737
ncbi_112801821	ncbi_112801821	0.0211729	0.0297343	0.0225845	0.00620983	0.0175371	0.00960732	0.00754077	0.0459825	0.0516892	0	0.0365964	0
ncbi_112801835	ncbi_112801835	0.186763	0.194217	0.216667	0.160237	0.203933	0.188026	0.187661	0.185015	0.142722	0.28559	0.230211	0.255059
ncbi_112801852	ncbi_112801852	2.0141	1.59734	2.06697	2.2425	1.95233	2.01427	2.76797	1.84236	2.07725	3.1507	1.41403	3.25965
ncbi_112801861	ncbi_112801861	0.0351157	0.030092	0.0371633	0.0356029	0.0277928	0.0403625	0.0275975	0	0.0483835	0	0	0
ncbi_112801873	ncbi_112801873	0.00744763	0	0.00503392	0.00399722	0.00397702	0.011017	0.0143072	0	0.0303689	0	0	0
ncbi_112774926	ncbi_112774926	0	0	0.0016283	0	0	0	0	0	0	0	0	0
ncbi_112801890	ncbi_112801890	0.19843	0.140483	0.136512	0.191947	0.124465	0.150005	0.226819	0.0668025	0.144593	0.0693501	0.111013	0.101786
ncbi_112801901	ncbi_112801901	0.00171976	0	0.00248553	0.00117001	0.00295019	0	0.00247979	0	0	0	0	0
ncbi_112801905	ncbi_112801905	0.146527	0.127658	0.144298	0.159797	0.128267	0.159085	0.120482	0.0698162	0.126005	0.0321594	0.153212	0.10688
ncbi_112801922	ncbi_112801922	0	0	0	0.00171886	0.00315969	0	0	0	0	0	0	0
ncbi_112801940	ncbi_112801940	0.00736857	0.0196201	0	0.00445755	0.00696936	0.00470807	0.00183842	0	0	0	0	0.0115737
ncbi_112801963	ncbi_112801963	0.00685311	0.00981617	0.00612712	0.00987722	0.00715956	0.0118302	0.0103192	0	0.0490102	0	0	0.0141278
ncbi_112801974	ncbi_112801974	2.32146	1.61367	2.52343	3.05188	1.97613	2.3259	3.52251	1.05176	1.53315	2.08872	1.42099	2.44047
ncbi_112801988	ncbi_112801988	0.766332	0.478235	0.733989	0.910358	0.658618	0.716985	0.938597	0.595619	0.344716	0.73429	0.511643	0.863071
ncbi_112801997	ncbi_112801997	0.00783163	0.0300112	0.0111996	0.0171138	0.00711184	0.00479125	0.00423365	0	0.0475	0	0.0198731	0.0306559
ncbi_112802029	ncbi_112802029	0.0343398	0.0334957	0.04343	0.0609321	0.0310551	0.0348832	0.0590985	0.06487	0.0401606	0.0194587	0.0108774	0.0739589
ncbi_112802039	ncbi_112802039	0.0425107	0.013826	0.0418648	0.0331212	0.0220128	0.0216042	0.0553757	0.130024	0.0498592	0.128322	0.0548455	0.0569231
ncbi_112802048	ncbi_112802048	0.0105091	0.0193635	0.00333546	0.00966205	0.0236516	0.011339	0.0113939	0.0411787	0	0	0.0192562	0.0242907
ncbi_112802143	ncbi_112802143	0.0243651	0.0415968	0.0079073	0.0231433	0.017426	0.0279981	0.0138831	0.0895408	0.0217367	0	0.0592628	0
ncbi_112802161	ncbi_112802161	0.0450607	0.02162	0.0517501	0.0586127	0.0380879	0.0565914	0.0711431	0.0452345	0.00562122	0.0610836	0.0639906	0.0368864
ncbi_112802176	ncbi_112802176	0.031471	0.0121751	0.0149328	0.0123122	0.0220123	0.0131821	0.00996719	0	0.053331	0	0	0
ncbi_112802183	ncbi_112802183	0.00157825	0.0139796	0.00392532	0.00122609	0.00698878	0	0.00542878	0	0	0	0	0
ncbi_112802193	ncbi_112802193	0.00305475	0	0.00893432	0	0.00545004	0	0	0.0134368	0.013882	0	0	0
ncbi_112802200	ncbi_112802200	0	0	0.00142749	0.00145194	0.00282883	0	0	0	0.00780385	0	0	0
ncbi_112802210	ncbi_112802210	0.401978	0.604125	0.445558	0.185065	0.386431	0.258306	0.1284	1.43642	1.10467	0.264852	1.01	0.217407
ncbi_112802247	ncbi_112802247	0.00753925	0	0.00569632	0.0136618	0.008033	0.00357428	0.00649797	0	0.0206385	0.0139491	0	0.0279411
ncbi_112777467	ncbi_112777467	0.00251129	0	0	0.000951569	0.00270928	0	0	0	0	0	0	0
ncbi_112802261	ncbi_112802261	0.047362	0.0613905	0.0585075	0.0494703	0.0642195	0.0405076	0.0232121	0.0221268	0.0611898	0.0289343	0.0344681	0.0745642
ncbi_112802267	ncbi_112802267	0.320697	0.184566	0.345433	0.336065	0.250352	0.43017	0.29448	0.270846	0.254333	0.219466	0.226597	0.192131
ncbi_112802272	ncbi_112802272	0.837676	0.526793	0.912812	0.408506	0.596592	0.986281	0.403957	0.465644	0.77025	0.370358	0.590785	0.198401
ncbi_112802282	ncbi_112802282	0.0349679	0.0187663	0.0274894	0.0311919	0.0239103	0.039933	0.0385869	0.0284887	0	0.0378283	0.0207527	0.063269
ncbi_112802283	ncbi_112802283	0.0471722	0.0386667	0.0370494	0.045421	0.0597351	0.0366814	0.0712047	0.0235165	0	0.109109	0.0583116	0.0717489
ncbi_112802317	ncbi_112802317	0.126788	0.135798	0.130314	0.10979	0.134087	0.203674	0.1008	0.0720775	0.313896	0.104456	0.143853	0.122033
ncbi_112802323	ncbi_112802323	0.00244912	0	0.00485542	0.0017373	0.00404508	0	0.00245989	0.0576502	0.0145798	0	0	0
ncbi_112802333	ncbi_112802333	0.00178764	0.0114258	0.00746036	0.0103361	0	0	0.00626427	0	0	0	0	0.0121503
ncbi_112802362	ncbi_112802362	0.0111995	0.00837745	0.00821694	0.00827598	0.00363144	0.00737637	0	0.0870957	0.0257473	0	0	0
ncbi_112802368	ncbi_112802368	0.0413952	0.0446082	0.0622369	0.0292005	0.0433733	0.0368469	0.0356611	0	0.0445981	0.0712917	0.038494	0.016715
ncbi_112802377	ncbi_112802377	0.0116567	0.0383314	0.0197083	0.0240171	0.0302902	0.0228649	0.012222	0.0212502	0.024287	0.0303449	0.0531645	0.110727
ncbi_112802418	ncbi_112802418	0.121736	0.206794	0.122869	0.11073	0.126633	0.157823	0.157298	0.16805	0.145536	0.05827	0.176232	0.170235
ncbi_112802428	ncbi_112802428	0.105733	0.0903279	0.15393	0.0521025	0.132206	0.077255	0.0237492	0.13085	0.342444	0.0586476	0.205629	0.0704782
ncbi_112802435	ncbi_112802435	0.00148769	0	0.00313413	0	0.00387119	0.00619768	0.0036922	0	0	0	0	0.0209753
ncbi_112802441	ncbi_112802441	0.0178592	0.0168179	0.0252005	0.0350689	0.0197415	0.0118936	0.0460508	0	0	0.123654	0	0.00546106
ncbi_112802447	ncbi_112802447	0.0631666	0.060909	0.0919787	0.0620135	0.0726722	0.0470038	0.028219	0.159008	0.0379759	0.0194587	0.123699	0.0291019
ncbi_112802455	ncbi_112802455	0.0690554	0.201251	0.0547645	0.0382025	0.103416	0.0604744	0.0238032	0.313229	0.211167	0.0656146	0.450589	0.0605199
ncbi_112716004	ncbi_112716004	0.0210851	0.0309384	0.026877	0.00474021	0.0170175	0.0269857	0.0120944	0	0.0171885	0.0370659	0.0631635	0.0704737
ncbi_112802462	ncbi_112802462	0.179805	0.138998	0.199901	0.279136	0.173554	0.27113	0.276985	0.173893	0.107513	0.0557472	0.130508	0.240827
ncbi_112802469	ncbi_112802469	0.00193186	0	0.00193418	0.00103256	0.00317294	0	0.00113132	0	0	0	0	0
ncbi_112802477	ncbi_112802477	0.0102974	0	0.00856042	0.00301094	0.0107061	0.00702843	0.00610263	0	0	0	0	0
ncbi_112802500	ncbi_112802500	0.169603	0.169871	0.167496	0.205215	0.152919	0.17334	0.171641	0.15327	0.0522193	0.106609	0.116529	0.220597
ncbi_112802486	ncbi_112802486	0.0158886	0.015803	0.021087	0.023554	0.0246463	0.0259441	0.0290052	0.0576502	0.00883646	0.0239964	0.0323779	0.00546106
ncbi_112802504	ncbi_112802504	0.0868174	0.0666486	0.0856943	0.10381	0.113489	0.0725013	0.117216	0.112206	0.124092	0.119468	0.105808	0.0852756
ncbi_112802531	ncbi_112802531	0.0618437	0.0847235	0.0703375	0.0315021	0.0964568	0.0499166	0.034639	0.100831	0.0507992	0	0.0496731	0.0484737
ncbi_112802537	ncbi_112802537	0.116002	0.0823039	0.0914935	0.0978591	0.101619	0.179427	0.113256	0	0.0696403	0.113221	0.0354518	0.0842311
ncbi_112802571	ncbi_112802571	0.00383109	0.00674308	0.00281881	0.00113905	0.00721501	0	0.00450487	0	0	0	0	0
ncbi_112802564	ncbi_112802564	0.0016783	0	0	0	0	0	0	0	0	0	0	0
ncbi_112802577	ncbi_112802577	0.0254337	0.00504998	0.0170056	0.0406087	0.0144629	0.0192943	0.0478173	0	0.0268768	0.02897	0.0137292	0.0202362
ncbi_112802584	ncbi_112802584	0.00764144	0	0.00351475	0.00122748	0	0	0	0.0314923	0	0.0107225	0.0431369	0
ncbi_112802605	ncbi_112802605	0.017396	0.0217351	0.018817	0.0175028	0.0212544	0.0275408	0.0202776	0.0300944	0.0193338	0	0	0.0201822
ncbi_112802613	ncbi_112802613	0.152409	0.129025	0.158721	0.184662	0.142831	0.154377	0.194913	0.194546	0.125782	0.242263	0.105067	0.261891
ncbi_112802633	ncbi_112802633	0.0068046	0	0.00806588	0.000812799	0	0	0.00169433	0	0.0187253	0	0.012813	0
ncbi_112782316	ncbi_112782316	0	0	0	0	0	0	0	0	0	0	0.0140204	0
ncbi_112802657	ncbi_112802657	0.0374844	0.0205871	0.0368945	0.0150138	0.034599	0.0187305	0.00722984	0.071867	0.0255763	0	0.0370898	0.0158071
ncbi_112802667	ncbi_112802667	0.0736219	0.114272	0.065423	0.0850676	0.100965	0.0488256	0.0465091	0.069724	0.1385	0	0.121283	0.0520824
ncbi_112802680	ncbi_112802680	1.57173	1.63849	1.49767	2.14911	1.72097	1.84191	2.38205	1.83167	1.07993	2.0266	1.52398	2.68127
ncbi_112802688	ncbi_112802688	0.305225	0.234058	0.281117	0.348296	0.247875	0.225828	0.295798	0.19782	0.149844	0.206446	0.204044	0.163881
ncbi_112802706	ncbi_112802706	0.0764981	0.0303374	0.0687833	0.0609873	0.0615638	0.051115	0.0481476	0.0941791	0.104061	0	0.0580277	0.0482647
ncbi_112802727	ncbi_112802727	0.0173069	0.00550728	0.0268336	0.0164652	0.0101604	0.0192183	0.00758954	0	0.060975	0	0.0355758	0
ncbi_112716999	ncbi_112716999	0.00245392	0.00605279	0.0038186	0.0107026	0.00691633	0.0105078	0.00636298	0	0.0244312	0	0	0
ncbi_112802770	ncbi_112802770	0.652295	0.471874	0.631389	0.52134	0.547825	0.540699	0.457444	0.663072	0.509433	0.524387	0.495918	0.541648
ncbi_112802779	ncbi_112802779	0.00213602	0	0.00624806	0.00124466	0	0.00418785	0	0	0.024329	0	0.0112539	0
ncbi_112802786	ncbi_112802786	0.0350458	0.0488989	0.0505063	0.0430381	0.0519014	0.0279233	0.0124015	0.0920596	0.0422013	0.0321352	0.0970051	0.0456138
ncbi_112802799	ncbi_112802799	0.0124152	0.0284676	0.0296235	0.0117434	0.00940578	0.0258681	0.0144352	0.013895	0.0292556	0.0692449	0.0210342	0
ncbi_112802830	ncbi_112802830	0.00541621	0.0184172	0.0120245	0.00483935	0	0.00533683	0.00364155	0	0.0130676	0.0669972	0	0
ncbi_112717280	ncbi_112717280	0.00181089	0	0	0	0	0	0	0	0	0	0	0
ncbi_112802850	ncbi_112802850	0.0131626	0.00499077	0.00502567	0.00149724	0.0129537	0.00981664	0.00458647	0	0.0299185	0	0	0.00614202
ncbi_112802856	ncbi_112802856	0.0482205	0.0319093	0.0396682	0.0436101	0.0197216	0.0404697	0.053187	0	0	0	0.0833101	0.0596125
ncbi_112802866	ncbi_112802866	0.0566316	0.0684283	0.0398928	0.072009	0.033967	0.0313185	0.0667267	0.0420547	0	0.0287365	0.0501267	0.0345294
ncbi_112802888	ncbi_112802888	0.0723224	0.027812	0.0496036	0.0356754	0.0346202	0.02538	0.0335533	0.0576096	0.0813269	0.0611523	0.0478543	0.0460539
ncbi_112802897	ncbi_112802897	1.05841	0.787064	1.09284	1.18554	1.01507	1.09143	1.4639	0.629318	0.8928	1.27432	0.893984	1.44302
ncbi_112802904	ncbi_112802904	0.104481	0.0925397	0.0968576	0.171827	0.130413	0.117726	0.138406	0	0.130194	0.403561	0.0205308	0.143575
ncbi_112802905	ncbi_112802905	0.00165248	0	0.00303606	0.00257992	0	0	0.00281041	0	0.00551058	0	0	0
ncbi_112802924	ncbi_112802924	0.00761242	0.0254311	0.00519827	0.00555722	0.0156026	0.00584739	0.00446283	0.0402551	0	0	0.034822	0
ncbi_112802931	ncbi_112802931	0	0.0084244	0	0	0	0	0	0	0	0	0	0
ncbi_112802943	ncbi_112802943	0.00148124	0.00611071	0	0.00117406	0.00354466	0	0	0	0	0	0	0
ncbi_112802951	ncbi_112802951	0	0	0.00150047	0	0	0	0	0	0	0	0	0
ncbi_112802958	ncbi_112802958	0	0	0.00255724	0	0	0	0	0	0.0281333	0	0	0
ncbi_112802969	ncbi_112802969	0	0	0	0	0	0	0	0	0.00883646	0	0	0
ncbi_112803009	ncbi_112803009	0	0	0.00260774	0.00602746	0.00382809	0.00319307	0	0	0.00638255	0.0144299	0	0
ncbi_112803015	ncbi_112803015	0.010182	0	0.00400689	0.00620879	0.0159236	0	0.0134023	0	0.0170485	0	0.0133651	0
ncbi_112803024	ncbi_112803024	0	0	0.00179105	0	0	0	0	0	0	0	0	0
ncbi_112788872	ncbi_112788872	0	0	0	0	0	0	0	0	0.0220539	0	0	0
ncbi_112803039	ncbi_112803039	0.0220264	0.0454242	0.0275788	0.0112495	0.0170524	0.0607971	0.00891999	0.0314923	0.0303969	0.0554939	0.0529184	0.0162911
ncbi_112803065	ncbi_112803065	0.0180577	0	0.0147768	0.0234683	0.0050938	0.00862722	0.0279566	0	0.00650224	0.0107225	0.0591098	0
ncbi_112803104	ncbi_112803104	0.00566138	0	0.00905554	0.0146371	0.00512268	0.0095953	0.00996405	0	0.0308157	0	0	0
ncbi_112719806	ncbi_112719806	0	0	0.00324235	0	0	0	0	0	0	0	0	0
ncbi_112803107	ncbi_112803107	0.0255299	0.00636026	0.0217494	0.0195428	0.0201134	0.00541367	0.0190485	0	0.0169109	0.0303449	0.0184374	0.0378872
ncbi_112803115	ncbi_112803115	0.0597124	0.0555831	0.0594184	0.0590093	0.0527691	0.0196376	0.0416581	0.0268183	0.0340361	0.0259747	0.0391769	0.0392746
ncbi_112803126	ncbi_112803126	0.00530896	0.0101213	0.00738627	0.0158595	0.0223579	0.00934011	0.00926389	0	0.0379223	0.0102435	0	0.0357938
ncbi_112803131	ncbi_112803131	0.0581056	0.0288855	0.058967	0.0712784	0.0291642	0.0850409	0.0784443	0	0.0848743	0.0441784	0	0.0469055
ncbi_112803136	ncbi_112803136	0.324072	0.316129	0.34269	0.387796	0.30165	0.366275	0.327231	0.232418	0.277173	0.504609	0.244182	0.46429
ncbi_112803145	ncbi_112803145	0.00192889	0	0	0.00285912	0	0	0.00243922	0	0	0	0	0.00643669
ncbi_112803157	ncbi_112803157	0.00978047	0	0.0131622	0.0120652	0.0092408	0	0.00113433	0.0294665	0.00742955	0	0	0
ncbi_112803173	ncbi_112803173	0.106597	0.0675886	0.102544	0.111162	0.0871423	0.055982	0.086088	0.122798	0.0931641	0.0850455	0.169629	0.724536
ncbi_112803178	ncbi_112803178	0.0256243	0.0206349	0.0262359	0.00930022	0.0185513	0.0256808	0.0028397	0	0.0365905	0.0630477	0.00960748	0
ncbi_112803186	ncbi_112803186	0	0.00598192	0.000485941	0	0.00204662	0.00451478	0	0	0.00641618	0	0	0
ncbi_112803196	ncbi_112803196	0.0228522	0.0412481	0.0226574	0.00686892	0.021927	0.00736209	0.00148793	0.0238788	0.0168456	0	0.119092	0
ncbi_112803207	ncbi_112803207	0.0418067	0.026494	0.0500988	0.0637229	0.0700386	0.0644884	0.0625997	0.00943507	0.0414209	0	0.0193486	0.0181503
ncbi_112803230	ncbi_112803230	0.0182214	0.016648	0.0288669	0.0117053	0.0132713	0.0344294	0.037013	0.00962145	0	0	0.031003	0.0100051
ncbi_112803222	ncbi_112803222	1.59178	1.48901	1.55841	2.6849	1.66368	1.56861	2.12023	1.01349	1.04608	1.75941	1.27034	2.7687
ncbi_112803240	ncbi_112803240	0.0412807	0.100117	0.0516595	0.0865448	0.0438224	0.0983311	0.121896	0.136915	0.0542064	0.0335847	0.0385552	0.159212
ncbi_112803248	ncbi_112803248	0.00154771	0	0	0.00137709	0.009164	0.00376912	0	0	0	0	0	0
ncbi_112803256	ncbi_112803256	0.221747	0.217441	0.21991	0.123869	0.179921	0.152739	0.104932	0.228391	0.208009	0.164572	0.267339	0.135435
ncbi_112803263	ncbi_112803263	0.160063	0.0921586	0.171702	0.0940417	0.129799	0.123534	0.0493926	0.0881978	0.222339	0.0775551	0.194421	0.0551682
ncbi_112803273	ncbi_112803273	0.055122	0.0549519	0.0754625	0.113452	0.0514108	0.102256	0.0991112	0.076213	0.036181	0.013274	0.0221913	0.121545
ncbi_112803288	ncbi_112803288	0.198619	0.120627	0.243918	0.0530561	0.120927	0.100282	0.0313448	1.02197	0.711473	0.263415	0.0845107	0.0497472
ncbi_112803318	ncbi_112803318	0.687791	0.59426	0.717857	0.43715	0.481153	0.618701	0.640951	0.359712	0.461586	0.194796	0.574333	0.455296
ncbi_112803296	ncbi_112803296	0.142198	0.125989	0.173765	0.194604	0.162199	0.13463	0.197385	0.36705	0.115505	0.156664	0.00956645	0.176343
ncbi_112803330	ncbi_112803330	0.0426526	0.031807	0.0241787	0.0700994	0.032028	0.0527217	0.0366477	0.0435487	0.0601886	0.0370659	0.0267924	0.0835842
ncbi_112803337	ncbi_112803337	0.00359273	0	0.00250221	0.00439744	0	0.00595967	0.00288436	0	0	0	0.0163514	0
ncbi_112803380	ncbi_112803380	0.0312717	0.0117453	0.0251847	0.0283988	0.0179708	0.0101457	0.0230501	0.0974847	0.0674618	0	0.0235805	0.0201696
ncbi_112803343	ncbi_112803343	0	0	0	0	0	0	0.000658346	0	0	0	0	0
ncbi_112803410	ncbi_112803410	0.00867157	0.00424158	0.00314185	0.00754045	0.00795208	0.0127697	0.00487083	0	0	0.0554939	0	0.00587889
ncbi_112803425	ncbi_112803425	0.000786485	0	0	0	0	0	0	0	0	0	0	0
ncbi_112803453	ncbi_112803453	0.0102086	0.0225689	0.00853203	0.00320845	0.00304153	0.0410774	0.012322	0.108786	0	0.024044	0.0179291	0.0281631
ncbi_112803464	ncbi_112803464	0.00877284	0	0.00440828	0.0012559	0.00817441	0.00724848	0.00600277	0	0.0364854	0	0	0
ncbi_112803473	ncbi_112803473	0.00375662	0	0.00347328	0.00138766	0.00879092	0	0	0.00910755	0.00568655	0	0	0
ncbi_112803490	ncbi_112803490	1.46638	1.1531	1.58581	1.20474	1.36521	1.78067	1.77045	1.1557	1.08077	1.37052	1.5325	1.26292
ncbi_112803485	ncbi_112803485	0.104879	0.118483	0.098511	0.0616174	0.102791	0.201823	0.0425042	0.088402	0.0723343	0.0144299	0.0575302	0.0262677
ncbi_112789225	ncbi_112789225	0.0010572	0	0	0.00214529	0.00874882	0.00756786	0.00394152	0	0	0	0	0
ncbi_112803505	ncbi_112803505	0	0	0.000932959	0.000801744	0	0	0.00551053	0	0	0	0	0
ncbi_112803513	ncbi_112803513	0.0443557	0.0560222	0.0418295	0.0127927	0.0295121	0.0447523	0.0132124	0.0566707	0.0726419	0.0289343	0.044061	0.0216128
ncbi_112803523	ncbi_112803523	0.0276547	0.0198336	0.0299111	0.0404435	0.0372064	0.0389875	0.0429543	0.0134368	0.0257463	0	0.033304	0.181132
ncbi_112803548	ncbi_112803548	0	0	0	0	0	0	0	0	0	0	0	0.00877509
ncbi_112803561	ncbi_112803561	0	0	0	0.000514955	0	0	0	0	0	0	0	0
ncbi_112803586	ncbi_112803586	0	0.00566862	0.000845355	0.000983674	0	0	0	0	0	0	0	0
ncbi_112803596	ncbi_112803596	0.542817	0.444054	0.569023	0.755454	0.58981	0.66524	0.728845	0.3205	0.377477	0.894923	0.345674	0.903948
ncbi_112803623	ncbi_112803623	0.0785745	0.072127	0.087799	0.0599112	0.0834446	0.0610868	0.0803998	0.0520632	0.323007	0.178892	0.064841	0.0563948
ncbi_112803644	ncbi_112803644	0	0	0	0	0	0	0	0	0.0217155	0	0	0
ncbi_112803654	ncbi_112803654	0.00290697	0.00650275	0.0095747	0.00727192	0.00647972	0	0.00803237	0	0.0312411	0	0.0219502	0
ncbi_112803662	ncbi_112803662	0.0497713	0.043842	0.0353947	0.024335	0.0132531	0.0206191	0.0231138	0.0115222	0.0909304	0.0288421	0.0378141	0.0283657
ncbi_112803670	ncbi_112803670	0.101314	0.0965184	0.102214	0.0546923	0.0746571	0.0388857	0.0415046	0.165625	0.321953	0.0717071	0.133958	0
ncbi_112803686	ncbi_112803686	0.286178	0.194342	0.281702	0.275551	0.209215	0.251936	0.285343	0.0796582	0.161945	0.391888	0.244831	0.0968936
ncbi_112803711	ncbi_112803711	0.512869	0.364653	0.514966	0.196167	0.334971	0.439456	0.133915	0.291639	0.707179	0.189788	0.492896	0.198609
ncbi_112803721	ncbi_112803721	0.00725666	0.0313397	0.0200187	0.0216678	0.00499293	0.0100551	0.0203915	0	0.0177238	0.0493279	0	0.0376331
ncbi_114924411	ncbi_114924411	0	0.00600159	0.00127774	0.00709757	0.00280575	0	0.00781474	0	0.0091324	0	0	0
ncbi_112803729	ncbi_112803729	0.0130156	0.0202346	0.0102895	0.00397453	0.00393564	0.00612021	0.00648342	0.0498211	0.00635697	0	0.0121198	0.0357938
ncbi_112803746	ncbi_112803746	0.0290554	0.0305386	0.0344216	0.0405415	0.0242687	0.0134094	0.0365385	0.0696488	0.0646173	0	0.0111697	0
ncbi_112803764	ncbi_112803764	0	0	0.00306811	0.00618007	0	0.00870186	0.00272267	0	0.00568655	0	0.0231473	0
ncbi_112803771	ncbi_112803771	0.0967403	0.0928529	0.0902078	0.0890252	0.0823756	0.0762969	0.121837	0.0447207	0.0588944	0.0102435	0.169606	0.0365527
ncbi_112803787	ncbi_112803787	0.202782	0.21634	0.231767	0.303174	0.259397	0.209691	0.274258	0.0974723	0.0582108	0.250872	0.28398	0.283082
ncbi_112803794	ncbi_112803794	0.0585491	0.0521262	0.0599924	0.0474236	0.051318	0.04183	0.0771265	0.139671	0.142313	0.114318	0.0866195	0.0440702
ncbi_112803800	ncbi_112803800	0.00154263	0.00471617	0	0	0.0122715	0	0	0	0	0	0	0
ncbi_112803807	ncbi_112803807	0.00646778	0.00460065	0.00861582	0.00559782	0.00513182	0	0.0010883	0.0366072	0.012921	0	0	0
ncbi_112803833	ncbi_112803833	0.0102875	0.00348945	0.0102533	0.0149035	0.00731477	0.00282294	0.0129738	0	0	0	0.0235805	0.0110291
ncbi_112803849	ncbi_112803849	0.284414	0.204065	0.282337	0.298705	0.188502	0.222387	0.287333	0.197673	0.269005	0.273438	0.232561	0.35281
ncbi_112803868	ncbi_112803868	0.0348806	0.0378761	0.0333355	0.0331757	0.0338369	0.0122716	0.0310202	0.0517373	0.00816659	0	0.0283157	0.126644
ncbi_112803878	ncbi_112803878	0.00183564	0	0	0	0	0	0	0	0	0	0	0
ncbi_112803922	ncbi_112803922	0.00519186	0	0.00229467	0	0	0.00612565	0	0	0.0289871	0	0.0166485	0
ncbi_112803930	ncbi_112803930	0.0203169	0.0178153	0.0247556	0.027737	0.0207101	0.0131238	0.0302545	0	0.0171885	0.0804623	0	0.0365427
ncbi_112803949	ncbi_112803949	0.127642	0.0970548	0.138491	0.0573576	0.0736135	0.109339	0.0467685	0.125251	0.159388	0.0669972	0.117749	0.041506
ncbi_112803960	ncbi_112803960	0.015374	0	0.0177903	0.0151331	0.0037447	0.00265019	0.0188609	0	0.00635697	0.150672	0	0.0433361
ncbi_112725463	ncbi_112725463	0	0.00871173	0	0	0.00301126	0	0	0.0106867	0	0	0	0
ncbi_112803966	ncbi_112803966	0.00380763	0.0116163	0.00934567	0.00664956	0.00373915	0.00563278	0.000895481	0	0.0293699	0	0	0
ncbi_112803973	ncbi_112803973	0	0	0.00129957	0	0	0	0	0	0	0	0	0
ncbi_112803982	ncbi_112803982	0.0143504	0.0140842	0.0171553	0.00658121	0.0145567	0.00317781	0.00920582	0.0583391	0.0188263	0.0736675	0	0.0392125
ncbi_112803997	ncbi_112803997	0.129076	0.0690675	0.159993	0.0551365	0.0991173	0.100546	0.0790714	0.0115222	0.0948316	0.0288421	0.158355	0.0941484
ncbi_112804005	ncbi_112804005	0.0310174	0.0416695	0.0388571	0.0236393	0.0245357	0.0210236	0.0299444	0	0.0299502	0.0136134	0.0152737	0.0927404
ncbi_112804031	ncbi_112804031	0.00322294	0	0.00557841	0	0.00340888	0	0.00113014	0.0175131	0.0294097	0	0.0207421	0
ncbi_112804013	ncbi_112804013	0.00139859	0	0.00489539	0	0.0060211	0.00314277	0.00198654	0.0588928	0	0	0	0
ncbi_112804041	ncbi_112804041	0.00145996	0	0.00175562	0.0012481	0	0	0	0	0	0	0	0.017148
ncbi_112804062	ncbi_112804062	1.40258	1.20153	1.35583	2.30221	1.21907	1.50633	2.26626	0.757527	0.891257	1.99119	0.85046	2.24211
ncbi_112804079	ncbi_112804079	0.38648	0.279021	0.421332	0.33686	0.353226	0.389277	0.525042	0.354709	0.111032	0.172375	0.41903	0.219135
ncbi_112804092	ncbi_112804092	0.0271372	0.0237839	0.0422986	0.025238	0.0339677	0.0210214	0.0415903	0.0199966	0	0	0.0688268	0
ncbi_112804105	ncbi_112804105	0.0243275	0.0276079	0.0155583	0.0226638	0.00748259	0.00234908	0.00635657	0	0.0321575	0	0	0.0218027
ncbi_112804128	ncbi_112804128	0.0143992	0.0089248	0.0207332	0.0222931	0.0168455	0.0199194	0.00929546	0	0.0168456	0	0	0
ncbi_112804140	ncbi_112804140	0.0948483	0.115342	0.123622	0.0444614	0.0894642	0.090613	0.022801	0.440051	0.729142	0.154604	0.378619	0.0369126
ncbi_112804183	ncbi_112804183	0.0781005	0.0656212	0.062515	0.0402884	0.0569586	0.0528581	0.0339668	0.0496751	0.215203	0	0.058362	0.0605637
ncbi_112804199	ncbi_112804199	0.283042	0.465655	0.218443	0.0831062	0.148077	0.235133	0.0462963	0.0708906	0.441266	0.181936	1.58067	0.068342
ncbi_112804216	ncbi_112804216	0.0221067	0.0356809	0.0216079	0.0450743	0.0307143	0.0337792	0.0209095	0.0340328	0	0	0.0253393	0.0454468
ncbi_112804268	ncbi_112804268	0.0523107	0.0449346	0.0459512	0.015103	0.0334841	0.0376568	0.0400282	0.0284286	0.00876838	0.0287575	0.0225386	0.00651254
ncbi_112804232	ncbi_112804232	0	0	0	0	0	0.00582665	0	0	0	0	0	0
ncbi_112804284	ncbi_112804284	0.0052096	0.0137691	0.00110043	0.0105292	0.00688485	0	0.00632698	0	0	0	0	0.0249972
ncbi_112804311	ncbi_112804311	0.144944	0.191179	0.186622	0.272646	0.183789	0.210023	0.220981	0.0817231	0.275634	0.27125	0.14186	0.203162
ncbi_112804327	ncbi_112804327	0.0265874	0	0.0224966	0.0149731	0.00973164	0.00591174	0.00762806	0	0.11696	0.0321352	0.0298202	0
ncbi_112804343	ncbi_112804343	0.105192	0.0727479	0.102384	0.123357	0.100106	0.0995562	0.111146	0.0699061	0.0684938	0.150173	0.0416717	0.118821
ncbi_112804375	ncbi_112804375	0.0209565	0.0316523	0.0234468	0.0115894	0.0177642	0.0024434	0.0125441	0	0.0240994	0	0.0117081	0
ncbi_112804359	ncbi_112804359	0.201677	0.269148	0.205485	0.0828033	0.156879	0.27139	0.0734973	0.178019	0.32276	0.217506	0.5695	0.115208
ncbi_112804391	ncbi_112804391	0.0203372	0.0119648	0.0157974	0.0361036	0.0234086	0	0.017539	0	0.0219606	0	0	0.0415475
ncbi_112804447	ncbi_112804447	0.0290438	0.024205	0.0132421	0.0191676	0.00759723	0.0108419	0.0204793	0	0	0	0.0560208	0
ncbi_112804504	ncbi_112804504	0.314278	0.227725	0.296161	0.2932	0.21619	0.243887	0.285654	0.252324	0.360043	0.29394	0.271008	0.387039
ncbi_112804520	ncbi_112804520	0.089741	0.0686417	0.0736439	0.102831	0.0684637	0.0962357	0.124821	0.0106318	0.0641793	0.0939013	0.0544031	0.11417
ncbi_112804546	ncbi_112804546	0.00959779	0.01108	0.00577502	0.00327711	0.0163089	0	0.00506822	0	0.143952	0.279846	0.0239161	0.0440724
ncbi_112804562	ncbi_112804562	2.53996	2.32233	2.51259	3.65174	2.48965	3.45379	4.22805	1.68091	1.65888	3.43314	2.45886	3.41855
ncbi_112804619	ncbi_112804619	0.0296379	0.0231541	0.0245515	0.0432338	0.0328264	0.0349348	0.0424685	0	0	0.0233984	0.0170641	0.0255719
ncbi_112804631	ncbi_112804631	0.036977	0.0313623	0.0248577	0.027896	0.0270643	0.032252	0.0146042	0.0463345	0.0733435	0.040793	0.0283164	0.0651357
ncbi_112804785	ncbi_112804785	0.0457162	0.0441983	0.0503256	0.0632869	0.0472012	0.0378919	0.0632616	0.0252972	0.0221385	0.173422	0.0386155	0.022687
ncbi_112804728	ncbi_112804728	0.00527829	0	0.0123942	0.0252081	0.0103726	0	0.0186871	0	0	0	0	0
ncbi_112804842	ncbi_112804842	0.0368741	0.0196784	0.0367654	0.0404038	0.00651726	0.0367515	0.0364875	0	0.0275055	0	0.0262137	0.0158487
ncbi_112804858	ncbi_112804858	0.0101074	0	0.00269923	0.00967153	0.0138619	0.0278051	0.0182064	0.0615914	0.0337943	0	0	0.0110291
ncbi_112804910	ncbi_112804910	0.159723	0.111172	0.160073	0.147216	0.134721	0.107725	0.1756	0.177387	0.118808	0.18292	0.166924	0.168461
ncbi_112804926	ncbi_112804926	0.0478464	0.0337031	0.0511326	0.0650251	0.0397433	0.0338918	0.0550901	0.0484309	0.0321624	0	0.0736881	0.0570166
ncbi_112802402	ncbi_112802402	0.00164669	0	0.010071	0.0103263	0.0127115	0.011938	0.00403031	0	0	0	0	0.0117981
ncbi_112804948	ncbi_112804948	0.612174	0.535988	0.642955	0.369546	0.597668	0.418628	0.181723	0.721472	0.932237	0.45499	0.563045	0.281829
ncbi_112804984	ncbi_112804984	0.00345735	0	0.00685705	0.00142112	0.00358328	0	0.00175617	0.017459	0	0	0	0
ncbi_112804995	ncbi_112804995	0.145028	0.100538	0.139119	0.114657	0.0935042	0.0887005	0.125805	0.172415	0.101528	0.0883725	0	0.342425
ncbi_112805011	ncbi_112805011	0.0727612	0.0869187	0.0805439	0.12063	0.0797229	0.0551839	0.109992	0.0199966	0.0924573	0.168159	0.0941207	0.111802
ncbi_112805027	ncbi_112805027	0.0689908	0.0677316	0.0547056	0.0887565	0.0514	0.074328	0.0607278	0.0815395	0.105657	0.0930863	0.0693722	0.12277
ncbi_112805069	ncbi_112805069	1.92502	1.63997	2.10639	0.977993	1.63105	2.42463	0.549309	1.52396	3.96734	1.05045	1.94927	0.794962
ncbi_112805102	ncbi_112805102	0.00678569	0	0.00476293	0.00126175	0.00899933	0.00307767	0.00913988	0	0.0115449	0	0	0.0140618
ncbi_112805123	ncbi_112805123	0.0511255	0.0654571	0.0650256	0.112708	0.0756513	0.0491485	0.115897	0.0892676	0.0140882	0.0122498	0.0397288	0.00667268
ncbi_112805134	ncbi_112805134	0.0197866	0.0229587	0.0257342	0.0227548	0.0224374	0.0106922	0.0292426	0.0306606	0.0614594	0	0	0.0198096
ncbi_112805150	ncbi_112805150	0.036116	0.0450874	0.0309141	0.0281823	0.0292659	0.00794905	0.0111964	0.0877363	0	0.0530433	0.0267037	0.0436828
ncbi_112805185	ncbi_112805185	0.162612	0.0997995	0.160136	0.158384	0.104913	0.137264	0.205885	0.128975	0.231648	0.231444	0.0396546	0.174226
ncbi_112805199	ncbi_112805199	0.0315513	0.0462797	0.0342481	0.0556691	0.0296255	0.0557614	0.0517875	0	0.0299442	0	0.00987814	0.0248985
ncbi_112805192	ncbi_112805192	0.0293575	0.0292234	0.0309037	0.0434591	0.0341613	0.0369035	0.0240324	0.017459	0.0504659	0	0.111028	0.0418804
ncbi_112805206	ncbi_112805206	0.0100497	0	0.00197417	0.00419147	0	0	0.00240856	0	0.00496548	0	0	0
ncbi_112805219	ncbi_112805219	0.0410026	0.0270999	0.0393932	0.030566	0.0430698	0.032792	0.0197931	0	0.00718781	0	0.0195078	0.0356345
ncbi_112805237	ncbi_112805237	0.247775	0.200742	0.299012	0.30363	0.240777	0.202135	0.351022	0.14423	0.135134	0.202302	0.0978809	0.246892
ncbi_112805265	ncbi_112805265	0	0.00619069	0.00245013	0	0	0	0	0	0.00645653	0	0	0
ncbi_112805275	ncbi_112805275	0.088546	0.0825292	0.0618897	0.0567433	0.0698025	0.0347563	0.0501014	0.163019	0.04543	0	0.0483692	0.0227148
ncbi_112705282	ncbi_112705282	0.0017708	0	0	0	0	0	0	0	0	0	0	0
ncbi_112731069	ncbi_112731069	0	0	0	0	0.00335297	0	0	0	0	0	0	0
ncbi_112805297	ncbi_112805297	0.0372594	0.0242113	0.0186494	0.00709797	0.0455996	0.0218199	0.00865453	0	0.0159737	0	0.00804681	0.0140618
ncbi_112805305	ncbi_112805305	0.0341426	0.0401017	0.0418033	0.0262653	0.0232126	0.0159831	0.022577	0.0212502	0.0135518	0.0194587	0.0350675	0.0485233
ncbi_112805317	ncbi_112805317	0.00067945	0	0	0	0	0	0	0	0	0	0	0
ncbi_112805321	ncbi_112805321	0.036675	0.0346165	0.0291683	0.030122	0.0487884	0.0284477	0.044557	0	0.123323	0.0621059	0.0476677	0.0739957
ncbi_112805329	ncbi_112805329	0	0.00511674	0.00144352	0.00296802	0	0	0.0013151	0	0	0	0	0
ncbi_112805335	ncbi_112805335	0.0769393	0.0853636	0.0616579	0.0913619	0.112318	0.108729	0.0900081	0.00967859	0.0184665	0.013274	0.0732139	0.0627228
ncbi_112732017	ncbi_112732017	0.00871956	0	0.00746081	0.0168226	0.00857949	0.00657865	0.0151111	0	0	0	0	0.0501681
ncbi_112805379	ncbi_112805379	0	0	0	0	0	0.00227634	0.00160327	0	0	0	0	0
ncbi_112805386	ncbi_112805386	0.426899	0.344064	0.489246	0.297311	0.284349	0.441338	0.326984	0.132907	0.246275	0.204712	0.254862	0.33611
ncbi_112805397	ncbi_112805397	0.0438821	0.0118843	0.0303334	0.0187625	0.0261113	0.0143173	0.0155041	0	0.0388254	0	0.0443523	0
ncbi_112805413	ncbi_112805413	0.00432051	0	0.00494284	0.00189881	0	0	0.00167836	0	0	0	0	0
ncbi_112805426	ncbi_112805426	0.00357386	0.0123112	0.0097206	0.00459725	0.00401289	0.0113276	0.0064755	0	0	0	0	0
ncbi_112805489	ncbi_112805489	0.252414	0.234374	0.233025	0.181671	0.275092	0.364018	0.188004	0.376426	0.481339	0.173042	0.317923	0.299473
ncbi_112805508	ncbi_112805508	0.0202537	0.0106628	0.0143714	0.00747769	0.00858246	0.00352956	0.0142678	0.0175131	0.0431553	0	0	0
ncbi_112732800	ncbi_112732800	0	0.00467645	0	0	0	0	0	0	0	0	0.0172688	0
ncbi_112805513	ncbi_112805513	0.0625716	0.054221	0.0529545	0.0443596	0.0502444	0.0446711	0.0547504	0.0575047	0.0928257	0.159569	0.0594713	0.0376875
ncbi_112805522	ncbi_112805522	0.0129039	0.0104337	0.0110975	0.0097355	0.0137427	0.00727914	0.00930757	0	0	0	0.0192839	0
ncbi_112805533	ncbi_112805533	0.00320759	0.0128885	0	0.00400394	0.00373915	0.00334246	0.00318278	0.0226957	0.00650224	0	0.0174708	0.0109709
ncbi_112733020	ncbi_112733020	0.00729119	0	0.0055803	0.00401853	0.0108014	0	0.0114847	0	0	0	0	0
ncbi_112805542	ncbi_112805542	0.00316108	0	0.00704085	0.00405837	0.00942973	0	0.00755259	0.0450775	0	0	0.0108774	0.012969
ncbi_112805545	ncbi_112805545	0.267514	0.250902	0.222199	0.468188	0.275901	0.326375	0.446101	0.140096	0.156062	0.264844	0.217468	0.451948
ncbi_112805551	ncbi_112805551	0.124034	0.0584884	0.137074	0.0361954	0.0939479	0.140384	0.0188032	0.124844	0.0932799	0.115559	0.126642	0.0348084
ncbi_112805566	ncbi_112805566	0.00349874	0.00677527	0.0124639	0.0044551	0.0121337	0	0.015002	0.102798	0	0	0	0
ncbi_112733335	ncbi_112733335	0	0.00635709	0	0	0	0	0	0	0	0	0	0
ncbi_112733959	ncbi_112733959	0.349961	1.2488	0.259518	0.71523	1.11391	0.655706	0.361076	0.512112	0.178514	0.560287	0.994243	0.749182
ncbi_112805640	ncbi_112805640	0.00936393	0.0244667	0.0137514	0.0175944	0.00783932	0.0239907	0.0294399	0	0.00641618	0	0	0.0198096
ncbi_114924513	ncbi_114924513	0	0	0	0.0014825	0	0	0	0	0	0	0	0
ncbi_112805681	ncbi_112805681	0.00791692	0.011453	0.000737761	0.00341936	0	0	0.00401283	0	0	0	0	0
ncbi_112805692	ncbi_112805692	0.0513949	0.0332956	0.0359542	0.0543259	0.0241096	0.043125	0.0838502	0.0444573	0.0446159	0	0.0150795	0
ncbi_112805704	ncbi_112805704	0	0	0	0.00146015	0	0.00286433	0	0	0	0	0	0
ncbi_112805713	ncbi_112805713	0.0606081	0.0929167	0.0664159	0.0978411	0.0659876	0.0428311	0.10532	0.0115222	0.00685557	0.216669	0.0819722	0.0704939
ncbi_112805727	ncbi_112805727	0.0681367	0.0665453	0.0758362	0.0570294	0.0517313	0.0564718	0.0776911	0.0357714	0.0556501	0.122746	0.0210232	0.0310068
ncbi_112805742	ncbi_112805742	0.00735593	0.00714683	0.00973271	0.0084827	0.00496997	0.00532868	0.00669463	0.0142119	0	0	0.014437	0
ncbi_112805773	ncbi_112805773	1.20106	1.29449	1.26977	2.54024	1.26634	1.82272	2.43233	0.715473	1.37056	2.20685	0.906961	2.52976
ncbi_112805777	ncbi_112805777	0.0585582	0.0573544	0.0626026	0.0713564	0.0545458	0.067366	0.0765075	0.0314806	0.0552108	0.0392135	0.0237192	0.0872746
ncbi_112805782	ncbi_112805782	0.106279	0.106026	0.109965	0.102608	0.0979803	0.0635358	0.0670286	0.16035	0.185762	0.273417	0.136073	0.0759243
ncbi_112737552	ncbi_112737552	0	0	0	0	0	0.0119884	0	0	0	0	0	0
ncbi_112805799	ncbi_112805799	0.0793473	0.0410779	0.0671126	0.125819	0.0862021	0.0942074	0.0881484	0.109165	0.057696	0.0663981	0.103569	0.0643013
ncbi_112805814	ncbi_112805814	0.0126723	0.0294791	0.0234093	0.0267462	0.0337403	0.022735	0.036541	0	0.0268768	0.0144299	0.0252029	0.0154187
ncbi_112805825	ncbi_112805825	0.0178315	0.0148862	0.0174691	0.0210986	0.00402356	0.0105481	0.0227601	0.0226957	0	0.0287365	0	0.00877509
ncbi_112805849	ncbi_112805849	0.0016798	0	0	0.00403572	0	0	0	0	0	0	0	0
ncbi_112805867	ncbi_112805867	0.0230964	0.00495015	0.0110127	0.0253971	0.0159128	0	0.0244503	0	0.0266172	0	0.0164582	0
ncbi_112805887	ncbi_112805887	0	0	0	0	0	0	0	0.0499386	0	0	0	0
ncbi_112805897	ncbi_112805897	0.322756	0.2401	0.364881	0.290538	0.263105	0.224581	0.298699	0.178117	0.189258	0.67747	0.207778	0.351949
ncbi_112805925	ncbi_112805925	0.0645992	0.0650213	0.0486022	0.092154	0.0573466	0.0740853	0.0501419	0	0.115423	0.040793	0.0688714	0.0508114
ncbi_112805950	ncbi_112805950	0.00516178	0.00674664	0.00967246	0.0064784	0	0.00851794	0.0108515	0.0226957	0	0.0671885	0.0370833	0
ncbi_112805973	ncbi_112805973	0.013062	0.0136964	0.0118389	0.00801633	0	0.002613	0.00821403	0.0837835	0	0	0	0.0332314
ncbi_112805999	ncbi_112805999	0.00533026	0	0.00220436	0.0103306	0.00339663	0.00533683	0.0111561	0	0	0	0.0112539	0.00643669
ncbi_112806032	ncbi_112806032	0.00105335	0	0	0	0	0.0122999	0	0	0	0	0	0
ncbi_112695123	ncbi_112695123	0.0568736	0.0283132	0.0540129	0.0289824	0.057013	0.0225225	0.014755	0.120281	0.11718	0.040793	0.055123	0.0288649
ncbi_112695138	ncbi_112695138	0.0719021	0.0456954	0.0515249	0.0313428	0.0549406	0.0366049	0.0206192	0.00967859	0.0449801	0.0573608	0.1671	0
ncbi_112695130	ncbi_112695130	0	0.0040557	0	0	0.00369711	0	0	0	0	0	0	0
ncbi_112695155	ncbi_112695155	0	0	0	0	0	0.00853436	0	0	0	0	0	0
ncbi_112695177	ncbi_112695177	0.0804459	0.0514896	0.0774859	0.0578036	0.0349701	0.0489152	0.051435	0.0608977	0.116375	0.0441784	0.0755732	0.0710949
ncbi_112695163	ncbi_112695163	0.0311861	0.0328543	0.029447	0.0150323	0.0359306	0.0220598	0.0111544	0.0905023	0.125246	0.0829406	0	0.0539231
ncbi_112695188	ncbi_112695188	0.030209	0.00388779	0.0273036	0.030148	0.022186	0.0125021	0.031519	0.0286497	0	0	0	0.00612018
ncbi_112695208	ncbi_112695208	0.705334	0.561577	0.788194	0.809977	0.661434	0.850489	0.956334	0.466186	0.847381	0.451681	0.498558	0.44858
ncbi_112695232	ncbi_112695232	0.0755463	0.103641	0.0748365	0.161236	0.0888249	0.123395	0.103961	0.108726	0.0840344	0.114429	0.0514337	0.23119
ncbi_112695242	ncbi_112695242	0.0178607	0.0237272	0.0127813	0.0123475	0.0103374	0.0114591	0.0144678	0.0341855	0	0	0	0
ncbi_112695250	ncbi_112695250	0.379368	0.336557	0.358666	0.429411	0.352127	0.382122	0.400836	0.225877	0.315478	0.491062	0.32041	0.366884
ncbi_112695256	ncbi_112695256	0.0138478	0.00606429	0.0173659	0.0277568	0.009178	0.00958634	0.00692936	0	0.011864	0	0	0.00758798
ncbi_112695266	ncbi_112695266	0.114912	0.080053	0.0959896	0.155804	0.140133	0.195183	0.178913	0.0887626	0.108594	0.386357	0.0200311	0.277389
ncbi_112695276	ncbi_112695276	0.241193	0.194789	0.214051	0.116467	0.142189	0.185298	0.12395	0.262004	0.4513	0.114494	0.347157	0.0941844
ncbi_112695282	ncbi_112695282	0.00105335	0	0.0019153	0.00283136	0	0.00573157	0	0	0	0	0	0
ncbi_112695290	ncbi_112695290	0.120679	0.122132	0.149285	0.0726641	0.0794719	0.0636268	0.0579679	0.360909	0.149408	0	0.0699296	0.0989676
ncbi_112695302	ncbi_112695302	0.004124	0.0240562	0.00975836	0.0226956	0.00380689	0.0146644	0.0182675	0	0	0.0102435	0	0.00612018
ncbi_112695311	ncbi_112695311	0.00144038	0	0.00486892	0.00673143	0.00268618	0	0	0.0106867	0.0615642	0	0.0193672	0
ncbi_112695317	ncbi_112695317	0.0159005	0.00461228	0.0176396	0.0354342	0.0201759	0.00681059	0.0267155	0	0	0	0.0146628	0.02554
ncbi_112695328	ncbi_112695328	0.433944	0.297343	0.405853	0.546729	0.350561	0.396543	0.541008	0.23548	0.343952	0.748123	0.23851	0.302
ncbi_112695335	ncbi_112695335	0.00617309	0.00516433	0.0174953	0.00197775	0.0183778	0.00478222	0.00497581	0.043407	0.150794	0	0.0389026	0.0268813
ncbi_112695346	ncbi_112695346	0.0991876	0.10837	0.095272	0.0836564	0.0593737	0.0506497	0.0583491	0.200326	0.142369	0	0.0753756	0
ncbi_112695361	ncbi_112695361	0.00504886	0	0.0143796	0.0017676	0.0108232	0.018367	0.00297763	0	0	0	0.0186161	0
ncbi_112695371	ncbi_112695371	0.0125636	0.0168478	0.0103486	0.0179725	0.0228532	0.00861522	0.0148451	0	0	0	0.0365492	0
ncbi_112695379	ncbi_112695379	0.03713	0.0349105	0.0425973	0.0491764	0.0278394	0.0493134	0.0411501	0.0804134	0.0392853	0.0102435	0.0485754	0.109257
ncbi_112695385	ncbi_112695385	0.141496	0.0597606	0.109829	0.0565045	0.0953159	0.205068	0.0685543	0.184577	0.0922253	0.143218	0.0847129	0.0559947
ncbi_112695392	ncbi_112695392	0.941472	0.606189	0.989095	0.945834	0.742928	1.01335	0.966364	0.628769	0.951095	0.80515	0.652503	0.795498
ncbi_112695400	ncbi_112695400	0.0181256	0.0209084	0.0123374	0.0222074	0.00307993	0.0333368	0.0202086	0.0142119	0.00838233	0	0	0.0320163
ncbi_112695422	ncbi_112695422	0.0491701	0.0351851	0.0467834	0.0296475	0.044077	0.0656793	0.0553733	0.0438035	0	0	0.0450854	0.0113129
ncbi_112695409	ncbi_112695409	0.0681849	0.0530707	0.0746449	0.0805549	0.0429122	0.0503043	0.0936375	0.0747464	0.0225293	0.0288421	0.0135766	0.0597075
ncbi_112695432	ncbi_112695432	0.367899	0.289828	0.444463	0.146486	0.251158	0.364191	0.0700614	0.319466	0.653659	0.54238	0.342365	0.0770988
ncbi_112742512	ncbi_112742512	0.0135705	0.0124676	0.00763867	0.0208395	0.0284953	0.00668112	0.0235261	0	0.00582057	0	0	0
ncbi_112695453	ncbi_112695453	0.00176498	0	0.00152393	0	0.00307367	0	0	0	0	0	0	0
ncbi_112695463	ncbi_112695463	0	0	0.00169803	0	0	0	0	0	0	0	0	0
ncbi_112695470	ncbi_112695470	0.379358	0.304536	0.377303	0.233494	0.330597	0.305649	0.240476	0.245793	0.217087	0.285437	0.505245	0.431829
ncbi_112742745	ncbi_112742745	0	0	0	0	0	0	0.00112715	0	0.00562122	0	0	0
ncbi_112695480	ncbi_112695480	0.135081	0.0566534	0.123115	0.118443	0.133192	0.142887	0.148128	0.0756846	0.0454116	0.064855	0.125043	0.197911
ncbi_112695507	ncbi_112695507	0.00172212	0	0	0	0	0	0	0	0.00816659	0	0	0
ncbi_112695517	ncbi_112695517	0.0157149	0.0124186	0.0134402	0.007749	0.0159882	0.00746073	0.00714235	0	0.0162748	0	0.0182786	0.02554
ncbi_112695525	ncbi_112695525	0.00580571	0	0.00132076	0.00220391	0	0.00544715	0.00271062	0.0167184	0.0338938	0	0	0
ncbi_112695531	ncbi_112695531	0.198387	0.128571	0.158477	0.163916	0.13514	0.152665	0.168455	0.0365861	0.112855	0.133531	0.0756809	0.21476
ncbi_112695541	ncbi_112695541	0.25138	0.219261	0.260839	0.335484	0.255189	0.290456	0.423445	0.223536	0.243818	0.260566	0.209514	0.187002
ncbi_112695552	ncbi_112695552	0.0365171	0.0486666	0.0474762	0.0490948	0.0287815	0.0378916	0.0465621	0.132615	0.0975483	0.0871056	0.0575332	0.0859432
ncbi_112695569	ncbi_112695569	0.191235	0.108754	0.202888	0.173035	0.150387	0.21672	0.148336	0.23704	0.293494	0.141767	0.215592	0.171378
ncbi_112695576	ncbi_112695576	0.00554856	0	0.00723689	0.00205106	0	0	0.00179744	0	0.072552	0	0	0
ncbi_112695582	ncbi_112695582	0.489746	0.37321	0.526103	0.386096	0.325363	0.462276	0.456546	0.412925	0.342753	0.250943	0.497555	0.419643
ncbi_112743570	ncbi_112743570	0.0118894	0.0378774	0.0143514	0.00648784	0.0119517	0.00643024	0.00818131	0.0199966	0.0250876	0	0.0315782	0
ncbi_112695589	ncbi_112695589	0.017689	0.0117686	0.0133134	0.0119561	0.00536856	0.0108046	0.00918697	0.059052	0	0	0	0.0110291
ncbi_112695617	ncbi_112695617	0.00305718	0	0.00189581	0.00298744	0	0	0	0	0	0	0	0
ncbi_112695640	ncbi_112695640	0.026824	0.0444385	0.0303506	0.0718189	0.0135651	0.0289419	0.0887532	0.0439041	0.021335	0.0243359	0.0682923	0.0595255
ncbi_112695656	ncbi_112695656	0.00270148	0	0.0108281	0.00855735	0	0	0.00438299	0	0	0	0.0206889	0
ncbi_112695673	ncbi_112695673	0.126197	0.109226	0.149546	0.0690597	0.0891991	0.100783	0.0786172	0.00967859	0.12116	0.0794383	0.213879	0.0694356
ncbi_112695695	ncbi_112695695	0	0	0	0.0011916	0	0	0	0	0	0	0	0
ncbi_112695708	ncbi_112695708	0.0370688	0.0376882	0.0241791	0.0219351	0.0346846	0.0110071	0.0422781	0.0565883	0.166182	0	0.0677877	0.047659
ncbi_112695699	ncbi_112695699	0.0621591	0.0432808	0.0739995	0.0357288	0.0355064	0.0681361	0.0285864	0.0804929	0.0342398	0.0255238	0.0172984	0.012269
ncbi_112695730	ncbi_112695730	0	0	0.00149326	0	0	0	0	0	0	0	0	0
ncbi_112695739	ncbi_112695739	0.100526	0.0859752	0.125229	0.0964966	0.120541	0.0947302	0.0816324	0.157783	0.17345	0.0559159	0.176623	0.114837
ncbi_112695748	ncbi_112695748	0.109656	0.0885578	0.109806	0.12619	0.0944921	0.0962296	0.126014	0.198716	0.178325	0.013274	0.0357381	0.0670076
ncbi_112695794	ncbi_112695794	0.00393729	0	0.00109109	0	0.00265974	0	0	0	0	0	0	0
ncbi_112695800	ncbi_112695800	0.297177	0.289989	0.325608	0.161107	0.245109	0.323485	0.0989964	0.248942	0.394492	0.308717	0.477641	0.200125
ncbi_112695808	ncbi_112695808	0.0493426	0.0283021	0.029429	0.0356232	0.0319938	0.0439198	0.0298189	0	0.0780128	0.12065	0.0244503	0.0412935
ncbi_112695819	ncbi_112695819	0.0154477	0.0154224	0.0153347	0.0170956	0.0186732	0.0313279	0.0170367	0.0524417	0.0161145	0	0.0644608	0.0155621
ncbi_112695848	ncbi_112695848	0.0310388	0.0187598	0.0380948	0.0496331	0.045452	0.029922	0.0532872	0	0.0261127	0.0139491	0.0747169	0.0242214
ncbi_112695866	ncbi_112695866	0.0163501	0.0122974	0.0164627	0.0150108	0.00400651	0.0165859	0.0124053	0.0115222	0.00577499	0.0493279	0.0111542	0
ncbi_112695877	ncbi_112695877	0.00114931	0	0.00573607	0.0110578	0.007328	0.00611385	0.0104359	0	0.0617009	0	0.0162329	0.0141278
ncbi_112695889	ncbi_112695889	0.016431	0.0104167	0.0148997	0.0117872	0.00905623	0.0314796	0.0187259	0	0.0170596	0.0641828	0.00956645	0.0142312
ncbi_112695903	ncbi_112695903	0.0179992	0.00548599	0.0253439	0.00832759	0.0143915	0	0.00123264	0	0.115933	0	0.0351415	0.0193576
ncbi_112695912	ncbi_112695912	0.0208067	0.0190193	0.0225446	0.00266006	0.00718809	0.0112699	0	0	0.0944425	0	0	0
ncbi_112695921	ncbi_112695921	0.0451751	0.00899971	0.0380078	0.03181	0.0243848	0.0251122	0.0257659	0.0278952	0.107456	0.16058	0.0845334	0.0155621
ncbi_112695934	ncbi_112695934	0	0	0	0.00276661	0	0.00768656	0	0	0	0	0.0134948	0
ncbi_112695941	ncbi_112695941	0.0119528	0.0107256	0.0128097	0.0305771	0.00819429	0.0243322	0.0256604	0	0	0	0.0293391	0
ncbi_112695951	ncbi_112695951	0.357069	0.413613	0.374805	0.579613	0.40713	0.329778	0.61872	0.258017	0.173224	0.317081	0.513677	0.649619
ncbi_112695968	ncbi_112695968	0	0.00797215	0.000928774	0	0	0	0	0	0	0	0	0
ncbi_112695978	ncbi_112695978	0.00493843	0	0.00392212	0.00543156	0.0101965	0	0.00311778	0	0.00562122	0	0	0.0308257
ncbi_112695986	ncbi_112695986	0.0738711	0.0463754	0.0814262	0.0842619	0.0962431	0.0507882	0.0763721	0.083664	0.0983438	0.0102435	0.0106645	0.0747612
ncbi_112695994	ncbi_112695994	0	0.0127772	0.000485941	0	0	0	0	0	0	0	0.0137292	0
ncbi_112695999	ncbi_112695999	0.262559	0.204717	0.286829	0.284362	0.202463	0.226454	0.257546	0.25319	0.296025	0.375821	0.222583	0.309438
ncbi_112696006	ncbi_112696006	8.27918	5.91148	8.6598	3.2927	6.24531	5.74095	1.58199	10.4146	13.1343	3.64147	6.54729	3.6527
ncbi_112696013	ncbi_112696013	0.0145695	0.0157801	0.0212998	0.00438416	0.00940327	0.00759318	0.0154545	0	0.0411216	0	0.032688	0.020182
ncbi_112696126	ncbi_112696126	0.179124	0.155716	0.17293	0.171621	0.135213	0.171227	0.129539	0.04846	0.0969656	0.0728721	0.151877	0.181345
ncbi_112696139	ncbi_112696139	0.0184228	0.0179508	0.0253614	0.0195781	0.0104944	0.0277518	0.00471597	0	0.0215251	0	0	0
ncbi_112696144	ncbi_112696144	0.109355	0.0836478	0.1147	0.124838	0.113181	0.0931416	0.0669797	0.0888773	0.190675	0.207312	0.0920412	0.12076
ncbi_112696147	ncbi_112696147	0	0	0	0	0	0	0	0	0.0844435	0	0	0
ncbi_112696164	ncbi_112696164	0.0240662	0.0191654	0.044808	0.0255424	0.0241634	0.0285348	0.0281363	0.0460325	0.0201203	0	0.0155326	0.0477808
ncbi_112696156	ncbi_112696156	0.191256	0.197245	0.212394	0.0505875	0.165905	0.125354	0.0259955	0.141431	0.298092	0.0321352	0.370885	0.0589178
ncbi_112696174	ncbi_112696174	0.0782768	0.169498	0.0826153	0.0513432	0.041932	0.0681421	0.0129896	0.0602487	0.11858	0	0.343175	0.0383057
ncbi_112696185	ncbi_112696185	0	0	0.000638214	0	0	0	0	0	0	0	0	0
ncbi_112696199	ncbi_112696199	0.0140928	0.0129295	0.0152881	0.00773127	0.0319531	0	0	0.0142119	0.0167593	0	0.00987814	0
ncbi_112696214	ncbi_112696214	0.120183	0.108544	0.124485	0.0957778	0.0844483	0.0841773	0.0852015	0.128167	0.110625	0.12227	0.0328754	0.127634
ncbi_112696226	ncbi_112696226	0.0391342	0.0531209	0.0205283	0.0492065	0.042971	0.0347581	0.0223461	0	0.0227066	0.0193054	0.0151191	0
ncbi_112696252	ncbi_112696252	0.379268	0.264335	0.360074	0.177928	0.289284	0.297168	0.13651	0.148201	0.366998	0.142639	0.410869	0.183816
ncbi_112696263	ncbi_112696263	0.135147	0.153742	0.115915	0.160449	0.136945	0.0906722	0.0865716	0.330335	0.241117	0.0956991	0.276807	0.172739
ncbi_112696269	ncbi_112696269	0.121381	0.105583	0.125861	0.154537	0.193268	0.176469	0.19491	0.0242242	0.197528	0.324171	0.126676	0.17878
ncbi_112696275	ncbi_112696275	0.00814767	0.0101747	0.0134921	0.0111263	0.0222309	0.0227088	0.00632185	0	0	0.0266894	0.0182786	0.126281
ncbi_112696276	ncbi_112696276	0.0111903	0.0146106	0.0194742	0.00981366	0.0113454	0.0229679	0.00149877	0	0.11081	0.0520562	0	0
ncbi_112747400	ncbi_112747400	0.0134501	0	0.00916417	0.0162744	0.0149475	0.00394645	0.002962	0.0581247	0.0456583	0	0.0117627	0.0113129
ncbi_112696277	ncbi_112696277	0.0295621	0.0364578	0.0198133	0.0345431	0.0327608	0.0209239	0.0194455	0	0	0	0.0573017	0.0202015
ncbi_112696288	ncbi_112696288	0.156842	0.174531	0.151928	0.193134	0.143103	0.185319	0.264773	0.0883958	0.319339	0.219877	0.126541	0.200181
ncbi_112696296	ncbi_112696296	0.0579056	0.0193092	0.0657892	0.111856	0.0490127	0.0702837	0.1307	0.0220405	0.0370735	0.0122498	0	0.0422442
ncbi_112696303	ncbi_112696303	2.41343	1.76445	2.24822	2.50217	1.78972	2.56842	3.26948	1.8971	1.48698	2.09116	1.48929	1.61031
ncbi_112696311	ncbi_112696311	0.0012194	0	0	0	0	0	0	0	0	0	0	0
ncbi_112696322	ncbi_112696322	0.0260002	0.0267498	0.0218797	0.0089936	0.00353637	0.00230946	0	0	0.025011	0	0.0239635	0
ncbi_112696332	ncbi_112696332	0.00581314	0	0	0	0.00229013	0	0.00157575	0	0	0	0	0
ncbi_112696340	ncbi_112696340	0.0637696	0.0357825	0.0344686	0.0802636	0.0663792	0.0500266	0.0729157	0.0442768	0.0913254	0.11498	0.0789439	0.094477
ncbi_112696350	ncbi_112696350	0.132671	0.105782	0.111149	0.170067	0.0947687	0.102272	0.179397	0.0117702	0.102773	0.165525	0.265644	0.167944
ncbi_112696359	ncbi_112696359	0.00327175	0.00396135	0.00298089	0.000984924	0.00949748	0.00255119	0.00103005	0.0431057	0	0	0.0136317	0
ncbi_112696376	ncbi_112696376	0.00698332	0	0.00265393	0.00127002	0.0067645	0	0.00183108	0	0.0843213	0	0	0
ncbi_112696368	ncbi_112696368	0.461353	0.375653	0.50355	0.623164	0.478605	0.591037	0.583159	0.234916	0.625485	0.579256	0.365539	0.761371
ncbi_112696383	ncbi_112696383	1.79454	1.42338	1.87946	1.12716	1.61328	2.30124	0.717299	1.51256	3.17088	1.33466	1.32689	0.925575
ncbi_112696406	ncbi_112696406	0.0161846	0.00655279	0.0126951	0.0249132	0.0144351	0.0172782	0.0136575	0.0535349	0.0076915	0.0370659	0.0314309	0.0215248
ncbi_112696414	ncbi_112696414	0	0	0.00374967	0.00110764	0.00179121	0	0	0	0	0	0	0
ncbi_112696429	ncbi_112696429	0.235644	0.143319	0.198454	0.189092	0.221629	0.17253	0.262382	0.0957385	0.189494	0.286118	0.0854067	0.100519
ncbi_112696438	ncbi_112696438	0.0491447	0.0660246	0.0449384	0.0654864	0.0528983	0.0829112	0.0975936	0.0641667	0.205004	0.0416351	0.0310136	0.0178042
ncbi_112696422	ncbi_112696422	0.0217293	0.0110214	0.023255	0.00382339	0.00813908	0.0217669	0.00668012	0.0341855	0.0304927	0.0615309	0	0.076531
ncbi_112696448	ncbi_112696448	0.065709	0.0690224	0.0351096	0.0263557	0.0334982	0.020297	0.0377549	0.0845174	0.111872	0	0.0775835	0.0262374
ncbi_112696489	ncbi_112696489	0.0628192	0.0872601	0.0645732	0.0231965	0.035874	0.11157	0.0129266	0.138853	0.0548897	0.083199	0.152787	0.0484874
ncbi_112696481	ncbi_112696481	0.00143543	0	0.00465953	0.00426164	0.00283307	0.0176483	0	0.00943507	0.00525083	0	0	0
ncbi_112696500	ncbi_112696500	0	0	0.00193821	0.00282646	0	0.00411263	0	0	0	0.0289343	0	0.00553736
ncbi_112696512	ncbi_112696512	0.0547691	0.0580412	0.0559238	0.0732222	0.0625046	0.0702464	0.0625084	0.0371204	0.0473763	0	0.171256	0.0243891
ncbi_112696520	ncbi_112696520	0.0792845	0.0480232	0.0917819	0.0213407	0.0928444	0.027359	0.0168147	0.107701	0.201031	0.0568618	0.0573263	0.0303961
ncbi_112747925	ncbi_112747925	0	0	0	0	0.00331477	0	0	0	0	0	0	0
ncbi_112748009	ncbi_112748009	0.00125606	0	0.00223844	0	0	0	0	0	0	0	0	0
ncbi_112776453	ncbi_112776453	0	0	0.000914419	0	0	0	0	0	0	0	0	0
ncbi_112696530	ncbi_112696530	0.256076	0.241549	0.250036	0.0959398	0.188995	0.135238	0.0486832	0.69459	0.41847	0.114986	0.428708	0.124181
ncbi_112696533	ncbi_112696533	0.674987	0.625195	0.726726	0.45168	0.586141	0.916521	0.453391	0.663191	1.0056	0.62204	0.595701	0.378385
ncbi_112776515	ncbi_112776515	0.00178002	0	0	0.0015182	0	0	0.0019325	0	0	0	0	0
ncbi_112696551	ncbi_112696551	0.0278144	0.00325967	0.0170985	0.0101829	0	0.0300719	0.0193238	0.0286497	0.04611	0.0122498	0	0
ncbi_112696543	ncbi_112696543	0.00718543	0.00664139	0.00762388	0.0041389	0.00384756	0.0362244	0	0	0	0	0	0.15376
ncbi_112696566	ncbi_112696566	0.0333943	0.0329763	0.0593833	0.0336569	0.0169138	0.0396318	0.0185756	0.0335586	0.102591	0.0462813	0.0510842	0.0137974
ncbi_112696561	ncbi_112696561	0.0208905	0.026019	0.0227721	0.0322208	0.0200365	0.00581279	0.0279372	0	0.0951557	0	0.0158438	0.0183321
ncbi_112696576	ncbi_112696576	0.0253914	0.0395769	0.0380525	0.0315005	0.0352913	0.0120788	0.0151089	0.0714667	0.108742	0.110788	0.164257	0.0326559
ncbi_112696587	ncbi_112696587	0.837239	0.721187	0.835732	0.442081	0.730261	0.951902	0.295779	0.743393	2.26213	0.885379	0.882815	0.459106
ncbi_112696592	ncbi_112696592	0.0605934	0.0417594	0.0603889	0.0576659	0.0453421	0.0395618	0.054924	0	0.0419995	0	0.0679413	0.070753
ncbi_112696625	ncbi_112696625	0.0747289	0.0587393	0.0693304	0.0714071	0.0664865	0.0631881	0.0911124	0.0378837	0.0555382	0.0539379	0.0715106	0.117162
ncbi_112696642	ncbi_112696642	0.00368259	0.00653268	0.00289919	0.00463952	0.00402142	0	0.00491181	0	0.0279476	0	0	0.0201607
ncbi_112696673	ncbi_112696673	0.174117	0.181974	0.176767	0.233468	0.169407	0.177739	0.364189	0.119922	0.174926	0.314094	0.117187	0.335835
ncbi_112748168	ncbi_112748168	0.0140281	0.00642424	0.014578	0.021995	0.0165955	0.0187613	0.0276828	0	0.042939	0	0.0138328	0
ncbi_112696689	ncbi_112696689	0.178107	0.176112	0.16716	0.211347	0.151992	0.183763	0.229407	0.0869627	0.236311	0.144776	0.0957772	0.102489
ncbi_112696714	ncbi_112696714	2.41734	2.0561	2.43286	2.85033	2.20863	2.28207	3.32853	1.68771	1.73626	2.57375	1.61153	3.55337
ncbi_112696724	ncbi_112696724	0.0027676	0.00491586	0	0.00898795	0.00842398	0.013383	0.00814437	0	0	0	0	0
ncbi_112696732	ncbi_112696732	4.60452	3.93873	4.37308	7.23523	4.29388	5.42574	8.635	3.34081	3.40465	6.07307	3.17517	6.94135
ncbi_112696748	ncbi_112696748	0.0381451	0.0218883	0.0318992	0.0257439	0.0288923	0.0338794	0.01419	0	0.0590854	0	0.015963	0.0188151
ncbi_112696750	ncbi_112696750	0.00907856	0.0149958	0.0137999	0.0243769	0.0101287	0.00313045	0.0131059	0	0	0	0	0.008679
ncbi_112696781	ncbi_112696781	0.0429084	0.0391317	0.040891	0.0153521	0.0388356	0.0140249	0.0187968	0.0573651	0.0240148	0.176254	0.0508451	0.0256974
ncbi_112696794	ncbi_112696794	0.00315325	0	0	0	0.00694785	0.0024279	0.00128965	0	0	0	0	0
ncbi_112696809	ncbi_112696809	0.0325556	0.0624227	0.051918	0.023099	0.0434933	0.0320094	0.0124832	0.254315	0.154906	0.013274	0.20144	0.00838427
ncbi_112696801	ncbi_112696801	0.0735452	0.0709947	0.0705852	0.0447311	0.0492979	0.0659617	0.0183503	0.0610415	0.128117	0.0353401	0.0812334	0.097152
ncbi_112696816	ncbi_112696816	0.334647	0.349177	0.366957	0.34825	0.261698	0.362767	0.303999	0.501354	0.460138	0.0234232	0.28522	0.152528
ncbi_112696820	ncbi_112696820	0.0563053	0.0281716	0.0543157	0.0762891	0.0560433	0.0445867	0.054551	0.0446736	0.0239835	0.0536222	0.0428124	0.13795
ncbi_112696831	ncbi_112696831	0.0688819	0.0271359	0.0826274	0.0272774	0.090192	0.0303895	0.0290065	0.146599	0.171026	0	0.112691	0.03837
ncbi_112696849	ncbi_112696849	0.00555713	0	0.00280452	0.00302353	0.00265787	0	0.00548092	0	0	0	0	0
ncbi_112696839	ncbi_112696839	0.0123622	0.0253913	0.00940616	0.027168	0.0149812	0.0381399	0.0150422	0	0.0263096	0.0272231	0.0347521	0.0701523
ncbi_112696868	ncbi_112696868	0.0627328	0.0435113	0.0714092	0.0421156	0.0465633	0.0175271	0.0512678	0.0251397	0.0654839	0.126095	0	0
ncbi_112696854	ncbi_112696854	0.0981337	0.0913837	0.0946536	0.0809563	0.0813969	0.0739587	0.0582009	0.147639	0.176576	0	0.0379039	0.0690035
ncbi_112696871	ncbi_112696871	0.128224	0.151451	0.102804	0.125688	0.182949	0.0903524	0.104603	0.139971	0.128821	0.0481568	0.0409117	0.074509
ncbi_112696886	ncbi_112696886	4.83459	3.39359	5.11715	3.12805	4.1182	4.22949	2.24321	2.9032	5.04602	2.69066	2.89707	2.40681
ncbi_112696908	ncbi_112696908	0.574353	0.416461	0.604093	0.557899	0.43733	0.64388	0.782744	0.230979	0.307043	0.48795	0.411833	0.372273
ncbi_112696895	ncbi_112696895	0.150534	0.14707	0.108052	0.0665023	0.113206	0.11337	0.0365007	0.0326196	0.256101	0.25275	0.123876	0.0216439
ncbi_112748700	ncbi_112748700	0.00316726	0.00744688	0.00502866	0.000649849	0.00321475	0	0	0	0	0	0	0
ncbi_112696928	ncbi_112696928	0.00162253	0	0.0016121	0.00288902	0	0	0	0	0	0	0	0
ncbi_112696915	ncbi_112696915	0.00161625	0	0.00296944	0.00656806	0.0138911	0	0.00440583	0	0.0332842	0	0.0219502	0.0278893
ncbi_112748855	ncbi_112748855	0	0	0	0	0.00317427	0	0	0	0	0	0	0
ncbi_112696987	ncbi_112696987	0.0217664	0.0876024	0.0281082	0.011545	0.0244814	0.0560992	0.00776726	0.316937	0.0891706	0.0615309	0.108494	0.0408765
ncbi_112697008	ncbi_112697008	0.118115	0.0713975	0.130929	0.0640794	0.162674	0.101787	0.0548901	0.117251	0.0964989	0.139295	0.0504443	0.204416
ncbi_112697000	ncbi_112697000	0.137977	0.0757249	0.145008	0.137843	0.125032	0.0984707	0.123086	0.0519661	0.129332	0.0255238	0.0882672	0.168349
ncbi_112696978	ncbi_112696978	0.190312	0.0918062	0.19828	0.0865227	0.113041	0.127028	0.0367246	0.388058	0.441331	0.088899	0.345667	0.0492806
ncbi_112697023	ncbi_112697023	0.106476	0.0605473	0.0855272	0.0716678	0.0797913	0.114837	0.0519544	0.103925	0.15352	0.129648	0.128157	0.0965723
ncbi_112697036	ncbi_112697036	12.3627	9.39305	12.1176	16.3474	11.0427	12.2194	18.1252	7.67585	7.4135	11.4239	8.3938	15.1429
ncbi_112697051	ncbi_112697051	0.948905	0.785236	0.960665	1.09328	0.827089	0.881797	0.843973	0.78111	1.34164	1.17862	0.621921	1.26088
ncbi_112697043	ncbi_112697043	0.00625204	0.00518741	0.00741402	0.011915	0.0141523	0.00595332	0.0179172	0	0.0367607	0.064855	0.0256342	0.031975
ncbi_112776694	ncbi_112776694	0.00185925	0	0	0	0	0	0	0.0462279	0	0	0	0
ncbi_112697065	ncbi_112697065	0.506065	0.296133	0.469108	0.413963	0.359223	0.436317	0.551053	0.412906	0.176506	0.543154	0.20965	0.553395
ncbi_112697079	ncbi_112697079	0.0234432	0.00681141	0.0337245	0.0128396	0.0303431	0.0243862	0.0342078	0.0644594	0.0792508	0.0194587	0.0487795	0.00838427
ncbi_112697074	ncbi_112697074	0.0775776	0.1136	0.042328	0.107892	0.0877314	0.105953	0.0749251	0.102079	0.0306208	0.0687228	0.164451	0.21833
ncbi_112697094	ncbi_112697094	0.0139649	0.0221159	0.00531084	0.00517964	0.0141938	0.0372594	0	0.072095	0.0632367	0	0.0305474	0
ncbi_112697106	ncbi_112697106	0.0079479	0.0252019	0.0200967	0.00536157	0.0198771	0.00458143	0	0.0893608	0.00878015	0.0488162	0.0858929	0.017148
ncbi_112697113	ncbi_112697113	1.11066	1.26516	1.19676	0.326803	0.783222	0.341687	0.157357	13.0306	2.34042	0.581236	2.05345	0.288638
ncbi_112776776	ncbi_112776776	0	0	0.00152254	0	0	0	0	0	0	0	0	0
ncbi_112697117	ncbi_112697117	0.00250042	0.0100591	0.00142855	0	0	0.0118322	0	0.0118377	0	0	0	0
ncbi_112697123	ncbi_112697123	0.066093	0.0641753	0.0428422	0.0508136	0.0571847	0.071155	0.0227554	0.0342131	0.124128	0	0.0830178	0.0765707
ncbi_112697131	ncbi_112697131	0.011184	0.00672887	0.0154915	0.00653679	0.00713902	0.00334246	0.0186074	0.0717438	0	0	0	0.0196737
ncbi_112697145	ncbi_112697145	0	0	0	0.00294087	0	0	0	0	0.00641618	0	0	0
ncbi_112697149	ncbi_112697149	0.070007	0.0108116	0.0393207	0.0544718	0.0426829	0.0562161	0.0624566	0.0251397	0.0319049	0	0.0396272	0.095294
ncbi_112697157	ncbi_112697157	0.0737185	0.037894	0.088775	0.0751614	0.0617635	0.042963	0.0847526	0	0.075637	0.15918	0.0113139	0.116754
ncbi_112749717	ncbi_112749717	0.00749294	0.00742523	0.00838689	0.017293	0.0111362	0.00546443	0.0222551	0.0118377	0	0	0.0630634	0.016715
ncbi_112697171	ncbi_112697171	0	0	0	0.00307668	0	0	0.00125864	0	0	0	0	0
ncbi_112697179	ncbi_112697179	0.00157825	0.00590995	0.00555211	0.00449978	0.0222172	0.00546099	0	0	0.0167593	0	0.0140939	0
ncbi_112697190	ncbi_112697190	0	0	0	0	0	0	0	0	0.0217155	0	0	0
ncbi_112697202	ncbi_112697202	0.00411014	0.00433369	0.00638756	0.00517419	0	0.00350037	0.00239959	0	0	0	0	0
ncbi_112697214	ncbi_112697214	0.0296198	0.0330548	0.0402657	0.0420975	0.0208605	0.015286	0.0248966	0.0440238	0.025383	0.0884013	0.00960748	0.0214098
ncbi_112697227	ncbi_112697227	0.591877	0.449465	0.528827	0.828094	0.528148	0.553282	0.825573	0.344172	0.166857	0.783684	0.31806	1.15074
ncbi_112697236	ncbi_112697236	0.01233	0	0.00618318	0.00558517	0.00630736	0.0169913	0.0175955	0	0.0236798	0	0	0.0197006
ncbi_112697244	ncbi_112697244	0.0833756	0.0971549	0.0756716	0.105226	0.0844976	0.0493897	0.120729	0	0.061758	0.0859722	0.0363998	0.196475
ncbi_114924434	ncbi_114924434	0.00937576	0	0.00367048	0.00239072	0.00361409	0	0.0021041	0	0.0136657	0	0	0
ncbi_112697250	ncbi_112697250	0.130031	0.16536	0.125645	0.13017	0.108319	0.112402	0.216571	0	0.142834	0	0.123482	0.113763
ncbi_112697272	ncbi_112697272	0.0725689	0.0870074	0.0672369	0.101777	0.103093	0.119575	0.0861553	0.00967859	0.104822	0.024044	0.0737818	0.0809303
ncbi_112697317	ncbi_112697317	1.56472	2.20158	1.5624	0.574956	1.35852	1.17458	0.264785	3.49407	4.32	1.19784	6.32996	0.827156
ncbi_112697288	ncbi_112697288	0.00156511	0	0	0	0	0	0	0	0	0	0	0
ncbi_112697323	ncbi_112697323	0.0166952	0.0346137	0.0142664	0.0220232	0.017605	0.0190639	0.0258622	0	0.00694101	0.0441784	0.0145254	0.0304499
ncbi_112697331	ncbi_112697331	0	0	0	0.000941983	0	0	0.00128965	0	0	0	0	0
ncbi_112697356	ncbi_112697356	0.00183654	0	0.00377881	0	0	0.00398132	0	0	0.00815514	0	0	0
ncbi_112697340	ncbi_112697340	0.0184888	0.0137978	0.0142221	0.0164487	0.0223668	0.00230946	0.0225064	0	0.0110947	0.0476304	0	0.0213397
ncbi_112697364	ncbi_112697364	0.110541	0.0969744	0.121012	0.0958206	0.113394	0.132032	0.0735037	0.0738705	0.162781	0.05827	0.0996387	0.00584693
ncbi_112697419	ncbi_112697419	0.0691263	0.0762052	0.066053	0.058456	0.0673177	0.0546759	0.112789	0.0167184	0.0734965	0.0676898	0.0105308	0.0645774
ncbi_112697389	ncbi_112697389	0.149321	0.175386	0.135266	0.155574	0.185591	0.120372	0.0983878	0.329329	0.225488	0	0.264362	0.281983
ncbi_112697430	ncbi_112697430	0.155027	0.119244	0.148922	0.228627	0.130074	0.14267	0.162668	0.122185	0.307288	0.13347	0.0919721	0.227483
ncbi_112776905	ncbi_112776905	0.00512062	0.00546487	0.00122564	0	0.0112477	0	0	0.0695648	0	0	0.00804681	0
ncbi_112697444	ncbi_112697444	0.0415021	0.0176183	0.0447406	0.0193067	0.0589133	0.0309694	0.0159173	0.055348	0.0778691	0	0.110747	0.0243891
ncbi_112697465	ncbi_112697465	0.00743785	0.00602424	0.0198862	0.0101377	0.0180257	0.00531651	0.00879904	0.00976784	0.0117074	0	0	0
ncbi_112697473	ncbi_112697473	0.00189009	0	0	0	0	0	0	0	0	0	0	0
ncbi_112697483	ncbi_112697483	0	0	0	0	0	0	0.00266306	0	0.0212139	0	0	0
ncbi_112697501	ncbi_112697501	0.319827	0.258709	0.284732	0.125747	0.225887	0.116044	0.0454881	0.679132	0.562346	0.292515	0.394227	0.216917
ncbi_112697492	ncbi_112697492	0.152306	0.100777	0.1354	0.160474	0.183512	0.266422	0.108662	0.0588039	0.195543	0.0820536	0.243534	0.108448
ncbi_112697506	ncbi_112697506	0.571683	0.466838	0.568407	0.620307	0.559455	0.589838	0.690434	0.246699	0.336692	0.385545	0.321062	0.370547
ncbi_112697517	ncbi_112697517	0.0842805	0.0705552	0.0782388	0.08879	0.0579882	0.0618368	0.0761901	0.16229	0.0703388	0.162597	0.0754611	0.240564
ncbi_112697523	ncbi_112697523	0.0525246	0.0397082	0.05489	0.10575	0.0466181	0.0423894	0.116885	0	0.05917	0.0390206	0.103004	0.227518
ncbi_112750252	ncbi_112750252	0.00695702	0	0.0140082	0.00647158	0.00980508	0.0360116	0.0160165	0	0	0.0194587	0.0176466	0
ncbi_112697591	ncbi_112697591	0.033593	0.0501846	0.0503726	0.0523428	0.0340497	0.0335465	0.0644075	0.0279504	0.00742955	0.0785394	0.0110655	0.123533
ncbi_112777049	ncbi_112777049	0.00123259	0.00621782	0.0031865	0.00188102	0	0.0125204	0.002446	0	0.0198093	0	0.0108774	0
ncbi_112697627	ncbi_112697627	0.00295185	0.00631622	0	0.00084774	0.00391729	0.00407424	0.00383834	0	0	0	0	0
ncbi_112697641	ncbi_112697641	0.113547	0.13062	0.106892	0.0758238	0.126642	0.0998598	0.130827	0.0983507	0.0785741	0.0136134	0.0463339	0.13652
ncbi_112697674	ncbi_112697674	0.024087	0.0390212	0.0138704	0.00852381	0.0162255	0.00253613	0.00563828	0	0.0398402	0.0586476	0.0689007	0
ncbi_112777133	ncbi_112777133	0.00195395	0	0.00179105	0	0	0	0	0	0	0	0	0
ncbi_112697686	ncbi_112697686	0	0	0.00273902	0	0	0	0	0	0	0	0	0.0273202
ncbi_112697696	ncbi_112697696	0.362725	0.269924	0.395241	0.242563	0.308132	0.357122	0.284741	0.412011	0.481214	0.200861	0.494578	0.223129
ncbi_112697704	ncbi_112697704	0.0509956	0.0465443	0.0527605	0.0115436	0.0227994	0.0532147	0	0.0213917	0.0619214	0	0.0283494	0
ncbi_112697712	ncbi_112697712	0.00362761	0	0.00408568	0.00125911	0.0112723	0.00862682	0.00236867	0	0.0481029	0	0	0
ncbi_112697728	ncbi_112697728	0.00395042	0	0	0.00121674	0	0	0	0	0.0658288	0	0	0
ncbi_112697744	ncbi_112697744	0.00628015	0.00452405	0.00581737	0.00290773	0.00280783	0	0.0057906	0	0	0	0	0
ncbi_112697753	ncbi_112697753	0.14057	0.123699	0.218662	0.123577	0.124729	0.135505	0.0744989	0.510293	0.165074	0.13486	0.306834	0.135468
ncbi_112697762	ncbi_112697762	0.0843925	0.0475381	0.0747997	0.0422679	0.108101	0.0698994	0.0328229	0.0812006	0.393942	0.0481568	0.0776329	0.0295486
ncbi_112697775	ncbi_112697775	0.00535598	0	0.00436394	0.00233548	0	0.00944958	0.00399164	0	0.024825	0	0	0.0903515
ncbi_112697792	ncbi_112697792	0.0295538	0.0288451	0.0269801	0.0216678	0.0258707	0.0154951	0.013843	0.0378837	0	0.0233984	0.0264584	0.0307001
ncbi_112697801	ncbi_112697801	0.125293	0.150832	0.141978	0.113577	0.105569	0.0957682	0.107873	0.0707131	0.101801	0.0827653	0.151822	0.178116
ncbi_112777190	ncbi_112777190	0.0544216	0.0264277	0.0372209	0.00907256	0.0269316	0.0222193	0.00696313	0	0.0290711	0	0.0560745	0.0109709
ncbi_112697808	ncbi_112697808	0	0	0	0.00271943	0	0	0	0	0	0	0	0
ncbi_114927817	ncbi_114927817	0	0	0	0	0	0	0.0022691	0	0	0	0	0
ncbi_112697834	ncbi_112697834	0	0	0.0014161	0.001496	0	0	0	0	0	0	0	0
ncbi_112697826	ncbi_112697826	0	0	0	0	0.00395622	0	0	0	0	0	0	0
ncbi_112697857	ncbi_112697857	0.00219079	0	0.00191628	0.00181736	0	0	0	0	0	0	0	0
ncbi_112697876	ncbi_112697876	0.739364	0.490038	0.843077	0.770909	0.714117	0.649806	1.03546	0.603689	0.623975	0.565295	0.584602	0.90475
ncbi_112777271	ncbi_112777271	0.000949343	0	0.00336774	0	0.00394179	0	0	0	0	0	0	0
ncbi_112697893	ncbi_112697893	0.0229436	0.00638889	0.0202813	0.0348667	0.0159884	0.0107486	0.0529075	0	0.00951755	0	0.0182703	0.0842842
ncbi_112697903	ncbi_112697903	0.247022	0.35435	0.23742	0.0736809	0.228468	0.219946	0.0271027	0.9832	0.315575	0.140418	0.643124	0.0265086
ncbi_112777324	ncbi_112777324	0	0	0	0	0.00273771	0	0	0	0	0	0	0
ncbi_112697911	ncbi_112697911	0.144374	0.107331	0.163186	0.161498	0.106523	0.123085	0.148433	0.0435487	0.104218	0.195355	0.138688	0.144728
ncbi_112697918	ncbi_112697918	0.0619474	0.0405408	0.0492676	0.0485392	0.0583307	0.0773996	0.0712946	0.0272972	0.0580278	0.0609886	0.00960748	0.0879315
ncbi_112697934	ncbi_112697934	0.0692884	0.0720515	0.0553136	0.0799079	0.0357249	0.0494946	0.0713401	0	0.0551058	0.08154	0.0985953	0.0476861
ncbi_112697943	ncbi_112697943	0.045262	0.0598638	0.0366661	0.0614283	0.0304524	0.0629672	0.058431	0.0433039	0.0611219	0	0.0554969	0.0248212
ncbi_112697951	ncbi_112697951	0.0418266	0.029841	0.0525203	0.0395663	0.0595416	0.0401595	0.0465204	0.0334334	0.0548331	0.0760863	0.0638829	0.0294145
ncbi_112697971	ncbi_112697971	0	0	0.00151511	0	0	0	0	0	0	0	0	0
ncbi_112698000	ncbi_112698000	0.00318563	0.00599315	0.00144464	0	0.00354134	0	0	0	0	0	0	0
ncbi_112697986	ncbi_112697986	0.0905558	0.114887	0.0893582	0.0803224	0.0563596	0.0437699	0.078032	0.0252972	0.161917	0.138913	0.0448441	0.0584497
ncbi_112698010	ncbi_112698010	0.000676881	0	0	0	0	0	0	0	0.00718781	0	0	0.0288234
ncbi_112698020	ncbi_112698020	0.00307118	0.00875953	0	0	0.00387913	0	0	0	0.0076915	0.144619	0	0
ncbi_112698043	ncbi_112698043	0.047673	0.0272741	0.0772369	0.0545044	0.0553562	0.0225443	0.0397797	0.0850615	0.0529918	0.090234	0.0405697	0.104905
ncbi_112698055	ncbi_112698055	0.120854	0.15279	0.107749	0.0308521	0.113471	0.0660943	0.0308815	0.447806	0.226729	0.102946	0.289429	0.0656214
ncbi_112698068	ncbi_112698068	0.226495	0.227233	0.231541	0.288092	0.20905	0.249448	0.363789	0.228048	0.154359	0.194471	0.0966034	0.487194
ncbi_112698078	ncbi_112698078	0.010635	0	0.00408775	0.00177396	0.00294102	0.00350388	0	0	0.0320708	0.0139491	0	0
ncbi_112698090	ncbi_112698090	0.178837	0.147315	0.203528	0.233304	0.191823	0.227587	0.23307	0.0260496	0.134523	0.07934	0.0382886	0.273342
ncbi_112698117	ncbi_112698117	0.858927	0.681711	0.90866	0.599718	0.659477	0.629798	0.489477	1.14029	1.31788	13.7862	0.741271	0.631913
ncbi_112698134	ncbi_112698134	0.847894	0.948005	0.706552	0.435715	0.793745	0.517554	0.272447	1.91731	1.85512	6.01771	0.759782	0.85802
ncbi_112750725	ncbi_112750725	0.0104509	0	0.0122677	0.00630391	0.00707021	0.0137082	0.00477233	0.0358788	0	0	0.0144733	0
ncbi_112698157	ncbi_112698157	0.0307565	0.0250611	0.0328825	0.033884	0.024472	0.0301058	0.0372361	0.0314806	0.0366527	0.0370659	0	0.0268535
ncbi_112698168	ncbi_112698168	0.389328	0.406079	0.375729	0.249789	0.318448	0.4023	0.178761	0.469628	0.827659	0.0837008	0.338297	0.208675
ncbi_112698177	ncbi_112698177	0.00456316	0	0.00265235	0.00758341	0.00669363	0.00645198	0.0101178	0	0	0	0	0.0308385
ncbi_112698210	ncbi_112698210	0.0144013	0.0265643	0.0214485	0.00838772	0.0109205	0.0168965	0.00422924	0	0.00810214	0	0.109873	0.0282556
ncbi_112698237	ncbi_112698237	0.0571331	0.0546117	0.0528568	0.0309226	0.0493818	0.0524576	0.0438701	0.0800392	0.0546052	0	0.0712419	0.0135476
ncbi_112698222	ncbi_112698222	0.062347	0.0622553	0.070294	0.0767034	0.0445441	0.0904372	0.0893052	0	0.0610215	0.120279	0	0.0750985
ncbi_112698248	ncbi_112698248	0	0	0.00118173	0	0	0	0	0	0.0226586	0	0	0
ncbi_112698260	ncbi_112698260	0.115989	0.131448	0.107475	0.032438	0.122729	0.0958605	0.0204592	0.197679	0.184193	0.133351	0.136386	0.0884883
ncbi_112698272	ncbi_112698272	0.00105217	0.00653602	0.0050081	0.0019122	0	0.00398416	0.00120125	0	0	0	0	0
ncbi_112698284	ncbi_112698284	0.00580364	0.00594848	0.00251023	0.00856718	0.0132683	0.0083657	0	0	0	0.138987	0	0.0288925
ncbi_112698307	ncbi_112698307	0.00194385	0	0.00140914	0	0	0	0.00191574	0	0.0270294	0	0	0
ncbi_112698318	ncbi_112698318	0.0637923	0.0380444	0.0607753	0.0650275	0.0339409	0.0303421	0.0721117	0	0.0381877	0.0750986	0	0.0918092
ncbi_112698343	ncbi_112698343	0	0	0.00181283	0	0.00331477	0	0	0	0	0	0	0
ncbi_112698437	ncbi_112698437	3.39952	4.50702	3.64395	1.3398	2.80272	5.33976	0.571956	2.55389	5.21193	1.80827	14.1639	1.33592
ncbi_112698421	ncbi_112698421	0.0678345	0.111445	0.0708314	0.0360376	0.0946972	0.0503466	0.0544383	0.0221268	0.110547	0.0462813	0.211824	0
ncbi_112698385	ncbi_112698385	0.113292	0.11309	0.15073	0.0979546	0.0954945	0.132768	0.0788938	0.146924	0.173502	0.069763	0.09001	0.0898815
ncbi_112698453	ncbi_112698453	0.0101202	0.0243096	0.00916555	0.00581079	0.0152174	0.00310091	0.00263259	0	0	0.0102435	0	0.0176757
ncbi_112698469	ncbi_112698469	0.00490232	0.00537743	0.0086865	0.00532419	0.00305505	0	0.003445	0	0	0	0	0
ncbi_112698510	ncbi_112698510	0.00691636	0	0.000765333	0.00866021	0.00279745	0.00931959	0.00757982	0	0.0170485	0	0	0
ncbi_112698589	ncbi_112698589	0.0504782	0.0514389	0.0477985	0.0205393	0.0215249	0.042986	0.00874533	0.0371692	0.00694101	0	0.0807004	0.0581184
ncbi_112698621	ncbi_112698621	0.00410398	0	0.00345856	0.00334688	0.00347944	0.00829271	0.011413	0	0.0149205	0	0	0
ncbi_112698673	ncbi_112698673	0.0365232	0.0376854	0.0278603	0.0657961	0.0275523	0.0312832	0.0875092	0	0.0215368	0	0.0186161	0.0243891
ncbi_112698637	ncbi_112698637	0.00521117	0	0.00148849	0	0	0.00210449	0.00109912	0	0	0	0.0160648	0
ncbi_112777468	ncbi_112777468	0.00390798	0.006896	0.00192085	0	0	0	0.00198654	0	0	0	0	0
ncbi_112698689	ncbi_112698689	0.101319	0.0786801	0.0978161	0.0794167	0.0770884	0.0751148	0.0711005	0.0550098	0.0847727	0.175782	0.0969663	0.0720489
ncbi_112698705	ncbi_112698705	0.59929	0.62194	0.626175	0.419091	0.665271	0.564166	0.266296	0.424058	0.921257	0.269696	0.903935	0.430892
ncbi_112698721	ncbi_112698721	0.442651	0.359474	0.452608	0.464156	0.514229	0.450979	0.479253	0.184863	0.609978	0.327446	0.320632	0.562155
ncbi_112698754	ncbi_112698754	0	0	0.00236648	0	0	0.00462543	0.00188906	0	0	0	0	0
ncbi_112698770	ncbi_112698770	0.0732852	0.0900666	0.0878699	0.0294075	0.0514677	0.190234	0.0153258	0.0610618	0.251086	0.0849125	0.273748	0
ncbi_112698786	ncbi_112698786	0.248281	0.173917	0.241042	0.331927	0.194096	0.240701	0.277673	0.121053	0.230312	0.446436	0.0896092	0.459927
ncbi_112698802	ncbi_112698802	0.0065315	0.00424299	0.00141879	0	0.00367556	0	0	0.0362161	0	0	0	0
ncbi_112698818	ncbi_112698818	0.0344027	0.0313149	0.0544377	0.0104962	0.0350133	0.0230212	0.0105528	0.0847376	0.0447731	0	0.130155	0
ncbi_112698834	ncbi_112698834	0.114262	0.0849717	0.0951168	0.0656841	0.0753707	0.0796672	0.0516758	0.180495	0.143476	0.0568791	0.0248014	0.261153
ncbi_112698871	ncbi_112698871	0.0150953	0.017456	0.0160989	0.0173962	0.0167462	0.0227702	0.0216431	0.0321982	0.00704847	0.0755116	0.0150795	0
ncbi_112698887	ncbi_112698887	0.0470561	0.0356329	0.0491459	0.0395525	0.0526864	0.0382641	0.0466892	0.0142119	0.0414106	0	0.050632	0.0578667
ncbi_112698850	ncbi_112698850	0.00968602	0.0331875	0.0179818	0.0156227	0.0209171	0.0238482	0.0182632	0	0	0	0	0.044978
ncbi_112698914	ncbi_112698914	0.115012	0.109035	0.122147	0.0884572	0.109357	0.11296	0.052641	0.0430145	0.132221	0.154473	0.0903595	0.100114
ncbi_112698930	ncbi_112698930	0.696592	0.597268	0.737259	0.339568	0.670043	0.621648	0.180788	0.374828	1.21941	0.293417	0.710007	0.289602
ncbi_112698946	ncbi_112698946	0.565393	0.509033	0.594941	0.615618	0.5035	0.602888	0.585723	0.225157	0.37282	0.4802	0.429628	0.596941
ncbi_112698962	ncbi_112698962	0.00530514	0.0141096	0.0143218	0.0056314	0.0039854	0.00310091	0.00972968	0.00962145	0.0138455	0	0.0276019	0
ncbi_112698978	ncbi_112698978	0.0701091	0.10913	0.0479623	0.0330588	0.0413004	0.107209	0.025654	0.139334	0.116952	0	0.132762	0.0416177
ncbi_112699024	ncbi_112699024	0.0723433	0.112423	0.070579	0.0227393	0.0765437	0.0574457	0.0147937	0.0564438	0.0505949	0.0419569	0.163121	0.0509264
ncbi_112699040	ncbi_112699040	0.0080311	0.0154331	0.00689867	0.00999315	0.0224071	0.0159922	0.00389146	0	0.0244312	0	0	0
ncbi_112699093	ncbi_112699093	0.136234	0.197602	0.174299	0.146109	0.108127	0.120669	0.204877	0.175024	0.134947	0.308922	0.108875	0.3319
ncbi_112699067	ncbi_112699067	0.00277926	0.00602424	0.00381023	0.00857946	0.011642	0.00284827	0.00706448	0	0	0	0	0
ncbi_112699125	ncbi_112699125	0.0705228	0.0291781	0.0755485	0.0301661	0.0648557	0.0610525	0.0338042	0.192648	0.136678	0	0.0314119	0.036745
ncbi_112699141	ncbi_112699141	0.00770273	0	0.00380344	0.00202805	0	0.00288058	0	0	0	0	0	0.00880973
ncbi_112699157	ncbi_112699157	0.00481186	0	0.00592941	0.00190615	0.0159425	0	0	0	0.0461404	0	0	0.031975
ncbi_112699173	ncbi_112699173	0.465925	0.591309	0.547041	0.175042	0.387321	0.372134	0.0979933	1.03862	0.737517	0.343267	1.27634	0.192429
ncbi_112699189	ncbi_112699189	2.9232	3.2088	3.05729	1.65047	2.67728	2.68059	1.09031	2.47502	4.37154	1.4107	6.92351	1.3641
ncbi_112751768	ncbi_112751768	0	0	0.00327737	0	0	0	0	0	0	0	0	0
ncbi_112699205	ncbi_112699205	0.0236058	0.0364356	0.0245609	0.0211436	0.028694	0.0364564	0.0300241	0	0.0597915	0	0.0345002	0
ncbi_112699221	ncbi_112699221	0.00195497	0	0	0.00160681	0	0	0.00242341	0	0	0	0	0
ncbi_112699237	ncbi_112699237	0.0467618	0.088381	0.0173014	0.0121355	0.0167467	0.0162721	0	0	0.505897	0.148263	0.0495363	0
ncbi_112699253	ncbi_112699253	0.00332317	0	0.0045363	0.00176875	0	0.00595332	0	0	0.0579538	0	0.0173655	0
ncbi_112699270	ncbi_112699270	0.728207	1.18355	0.705073	0.744221	0.949277	0.848106	0.456792	0.531001	0.736336	0.73464	2.37712	0.642193
ncbi_112699302	ncbi_112699302	0.0630135	0.0726145	0.0633933	0.0466697	0.065475	0.0469794	0.04395	0.0341774	0.0195861	0.0912341	0	0.0303245
ncbi_112699286	ncbi_112699286	0.0984995	0.0986896	0.0936255	0.0499442	0.0912611	0.117759	0.0376218	0.00962145	0.113292	0	0.166195	0.0323181
ncbi_112699338	ncbi_112699338	0.0327164	0.0471434	0.0270373	0.0212987	0.0147081	0.0322366	0.0182743	0.017459	0.0890925	0	0.0855044	0.039809
ncbi_112699364	ncbi_112699364	0.0650874	0.0576106	0.0852014	0.0297473	0.080526	0.0434426	0.0203604	0.122484	0.0845501	0	0.0658246	0.0477765
ncbi_112699422	ncbi_112699422	0.335429	0.278068	0.342265	0.262903	0.255945	0.312633	0.260416	0.498292	0.398332	0.441941	0.284078	0.258535
ncbi_112699391	ncbi_112699391	0.10741	0.0454529	0.084108	0.0650111	0.0753217	0.119684	0.0654522	0.00910755	0.108903	0.0102435	0.0148902	0.0432962
ncbi_112699438	ncbi_112699438	0.00170494	0	0.000782526	0	0	0.00588968	0	0	0	0	0	0
ncbi_112699490	ncbi_112699490	0.762602	0.581669	0.794607	0.532741	0.522087	0.577759	0.371965	0.476164	0.717623	0.269995	0.31651	0.431646
ncbi_112699474	ncbi_112699474	0.00662366	0.00406991	0.00177654	0.00320466	0.006265	0	0.00177392	0	0.0076915	0.0193054	0	0
ncbi_112699506	ncbi_112699506	0.0685923	0.104638	0.0742926	0.0340468	0.0631104	0.0836456	0.0305412	0.0309304	0.190367	0	0.0982511	0.00560433
ncbi_112699591	ncbi_112699591	0.18	0.141583	0.167937	0.221552	0.142265	0.14327	0.265053	0.088523	0.0255146	0.251321	0.0845517	0.330709
ncbi_112699543	ncbi_112699543	0.00702035	0.013067	0.00741215	0.00975128	0.00725622	0	0.0112166	0	0.0167593	0.0600504	0.0133386	0.00553736
ncbi_112699575	ncbi_112699575	0.016091	0.0114988	0.0140846	0.0177097	0.0142462	0.0377399	0.0236662	0	0.00638255	0.0672212	0	0.0371351
ncbi_112699559	ncbi_112699559	1.93324	1.6812	1.87302	2.64863	1.8974	2.47435	3.21348	0.985084	1.16874	1.77342	1.09132	2.59317
ncbi_112699623	ncbi_112699623	0.239181	0.184806	0.211216	0.0961393	0.239675	0.176861	0.07315	0.336697	0.300566	0.217365	0.25533	0.0900799
ncbi_112699607	ncbi_112699607	0.222511	0.230341	0.197203	0.102033	0.175309	0.116012	0.0639067	0.200738	0.275634	0.0972372	0.321384	0.110165
ncbi_112699639	ncbi_112699639	0.0487741	0.0321038	0.0365115	0.0748646	0.0428704	0.0437799	0.0638326	0	0.0377745	0.0194587	0	0.0731733
ncbi_112699681	ncbi_112699681	0.0945851	0.0818857	0.115688	0.084306	0.0976151	0.0990187	0.0625094	0.203151	0.110257	0.0224933	0.0670553	0.0410837
ncbi_112699665	ncbi_112699665	0.034798	0.0508477	0.0273926	0.0558048	0.0274961	0.0472787	0.0447299	0	0.0284235	0.133428	0	0.101003
ncbi_112699718	ncbi_112699718	0	0	0	0	0	0	0.000895481	0	0	0	0	0
ncbi_112699734	ncbi_112699734	0.00185283	0	0.00330813	0	0	0	0	0	0.0280059	0	0	0
ncbi_112699760	ncbi_112699760	0.0420588	0.029916	0.0368689	0.0178131	0.0220466	0.0160517	0.0243911	0.055799	0.138363	0.0484144	0.0472094	0
ncbi_112699776	ncbi_112699776	0.0409409	0.0447508	0.0485363	0.0212804	0.0415093	0.0193148	0.00787703	0.0468394	0.0759899	0	0.085623	0.0273202
ncbi_112699849	ncbi_112699849	0.00420669	0	0.00797958	0.0063832	0.00707805	0.00334246	0.00467189	0.0460325	0.0221942	0	0	0.0132107
ncbi_112699822	ncbi_112699822	0.00625512	0	0.000793522	0.00402269	0.00692233	0	0.00245651	0	0	0.0599018	0	0
ncbi_112699865	ncbi_112699865	0.892647	0.573761	0.883554	0.937817	0.75418	0.688423	1.16228	0.403718	0.735625	0.938388	0.403092	1.0272
ncbi_112699881	ncbi_112699881	0.0596383	0.0634818	0.0748487	0.0292034	0.0350849	0.0503549	0.0132385	0.11335	0.195305	0.0692042	0.0373965	0.0654791
ncbi_112699897	ncbi_112699897	0.233969	0.222388	0.226585	0.233128	0.223711	0.189937	0.170218	0.109457	0.21433	0.188151	0.222389	0.329553
ncbi_112699913	ncbi_112699913	0.0290873	0.0112939	0.0279984	0.0254841	0.0351861	0.00983929	0.00894612	0.00910755	0.0258343	0.0488162	0.0284755	0
ncbi_112699975	ncbi_112699975	0.671612	0.558256	0.582993	0.560645	0.565327	0.71729	0.604983	0.542037	0.633069	0.691954	0.531085	0.865531
ncbi_112752371	ncbi_112752371	0	0	0.00108823	0	0.00449453	0	0	0	0.00508706	0	0	0
ncbi_112699991	ncbi_112699991	0	0.00647637	0.00634891	0.00769384	0.0100955	0.0095471	0.0104152	0	0.0143756	0	0.0128252	0.0176323
ncbi_112700008	ncbi_112700008	0.32156	0.24852	0.331004	0.124268	0.181858	0.40198	0.105218	0.186381	0.393658	0.282255	0.277676	0.120902
ncbi_112700040	ncbi_112700040	0.93053	0.68993	0.986908	0.759473	0.813779	0.894939	1.02881	0.613407	0.763711	0.82939	0.884519	0.828882
ncbi_112700024	ncbi_112700024	0.0423284	0.0613139	0.0577413	0.087217	0.0654819	0.062119	0.0699404	0.0564151	0	0.0321352	0.0272389	0.280996
ncbi_112700056	ncbi_112700056	0	0	0.00166913	0	0	0	0	0	0	0	0	0
ncbi_112700072	ncbi_112700072	0.0298015	0.0413485	0.0269624	0.0464272	0.0258863	0.0242875	0.0307496	0	0.00508706	0	0.0155626	0.0494337
ncbi_112700124	ncbi_112700124	0.940203	1.13659	0.928826	0.401782	0.807003	0.661142	0.210351	1.56637	2.1965	0.734952	2.47467	0.310006
ncbi_112700160	ncbi_112700160	0.00275947	0.010566	0.00558082	0.00892133	0	0.00246344	0	0	0.0319049	0	0	0
ncbi_112700193	ncbi_112700193	0.00893694	0	0.0032742	0	0	0	0	0	0	0	0.0306243	0
ncbi_112700219	ncbi_112700219	0.0169587	0	0.00829423	0.00584177	0.00873157	0	0.0101172	0	0.0429183	0	0	0
ncbi_112777842	ncbi_112777842	0.00103679	0	0	0	0.00391729	0	0	0	0	0	0	0
ncbi_112700235	ncbi_112700235	0.819708	0.598752	0.834115	0.805738	0.680867	0.654874	0.762655	0.116294	0.641871	0.600991	0.503219	0.891563
ncbi_112700251	ncbi_112700251	0.0200467	0.00871606	0.0210706	0.0358335	0.0312142	0.0223407	0.029345	0.0440238	0	0.119164	0	0.0214076
ncbi_112700267	ncbi_112700267	0.0151725	0.0220457	0.00822785	0.021233	0.0192224	0.00673212	0.0210487	0	0.0348808	0	0.0418663	0
ncbi_112700313	ncbi_112700313	0.0144659	0.0177191	0.00283315	0.0183725	0	0.00642269	0.0115234	0	0	0	0	0
ncbi_112700329	ncbi_112700329	0.772034	0.658929	0.797689	1.01045	0.840464	0.783032	0.942255	0.689783	0.832001	0.677592	0.472817	1.02557
ncbi_112700355	ncbi_112700355	0.357684	0.319257	0.458721	0.145705	0.318102	0.42046	0.0628359	0.112719	0.449703	0.262657	0.49105	0.209145
ncbi_112700371	ncbi_112700371	0.179333	0.173786	0.245259	0.279625	0.199895	0.383224	0.423032	0.170088	0.145626	0.329567	0.0919383	0.276456
ncbi_112700397	ncbi_112700397	0.0163944	0.0295095	0.0126704	0.0084187	0.01388	0.00434822	0.00582036	0.0175131	0.0140873	0	0	0
ncbi_112700433	ncbi_112700433	0.123866	0.121762	0.102974	0.0992939	0.122645	0.110011	0.0913203	0.151508	0.103137	0.0546698	0.177646	0.239633
ncbi_112700449	ncbi_112700449	0.565485	0.504301	0.566163	0.882812	0.583371	0.542059	0.802318	0.291164	0.637311	0.86507	0.500083	0.724762
ncbi_112700465	ncbi_112700465	0.0295802	0.0191215	0.0176077	0.013252	0.0163743	0.0182379	0.00403998	0	0.0601902	0	0.052799	0.0170028
ncbi_112700502	ncbi_112700502	0.244172	0.129651	0.244561	0.276541	0.190719	0.245569	0.363571	0.0637999	0.240835	0.138156	0.0637463	0.334446
ncbi_112700486	ncbi_112700486	0.0835204	0.0534806	0.0676746	0.0770357	0.0706388	0.109616	0.0510637	0.061541	0.148544	0.0837883	0.0437848	0.0539824
ncbi_112700528	ncbi_112700528	2.17511	1.45419	2.29603	2.38561	1.73692	1.73734	2.54562	1.28352	1.57855	1.45389	1.1521	1.66728
ncbi_112700580	ncbi_112700580	0.146568	0.104954	0.185678	0.0987578	0.159924	0.082668	0.0608918	0.05315	0.111894	0.241928	0.178811	0.0255248
ncbi_112700544	ncbi_112700544	0.0660121	0.0472587	0.0599392	0.0618122	0.0573111	0.0451152	0.0417405	0.0326196	0.0400733	0.0139491	0.125934	0.0210544
ncbi_112700596	ncbi_112700596	0.0731799	0.114911	0.0827619	0.0654586	0.139019	0.0475461	0.0522528	0.240503	0.206102	0.0871142	0.143979	0.0862534
ncbi_112700633	ncbi_112700633	0.0705072	0.0734198	0.083158	0.0707763	0.0644884	0.0890223	0.0308877	0.191273	0.342621	0.0944759	0.174914	0.0317946
ncbi_112700617	ncbi_112700617	0	0	0.00118851	0.00141593	0.00346509	0.0092933	0.0015648	0	0.0244998	0	0	0.0123521
ncbi_112700645	ncbi_112700645	0.00184014	0.00628204	0	0	0	0.00314809	0	0	0	0	0	0
ncbi_112700656	ncbi_112700656	0.00318056	0.00614896	0.00296925	0	0.00776639	0	0.00355958	0	0	0	0	0.0265145
ncbi_112700688	ncbi_112700688	0.0691877	0.0488495	0.0723823	0.0230945	0.0559886	0.0128272	0.00549026	0	0.163369	0	0.115381	0.0176504
ncbi_112700672	ncbi_112700672	0.427286	0.368008	0.442268	0.293828	0.306832	0.346659	0.392514	0.376632	0.956588	0.356881	0.379974	0.399185
ncbi_112700730	ncbi_112700730	0.393073	0.438958	0.465612	0.139942	0.287927	0.228056	0.0871437	1.95359	1.03526	0.0127008	0.563857	0.0267694
ncbi_112700714	ncbi_112700714	0.0442826	0.0246544	0.0248868	0.0121443	0.0432651	0.00594698	0.0174936	0.0182151	0.0884574	0	0.0318656	0.0110291
ncbi_112700746	ncbi_112700746	1.01691	0.910882	1.04852	1.44556	1.06774	0.804552	1.7779	0.693206	0.747269	0.966928	0.765788	1.50274
ncbi_112700762	ncbi_112700762	0.0208477	0.0148454	0.028835	0.0228315	0.0279455	0.00679138	0.00589084	0.0106867	0.0457419	0.0736675	0.0656588	0
ncbi_112700788	ncbi_112700788	0.00383528	0.0385671	0.0124005	0.00723126	0.00912422	0.00716965	0.00563311	0.0115222	0	0	0	0.00758798
ncbi_112700888	ncbi_112700888	0.0683938	0.0689256	0.0947889	0.0370415	0.0807144	0.070916	0.0101908	0.316029	0.0638861	0.122424	0.327137	0.0226045
ncbi_112700856	ncbi_112700856	0	0	0.000625154	0.00151016	0	0	0.00102264	0	0	0	0.0173655	0
ncbi_112700904	ncbi_112700904	0.0943135	0.0897857	0.0954283	0.111522	0.0965108	0.0577336	0.11712	0.0962603	0.170719	0.013274	0.0394882	0.12042
ncbi_112700946	ncbi_112700946	0.0172624	0.00452886	0.0128905	0.00908877	0.0107191	0.00944958	0.00886803	0.0107874	0.0241063	0	0	0
ncbi_112700979	ncbi_112700979	0.0625821	0.0308473	0.057601	0.0856109	0.0570208	0.0644523	0.0695218	0	0.0713888	0.0923119	0	0.076364
ncbi_112700930	ncbi_112700930	0	0.00859448	0.00385061	0.00195072	0.00379543	0.00925269	0	0	0	0	0	0
ncbi_112700963	ncbi_112700963	0	0	0.00192023	0	0.0038911	0.00623278	0	0	0	0	0	0
ncbi_112701013	ncbi_112701013	0.00224211	0	0.00135879	0	0	0	0.00138436	0	0	0	0.0268638	0
ncbi_112701032	ncbi_112701032	2.21108	1.86463	2.24259	2.66295	1.89306	2.45283	2.66721	1.88405	2.17967	3.3602	1.86053	4.00747
ncbi_112701021	ncbi_112701021	0.00771839	0	0.00710907	0.0121384	0	0.00613662	0.00685139	0	0.00912126	0.0794907	0	0.0593829
ncbi_112701039	ncbi_112701039	0.0214747	0.0163414	0.0211496	0.00520101	0.0146033	0.0181136	0.00777068	0.0771113	0.0660229	0.183823	0.0498135	0.020161
ncbi_112701047	ncbi_112701047	0.00919076	0	0.00438629	0.00555107	0	0	0	0	0.0148793	0.0204871	0	0
ncbi_112701056	ncbi_112701056	0.00415723	0.00596237	0.00510105	0.00745654	0.0247044	0.00347295	0.0123311	0	0	0	0.020091	0
ncbi_112701068	ncbi_112701068	0.0914217	0.0543727	0.0667419	0.0599224	0.0865099	0.0453207	0.0332366	0.0763254	0.0560298	0	0.0871136	0.0606765
ncbi_112701092	ncbi_112701092	3.92543	2.90662	3.9854	1.64375	2.85744	5.74378	1.01222	2.35866	3.31624	2.13365	3.50915	1.5479
ncbi_112701083	ncbi_112701083	0.28681	0.3852	0.31989	0.107525	0.292133	0.262375	0.0692064	0.183582	0.253148	0.313331	1.17598	0.15395
ncbi_112701101	ncbi_112701101	0.138757	0.164961	0.130139	0.112303	0.103504	0.115481	0.105324	0.18929	0.181956	0.0765764	0.141445	0.155441
ncbi_112701108	ncbi_112701108	0.0914436	0.116623	0.0920247	0.0853808	0.0785289	0.0723702	0.0712804	0.139341	0.0656691	0.0107225	0.109681	0.0587877
ncbi_112701117	ncbi_112701117	0.128799	0.107749	0.142076	0.0446124	0.130066	0.131554	0.0196016	0.113548	0.242298	0	0.11065	0.163837
ncbi_112701140	ncbi_112701140	0.0391156	0.0116417	0.0288944	0.0340727	0.0445462	0.0423187	0.041541	0	0.0241881	0	0.0194701	0.046797
ncbi_112701153	ncbi_112701153	3.22756	2.66413	3.3424	1.32076	2.50361	3.06648	0.673657	4.13784	5.22371	1.66271	3.16201	1.85464
ncbi_112701123	ncbi_112701123	0.0425153	0.0639249	0.0464129	0.0462924	0.0458344	0.0365632	0.0362279	0.0575448	0.0502766	0.0840677	0.0295438	0.0280608
ncbi_112701162	ncbi_112701162	0	0	0	0.00259826	0	0	0.00641011	0	0	0	0	0
ncbi_112754275	ncbi_112754275	0.00198385	0	0	0	0	0.00889891	0	0	0	0	0	0
ncbi_112701172	ncbi_112701172	0.0563231	0.0447437	0.0565542	0.0192444	0.0412174	0.0558673	0.0147342	0.108121	0.0897721	0.0288421	0.0722648	0.0131444
ncbi_112701178	ncbi_112701178	0.116667	0.0735489	0.0979454	0.0673232	0.0854462	0.0675729	0.0742855	0.0819083	0.145631	0.0439474	0.0995256	0.179127
ncbi_112701192	ncbi_112701192	0.0231479	0.0104805	0.0184036	0.00434895	0.01723	0.0321219	0.00149539	0.0480963	0	0.0599018	0	0.42046
ncbi_112701183	ncbi_112701183	0.101229	0.0916031	0.108319	0.0479473	0.0946882	0.0514048	0.0709353	0.140365	0.177111	0.0466834	0.0236219	0.122295
ncbi_112701202	ncbi_112701202	0.103453	0.0948813	0.109864	0.13191	0.080795	0.0869522	0.104146	0.0294665	0.081226	0.0942435	0.0265956	0.208761
ncbi_112701209	ncbi_112701209	0.0208495	0.0285856	0.0257096	0.0248875	0.0399268	0.0266413	0.030297	0	0.0268768	0.0336038	0.0222389	0.0291019
ncbi_112701223	ncbi_112701223	0.18942	0.19803	0.241076	0.278442	0.143436	0.165053	0.287236	0.0876249	0.264335	0.307922	0.0368633	0.364147
ncbi_112701232	ncbi_112701232	0.0362032	0.0217693	0.0267102	0.0329684	0.0415779	0.029953	0.036322	0	0.0402893	0.0597193	0.0413371	0.0363414
ncbi_112777927	ncbi_112777927	0.00276133	0.00580254	0.00592155	0.00399228	0	0.0122329	0.0038529	0.0286497	0	0	0.0105778	0
ncbi_112701255	ncbi_112701255	0.171064	0.105992	0.221866	0.240543	0.157379	0.261336	0.32151	0.102032	0.0903074	0.185629	0.0700863	0.291825
ncbi_112701262	ncbi_112701262	0.00117591	0	0.00368686	0	0	0	0	0	0.0304573	0	0	0
ncbi_112701281	ncbi_112701281	0.160214	0.192085	0.164833	0.0806932	0.135854	0.247092	0.0766428	0.117579	0.233184	0.0718061	0.239738	0.187818
ncbi_112701293	ncbi_112701293	0.0275759	0.0669296	0.0421452	0.0378107	0.0286604	0.0300852	0.0338049	0.119426	0.15311	0.0275625	0.0338403	0.0207672
ncbi_112701300	ncbi_112701300	0.0620268	0.0240305	0.0553783	0.0828413	0.0484812	0.0409468	0.127825	0.0115222	0.0259765	0.0692042	0.0557021	0.0643812
ncbi_112701310	ncbi_112701310	0.0545533	0.0263388	0.0463169	0.0417082	0.0414001	0.0426352	0.0421194	0.0557741	0.0355856	0.0193054	0.0868468	0.0705646
ncbi_112701319	ncbi_112701319	0.00216871	0	0.0099522	0.00354921	0	0	0.00524607	0	0	0.0193054	0	0
ncbi_112701326	ncbi_112701326	0.0146355	0.00478329	0.0136155	0.0040843	0	0.00465394	0.00505318	0	0.0463537	0	0.0150795	0.0127198
ncbi_112701333	ncbi_112701333	0.00477963	0.0146181	0.00888557	0.00818562	0.00683739	0.0185384	0.00823961	0.0435487	0	0	0.0133651	0
ncbi_112701344	ncbi_112701344	0.0585335	0.0322492	0.053546	0.0278693	0.0691042	0.0406666	0.0429318	0.0476635	0.131216	0	0.0529745	0.0204741
ncbi_112701369	ncbi_112701369	0.00652638	0.0124419	0.0034078	0.00238793	0.0179747	0.0121483	0.00696239	0	0.0284235	0	0	0
ncbi_112701363	ncbi_112701363	0.0884545	0.0749854	0.0859662	0.0661038	0.0610394	0.0632693	0.0643502	0.126196	0.105702	0.124622	0.171568	0.176903
ncbi_112701395	ncbi_112701395	0.45302	0.314704	0.415225	0.621136	0.377822	0.511687	0.599901	0.269201	0.302214	0.558289	0.390472	0.817172
ncbi_112701379	ncbi_112701379	0.244017	0.236209	0.244251	0.264465	0.235114	0.275634	0.287477	0.149393	0.149967	0.277396	0.0899527	0.35917
ncbi_112701406	ncbi_112701406	0.106333	0.0749108	0.121288	0.218573	0.127787	0.13523	0.253096	0.16816	0.122385	0.573642	0.0997729	0.560916
ncbi_112701435	ncbi_112701435	0.0830234	0.0876302	0.0874396	0.040261	0.0718981	0.11902	0.0446011	0.0970202	0.202878	0.10504	0.0837381	0.0199394
ncbi_112701415	ncbi_112701415	0.0914382	0.0817678	0.108672	0.107417	0.0911148	0.0905748	0.117062	0.140978	0.0705305	0.188206	0.0512516	0.0355853
ncbi_112701447	ncbi_112701447	0.938135	1.13026	1.00928	1.21695	1.15514	0.965663	1.07038	1.94522	0.713127	0.61855	1.54767	1.41647
ncbi_112701461	ncbi_112701461	0.00260485	0.0116264	0.00158536	0	0.00404508	0.00288058	0.00157575	0	0	0	0	0.0152586
ncbi_112701476	ncbi_112701476	0.063385	0.116835	0.0819093	0.0996874	0.0593492	0.0640643	0.133516	0.139804	0.116057	0	0.132082	0.192102
ncbi_112701481	ncbi_112701481	0.180094	0.192742	0.166337	0.121685	0.15146	0.168194	0.149601	0.0644568	0.216993	0.0886601	0.169503	0.0934822
ncbi_112701499	ncbi_112701499	0.0283432	0.00621782	0.0223651	0.0179803	0.0127889	0.0210422	0.00473663	0.0252972	0.0332842	0.013274	0.0214083	0.0200309
ncbi_112701508	ncbi_112701508	0.0685771	0.0463457	0.0569372	0.0354865	0.0320208	0.0339372	0.029144	0.0118377	0.0433634	0	0.043524	0.0604678
ncbi_112701515	ncbi_112701515	0.383504	0.312638	0.359103	0.704077	0.473108	0.491479	0.712327	0.111838	0.338904	0.784172	0.282785	0.863366
ncbi_112701525	ncbi_112701525	0.0134605	0.0154594	0.00920848	0.0115785	0.0167542	0.0122744	0.00656145	0.013895	0.0246347	0	0	0.00560433
ncbi_112701532	ncbi_112701532	0.0570828	0.0525033	0.0490466	0.0535119	0.0561	0.0420854	0.0418424	0	0.0924545	0.0288421	0	0.0779166
ncbi_112701549	ncbi_112701549	0.0843884	0.0783697	0.104456	0.0381569	0.0645345	0.0826561	0.0232195	0.0309971	0.102596	0.122977	0.0783529	0.0874484
ncbi_112701564	ncbi_112701564	0.224956	0.151076	0.193199	0.134035	0.114561	0.150214	0.162957	0.156116	0.250253	0.284662	0.251348	0.0468902
ncbi_112701557	ncbi_112701557	0.102761	0.0874474	0.0806042	0.0999529	0.0963008	0.0312558	0.0791558	0.0535349	0.0515042	0.0428835	0.126808	0.0387198
ncbi_112701570	ncbi_112701570	0.00494387	0.00762927	0.00611131	0.00768588	0.00443654	0.00320774	0.00410095	0	0	0	0.0326767	0.00622517
ncbi_112701576	ncbi_112701576	0.100833	0.0900464	0.0795226	0.0641599	0.0675978	0.044775	0.0346012	0.100546	0.135046	0.123944	0.128469	0.0827013
ncbi_112701590	ncbi_112701590	0.102333	0.0485891	0.0873984	0.113077	0.0721677	0.13672	0.0762076	0.030288	0.0761924	0	0.0459108	0.135504
ncbi_112701597	ncbi_112701597	0.0309335	0.0323867	0.0439	0.0167357	0.0206046	0.0246193	0.00626801	0.0520609	0.0838364	0	0.0561774	0
ncbi_112701605	ncbi_112701605	0.0336425	0.0113373	0.0524016	0.0594245	0.028128	0.0910739	0.0632082	0	0.0480195	0.0748535	0.0129446	0.0363413
ncbi_112701618	ncbi_112701618	0.00273234	0.00548364	0.00505625	0.00855991	0.0202406	0	0.00363595	0	0	0	0.0162329	0.00596268
ncbi_112754648	ncbi_112754648	0	0.00745122	0.00166466	0	0	0	0	0	0	0	0	0
ncbi_112701628	ncbi_112701628	0.0158983	0.0118632	0.019587	0.0315396	0.0142172	0.0186227	0.0290528	0	0.0230356	0	0.0235254	0.0342986
ncbi_112701643	ncbi_112701643	0.168448	0.125866	0.151482	0.159454	0.133888	0.10658	0.101962	0.102954	0.209133	0.0718799	0.125573	0.11864
ncbi_112701653	ncbi_112701653	0.0307309	0.010758	0.0213498	0.0159183	0.0105503	0	0.0161091	0.0199966	0.0347894	0.0763446	0	0.0132107
ncbi_112701672	ncbi_112701672	3.08449	3.43569	3.08869	5.59184	3.2451	3.04381	5.50519	1.48229	2.20523	4.031	2.39506	3.65378
ncbi_112701682	ncbi_112701682	0.0322115	0.0330601	0.0266061	0.0457002	0.0391389	0.0180174	0.0287885	0	0.0390131	0.0730205	0.0378802	0.0633561
ncbi_112701691	ncbi_112701691	0.00187314	0	0.000746629	0	0	0	0.00123162	0	0	0	0	0
ncbi_112701706	ncbi_112701706	0.150541	0.170485	0.155816	0.0630254	0.0750807	0.175114	0.0422286	0.0558755	0.445202	0.0763446	0.170503	0.113939
ncbi_112701713	ncbi_112701713	0.151099	0.123604	0.156401	0.187631	0.180622	0.100536	0.12733	0.0835344	0.343452	0.155633	0.130125	0.240495
ncbi_114924162	ncbi_114924162	0.00327701	0.0122847	0	0.00136428	0.00710614	0.0114564	0	0	0	0	0.0150795	0.0375801
ncbi_112701731	ncbi_112701731	0.00354933	0.0109394	0.00319285	0.00232558	0.00447327	0	0.00357191	0	0	0	0	0.00651254
ncbi_112701746	ncbi_112701746	0.0162875	0.0242097	0.0169219	0.00862657	0.00358158	0.00541037	0.0198688	0.0376815	0.0949156	0	0.131395	0.0181013
ncbi_112701763	ncbi_112701763	0.00464618	0.00657303	0.00404798	0.00795428	0.00780685	0.0154328	0.011654	0	0	0	0.0138852	0
ncbi_112701755	ncbi_112701755	0	0	0.0060175	0.000850666	0	0.00433203	0.00257758	0	0.0683439	0	0	0.0209753
ncbi_112701777	ncbi_112701777	0.12612	0.122528	0.147869	0.0846373	0.131593	0.0603089	0.0702801	0.0682414	0.345133	0.101148	0.149511	0.169367
ncbi_112701813	ncbi_112701813	0.0349417	0.0108598	0.0230443	0.0543824	0.0487289	0.0495948	0.0337518	0	0.0576837	0	0.0126641	0
ncbi_112701793	ncbi_112701793	0.0109792	0	0.0107186	0.0135327	0.0117221	0.00360658	0.00827044	0	0.00635697	0	0.0728489	0.0107152
ncbi_112701821	ncbi_112701821	0.0460212	0.0677407	0.0406225	0.0304779	0.0490013	0.0325923	0.0187828	0.0698617	0.115245	0.0568618	0.0316646	0.0505802
ncbi_112701860	ncbi_112701860	0.0254884	0.0262127	0.0249745	0.0473441	0.0121425	0.0493198	0.0203479	0.0822486	0.0375683	0.0233984	0.0794122	0.00703503
ncbi_112701849	ncbi_112701849	0.0659555	0.0619664	0.0527364	0.0338807	0.0544791	0.0336283	0.0184674	0.00910755	0.0576039	0.0568791	0.091698	0.0292888
ncbi_112701868	ncbi_112701868	0.0399805	0.0233873	0.0151092	0.0453527	0.0414412	0.0161831	0.0322623	0.038734	0.0195276	0	0.0145254	0.0489013
ncbi_112701882	ncbi_112701882	0	0	0.00194732	0	0	0	0.00262556	0	0	0	0	0
ncbi_112701890	ncbi_112701890	1.7877	1.63744	1.90378	0.669497	1.21363	0.891331	0.276232	6.84562	5.8483	0.763423	2.69158	0.515681
ncbi_112701905	ncbi_112701905	0	0	0.00179191	0.00401086	0.00603965	0	0.00212523	0	0	0	0	0
ncbi_112701913	ncbi_112701913	0.738073	0.764193	0.672858	0.844103	0.668632	0.687029	1.03053	0.639949	0.415389	1.661	0.757025	1.35552
ncbi_112701895	ncbi_112701895	0.0706988	0.0748776	0.0795679	0.0841912	0.0483999	0.0889321	0.075814	0.0442828	0.0682978	0.0568618	0.035177	0.0581344
ncbi_112701935	ncbi_112701935	1.81689	1.29999	1.98281	1.17161	1.32459	1.64346	1.92951	0.87971	1.01541	1.37536	1.24214	1.35181
ncbi_112701922	ncbi_112701922	1.03231	0.931355	1.13319	0.647859	0.93108	0.864021	0.622535	0.640693	1.07002	0.958091	1.07329	1.18853
ncbi_112701945	ncbi_112701945	0.0330168	0.0159814	0.044907	0.0111562	0.0113045	0.0170607	0.00667191	0.0961023	0.0429046	0.0741317	0.0571852	0
ncbi_112701968	ncbi_112701968	0.00416781	0	0.00302121	0.00511066	0.00671258	0.00343663	0	0	0.00562122	0.0230455	0	0
ncbi_112701978	ncbi_112701978	0.0857962	0.104463	0.0820432	0.110715	0.0898878	0.0858101	0.0796821	0.14809	0.157189	0	0.114046	0.0630047
ncbi_112702016	ncbi_112702016	0.0020136	0	0.00145935	0	0	0	0.00150387	0	0	0	0	0
ncbi_112702031	ncbi_112702031	0.00782207	0.00632247	0.00234199	0.00477715	0.0112029	0	0.00315543	0	0.0119085	0	0	0
ncbi_112702037	ncbi_112702037	0.148742	0.119544	0.13885	0.24221	0.169854	0.164942	0.2291	0.118349	0.116107	0.245645	0.191134	0.276127
ncbi_112778160	ncbi_112778160	0	0	0.00603189	0.00086893	0.00344145	0	0.002612	0	0	0	0.0180253	0
ncbi_112702045	ncbi_112702045	0.00233753	0.0144493	0.00340075	0.00394671	0	0	0	0	0	0	0	0
ncbi_112702107	ncbi_112702107	0.00783438	0.00775987	0.00119346	0.00861037	0.0137118	0.00697626	0.00630583	0.0106867	0	0	0	0.0107152
ncbi_112702146	ncbi_112702146	0.00930059	0.0159525	0.012085	0.0140498	0.0156731	0.0101718	0.0126671	0	0	0	0.0478215	0
ncbi_112702167	ncbi_112702167	0.00163523	0.0297819	0.00606451	0.00910851	0.0205203	0	0.0012334	0.0793749	0	0	0.0137292	0
ncbi_112702178	ncbi_112702178	0.00262345	0	0	0.00463413	0.00766978	0	0.0023892	0	0	0	0	0
ncbi_112702203	ncbi_112702203	0.0018223	0	0.00436673	0	0	0	0.00386192	0	0	0	0	0
ncbi_112702268	ncbi_112702268	0.0220931	0.0179045	0.0215595	0.0134358	0.0177656	0.00647382	0.0227785	0	0.0168295	0	0.0251536	0.00877509
ncbi_114924088	ncbi_114924088	0.00354863	0.00484132	0.00364081	0	0	0	0	0	0	0	0	0.0072119
ncbi_112702365	ncbi_112702365	0.0133388	0.0181194	0.0171109	0.0200145	0.026107	0	0.0157711	0.0175131	0	0.0669972	0	0
ncbi_114924193	ncbi_114924193	0.00202118	0	0	0	0	0	0	0	0	0	0	0
ncbi_112702399	ncbi_112702399	0	0.00583969	0	0	0	0.00288058	0	0	0	0	0	0
ncbi_112702600	ncbi_112702600	0.00442678	0.0135885	0.00452393	0.0100465	0.00491188	0.0121978	0.00192906	0	0.06839	0	0.014035	0
ncbi_112702645	ncbi_112702645	0	0	0	0	0	0	0.00207173	0	0	0	0	0
ncbi_112702570	ncbi_112702570	0.0326812	0.020589	0.0236713	0.0153077	0.0360956	0.0136229	0.0163639	0.0597643	0.0840124	0	0.103676	0.0189616
ncbi_112702435	ncbi_112702435	0.0077999	0.0171755	0.0173957	0.0109621	0	0.00354254	0.0187559	0.0903802	0.0479512	0	0.0128252	0.0759991
ncbi_112702417	ncbi_112702417	0.0110942	0.021875	0.00435093	0.00512206	0.00766784	0.0101156	0.00147178	0	0.0162748	0	0	0
ncbi_112702401	ncbi_112702401	0.00167606	0.0037585	0	0	0	0	0.00129301	0	0	0	0	0
ncbi_112702412	ncbi_112702412	0.0246436	0.053301	0.0309888	0.0301436	0.0129672	0.0399208	0.0242089	0	0.0337753	0	0	0.025234
ncbi_112702652	ncbi_112702652	0.0156982	0.0338671	0.0219507	0.0182074	0.0107392	0.018694	0.0180235	0.0629278	0.00562122	0.0327343	0	0.00758798
ncbi_112702700	ncbi_112702700	0	0	0	0	0	0	0.000879898	0	0	0	0	0
ncbi_112702728	ncbi_112702728	0.0041005	0.0131951	0.00298751	0.0046387	0.0144571	0.00235047	0.00129906	0.0463855	0	0	0.0449155	0
ncbi_114924197	ncbi_114924197	0.0021144	0	0.00141502	0.00154194	0	0	0.00104457	0	0	0	0	0
ncbi_112756554	ncbi_112756554	0.00786169	0.00621782	0.00664714	0.00588853	0.018794	0	0.0010083	0	0	0	0	0.0135586
ncbi_112702764	ncbi_112702764	0.00757535	0.00654607	0.00442201	0.0051301	0.0100903	0	0.00222288	0.0851725	0.0076915	0	0.0128744	0
ncbi_112702745	ncbi_112702745	0	0	0	0	0	0	0.00186865	0	0	0	0	0
ncbi_112756703	ncbi_112756703	0	0	0	0	0	0	0.00138388	0	0	0	0	0.031975
ncbi_112702776	ncbi_112702776	0	0.00455146	0.00145139	0	0	0	0	0	0	0	0	0
ncbi_112756850	ncbi_112756850	0.00595816	0.0051332	0.00256641	0.00704899	0.0111174	0.0121999	0.00673487	0	0	0	0.0232944	0.0267262
ncbi_112702799	ncbi_112702799	0.0204584	0.0176117	0.0238759	0.0151215	0.00726951	0.0131724	0.0121405	0	0.040451	0	0	0
ncbi_112702814	ncbi_112702814	0.0409126	0.079158	0.046267	0.023379	0.0311044	0.0273788	0.00273768	0.380597	0.0165677	0.0615309	0.0777282	0
ncbi_112702827	ncbi_112702827	0.0389784	0.00658319	0.0308502	0.0358253	0.0352548	0.0212938	0.0323172	0	0.0242839	0.077953	0.0194795	0.0273202
ncbi_112702845	ncbi_112702845	0.119058	0.0493182	0.127546	0.0805586	0.0673755	0.0902443	0.0887618	0.0550642	0.129989	0.123107	0.045621	0.113898
ncbi_112702836	ncbi_112702836	0.0617392	0.0517192	0.0518536	0.061383	0.0606525	0.0281404	0.0762892	0.0117702	0.0889169	0	0.0136179	0.0072119
ncbi_112702866	ncbi_112702866	0.00668132	0.00721955	0.00372215	0.00713718	0.00711433	0.00657865	0	0.0345478	0	0	0.0136133	0.0300005
ncbi_112702877	ncbi_112702877	0.0162789	0.0144535	0.0314776	0.00440952	0.0173531	0	0	0.199817	0.0386491	0	0	0
ncbi_112702889	ncbi_112702889	0.0722318	0.0325165	0.0634176	0.0182412	0.052374	0.0198688	0.0184237	0.849204	0.149889	0.0692042	0.0531199	0
ncbi_112702884	ncbi_112702884	0.0679723	0.0422387	0.0527402	0.0248217	0.0270958	0.0157725	0.00712027	0.108309	0.0971903	0	0.0210672	0
ncbi_112702894	ncbi_112702894	0	0	0	0	0.00331041	0	0	0.0304403	0.00551058	0	0	0
ncbi_112702914	ncbi_112702914	2.16271	1.17116	2.38619	0.673599	1.2134	0.448112	0.436827	8.68629	5.40297	1.31582	1.25907	0.88702
ncbi_112702929	ncbi_112702929	0.0287755	0.0348131	0.0197661	0.0159114	0.0312443	0.0191413	0.0265473	0	0.0389399	0.0795378	0.0513075	0.0715975
ncbi_112702920	ncbi_112702920	0.0351245	0.0281345	0.0655229	0.0132674	0.0456115	0	0.00510387	0.25127	0.199327	0	0.0161938	0.00692664
ncbi_112702950	ncbi_112702950	1.6437	1.28053	1.84811	1.45965	1.38218	1.52956	1.90592	1.16518	0.867069	1.284	1.26665	1.46747
ncbi_112702940	ncbi_112702940	0.0987512	0.0910575	0.0949415	0.0473382	0.110267	0.0707978	0.0376485	0.0823574	0.122337	0.0918545	0.211765	0.0554718
ncbi_112702957	ncbi_112702957	0.769671	0.707611	0.783686	0.285998	0.587148	0.350632	0.127484	0.901798	1.04578	0.364929	1.13395	0.387154
ncbi_112702963	ncbi_112702963	1.14229	0.744417	1.30019	0.488582	1.00694	0.981272	0.254449	0.755087	2.02284	0.707987	0.982936	0.57732
ncbi_112702972	ncbi_112702972	0.00206788	0	0	0	0	0	0.00141707	0.0693883	0.0142815	0	0.024542	0
ncbi_112778475	ncbi_112778475	0	0	0.000778278	0	0.00492788	0	0	0	0	0	0	0
ncbi_112702980	ncbi_112702980	0.016856	0	0.0152379	0.00381128	0.00393359	0.00248957	0.00213568	0.0537727	0.0227141	0	0	0
ncbi_112778532	ncbi_112778532	0.0121407	0.00452726	0.00525668	0	0.00652033	0.00284827	0.00232888	0	0.0687538	0	0	0
ncbi_112702993	ncbi_112702993	0.00339033	0.0059209	0.00253982	0	0.00381073	0	0.00109761	0	0	0	0	0
ncbi_112703000	ncbi_112703000	0.0423591	0.0278512	0.0388855	0.0446294	0.056119	0.0554213	0.0295986	0	0.0437401	0.172194	0.0900069	0.0738012
ncbi_112703024	ncbi_112703024	0.0895492	0.0598434	0.0564297	0.043299	0.0718196	0.0637028	0.0751676	0.0286497	0.10238	0	0	0.0704689
ncbi_112703014	ncbi_112703014	0.0238724	0.039774	0.0313379	0.0260857	0.0224608	0.0305178	0.0289527	0.0536452	0.0892854	0.599108	0.0341659	0.0197901
ncbi_112778617	ncbi_112778617	0.00416023	0.00651602	0	0	0.00273771	0.00339033	0	0	0	0	0.0127846	0
ncbi_112703031	ncbi_112703031	0.0174346	0.00661045	0.0165011	0.01429	0.0138588	0.00634273	0.00473837	0	0.00773125	0.252129	0	0.0542338
ncbi_112703038	ncbi_112703038	0	0	0.00132029	0	0	0	0	0	0	0	0.0172392	0
ncbi_112703047	ncbi_112703047	0.00875218	0.0160285	0.00717078	0.0144879	0.00351664	0.0170795	0.00674542	0	0	0	0	0
ncbi_112756998	ncbi_112756998	0	0	0	0.000996874	0	0	0	0	0	0	0	0
ncbi_112703059	ncbi_112703059	0	0	0.00329016	0.00177048	0	0	0.00218447	0	0.0286882	0	0	0
ncbi_112703066	ncbi_112703066	0.000711334	0.00548128	0.00122847	0	0	0	0.00131278	0.0535349	0.0221895	0	0	0
ncbi_112703076	ncbi_112703076	0.0760641	0.0547535	0.111859	0.0571598	0.0847103	0.131102	0.0457488	0.162532	0.219663	0.0583567	0.204518	0.0537309
ncbi_112703084	ncbi_112703084	0.197875	0.14517	0.24727	0.13214	0.127906	0.138486	0.140911	0.177087	0.187767	0.0597193	0.127737	0.0827686
ncbi_112703094	ncbi_112703094	0.0338929	0.0289707	0.0472903	0.0126332	0.0416366	0.0127106	0.0266519	0	0.00773811	0	0.0155626	0.0140618
ncbi_112703109	ncbi_112703109	0.0349418	0.0260547	0.0352606	0.0288601	0.0304157	0.0152758	0.0243159	0.0238788	0.0312036	0	0.0267037	0.0414116
ncbi_112703123	ncbi_112703123	0	0	0.0012113	0	0	0	0	0	0	0	0	0
ncbi_112703131	ncbi_112703131	0.279332	0.253558	0.355568	0.112516	0.237144	0.192468	0.0834146	0.781867	0.551119	0.177825	0.41909	0.171499
ncbi_112703141	ncbi_112703141	0.273442	0.205187	0.250429	0.230438	0.219778	0.235223	0.237777	0.130801	0.276564	0.422512	0.128512	0.255998
ncbi_112703148	ncbi_112703148	0.0505976	0.0662294	0.054948	0.0743476	0.0526136	0.0607892	0.0661731	0.0134368	0.0214563	0	0.0134409	0.0918714
ncbi_112703157	ncbi_112703157	0.0179263	0.021537	0.0231833	0.013309	0.028833	0.0213147	0.00556965	0.0413798	0.0239471	0.117418	0.0268723	0
ncbi_112703165	ncbi_112703165	5.98872	5.05352	6.23901	3.84914	4.99311	6.68037	3.36701	6.1459	7.57642	3.88006	4.72589	3.58662
ncbi_112703171	ncbi_112703171	0.0235381	0.0351422	0.0174271	0.0237893	0.028579	0.0174782	0.0180065	0.0498211	0.058195	0	0	0.017944
ncbi_112703182	ncbi_112703182	0.0437843	0.0333932	0.0509617	0.0512108	0.0489471	0.00395819	0.0269749	0.0567671	0.15781	0	0.0634814	0
ncbi_112703200	ncbi_112703200	0.00162533	0	0	0.00208979	0	0	0	0	0	0	0	0
ncbi_112757768	ncbi_112757768	0	0.00387247	0	0	0	0	0	0	0	0	0	0
ncbi_112703204	ncbi_112703204	0.0193332	0.0285204	0.018542	0.00584406	0.00914561	0.0149072	0.00351212	0	0.0489961	0	0.0178656	0
ncbi_112703210	ncbi_112703210	0.0697471	0.0623026	0.105833	0.0381179	0.0745963	0.0696077	0.0470526	0	0.0856462	0.0107225	0.117039	0.00758798
ncbi_112703219	ncbi_112703219	0.0122488	0	0.0134286	0.00820005	0.0196599	0	0.0118329	0	0.0244312	0.0970497	0	0.0252365
ncbi_112703234	ncbi_112703234	0.133551	0.105973	0.155833	0.251112	0.10945	0.110369	0.230955	0.0439781	0.089396	0.193366	0.0654896	0.188404
ncbi_112703240	ncbi_112703240	0.0231906	0.00915326	0.021657	0.0238008	0.0140598	0.0418388	0.0194319	0.0476635	0.0183063	0	0.0198731	0.034373
ncbi_112703261	ncbi_112703261	0.253284	0.14052	0.230418	0.240738	0.231132	0.166275	0.266338	0.183887	0.160073	0.0438282	0.124014	0.189031
ncbi_112703266	ncbi_112703266	0.00445284	0	0.00822154	0.00558683	0.00267101	0.00465394	0.00424757	0	0.0171378	0.0289343	0	0
ncbi_112703272	ncbi_112703272	0.0581057	0.0769265	0.0430207	0.0498856	0.029702	0.0359095	0.060935	0.0959966	0.0091324	0.024044	0.0427901	0.0546998
ncbi_112703292	ncbi_112703292	0.189939	0.124077	0.222431	0.107268	0.20744	0.169886	0.111356	0.160206	0.283105	0.147088	0.19492	0.127016
ncbi_112703302	ncbi_112703302	0.0567027	0.0321168	0.0441627	0.0436447	0.0502279	0.0569097	0.0232796	0.0118377	0.0882345	0.0669358	0.0275616	0.0293893
ncbi_112703310	ncbi_112703310	0.00161417	0	0.00150047	0.00241304	0	0	0.00127165	0	0	0	0	0
ncbi_112703342	ncbi_112703342	0.170291	0.0924183	0.138189	0.132051	0.106566	0.132022	0.107671	0.229174	0.194093	0.0574449	0.079067	0.217173
ncbi_112703332	ncbi_112703332	0.15206	0.211869	0.171318	0.129879	0.153268	0.222972	0.0711542	0.125693	0.445047	0.111922	0.274577	0.0939381
ncbi_112703358	ncbi_112703358	0.29488	0.324021	0.326513	0.39851	0.317133	0.255785	0.300701	0.238976	0.1689	0.183812	0.267946	0.341366
ncbi_112703382	ncbi_112703382	1.61157	1.39225	1.59461	2.14189	1.82869	1.66451	2.31822	1.47748	1.25892	2.2919	1.34464	2.87991
ncbi_112703375	ncbi_112703375	0.0935491	0.0484121	0.114022	0.0873291	0.0765446	0.0820259	0.0923849	0.146214	0.0951159	0.0520562	0.0657262	0.124143
ncbi_112703364	ncbi_112703364	0.318249	0.320494	0.362211	0.215036	0.239762	0.208263	0.204952	0.757869	0.513941	0.116615	0.346759	0.0788096
ncbi_112703390	ncbi_112703390	0.11008	0.070167	0.136925	0.0599609	0.0682827	0.0808576	0.0777109	0.18261	0.125643	0.0837883	0.103073	0.00692664
ncbi_112703398	ncbi_112703398	0	0.0128068	0.00254241	0.00328919	0	0	0.00361797	0	0	0	0	0
ncbi_112703411	ncbi_112703411	0	0.00632247	0.00148257	0	0.00385737	0	0.000950472	0	0	0	0	0
ncbi_112703419	ncbi_112703419	0	0	0.000911289	0	0	0.00375443	0	0	0	0	0	0
ncbi_112758518	ncbi_112758518	0.0259289	0.0216002	0.0122787	0.0119097	0.0163733	0.0336103	0.0152864	0.0561975	0.0421592	0	0.0252861	0.167613
ncbi_112703434	ncbi_112703434	0.00166862	0	0	0.00216771	0	0	0.00211957	0	0	0	0.0230678	0
ncbi_112703445	ncbi_112703445	0.00253558	0.00637613	0.0201182	0.00810919	0.00677562	0.0104944	0.0115321	0.0115222	0.00582057	0.0506793	0.0359462	0
ncbi_112703462	ncbi_112703462	0.074301	0.053778	0.0645098	0.0355131	0.0462642	0.0489657	0.0299228	0.0117702	0.0949524	0.0102435	0.041998	0.0543755
ncbi_112703453	ncbi_112703453	0.0798403	0.0618299	0.0461977	0.0327459	0.0811451	0.183865	0.0287942	0	0.0149205	0.0107225	0.109098	0.132185
ncbi_112703486	ncbi_112703486	0.0434683	0.0718654	0.0321475	0.0156067	0.0188789	0.0286052	0.0179998	0.166682	0.0784747	0.0763767	0.115621	0.0152118
ncbi_112703494	ncbi_112703494	0.0409994	0.0446227	0.0237755	0.0284619	0.0138727	0.00820003	0.0147378	0.0348559	0.129893	0	0	0.075001
ncbi_112703516	ncbi_112703516	0.00195497	0.00440393	0.00192472	0.00325334	0	0	0	0	0	0	0	0
ncbi_112703506	ncbi_112703506	0.0158496	0.00548364	0.00329621	0.00909824	0.00685236	0.0146429	0.0101433	0.0106867	0	0.0127008	0	0
ncbi_112703534	ncbi_112703534	1.57735	0.999372	1.73042	0.560656	0.876775	0.506418	0.315113	5.01122	5.44347	0.768292	1.21261	0.575348
ncbi_112703549	ncbi_112703549	0.0557698	0.0282485	0.0781437	0.0215203	0.025776	0.0101165	0.00970941	0.321849	0.128042	0	0.028082	0
ncbi_112703541	ncbi_112703541	1.11413	0.612905	1.1611	0.290012	0.625537	0.198159	0.145196	3.40476	1.55628	0.44782	0.487005	0.287076
ncbi_112703527	ncbi_112703527	2.20415	1.21371	2.55579	0.652112	1.23717	0.406012	0.337125	8.65259	5.32194	1.01126	1.03158	0.785034
ncbi_112703564	ncbi_112703564	2.91059	2.00763	2.99761	1.01662	2.0816	1.59878	0.528568	6.16723	3.39227	1.62904	2.20024	1.2781
ncbi_112758753	ncbi_112758753	0.00403981	0.00662073	0.00217191	0.00235485	0.00310649	0.00331667	0	0.0175131	0.00773125	0	0.0195931	0
ncbi_112703557	ncbi_112703557	0.0451813	0.0392073	0.0587022	0.0374358	0.0296517	0.0299948	0.0510152	0	0.00816659	0.113128	0.0339196	0.0389629
ncbi_112703568	ncbi_112703568	0.0159189	0.0156826	0.0176638	0.00591339	0.0216887	0.0149234	0.00455103	0.0646534	0.0115449	0	0	0
ncbi_112703577	ncbi_112703577	0.0339997	0.0295326	0.0455743	0.01828	0.0429203	0.017309	0.0211103	0.0358788	0.0795966	0.0144299	0.0433684	0.0949755
ncbi_112703583	ncbi_112703583	0	0.00490265	0.00121012	0.00208256	0	0	0.00168286	0	0	0	0	0
ncbi_112703588	ncbi_112703588	0.0330863	0.0346654	0.0141893	0.0242043	0.0276038	0.0252668	0.0305643	0	0.0209572	0	0.0222777	0.048684
ncbi_112703606	ncbi_112703606	1.06154	0.725845	1.08017	0.392076	0.753097	1.27446	0.218687	0.696234	1.53487	0.536372	0.871674	0.372036
ncbi_112703596	ncbi_112703596	0.20214	0.125001	0.246868	0.0674931	0.149491	0.193328	0.046351	0.287106	0.246963	0.0233984	0.211313	0.0143226
ncbi_112703612	ncbi_112703612	0.00355978	0.0089404	0.00615055	0.00150221	0.0033709	0.00392042	0	0	0	0	0	0
ncbi_112703628	ncbi_112703628	0.444263	0.324691	0.500634	0.193107	0.346768	0.656679	0.144131	0.246701	0.298298	0.413827	0.479947	0.234922
ncbi_112703646	ncbi_112703646	0.119612	0.122698	0.151001	0.154887	0.159822	0.157146	0.207925	0.0757849	0.165705	0.154404	0.168584	0.115179
ncbi_112703690	ncbi_112703690	0.00315911	0	0.00107318	0.00189881	0	0	0.00155786	0	0.00525083	0.0610836	0	0
ncbi_112703697	ncbi_112703697	0.00391442	0.0059264	0	0.00430978	0.00401289	0	0.00422523	0	0	0	0	0
ncbi_112703717	ncbi_112703717	0.0125356	0.0113165	0.0149571	0.0111505	0.01144	0.00578445	0.00393489	0.0242242	0.236943	0	0	0
ncbi_112703727	ncbi_112703727	0.11782	0.112876	0.10571	0.0818263	0.0909923	0.116115	0.0968278	0.122565	0.104791	0.135842	0.113564	0.121213
ncbi_112703707	ncbi_112703707	0.0430556	0.0171289	0.0468199	0.037567	0.0575561	0.0164964	0.0361915	0.043504	0.0957201	0.0790755	0	0.0216856
ncbi_112703743	ncbi_112703743	0.00768824	0.012612	0.00168956	0.00322994	0	0	0.00315959	0	0.0247312	0	0	0
ncbi_112703755	ncbi_112703755	0.00300743	0	0.00456171	0	0.00344458	0	0	0	0	0	0.0231465	0
ncbi_112703763	ncbi_112703763	0.00175263	0	0.00315256	0.00360837	0.0070529	0	0	0	0	0	0	0
ncbi_112703772	ncbi_112703772	0.131517	0.113673	0.131745	0.170331	0.11974	0.188049	0.165753	0.00962145	0.086468	0.122679	0.0788335	0.146045
ncbi_112703784	ncbi_112703784	0.216263	0.152158	0.191973	0.119864	0.122086	0.134619	0.0835534	0.130644	0.274529	0.163132	0.249892	0.100501
ncbi_112703795	ncbi_112703795	0	0	0.0016128	0	0	0.002613	0.00106252	0	0	0	0	0
ncbi_112703818	ncbi_112703818	0	0	0	0.00128233	0	0	0	0	0	0	0	0
ncbi_112703812	ncbi_112703812	0.00389475	0.00557703	0.00277874	0.00251422	0	0.00433203	0	0	0	0	0.0134948	0
ncbi_112703827	ncbi_112703827	0.0111992	0.0212837	0.00820715	0.0142642	0.0155836	0.0149791	0.00257016	0.0893471	0	0.0544158	0.0113139	0
ncbi_112703831	ncbi_112703831	0.802881	0.566033	0.865356	0.283895	0.474843	0.658804	0.168698	1.32191	1.66935	0.417013	0.840481	0.261422
ncbi_112703861	ncbi_112703861	0.285197	0.250247	0.331625	0.173977	0.267604	0.434461	0.101654	0.390403	0.507961	0.0594232	0.441954	0.143144
ncbi_112703847	ncbi_112703847	0.00500594	0.00632247	0.00525835	0.00808652	0.0120276	0.0174827	0.01451	0	0	0	0.0155326	0
ncbi_112703870	ncbi_112703870	0.00592424	0.0066796	0.00187861	0.00304896	0.00304031	0	0	0	0	0	0.0155566	0.0127091
ncbi_112703932	ncbi_112703932	0.0500909	0.0198101	0.0415995	0.0115653	0.0260187	0.139907	0.00605228	0.0134368	0.00686276	0.121264	0.0494558	0.965401
ncbi_112703913	ncbi_112703913	0.0593454	0.0761627	0.0823078	0.139421	0.0981922	0.0765192	0.0984194	0.0134368	0.136776	0.270944	0.0658628	0.109136
ncbi_112703950	ncbi_112703950	0.02547	0.0287104	0.0140224	0.0333424	0.0164382	0.0199504	0.0216695	0.0442768	0	0.0390206	0.0146628	0.0951144
ncbi_112703972	ncbi_112703972	0.00670502	0	0.00737039	0.00162171	0	0	0.0011207	0	0.0773708	0	0.0249985	0
ncbi_112703981	ncbi_112703981	0.0796046	0.0537769	0.0723437	0.0904389	0.0389372	0.084539	0.12354	0.0747285	0.0709991	0.0107225	0.0790159	0.148091
ncbi_112703994	ncbi_112703994	0.0127854	0.0106047	0.019543	0.0155422	0.0146491	0.00320774	0.0203884	0	0.00496548	0	0.0315608	0
ncbi_112704014	ncbi_112704014	0.0107591	0	0.00884908	0.00477626	0	0.00603185	0	0.0117702	0.00645653	0	0	0
ncbi_112704003	ncbi_112704003	0.0550532	0.0205292	0.0472071	0.0253843	0.0436835	0.023204	0.00939861	0.0808227	0.0812208	0.0843096	0.0193672	0
ncbi_112704023	ncbi_112704023	0.0594943	0.0230154	0.0358346	0.0259853	0.0265004	0.032534	0.0325274	0.0666523	0.050392	0	0	0.0871958
ncbi_112704061	ncbi_112704061	0.0144597	0.00491775	0.00665277	0.0190886	0.0177867	0.0216099	0.0261373	0	0	0	0.0170786	0
ncbi_112704075	ncbi_112704075	0.0178378	0.00404286	0.0257287	0.025026	0.0178209	0.0283364	0.0255569	0.0744097	0.0419095	0	0.0412747	0.0158071
ncbi_112704089	ncbi_112704089	0.0534666	0.0325569	0.0610269	0.0508868	0.0369077	0.0480665	0.0529632	0.172562	0.0555054	0	0	0.0305889
ncbi_112704101	ncbi_112704101	0	0	0.00125157	0.000885531	0	0.00307767	0	0	0	0	0	0
ncbi_112704114	ncbi_112704114	0.0431938	0.0451592	0.0489827	0.0583939	0.0721591	0.0508668	0.0655335	0.158799	0.115156	0.0850002	0.0472745	0.0717591
ncbi_112704123	ncbi_112704123	0.0576428	0.083589	0.0679028	0.0841657	0.0851669	0.0935225	0.0832501	0	0.0112357	0.16893	0.0372891	0.424682
ncbi_112704131	ncbi_112704131	0.0152542	0.0347391	0.0251481	0.0166632	0.0349731	0.0541129	0.0117067	0	0.04766	0	0.0200311	0.0246128
ncbi_112704233	ncbi_112704233	0.0363496	0.0326245	0.0399936	0.0647131	0.0208277	0.036445	0.0509236	0.0410391	0.0235925	0	0.0403441	0.0837795
ncbi_112704166	ncbi_112704166	0.00951641	0.0184492	0.00380853	0.00779593	0.00378593	0.0108476	0.00535277	0	0	0.0978441	0.0112539	0.00587889
ncbi_112704285	ncbi_112704285	0.00604547	0.00348945	0.00399327	0.00450806	0.003543	0.00511312	0.00582491	0	0	0	0	0
ncbi_114924203	ncbi_114924203	0.0118502	0.0128843	0.00364378	0	0.00356975	0.00541967	0.00843143	0	0	0	0	0
ncbi_112760087	ncbi_112760087	0.00403033	0.00336355	0.00585675	0.00819273	0.0029319	0	0.00370605	0	0	0	0	0
ncbi_112704187	ncbi_112704187	0.0255757	0.0237802	0.0195995	0.0260371	0.00996825	0.0146453	0.0231817	0	0	0	0.0223795	0.0348058
ncbi_112704153	ncbi_112704153	0.0282637	0.0223251	0.0154386	0.00518761	0.0271641	0.011714	0.0111795	0.112435	0.0341134	0.0233984	0	0
ncbi_112704317	ncbi_112704317	0.00652435	0	0.00626827	0.0119281	0.00952787	0.0240806	0.0173292	0	0	0	0	0.0170028
ncbi_112704142	ncbi_112704142	0.0797796	0.0200745	0.0698853	0.0704953	0.0475859	0.0466027	0.056087	0.0439533	0.0917359	0.05827	0.127171	0.102472
ncbi_112704333	ncbi_112704333	0	0	0	0.00179748	0	0	0	0	0	0	0	0
ncbi_112704349	ncbi_112704349	0	0	0.00356323	0.00144229	0	0	0.00235491	0	0	0	0	0
ncbi_112704366	ncbi_112704366	0.0833144	0.0908118	0.0897822	0.0897618	0.0316885	0.116222	0.0690391	0.0181897	0.124345	0.0584422	0.0681154	0.0865063
ncbi_112704452	ncbi_112704452	0.0190801	0.0389246	0.0204608	0.0159194	0.0283737	0.0161163	0.00907712	0	0	0	0.030521	0.0669257
ncbi_112704498	ncbi_112704498	0.0531206	0.0143719	0.0451574	0.0598803	0.0332553	0.0435666	0.0413571	0.0106867	0.0531827	0.0597193	0	0.0511192
ncbi_112704514	ncbi_112704514	0.0986388	0.100744	0.0906593	0.0918985	0.103891	0.0524829	0.0724148	0.121073	0.239931	0	0.0753172	0.0424154
ncbi_112704541	ncbi_112704541	0	0.00548364	0.00129596	0	0	0	0	0	0	0	0	0
ncbi_112760404	ncbi_112760404	0	0	0.000989427	0.00161495	0	0	0.000959258	0	0	0	0	0
ncbi_112704557	ncbi_112704557	0.0750895	0.0613401	0.080092	0.0644962	0.0657284	0.060326	0.0998721	0.127397	0.0481086	0.0557798	0.015788	0.0340378
ncbi_112760562	ncbi_112760562	0.00656396	0.025182	0.0185899	0.0159803	0.0125222	0.0374322	0.0166641	0	0	0	0	0.0480635
ncbi_112760718	ncbi_112760718	0.0121533	0.0114103	0.0120531	0.0150527	0.00587746	0.0231651	0.0192948	0	0.00773125	0	0	0
ncbi_112704605	ncbi_112704605	0.0626179	0.0221056	0.0620697	0.0243659	0.0328796	0.0496079	0.0318138	0.0761236	0.072729	0.0750468	0.0474531	0.0107152
ncbi_112704574	ncbi_112704574	0.023032	0.0116638	0.026563	0.0246715	0.0179586	0.0242056	0.0256974	0	0.0478006	0	0.0222777	0.0184392
ncbi_112704621	ncbi_112704621	0.00197759	0.00896332	0.00622669	0.000871304	0	0	0.00222274	0	0	0	0	0
ncbi_112704637	ncbi_112704637	0.0428619	0.0287562	0.0336078	0.00883968	0.0431102	0.0294881	0.00215917	0.145684	0.205019	0	0.0525008	0.0141278
ncbi_112704653	ncbi_112704653	0.0353863	0.0367836	0.0254303	0.010674	0.0259862	0.0442058	0.00476533	0.0638293	0.078522	0.0602796	0.0555982	0
ncbi_114925078	ncbi_114925078	0	0	0	0.00153669	0	0	0	0	0	0	0	0
ncbi_112704669	ncbi_112704669	0.0836942	0.0377199	0.0805852	0.0738723	0.0773316	0.128103	0.083625	0.0377992	0.16451	0	0.0350251	0.0483284
ncbi_112704686	ncbi_112704686	0.126228	0.0714183	0.122851	0.117201	0.107652	0.133356	0.124956	0.070018	0.0940748	0.222668	0.0863685	0.0946803
ncbi_112704712	ncbi_112704712	0	0.00757577	0.00333918	0	0	0	0.0050867	0	0	0	0	0
ncbi_112704728	ncbi_112704728	0.00144149	0.00555037	0	0	0.00775624	0	0	0	0	0	0	0
ncbi_112761038	ncbi_112761038	0.00377223	0	0.0026306	0.00252467	0.00392543	0	0.00420882	0	0	0	0	0
ncbi_112704744	ncbi_112704744	0.0413577	0.0561277	0.0304696	0.0152151	0.0429163	0.0296013	0.00341425	0.0847897	0.0772376	0	0.0602184	0.00553736
ncbi_112704791	ncbi_112704791	0.678909	0.614698	0.635269	0.238989	0.60421	0.191575	0.124187	1.97342	0.881761	0.725024	0.9285	0.208069
ncbi_112704760	ncbi_112704760	0.0210877	0.0232222	0.0129165	0.012334	0.0151233	0.00352956	0.0179622	0.0106318	0.0401739	0	0	0.029926
ncbi_112704823	ncbi_112704823	0.0607603	0.0344537	0.0557978	0.0313812	0.055319	0.0494914	0.0426592	0.0447207	0.0430736	0	0.0177946	0.012269
ncbi_112704840	ncbi_112704840	0.0372121	0.0773692	0.0401134	0.0461215	0.0537443	0.0586439	0.0139214	0.0518292	0.168739	0	0.0634461	0.0101518
ncbi_112704944	ncbi_112704944	0.00347177	0.010485	0.00132404	0.00114748	0.00820979	0	0.00274847	0	0.0261127	0	0	0.0226045
ncbi_112704960	ncbi_112704960	0.00165758	0.0060214	0	0	0	0	0	0	0	0	0	0
ncbi_112704968	ncbi_112704968	0.505593	0.450833	0.523646	0.540416	0.462647	0.418497	0.516452	0.299736	0.379507	0.458533	0.376626	0.537765
ncbi_112704977	ncbi_112704977	0.0972028	0.165844	0.122197	0.123587	0.0879462	0.161453	0.138198	0.126333	0.211782	0.157544	0.124876	0.181924
ncbi_112704984	ncbi_112704984	0.0131803	0	0.00640613	0.00135609	0.0111745	0	0.00253466	0.0371204	0	0	0.0250451	0
ncbi_112704992	ncbi_112704992	0.240659	0.191904	0.245303	0.152527	0.190886	0.262202	0.123901	0.108069	0.294408	0.130694	0.220436	0.14616
ncbi_112705002	ncbi_112705002	0.00271264	0.00598192	0.00624347	0.00231335	0.00488334	0.00957204	0.00304184	0	0	0	0	0
ncbi_112705045	ncbi_112705045	0.00748368	0	0.00511298	0.00769934	0.0196262	0.0181362	0.00676247	0	0.143459	0.150476	0.0249985	0
ncbi_112705029	ncbi_112705029	0.0614439	0.0376788	0.0677081	0.0289357	0.0297412	0.0637046	0.0210538	0.078597	0.110291	0.0777197	0.0596815	0.0578122
ncbi_112705014	ncbi_112705014	0.0224814	0.0113666	0.0100747	0.00340758	0.0100302	0.0117663	0.00460412	0.0443231	0.0200206	0.024044	0	0
ncbi_112705022	ncbi_112705022	0.0516972	0.0384617	0.0677118	0.0531288	0.0523306	0.10598	0.0274645	0.0342315	0.164419	0.0597193	0.0734086	0.0210311
ncbi_112705036	ncbi_112705036	1.90266	1.89552	1.99273	1.15209	1.78215	1.85604	0.670162	1.36151	2.53264	1.44048	1.86402	1.03286
ncbi_112779401	ncbi_112779401	0	0	0	0.00110448	0	0	0	0	0	0	0	0
ncbi_112705069	ncbi_112705069	0	0	0	0.00102884	0	0	0	0	0	0	0	0
ncbi_112705061	ncbi_112705061	0.0138945	0.0301951	0.00911372	0.000606667	0.00396659	0.00390398	0.00251771	0	0.0349311	0	0	0.00596268
ncbi_112705076	ncbi_112705076	0.0369656	0.0527561	0.0405634	0.0428624	0.0239832	0.0297652	0.0320642	0	0.0333045	0.0468778	0	0.0226095
ncbi_112705086	ncbi_112705086	0.0473045	0.0205831	0.065726	0.0338979	0.0482097	0.0512322	0.0381542	0.030288	0.137339	0	0	0
ncbi_112705095	ncbi_112705095	0.0204626	0.0164158	0.0152036	0.0088841	0.00739141	0.0135458	0.00726776	0.0394533	0.013848	0	0.0258476	0
ncbi_112705127	ncbi_112705127	0.0236438	0.0253916	0.0190784	0.0108587	0.0230769	0.0175166	0.0228681	0.0175131	0.0592756	0	0.0290988	0.0285097
ncbi_112705145	ncbi_112705145	0.0366032	0.0436147	0.052398	0.0381674	0.0338997	0.0297897	0.0275946	0.0579188	0.0800942	0.0467224	0.0492561	0
ncbi_112705154	ncbi_112705154	0.046573	0.0307361	0.0526224	0.0425966	0.0197557	0.0280253	0.023594	0	0.0223839	0.0457415	0.0358554	0.00783469
ncbi_112705163	ncbi_112705163	0.00144983	0	0	0	0	0	0.00218757	0	0	0	0	0
ncbi_112705172	ncbi_112705172	0.00491591	0.00749495	0.0106898	0.00536461	0.00631884	0.030343	0.00790484	0	0	0	0	0.0110654
ncbi_112705178	ncbi_112705178	0.0175953	0.0106884	0.0151382	0.026014	0.0316821	0.0193294	0.0377083	0.0226957	0.020274	0	0	0.0316692
ncbi_112705183	ncbi_112705183	0.00485486	0.0122719	0.00431007	0.00467996	0.00345087	0	0.00388538	0	0	0	0	0
ncbi_112705190	ncbi_112705190	0.377288	0.268043	0.355551	0.27636	0.293942	0.432486	0.231784	0.368786	0.513546	0.151165	0.25322	0.250013
ncbi_112705207	ncbi_112705207	0.00143215	0.00680778	0.00153255	0	0	0	0.00140688	0	0.0315588	0	0.0164784	0
ncbi_112705216	ncbi_112705216	0.125279	0.118147	0.122118	0.193158	0.171777	0.0920303	0.190954	0.0535349	0.0725455	0.286445	0.040721	0.171732
ncbi_112705224	ncbi_112705224	0.00151528	0	0.000765176	0.000939697	0.0036935	0.002613	0.00129063	0	0	0	0	0
ncbi_112705243	ncbi_112705243	0	0	0.0010262	0.00375825	0.0038931	0	0	0.0306606	0.2603	0	0	0
ncbi_112705259	ncbi_112705259	0.0638152	0.0681207	0.066062	0.0275112	0.0469843	0.0733909	0.0137074	0.112699	0.102692	0.0289343	0.0763323	0.0210223
ncbi_112705251	ncbi_112705251	0.00181351	0	0.000776494	0.00376232	0.00804104	0.00250295	0.00385484	0	0.0182807	0	0	0.0123825
ncbi_112705272	ncbi_112705272	0.130036	0.0736195	0.134332	0.117085	0.136316	0.134963	0.0807861	0.0106867	0.13003	0.111793	0.114245	0.0198096
[truncated: 8,397 more rows]
