# Supplementary material for: scRNA-seq Reveals the Mechanism of Fatty Acid Desaturase 2 Mutation to Repress Leaf Growth in Peanut (Arachis hypogaea L.)
Source: Cells. 2023 Sep 19;12(18):2305. doi: 10.3390/cells12182305 (PMC10527976; doi:10.3390/cells12182305)
Supplement: Supplementary file 1 [file cells-12-02305-s001.zip › Table S5 All TF in both sample.xlsx]

## Sheet: Sheet1
Gene_ID	Gene_name	Cluster 0	Cluster 1	Cluster 2	Cluster 3	Cluster 4	Cluster 5	Cluster 6	Cluster 7	Cluster 8	Cluster 9	Cluster 10	Cluster 11
ncbi_112710751	ncbi_112710751	0.00059772	0	0	0	0	0	0	0	0.0074316	0	0	0
ncbi_112695116	ncbi_112695116	0	0	0.0026965	0	0	0	0	0	0	0	0	0
ncbi_112784078	ncbi_112784078	0.0335475	0.0306093	0.0308128	0.0346556	0.0406575	0.0507446	0.0711998	0.0408074	0.00511731	0.0417632	0.0144495	0.0643422
ncbi_112789013	ncbi_112789013	0.0294429	0.0325484	0.0302691	0.0414426	0.0238827	0.0278819	0.0330734	0.0350845	0.0871515	0.0765942	0.0602276	0
ncbi_112789487	ncbi_112789487	0.00208288	0.00136185	0	0	0	0	0	0	0.00519115	0	0	0
ncbi_112789956	ncbi_112789956	0.0249569	0.0212795	0.0198597	0.0272029	0.0165533	0.0125273	0.0159295	0.0266953	0.0835796	0.0245343	0.0271794	0
ncbi_112790007	ncbi_112790007	0.0195493	0.0170022	0.00479981	0.00146332	0	0.011701	0.0017806	0.0411347	0.0151184	0.0181965	0	0
ncbi_112710941	ncbi_112710941	0.0561258	0.0236113	0.0157547	0.0105016	0.0126628	0.073353	0.0062794	0	0.0252245	0.0233213	0.0717528	0.0734762
ncbi_112790801	ncbi_112790801	0.0463039	0.0248501	0.0333391	0.0205805	0.0157282	0.0444088	0.0374774	0.0234435	0.0762394	0.0356738	0.0221748	0.017246
ncbi_112790810	ncbi_112790810	0.157184	0.104212	0.0586318	0.0125803	0.0187459	0.0575444	0.0141964	0.124664	0.224106	0.143389	0.0117629	0.0263144
ncbi_112791609	ncbi_112791609	0.00285463	0.00143516	0	0	0	0.0103562	0	0	0	0	0	0
ncbi_112791664	ncbi_112791664	0.087945	0.0605822	0.0852516	0.101928	0.0815466	0.0849761	0.0699396	0.0327933	0.0794567	0.0366015	0.0501658	0.0794465
ncbi_112791988	ncbi_112791988	0.0371267	0.0488807	0.0251365	0.0252543	0.0234405	0.0438154	0.0223322	0.0103284	0.0595782	0.0240371	0.0160812	0.00449721
ncbi_112792074	ncbi_112792074	0.0420465	0.0224259	0.013435	0.00212488	0.011758	0.0360996	0.00474332	0.0194396	0.0496263	0.112921	0.0527029	0
ncbi_112794165	ncbi_112794165	0.0019901	0	0	0	0	0	0	0	0	0	0	0
ncbi_112792835	ncbi_112792835	0.00877202	0.00508622	0.00531608	0.000687831	0	0.00532779	0.00114795	0	0.0128008	0.00584211	0	0
ncbi_112794013	ncbi_112794013	0.0972354	0.0961148	0.0357596	0.0227371	0.0208391	0.0817821	0.0270686	0.0969119	0.141161	0.0667233	0.0434764	0.0749204
ncbi_112794059	ncbi_112794059	0.0917954	0.0448802	0.0331128	0.0445807	0.0444488	0.0875935	0.0307276	0.0865629	0.140877	0.0926683	0.0496798	0.0100882
ncbi_112794095	ncbi_112794095	0.206297	0.12996	0.126301	0.0544395	0.0682395	0.153966	0.0489758	0.120828	0.154535	0.163229	0.0601772	0.0463306
ncbi_112794166	ncbi_112794166	0.390413	0.344615	0.0832599	0.0726689	0.0886776	0.415456	0.07438	0.221482	0.320493	0.300598	0.123894	0.160917
ncbi_112794293	ncbi_112794293	0.0013673	0	0.00326722	0	0.00460541	0.000747337	0.00126834	0	0.0116544	0	0.0179373	0
ncbi_112795694	ncbi_112795694	0.132324	0.0809763	0.118777	0.109143	0.0773463	0.0958798	0.0753573	0.150202	0.082366	0.107017	0.109931	0.0809474
ncbi_112795912	ncbi_112795912	0.176515	0.123869	0.117899	0.178873	0.115595	0.164507	0.118655	0.0969909	0.176961	0.309537	0.110048	0.189805
ncbi_112721362	ncbi_112721362	0	0	0	0	0.00315097	0	0	0	0	0	0	0
ncbi_112796838	ncbi_112796838	0.00297932	0.00144685	0.0012618	0	0	0	0	0	0.0112554	0.00762865	0	0
ncbi_112797189	ncbi_112797189	0.0141905	0.0110415	0.0139353	0.0201642	0.0167925	0.0160908	0.0269854	0.0174219	0.0352701	0.0929594	0	0.0139581
ncbi_112797482	ncbi_112797482	0	0	0	0	0	0.00113985	0	0	0	0	0	0
ncbi_112798143	ncbi_112798143	0.00152778	0.00123991	0.00702957	0.00150883	0.00760814	0	0.00227987	0	0.012477	0	0	0
ncbi_112798347	ncbi_112798347	0	0	0	0	0	0	0	0	0	0.00584211	0	0
ncbi_112798466	ncbi_112798466	0.235294	0.228015	0.148008	0.0633282	0.133437	0.331296	0.063097	0.150583	0.325005	0.43298	0.187831	0.0502157
ncbi_112696419	ncbi_112696419	0	0	0	0.00144293	0.00391138	0	0	0	0	0	0	0
ncbi_112798632	ncbi_112798632	0.0146715	0.00967655	0.0392993	0.0226296	0.0346379	0.00661627	0.0107995	0	0.0531857	0.0460724	0.166351	0.0144448
ncbi_112798664	ncbi_112798664	0.11953	0.0766804	0.0948838	0.0309302	0.0574061	0.0946541	0.0125426	0.0896492	0.103626	0.0750483	0.0312505	0.0452954
ncbi_112799229	ncbi_112799229	0.0370891	0.0316918	0.0460186	0.0527405	0.0580784	0.0424038	0.0711139	0.0366373	0.0494956	0.0641018	0.0330157	0
ncbi_112799538	ncbi_112799538	0.299879	0.207436	0.264582	0.285752	0.217478	0.261947	0.222649	0.196022	0.351128	0.229132	0.207593	0.309099
ncbi_112799727	ncbi_112799727	0.0672843	0.0541117	0.134274	0.221681	0.178302	0.078654	0.246569	0.0511008	0.14646	0.120336	0.0765437	0.117879
ncbi_112800240	ncbi_112800240	0.132477	0.115747	0.0399379	0.0344807	0.0450221	0.145848	0.0288455	0	0.239981	0.15416	0.049657	0.0580909
ncbi_112800456	ncbi_112800456	0.000685114	0.00189211	0	0	0	0.00118134	0	0	0	0	0	0
ncbi_112800484	ncbi_112800484	0.000388127	0.00163672	0	0	0	0	0.00109765	0	0	0	0	0
ncbi_112800493	ncbi_112800493	0.0472249	0.0432843	0.0437158	0.066797	0.0355038	0.0266786	0.0435446	0.153739	0.0674226	0.0408924	0.0183235	0.0697484
ncbi_112800711	ncbi_112800711	0.0609273	0.0392193	0.0125908	0.000738485	0.00698432	0.0659814	0.00154928	0.0155448	0.0764024	0.0246195	0	0.0286942
ncbi_112800755	ncbi_112800755	0.00144199	0.00117826	0.000898177	0	0	0	0	0.011838	0.0488933	0	0	0
ncbi_112800796	ncbi_112800796	0.0688918	0.0415184	0.0646637	0.0234598	0.0476242	0.0624336	0.0135867	0.0283628	0.242739	0.0961805	0.0842677	0.0244591
ncbi_112707204	ncbi_112707204	0.0238027	0.0252413	0.00884595	0.0108309	0.00383979	0.0160873	0.00236811	0	0.0342735	0.0173885	0.0204325	0
ncbi_112800960	ncbi_112800960	0.021683	0.0284787	0.0656586	0.0756054	0.0766089	0.0235864	0.0270083	0.0163234	0.0659818	0.00391441	0.0195272	0.0326598
ncbi_112801007	ncbi_112801007	0.00334648	0.00208317	0.00403992	0.00371817	0.00642956	0.0102163	0.0118635	0	0	0	0	0.0194279
ncbi_112801114	ncbi_112801114	0.00022506	0	0.00242073	0	0.00325274	0	0	0	0	0	0	0
ncbi_112767006	ncbi_112767006	0	0	0.00151623	0	0	0	0	0	0	0	0	0
ncbi_112801244	ncbi_112801244	0.0230335	0.0156775	0.0336815	0.0362221	0.0155111	0.026522	0.0242791	0.0241549	0.0381417	0.0553322	0.0512005	0
ncbi_112802039	ncbi_112802039	0.0673858	0.0758476	0.041555	0.0328893	0.0219795	0.0776745	0.0532216	0.198334	0.107752	0.0555145	0.0640017	0.0607272
ncbi_112802272	ncbi_112802272	1.57971	1.08283	0.928501	0.411498	0.595691	1.36981	0.463481	1.25027	0.858452	1.18014	0.616946	0.409113
ncbi_112802418	ncbi_112802418	0.176754	0.132785	0.124016	0.111958	0.126442	0.178466	0.156173	0.179496	0.19027	0.176087	0.163691	0.177032
ncbi_112802441	ncbi_112802441	0.00715271	0.00280837	0.0250141	0.0348234	0.0197117	0.0113519	0.0432146	0	0	0.0395135	0	0.00417759
ncbi_112802469	ncbi_112802469	0.00629727	0.00469065	0.00191987	0.00102533	0.00316815	0	0.00106164	0	0.00934343	0	0	0
ncbi_112802657	ncbi_112802657	0.0296887	0.032423	0.0366215	0.0149087	0.0345468	0.0182866	0.00873716	0.0234912	0.0375995	0	0.050671	0.0120921
ncbi_112803178	ncbi_112803178	0.0729914	0.047217	0.0260418	0.00923511	0.0185233	0.0591389	0.00411648	0.0395291	0.134268	0.0938159	0.0251443	0
ncbi_112803186	ncbi_112803186	0.000309117	0.0009989	0.000482346	0	0.00204353	0.00616622	0	0	0.00374768	0	0	0
ncbi_112803800	ncbi_112803800	0.00128514	0.00379002	0	0	0.012253	0	0	0	0	0	0	0
ncbi_112803922	ncbi_112803922	0.00428216	0	0.00227769	0	0	0.00664164	0	0	0.0169313	0	0.0154637	0
ncbi_112803949	ncbi_112803949	0.042717	0.0188777	0.137466	0.056956	0.0735023	0.0517879	0.0481232	0.0409408	0.122436	0.0214089	0.10937	0.0317511
ncbi_112804327	ncbi_112804327	0.0645144	0.04928	0.0252295	0.0148682	0.00971694	0.019025	0.00962156	0.109818	0.116851	0.0814759	0.0276982	0.0349113
ncbi_112804343	ncbi_112804343	0.063651	0.0386875	0.101626	0.123892	0.105629	0.0806622	0.124023	0.0228502	0.084657	0.168511	0.0387063	0.0957641
ncbi_112805027	ncbi_112805027	0.0241425	0.0176214	0.0543008	0.0881351	0.0513223	0.042127	0.0569876	0.0266528	0.0664212	0.0405114	0.0644356	0.112521
ncbi_112805426	ncbi_112805426	0.00155793	0.0020558	0.00964867	0.00456507	0.00400683	0.00338222	0.00607668	0	0	0	0	0
ncbi_112805704	ncbi_112805704	0	0	0	0.00144993	0	0.000855238	0	0	0	0	0	0
ncbi_112695138	ncbi_112695138	0.0527629	0.0337374	0.053878	0.0311234	0.0548576	0.0350587	0.0232906	0.0413077	0.0483448	0.0236757	0.155209	0.00602313
ncbi_112695208	ncbi_112695208	0.431894	0.294401	0.782362	0.806423	0.660434	0.456991	0.912173	0.435357	0.70447	0.405544	0.4793	0.459557
ncbi_112695361	ncbi_112695361	0.00199306	0	0.0142733	0.00175522	0.0108068	0.00548406	0.00279424	0	0	0	0.0172914	0
ncbi_112695968	ncbi_112695968	0.000663318	0.00133124	0.000921902	0	0	0.00134803	0	0	0	0	0	0
ncbi_112695994	ncbi_112695994	0.00967138	0.00957949	0.000482346	0	0	0.00171223	0.00135637	0.0181051	0	0.0258009	0.0127522	0
ncbi_112696608	ncbi_112696608	0	0.00144001	0	0	0	0	0	0	0	0	0	0
ncbi_112697023	ncbi_112697023	0.0837046	0.0548826	0.0848944	0.071166	0.0796707	0.133332	0.0552485	0.0339701	0.162313	0.13431	0.119037	0.0738756
ncbi_112776694	ncbi_112776694	0.00117546	0.00139389	0	0	0	0.00527319	0	0.0151105	0.00885124	0	0	0
ncbi_112697131	ncbi_112697131	0.00362728	0.00112363	0.0182762	0.00649103	0.00712824	0.00342685	0.0174614	0.0234509	0	0	0	0.01505
ncbi_112697227	ncbi_112697227	0.321634	0.205382	0.527765	0.825498	0.52735	0.338327	0.799109	0.249067	0.128968	0.314025	0.308485	1.06778
ncbi_112697331	ncbi_112697331	0	0	0	0.000935388	0	0	0.00121022	0	0	0	0	0
ncbi_112697364	ncbi_112697364	0.352247	0.277212	0.122967	0.0951498	0.113223	0.383032	0.0811617	0.262988	0.416834	0.311019	0.115986	0.0670903
ncbi_112697501	ncbi_112697501	1.74859	1.41366	0.297109	0.14568	0.225545	0.998202	0.0787432	2.20142	1.39259	1.39706	0.516486	0.229828
ncbi_112697674	ncbi_112697674	0.0609674	0.0546071	0.0137678	0.00846414	0.0162009	0.0466845	0.00529102	0.101305	0.0536306	0.0756133	0.0639976	0.0167635
ncbi_112698010	ncbi_112698010	0.0111917	0.0135135	0	0	0	0.00565219	0	0.0141692	0.0345324	0.0044083	0	0.0220493
ncbi_112698589	ncbi_112698589	0.0408791	0.0374799	0.0474449	0.0203955	0.0214923	0.0607444	0.0101593	0.0121495	0.0167224	0	0.0970279	0.060606
ncbi_112698721	ncbi_112698721	0.457054	0.301334	0.457495	0.465323	0.513452	0.521082	0.494275	0.302786	0.533088	0.484207	0.297815	0.528178
ncbi_112700056	ncbi_112700056	0.00100982	0	0.00165678	0	0	0.00123872	0	0	0	0	0	0
ncbi_112700072	ncbi_112700072	0.0149698	0.00852273	0.0267629	0.0461022	0.0258472	0.0172422	0.0288557	0.022214	0.00297134	0.00496618	0.0144551	0.0378156
ncbi_112777842	ncbi_112777842	0.000253363	0	0	0	0.00391138	0	0	0	0	0	0	0
ncbi_112700267	ncbi_112700267	0.0121787	0.0124305	0.00816697	0.0227156	0.0191933	0.0155679	0.0229091	0.01921	0.0364542	0.0409869	0.0388871	0
ncbi_112700486	ncbi_112700486	0.0575922	0.0400909	0.0671739	0.0764965	0.0705321	0.106506	0.0502101	0.0400088	0.122716	0.0646332	0.040669	0.0855497
ncbi_112701140	ncbi_112701140	0.0722376	0.0516056	0.0286806	0.0338342	0.0444789	0.0578683	0.0441303	0.0491934	0.0359928	0.0588265	0.0180846	0.0711934
ncbi_112701945	ncbi_112701945	0.0148582	0.00588422	0.0445748	0.0110781	0.0112874	0.00631478	0.00626099	0.0314129	0.053154	0.0420183	0.0531159	0
ncbi_112756850	ncbi_112756850	0.0278632	0.054451	0.00254742	0.00699964	0.0111006	0.0186229	0.00632007	0.0835617	0.0043781	0.00650078	0.0216367	0.0373252
ncbi_112702957	ncbi_112702957	0.883077	0.622741	0.793107	0.285672	0.586261	0.558908	0.14097	0.639502	1.0154	0.589528	1.15691	0.406461
ncbi_112703131	ncbi_112703131	1.38065	1.14952	0.363479	0.122688	0.24246	1.15535	0.13616	1.3416	1.40437	1.20045	0.547541	0.479615
ncbi_112703445	ncbi_112703445	0.00802263	0.00534533	0.0199693	0.00805242	0.00676539	0.0088361	0.0108218	0.00376626	0.00339978	0.0421974	0.0333882	0
ncbi_112703462	ncbi_112703462	0.144407	0.120048	0.0640325	0.0352645	0.0461943	0.0815716	0.0350112	0.0605247	0.111085	0.0535758	0.0390093	0.0464647
ncbi_112703494	ncbi_112703494	0.0973757	0.0793678	0.0254149	0.0282627	0.0138517	0.0637036	0.0242299	0.082244	0.142286	0.0484872	0.0406387	0.0802326
ncbi_112704452	ncbi_112704452	0.0392345	0.055419	0.0203094	0.0193176	0.0283309	0.0394122	0.00851806	0.0553114	0.0164149	0.0617309	0.0283491	0.0629856
ncbi_112704498	ncbi_112704498	0.0517086	0.0337283	0.0448233	0.0594611	0.0332051	0.058021	0.0388099	0.00349317	0.0633428	0.0273712	0	0.039105
ncbi_112704712	ncbi_112704712	0.00320103	0.00836122	0.00331447	0	0	0.00182102	0.00477341	0	0	0.00888117	0	0
ncbi_112705950	ncbi_112705950	0.896708	0.801578	0.278267	0.124151	0.226275	0.667364	0.105679	0.997283	1.39181	0.556073	0.284168	0.121909
ncbi_112706237	ncbi_112706237	0.0476678	0.0420998	0.0234039	0.0395255	0.0239322	0.0424075	0.0291084	0.0634934	0.0589968	0.0569018	0.0930761	0.0102475
ncbi_112706296	ncbi_112706296	0.558933	0.378697	0.670481	0.492593	0.535856	0.564201	0.35466	0.313631	0.754679	0.375805	0.417781	0.351419
ncbi_112706436	ncbi_112706436	0.00093544	0.0016132	0	0	0	0	0	0	0	0	0	0
ncbi_112706455	ncbi_112706455	0.000501471	0	0	0	0	0	0	0	0	0	0	0
ncbi_112706640	ncbi_112706640	0.0231193	0.0177082	0.0254741	0.0179347	0.0285033	0.0180769	0.0256142	0.0213043	0	0	0.0190698	0.0139938
ncbi_112706778	ncbi_112706778	0.0196943	0.0166186	0.0157629	0.0207774	0.0251064	0.0198882	0.0178746	0	0.0143911	0.0205095	0	0.0122387
ncbi_112706878	ncbi_112706878	0.00357062	0.00584015	0.0201626	0.0361965	0.0324509	0.00251516	0.0318923	0.0102901	0.0048961	0.0244813	0	0.0494252
ncbi_112780691	ncbi_112780691	0	0.0016255	0	0	0	0.00443632	0	0.00616808	0	0	0	0
ncbi_112707387	ncbi_112707387	0.104172	0.0891635	0.0518671	0.0746307	0.0696044	0.0552698	0.0613243	0.0757928	0.168461	0.100723	0.0517057	0.0613708
ncbi_112707578	ncbi_112707578	0	0	0.00195849	0	0	0	0	0.00571741	0	0	0	0
ncbi_112707839	ncbi_112707839	0.120849	0.111579	0.0614216	0.0540195	0.0668219	0.166059	0.042059	0.0655365	0.120545	0.260058	0.148834	0.0933279
ncbi_112707881	ncbi_112707881	0.00536217	0	0.00548539	0.00150084	0.00661275	0.00421458	0	0	0.00679881	0	0.0309892	0
ncbi_112708195	ncbi_112708195	0	0.000898337	0	0.00553836	0	0.00353926	0.0104137	0	0	0	0	0.00551693
ncbi_112708724	ncbi_112708724	0.017919	0.0108051	0.0580249	0.0834171	0.0586889	0.0200441	0.101371	0	0.0109531	0.0436022	0.103053	0.0184166
ncbi_112708950	ncbi_112708950	1.71374	1.2634	0.984083	0.785741	0.858861	1.7502	0.809766	1.12605	1.81375	1.40001	0.872519	0.901331
ncbi_112782283	ncbi_112782283	0	0	0.00126916	0	0	0	0	0	0	0	0	0
ncbi_112771612	ncbi_112771612	0.000457518	0	0	0	0	0.00130725	0	0.0112926	0	0	0	0
ncbi_112709207	ncbi_112709207	0.110979	0.106764	0.0254975	0.0301915	0.0324984	0.0767343	0.0373294	0.0524016	0.0712723	0.140489	0	0.0862979
ncbi_112709265	ncbi_112709265	0.0101937	0.00631556	0.0112472	0.00289049	0.0200167	0.0136592	0.00439955	0.0168292	0.0178497	0.00579528	0	0
ncbi_112709323	ncbi_112709323	0.156668	0.134265	0.00856912	0.0114953	0.00273358	0.107098	0.00929682	0.0895556	0.0677485	0.13801	0.0506169	0
ncbi_112709503	ncbi_112709503	0.00298832	0.00133541	0.00111804	0.00535801	0	0.00256242	0.00116818	0	0.00871503	0	0.0243677	0
ncbi_112709659	ncbi_112709659	0.295522	0.275221	0.0590104	0.0462505	0.0660324	0.212717	0.029086	0.322912	0.31789	0.365559	0.121331	0.125536
ncbi_112709789	ncbi_112709789	0.00235643	0	0.0134481	0.0027597	0.00439888	0.00222246	0.00287559	0	0.00674334	0	0.0145336	0.00529872
ncbi_112710067	ncbi_112710067	0.122724	0.114795	0.0380722	0.0427898	0.0576791	0.100494	0.0338531	0.175116	0.103996	0.0971771	0.0954564	0.0481057
ncbi_112710132	ncbi_112710132	0.362776	0.292076	0.0433077	0.0103241	0.0388333	0.275206	0.0190304	0.312673	0.208882	0.366399	0.0982248	0.0431321
ncbi_112710140	ncbi_112710140	0.00109611	0.00353304	0.00164499	0.00312333	0	0	0	0	0	0.0106277	0	0.00849769
ncbi_112710172	ncbi_112710172	0.0219239	0.0245706	0.0660146	0.0848382	0.0626025	0.0116039	0.0899899	0.0193661	0.0441776	0	0.0217266	0.0239728
ncbi_112774246	ncbi_112774246	0	0	0	0.00159038	0	0	0	0	0	0	0	0
ncbi_112710251	ncbi_112710251	0.000930637	0	0	0	0	0	0	0	0	0	0.00621836	0
ncbi_112710358	ncbi_112710358	0.00419481	0.00193277	0.00697264	0.00389008	0.0062772	0.00255758	0.00238525	0.0212756	0.018149	0.0140067	0	0
ncbi_112710367	ncbi_112710367	0.054827	0.0605347	0.046767	0.0564919	0.0573981	0.0444648	0.0688288	0.0595762	0.0916269	0.024062	0.0400781	0.0903884
ncbi_112782813	ncbi_112782813	0	0	0.00131378	0	0	0	0	0	0	0	0	0
ncbi_112710482	ncbi_112710482	0.0195038	0.0117181	0.0049327	0	0.00231187	0.00855965	0.00299998	0.0313799	0.0240942	0	0.0246565	0
ncbi_112710591	ncbi_112710591	0.380792	0.222855	0.172326	0.128697	0.164376	0.402624	0.123895	0.272957	0.458806	0.38092	0.176136	0.127465
ncbi_112783038	ncbi_112783038	0.00044946	0.000900233	0.00164062	0	0	0.00356575	0	0	0	0	0	0
ncbi_112732824	ncbi_112732824	0.351773	0.274702	0.233017	0.101299	0.196875	0.374564	0.125702	0.242234	0.390759	0.453303	0.252203	0.0706435
ncbi_112732873	ncbi_112732873	0.00996138	0.0120122	0.00695183	0.0115545	0.00840499	0.00945659	0.00331953	0	0	0.0508303	0.00870397	0
ncbi_112733358	ncbi_112733358	0.483884	0.431319	0.144649	0.0909611	0.110092	0.429297	0.0684873	0.387346	0.458545	0.413069	0.193583	0.0299187
ncbi_112734124	ncbi_112734124	0.0125489	0.00627649	0.00792156	0.00657608	0.00354595	0.00770789	0.00351881	0	0.0181221	0	0.0126446	0
ncbi_112734183	ncbi_112734183	0.0333434	0.0252182	0.011025	0.00564232	0.00334642	0.0124343	0.0117871	0.0151041	0.0408451	0.0969603	0	0.0121239
ncbi_112734309	ncbi_112734309	0.0070858	0.00245319	0.00668603	0	0.00625724	0.00217131	0.00314136	0	0.00871547	0.00514141	0	0.0222623
ncbi_112734492	ncbi_112734492	0.0414127	0.0298113	0.147709	0.228907	0.180664	0.0555199	0.192491	0	0.0167319	0.0169953	0.106271	0.386495
ncbi_112734552	ncbi_112734552	0.116235	0.0745503	0.242249	0.532123	0.375076	0.136421	0.461262	0.0413013	0.368	0.102149	0.17788	0.269329
ncbi_112734685	ncbi_112734685	0.408894	0.364006	0.128239	0.0837476	0.10747	0.365345	0.0386019	0.591013	0.333321	0.380601	0.130446	0.0719632
ncbi_112734711	ncbi_112734711	0.00342549	0.00165578	0	0	0.00322359	0	0	0	0.00923875	0	0	0
ncbi_112734701	ncbi_112734701	0.0108501	0.00597721	0.00810325	0.00289184	0.0063194	0.00443135	0.00249994	0	0.0538114	0	0	0
ncbi_112735319	ncbi_112735319	0.159156	0.154405	0.068175	0.0902912	0.0971207	0.132487	0.0578514	0.0665402	0.102747	0.203762	0.0874159	0.141011
ncbi_112718063	ncbi_112718063	0.000722245	0	0	0	0	0	0	0	0	0	0	0
ncbi_112735337	ncbi_112735337	0.615353	0.48793	0.247316	0.131354	0.197076	0.411597	0.117016	0.63963	0.466255	0.406241	0.157524	0.185891
ncbi_112735414	ncbi_112735414	0.0124765	0.00777169	0.00907589	0.0129033	0.00737497	0.00216595	0.0213139	0	0.0420711	0	0.0162135	0.0347338
ncbi_112735565	ncbi_112735565	0.00196117	0.0051532	0.000482346	0.00291733	0	0.00148166	0	0	0.0091015	0	0	0
ncbi_112735625	ncbi_112735625	0.00244446	0	0.00170645	0	0	0	0	0	0.0510377	0	0	0
ncbi_112735687	ncbi_112735687	0.00899445	0.00557778	0	0.00119854	0.00636098	0.00365377	0.001641	0	0	0	0	0
ncbi_112736109	ncbi_112736109	0.0180019	0.0187338	0.0271127	0.0675566	0.0422975	0.0644991	0.0545968	0	0.0164713	0.0284535	0	0.0466494
ncbi_112721607	ncbi_112721607	0.00305185	0.00419186	0.00240707	0.00485975	0	0.00828271	0.00240796	0	0	0.0140381	0	0
ncbi_112737325	ncbi_112737325	0.027882	0.0439405	0.0190976	0.00800197	0.0070749	0.00434122	0.00330428	0.0416045	0.110714	0.0311494	0.0244008	0.0325098
ncbi_112737520	ncbi_112737520	0.0429153	0.03927	0.0293019	0.0256104	0.0138782	0.0301965	0.0311918	0.0148291	0.0118756	0.00327331	0	0.0303232
ncbi_112737700	ncbi_112737700	0.124015	0.107244	0.0535823	0.0418553	0.0562129	0.102024	0.0260785	0.173372	0.171087	0.120091	0.0872853	0.115312
ncbi_112737887	ncbi_112737887	0.238782	0.161871	0.13151	0.0850915	0.068176	0.184585	0.0516388	0.178328	0.163533	0.0938559	0.117582	0.0403965
ncbi_112718298	ncbi_112718298	0.000649714	0	0	0	0	0	0	0	0	0	0	0
ncbi_112718324	ncbi_112718324	0.00206791	0	0.00292728	0	0	0	0.00143035	0	0	0	0	0
ncbi_112718335	ncbi_112718335	0.00074757	0	0	0	0	0	0	0	0	0	0	0
ncbi_112738318	ncbi_112738318	0.123357	0.0905084	0.063836	0.0761766	0.0553435	0.145377	0.0776398	0.0852279	0.183254	0.209432	0.0470646	0.12015
ncbi_112738595	ncbi_112738595	1.09577	0.930359	0.377967	0.143521	0.231899	0.361205	0.086988	1.22764	0.491076	0.536316	0.364801	0.372412
ncbi_112722137	ncbi_112722137	0.0474074	0.04602	0.0202151	0.00389672	0.0166315	0.036421	0.00589508	0.12024	0.0458668	0	0	0.00428718
ncbi_112738690	ncbi_112738690	0.041211	0.0294259	0.0086249	0	0.016036	0.0145055	0	0.0531427	0.0938106	0.0434553	0	0
ncbi_112739012	ncbi_112739012	0.000935515	0.00190022	0.00132697	0.00128307	0	0	0	0	0	0.012774	0	0
ncbi_112740492	ncbi_112740492	0.0234251	0.0289467	0.0126256	0.00845757	0.00326823	0.0194949	0.00523538	0.0373303	0	0	0	0.0470523
ncbi_112740839	ncbi_112740839	0.0468122	0.0266125	0.053282	0.0449728	0.0455544	0.0458743	0.0473772	0.0690241	0.011571	0.0649186	0.0163124	0.00938553
ncbi_112741698	ncbi_112741698	0.0313647	0.0279849	0.0185743	0.017684	0.0220522	0.0232873	0.00948202	0.0643954	0.0131225	0.0188205	0	0.0155738
ncbi_112742136	ncbi_112742136	0.24691	0.183935	0.0993919	0.0367048	0.065802	0.0937621	0.0159015	0.293558	0.13419	0.120047	0.0641682	0.0349113
ncbi_112742145	ncbi_112742145	2.88056	2.07407	1.21079	0.434557	0.916774	1.79244	0.289934	2.73019	2.83908	1.51063	0.712967	0.77534
ncbi_112743020	ncbi_112743020	0.0143223	0.0170564	0.013827	0.00612151	0.00792811	0.0236544	0.0121415	0	0	0	0	0.0399786
ncbi_112743263	ncbi_112743263	0.162607	0.0820852	0.396185	0.464064	0.38707	0.17656	0.496355	0.141499	0.184593	0.20336	0.238924	0.25789
ncbi_112743660	ncbi_112743660	0.0154282	0.0096613	0.00796675	0	0	0.00342236	0	0.0417819	0.0179272	0	0.019568	0
ncbi_112743778	ncbi_112743778	0.172161	0.164756	0.0570476	0.0342713	0.0292703	0.111228	0.0247655	0.203753	0.151412	0.130227	0.12696	0.0102475
ncbi_112743852	ncbi_112743852	0.0223903	0.0203876	0.110412	0.15118	0.0971886	0.0367148	0.12917	0.0119761	0.121711	0.0218063	0.0430101	0.0984907
ncbi_112719426	ncbi_112719426	0.00268381	0.00425198	0.0108499	0.0021766	0.00750588	0.00390173	0.0136061	0.01439	0.0119467	0	0.0305604	0
ncbi_112746266	ncbi_112746266	0.0663058	0.046751	0.0218171	0.0410377	0.0388023	0.0497993	0.0432685	0.0210598	0.0508866	0.0246282	0.036039	0.0688276
ncbi_112746333	ncbi_112746333	0.0350937	0.0299382	0.0354907	0.0459525	0.0246765	0.0201207	0.0393828	0.0430254	0.0663569	0.0318303	0.0143995	0.0544157
ncbi_112746431	ncbi_112746431	0.0149106	0.0137843	0.022992	0.0400149	0.037814	0.0202184	0.0434486	0.0269138	0	0.012409	0	0.022762
ncbi_112746630	ncbi_112746630	0.0192998	0.0200246	0.00927015	0.00491467	0.00313397	0.00892549	0.00311246	0.0319309	0	0	0	0
ncbi_112746702	ncbi_112746702	0.235014	0.193094	0.159168	0.177363	0.119115	0.184508	0.184797	0.148489	0.35959	0.235012	0.118741	0.331333
ncbi_112746971	ncbi_112746971	0.023205	0.0084303	0.00443555	0	0.00316948	0.0030459	0.0055579	0.0357988	0.00782463	0	0	0
ncbi_112747105	ncbi_112747105	0.0283813	0.020571	0.00955431	0.0323665	0.046645	0.04313	0.00732063	0.051559	0.0383029	0.0191128	0.0222142	0.0356721
ncbi_112747712	ncbi_112747712	0	0	0.00151004	0	0	0	0	0	0	0	0	0
ncbi_112747768	ncbi_112747768	0.000466106	0	0	0	0	0	0	0	0	0	0	0
ncbi_112747901	ncbi_112747901	0.0444467	0.0275145	0.0248502	0.0112654	0.0216543	0.0295383	0.0159548	0.0265943	0.0351625	0.0385366	0.0214263	0.0320203
ncbi_112747918	ncbi_112747918	0.0159763	0.0143131	0.0520825	0.113945	0.0902487	0.0271647	0.106379	0.00696837	0.0984214	0.0658936	0.0564291	0.101107
ncbi_112726930	ncbi_112726930	0	0	0	0.00132931	0	0	0	0	0	0	0	0
ncbi_112748087	ncbi_112748087	0.00439515	0.00362282	0.00352796	0	0.00397729	0	0.00129819	0	0	0	0	0
ncbi_112748183	ncbi_112748183	0.638292	0.626862	0.188365	0.164991	0.159681	0.620849	0.119012	0.478164	0.777226	0.593377	0.212148	0.282449
ncbi_112748620	ncbi_112748620	0.00144269	0.00133541	0.00233741	0.0109203	0.0067834	0.00253169	0.00456605	0	0	0	0	0.0241652
ncbi_112749061	ncbi_112749061	0.0045868	0.00413131	0.00148974	0.00170608	0.0115714	0.00491823	0.00486586	0	0.0116037	0	0	0.00538164
ncbi_112727382	ncbi_112727382	0.0393984	0.0307399	0.00995112	0.0150031	0.0288091	0.0396254	0.0317421	0.0308905	0.0686795	0.0490444	0.0190893	0.0343369
ncbi_112749839	ncbi_112749839	0.000476749	0.00295938	0.00625139	0	0	0.000860089	0.00115744	0	0	0.0137355	0	0
ncbi_112750035	ncbi_112750035	0.0133035	0.0156855	0.0115214	0.0205326	0.00742634	0.0143532	0.0120995	0.0112926	0.0100596	0.0139444	0.0700817	0.0610545
ncbi_112750253	ncbi_112750253	0.0228132	0.009526	0.00191888	0.00139871	0	0.00853292	0.00131342	0.0856046	0.0133461	0.0392369	0.036833	0
ncbi_112727718	ncbi_112727718	0.000791297	0	0	0	0	0	0	0	0	0	0	0
ncbi_112750346	ncbi_112750346	0.94746	0.787476	0.328365	0.123663	0.276186	0.649126	0.0986737	0.997944	1.12227	0.554163	0.651779	0.279585
ncbi_112728071	ncbi_112728071	0.00277483	0.00420185	0	0	0	0.00177528	0	0	0	0	0	0
ncbi_112751071	ncbi_112751071	0.29045	0.223717	0.232256	0.0995957	0.163175	0.396027	0.106779	0.204061	0.378075	0.245295	0.258803	0.139349
ncbi_112751242	ncbi_112751242	0.00232855	0.00285617	0.00176255	0.00239011	0	0.00312779	0	0	0	0	0	0
ncbi_112751664	ncbi_112751664	0.275303	0.232226	0.0643494	0.0121144	0.0354588	0.177117	0.00786653	0.182843	0.202847	0.194371	0.0624197	0.0468554
ncbi_112720137	ncbi_112720137	0	0	0	0	0.00345195	0	0	0	0	0	0	0
ncbi_112751812	ncbi_112751812	0.0033257	0.00862338	0.00205647	0	0	0.0059887	0	0	0	0.0062026	0	0
ncbi_112751984	ncbi_112751984	0.0518538	0.0319617	0.0161544	0.0100826	0.0150619	0.0191401	0.0155657	0.0437432	0.0501502	0.0659794	0.0343238	0.0963005
ncbi_112751993	ncbi_112751993	0.0137037	0.0159469	0.00898614	0.00465407	0.00724165	0.00837517	0.00188604	0.0372714	0.025274	0.0152387	0	0
ncbi_112752101	ncbi_112752101	0.00194421	0.00101314	0.00938982	0.00232113	0.0190259	0.00195437	0	0	0.0455085	0	0.0259731	0
ncbi_112728637	ncbi_112728637	0	0	0	0	0.00451997	0	0	0	0	0	0	0
ncbi_112753623	ncbi_112753623	0	0	0	0.00134896	0	0	0	0	0	0	0	0
ncbi_112753949	ncbi_112753949	0.000550117	0	0	0.00155907	0	0	0	0	0	0	0	0
ncbi_112754474	ncbi_112754474	0.00131353	0.00164303	0	0	0	0.00265783	0	0	0	0	0	0
ncbi_112754481	ncbi_112754481	0.134745	0.137826	0.112542	0.0710412	0.130423	0.0977983	0.0491913	0.0821307	0.39675	0.149157	0.198151	0.0311729
ncbi_112754528	ncbi_112754528	0.0793182	0.0635295	0.0330857	0.0320871	0.0585968	0.0779379	0.0700989	0.0173455	0.147385	0.0202164	0.0324648	0.0490562
ncbi_112729390	ncbi_112729390	0	0	0	0	0	0.0040724	0	0	0	0	0	0
ncbi_112757409	ncbi_112757409	0.00048763	0	0	0	0	0	0	0	0	0	0	0
ncbi_112757493	ncbi_112757493	0.000732308	0	0	0	0	0	0	0	0	0	0	0
ncbi_112784280	ncbi_112784280	0.154433	0.130669	0.0298144	0.020669	0.0101254	0.143086	0.0159512	0.0614372	0.120567	0.108887	0.0565784	0.0364292
ncbi_112784437	ncbi_112784437	0.164085	0.110939	0.285166	0.325728	0.250543	0.202338	0.380204	0.140254	0.111868	0.124987	0.134451	0.285158
ncbi_112769206	ncbi_112769206	0.508984	0.357296	0.206653	0.0682978	0.184081	0.459711	0.0468892	0.302088	0.191044	0.29825	0.267977	0.0903301
ncbi_112785213	ncbi_112785213	0.00850984	0.00621665	0.0139534	0.00693337	0.0167195	0.00568076	0.000884535	0	0	0	0.0158633	0
ncbi_112785495	ncbi_112785495	0.00531191	0.005717	0	0	0	0.00374844	0	0	0.0250973	0	0	0
ncbi_112785746	ncbi_112785746	0.00285123	0	0.00754369	0.0134015	0.0140554	0.002905	0.00785308	0.0102939	0.004117	0	0.0253404	0
ncbi_112785999	ncbi_112785999	0.110462	0.0568381	0.121563	0.162458	0.117082	0.127379	0.129561	0.0678799	0.0470848	0.152942	0.109627	0.156839
ncbi_112786022	ncbi_112786022	0.00193342	0.000992392	0	0.000980344	0	0.00183222	0.00313348	0	0.00837378	0	0	0
ncbi_112786211	ncbi_112786211	0.174289	0.170526	0.0203314	0.0137091	0.0128958	0.166551	0.0249321	0.0698675	0.402818	0.174216	0.0270626	0.0116725
ncbi_112786282	ncbi_112786282	0.0457937	0.0251485	0.0329892	0.0380318	0.0463967	0.059391	0.0333236	0.01645	0.0147711	0.0569133	0.0140064	0.0116813
ncbi_112786339	ncbi_112786339	0.0829841	0.0398358	0.0429583	0.0156423	0.0313895	0.0602387	0.0236974	0.0462399	0.0656885	0.0850112	0.0189732	0.0492935
ncbi_112786402	ncbi_112786402	0.00361664	0	0.00995219	0.0101074	0.00367179	0	0.00145488	0	0	0	0.026118	0
ncbi_112786521	ncbi_112786521	0.0376581	0.0232431	0.0265958	0.00712658	0.00564492	0.00751957	0.00141124	0.0241345	0.0284986	0.0263754	0.0151878	0
ncbi_112786551	ncbi_112786551	0.000833635	0	0	0	0	0.00134651	0	0	0	0	0	0
ncbi_112786652	ncbi_112786652	0.0613422	0.0475596	0.0423492	0.0229337	0.0406019	0.0854396	0.0116735	0.0614514	0.114391	0.08011	0.0362629	0.0102475
ncbi_112787589	ncbi_112787589	0.0471962	0.021233	0.0711324	0.0363533	0.0449811	0.094319	0.0223022	0.033054	0.00930857	0.11213	0.0489562	0
ncbi_112787621	ncbi_112787621	0.000430908	0	0	0	0	0	0	0	0.0103735	0	0	0
ncbi_112787997	ncbi_112787997	0.0695559	0.0474982	0.0703727	0.0870389	0.0766482	0.139933	0.0596804	0	0.0722392	0.0784046	0.0739952	0.12459
ncbi_112788013	ncbi_112788013	0.288833	0.195333	0.101647	0.0313429	0.0702064	0.365554	0.0409865	0.236031	0.292357	0.263561	0.142649	0.134233
ncbi_112788034	ncbi_112788034	0.0371624	0.0147615	0.00985708	0.0237817	0.0268793	0.0271291	0.0114902	0.0308651	0.0450645	0	0.0178927	0
ncbi_112788267	ncbi_112788267	0.198204	0.139656	0.0143138	0.0042057	0.00860601	0.116713	0.0129502	0.155596	0.0618495	0.140043	0	0.0326598
ncbi_112769063	ncbi_112769063	0.00596678	0.000960221	0.00109004	0.000975196	0.00400683	0.00594599	0.00174345	0.012383	0	0	0.0165283	0
ncbi_112788833	ncbi_112788833	0	0.00266015	0	0	0	0	0	0	0	0	0	0
ncbi_112788841	ncbi_112788841	0	0	0.00107578	0	0	0	0	0	0	0	0	0
ncbi_112788844	ncbi_112788844	0.0344494	0.0254418	0.00922922	0.00227962	0.0152837	0.0190733	0.00121258	0.00375961	0.0221562	0.0233956	0	0
ncbi_112788850	ncbi_112788850	0.358353	0.310406	0.0746667	0.0514547	0.094648	0.337309	0.0689575	0.251356	0.272859	0.340426	0.152107	0.184089
ncbi_112788880	ncbi_112788880	0.375794	0.288295	0.230556	0.148653	0.205714	0.360143	0.136467	0.114755	0.405025	0.268362	0.142944	0.225684
ncbi_112788884	ncbi_112788884	0.0520573	0.0360799	0.0194578	0.0341091	0.0130076	0.0460037	0.0314377	0.0492234	0.0775967	0.0813929	0.0298263	0.0388958
ncbi_112788890	ncbi_112788890	0.00334195	0.00117308	0	0	0	0.00962127	0	0.0125514	0	0	0	0
ncbi_112788891	ncbi_112788891	0.00110924	0.00121242	0	0	0	0	0	0	0	0.00934244	0	0
ncbi_112788902	ncbi_112788902	0.08088	0.0655688	0.0688887	0.0338109	0.0400014	0.100119	0.0359061	0.113939	0.0641514	0.123138	0	0.0175822
ncbi_112788903	ncbi_112788903	0.102914	0.0890558	0.0806959	0.0774899	0.0455501	0.111484	0.0738802	0.0741057	0.123656	0.161126	0.0544325	0.120388
ncbi_112788904	ncbi_112788904	0.0302047	0.0173249	0.0446395	0.0335289	0.0410957	0.0343941	0.0431519	0.0155623	0.044143	0.0409589	0.0664378	0.0381883
ncbi_112788981	ncbi_112788981	0.0217162	0.00865639	0.0588802	0.0633489	0.0513909	0.0257985	0.0709906	0	0.0524769	0.0808627	0.0475683	0.0564052
ncbi_112788989	ncbi_112788989	0.00152514	0.000827571	0.00165827	0.00419751	0.00751626	0	0.00430111	0	0	0	0	0
ncbi_112789079	ncbi_112789079	0.115325	0.12072	0.045244	0.0269329	0.0464087	0.0698752	0.00631779	0.104178	0.13596	0.03669	0.0117777	0.0232519
ncbi_112789090	ncbi_112789090	0.181218	0.147538	0.167125	0.0980254	0.133167	0.184786	0.114907	0.138834	0.184162	0.158154	0.0796738	0.142358
ncbi_112789129	ncbi_112789129	0.0805307	0.052724	0.0840857	0.129541	0.130016	0.0789504	0.0984177	0.0199143	0.125113	0.0413831	0.0725011	0.0575989
ncbi_112789140	ncbi_112789140	0.0251752	0.0149822	0.0676323	0.0704139	0.0414019	0.0265393	0.0762705	0.00911811	0.0785316	0.0467439	0	0.10037
ncbi_112789147	ncbi_112789147	0.83027	0.680062	0.390257	0.409178	0.342631	0.692407	0.443644	0.606157	1.0229	0.579497	0.293406	0.598886
ncbi_112789155	ncbi_112789155	0.0407134	0.0133109	0.0231092	0.0119328	0.0177302	0.0459723	0.00622182	0.0260591	0.128906	0.0122964	0	0
ncbi_112789168	ncbi_112789168	0.0533267	0.0428383	0.0373439	0.0135323	0.0262203	0.0315043	0.0156854	0.0878777	0.0822563	0.0273878	0.0295771	0.0217159
ncbi_112789215	ncbi_112789215	0.125571	0.0827913	0.0677148	0.0759816	0.0548126	0.20181	0.0968499	0	0.111907	0.166576	0.068279	0.0629705
ncbi_112789239	ncbi_112789239	0.0676391	0.0539929	0.00970211	0.00664951	0.0121865	0.0497182	0	0.0336418	0.0997971	0.0551111	0	0
ncbi_112789241	ncbi_112789241	0.0695919	0.0339839	0.0349866	0.0268122	0.0222887	0.0653441	0.0199635	0.0364905	0.0445534	0.0658935	0.0581928	0.00449721
ncbi_112789246	ncbi_112789246	0.0803605	0.085028	0.00677067	0.00395349	0.00401962	0.0586493	0.00199434	0.0563239	0.0224315	0.0681351	0.0317254	0.0604029
ncbi_112789295	ncbi_112789295	0.0110447	0.00594366	0.015177	0.00265363	0.013244	0.0236151	0.00986842	0	0	0.0357527	0	0.057929
ncbi_112789297	ncbi_112789297	0.0369678	0.0205243	0.0156268	0.0136366	0.0157965	0.0219258	0.0179306	0	0.0306204	0.0499468	0	0.0343988
ncbi_112789316	ncbi_112789316	0.148748	0.126027	0.113752	0.0634113	0.129611	0.14992	0.0443692	0.0524149	0.150314	0.15021	0.164192	0.0801698
ncbi_112789328	ncbi_112789328	0.102814	0.0826507	0.0178339	0.0133569	0.0280496	0.0818725	0.0182735	0.15543	0.0593909	0.0359615	0.0694237	0.0467515
ncbi_112789371	ncbi_112789371	0.00170576	0.00154316	0.00106188	0.0025582	0	0.00320871	0.00136948	0	0	0	0	0
ncbi_112789381	ncbi_112789381	0.130506	0.113981	0.0663326	0.0696691	0.0761593	0.112084	0.0689663	0.0696948	0.161573	0.172831	0.0158498	0
ncbi_112789402	ncbi_112789402	0.219615	0.176336	0.0444721	0.0150439	0.0416122	0.244782	0.012167	0.167562	0.174791	0.0950263	0.0426131	0.0644818
ncbi_112789449	ncbi_112789449	0	0.00132628	0	0	0	0	0	0	0	0	0	0
ncbi_112789464	ncbi_112789464	0	0	0	0	0.00526699	0	0.0014787	0	0	0	0	0
ncbi_112789482	ncbi_112789482	0	0	0	0.00268714	0	0	0.00194048	0	0	0	0	0.00492392
ncbi_112789503	ncbi_112789503	0.0109029	0.00763221	0.00756948	0.00476125	0.0193438	0.0127233	0.00592289	0.0198715	0.00339978	0.0176332	0	0
ncbi_112789560	ncbi_112789560	0.0326823	0.0177293	0.0766725	0.0226676	0.0205636	0.00829749	0.00702268	0.0662638	0.126952	0	0.0530429	0.0185818
ncbi_112789575	ncbi_112789575	0.0506592	0.0373044	0.013928	0.00288039	0.00332286	0.0407417	0.00126505	0.0386582	0.0789476	0.016338	0.0134097	0
ncbi_112773159	ncbi_112773159	0.00105473	0.00269725	0	0	0	0.00256115	0.00147132	0.0389164	0	0	0.0393242	0
ncbi_112789614	ncbi_112789614	0.00237828	0.00470728	0	0	0	0	0	0	0	0	0	0
ncbi_112789620	ncbi_112789620	0.0501166	0.0318232	0.244084	0.0789028	0.131073	0.110674	0.0415702	0.110075	0.160684	0.0102688	0.0767828	0.0547582
ncbi_112789627	ncbi_112789627	0.0226985	0.0274948	0.0278767	0.0484959	0.0360176	0.0227868	0.0254461	0.0313913	0.0391711	0.00736415	0	0.00551693
ncbi_112789633	ncbi_112789633	0.0141249	0.0118591	0.0285779	0.0477257	0.0230856	0.0290499	0.0381205	0	0.0242366	0.0477719	0.0163124	0.0568255
ncbi_112789662	ncbi_112789662	0.05117	0.0303338	0.0874252	0.0520266	0.0863065	0.040038	0.0372522	0.0146179	0.0361411	0	0.131898	0.0388479
ncbi_112789723	ncbi_112789723	0.0744188	0.0403839	0.263818	0.171458	0.220951	0.0772908	0.158239	0.0256721	0.207673	0.0711166	0.206246	0.0541679
ncbi_112769754	ncbi_112769754	0.00870244	0.00691395	0.0153484	0.0157079	0.00297123	0.0036953	0.0110672	0	0	0	0.018468	0.00973755
ncbi_112789733	ncbi_112789733	0.0105853	0.00863185	0	0	0	0.0023809	0	0	0.0343276	0	0	0
ncbi_112789768	ncbi_112789768	0.0478418	0.0299837	0.037369	0.0133961	0.0206613	0.034066	0.00966665	0.0503962	0.10304	0.0243819	0.0616238	0.00849769
ncbi_112769844	ncbi_112769844	0.00352025	0.00160712	0.000638191	0	0.00251093	0	0	0	0	0	0	0
ncbi_114924007	ncbi_114924007	0.0326823	0.0360753	0.00359627	0	0	0.00769047	0	0.142647	0.0223517	0	0.0271794	0
ncbi_112789826	ncbi_112789826	1.01226	0.617848	2.20904	2.50962	2.03372	1.19465	2.60929	0.760788	2.33743	1.45685	1.42991	1.22598
ncbi_112789843	ncbi_112789843	0.0298567	0.0205964	0.0729868	0.152299	0.0719206	0.0358309	0.115894	0.0112926	0.0781332	0.0646974	0.0190214	0.090107
ncbi_112789846	ncbi_112789846	0.0693826	0.0740108	0.0201989	0.0222907	0.0378154	0.108425	0.0249774	0.131739	0.0486121	0.0608846	0	0.0430014
ncbi_112789848	ncbi_112789848	0.000557461	0	0	0	0	0	0	0	0.00829204	0	0	0
ncbi_112789867	ncbi_112789867	0.000445969	0.00122425	0.00130728	0	0.00782182	0	0.00260011	0	0.0116918	0	0	0
ncbi_112789871	ncbi_112789871	0.00628003	0.0112585	0.01912	0.0317634	0.0279817	0.0113925	0.0490039	0	0	0	0	0.0661828
ncbi_112789892	ncbi_112789892	0.0653582	0.0507267	0.0154331	0.00632134	0.00762844	0.0464696	0.00386541	0.0572512	0.0598132	0.0210799	0.0124844	0.00423595
ncbi_112789903	ncbi_112789903	0.0123736	0.00737306	0	0.00612517	0.00527435	0.0138687	0.00145469	0.0219512	0	0.0228226	0	0.00992098
ncbi_112789951	ncbi_112789951	0.511694	0.363386	0.433136	0.38225	0.342642	0.375696	0.453168	0.461301	0.681227	0.312346	0.220568	0.49048
ncbi_112789966	ncbi_112789966	0.765683	0.605364	0.335042	0.104777	0.161017	0.568107	0.0651304	0.655938	0.753156	0.400671	0.342285	0.147516
ncbi_112789977	ncbi_112789977	0	0	0	0	0	0.000840077	0	0	0	0	0.0163909	0
ncbi_112790030	ncbi_112790030	2.28898	1.34583	4.34304	2.44138	3.28618	1.91669	2.28914	1.56103	3.10157	1.98219	2.51674	1.92461
ncbi_112790040	ncbi_112790040	0.052825	0.0581882	0.120823	0.251889	0.24457	0.0718683	0.211879	0.0330013	0.191982	0.183718	0.0866014	0.230784
ncbi_112790123	ncbi_112790123	0.000472823	0.000491168	0	0	0	0	0.00357056	0	0.00754715	0	0	0
ncbi_112790131	ncbi_112790131	0.0228471	0.015126	0.0162668	0.00967562	0.0290152	0.0183433	0.0142005	0.0225297	0.0633674	0.0128526	0.0208769	0.00663924
ncbi_112790140	ncbi_112790140	0.0445094	0.0272739	0.0136802	0.00710105	0.00369695	0.0199903	0.0156696	0.0317064	0.0556284	0	0.0595798	0
ncbi_112790149	ncbi_112790149	0.0584985	0.0579965	0.0415084	0.0169905	0.0161544	0.0444734	0.0197065	0.0172269	0.0292504	0.023185	0.0519799	0.0210617
ncbi_112790160	ncbi_112790160	0	0	0	0	0	0	0	0	0.00374768	0	0	0
ncbi_112790205	ncbi_112790205	0.00189858	0.00148928	0.00305445	0	0	0	0	0	0	0.0197447	0	0
ncbi_112790234	ncbi_112790234	0.000395648	0	0.00451093	0	0	0	0	0	0.0633223	0.00542873	0.0147628	0
ncbi_112790239	ncbi_112790239	0.0431235	0.0332905	0.0132354	0.0108789	0.0213498	0.0357074	0.00575854	0.050492	0.0849469	0.0654182	0	0.0638514
ncbi_112790285	ncbi_112790285	0.0673684	0.0431288	0.249097	0.444723	0.180025	0.0492842	0.472145	0.0437119	0.0293343	0.0559886	0.073306	0.151666
ncbi_112790286	ncbi_112790286	0.00848242	0.00482308	0.0186215	0.0173374	0.0143556	0.02023	0.00805419	0	0.0164887	0.0196621	0.0349162	0
ncbi_112770274	ncbi_112770274	0	0	0.000919382	0.00386572	0	0	0	0	0	0	0	0
ncbi_112790296	ncbi_112790296	0.0270807	0.0132238	0.0367664	0.00742863	0.0386281	0.0114328	0.00557165	0.0149972	0.0359164	0	0	0.0419373
ncbi_112790328	ncbi_112790328	0.307069	0.204445	0.111317	0.180581	0.136822	0.169744	0.156302	0.266207	0.424293	0.233695	0.149429	0.201272
ncbi_112790336	ncbi_112790336	0.0191485	0.00991038	0.0226235	0.00780874	0.00917834	0.0014274	0.00504643	0.0482213	0.106408	0.0234185	0	0
ncbi_112790342	ncbi_112790342	0.215723	0.133946	0.566891	0.915783	0.542238	0.219531	0.961603	0.14992	0.236099	0.350483	0.262761	0.634925
ncbi_112790359	ncbi_112790359	0.00379221	0.00304438	0.00218633	0	0	0	0	0.0333916	0	0	0	0
ncbi_112790394	ncbi_112790394	0.0122302	0.00533801	0	0	0.00332726	0.00520299	0.00110024	0.0191967	0.00527259	0	0.0355862	0
ncbi_112790396	ncbi_112790396	0.302347	0.246662	0.100989	0.0912319	0.111937	0.242903	0.101076	0.265144	0.322074	0.181707	0.137358	0.0968999
ncbi_112790397	ncbi_112790397	0.0379899	0.0443106	0.0301663	0.0667133	0.0500162	0.0572306	0.0383681	0.00983694	0.060259	0.00812667	0.0320361	0.11735
ncbi_112770369	ncbi_112770369	0	0	0	0	0	0	0	0	0.00512331	0	0	0
ncbi_112790467	ncbi_112790467	0.155327	0.154531	0.0319209	0.0297021	0.03269	0.102056	0.0259936	0.221266	0.150332	0.196153	0.0575917	0.052896
ncbi_112790484	ncbi_112790484	0.00198549	0	0.00176592	0.00465996	0	0	0.00542664	0	0	0	0	0
ncbi_112777000	ncbi_112777000	0.000644699	0	0	0	0	0.00159745	0	0	0	0	0	0
ncbi_112790503	ncbi_112790503	0	0.0010388	0	0	0	0.00248001	0	0	0	0	0	0
ncbi_112790548	ncbi_112790548	0.199177	0.106321	0.839064	0.605541	0.448745	0.199898	0.528211	0.214144	0.368445	0.130531	0.523596	0.335839
ncbi_112790552	ncbi_112790552	0.102575	0.107664	0.0461997	0.0350051	0.0503269	0.101267	0.0229737	0.0783817	0.0715364	0.223943	0.0569748	0.109334
ncbi_112790561	ncbi_112790561	0.117201	0.085429	0.30231	0.467567	0.307819	0.188874	0.438522	0.119071	0.179475	0.104187	0.270299	0.449631
ncbi_112790637	ncbi_112790637	0.00489789	0	0	0	0	0.00326721	0.00125512	0.0175433	0	0.014131	0	0
ncbi_112790685	ncbi_112790685	0.067029	0.036024	0.0242921	0.0240932	0.0183786	0.0456901	0.0362039	0.0087772	0.227073	0.106456	0.0107531	0.0412191
ncbi_112770815	ncbi_112770815	0.000973831	0.00107384	0	0.00233725	0	0.00135416	0	0	0	0	0	0.010372
ncbi_112790693	ncbi_112790693	0.0182148	0.0132083	0.0380635	0.0673653	0.0415691	0.0378444	0.071921	0.021331	0.0177672	0.00934244	0.0477437	0.0695765
ncbi_112790704	ncbi_112790704	0.0473313	0.0457304	0.0317752	0.0214906	0.0132245	0.0157554	0.0454475	0.0645295	0.0232296	0.0492406	0.0266951	0.038363
ncbi_112790798	ncbi_112790798	0.0351565	0.025176	0.116078	0.16936	0.0792177	0.0461207	0.195734	0.049618	0.059909	0.0718785	0	0.197647
ncbi_112790808	ncbi_112790808	0.013409	0.00494842	0.047364	0.0316238	0.0397698	0.0146805	0.0272142	0.0306821	0.0833025	0	0.0291248	0.00417759
ncbi_112790820	ncbi_112790820	0	0.000843612	0.00806911	0.00239948	0.0167734	0.00469761	0.00414906	0	0	0	0	0.020071
ncbi_112790846	ncbi_112790846	0.204744	0.17469	0.0592535	0.0369138	0.0541155	0.110955	0.0150387	0.276158	0.147014	0.173804	0.0904689	0.00417759
ncbi_112790864	ncbi_112790864	0.0379676	0.0359	0.0109573	0.00687579	0.0148081	0.0291027	0.00328194	0.0319706	0.0382184	0.063913	0.0507221	0.0328748
ncbi_112790889	ncbi_112790889	0.0261024	0.0121001	0.00634278	0.000850313	0.00899646	0.00903188	0.00153421	0.0382567	0.0375223	0	0	0
ncbi_112790946	ncbi_112790946	0.0017171	0	0.00307032	0.00139509	0	0.00135902	0.00223248	0	0	0	0	0
ncbi_112771105	ncbi_112771105	0.195649	0.159187	0.0762481	0.0337287	0.0677693	0.133134	0.0241246	0.256888	0.319461	0.125215	0.0309245	0.0782645
ncbi_112790973	ncbi_112790973	0.00252233	0.00178047	0.00691391	0.0163688	0.00815677	0.0107978	0.0209471	0.016285	0.0215081	0	0	0.00599336
ncbi_112790978	ncbi_112790978	0.00603458	0.000807516	0.00225787	0.00469025	0.00353268	0.00671964	0.00353367	0.0179992	0.00570968	0	0	0
ncbi_112790992	ncbi_112790992	0.0447812	0.0479271	0.0199293	0.00115882	0.0299967	0.0347785	0.00533277	0.0252139	0.0806721	0.0706324	0.00747419	0.0419265
ncbi_112791002	ncbi_112791002	0.000649255	0.00126267	0	0	0	0	0	0	0	0	0	0
ncbi_112791010	ncbi_112791010	0.020244	0.00857498	0.00479553	0.00159091	0.00347418	0.0211706	0.00502824	0	0.0209676	0.0497685	0	0.0359181
ncbi_112791011	ncbi_112791011	0.00722496	0.00285033	0	0	0	0	0	0	0	0.00874482	0	0
ncbi_112791036	ncbi_112791036	0.0397503	0.0234468	0.0912695	0.0418329	0.0707875	0.0651717	0.0234105	0.064907	0.110569	0.013923	0.0128484	0.0374351
ncbi_112791074	ncbi_112791074	0.59995	0.43387	0.503102	0.268201	0.502614	0.414075	0.200327	0.570565	1.15076	0.480111	0.410565	0.265645
ncbi_112771176	ncbi_112771176	0.144416	0.0902264	0.0454979	0.0197621	0.0304482	0.112875	0.0136894	0.179138	0.0663348	0.0623686	0.0262958	0
ncbi_112791122	ncbi_112791122	0.0145444	0.0110372	0.000741104	0.00186786	0	0.00108995	0	0	0.0182806	0.037995	0	0
ncbi_112791130	ncbi_112791130	0.00918798	0.00613556	0.0304747	0.0230091	0.0163397	0.032284	0.0123396	0	0.068052	0.0140067	0	0.0278461
ncbi_112791142	ncbi_112791142	0.00803189	0.00838945	0.00231255	0.00191434	0	0.00393973	0.0018884	0.0065363	0	0.00550505	0	0
ncbi_112791193	ncbi_112791193	2.34439	1.7209	2.295	0.948534	1.87835	2.75672	0.611573	1.63255	2.80816	1.7626	2.62359	0.948068
ncbi_112791206	ncbi_112791206	0.00060867	0.00113198	0	0	0.00343	0.000990297	0	0	0.00400853	0	0	0
ncbi_112791221	ncbi_112791221	0.00399455	0.00265073	0.0106515	0.00253652	0.00757395	0.00579353	0.00361779	0	0.0169775	0.00593433	0	0
ncbi_112791233	ncbi_112791233	0.00520792	0.00160955	0	0	0	0.00138107	0.00102127	0	0	0	0	0
ncbi_112791242	ncbi_112791242	0.00810275	0.00318617	0.00362713	0	0	0	0.00191128	0	0.00854696	0	0	0
ncbi_112791261	ncbi_112791261	0.0298631	0.0166814	0.00678523	0.00145896	0.00320989	0.0409811	0.0027878	0.0310158	0.0222576	0.0157265	0.010278	0.00688113
ncbi_112791266	ncbi_112791266	0.0608761	0.0333731	0.0694276	0.0627752	0.0588886	0.088095	0.0520856	0.0603743	0.486642	0.0665925	0.108398	0.0473871
ncbi_112791289	ncbi_112791289	0.161292	0.0902852	0.414965	0.415213	0.39129	0.19003	0.52768	0.122164	0.290173	0.259205	0.205949	0.4227
ncbi_112791301	ncbi_112791301	0.00544735	0.00743873	0.0183693	0.00548569	0.00332872	0.00121049	0.0100802	0	0.00978907	0	0.0123242	0
ncbi_112791340	ncbi_112791340	0.000879203	0	0.00110403	0	0	0	0.000882026	0	0.0159359	0	0	0
ncbi_112791361	ncbi_112791361	0.0082483	0.00405001	0.0213468	0.0054498	0.0119835	0.00594966	0.00171831	0	0.059816	0	0	0.023596
ncbi_112781890	ncbi_112781890	2.11239	1.69333	1.05842	0.440158	0.942632	1.75562	0.28193	1.43075	2.9389	1.6501	1.84939	0.637891
ncbi_112791392	ncbi_112791392	0.0275693	0.0272069	0.00338442	0.00172046	0.00366111	0.00269166	0	0.0123554	0.0413315	0.0110966	0	0.0439378
ncbi_112791395	ncbi_112791395	0.0207819	0.0221595	0.0155645	0.00840136	0.0215328	0.0180334	0.00987961	0	0.0197355	0.0437068	0	0
ncbi_112791428	ncbi_112791428	0.0583234	0.0346744	0.0114555	0	0.0216766	0.0353746	0	0.0167377	0.0929263	0.0438267	0.0407647	0
ncbi_112791441	ncbi_112791441	0.0546972	0.0447427	0.0298071	0.00727112	0.0107343	0.014441	0.00771952	0.0446145	0.177848	0.0737345	0.0406895	0
ncbi_112791467	ncbi_112791467	0.0427562	0.0315819	0.0578389	0.0582481	0.0411055	0.0278112	0.0570518	0.00638562	0.0413493	0.0508423	0.0378993	0.0324342
ncbi_112791484	ncbi_112791484	0.000401002	0	0.00126916	0.00312867	0	0.00113907	0.00217148	0	0	0	0	0
ncbi_112791485	ncbi_112791485	0.000699126	0	0.00299792	0.00344493	0.00684297	0.00414744	0.00170861	0	0.0332725	0.0209437	0	0
ncbi_112791486	ncbi_112791486	0.0190077	0.007472	0.0342654	0.0594538	0.0476125	0.00596487	0.0608599	0	0.0292264	0.0171349	0.0810001	0.0347821
ncbi_112791491	ncbi_112791491	0.112744	0.0794999	0.0759363	0.0358599	0.0996654	0.0943026	0.0374229	0.0339991	0.205723	0.109555	0.122737	0.0275938
ncbi_112782360	ncbi_112782360	0.00213696	0	0.00088359	0.00124827	0	0.00137697	0	0	0.0170939	0	0	0
ncbi_112791518	ncbi_112791518	0.0026029	0.00132298	0.0116658	0.0123854	0.0178147	0.00613973	0.00234651	0	0	0	0	0.00938553
ncbi_112791522	ncbi_112791522	0.0456949	0.0304013	0.0501505	0.0323938	0.0544553	0.0452686	0.0398762	0.0484008	0.142481	0.0823966	0.0422535	0.0932493
ncbi_112791537	ncbi_112791537	0.00695812	0.0075586	0.00120234	0	0.0081209	0.00571215	0.00125386	0	0	0	0	0
ncbi_112791554	ncbi_112791554	0.00307745	0.00134637	0.00240035	0	0	0.00138107	0	0.0142056	0	0	0	0
ncbi_112782593	ncbi_112782593	0.00169194	0.00373573	0	0	0	0.00406515	0	0	0.00510876	0.00752482	0	0
ncbi_112791635	ncbi_112791635	0.0852596	0.055426	0.188061	0.427786	0.299268	0.117663	0.349507	0.0304224	0.144308	0.0915931	0.253011	0.338456
ncbi_112791645	ncbi_112791645	0.0537882	0.0552387	0.0150503	0.00639729	0.0457802	0.0273108	0.018684	0.0427812	0.139953	0.052576	0.0382651	0.0283581
ncbi_112791659	ncbi_112791659	0.00963959	0.00791659	0.0041363	0.00885522	0	0.00237911	0.0115695	0	0.0056821	0	0	0
ncbi_112791663	ncbi_112791663	0	0	0.00114574	0	0	0	0.00203087	0	0	0	0	0
ncbi_112791671	ncbi_112791671	0.000975687	0.00101894	0.00268056	0.00519372	0	0.0047099	0.00198902	0	0	0	0	0
ncbi_112791681	ncbi_112791681	0.00401789	0.00523593	0.00191193	0	0	0.00343365	0	0	0.0512631	0	0	0
ncbi_112791685	ncbi_112791685	0.0158365	0.0144653	0.019077	0.0196498	0.0143408	0.0156242	0.0282281	0	0.0868615	0.0399927	0	0.0117679
ncbi_112791704	ncbi_112791704	0.00735299	0.00677136	0.00349301	0.00110894	0	0.00652126	0.00214731	0	0	0	0	0
ncbi_112791714	ncbi_112791714	0.00294968	0.00122425	0.00204837	0	0	0.00137697	0	0	0	0	0	0
ncbi_112791723	ncbi_112791723	0.0586514	0.0662139	0.0108556	0.00765426	0.0241268	0.0258587	0.00262611	0.15718	0.0578261	0.0327443	0.0181459	0.0228586
ncbi_112791726	ncbi_112791726	0.00354147	0.00618311	0	0	0	0.00432094	0	0	0.00419839	0.0108653	0	0
ncbi_112791742	ncbi_112791742	0.0397768	0.0311014	0.0321178	0.0550276	0.053224	0.0402517	0.0404307	0.0217432	0.112191	0.0535304	0.0297123	0.0645931
ncbi_112791778	ncbi_112791778	0.0028043	0.00168856	0	0.00244808	0	0.00308899	0.00575889	0.00723259	0	0	0	0
ncbi_112791793	ncbi_112791793	0.00156996	0.00084831	0.00182606	0.00199331	0.00679139	0.00202287	0.00141696	0	0	0	0	0
ncbi_112791822	ncbi_112791822	0.0567149	0.0470053	0.0152065	0.0181025	0.00761363	0.0222231	0.0273951	0.0389362	0.0265003	0.0531282	0.0248035	0.0338492
ncbi_112791860	ncbi_112791860	0.0178796	0.0155184	0.0232527	0.0444024	0.0627426	0.0274454	0.0669657	0	0.0331606	0.0313178	0.021531	0.0464897
ncbi_112791883	ncbi_112791883	0.0070242	0.00243132	0.0191965	0.0176736	0.016652	0.00670979	0.0143538	0	0.0465621	0.0181351	0.0251733	0.0185818
ncbi_112791895	ncbi_112791895	0.00575992	0.00228424	0.000906985	0.00133161	0	0.00763359	0.00153611	0.00352607	0.00602345	0	0	0
ncbi_112791897	ncbi_112791897	0.306579	0.18812	0.712782	0.894813	0.658462	0.452194	0.892225	0.270174	0.297274	0.479363	0.427294	0.769007
ncbi_112791909	ncbi_112791909	0	0.00150293	0.00217367	0	0	0	0	0	0	0.00593433	0	0
ncbi_112791911	ncbi_112791911	0.00342734	0.00185413	0.00751274	0.00339046	0	0.000628365	0.00326706	0	0.0173362	0	0	0
ncbi_112771534	ncbi_112771534	0.0286328	0.0273361	0.0818911	0.225485	0.12235	0.0498425	0.213333	0.0115519	0.0281319	0.0300597	0.182178	0.126748
ncbi_112791919	ncbi_112791919	0.0256622	0.0128616	0.00380888	0.0021819	0.00303938	0.014303	0.00494921	0	0.0752717	0.0768118	0	0
ncbi_112791932	ncbi_112791932	0.00130588	0	0.000889753	0	0	0.00246992	0	0.00741854	0	0	0	0
ncbi_112791936	ncbi_112791936	0.189502	0.135903	0.178654	0.17081	0.156926	0.209972	0.148621	0.141501	0.129377	0.31659	0.182282	0.178952
ncbi_112791943	ncbi_112791943	0.00156977	0	0.00223584	0.0026883	0	0	0	0.012317	0.00834408	0	0.0161297	0
ncbi_112791944	ncbi_112791944	0.0288893	0.034081	0.0100295	0.00523868	0.00959545	0.0511914	0.00677289	0	0.0720872	0.0408806	0	0.0137964
ncbi_112791945	ncbi_112791945	0.00117118	0	0.0010398	0.0022097	0.00660841	0	0.00106054	0	0	0	0	0
ncbi_112791946	ncbi_112791946	0.0150056	0.0140882	0.0252962	0.0141431	0.0159155	0.00545744	0.0141729	0	0.00454129	0	0.032015	0.0414625
ncbi_112791949	ncbi_112791949	1.77424	1.29192	1.54708	0.719661	1.50139	1.47767	0.485957	1.30277	2.57715	1.73752	1.31824	0.88832
ncbi_112791953	ncbi_112791953	0.0669244	0.0809769	0.0144441	0.00628373	0.0134786	0.0316396	0.00281519	0.063132	0.108493	0.104015	0	0.00486877
ncbi_112791979	ncbi_112791979	0.0247182	0.0304857	0.00888371	0.0105992	0.0108909	0.0238372	0.0135254	0.0652357	0.0490465	0.0140433	0	0
ncbi_112791982	ncbi_112791982	0.00274987	0.00161932	0	0	0	0.00265475	0	0	0	0	0	0
ncbi_112792008	ncbi_112792008	0.117718	0.0778838	0.0594611	0.0242381	0.046764	0.0876837	0.0401391	0.107437	0.0518514	0.105877	0.0947173	0.0569317
ncbi_112792040	ncbi_112792040	0.145132	0.111689	0.144232	0.0703213	0.0875573	0.196164	0.0366406	0.109887	0.183313	0.0934141	0.126797	0.0426261
ncbi_112792055	ncbi_112792055	0.196894	0.192591	0.0767607	0.0839251	0.083754	0.14807	0.0775564	0.178157	0.122684	0.220088	0.0968988	0.0951888
ncbi_112792120	ncbi_112792120	0.0132089	0.00554009	0.0270696	0.0308881	0.00394818	0.00948355	0.0261919	0	0.0142185	0	0.0164774	0
ncbi_112792121	ncbi_112792121	0.113907	0.068869	0.100971	0.0474286	0.0902568	0.0780176	0.0545922	0.055079	0.160128	0.0689316	0.142821	0.0561
ncbi_112792145	ncbi_112792145	0.384541	0.311069	0.132435	0.123232	0.120492	0.365591	0.127156	0.272975	0.355971	0.292913	0.211	0.086279
ncbi_112792185	ncbi_112792185	0.0465023	0.0252624	0.0351158	0.0551533	0.0472369	0.037159	0.0375934	0.0147003	0.21732	0.0983484	0.0623747	0.0610519
ncbi_112792208	ncbi_112792208	0.0971776	0.089989	0.055261	0.0363855	0.0738891	0.144789	0.0412618	0.0226628	0.194747	0.15984	0.0626029	0.0891234
ncbi_112792237	ncbi_112792237	0.465584	0.427005	0.151259	0.15019	0.158323	0.554997	0.105503	0.318302	0.539522	0.5499	0.385718	0.161827
ncbi_112792280	ncbi_112792280	0.00083967	0.00358059	0	0.00185371	0	0	0	0	0.041456	0	0	0
ncbi_112792314	ncbi_112792314	0.0235844	0.0256787	0.01049	0.00298402	0.00442465	0.0292858	0	0.0623159	0.0165715	0.011369	0.0119582	0
ncbi_112792321	ncbi_112792321	0.00115257	0	0.00193089	0	0	0	0	0	0.0121105	0	0	0
ncbi_112792346	ncbi_112792346	2.17173	1.66272	1.58036	0.636126	1.39898	2.30961	0.411973	1.57956	3.0845	2.11999	1.80233	0.557716
ncbi_112792418	ncbi_112792418	0.0344065	0.0275801	0.0322672	0.034419	0.0124987	0.0366217	0.0247181	0.0386253	0.0507737	0.0242541	0.0227945	0.00612887
ncbi_112792431	ncbi_112792431	0.000952789	0	0	0	0	0	0	0	0	0.00812667	0	0
ncbi_112792455	ncbi_112792455	0.395299	0.315678	0.159657	0.121412	0.114108	0.451337	0.108859	0.175248	0.305877	0.351722	0.156761	0.175843
ncbi_112792477	ncbi_112792477	0.0334386	0.0333342	0.0194891	0.00463778	0.0195915	0.0255582	0.00524448	0.025231	0.0272427	0.0508058	0.0241044	0.0185818
ncbi_112792482	ncbi_112792482	0.323046	0.205909	0.170753	0.0858002	0.101442	0.294596	0.0705556	0.181526	0.199279	0.258844	0.168147	0.0374588
ncbi_112792503	ncbi_112792503	0.0645775	0.0392682	0.150674	0.269569	0.151441	0.0774584	0.257127	0.0296429	0.107112	0.127595	0.118571	0.397575
ncbi_112792521	ncbi_112792521	0.00736484	0.00310383	0.012373	0.0171483	0.0203661	0.0131341	0.00939722	0.0254462	0	0.0429532	0.0180846	0.0173962
ncbi_112792536	ncbi_112792536	0.359855	0.29956	0.204984	0.311854	0.2701	0.437384	0.284757	0.233163	0.4665	0.514633	0.240308	0.389323
ncbi_112792548	ncbi_112792548	0.00341985	0.00163171	0	0	0	0.00484702	0	0	0	0	0	0
ncbi_112792550	ncbi_112792550	0.0113014	0.00833432	0.000982889	0.0052198	0	0.00982775	0.0116793	0.0181051	0.0210495	0.0044083	0	0.0351139
ncbi_112792563	ncbi_112792563	0.138985	0.110889	0.0787305	0.0259281	0.0619809	0.156537	0.0369688	0.144414	0.107669	0.202418	0.0450828	0.0324099
ncbi_112792599	ncbi_112792599	0.00202324	0.00299655	0.000845815	0	0	0.00324398	0	0	0.00995801	0	0	0.00612887
ncbi_112792604	ncbi_112792604	0.0362653	0.0344646	0.0277459	0.0385179	0.0385972	0.0250415	0.0191788	0.0146643	0.103737	0.0516572	0.0304127	0.0632969
ncbi_112792608	ncbi_112792608	0.0282242	0.0265274	0.0114539	0.00182482	0.0197091	0.0142182	0	0	0.0620089	0.078988	0	0.0272116
ncbi_112784116	ncbi_112784116	0.000387145	0	0.0034544	0.000915043	0	0	0.00128685	0	0	0	0	0
ncbi_112792696	ncbi_112792696	0.000332861	0	0	0	0	0	0	0	0	0	0	0
ncbi_112792700	ncbi_112792700	1.21306	1.03903	0.538785	0.208727	0.384994	1.09906	0.179469	0.945721	1.3894	0.753126	0.47681	0.37551
ncbi_112771814	ncbi_112771814	0.0247953	0.0121622	0.00991301	0.00589665	0.0210355	0.0158721	0.00446157	0.0133498	0.048881	0.00453431	0	0.0245645
ncbi_112792715	ncbi_112792715	0.00177966	0.00135838	0	0	0	0.0034521	0	0.0265409	0	0.0149253	0	0
ncbi_112792733	ncbi_112792733	0.164917	0.130843	0.0236659	0.00263584	0.00728361	0.11892	0.00616823	0.159203	0.138995	0.0755662	0.027981	0.0297951
ncbi_112792752	ncbi_112792752	0.589137	0.445031	0.26424	0.117349	0.31104	0.580035	0.0802308	0.461167	0.508282	0.407532	0.318175	0.201422
ncbi_112795556	ncbi_112795556	0.0165012	0.0175656	0.00413058	0.00461004	0	0.0274569	0.00261059	0.0451237	0.017459	0.0380986	0.0338676	0
ncbi_112795557	ncbi_112795557	0.0066946	0	0.00953937	0.00346646	0	0.00270876	0.00426341	0	0	0	0	0
ncbi_112795566	ncbi_112795566	0.0123011	0.0167677	0.0180663	0.0291247	0.0303513	0.00925242	0.0258845	0.0109015	0.049267	0.0234392	0.0127522	0.111909
ncbi_112795569	ncbi_112795569	0.594324	0.438634	0.200875	0.285099	0.231319	0.521928	0.224432	0.362224	0.507363	0.890765	0.186126	0.371657
ncbi_112795628	ncbi_112795628	0.000586792	0	0.0033073	0.00475129	0.006502	0	0.00327865	0	0.00851602	0	0	0
ncbi_112795650	ncbi_112795650	0.0246229	0.0201813	0.0271387	0.0141137	0.0107653	0.0269782	0.0263738	0	0.031615	0.00445743	0	0.0076537
ncbi_112795662	ncbi_112795662	0.00730256	0.00489033	0.00695769	0.0105126	0.0107768	0.0229994	0.00205462	0.0205191	0.0413802	0.0306272	0	0
ncbi_112795732	ncbi_112795732	0.4238	0.28302	0.130244	0.101085	0.127393	0.345618	0.0724964	0.237331	0.373882	0.32654	0.0941238	0.216619
ncbi_112795733	ncbi_112795733	0.0123499	0.0225148	0.0208834	0.0310911	0.0236102	0.036388	0.0196991	0	0.0634946	0.02571	0	0.00918902
ncbi_112795736	ncbi_112795736	0.0807465	0.0684096	0.0674743	0.0729833	0.0665432	0.0615413	0.0709412	0.0972265	0.0858096	0.101464	0.0486332	0.151153
ncbi_112795738	ncbi_112795738	0.0596536	0.0383202	0.0643294	0.0956762	0.0938241	0.0422236	0.0721092	0.0590651	0.0701794	0.140608	0.0283616	0.0130948
ncbi_112795769	ncbi_112795769	0.0710716	0.0571281	0.0529162	0.041386	0.0477531	0.0475265	0.0542795	0.0605523	0.0892111	0.0498196	0.0681262	0.0393754
ncbi_112795773	ncbi_112795773	0.184464	0.157268	0.146948	0.122803	0.112776	0.133639	0.129969	0.0802564	0.158438	0.113188	0.256956	0.10214
ncbi_112795796	ncbi_112795796	0.0120653	0.0118839	0.00468429	0.0134657	0.00982711	0.00768728	0.00229756	0.0208748	0	0.0126962	0	0.023239
ncbi_112795821	ncbi_112795821	0.0109061	0.00636928	0.00307807	0.00871561	0.00642093	0.00388126	0	0	0.0192448	0.00405851	0.0130363	0
ncbi_112794160	ncbi_112794160	0.0301094	0.0238131	0.00910671	0.00137795	0.0287278	0.0160122	0.00120709	0.0351917	0.106888	0.0558752	0.0220054	0.0164935
ncbi_112795914	ncbi_112795914	0.0500348	0.0484494	0.0111884	0.00836229	0.0146916	0.0266594	0.011403	0.0648312	0.0461346	0.0903969	0.0208769	0
ncbi_112795925	ncbi_112795925	0.00607015	0.00113138	0	0	0	0.00355593	0	0.0065363	0.00708551	0	0	0
ncbi_112795935	ncbi_112795935	4.86073	4.3882	1.78888	0.968042	1.73631	4.45548	0.786397	4.83895	4.85278	4.21093	2.32304	1.36779
ncbi_112796020	ncbi_112796020	0.23008	0.182638	0.142271	0.106272	0.106389	0.205269	0.0585525	0.167273	0.238806	0.222991	0.105923	0.0791657
ncbi_112796030	ncbi_112796030	0.0628233	0.0483148	0.0276073	0.043096	0.0209584	0.0278456	0.0234814	0.0577983	0.0564425	0.0428635	0	0.0426711
ncbi_112796032	ncbi_112796032	0.0301483	0.0142918	0.0172504	0.0100077	0.0135096	0.0142395	0.0209745	0.027384	0	0	0	0.0167635
ncbi_112796043	ncbi_112796043	0.0110983	0.0167155	0.00575076	0.0023357	0	0.00670372	0.00200202	0.0206415	0	0	0	0
ncbi_112796087	ncbi_112796087	0.0708913	0.0484544	0.0319691	0.0151719	0.0338491	0.0530438	0.0497407	0.0908238	0.051626	0.0670041	0.0300291	0.0560185
ncbi_112796086	ncbi_112796086	0.0464609	0.028589	0.0817939	0.110153	0.0840703	0.0894754	0.101855	0.0403455	0.0252816	0.0771284	0.0263014	0.0799265
ncbi_112794583	ncbi_112794583	0.0221727	0.0328621	0.0278471	0.0446254	0.036918	0.0237903	0.0628242	0	0.0806861	0.0162323	0.0498229	0.074713
ncbi_114927615	ncbi_114927615	0.0501483	0.0345767	0.0212885	0.0110278	0.00383589	0.0325654	0.0159142	0.0427455	0.083569	0.0580552	0.0123242	0.0108074
ncbi_112796141	ncbi_112796141	0.000531345	0	0	0	0.00297826	0.00422914	0	0	0.00502317	0	0	0
ncbi_112794190	ncbi_112794190	0.000518159	0.00121796	0	0	0	0	0	0	0	0	0	0
ncbi_112796163	ncbi_112796163	0.0017282	0.00251393	0	0.00666073	0.0106124	0.00334247	0.00970255	0	0.0111406	0	0	0.0197827
ncbi_112796164	ncbi_112796164	0.107774	0.0670234	0.161092	0.127332	0.089078	0.0910069	0.188991	0.0690368	0.144117	0.0834753	0.0613219	0.0461284
ncbi_112796231	ncbi_112796231	0.0751894	0.0626879	0.0698355	0.0857807	0.0657574	0.100735	0.106253	0.0940775	0.148873	0.062121	0.0591776	0.0712678
ncbi_112796239	ncbi_112796239	0.00546416	0.00697056	0	0	0	0.00273893	0	0	0.00708551	0	0.0367887	0
ncbi_112796298	ncbi_112796298	0.0642801	0.0295906	0.0229097	0.0165242	0.00938653	0.0378841	0.00935971	0.0698988	0.120994	0.0110891	0.0235259	0.013847
ncbi_112796336	ncbi_112796336	0.000752018	0	0	0	0	0	0	0	0	0	0	0
ncbi_112796351	ncbi_112796351	0.0300855	0.0337714	0.0427478	0.0591602	0.0360189	0.0321789	0.0388813	0.0165551	0.030521	0.0474672	0.0198796	0.0338978
ncbi_112794220	ncbi_112794220	0.000471092	0.000960221	0.00535529	0.00255926	0.00771973	0.00113907	0.00333358	0	0.0100102	0	0	0
ncbi_112796371	ncbi_112796371	0.0060214	0.00421354	0.00921645	0.00549228	0.0162426	0.00799102	0.0136171	0	0.028667	0	0.0256003	0
ncbi_112796377	ncbi_112796377	0.0173813	0.0166036	0.00713072	0.00901838	0.0172109	0.0104046	0.00868984	0	0.017682	0.0201629	0	0.0117889
ncbi_112796399	ncbi_112796399	0.525314	0.35468	0.579075	0.373771	0.412203	0.389289	0.432737	0.455585	0.657575	0.41166	0.671815	0.460717
ncbi_112794233	ncbi_112794233	0.000619067	0	0	0	0	0	0	0	0	0	0	0
ncbi_112796483	ncbi_112796483	0.000338378	0	0	0	0	0.00373334	0.00124231	0	0	0	0	0
ncbi_112794252	ncbi_112794252	0.0342232	0.0212253	0.0115396	0.00173096	0.0063871	0.0134663	0.0107927	0	0.0328065	0.0202578	0	0
ncbi_112796627	ncbi_112796627	0.165736	0.138105	0.0492844	0.0290253	0.032308	0.110966	0.0271747	0.0707899	0.382837	0.0723718	0.0607613	0.0503931
ncbi_112796644	ncbi_112796644	0.00366443	0.00287669	0	0	0	0.00225474	0.000848221	0.00995001	0	0	0	0
ncbi_112796650	ncbi_112796650	0.105548	0.0878077	0.0873538	0.0567238	0.0628497	0.174711	0.0387188	0.0191932	0.0585174	0.0876235	0.0596542	0.00985071
ncbi_112796752	ncbi_112796752	0.0259601	0.0186076	0.0165678	0.00411892	0.00906282	0.0153842	0	0.0191569	0.0844364	0.0217558	0.0373945	0
ncbi_112796816	ncbi_112796816	0	0	0	0	0.00361901	0	0	0	0.0130744	0	0	0
ncbi_112796823	ncbi_112796823	0.0106981	0.00403605	0	0	0.00401321	0.00651848	0.00112817	0	0	0	0	0
ncbi_112796837	ncbi_112796837	0.0108833	0.00920983	0.000994247	0.00666009	0.00814042	0.0154159	0.00377722	0.0183328	0.0239706	0	0	0.00551693
ncbi_112796849	ncbi_112796849	0.127754	0.0864401	0.269653	0.395783	0.220409	0.156915	0.371624	0.0495585	0.127287	0.17631	0.171009	0.249188
ncbi_112794949	ncbi_112794949	0.00547025	0.00528156	0.0270313	0.0098995	0.0200348	0.0121031	0.00314026	0.0157586	0	0	0.0623506	0.020283
ncbi_112796862	ncbi_112796862	0.0502417	0.0416169	0.0402005	0.0528103	0.0554356	0.0473058	0.0417502	0	0.0573392	0.0480989	0.0568657	0.0334111
ncbi_112794964	ncbi_112794964	0.0051835	0.00733553	0	0	0	0.00635906	0.00125653	0	0.0271412	0.0218063	0	0
ncbi_112796934	ncbi_112796934	0.0159847	0.0160563	0.00790673	0.0187103	0.00933857	0.00309078	0.00936944	0	0.0353577	0.0182863	0.0532504	0.0164935
ncbi_112796944	ncbi_112796944	0.00278589	0.0020194	0.0027379	0.0188602	0.01615	0.00268236	0.0151738	0	0	0.00768322	0	0
ncbi_112796947	ncbi_112796947	0.0161238	0.014936	0.0342384	0.0195188	0.028517	0.011141	0.00267093	0.0400316	0.0286471	0.0133509	0.0550125	0
ncbi_112797026	ncbi_112797026	0.0581631	0.0379859	0.0380272	0.0398191	0.0373637	0.0371874	0.0396635	0.0830704	0.0529741	0.0394923	0.0289831	0.0291335
ncbi_112797034	ncbi_112797034	0	0	0.00137839	0	0.00328671	0.00229545	0.00189063	0	0	0	0	0
ncbi_112797042	ncbi_112797042	3.25683	2.6018	1.52006	0.752016	1.44858	3.87877	0.524217	2.49391	2.74603	3.37014	1.89209	0.954251
ncbi_112797072	ncbi_112797072	0	0	0	0	0	0	0.00127659	0	0	0	0	0
ncbi_112795094	ncbi_112795094	0.01701	0.00783431	0.0124256	0.00558423	0.00331412	0.0184906	0.00364956	0.0187802	0.0162579	0	0.0147686	0.00529872
ncbi_112797183	ncbi_112797183	0.1092	0.0918539	0.0902169	0.162511	0.0959971	0.108821	0.12807	0.0418185	0.11841	0.136255	0.013059	0.178244
ncbi_112797210	ncbi_112797210	0.0322984	0.0283115	0.0776921	0.119795	0.13034	0.0448711	0.0663597	0.0561372	0.0218748	0.0328591	0.0146645	0.0908899
ncbi_112797282	ncbi_112797282	0.0198432	0.0146229	0.0359383	0.0404357	0.026608	0.0242203	0.0598425	0	0.0403831	0.0186478	0.0338434	0.0832881
ncbi_112797336	ncbi_112797336	0.0305843	0.0215548	0.0245177	0.0179885	0.0313171	0.0211374	0.0138306	0.0538213	0.06819	0.00600351	0.0160125	0.0145052
ncbi_112797372	ncbi_112797372	0.00283042	0.00324968	0.00363435	0.0209356	0.00390733	0.00585229	0.0171358	0	0.012208	0	0.0214263	0.0287313
ncbi_112797428	ncbi_112797428	0.000413082	0.00172824	0.00083758	0.000987716	0	0	0	0	0	0	0	0.0194361
ncbi_112797454	ncbi_112797454	0.107906	0.0911266	0.0299381	0.0370549	0.0332411	0.090519	0.0343626	0.0952545	0.0592764	0.0448021	0.10311	0.0237246
ncbi_112797481	ncbi_112797481	0.0353405	0.0396665	0.037535	0.0380537	0.0181911	0.0345901	0.0381897	0.0219152	0.0279747	0.0392034	0.0206126	0.0339999
ncbi_112797484	ncbi_112797484	0.0617553	0.0433926	0.0278653	0.00974499	0.0245641	0.0590052	0.00508723	0.10858	0.0480257	0.0154074	0.0853672	0.0786138
ncbi_112797528	ncbi_112797528	0.871736	0.680204	0.320995	0.282735	0.379727	0.732728	0.23441	0.488124	1.44405	1.04857	0.260168	0.474527
ncbi_112797531	ncbi_112797531	0.000969891	0	0	0.00517799	0.00276662	0.00152669	0	0	0	0	0	0.0153099
ncbi_112797559	ncbi_112797559	0.0574224	0.0439997	0.0674587	0.0813725	0.0369586	0.0252846	0.0709807	0.0294472	0.0728659	0.0681162	0.018578	0
ncbi_112797564	ncbi_112797564	0.0020108	0.00581948	0.00275437	0.00730487	0.00763485	0.00551166	0.00731723	0	0.0108559	0.00413212	0	0.0046818
ncbi_112797599	ncbi_112797599	0	0	0	0.00191843	0	0	0	0	0	0	0	0
ncbi_112795326	ncbi_112795326	0	0	0	0	0	0	0	0	0.00689383	0	0	0
ncbi_112797614	ncbi_112797614	0	0	0	0	0	0	0	0.0153637	0	0	0	0
ncbi_112797697	ncbi_112797697	0.00336998	0.00147079	0.00236229	0	0	0.00749111	0	0	0.0043084	0	0	0
ncbi_112797698	ncbi_112797698	0.000463052	0	0	0	0	0	0	0	0	0	0	0
ncbi_112797771	ncbi_112797771	0	0	0	0	0	0	0	0	0	0.0112759	0	0
ncbi_112797780	ncbi_112797780	0.00361603	0.0040426	0.00112724	0	0.00503189	0.00147642	0.0014787	0	0.00544147	0	0	0
ncbi_112794469	ncbi_112794469	0.000700225	0	0	0	0	0	0	0	0	0	0	0
ncbi_112797800	ncbi_112797800	0.186614	0.152718	0.0582968	0.05102	0.0628609	0.238381	0.0468555	0.149605	0.158635	0.253945	0.0921061	0.0864762
ncbi_112797809	ncbi_112797809	0.378194	0.251286	0.185758	0.0513425	0.130421	0.246528	0.0395979	0.391386	0.120889	0.177947	0.224362	0.103196
ncbi_112797819	ncbi_112797819	0.0508063	0.0330842	0.00699371	0.0058965	0.00345827	0.0206592	0.0109902	0.0210974	0.03409	0.0283577	0.0190214	0.0273261
ncbi_112797886	ncbi_112797886	0.0172181	0.0132032	0.0183127	0.0208104	0.0108014	0.0224219	0.00226174	0.00375961	0.0604666	0	0.0427756	0.0496108
ncbi_112797935	ncbi_112797935	0.012013	0.00788774	0.0149205	0.00992106	0.00599047	0.0096586	0.00211644	0	0.0123715	0	0.0188776	0
ncbi_112797954	ncbi_112797954	0.0663914	0.0464021	0.105767	0.095205	0.0963497	0.0944333	0.104502	0.0320374	0.148176	0.0930306	0.0363161	0.040108
ncbi_112797969	ncbi_112797969	0	0.00111716	0	0.000935388	0	0.000837462	0	0	0	0	0	0
ncbi_112797975	ncbi_112797975	0.26711	0.142473	0.835782	0.99842	0.87877	0.348365	0.938439	0.199534	0.278838	0.18399	0.5163	0.693982
ncbi_112798017	ncbi_112798017	0	0.000992392	0	0	0	0	0	0	0	0	0	0
ncbi_112800469	ncbi_112800469	0.00307725	0.00235259	0.00145317	0	0	0.00309358	0	0	0.0313013	0.0118444	0	0
ncbi_112800473	ncbi_112800473	0.039323	0.0342745	0.0133508	0.00448686	0.0154353	0.0271899	0.000958669	0.054322	0.0256202	0.0583495	0.0396282	0
ncbi_112800489	ncbi_112800489	0.0650597	0.0452352	0.0108691	0	0.0132141	0.0623513	0.00452319	0.016469	0.105467	0	0.0227956	0
ncbi_112800487	ncbi_112800487	0.000403822	0.00145375	0	0	0	0	0	0	0	0	0	0
ncbi_112800507	ncbi_112800507	0.0217132	0.0156649	0.0213344	0.0248098	0.0396172	0.0152189	0.0116263	0.0537391	0.0802178	0.0194134	0.0721757	0.00611018
ncbi_112800508	ncbi_112800508	0	0	0	0.00294074	0	0	0	0	0	0	0	0
ncbi_112800545	ncbi_112800545	0.273475	0.18398	0.262715	0.183779	0.268988	0.296334	0.215587	0.179055	0.393224	0.307748	0.151353	0.130143
ncbi_112800558	ncbi_112800558	0.571804	0.439218	0.850633	0.487551	0.727336	1.06402	0.411055	0.299312	0.611247	0.694414	0.975444	0.507269
ncbi_112800559	ncbi_112800559	0.0100108	0.0108272	0.0170954	0.0215224	0.00658781	0.0187376	0.0261069	0.017883	0.0394731	0.0261143	0	0.0444589
ncbi_112800573	ncbi_112800573	0.148663	0.125399	0.0595048	0.0285558	0.0518387	0.157943	0.0193671	0.0816512	0.0944107	0.190207	0.089015	0.0873871
ncbi_112800579	ncbi_112800579	0.229208	0.158127	0.158422	0.0550324	0.118104	0.294647	0.0586803	0.104568	0.124714	0.169777	0.28391	0.0273131
ncbi_112800588	ncbi_112800588	2.51696	1.89597	1.09171	0.416951	0.869592	2.0251	0.235546	1.76935	2.66353	1.80632	1.50794	0.486752
ncbi_112800609	ncbi_112800609	0.00346403	0.00146373	0	0	0	0.00489985	0.00135637	0	0	0	0	0
ncbi_112800611	ncbi_112800611	0.0278372	0.0157912	0.022072	0.01751	0.0281496	0.0299643	0.0145036	0.0145107	0.0127479	0.0331896	0.0167801	0.0171361
ncbi_112800618	ncbi_112800618	0.00979043	0.00981805	0.0130604	0.00332182	0.0037689	0.0046314	0	0	0.0409093	0	0	0
ncbi_112800640	ncbi_112800640	0.0391465	0.0120011	0.0200861	0.0395175	0.0519985	0.0361442	0.0428715	0.0229563	0.0659801	0.0542357	0.0499821	0.0328961
ncbi_112800664	ncbi_112800664	0.665489	0.460329	0.203889	0.160552	0.164316	0.49711	0.160456	0.461757	0.529001	0.419296	0.109429	0.0817545
ncbi_112800671	ncbi_112800671	0.0656206	0.0293633	0.0542902	0.0485742	0.0395501	0.0630485	0.041588	0.0659929	0.0893451	0.0682914	0.0509782	0.0147514
ncbi_112800674	ncbi_112800674	0.00461345	0.00164176	0.0032145	0.00160316	0.00362074	0.00169174	0.00320384	0	0.0153552	0.0162323	0	0
ncbi_112800676	ncbi_112800676	0.535743	0.503916	0.206625	0.131437	0.207306	0.461877	0.0745709	0.703577	0.999231	0.964377	0.325663	0.24346
ncbi_112800706	ncbi_112800706	0.00119777	0	0	0	0	0	0	0	0	0	0	0
ncbi_112800709	ncbi_112800709	0.00362605	0.00589524	0.00492655	0.00395086	0.00376139	0.00350444	0	0	0	0.0186201	0	0
ncbi_112800716	ncbi_112800716	0.00981571	0.00717702	0	0.00187959	0.01066	0.00377901	0	0.0475656	0.0339537	0.0270844	0	0
ncbi_112800761	ncbi_112800761	0.000484544	0.00514603	0.00123443	0.00189214	0	0	0	0	0	0	0	0
ncbi_112800775	ncbi_112800775	0	0	0	0	0	0	0	0	0.0111184	0	0	0
ncbi_112800780	ncbi_112800780	0.0273357	0.0357824	0.0275349	0.0443732	0.0473244	0.0170408	0.0358133	0.0190515	0.0671072	0.0503322	0.0176916	0.0628171
ncbi_112800789	ncbi_112800789	0.0357516	0.0193834	0.0847236	0.131135	0.110265	0.0417654	0.139639	0.0353577	0.0733906	0.00720605	0.0909078	0.126581
ncbi_112800794	ncbi_112800794	0.00398719	0.00251521	0	0	0.00363994	0.00990327	0	0	0.0439111	0.02139	0	0
ncbi_112800799	ncbi_112800799	0.103514	0.0820667	0.0316056	0.0614133	0.0354705	0.108386	0.0594186	0.0797009	0.140933	0.154356	0.0330259	0.101752
ncbi_112800820	ncbi_112800820	0.0245393	0.0255745	0.0254779	0.0202388	0.0134875	0.032576	0.0189164	0.0259654	0.0346001	0	0.0295898	1.20151
ncbi_112804120	ncbi_112804120	0.000794758	0.00152223	0.00646471	0	0	0	0	0	0.00648041	0.00563206	0	0
ncbi_112800834	ncbi_112800834	0.0924362	0.0561072	0.438694	0.344756	0.398817	0.0966544	0.442212	0.135215	0.208465	0.100694	0.372615	0.172902
ncbi_112800843	ncbi_112800843	0.0213836	0.0219876	0.00637779	0.0172678	0.00342689	0.019302	0.0119941	0	0.0162092	0.0310829	0.0179116	0.0203328
ncbi_112800885	ncbi_112800885	0	0	0	0	0	0.000714188	0.00136831	0	0	0	0	0
ncbi_112800892	ncbi_112800892	0.000506168	0.00130358	0	0	0	0	0	0	0.00374768	0	0	0
ncbi_112800901	ncbi_112800901	0.00189321	0	0.0104157	0.0105528	0.0110186	0.00515874	0.00115577	0	0	0	0	0
ncbi_112800904	ncbi_112800904	0.00594469	0.0118819	0.0154943	0.00647981	0.00281824	0.00601805	0.000906591	0.0181051	0.0238013	0.0134649	0.0686594	0.0130068
ncbi_112800909	ncbi_112800909	0.00242065	0.00310906	0.00483835	0.0010332	0	0.0104802	0.00118087	0	0.00888467	0	0	0
ncbi_112800945	ncbi_112800945	0.179298	0.112827	0.171779	0.13499	0.164082	0.164596	0.121302	0.106704	0.057332	0.14915	0.0140064	0.0938288
ncbi_112801009	ncbi_112801009	0.103689	0.0878242	0.201723	0.259768	0.146675	0.0703494	0.290089	0.0243217	0.286805	0.0718397	0.125727	0.101736
ncbi_112801063	ncbi_112801063	0.0336289	0.026292	0.0214557	0.021751	0.0320764	0.0162695	0.0152836	0.0264271	0.0148157	0.0259953	0.0433171	0.0627857
ncbi_112799642	ncbi_112799642	0	0	0	0	0	0.00206698	0	0	0	0	0	0
ncbi_112801151	ncbi_112801151	0.00160293	0	0.0008391	0.000976256	0.00350807	0.00250609	0	0	0	0	0	0
ncbi_112799654	ncbi_112799654	0.00275203	0	0	0	0	0.00111397	0	0	0.00627561	0	0	0
ncbi_112799656	ncbi_112799656	0.000668142	0.00138484	0.00064296	0	0	0	0	0	0	0.0128526	0	0
ncbi_112801236	ncbi_112801236	0.168566	0.122539	0.0732874	0.0222565	0.0314967	0.131199	0.0162462	0.155587	0.170826	0.083387	0.0479759	0.0162837
ncbi_112801311	ncbi_112801311	0.0700817	0.0574275	0.0199257	0.00798072	0.0244128	0.0473117	0.0105243	0.0535059	0.100137	0.171468	0.0117777	0.0201021
ncbi_112801320	ncbi_112801320	0.00021071	0	0	0	0	0.00333637	0	0.0138504	0	0	0.00621836	0
ncbi_112801323	ncbi_112801323	0.182146	0.134789	0.0935622	0.0739072	0.0601807	0.137915	0.0623258	0.0725013	0.140479	0.158327	0.139777	0.0548832
ncbi_112801341	ncbi_112801341	0.026824	0.0443628	0.0191771	0.0106499	0.0305215	0.0468831	0.0101716	0.0566886	0.0365987	0.128764	0	0.0167149
ncbi_112801378	ncbi_112801378	0.0019762	0	0	0	0	0	0	0	0	0	0	0
ncbi_112801379	ncbi_112801379	0.0180715	0.0091543	0.0358947	0.0191341	0.0450776	0.0335406	0.0246588	0	0.0310809	0.0445183	0.0753307	0.023596
ncbi_112799673	ncbi_112799673	0.341971	0.215744	0.264077	0.13534	0.276263	0.390398	0.0634072	0.214216	0.372117	0.2136	0.17074	0.0904403
ncbi_112801403	ncbi_112801403	0.0142685	0.00631807	0.0323184	0.00838532	0.0191142	0.0103326	0.00573537	0	0.00374768	0	0	0.0401453
ncbi_112801423	ncbi_112801423	0.10802	0.0782995	0.0711536	0.0710359	0.0364855	0.111587	0.070139	0.00386937	0.171637	0.184354	0.150541	0.082106
ncbi_112799675	ncbi_112799675	0.00486593	0.0028664	0.00123144	0	0.00421477	0.0062384	0	0	0.0146764	0.0176332	0	0
ncbi_112801424	ncbi_112801424	0.00169387	0.00293532	0.00505553	0.00778073	0.00762088	0	0	0.00405101	0	0	0.0148212	0
ncbi_112801434	ncbi_112801434	0.00450565	0.00158561	0.00447191	0.0264152	0.0105004	0.00909885	0.0242948	0	0	0	0	0
ncbi_112799680	ncbi_112799680	0.00660253	0.00439327	0	0	0	0	0	0	0	0	0	0
ncbi_112801459	ncbi_112801459	0.00344034	0.00553281	0.00295179	0.00673393	0.00366822	0.00582609	0.0108071	0	0	0	0.0152187	0
ncbi_112801471	ncbi_112801471	0.000487113	0.000433995	0.00178724	0	0	0	0	0	0	0	0	0
ncbi_112801495	ncbi_112801495	0.00459827	0.0018547	0.00194511	0.00686328	0	0	0.00316428	0	0	0	0	0
ncbi_112801496	ncbi_112801496	0.208754	0.160305	0.0301206	0.0159113	0.0377911	0.202117	0.0170463	0.222211	0.193757	0.15687	0.0368362	0.158028
ncbi_112801514	ncbi_112801514	0.0590281	0.039857	0.024066	0.0127536	0.0151463	0.0297152	0.00108468	0.0530964	0.104368	0.0638298	0	0
ncbi_112801537	ncbi_112801537	0.0350674	0.0354313	0.0233594	0.0125622	0.00360863	0.0190684	0.010086	0	0.0251451	0.0829579	0	0
ncbi_112801548	ncbi_112801548	0.205744	0.158453	0.0391229	0.0283951	0.0129184	0.0960686	0.0298507	0.250089	0.102749	0.110446	0.0763932	0.0548272
ncbi_112801567	ncbi_112801567	0.150676	0.136813	0.109464	0.0725197	0.123516	0.103222	0.0475735	0.159674	0.190393	0.0803313	0.136039	0.018229
ncbi_112799693	ncbi_112799693	0.0028599	0.00255637	0.00306381	0	0.00716438	0.00216518	0	0	0	0.00755506	0	0
ncbi_112803546	ncbi_112803546	0.000330823	0	0	0	0	0	0	0	0	0	0	0
ncbi_112801599	ncbi_112801599	0.000481497	0	0	0	0	0	0	0	0	0	0	0
ncbi_112803563	ncbi_112803563	0.020223	0.0152838	0.0108441	0.0125509	0.00753837	0.00566467	0.0361798	0	0.0387843	0	0.0290766	0.0427902
ncbi_112801629	ncbi_112801629	0.0067836	0.00414063	0.0108307	0.00521114	0.00773976	0.00392119	0	0	0.0112667	0	0.026118	0
ncbi_112799718	ncbi_112799718	0.000642444	0	0	0	0	0	0	0	0	0	0	0
ncbi_112801666	ncbi_112801666	0.00294386	0.00465169	0.000834181	0.00146173	0.00594725	0.00291109	0.00500917	0	0.0211633	0.0142186	0	0.00529872
ncbi_112801687	ncbi_112801687	0.0529731	0.0310718	0.0613173	0.0871413	0.090669	0.0309586	0.0822161	0	0.0564002	0.0345112	0.0517665	0.0823388
ncbi_112801747	ncbi_112801747	0	0	0	0	0	0	0	0.0194665	0	0	0	0
ncbi_112801752	ncbi_112801752	0	0.00141142	0	0	0	0	0	0	0	0	0	0
ncbi_112801756	ncbi_112801756	0.00110982	0.00282987	0	0	0	0	0.00222138	0.00375961	0	0	0	0
ncbi_112799760	ncbi_112799760	0	0	0	0	0	0	0.00110829	0	0	0	0	0
ncbi_112801939	ncbi_112801939	0	0	0	0	0.00370239	0	0	0	0	0	0	0
ncbi_112803759	ncbi_112803759	0.000202758	0	0	0.00105859	0	0.00105015	0	0	0	0	0	0
ncbi_112801960	ncbi_112801960	0	0.00201801	0.00162334	0	0	0.00105774	0	0	0	0	0	0
ncbi_112802004	ncbi_112802004	0.10534	0.0809074	0.0465266	0.0600372	0.0568175	0.0993905	0.0602138	0.0944161	0.180031	0.0790836	0.0356796	0.0875593
ncbi_112802011	ncbi_112802011	0.000716611	0	0	0	0	0.00176514	0	0	0.0110601	0	0	0
ncbi_112802020	ncbi_112802020	0.0281799	0.0253439	0.0469169	0.0726522	0.0643123	0.044226	0.0919228	0.0239225	0.0184491	0.0498162	0	0.0238005
ncbi_112802023	ncbi_112802023	0.00856948	0.000934144	0.00624959	0.00821915	0.0109139	0.00497166	0.0135705	0.0117277	0.012477	0.0149301	0	0.215726
ncbi_112802045	ncbi_112802045	0.256528	0.182239	0.238762	0.169934	0.213025	0.32169	0.135791	0.138334	0.325235	0.351789	0.269807	0.155042
ncbi_112802053	ncbi_112802053	0.00789773	0.00116922	0.00654613	0.00323991	0.00370239	0.00124593	0.00198832	0.0194255	0.00542121	0.0102688	0.08247	0
ncbi_112802101	ncbi_112802101	0.0129746	0.00865633	0.00329807	0.00123595	0	0.0071155	0.00953133	0	0.0226881	0.00492003	0.0138306	0
ncbi_112802117	ncbi_112802117	0.00927006	0.00546007	0.00306616	0.00358327	0.0124121	0.0105888	0.00271333	0.0180697	0.0889702	0.0201058	0	0.00885359
ncbi_112802128	ncbi_112802128	0.0667085	0.0603769	0.035348	0.0191786	0.0260189	0.0525109	0.00719412	0.0851915	0.117316	0.0193709	0.0169318	0.0481176
ncbi_112802151	ncbi_112802151	0.0400827	0.0441287	0.0191325	0.0207942	0.0189392	0.0337728	0.015443	0.0525404	0.0576756	0.0392112	0.029722	0.0533204
ncbi_112802166	ncbi_112802166	0.1788	0.139338	0.111891	0.136738	0.0819197	0.15971	0.11852	0.135355	0.123706	0.194084	0.154122	0.195192
ncbi_112803847	ncbi_112803847	0.00107482	0.00125894	0.00377399	0	0.0037878	0.0051803	0.000890797	0	0	0.0043719	0	0
ncbi_112802211	ncbi_112802211	0.0310506	0.019861	0.080274	0.185468	0.167367	0.0217757	0.181716	0.0102901	0.0576074	0.012443	0.0643202	0.0926102
ncbi_112802215	ncbi_112802215	3.96267	2.77778	1.11593	0.477767	0.84713	3.49948	0.443301	2.88242	4.29472	3.37281	1.06696	0.734432
ncbi_112799797	ncbi_112799797	0.000862515	0	0	0	0	0.00371722	0	0	0	0	0	0
ncbi_112802233	ncbi_112802233	0.000549459	0.00112068	0	0	0	0	0	0	0	0	0	0
ncbi_112802298	ncbi_112802298	0.0846775	0.109014	0.0328644	0.0222277	0.0308023	0.0729057	0.0132534	0.122878	0.091679	0.0965649	0.0215054	0.049695
ncbi_112803891	ncbi_112803891	0.00105666	0	0.00192087	0.00343818	0	0	0	0	0	0	0	0
ncbi_112802375	ncbi_112802375	0.86274	0.703049	0.382684	0.191106	0.346811	1.34513	0.19605	0.457838	0.885853	1.11848	0.565009	0.232856
ncbi_112802394	ncbi_112802394	0.000515253	0	0	0	0	0	0	0	0	0	0	0
ncbi_112802403	ncbi_112802403	0.00426923	0.00560867	0.00738758	0.0170907	0.00685968	0.00253623	0.0290502	0.0034752	0	0	0.0140327	0.0351778
ncbi_112802404	ncbi_112802404	0.402301	0.296486	0.296063	0.297847	0.269173	0.293433	0.313446	0.345262	0.317239	0.301515	0.0982433	0.279694
ncbi_112802405	ncbi_112802405	0.00114528	0.00113258	0	0	0	0	0.00157477	0	0.024782	0	0	0
ncbi_112802433	ncbi_112802433	0.000716053	0	0	0	0	0	0	0	0	0	0	0
ncbi_112802434	ncbi_112802434	0.446425	0.343198	0.573906	0.749814	0.517579	0.52724	0.63878	0.324775	0.556815	0.271829	0.445016	0.3522
ncbi_112802438	ncbi_112802438	0	0	0	0	0	0	0	0	0.0170939	0	0	0
ncbi_112802484	ncbi_112802484	0.0027873	0.00163296	0	0	0	0.00144321	0	0	0.00328334	0	0	0
ncbi_112802483	ncbi_112802483	0.00181982	0.00301788	0	0.00124798	0	0.00229507	0	0	0.0443046	0	0	0
ncbi_112802558	ncbi_112802558	0.0377033	0.0247699	0.0212232	0.00634206	0.0288979	0.00873959	0.00214264	0.00885177	0.0750631	0.00632895	0.0487998	0.020283
ncbi_112802579	ncbi_112802579	0.180145	0.16135	0.0570611	0.0327265	0.0289506	0.142127	0.0418539	0.162333	0.0767381	0.138646	0.0594545	0.0137964
ncbi_112802671	ncbi_112802671	0.0048494	0.00558093	0.00374473	0.00493575	0.00361209	0.00395123	0.00308051	0	0.0043781	0.0150129	0	0
ncbi_112802678	ncbi_112802678	0.278435	0.19812	0.130055	0.0626883	0.119133	0.231516	0.0308135	0.173402	0.222712	0.302425	0.383161	0.138727
ncbi_112802683	ncbi_112802683	0.221556	0.149989	0.213481	0.110042	0.147706	0.223782	0.0824999	0.142641	0.301454	0.228698	0.138783	0.0592586
ncbi_112802687	ncbi_112802687	0.050909	0.0388383	0.0281719	0.00500777	0.0149329	0.0292358	0.00542294	0.00546475	0.0960109	0.0142239	0	0.00417759
ncbi_112802694	ncbi_112802694	0.0002954	0.00136098	0.00186377	0.00190891	0.00805205	0.000897094	0	0	0.018149	0.0044083	0	0
ncbi_112802718	ncbi_112802718	0.00094856	0	0	0	0	0	0	0.0238981	0	0	0.0183235	0
ncbi_112802736	ncbi_112802736	0	0	0.00194306	0	0	0	0	0	0	0.00513509	0	0
ncbi_112802741	ncbi_112802741	0.0130345	0.011332	0.0118423	0.023499	0.00793817	0.0157255	0.0119817	0	0.0166722	0.00513509	0.0117629	0.0364292
ncbi_112802762	ncbi_112802762	0	0.00159989	0	0	0	0	0	0	0	0	0	0
ncbi_112802763	ncbi_112802763	0.000302401	0	0	0	0	0	0	0	0	0	0	0
ncbi_112802774	ncbi_112802774	0.207939	0.206399	0.137557	0.0972297	0.12895	0.250031	0.0907014	0.123026	0.270851	0.191605	0.175268	0.0508714
ncbi_112802787	ncbi_112802787	0.0128759	0.00725425	0.0338914	0.0525016	0.0248112	0.0140884	0.033647	0.00386937	0.0575219	0.00918944	0.0268447	0.0327164
ncbi_112802827	ncbi_112802827	0.00656877	0.00614763	0.00251634	0.00104179	0.00381073	0.00216518	0.00553855	0	0.00454129	0	0	0
ncbi_112802832	ncbi_112802832	1.10315	0.878652	0.47368	0.251359	0.319231	1.13574	0.240128	0.711949	0.928006	0.954726	0.612638	0.259454
ncbi_112802844	ncbi_112802844	0.00190477	0	0.0032759	0.0017128	0	0.00372187	0.00148242	0.0189472	0	0	0	0.0216048
ncbi_112802874	ncbi_112802874	0.0743435	0.0590968	0.0525606	0.045486	0.0387985	0.0668712	0.0633651	0.0343305	0.106505	0.0463105	0	0.104475
ncbi_112802898	ncbi_112802898	0.60288	0.456245	0.157307	0.0615805	0.172916	0.405281	0.0602226	0.393369	0.49099	0.517832	0.17539	0.0896718
ncbi_112802918	ncbi_112802918	0.0892894	0.0503248	0.078908	0.026908	0.0597864	0.0718418	0.0535128	0.0034752	0.0838856	0.0843419	0.0356096	0.0826496
ncbi_112802932	ncbi_112802932	0.009397	0.0110222	0.00918616	0.00268714	0	0.00372381	0.00257476	0.0356579	0.0340101	0.0234376	0.0170941	0
ncbi_112802973	ncbi_112802973	0.23664	0.188272	0.0766167	0.0455738	0.0531009	0.148732	0.0354554	0.139229	0.192061	0.0786016	0	0.115338
ncbi_112802981	ncbi_112802981	0.0115871	0.00889271	0.0178011	0.0110312	0.00646663	0.0259669	0.0103851	0.00546475	0.0151406	0.0447892	0	0
ncbi_112802982	ncbi_112802982	0.0669514	0.0637184	0.0635803	0.125356	0.0711371	0.116569	0.118976	0.0560544	0.077164	0.129425	0.090908	0.130689
ncbi_112802983	ncbi_112802983	0.0315957	0.0238587	0.0341567	0.02645	0.0193031	0.0259111	0.0180093	0.0543748	0.080235	0	0	0
ncbi_112803013	ncbi_112803013	1.6157	1.38335	0.668863	0.235204	0.567946	1.5836	0.15431	1.58573	1.29298	1.52188	1.13552	0.4656
ncbi_112803081	ncbi_112803081	0.449502	0.287587	0.326473	0.175201	0.288475	0.524064	0.165598	0.177697	0.472667	0.609406	0.233377	0.334113
ncbi_112803082	ncbi_112803082	0.00112799	0.00107276	0.00162121	0	0	0.00603903	0.0015017	0	0.00570968	0	0	0
ncbi_112803094	ncbi_112803094	0.0260012	0.0311937	0.00672175	0	0.00365049	0.00486483	0	0.044558	0.0377674	0	0	0
ncbi_112803100	ncbi_112803100	0.000570264	0	0	0	0	0	0	0	0	0	0	0
ncbi_112803116	ncbi_112803116	0.107292	0.100869	0.0474099	0.0496117	0.0374854	0.119941	0.0305032	0.109958	0.0779591	0.0662449	0.0350464	0
ncbi_112695135	ncbi_112695135	0.016003	0.00899613	0.00132459	0	0	0.0109964	0	0.0612735	0.00945538	0	0	0
ncbi_112695167	ncbi_112695167	0.0322289	0.032058	0.0386077	0.0282389	0.0354283	0.0187433	0.0334864	0.0490487	0.0204154	0.0237074	0.0375806	0.0536107
ncbi_112695221	ncbi_112695221	0.916875	0.702577	0.371863	0.153158	0.201592	0.576745	0.177769	0.734773	0.899702	0.678678	0.165599	0.435509
ncbi_112695241	ncbi_112695241	0.0750823	0.0724785	0.0848603	0.150569	0.139533	0.0955634	0.122626	0.0217927	0.0757778	0.0704706	0.0190272	0.117633
ncbi_112695247	ncbi_112695247	0.0123881	0.0105076	0.00307396	0.0069896	0	0.00712978	0.00852214	0	0	0	0	0.0112618
ncbi_112695249	ncbi_112695249	0.150049	0.124471	0.34044	0.624263	0.436881	0.198665	0.538199	0.0820858	0.25418	0.126362	0.281844	0.673681
ncbi_112695254	ncbi_112695254	0.00336716	0.00141422	0.00843315	0.0154644	0.00473831	0.0034103	0.0107708	0	0.00890537	0	0	0.0213743
ncbi_112695268	ncbi_112695268	0.0041721	0.00150824	0.0030782	0.0012303	0	0	0	0.0210493	0	0	0	0
ncbi_112695293	ncbi_112695293	0.00490912	0.00308379	0.00139292	0.00253744	0.0039195	0.00250155	0	0	0.0243327	0.0044083	0	0
ncbi_112695294	ncbi_112695294	0.00137839	0	0	0	0	0	0	0	0	0	0	0
ncbi_112695299	ncbi_112695299	0.0165015	0.00762809	0.0233509	0.0363417	0.0479675	0.0236457	0.0284321	0.0219608	0.022833	0.0568356	0.0289662	0.0809472
ncbi_112695301	ncbi_112695301	0.00119223	0	0	0.00166051	0.00341914	0	0	0	0	0	0	0
ncbi_112695303	ncbi_112695303	0.205871	0.167096	0.242559	0.368302	0.268227	0.24377	0.262789	0.119246	0.249953	0.253492	0.288286	0.210617
ncbi_112695324	ncbi_112695324	0.360659	0.291657	0.554046	0.529252	0.643053	0.571921	0.344667	0.234977	0.59452	0.474972	0.686895	0.356537
ncbi_112695338	ncbi_112695338	0.00528349	0.00168323	0.00349383	0.00344648	0.00383589	0	0	0	0.00371309	0	0	0
ncbi_112695370	ncbi_112695370	0.14352	0.105997	0.164681	0.110078	0.11125	0.140635	0.165832	0.0494624	0.122066	0.230154	0.0988987	0.204636
ncbi_112695389	ncbi_112695389	0.0126704	0.00887021	0.00181977	0	0	0.0133769	0	0	0.0577424	0.00542873	0.0248034	0
ncbi_112695423	ncbi_112695423	0.27775	0.185473	0.111951	0.0651232	0.103649	0.218917	0.0512479	0.202189	0.386618	0.0908446	0.130635	0.1699
ncbi_112695440	ncbi_112695440	0	0.00240559	0	0	0	0	0	0	0.00549623	0	0	0
ncbi_112695446	ncbi_112695446	0.0100236	0.00683907	0.0185628	0.0276392	0.0112084	0.012088	0.035215	0	0	0.0138774	0	0.0704105
ncbi_112695456	ncbi_112695456	0.161587	0.111209	0.0731167	0.0463596	0.0839568	0.130971	0.0414424	0.0444852	0.18828	0.109802	0.0327216	0.0269497
ncbi_112695499	ncbi_112695499	0.00665016	0.00561732	0.00320398	0.00495195	0	0.00712841	0.0017141	0.0081473	0.00989516	0.0103139	0.015287	0
ncbi_112695506	ncbi_112695506	0.710085	0.519697	0.320453	0.179471	0.234921	0.523914	0.206316	0.458268	0.576384	0.326986	0.266849	0.282508
ncbi_112695524	ncbi_112695524	0.0945898	0.114437	0.0321589	0.0202378	0.0501645	0.11963	0.0259077	0.0603096	0.143157	0.257333	0.109055	0.0167149
ncbi_112695527	ncbi_112695527	0.0294747	0.0253602	0.00970589	0.0101736	0.0108732	0.0363939	0.00896278	0.0293012	0.0776602	0.0300817	0.0347384	0.0326598
ncbi_112695574	ncbi_112695574	0.0573912	0.0311757	0.191674	0.255344	0.186122	0.0667827	0.198277	0.0395172	0.150953	0.106807	0.0837019	0.194766
ncbi_112695628	ncbi_112695628	0.00245239	0	0.000924898	0.00263833	0.00330397	0	0.00270776	0	0	0	0	0
ncbi_112695629	ncbi_112695629	0.00980963	0.0078939	0.0017778	0	0.00494621	0.0130814	0	0.0218529	0	0.0137449	0	0
ncbi_112695652	ncbi_112695652	0.0253174	0.017926	0.0158101	0.0242184	0.0165028	0.0196215	0.0259843	0	0.00880674	0.0808067	0	0.0362224
ncbi_112695653	ncbi_112695653	0	0	0	0	0	0	0.00110906	0	0	0	0	0
ncbi_112695658	ncbi_112695658	0.00285139	0.00457723	0.00237153	0	0.00377644	0.00664054	0	0.00314496	0.00675824	0.011212	0	0
ncbi_112695679	ncbi_112695679	0.514536	0.326475	0.27808	0.273674	0.264619	0.40855	0.177967	0.343272	0.425193	0.314068	0.267706	0.388568
ncbi_112805227	ncbi_112805227	0.000575985	0	0	0	0	0	0.00353367	0	0	0	0	0
ncbi_112695710	ncbi_112695710	0.000559498	0	0	0	0	0	0	0	0	0	0	0
ncbi_112695729	ncbi_112695729	0.370556	0.241659	0.278421	0.097102	0.223558	0.50253	0.0928777	0.366282	0.535205	0.305894	0.303622	0.227193
ncbi_112695735	ncbi_112695735	0.00037822	0	0	0.00101624	0	0	0	0	0.0174649	0	0	0
ncbi_112695738	ncbi_112695738	0.00677832	0.00817384	0.00452846	0.00534905	0.0118645	0.00970889	0.00809674	0	0.0103805	0.0193584	0	0.0303971
ncbi_112695746	ncbi_112695746	0.840573	0.612355	0.205653	0.211207	0.211341	0.523596	0.226272	0.563339	0.554844	0.835865	0.278939	0.397383
ncbi_112698072	ncbi_112698072	0.008858	0.00384513	0.0033648	0.00469678	0.00993327	0.0084879	0.00146133	0	0	0.00573691	0.043819	0
ncbi_112695756	ncbi_112695756	0.0151662	0.0129496	0.0213691	0.0390242	0.0360713	0.0186599	0.0281448	0	0.0895759	0.0208608	0	0.0221021
ncbi_112695761	ncbi_112695761	0.0112636	0.0049859	0.00880271	0.0110899	0.0276093	0.00859794	0.00245888	0	0.0171929	0.0062026	0.0162698	0
ncbi_112695775	ncbi_112695775	0.38134	0.27733	0.056072	0.0207587	0.0465754	0.359461	0.0317882	0.252279	0.274442	0.278476	0.0135259	0.034747
ncbi_112695824	ncbi_112695824	0.114408	0.0940898	0.0317167	0.0356457	0.0740214	0.0884465	0.0318497	0.148346	0.0962833	0.105827	0.0409075	0.0958688
ncbi_112695832	ncbi_112695832	0.026365	0.0251423	0.0243951	0.0101581	0.0250529	0.0277865	0.0270303	0.0065363	0.0396832	0.0156203	0	0.0417912
ncbi_112695849	ncbi_112695849	0.0516769	0.0361331	0.0307789	0.0290012	0.0190816	0.0336684	0.0289682	0.0119041	0.024303	0.0218101	0.0140432	0.0692629
ncbi_112695858	ncbi_112695858	0	0	0	0	0	0	0	0	0.00388874	0	0	0
ncbi_112695933	ncbi_112695933	0.839006	0.765724	0.429363	0.172825	0.321092	0.677973	0.111245	0.792128	0.620627	0.756544	0.755296	0.181004
ncbi_112696016	ncbi_112696016	0.198911	0.127965	0.0504144	0.00933691	0.00770353	0.0430634	0.0075714	0.440479	0.117245	0.0143084	0.0219447	0.0198891
ncbi_112696019	ncbi_112696019	0.00552702	0.00781798	0.0113694	0.00837396	0.0149946	0.00427294	0.00407314	0	0	0.0307941	0	0.076202
ncbi_112696041	ncbi_112696041	0.244529	0.204208	0.12568	0.0506771	0.0381945	0.226607	0.0367577	0.292655	0.185869	0.11556	0.177859	0.0705517
ncbi_112696049	ncbi_112696049	0.00818561	0.00652688	0.00188692	0.0130068	0.00667776	0.00864187	0.00564701	0.0209379	0	0	0.019806	0
ncbi_112696057	ncbi_112696057	0.00173163	0	0.00267818	0.00286016	0	0	0.00293301	0	0	0	0	0.00496851
ncbi_112696060	ncbi_112696060	0.000555439	0	0	0	0	0	0	0	0	0.00835051	0	0
ncbi_112696069	ncbi_112696069	0.0140825	0.0112786	0.0116431	0.0121095	0.0147489	0.0127884	0.00971729	0	0	0.0134073	0.0226502	0.0218924
ncbi_112696078	ncbi_112696078	0.0058311	0.00224905	0.0019021	0	0	0	0	0.0129383	0.00455482	0	0	0
ncbi_112696091	ncbi_112696091	0.0585613	0.046217	0.0149096	0.00660817	0.0087893	0.0451003	0	0.100035	0.0582436	0.0650336	0	0
ncbi_112696101	ncbi_112696101	0	0.00114474	0	0	0	0	0	0	0	0	0	0
ncbi_112696111	ncbi_112696111	0.123272	0.105724	0.10356	0.141814	0.0952271	0.161068	0.154207	0.139323	0.129949	0.23749	0.149565	0.122251
ncbi_112696129	ncbi_112696129	0.0433555	0.0353265	0.00585604	0.00907939	0.0104895	0.0314357	0.00786109	0	0.0798199	0.0717974	0.0442104	0
ncbi_112696188	ncbi_112696188	0.00275473	0	0	0	0	0	0	0	0	0	0	0
ncbi_112696201	ncbi_112696201	0.00140961	0.00117566	0	0	0	0	0	0	0	0	0	0
ncbi_112696246	ncbi_112696246	0.0115318	0.00628439	0.00189316	0.00143219	0.00528193	0.00174592	0.00359052	0	0	0.0141493	0.0161297	0
ncbi_112696268	ncbi_112696268	0	0	0	0.00118196	0	0	0	0	0	0	0	0
ncbi_112696300	ncbi_112696300	0.0148997	0.0145573	0.018462	0.0273449	0.00410482	0.0080085	0.021052	0.0123005	0.026502	0.0385452	0.0333319	0.143797
ncbi_112698124	ncbi_112698124	0	0	0	0	0	0	0.00180529	0	0	0	0	0
ncbi_112696312	ncbi_112696312	0.000288354	0	0.00210443	0	0	0	0	0	0	0	0	0
ncbi_112696317	ncbi_112696317	0.500934	0.44156	0.173979	0.0749147	0.124278	0.218002	0.0503145	0.634369	0.347438	0.230272	0.2873	0.159374
ncbi_112696326	ncbi_112696326	0.00587208	0.00168722	0.0114119	0.00134659	0.0106558	0.00113767	0.00310811	0	0.137589	0	0	0
ncbi_112696337	ncbi_112696337	0.056833	0.0329337	0.0801149	0.0978495	0.0750409	0.0400089	0.0791148	0.0548437	0.0772451	0.0672605	0.0245585	0.056794
ncbi_112698129	ncbi_112698129	0.00049902	0	0.00191987	0	0	0	0	0	0	0	0	0
ncbi_112805402	ncbi_112805402	0	0	0	0.00141228	0	0	0	0	0	0	0	0
ncbi_112696348	ncbi_112696348	0.0032022	0	0.00217755	0.00264276	0.00372063	0	0.00173427	0	0	0	0	0
ncbi_112696349	ncbi_112696349	0.00501954	0.00165194	0.00130681	0.00215788	0.00270518	0	0	0.0479471	0.00570968	0	0	0
ncbi_112696358	ncbi_112696358	0.178365	0.137114	0.0611192	0.0654863	0.0757766	0.117706	0.0873015	0.186707	0.135152	0.166529	0.094508	0.140685
ncbi_112696360	ncbi_112696360	0.106033	0.0730177	0.0478512	0.0418988	0.0417825	0.101284	0.0423315	0.061884	0.170158	0.0985061	0.156171	0.066411
ncbi_112696375	ncbi_112696375	0.00185677	0	0	0	0	0	0	0	0	0	0	0
ncbi_112696437	ncbi_112696437	1.17132	0.854157	1.14291	0.518775	0.841268	0.783106	0.275695	0.990815	1.33537	0.428243	0.87472	0.62135
ncbi_112696440	ncbi_112696440	0.813873	0.469261	0.867709	0.483388	0.767181	1.15749	0.419564	0.64649	1.21686	0.594989	0.752083	0.624074
ncbi_112696480	ncbi_112696480	0.50849	0.391365	0.227013	0.115837	0.181645	0.416827	0.1205	0.287533	0.429784	0.387805	0.339265	0.3713
ncbi_112696484	ncbi_112696484	0	0	0	0	0	0	0	0	0.00837378	0	0	0
ncbi_112696487	ncbi_112696487	0.340461	0.309093	0.238439	0.232304	0.208164	0.298298	0.266381	0.301455	0.360403	0.289949	0.249935	0.220264
ncbi_112696493	ncbi_112696493	0.0117102	0.00992273	0.0138315	0.0188638	0.0135444	0.0133282	0.0178789	0.0218117	0	0.0152707	0	0.0255494
ncbi_112696501	ncbi_112696501	0.992247	0.732634	0.74663	0.604514	0.568281	0.819875	0.637756	0.673589	0.918623	0.799418	0.552815	0.947571
ncbi_112696507	ncbi_112696507	0.00758367	0.00731365	0.0104027	0.00809318	0.0188263	0.0156821	0.00659117	0.0120125	0	0.0186963	0	0.0407418
ncbi_112696559	ncbi_112696559	0.00288157	0.00398022	0.00304811	0	0	0	0.00121258	0	0.0102483	0	0	0.0474042
ncbi_112696589	ncbi_112696589	0	0.0014371	0	0	0	0	0	0	0	0	0	0
ncbi_112805559	ncbi_112805559	0.000281033	0	0	0	0	0	0	0	0	0	0	0
ncbi_112696612	ncbi_112696612	0.0198702	0.00779506	0	0	0	0.00476007	0	0.0324841	0.0370045	0	0	0
ncbi_112805571	ncbi_112805571	0	0	0	0	0.003942	0	0	0	0	0	0	0
ncbi_112696629	ncbi_112696629	0.0741715	0.047996	0.132423	0.147155	0.108772	0.0851388	0.0987094	0.0703158	0.15419	0.0276918	0.0812889	0.0325457
ncbi_112696648	ncbi_112696648	0.0154803	0.017751	0.0150536	0.013469	0.00737149	0.0172043	0.0109139	0.0362242	0.0117484	0.0584869	0.0179116	0
ncbi_112696665	ncbi_112696665	0.00283053	0.000975149	0.00189625	0.000505304	0	0.00268263	0.00323141	0	0.00538399	0.00573691	0	0
ncbi_112696671	ncbi_112696671	0.00490441	0.00311686	0.00171409	0.00218272	0.00349508	0.00738726	0.00211287	0.0121335	0	0	0	0
ncbi_112696693	ncbi_112696693	0.00361918	0.0061151	0.00350168	0	0	0.00325665	0	0.00571741	0	0	0	0
ncbi_112696721	ncbi_112696721	0.0230258	0.00886591	0.00329665	0.00463565	0.00308532	0.011243	0	0.0174658	0.0581811	0.0468393	0.0256178	0
ncbi_112698197	ncbi_112698197	0.0100099	0.00663624	0.0061189	0.00106994	0.00379351	0.014563	0	0	0.0179211	0	0	0
ncbi_112696755	ncbi_112696755	0.0660736	0.0608294	0.0251592	0.0150562	0.0394409	0.0589526	0.0250172	0.112036	0.0739238	0.0620234	0.0589159	0.0388294
ncbi_112696818	ncbi_112696818	0.00613935	0.00944017	0.00344642	0	0.0119449	0.0058095	0.00869244	0	0.0102415	0.00469338	0.0640605	0.0244862
ncbi_112696821	ncbi_112696821	0.210741	0.144586	0.0853638	0.0620637	0.0642777	0.148543	0.0820934	0.174853	0.228673	0.234898	0.108582	0.170922
ncbi_112696822	ncbi_112696822	0.028617	0.0171038	0.0126609	0.019001	0.021055	0.0340668	0.0191197	0	0.0462092	0.0275414	0.0147686	0.0179555
ncbi_112696876	ncbi_112696876	0.00495958	0.0025046	0	0	0.00389725	0.00432972	0	0	0.00337316	0	0	0
ncbi_112696882	ncbi_112696882	0	0	0	0.00239228	0	0	0	0	0.0106889	0	0	0
ncbi_112696927	ncbi_112696927	0.0763662	0.0871385	0.0192017	0.0120765	0.010747	0.0368838	0.00744344	0.0838205	0.0995264	0.0726288	0.0481353	0
ncbi_112696976	ncbi_112696976	0.00172196	0.00243374	0.00216477	0	0.0037335	0	0	0	0	0	0	0
ncbi_112696980	ncbi_112696980	0.00140535	0.00156238	0.000875851	0.000858172	0	0	0	0	0	0	0	0
ncbi_112697015	ncbi_112697015	0.00747863	0.0021309	0.0158637	0.0299992	0.012249	0	0.0339677	0	0.0297514	0.0186201	0	0.0250587
ncbi_112697019	ncbi_112697019	2.05726	1.53655	0.597276	0.213965	0.439081	1.87939	0.199645	1.47164	1.88095	1.63856	0.71218	0.462498
ncbi_112697020	ncbi_112697020	0.199384	0.140899	0.0645626	0.0273646	0.0439849	0.178418	0.0381909	0.228385	0.356835	0.113634	0.182826	0.0661285
ncbi_112697071	ncbi_112697071	0.025993	0.0182966	0.034073	0.00620406	0.0228908	0.00657471	0.00629308	0.0422565	0.0148813	0	0.0244444	0
ncbi_112805786	ncbi_112805786	0.260915	0.218519	0.124558	0.0338876	0.105841	0.193131	0.0250527	0.299412	0.296366	0.0970267	0.230685	0.0809315
ncbi_112697118	ncbi_112697118	0.0721289	0.0533368	0.0177625	0.0174154	0.0165445	0.0691418	0.0118321	0.0545494	0.0771316	0.0879132	0.0189732	0.0831929
ncbi_112697119	ncbi_112697119	0.153766	0.119708	0.289252	0.409368	0.254265	0.24263	0.35631	0.0419843	0.175217	0.187906	0.190229	0.250606
ncbi_112697135	ncbi_112697135	0.014851	0.00869825	0.0248186	0.0232657	0.0157084	0.0207606	0.0140304	0.0379632	0.020174	0.0122761	0.0306971	0.00496851
ncbi_112697141	ncbi_112697141	0.0260278	0.0158108	0.0329248	0.0285729	0.0387908	0.0154061	0.0262603	0.0107326	0.0112948	0.0210541	0.031731	0.08528
ncbi_112697144	ncbi_112697144	0.66799	0.499263	0.417495	0.16536	0.308914	0.520954	0.154665	0.522087	0.73692	0.554311	0.517857	0.137129
ncbi_112697168	ncbi_112697168	0.109764	0.0872137	0.048624	0.040586	0.0333677	0.0706671	0.0570389	0.191269	0.103588	0.0716106	0.0576491	0.0102475
ncbi_112697176	ncbi_112697176	0.536384	0.442496	0.319709	0.1229	0.307001	0.350274	0.0530133	0.592321	0.597938	0.304879	0.251754	0.0866193
ncbi_112697180	ncbi_112697180	0.026039	0.0255886	0.00182067	0.00133823	0	0.0275131	0.00656914	0.0821773	0.0302716	0.0383326	0.0155666	0.0101059
ncbi_112697187	ncbi_112697187	0.159045	0.148616	0.110485	0.0934631	0.0928813	0.187382	0.125231	0.0131506	0.144905	0.12082	0.0871034	0.15968
ncbi_112697286	ncbi_112697286	0.0124643	0.00517171	0.0266087	0.0125607	0.0178543	0.0172903	0.00864197	0	0.0160617	0.0492184	0	0.0365958
ncbi_112697297	ncbi_112697297	1.06119	0.840099	0.484549	0.12148	0.353715	0.414718	0.0953558	1.07006	0.947586	0.587313	0.260881	0.319824
ncbi_112698275	ncbi_112698275	0.000207193	0	0	0.000938976	0	0	0	0	0	0	0	0
ncbi_112698276	ncbi_112698276	0.00092723	0	0.00551018	0.00644803	0.00277373	0	0.0181643	0.0106296	0	0.00755506	0	0
ncbi_112805870	ncbi_112805870	0	0	0.00188179	0	0	0	0	0	0	0	0	0
ncbi_112697399	ncbi_112697399	0.0237579	0.0163222	0.081432	0.117148	0.0649674	0.0440083	0.0831454	0.0354628	0.0193692	0.0495156	0.0315456	0.0581942
ncbi_112698291	ncbi_112698291	0	0	0	0.0010563	0	0	0	0	0	0	0	0
ncbi_112698299	ncbi_112698299	0.000968865	0.00111716	0.00105492	0	0	0.00647068	0	0	0	0	0	0
ncbi_112697468	ncbi_112697468	0.0252435	0.0236221	0.00644649	0.00259058	0.00776738	0.00748701	0.00132727	0.0195214	0.0116543	0.020181	0	0.00865407
ncbi_112697530	ncbi_112697530	0.268037	0.225806	0.18222	0.126632	0.173128	0.277268	0.119004	0.119765	0.221059	0.312485	0.113978	0.184449
ncbi_112698308	ncbi_112698308	0.00202599	0	0	0.0010943	0	0	0	0	0.0127415	0	0	0
ncbi_112697546	ncbi_112697546	0.00255211	0	0	0	0	0	0	0	0	0	0	0
ncbi_112697558	ncbi_112697558	0.175102	0.152978	0.0558529	0.019096	0.0554213	0.0589152	0.00571929	0.251321	0.259294	0.0720563	0.0355986	0.0513636
ncbi_112697560	ncbi_112697560	0.0834834	0.0620782	0.011096	0.00593489	0.00395231	0.0297211	0.00241183	0.0905321	0.0667156	0.0177794	0.00990563	0.0511972
ncbi_112697623	ncbi_112697623	0.0230326	0.0344591	0.121308	0.123919	0.108464	0.0460754	0.0674514	0.00840693	0.0212379	0.0425193	0.113218	0.0708795
ncbi_112698319	ncbi_112698319	0	0	0	0	0	0	0	0	0.00745606	0	0	0
ncbi_112697654	ncbi_112697654	0.783817	0.819341	0.100329	0.0356351	0.0851281	0.448377	0.0488453	0.809748	0.70972	0.749359	0.208601	0.100502
ncbi_112697676	ncbi_112697676	0.0219968	0.0135083	0.0798401	0.0784843	0.0391994	0.0219244	0.0958345	0	0.0149321	0	0.0428854	0.0572862
ncbi_112697701	ncbi_112697701	0.000515253	0.00131645	0	0	0	0.00120734	0	0	0	0	0	0.01505
ncbi_112697717	ncbi_112697717	0.00716578	0.0176076	0.00064296	0.00189881	0	0.0145258	0.00177806	0	0	0	0.0206924	0
ncbi_112697720	ncbi_112697720	0.00396413	0.00105891	0	0.00438556	0	0.00623242	0.00252369	0	0.00570968	0.011464	0	0
ncbi_112697723	ncbi_112697723	0.0205618	0.00969953	0.00533428	0.00636534	0.00366289	0.0198642	0.00246331	0	0.0104555	0.0260737	0.0379893	0.0119047
ncbi_112697763	ncbi_112697763	0.620918	0.427365	0.628034	0.325137	0.553653	0.551846	0.245237	0.5216	0.858013	0.648395	0.457319	0.337262
ncbi_112697787	ncbi_112697787	0.437076	0.3459	0.347144	0.201798	0.288633	0.542663	0.116704	0.265142	0.519845	0.475538	0.383371	0.202002
ncbi_112701724	ncbi_112701724	0.0273168	0.0177483	0.0393002	0.0208257	0.022825	0.0194425	0.0202287	0.0148371	0.0247748	0.0173461	0.0101034	0.0340894
ncbi_112701725	ncbi_112701725	0.0602877	0.0343805	0.0246448	0.0274059	0.0268516	0.0562235	0.0210318	0.0182399	0.0627251	0.107564	0	0
ncbi_112701762	ncbi_112701762	0.0457158	0.0363567	0.0565155	0.0268749	0.0378567	0.0988973	0.00911207	0.0141547	0.0333937	0.0472781	0.0248034	0
ncbi_112701826	ncbi_112701826	0.280893	0.183169	0.468604	0.845671	0.508258	0.409528	0.859094	0.165283	0.337158	0.292288	0.286734	0.611014
ncbi_112701877	ncbi_112701877	0.466529	0.328749	0.296978	0.136127	0.2312	0.560549	0.0809324	0.232386	0.503672	0.428059	0.157988	0.209575
ncbi_112701879	ncbi_112701879	0.00434072	0	0.00149842	0.00149335	0.00735878	0.00511706	0.00796601	0	0.0110601	0.00469338	0.010453	0
ncbi_112701918	ncbi_112701918	0.762334	0.504932	0.568194	0.374719	0.454079	0.742217	0.422222	0.564306	0.791256	0.584806	0.40397	0.300951
ncbi_112701927	ncbi_112701927	0.00054522	0	0	0	0	0	0	0	0	0	0.0161297	0
ncbi_112701947	ncbi_112701947	0.00358942	0.00560987	0.00152121	0.00174442	0	0.00429912	0	0.0191701	0.0148914	0	0	0
ncbi_112702026	ncbi_112702026	0	0.00177721	0.00193392	0	0	0	0	0	0	0	0	0
ncbi_112702049	ncbi_112702049	0.00191362	0.00319197	0.00397756	0.00288265	0	0	0	0.018819	0.0112631	0	0.0172675	0
ncbi_112702062	ncbi_112702062	0.0642772	0.0559002	0.0343788	0.00809185	0.0304038	0.0352784	0.00554664	0.13641	0.0897347	0.152252	0.0456738	0
ncbi_112703903	ncbi_112703903	0.111409	0.0737925	0.0918824	0.0200026	0.0367497	0.0444742	0.0133801	0.203684	0.130439	0.10257	0	0.0455507
ncbi_112702078	ncbi_112702078	0.0681791	0.0449093	0.201953	0.110764	0.112324	0.0721072	0.125786	0.0525366	0.131304	0.0818692	0.106511	0.0699284
ncbi_112702083	ncbi_112702083	0.0123843	0.0063944	0.0101185	0.0181708	0.0285325	0.00859646	0.00915323	0	0.0250523	0.0132576	0	0.0142632
ncbi_112702097	ncbi_112702097	0.331766	0.293711	0.147863	0.118282	0.15887	0.304655	0.133669	0.291784	0.343812	0.281886	0.319264	0.254453
ncbi_112702101	ncbi_112702101	0.0331282	0.0139344	0.0553078	0.0930571	0.0525675	0.0559121	0.045547	0.00464545	0.0523701	0.0557657	0.0141868	0.0129098
ncbi_112702122	ncbi_112702122	0	0	0	0	0	0	0.000858692	0	0	0	0	0
ncbi_112702137	ncbi_112702137	0.148276	0.0809969	0.0758933	0.0726173	0.0596092	0.131539	0.0361658	0.039022	0.156846	0.0110757	0.0554571	0.0506006
ncbi_112701023	ncbi_112701023	0.00065668	0	0	0	0	0	0	0	0	0	0	0
ncbi_112702158	ncbi_112702158	0.0752586	0.072688	0.0268759	0.0111054	0.0236825	0.0521748	0.00564891	0.0213083	0.0783233	0.0560982	0.0193657	0.0276207
ncbi_112702169	ncbi_112702169	1.22646	0.986327	0.473305	0.299877	0.403504	1.16492	0.207402	0.877056	1.18953	1.14371	0.337422	0.410164
ncbi_112702182	ncbi_112702182	0.0718228	0.0492473	0.0249695	0.0527165	0.0301948	0.0643578	0.0538074	0.0338016	0.0531231	0.129565	0.0578148	0.0978804
ncbi_112702242	ncbi_112702242	0.000207193	0	0	0	0	0	0	0	0	0	0	0
ncbi_112702270	ncbi_112702270	0.171026	0.133476	0.0286059	0.0146305	0.0155788	0.13856	0.00739326	0.0565989	0.0598644	0.140909	0.0304144	0.00449721
ncbi_112702271	ncbi_112702271	0.00690407	0.00150081	0	0	0.00337182	0.00723481	0	0	0.00563083	0	0	0
ncbi_112702272	ncbi_112702272	0.25023	0.174335	0.114342	0.097393	0.107908	0.187379	0.088582	0.135012	0.292267	0.262392	0.179336	0.0513969
ncbi_112701060	ncbi_112701060	0.000711615	0	0	0	0	0	0	0	0	0	0	0
ncbi_112702331	ncbi_112702331	0.177603	0.130349	0.127698	0.0830347	0.12467	0.202386	0.0786282	0.145541	0.274184	0.142016	0.193644	0.157056
ncbi_112702349	ncbi_112702349	0.0150747	0.00859009	0.00570756	0.00363704	0.00961994	0.0106028	0.00113079	0.00376626	0.0428294	0.026512	0	0
ncbi_112702351	ncbi_112702351	0.00130614	0	0	0	0	0	0	0	0.00896339	0	0	0
ncbi_112702359	ncbi_112702359	0.0109108	0.0102892	0.000535242	0.00528285	0.00303085	0.00281481	0.00509408	0.0125097	0.0180496	0.0152387	0	0
ncbi_112702361	ncbi_112702361	0	0	0	0	0.00352444	0	0.00266772	0	0	0	0	0
ncbi_112702426	ncbi_112702426	0.114807	0.0801125	0.105403	0.0425946	0.101147	0.187961	0.0273507	0.00594566	0.0655507	0.185149	0.0680469	0.0540413
ncbi_112702438	ncbi_112702438	0.00186029	0.00108147	0.00387371	0	0	0	0	0	0.0180206	0	0.0103605	0
ncbi_112702451	ncbi_112702451	0.00625152	0.00485198	0.00333582	0.00271551	0.00796086	0.00377146	0.00260708	0	0	0.00632895	0	0.0145052
ncbi_112702463	ncbi_112702463	0	0	0	0	0	0.00159745	0	0	0	0	0	0
ncbi_112702530	ncbi_112702530	0.017754	0.0142933	0.00945141	0.00652121	0.0144984	0.0298246	0	0	0.0243408	0.0229	0	0
ncbi_112702546	ncbi_112702546	0.0138218	0.00839011	0.00822413	0.00402099	0	0.00282148	0.00449906	0.0336802	0.0741245	0.0365068	0	0
ncbi_112702572	ncbi_112702572	0.000361407	0	0.00153065	0	0	0.000855238	0.000732436	0	0	0	0	0
ncbi_112702575	ncbi_112702575	0	0	0	0.000980344	0	0	0	0.012383	0.025844	0	0.0166904	0
ncbi_112702592	ncbi_112702592	0.0746011	0.0680964	0.030248	0.017009	0.0226398	0.0765638	0.0198171	0.104855	0.193774	0.0445578	0	0.0183305
ncbi_112702598	ncbi_112702598	0	0	0	0	0	0	0	0	0.0345158	0	0	0
ncbi_112702617	ncbi_112702617	0.019312	0.0158815	0.0225492	0.0288551	0.0338152	0.0183639	0.0212677	0	0.004117	0	0.0172675	0.00776592
ncbi_112702664	ncbi_112702664	0.218974	0.163279	0.0624586	0.032934	0.0469552	0.160635	0.0379567	0.0877293	0.221163	0.230112	0.0296566	0.232018
ncbi_112702669	ncbi_112702669	0.0222297	0.0221361	0.0086643	0.0236636	0.037581	0.00895883	0.0133867	0.0291296	0.0336898	0.0234834	0	0.0303639
ncbi_112702678	ncbi_112702678	0.000482508	0	0	0	0.00361727	0	0	0.00352607	0	0	0	0
ncbi_112703999	ncbi_112703999	0.0155732	0.00943941	0.011952	0.00347254	0.0128241	0	0.0026611	0.0117277	0.0268176	0	0.0386836	0
ncbi_112702696	ncbi_112702696	0.000746907	0.00166094	0	0.00387719	0	0	0	0	0.00337316	0	0	0
ncbi_112702732	ncbi_112702732	2.56087	2.12113	0.80282	0.366059	0.679075	2.25525	0.342148	1.87804	2.43265	1.91309	1.01435	0.613045
ncbi_112702742	ncbi_112702742	0.00262193	0	0	0	0	0.00132092	0	0	0	0	0.0232628	0
ncbi_112702775	ncbi_112702775	0.2627	0.173412	0.493547	0.384644	0.386866	0.230595	0.362318	0.18756	0.223312	0.301871	0.218568	0.373986
ncbi_112701280	ncbi_112701280	0	0	0.000872134	0	0	0	0.000965946	0	0	0	0	0
ncbi_112702817	ncbi_112702817	0.515565	0.352848	0.193168	0.0939714	0.158303	0.323471	0.0667359	0.271155	0.496074	0.289641	0.182388	0.137463
ncbi_112702846	ncbi_112702846	0.376049	0.311182	0.147701	0.0870694	0.120548	0.391721	0.0848141	0.278201	0.355542	0.388918	0.244237	0.136731
ncbi_112702857	ncbi_112702857	0.317835	0.378303	0.172157	0.107106	0.168024	0.420237	0.0931986	0.333695	0.409238	0.284643	0.657014	0.31183
ncbi_112702869	ncbi_112702869	0.0260319	0.0146974	0.0247057	0.0358406	0.003942	0.0180481	0.0427647	0.0163234	0.0252134	0.0268528	0.0215001	0.101132
ncbi_112702923	ncbi_112702923	0.0159648	0.00917381	0.0357871	0.0392866	0.0288205	0.021802	0.0423082	0	0.0137553	0.0510834	0.057746	0.102769
ncbi_112702931	ncbi_112702931	0.222032	0.205625	0.115724	0.17979	0.123506	0.291665	0.162809	0.192332	0.19424	0.178323	0.109517	0.43424
ncbi_112702958	ncbi_112702958	0.00589612	0.00276876	0.00534478	0.0043287	0	0.00540667	0.0015664	0	0.0369381	0.0207244	0.0349343	0
ncbi_112702969	ncbi_112702969	0.00902248	0.0110736	0.0181649	0.00759074	0.0169171	0.00692212	0	0.00297698	0.00419839	0.0151508	0.0278215	0
ncbi_112702981	ncbi_112702981	0.109453	0.0880587	0.0514641	0.0699103	0.0414786	0.0768332	0.0617602	0.122455	0.161696	0.0973365	0.034793	0.110148
ncbi_112703002	ncbi_112703002	0.0374046	0.033469	0.0421136	0.00419382	0.0279178	0.0129271	0.00286606	0.0508439	0.146241	0.0431366	0.0927847	0
ncbi_112701458	ncbi_112701458	0.0635883	0.0600368	0.0325347	0.00888273	0.0187998	0.0396835	0.0113312	0.117708	0.0201561	0.0883455	0.0696547	0.015851
ncbi_112703068	ncbi_112703068	0.0461825	0.0357918	0.0291702	0.0154488	0.0358918	0.0333629	0.012417	0.0157391	0.0449155	0.0241462	0.0300409	0
ncbi_112703080	ncbi_112703080	0.0109115	0.00704847	0.0224462	0.0312164	0.0319269	0.0168497	0.0242416	0	0	0.0124731	0	0.0734663
ncbi_112703095	ncbi_112703095	0.276562	0.189932	0.109281	0.0979578	0.0540739	0.224977	0.104975	0.146992	0.227901	0.286057	0.12506	0.127591
ncbi_112703102	ncbi_112703102	0.0832985	0.087757	0.0303707	0.00832228	0.0354532	0.078128	0.00866026	0.158273	0.108671	0.0195183	0.02598	0
ncbi_112703103	ncbi_112703103	0.00115701	0.00109143	0	0.00170682	0.00538721	0	0.00119016	0	0	0	0	0
ncbi_112703110	ncbi_112703110	0.00662734	0.00309113	0.00677528	0.0184036	0.00314965	0.00932295	0.0090123	0	0	0	0	0.0076537
ncbi_112704095	ncbi_112704095	0	0	0	0.00159179	0	0	0.00262008	0	0	0	0	0
ncbi_112703129	ncbi_112703129	0.0174823	0.0203998	0.0132817	0.00188288	0.00375765	0.0280952	0.00148301	0	0.0666804	0.0384349	0.0165283	0.0271876
ncbi_112704098	ncbi_112704098	0.000717731	0	0	0	0	0	0	0	0	0	0	0
ncbi_112704106	ncbi_112704106	0.0114989	0.00150399	0.00481338	0.00390981	0.0191761	0.00369459	0.00173804	0	0.0144182	0	0.0195578	0.010372
ncbi_112703222	ncbi_112703222	0.013546	0.00886042	0.00793142	0.00247701	0.00728693	0.00906748	0	0.060959	0.0189754	0.00801919	0	0.0222623
ncbi_112703242	ncbi_112703242	0.0245997	0.0144966	0.0632861	0.0557199	0.0457473	0.0188563	0.0838448	0.021036	0.0112366	0.0194165	0	0.0760823
ncbi_112704113	ncbi_112704113	0.000533195	0.00253314	0.00588101	0.00158663	0	0	0.00390095	0	0.0128008	0.0112759	0	0
ncbi_112703263	ncbi_112703263	0.0290422	0.0286533	0.0107549	0.00359279	0.0149539	0.0182848	0.00115161	0.032869	0.00759996	0.0044083	0	0
ncbi_112703282	ncbi_112703282	0.0760077	0.0786411	0.00597308	0.00100299	0.00967471	0.0478857	0.00246331	0.0184672	0.0698993	0.0328919	0.0160399	0
ncbi_112703328	ncbi_112703328	0.00855991	0.0104267	0.00170645	0	0.00358636	0.00367252	0.000908503	0.0211989	0.0137628	0	0	0
ncbi_112703329	ncbi_112703329	0.0059467	0.00747481	0.0125586	0.00837689	0.0179715	0.00750705	0.0191674	0	0	0.0198563	0	0.00510445
ncbi_112703330	ncbi_112703330	0.00862842	0.00761336	0.00787288	0.00361429	0.00672043	0.00221183	0.00651811	0	0.00829204	0.00563206	0.0126446	0.00551693
ncbi_112703348	ncbi_112703348	0.0691917	0.026986	0.0220517	0.0156876	0.0112991	0.0727783	0.00822254	0.0217091	0.0230644	0.0474935	0.0227956	0
ncbi_112703349	ncbi_112703349	0.000746907	0	0	0	0	0	0	0	0	0	0	0
ncbi_112703367	ncbi_112703367	0.00426795	0.004704	0.00237684	0	0	0.00553633	0	0	0.00400853	0	0	0
ncbi_112703413	ncbi_112703413	0.0176511	0.0122019	0.00913351	0.00333105	0	0.00719079	0.00760316	0.023714	0.0257471	0.0362556	0	0
ncbi_112703446	ncbi_112703446	0.00412026	0.00131808	0.00261357	0.00532921	0	0	0.00110906	0	0	0	0	0
ncbi_112703531	ncbi_112703531	0.322332	0.190619	0.179586	0.110761	0.136684	0.414685	0.0955627	0.2888	0.455479	0.293214	0.246488	0.220719
ncbi_112703573	ncbi_112703573	1.22469	0.882037	0.204586	0.0983023	0.167921	1.12999	0.104495	0.856965	0.851791	1.1519	0.40537	0.159871
ncbi_112703578	ncbi_112703578	0.097122	0.0763849	0.0124043	0.00208065	0.00892898	0.0514125	0.00186917	0.02766	0.144526	0.0839369	0	0.0348849
ncbi_112703585	ncbi_112703585	0.0102127	0.0149561	0	0	0	0.00293588	0	0.0367747	0.0259855	0.00515198	0	0
ncbi_112701659	ncbi_112701659	0.000523473	0	0	0	0	0	0	0	0	0	0	0
ncbi_112703640	ncbi_112703640	0.00142519	0	0	0	0	0	0	0	0	0	0	0
ncbi_112704162	ncbi_112704162	0.00068102	0	0	0	0	0	0	0	0	0.0206986	0	0
ncbi_112703669	ncbi_112703669	0.00434642	0.00605485	0.0101549	0.0036288	0.00984468	0.00743816	0.00130698	0	0	0	0	0
ncbi_112705534	ncbi_112705534	0.23357	0.178521	0.0717658	0.0195836	0.0682919	0.16262	0.0107527	0.131464	0.389913	0.218254	0.182368	0.00538164
ncbi_112705569	ncbi_112705569	0.531501	0.39458	0.329158	0.113636	0.190734	0.435846	0.101107	0.404311	0.508047	0.338062	0.227101	0.137043
ncbi_112705574	ncbi_112705574	0.00063644	0	0.00111032	0.00107852	0.00322359	0.00341815	0	0	0	0	0	0
ncbi_112705575	ncbi_112705575	0.0394057	0.0303222	0.069745	0.0951055	0.0627287	0.0256075	0.0959659	0	0.0810572	0.102123	0.0461659	0.0722784
ncbi_112708299	ncbi_112708299	0	0.00154428	0	0	0	0	0	0	0	0	0	0
ncbi_112705602	ncbi_112705602	0.000265442	0	0	0	0	0	0	0	0	0	0	0
ncbi_112705608	ncbi_112705608	0.00504262	0.00243809	0.00796274	0.00317231	0.00376326	0.00644003	0.00307288	0	0.0434372	0	0	0
ncbi_112705621	ncbi_112705621	0.0337576	0.0179174	0.0279018	0.016139	0.0191525	0.0144072	0.0302926	0.0190813	0.0165931	0.0279115	0	0.0250996
ncbi_112705641	ncbi_112705641	0.0086001	0.00157974	0.010534	0.00192815	0.00403897	0.00260367	0.0102833	0	0.00455821	0.00405851	0.0169779	0.0171823
ncbi_112705709	ncbi_112705709	0.0082043	0.0108247	0.00696551	0.00452933	0.016634	0.00648479	0.00319417	0.0148291	0.00616926	0	0	0
ncbi_112705718	ncbi_112705718	0.134225	0.0968372	0.0686958	0.0628144	0.0305324	0.0769711	0.0801523	0.0899734	0.107119	0.0494441	0.0248199	0.0427872
ncbi_112705798	ncbi_112705798	0.000719417	0	0	0	0	0	0	0	0	0	0	0
ncbi_112705853	ncbi_112705853	0.293096	0.197623	0.108824	0.0694387	0.128055	0.27999	0.0843768	0.129412	0.241879	0.238748	0.146447	0.0391886
ncbi_112708317	ncbi_112708317	0.000515253	0	0.00224763	0.00188156	0	0	0	0	0	0	0	0
ncbi_112705857	ncbi_112705857	0	0	0.00143284	0	0	0	0	0	0	0	0	0
ncbi_112705883	ncbi_112705883	0.000941152	0	0	0	0	0	0	0	0.00374768	0	0	0
ncbi_112705947	ncbi_112705947	0.0417036	0.0266671	0.0104989	0.00387465	0.00344251	0.01865	0	0.0427707	0.130585	0.029736	0	0
ncbi_112705948	ncbi_112705948	0	0	0	0.0009307	0	0	0	0	0	0	0	0
ncbi_112705954	ncbi_112705954	0.0954048	0.0617242	0.0245367	0.0198998	0.0165714	0.0660177	0.0144658	0.0752747	0.0849601	0.0580436	0.00990563	0.0160456
ncbi_112705962	ncbi_112705962	0.00777842	0.00291504	0.00287548	0.0028591	0	0.00179322	0.00404782	0	0.0134638	0	0	0
ncbi_112705992	ncbi_112705992	1.48663	1.04333	0.848047	0.265353	0.555553	1.07514	0.205831	1.03755	1.07381	0.885284	1.0077	0.354978
ncbi_112705995	ncbi_112705995	0.0013155	0.0015601	0.0017676	0	0	0.00409189	0	0.0157839	0	0	0	0
ncbi_112706057	ncbi_112706057	34.2375	22.8175	62.484	44.5427	51.5004	40.2886	40.2135	23.5994	49.2926	32.0871	43.8504	31.9345
ncbi_112706083	ncbi_112706083	0.013536	0.00449167	0.00177694	0	0	0.0128691	0	0.0247108	0.0498633	0.0287856	0	0
ncbi_112705007	ncbi_112705007	0	0	0	0.00138468	0.00321536	0	0	0	0	0	0	0
ncbi_112706135	ncbi_112706135	0	0.00148101	0.000772519	0	0	0	0	0	0	0	0	0
ncbi_112708330	ncbi_112708330	0.000439567	0	0	0	0	0	0	0.014861	0	0	0	0
ncbi_112706142	ncbi_112706142	0.0451278	0.0213887	0.00283209	0.00381812	0	0.0174877	0.00311023	0	0.0128008	0.0394046	0	0
ncbi_112706158	ncbi_112706158	2.32779	1.75707	2.08811	1.8316	2.15713	3.17438	2.00675	1.66588	3.05019	3.08319	1.98368	1.84009
ncbi_112706175	ncbi_112706175	0.00139445	0	0.00464793	0.00153814	0	0	0.00685233	0	0	0	0.0186334	0.0139942
ncbi_112706206	ncbi_112706206	0	0	0	0.00123595	0	0	0	0	0	0	0	0
ncbi_112706220	ncbi_112706220	0.0387377	0.0345234	0.0153293	0.0152042	0	0.0167943	0.0141142	0	0.0874718	0.0341359	0.0193657	0.00708424
ncbi_112706241	ncbi_112706241	0.00327913	0.00145078	0.00140083	0.00124711	0	0.0030292	0.00235236	0	0	0	0	0
ncbi_112705040	ncbi_112705040	0.0121966	0.0158483	0.00599515	0.0060713	0.0060075	0.00553573	0.0129886	0.0464003	0.00915326	0	0	0
ncbi_112706249	ncbi_112706249	0.0154188	0.0146114	0.0124162	0.0136042	0.0154735	0.0107219	0.0129457	0.0034752	0.0112142	0.0305765	0	0.0325041
ncbi_112706258	ncbi_112706258	0.0382202	0.0353938	0.0197161	0.0169063	0.0120254	0.0361072	0.0383728	0.0412029	0.0095801	0.0324209	0	0.0224618
ncbi_112706274	ncbi_112706274	0.0118475	0.013771	0.00285649	0.00138468	0	0.00971896	0.00282535	0.0195214	0	0	0	0
ncbi_112706282	ncbi_112706282	0.00120714	0.00319287	0	0	0.00343938	0.00284337	0	0	0	0	0	0
ncbi_112708347	ncbi_112708347	0.00455459	0.00162674	0.00395512	0.000826051	0.00369695	0.00579061	0	0	0.0429237	0.0240421	0	0.0221021
ncbi_112706363	ncbi_112706363	0.0188411	0.0206571	0.0151006	0.00379357	0.0107239	0.0177337	0.00215392	0	0.0500203	0.0113472	0	0
ncbi_112706368	ncbi_112706368	0.028989	0.024226	0.0623207	0.0996173	0.0564136	0.0173703	0.0842615	0.0294073	0.0446903	0.0249169	0.0452546	0.0407269
ncbi_112706389	ncbi_112706389	0.141684	0.0689377	0.347417	0.309726	0.243445	0.120685	0.35745	0.0207477	0.127776	0.0685311	0.179502	0.14088
ncbi_112706392	ncbi_112706392	0.000785881	0.0016819	0.000992646	0.00137689	0	0	0.00138557	0	0	0	0	0
ncbi_112706395	ncbi_112706395	0.052512	0.0422375	0.0569874	0.0208289	0.0226209	0.0920235	0.0150584	0.0691083	0.142114	0.0738083	0.120217	0.0102475
ncbi_112706399	ncbi_112706399	0.000421227	0	0	0	0	0	0	0	0.00829204	0	0	0
ncbi_112706400	ncbi_112706400	0.00554471	0.000837319	0.00335825	0.00201913	0.00725194	0.0100744	0.00329186	0	0	0.00904571	0	0
ncbi_112706402	ncbi_112706402	0.0149921	0.0109863	0.00389876	0.00107636	0.00750129	0.00916649	0.00382106	0	0	0.0510503	0	0
ncbi_112706444	ncbi_112706444	2.00034	1.43984	1.62944	0.987481	1.48577	1.84794	0.842691	1.41494	2.25862	1.75872	1.3907	1.11984
ncbi_112706446	ncbi_112706446	0.0672494	0.0508746	0.0201957	0.00663149	0.0160277	0.0844473	0.00608173	0.0244832	0.154132	0.149456	0.0479754	0.0345652
ncbi_112706479	ncbi_112706479	0.0630749	0.0440088	0.0803261	0.075079	0.0661057	0.0749042	0.0553491	0.0276372	0.0871679	0.037932	0.0105087	0
ncbi_112706494	ncbi_112706494	0.137628	0.133592	0.0455573	0.0533028	0.066628	0.0758785	0.0275699	0.227308	0.0890046	0.103452	0.0710261	0.115603
ncbi_112706520	ncbi_112706520	0.00472191	0.00661272	0	0.00473872	0.00267642	0	0.000952472	0.0166371	0.00796796	0	0.0206924	0
ncbi_112706521	ncbi_112706521	0.00662792	0.00328025	0.0103312	0.011721	0	0.00927475	0.0148209	0	0.00717528	0.00512878	0	0
ncbi_112706574	ncbi_112706574	0.181512	0.14974	0.0512923	0.0291985	0.0485727	0.142316	0.0206169	0.113029	0.162706	0.144009	0.185969	0.0199695
ncbi_112706590	ncbi_112706590	0.000715495	0	0	0	0	0.00110923	0	0	0.00511731	0	0	0
ncbi_112706594	ncbi_112706594	0.301449	0.198826	0.131872	0.0855969	0.120698	0.247055	0.118851	0.178655	0.215476	0.268244	0.0183324	0.154363
ncbi_112706599	ncbi_112706599	0.207897	0.103075	0.688422	0.784178	0.555565	0.255441	1.01501	0.169704	0.543687	0.249474	0.599325	0.40048
ncbi_112706602	ncbi_112706602	0.00345261	0.00406616	0.0054111	0.00318438	0.00357786	0	0.00201153	0	0	0	0	0
ncbi_112706603	ncbi_112706603	0.000257554	0	0	0.0011661	0	0.00515469	0.00238142	0.0134144	0	0	0	0
ncbi_112706621	ncbi_112706621	0.263028	0.179614	0.162767	0.0568372	0.131839	0.196869	0.0524439	0.148324	0.428728	0.276879	0.164348	0.0343087
ncbi_112706635	ncbi_112706635	0.0689355	0.0364462	0.0850865	0.0861915	0.05694	0.0513753	0.0767778	0.0431245	0.111662	0.0577939	0.0480596	0.0942738
ncbi_112706634	ncbi_112706634	0.0330728	0.0257013	0.0218881	0.0152053	0.0235942	0.0362401	0.0247854	0.0380558	0.0335015	0.0545987	0.021694	0.0135521
ncbi_112706641	ncbi_112706641	0	0.00157857	0.00166498	0	0	0	0	0	0	0	0	0
ncbi_112706647	ncbi_112706647	0.00141351	0	0	0	0.00663463	0	0	0	0	0	0	0
ncbi_112706646	ncbi_112706646	0.0338253	0.0326339	0.0488351	0.0507709	0.015993	0.0273006	0.0321727	0.0173328	0.0686654	0.113479	0.0404848	0.057498
ncbi_112706675	ncbi_112706675	0.275699	0.212023	0.0529105	0.0320079	0.0588982	0.214412	0.0384557	0.0839684	0.20877	0.206416	0.0986688	0.041287
ncbi_114924315	ncbi_114924315	0.211829	0.155459	0.125671	0.0748443	0.129165	0.127955	0.0850263	0.122675	0.344097	0.109787	0.104332	0.0827662
ncbi_114924316	ncbi_114924316	0.0252417	0.0256806	0.00488752	0.0041332	0	0.0203509	0.00171831	0.00382239	0.0163973	0	0	0
ncbi_112706692	ncbi_112706692	0.118593	0.0968027	0.0776131	0.0348188	0.02624	0.107406	0.0263082	0.154102	0.0904073	0.132494	0.0124844	0.0482843
ncbi_112705161	ncbi_112705161	0.109684	0.0745809	0.141947	0.0879213	0.108232	0.195493	0.0543802	0.0341041	0.127284	0.164103	0.0768995	0.0599779
ncbi_112706708	ncbi_112706708	0.000369696	0.00103076	0	0	0	0	0	0	0	0	0	0
ncbi_112706721	ncbi_112706721	0.52413	0.330984	0.168452	0.11683	0.171674	0.513377	0.0658642	0.287582	0.679799	0.422467	0.318092	0.195153
ncbi_112706723	ncbi_112706723	0.0048583	0	0.00111199	0.000796131	0.00536045	0.00198059	0.00933378	0	0.0485421	0.0186478	0	0
ncbi_112706751	ncbi_112706751	0.0641334	0.0714486	0.047854	0.0661785	0.0621667	0.0724944	0.0647315	0.113559	0.0986697	0.0397976	0.0756159	0.0616936
ncbi_112706760	ncbi_112706760	0.119707	0.0779876	0.0886251	0.0447075	0.107983	0.197688	0.0384271	0.0627304	0.207261	0.0943829	0.170941	0.0249912
ncbi_112706767	ncbi_112706767	0.0626083	0.0358303	0.194381	0.0913711	0.128246	0.0928748	0.0514006	0.0651137	0.132057	0.0702282	0.0614029	0.0160456
ncbi_112706773	ncbi_112706773	0	0.000940322	0	0.00356553	0	0	0.00130729	0	0.0143036	0	0	0
ncbi_112706774	ncbi_112706774	0.00367838	0.00393625	0	0.00320119	0	0	0	0	0.0117484	0.00524982	0	0
ncbi_112706777	ncbi_112706777	0.012851	0.00540209	0.0106632	0.0133369	0.0160739	0.00704032	0.0131127	0.0240877	0.00519115	0	0	0.0186571
ncbi_112706797	ncbi_112706797	0.00746542	0.00205904	0.00744225	0.00380676	0.0111532	0.00990049	0.00490298	0	0.0103805	0	0	0.0223595
ncbi_112706800	ncbi_112706800	0.0116043	0.00761445	0.013091	0.00701374	0.00823891	0.00932461	0.0138416	0.00352607	0.00784129	0.0278305	0	0.0369448
ncbi_112706801	ncbi_112706801	0.0772103	0.0466814	0.0816779	0.109627	0.0515772	0.0636261	0.106891	0.0162373	0.0436016	0.0569351	0.0651016	0.0483842
ncbi_112705200	ncbi_112705200	0	0.00129487	0	0	0	0	0	0	0	0	0	0
ncbi_112706826	ncbi_112706826	0	0.00142557	0	0	0	0	0	0	0	0	0	0
ncbi_112706840	ncbi_112706840	0.0166178	0.0106382	0.0338812	0.0389077	0.0278894	0.0104225	0.0420768	0.00384734	0.00829204	0.0451304	0.0105087	0.0354366
ncbi_112706841	ncbi_112706841	0.0052237	0.00393646	0.00142621	0	0	0	0	0	0	0	0.0162205	0
ncbi_112706870	ncbi_112706870	1.03936	0.671654	0.776314	0.957987	0.734357	1.196	0.968054	0.69534	0.833541	1.32962	0.507791	1.39646
ncbi_112706884	ncbi_112706884	0.000610024	0	0	0	0	0	0	0	0	0	0	0
ncbi_112705217	ncbi_112705217	0	0	0.00257084	0.0010489	0	0	0	0	0	0	0	0
ncbi_112706908	ncbi_112706908	0.00709995	0.00389341	0.00738137	0.00237097	0	0.00367252	0	0.0231038	0.0760611	0	0	0.0189876
ncbi_112706911	ncbi_112706911	0.00203112	0.00304794	0	0	0.00358296	0.00114125	0	0	0.00388874	0	0	0
ncbi_112706913	ncbi_112706913	0.05157	0.0502889	0.0428622	0.010036	0.0568955	0.0573487	0.0110559	0.0241815	0.0619926	0.0396061	0.112973	0.0829909
ncbi_112706914	ncbi_112706914	0.00116637	0.00574203	0.00327694	0.00235788	0.00759146	0.00275123	0	0	0	0.00515198	0	0
ncbi_112706926	ncbi_112706926	0.0212992	0.00939484	0.00354563	0	0.00370239	0.0217504	0.00278979	0.0209379	0.119408	0.0749816	0	0
ncbi_112706937	ncbi_112706937	0.0022833	0.00276497	0.00282334	0.00986325	0.00169918	0.0080444	0.00919636	0.0218117	0	0	0	0
ncbi_112706944	ncbi_112706944	0.0176345	0.0153259	0.00622447	0.00136399	0.0135391	0.0131307	0.00347116	0.00376626	0.0201078	0.0185741	0	0
ncbi_112706955	ncbi_112706955	0.00930187	0.0093603	0.0121092	0.00783422	0.00799957	0.00732175	0.0108288	0	0.079776	0.00413212	0.0179545	0
ncbi_112706971	ncbi_112706971	0.00219179	0.00102581	0.000940893	0.00104099	0.00779125	0	0	0	0	0	0	0
ncbi_112706986	ncbi_112706986	0.0586586	0.0474758	0.035841	0.00916572	0.0149751	0.0446008	0.0047591	0.171427	0.0677393	0.0198932	0.0317785	0.0603048
ncbi_112705248	ncbi_112705248	0	0	0	0	0	0	0.00144792	0	0	0	0	0
ncbi_112707011	ncbi_112707011	0.00209041	0	0	0.0018948	0	0	0.00166839	0	0	0	0	0
ncbi_112707031	ncbi_112707031	0.0154156	0.00605657	0.01383	0.00198691	0	0.010611	0.00346075	0	0.0206907	0	0.0171332	0
ncbi_112705266	ncbi_112705266	0.00156963	0.00153318	0.00295938	0.00115509	0	0	0	0	0	0	0	0.00972214
ncbi_112707038	ncbi_112707038	0.0297802	0.0197018	0.0120467	0.00770896	0.0118912	0.0327657	0.0102547	0.0506845	0.02068	0.0466266	0.101883	0.0273028
ncbi_112707044	ncbi_112707044	0.211254	0.154911	0.157117	0.162485	0.210646	0.247181	0.266058	0.101144	0.157446	0.301961	0.152413	0.11502
ncbi_112707052	ncbi_112707052	0.039244	0.0237052	0.0250372	0.0103628	0.015522	0.00998207	0.00173293	0.0419403	0.193625	0.040093	0.0227956	0
ncbi_112707053	ncbi_112707053	0.00855017	0.00409738	0.0253845	0.00559004	0.0225872	0.00544095	0.00540557	0	0.0651772	0	0	0
ncbi_112707062	ncbi_112707062	0.476211	0.337657	0.192377	0.0751628	0.18814	0.458989	0.0647035	0.320831	0.628712	0.423857	0.186953	0.115699
ncbi_112707106	ncbi_112707106	0.0673061	0.0495377	0.015836	0.00912191	0.00710435	0.103815	0.00804423	0.0536271	0.0833712	0.230009	0.0189732	0
ncbi_112708404	ncbi_112708404	0.594528	0.470375	0.518993	0.152853	0.407058	0.360815	0.11565	0.400187	0.551875	0.189237	0.535405	0.239606
ncbi_112708405	ncbi_112708405	0.0223101	0.0266894	0.00560721	0.00251872	0	0.0222253	0	0	0.0337274	0.0209131	0.0448956	0
ncbi_112707139	ncbi_112707139	0.000411786	0	0	0	0	0	0	0	0	0	0	0
ncbi_112707145	ncbi_112707145	0.133459	0.0763413	0.0907233	0.0457062	0.0800985	0.128189	0.0152048	0.0478507	0.158956	0.100056	0.124931	0.0218142
ncbi_112707147	ncbi_112707147	0.0252957	0.0188773	0.00962983	0.00319906	0.0165844	0.0218224	0.0020058	0.0292187	0.0654273	0.0234376	0.0158498	0
ncbi_112707156	ncbi_112707156	0.123348	0.089728	0.327735	0.322255	0.312373	0.129871	0.305128	0.0737905	0.0731886	0.18314	0.141963	0.23113
ncbi_112707163	ncbi_112707163	0.00116852	0	0	0	0	0	0	0	0	0	0.0127522	0
ncbi_112707171	ncbi_112707171	0.0765371	0.0512582	0.0457547	0.0280022	0.0513514	0.0631364	0.0265165	0.0674034	0.0689373	0.0647138	0.0410901	0
ncbi_112707175	ncbi_112707175	0.0282902	0.0201888	0.0399718	0.0502059	0.027287	0.0176471	0.0691788	0	0.0445408	0.0530729	0.049254	0.0765783
ncbi_112707178	ncbi_112707178	0.011215	0.00992751	0.0422869	0.0300056	0.00665749	0.0147921	0.0264965	0.0172269	0.0450293	0.0308496	0.0476398	0
ncbi_112707188	ncbi_112707188	0.00312616	0.00404692	0.00093708	0	0	0.00116257	0	0.00546475	0.0043084	0	0	0
ncbi_112707199	ncbi_112707199	0.192496	0.122243	0.0409394	0.0303222	0.0639503	0.114553	0.0315064	0.134445	0.247359	0.203017	0.0728746	0.151692
ncbi_112707218	ncbi_112707218	0.127784	0.118177	0.0121228	0.00539669	0.00749111	0.0878674	0.01798	0.209815	0.118622	0.0431498	0.0162698	0.0289728
ncbi_112707266	ncbi_112707266	0.0123342	0.00964204	0.0601198	0.0684032	0.0534565	0.0167716	0.0840499	0.0270231	0.0184334	0.0371321	0.0596939	0.0739869
ncbi_112707272	ncbi_112707272	2.12851	1.38948	2.02127	1.03357	1.67565	2.35343	0.789371	1.3513	2.88355	1.76701	1.45256	0.929029
ncbi_112707290	ncbi_112707290	0.000236533	0	0	0	0	0	0	0	0.0214822	0	0	0
ncbi_112707339	ncbi_112707339	0.00461192	0.00188647	0.0100819	0.000964541	0	0.00128649	0	0.00297698	0.00542121	0	0	0
ncbi_112707370	ncbi_112707370	0.0288812	0.030172	0.00412866	0.00222063	0.0105151	0.0359983	0.00269104	0.0421961	0.0516234	0.0523404	0.0377805	0
ncbi_112707372	ncbi_112707372	4.11314	2.96384	4.72194	2.76601	3.58291	4.35212	1.96249	3.02118	5.3234	3.45485	3.29608	2.14803
ncbi_112707427	ncbi_112707427	0.001252	0	0.000889753	0.0012351	0	0	0	0	0	0	0	0
ncbi_112707437	ncbi_112707437	4.35625	3.78861	6.27518	9.56809	8.2375	7.75154	6.71771	3.94056	12.2575	6.10971	11.0536	5.57861
ncbi_112707451	ncbi_112707451	0.0919457	0.0619559	0.0284991	0.043225	0.0432387	0.0507152	0.0424673	0.100413	0.0351171	0.0540606	0.072169	0.0846577
ncbi_112707460	ncbi_112707460	0.0575067	0.0608382	0.0408253	0.015979	0.0195532	0.0420989	0.00201632	0.0345603	0.0713277	0.0598623	0.0446292	0.0155738
ncbi_112707467	ncbi_112707467	0.0030884	0.00396349	0.00229219	0.00208965	0.00989352	0.00354842	0.00237072	0.0218461	0	0	0.0147628	0
ncbi_112707468	ncbi_112707468	0.291469	0.216104	0.137802	0.0617609	0.148798	0.258703	0.0850682	0.264307	0.237682	0.25042	0.197881	0.0763887
ncbi_112707475	ncbi_112707475	0.000533505	0.00275376	0	0	0	0	0	0	0	0	0	0
ncbi_112707487	ncbi_112707487	0.000410132	0	0	0	0	0	0	0	0	0	0	0
ncbi_112707551	ncbi_112707551	0.153869	0.129579	0.193051	0.240438	0.146277	0.132863	0.180938	0.0668662	0.165466	0.205594	0.149606	0.30135
ncbi_112707589	ncbi_112707589	0.00975389	0.0106264	0.00767884	0.005445	0.00238036	0.0193089	0.00118814	0	0	0.0492101	0	0
ncbi_112707610	ncbi_112707610	0.00114228	0	0	0	0	0.00110248	0	0	0	0.00563882	0	0
ncbi_112707626	ncbi_112707626	0.125797	0.0700672	0.0410794	0.0257364	0.0468454	0.0620105	0.0236788	0.120085	0.103159	0.108913	0	0.0490306
ncbi_112707658	ncbi_112707658	0.213956	0.152451	0.167047	0.163563	0.164871	0.159519	0.180712	0.214372	0.219937	0.24434	0.118062	0.203367
ncbi_112707688	ncbi_112707688	0.0146983	0.0140306	0.00376251	0.00344363	0.0121031	0.0157497	0.00502379	0	0	0.0139444	0.0114746	0
ncbi_112707695	ncbi_112707695	0.0013266	0	0.00668084	0	0	0	0.00222054	0	0	0	0.0286222	0
ncbi_112707697	ncbi_112707697	0.0413851	0.025495	0.00138769	0	0	0.0175531	0.00326483	0.066228	0.0214372	0.0658685	0	0
ncbi_112707703	ncbi_112707703	0.00172137	0.00141516	0.00161413	0.00279196	0.00383979	0	0	0	0	0	0	0
ncbi_112707706	ncbi_112707706	0.0192555	0.00925785	0.0050201	0.00185676	0.0039606	0.0181393	0.00365965	0	0	0.0118019	0	0
ncbi_112707715	ncbi_112707715	0.133566	0.101712	0.030027	0.0148493	0.0181437	0.105597	0.00203382	0.0884007	0.129579	0.0910103	0.0876162	0
ncbi_112707768	ncbi_112707768	0.115808	0.0961871	0.0601545	0.0552956	0.0347274	0.0913698	0.0336077	0.0739599	0.131858	0.0786437	0.0303272	0.011421
ncbi_112707793	ncbi_112707793	0.000573468	0.00153318	0	0	0	0.00110879	0	0	0	0	0	0
ncbi_112705438	ncbi_112705438	0	0	0	0	0	0.00114991	0	0	0	0	0	0
ncbi_112707880	ncbi_112707880	0.0624021	0.0420862	0.128479	0.109688	0.0999925	0.0577295	0.154058	0.0254021	0.0398646	0.0441263	0.098973	0.0648405
ncbi_112707888	ncbi_112707888	0.00047161	0	0.00128996	0	0	0	0	0	0	0	0	0
ncbi_112708474	ncbi_112708474	0	0	0	0	0	0	0	0	0	0.0241296	0	0
ncbi_112708477	ncbi_112708477	0.00237268	0.00137413	0	0.00189214	0	0.00141409	0	0	0.0286835	0	0	0
ncbi_112707954	ncbi_112707954	0.00822968	0.00764764	0.0101229	0.00615238	0.00362596	0.00713962	0.00224523	0	0.0362602	0.0107381	0.0245336	0.0137357
ncbi_112707955	ncbi_112707955	0.00942727	0.0215309	0.0101034	0.00447878	0	0.00867099	0	0.0502954	0.0510683	0.0044083	0.0177714	0
ncbi_112707969	ncbi_112707969	12.5668	9.69369	11.7047	8.31965	10.9527	10.5744	5.64721	9.71474	12.2106	10.7739	9.60952	6.31281
ncbi_112705460	ncbi_112705460	0.00146238	0.00116858	0.00164353	0.00108832	0	0.00575589	0	0	0	0	0	0
ncbi_112708481	ncbi_112708481	0	0	0	0.000757708	0	0	0	0	0.0074316	0	0	0
ncbi_112708030	ncbi_112708030	0.116296	0.0773418	0.112321	0.104118	0.0928192	0.105115	0.0906803	0.049827	0.131585	0.0227161	0.132785	0.0976882
ncbi_112708063	ncbi_112708063	0.130651	0.0646307	0.128196	0.113429	0.0988841	0.0812081	0.12506	0.0770406	0.124326	0.157881	0.152906	0.13292
ncbi_112708065	ncbi_112708065	0.0137568	0.0119203	0	0	0	0.0104517	0.00113113	0	0.0146874	0.0304494	0	0
ncbi_112708074	ncbi_112708074	0.726002	0.585748	0.125836	0.0391341	0.0890978	0.312269	0.0281867	1.00514	0.287288	0.270363	0.188014	0.143971
ncbi_112708080	ncbi_112708080	0.000837055	0	0.00628916	0	0	0	0	0.0189862	0.0470443	0	0	0
ncbi_112708491	ncbi_112708491	0.0047345	0.00282434	0.00213233	0	0	0.00704568	0	0	0	0	0	0
ncbi_112708095	ncbi_112708095	0.32821	0.242061	0.147272	0.0257503	0.0670498	0.0637401	0.019736	0.517415	0.509179	0.107546	0.0965198	0.0551552
ncbi_112708108	ncbi_112708108	0.334957	0.29424	0.23469	0.359261	0.307371	0.2855	0.31557	0.28017	0.541445	0.470732	0.314826	0.450454
ncbi_112708109	ncbi_112708109	0.00522887	0.00704615	0.00457027	0	0	0.00434	0.00271486	0	0	0.00650078	0	0
ncbi_112708119	ncbi_112708119	0.118437	0.105552	0.266568	0.293469	0.261891	0.0893566	0.376593	0.113652	0.236433	0.0732319	0.223322	0.277414
ncbi_112708121	ncbi_112708121	0.000367331	0	0.0039405	0.00064654	0.00686004	0.00152669	0.0104674	0	0	0.0315779	0.0091752	0
ncbi_112708147	ncbi_112708147	0.492006	0.386138	0.584664	0.704839	0.47162	0.449444	0.801335	0.397625	0.362565	0.312994	0.392123	0.589008
ncbi_112708165	ncbi_112708165	0.0888123	0.0689856	0.053673	0.0797843	0.0842108	0.0756335	0.0697085	0.0285093	0.0422081	0.115908	0.103494	0.067882
ncbi_112705494	ncbi_112705494	0.000577796	0.000976489	0	0	0.00385547	0	0	0	0	0	0	0
ncbi_112708194	ncbi_112708194	0.208536	0.131393	0.18871	0.150125	0.142169	0.183162	0.138481	0.0770067	0.147798	0.0992133	0.125892	0.199309
ncbi_112708203	ncbi_112708203	0.0119338	0.0015774	0.0353249	0.022098	0.0494283	0.0090899	0.0353902	0	0.0446492	0.0170542	0.0309188	0.0591722
ncbi_112708210	ncbi_112708210	0.00456617	0.00388847	0.00556848	0.00105713	0	0.00241073	0	0.0124779	0	0	0	0.00611018
ncbi_112708224	ncbi_112708224	0.000597045	0	0.00140669	0.00597682	0	0.000792351	0.00218544	0	0.00449259	0	0	0
ncbi_112708225	ncbi_112708225	0.0231132	0.022906	0.00199064	0	0.00911024	0.00825289	0	0	0.0436063	0	0.0186613	0
ncbi_112708248	ncbi_112708248	0.0381203	0.0114193	0.0858425	0.112902	0.0981976	0.0477018	0.10498	0.0292271	0.124536	0.0118444	0.0463665	0.0399745
ncbi_112708251	ncbi_112708251	0	0	0	0	0	0	0	0	0	0.00512878	0	0
ncbi_112709675	ncbi_112709675	0.0875876	0.0762872	0.0684071	0.0940357	0.0892461	0.0822842	0.0825263	0.0257909	0.0637809	0.0725825	0.0920303	0.0311765
ncbi_112709707	ncbi_112709707	0.0108764	0.00715226	0.00462987	0.00146213	0	0.0054502	0.00271132	0	0.0175045	0.0178424	0	0
ncbi_112709738	ncbi_112709738	1.70157	1.12138	2.73839	1.32232	2.22231	1.64194	0.963029	1.23238	2.08605	1.29015	1.80262	1.13351
ncbi_112712823	ncbi_112712823	0	0	0	0	0	0	0	0	0.0197552	0	0	0
ncbi_112709769	ncbi_112709769	0.00494294	0.0026315	0.0030582	0	0	0.00381183	0	0.0151041	0.00604607	0	0.0141868	0
ncbi_112709896	ncbi_112709896	0.00335313	0.00476041	0.00124733	0.00111009	0	0.00723983	0	0.0126546	0.0117484	0.0102688	0.0129193	0
ncbi_112709916	ncbi_112709916	0.000417969	0	0.00139871	0.0015268	0	0	0	0	0.0205259	0	0	0
ncbi_112712788	ncbi_112712788	0.00138578	0	0	0	0.00362944	0	0	0	0	0	0	0.0390741
ncbi_112709926	ncbi_112709926	0.0115553	0.00865361	0.0159203	0.0239505	0.00613284	0.0133801	0.0221556	0.0212756	0.00480079	0	0.0190698	0.0258112
ncbi_112709959	ncbi_112709959	0.00576054	0.00232843	0.00243127	0.0012039	0	0	0	0	0	0.00514141	0	0
ncbi_112709968	ncbi_112709968	0.008643	0.00319524	0	0	0	0.00257655	0	0	0.00773812	0	0	0
ncbi_112710026	ncbi_112710026	0.0251204	0.0117845	0.0126191	0.00858532	0.00383589	0.00854253	0.00389651	0.022179	0.0929306	0	0	0.0229497
ncbi_114924399	ncbi_114924399	0	0	0	0.00170899	0.0039134	0	0	0	0	0	0	0
ncbi_112710079	ncbi_112710079	0.177261	0.10948	0.111009	0.0397878	0.123847	0.192934	0.0283683	0.0914814	0.29647	0.243855	0.116525	0.124772
ncbi_112712872	ncbi_112712872	0.00239274	0.00166874	0.00120705	0	0	0	0	0	0	0	0	0
ncbi_112710143	ncbi_112710143	0.00156274	0.00304029	0.00493388	0.010553	0.00351133	0.000918938	0.00631428	0	0	0.0147891	0.0199284	0.0101059
ncbi_112710150	ncbi_112710150	0.138426	0.104444	0.0400753	0.0265528	0.0329997	0.131908	0.03714	0.0389985	0.0882172	0.142505	0.0589888	0.44943
ncbi_112710189	ncbi_112710189	0.163153	0.11543	0.125477	0.128255	0.103697	0.127907	0.141631	0.127562	0.162667	0.255941	0.0668834	0.0834512
ncbi_112708804	ncbi_112708804	0.000323598	0.00152659	0	0	0.00364697	0	0	0	0.00388874	0.0187153	0	0
ncbi_112708805	ncbi_112708805	0	0	0	0.0012632	0	0	0	0	0	0	0	0
ncbi_112710196	ncbi_112710196	0.104088	0.0625313	0.120237	0.154538	0.111739	0.155841	0.175484	0.0443408	0.118813	0.149445	0.116737	0.144261
ncbi_112710265	ncbi_112710265	0.0438532	0.0202658	0.0432233	0.0487314	0.024222	0.0448643	0.0430688	0.0155971	0.0451994	0.05996	0	0.0194189
ncbi_112710292	ncbi_112710292	0.0571795	0.068457	0.0140816	0.00720036	0.0252735	0.108143	0.00805717	0.0607742	0.0422857	0.148696	0.00978145	0.0728064
ncbi_112710357	ncbi_112710357	0.0299108	0.0241666	0.00455646	0.00462311	0.0034838	0.0227258	0.00235444	0.0191834	0.00718033	0.0378192	0	0.0727208
ncbi_112710382	ncbi_112710382	0	0	0.00136718	0	0	0	0	0	0	0	0	0
ncbi_112710407	ncbi_112710407	0.00113339	0.0016035	0	0	0	0	0	0	0	0	0	0
ncbi_112710413	ncbi_112710413	0.000932141	0.0039998	0	0	0	0	0	0	0.00442947	0	0	0
ncbi_112710416	ncbi_112710416	0.00901755	0.00310704	0	0	0	0.0113148	0.00122774	0	0.00627561	0.0313522	0	0
ncbi_112710419	ncbi_112710419	0.00116097	0	0.00178638	0	0	0	0.00153421	0	0	0	0	0
ncbi_112710424	ncbi_112710424	0.0167065	0.0111274	0.029443	0.027006	0.0144294	0.0222921	0.0368238	0	0.00740831	0.0272447	0.0312573	0.0218876
ncbi_112710429	ncbi_112710429	0.0290813	0.0220416	0.0222468	0.0172173	0.0239291	0.0381512	0.0247872	0.00846085	0.0288573	0.0197447	0.0119126	0
ncbi_112710504	ncbi_112710504	0.0558886	0.0571135	0.0187982	0.0149824	0.0168098	0.0779061	0.0155625	0.0751999	0.055244	0.0424009	0.0322367	0.0189737
ncbi_112710513	ncbi_112710513	0.0930383	0.0647169	0.0397231	0.0303755	0.0421617	0.0582073	0.021402	0.0841417	0.135048	0.116888	0.0340346	0.0630521
ncbi_112710539	ncbi_112710539	5.12146	3.77672	1.97044	1.36759	1.70908	5.15671	1.15476	3.55096	5.38295	4.41928	1.82166	2.07565
ncbi_112710560	ncbi_112710560	0.00413343	0.00210868	0.00294905	0.00213776	0	0.00163055	0.00392269	0	0	0	0.0149514	0
ncbi_112710566	ncbi_112710566	0.504796	0.432144	0.283264	0.104873	0.160449	0.437128	0.0441241	0.533802	0.932107	0.488302	0.352703	0.204127
ncbi_112710571	ncbi_112710571	0.098643	0.0659627	0.0706244	0.0403677	0.0585801	0.0701612	0.0408591	0.0961177	0.0700342	0.0447055	0.0123242	0.039706
ncbi_112710577	ncbi_112710577	0.00785663	0.00673261	0.00348849	0.00333409	0	0.00658844	0.00317827	0.0149977	0.0583607	0.0247767	0	0
ncbi_112710578	ncbi_112710578	0.00930667	0.00869869	0.00702905	0.00355418	0.00830156	0.00610905	0	0.0230724	0.0188729	0	0	0
ncbi_112710631	ncbi_112710631	0.00336822	0.00642527	0.0306762	0.0206078	0.024628	0.00707043	0.0427984	0.0034752	0	0	0.0186613	0.0177686
ncbi_112710635	ncbi_112710635	0.0356668	0.0312524	0.0215128	0.00910542	0.0162656	0.00674288	0.00222357	0.0540944	0.0170841	0.0329701	0.0325189	0
ncbi_112710646	ncbi_112710646	0.151399	0.153815	0.0890161	0.164931	0.107447	0.227797	0.132748	0.206636	0.170138	0.178124	0.116191	0.332438
ncbi_112710666	ncbi_112710666	0.00273285	0.00108753	0.00166199	0.002489	0	0.00867038	0.00144792	0	0	0.00691447	0	0
ncbi_112710671	ncbi_112710671	0.0146941	0.0133883	0.0147441	0.0167661	0.0107379	0.0174846	0.0111322	0.0169011	0.013676	0	0.0114746	0.0360869
ncbi_112710693	ncbi_112710693	0.033963	0.017019	0.0176955	0.00589819	0.0160677	0.0209963	0.0141653	0.0191892	0.0399461	0.0186201	0	0.0247226
ncbi_112710724	ncbi_112710724	0.00322007	0.001126	0.00363153	0.00421937	0.00361901	0	0	0	0	0	0	0
ncbi_112710728	ncbi_112710728	0.00988368	0.00390678	0.0153421	0.0132469	0.0150678	0.00749477	0.00428734	0	0.00773812	0.0240056	0	0.0168125
ncbi_112709060	ncbi_112709060	0.000702367	0	0	0	0	0	0	0	0	0	0	0
ncbi_112710822	ncbi_112710822	0.0210819	0.010342	0.035043	0.0349406	0.0339284	0.0125499	0.0447799	0.0206877	0.0191898	0.0219591	0	0.0527466
ncbi_112710864	ncbi_112710864	0.000726241	0	0	0	0	0.00143823	0	0	0	0.0088166	0	0
ncbi_112710872	ncbi_112710872	0.000699692	0	0	0	0	0	0	0	0	0	0	0
ncbi_112710916	ncbi_112710916	0.00472705	0.00406199	0.00345158	0.00344843	0.00438356	0.0066031	0.00108499	0	0.00512159	0.0208385	0.0271794	0
ncbi_112709152	ncbi_112709152	0	0	0	0	0.00403897	0	0.00115804	0	0	0	0	0
ncbi_112710959	ncbi_112710959	0.0644016	0.0591318	0.0227573	0.00975534	0.0463864	0.0262314	0.00496915	0.0832599	0.179464	0.0200771	0.0248117	0
ncbi_112710963	ncbi_112710963	0.134102	0.126411	0.0427334	0.0190615	0.0490727	0.0880728	0.0398342	0.100335	0.076191	0.172305	0.0615362	0.0371804
ncbi_112710989	ncbi_112710989	0.0196937	0.021695	0.0135233	0.0241324	0.0277272	0.0215736	0.0215082	0.00459079	0.0107106	0.0397215	0.0660269	0.0412191
ncbi_112709210	ncbi_112709210	0	0	0.00118463	0	0	0	0	0	0	0	0	0
ncbi_112711207	ncbi_112711207	0.265234	0.24792	0.0844723	0.0221474	0.0413388	0.157865	0.036631	0.301865	0.151232	0.17795	0.066193	0.0411942
ncbi_112709327	ncbi_112709327	0	0.00136621	0	0	0	0	0	0	0	0	0	0
ncbi_112711282	ncbi_112711282	0.1802	0.12618	0.143385	0.0930255	0.133437	0.161451	0.0480305	0.180643	0.0731115	0.177753	0.150738	0.103463
ncbi_112713042	ncbi_112713042	0.00110777	0.000599733	0	0.00236761	0.00352773	0	0	0	0	0	0	0
ncbi_112713043	ncbi_112713043	0.00145384	0	0.00392801	0.00534515	0	0.00213838	0.00855239	0	0	0	0	0.0138846
ncbi_112711292	ncbi_112711292	0.382853	0.3482	0.22168	0.145332	0.175981	0.378451	0.144251	0.402437	0.53011	0.279711	0.366699	0.264683
ncbi_112711386	ncbi_112711386	0.010624	0.00793637	0.00696851	0.0145127	0.00744459	0.0147366	0.00819251	0.0180933	0.00472294	0.00512878	0	0
ncbi_112711413	ncbi_112711413	0.00102747	0	0	0	0	0	0	0	0	0	0	0
ncbi_112711421	ncbi_112711421	0.388891	0.238808	0.684501	0.418144	0.539358	0.463765	0.419247	0.118054	0.443874	0.423596	0.585197	0.377402
ncbi_112711471	ncbi_112711471	0.000339378	0	0	0.00184293	0	0	0	0	0	0	0	0
ncbi_112711481	ncbi_112711481	0.027322	0.0225242	0.0272195	0.0397814	0.0421426	0.0321965	0.0521082	0.00464545	0.0313398	0.013923	0.0232484	0.060799
ncbi_112711486	ncbi_112711486	0.0031306	0.00261811	0	0.00337569	0.0117526	0.00177528	0.00256367	0.016285	0	0	0	0
ncbi_112711488	ncbi_112711488	0.116484	0.0968619	0.0509339	0.0760293	0.0563764	0.0987487	0.0562618	0.00770109	0.100682	0.105751	0.0793427	0.0426939
ncbi_112711490	ncbi_112711490	0.425817	0.344875	0.185779	0.117749	0.127446	0.38119	0.153875	0.341439	0.454052	0.34844	0.251093	0.234703
ncbi_112711517	ncbi_112711517	0	0	0	0	0	0	0.00394833	0.0148291	0.0111889	0	0	0
ncbi_112711523	ncbi_112711523	0	0	0	0.00103798	0	0	0	0	0	0	0	0
ncbi_112711527	ncbi_112711527	0.0218391	0.0323246	0.00703601	0.00367007	0.00341759	0.00224702	0.00990413	0.0601185	0.0270525	0.027463	0.0107779	0
ncbi_112711553	ncbi_112711553	0	0	0	0.00131696	0	0	0	0	0	0	0	0.00476211
ncbi_112711556	ncbi_112711556	0.310978	0.260853	0.0796201	0.0447626	0.0530119	0.135879	0.0408324	0.316221	0.280454	0.149187	0.0354048	0.0816622
ncbi_112711599	ncbi_112711599	0.00158785	0.00111133	0	0	0.00334939	0	0	0	0	0	0	0
ncbi_112711613	ncbi_112711613	0.0312174	0.0315213	0.0258867	0.0306589	0.0184701	0.0213893	0.0381659	0	0.0444552	0.038491	0.0320733	0.0187631
ncbi_112711635	ncbi_112711635	0.153969	0.122955	0.0673967	0.049339	0.0526805	0.140129	0.0509489	0.178806	0.213719	0.106879	0.0313706	0.0244591
ncbi_112711653	ncbi_112711653	0	0.00155896	0	0	0	0	0	0	0	0	0	0
ncbi_112711657	ncbi_112711657	0.00433836	0.00158916	0	0	0.00401321	0.00660553	0	0	0	0	0	0
ncbi_112711671	ncbi_112711671	0.0156934	0.0109113	0.0228853	0.0233556	0.0233025	0.0161762	0.0196412	0.0207808	0.0101869	0.00752482	0.0103605	0.0277118
ncbi_112711684	ncbi_112711684	0.000250258	0	0	0	0	0	0	0	0	0	0	0
ncbi_112711686	ncbi_112711686	0.092683	0.0846541	0.126603	0.0454338	0.0730779	0.0732298	0.0178717	0.0563066	0.326948	0.0868979	0.104182	0.0870176
ncbi_112711688	ncbi_112711688	0.432476	0.354014	0.833858	0.52452	0.688661	0.741569	0.471133	0.255086	0.837454	0.683228	0.568284	0.477194
ncbi_112711687	ncbi_112711687	0.00499238	0.00833953	0.0054757	0.0129523	0.0254067	0.0125021	0.00695541	0.00382239	0.0253865	0.0142186	0	0
ncbi_112711692	ncbi_112711692	0.0595667	0.0465594	0.0416986	0.0571562	0.0677409	0.0686685	0.0670687	0.0210974	0.0498566	0.0236161	0.107854	0.097226
ncbi_112711696	ncbi_112711696	0	0	0	0	0.00844474	0	0	0	0	0	0	0
ncbi_112711711	ncbi_112711711	0.00415723	0.00113924	0.00577268	0.00154476	0.00292747	0.00112463	0	0	0.0222824	0	0	0.00659175
ncbi_112711751	ncbi_112711751	0.00378992	0.00107982	0	0.00180222	0	0.0012654	0	0	0	0.0102688	0	0
ncbi_112711767	ncbi_112711767	0.125177	0.0746765	0.0652508	0.0172406	0.035019	0.16344	0.0113991	0.0376958	0.00732831	0.376968	0.0780004	0.0869523
ncbi_112713074	ncbi_112713074	0.000430706	0	0	0	0	0	0	0	0	0	0	0
ncbi_112711844	ncbi_112711844	0.00238676	0	0.00114044	0	0.00400683	0.00504056	0.00108985	0	0	0	0	0
ncbi_112711846	ncbi_112711846	0.0120314	0.00484235	0.0347354	0.0297116	0.0394165	0.0115329	0.0453422	0	0.025442	0	0	0.0187287
ncbi_112713078	ncbi_112713078	0.00046587	0.00166224	0	0	0	0	0.00148695	0	0	0	0	0
ncbi_112713079	ncbi_112713079	0.000755506	0	0	0	0	0	0	0	0	0	0	0
ncbi_112713081	ncbi_112713081	0	0.00147079	0.00326907	0	0	0	0	0	0	0	0	0
ncbi_112711907	ncbi_112711907	0	0	0	0	0	0.00117834	0	0	0	0	0	0
ncbi_112711912	ncbi_112711912	2.17181	1.32327	2.78762	1.39875	2.21658	2.19992	1.07246	1.22338	3.59507	1.82057	1.95505	1.05142
ncbi_112713085	ncbi_112713085	0.0299002	0.0235743	0.00696116	0.016293	0.00390733	0.0345022	0.0131693	0	0.0135874	0.0570976	0	0
ncbi_112711920	ncbi_112711920	0.0153624	0.0151632	0.0237141	0.0147211	0.0168022	0.0224522	0.0162442	0.0106624	0	0.0337394	0	0.0150647
ncbi_112711939	ncbi_112711939	0.28808	0.22915	0.0907676	0.0647995	0.0967505	0.324144	0.0512784	0.178944	0.2568	0.434687	0.200625	0.106076
ncbi_112712029	ncbi_112712029	0.00115901	0	0	0	0	0	0.00376922	0	0	0	0	0
ncbi_112712093	ncbi_112712093	0.00404479	0.00289319	0.00192687	0.0158187	0.0126514	0.00733359	0.0159398	0.00386937	0	0	0.0154637	0.0159791
ncbi_112712096	ncbi_112712096	0.0171233	0.00874481	0.0410724	0.0794564	0.0882007	0.024513	0.081388	0.00723259	0.0250459	0.0221271	0.0166904	0.0871997
ncbi_112712113	ncbi_112712113	0.00155706	0.00270418	0.000708599	0.0111497	0.00905209	0	0.00480955	0	0	0	0.0181812	0.0255826
ncbi_112712137	ncbi_112712137	0.143865	0.112226	0.100433	0.0490527	0.107536	0.0929564	0.0497886	0.0558344	0.159336	0.14708	0.0894218	0.197077
ncbi_112712165	ncbi_112712165	0.0422907	0.0377469	0.0562699	0.163838	0.0924112	0.051138	0.131996	0.0138018	0.0151475	0.0360701	0.149877	0.284197
ncbi_112712187	ncbi_112712187	0.0590216	0.0330701	0.026324	0.00812331	0.0216856	0.0464267	0.00922508	0.0748004	0.076337	0.0452846	0.0158633	0.0332256
ncbi_112713099	ncbi_112713099	0	0.00119879	0	0	0	0	0.00145167	0	0	0	0.0140327	0
ncbi_112709557	ncbi_112709557	0.000697038	0	0	0	0	0	0	0	0	0	0	0
ncbi_112712192	ncbi_112712192	0.00238261	0.00256376	0.0108293	0.00808356	0.0170577	0	0.00776847	0	0.0247814	0	0	0.00447277
ncbi_112712245	ncbi_112712245	0.0663465	0.0290796	0.186139	0.209598	0.121263	0.0692002	0.20118	0.0207548	0.218453	0.0615713	0.26956	0.228351
ncbi_112712292	ncbi_112712292	0.00537963	0	0.00190799	0	0	0.00705385	0	0	0.0316914	0.00524982	0	0
ncbi_112712297	ncbi_112712297	9.04739	6.33842	3.14772	1.07969	2.18377	6.09453	0.790622	5.98662	6.57215	5.96688	3.22523	2.24011
ncbi_112709588	ncbi_112709588	0	0.00166874	0	0	0	0	0	0	0	0	0	0
ncbi_112712391	ncbi_112712391	0.290803	0.195604	0.307802	0.334338	0.233295	0.334541	0.31262	0.251591	0.489648	0.325097	0.362348	0.211906
ncbi_112712396	ncbi_112712396	0.0960264	0.0916287	0.0335954	0.0167474	0.0121527	0.0525267	0.0197802	0.132398	0.0546289	0.0763693	0.0123649	0.0709469
ncbi_112712432	ncbi_112712432	0.066859	0.0778091	0.0137641	0.0188056	0.026192	0.0993715	0.0271672	0.0469644	0.0904783	0.0978002	0.152524	0.0232054
ncbi_112712434	ncbi_112712434	0.0125167	0.0117444	0.00674665	0.00586561	0.0241251	0.019425	0.00123519	0	0.012477	0.0291684	0.0178094	0.00688113
ncbi_112712436	ncbi_112712436	0.0930673	0.0834651	0.172198	0.0888158	0.189564	0.145813	0.0801351	0.0888199	0.129318	0.084522	0.215995	0.0710634
ncbi_112712453	ncbi_112712453	0.0373797	0.025173	0.0443739	0.0223956	0.0279877	0.0303585	0.0347202	0.0240897	0.022497	0.0191513	0	0.0530846
ncbi_112712460	ncbi_112712460	0.00187247	0	0.00696276	0.00139944	0	0.00170036	0	0	0.0215587	0	0	0
ncbi_112712502	ncbi_112712502	1.0012	0.807247	0.262332	0.15904	0.239156	0.662428	0.123622	0.722612	0.889773	0.5927	0.341364	0.370168
ncbi_112712544	ncbi_112712544	0.00915462	0.00234351	0.00909855	0.00121121	0	0.00762229	0	0	0.00616926	0.00453431	0	0
ncbi_112712555	ncbi_112712555	0.484197	0.361076	0.153464	0.0994031	0.129667	0.389725	0.06477	0.329248	0.544213	0.369846	0.137537	0.0861481
ncbi_112713121	ncbi_112713121	0	0	0	0	0	0	0.000882026	0	0	0	0	0
ncbi_112712567	ncbi_112712567	0.11566	0.0737956	0.0646871	0.0294615	0.0435691	0.0737552	0.0162979	0.160623	0.0629664	0.0852709	0.124479	0.00688113
ncbi_112712580	ncbi_112712580	0.349528	0.279015	0.1122	0.127074	0.125806	0.326311	0.112239	0.247868	0.20222	0.469556	0.135671	0.192865
ncbi_112712603	ncbi_112712603	0.0176799	0.00825927	0.0118097	0.00328805	0.00687948	0.0145406	0.0102726	0	0.00996125	0	0	0
ncbi_112712604	ncbi_112712604	1.17958	0.784808	1.04204	0.634823	0.794275	1.28137	0.537114	0.712024	0.912078	1.24738	0.936162	0.938304
ncbi_112709628	ncbi_112709628	0.0759446	0.0720611	0.0527745	0.0770609	0.0357026	0.109745	0.0505067	0.0468501	0.066037	0.0738287	0.070663	0.105445
ncbi_112712685	ncbi_112712685	0.0701699	0.0358429	0.158918	0.260542	0.169553	0.104429	0.192308	0.017797	0.0443966	0.125949	0.0613493	0.252717
ncbi_112712686	ncbi_112712686	0	0	0.00187132	0	0	0	0	0	0	0	0	0
ncbi_112712688	ncbi_112712688	0.000712167	0	0	0	0	0	0	0	0	0	0	0
ncbi_112712717	ncbi_112712717	0.0809395	0.0493018	0.0644407	0.0434971	0.0198573	0.112803	0.0272418	0.0180933	0.0943781	0.0618407	0.0615127	0.059664
ncbi_112712721	ncbi_112712721	0.136407	0.10165	0.059536	0.0303679	0.0280521	0.195014	0.0263592	0.074373	0.20968	0.186654	0.099147	0.0680612
ncbi_112714305	ncbi_112714305	0.0112619	0.00844965	0.00746395	0.0152568	0.0163726	0.0195777	0.0143263	0	0.0413938	0	0.0167801	0
ncbi_112714361	ncbi_112714361	0.0154988	0.010655	0.00880971	0.0132447	0	0.00588709	0.0134375	0.0482772	0.017588	0.00391441	0	0
ncbi_112714412	ncbi_112714412	0.0458773	0.0268243	0.0136633	0.021703	0.0162039	0.0632125	0.022575	0.0845955	0.0513256	0.0618947	0	0
ncbi_112718104	ncbi_112718104	0	0	0	0	0	0	0	0	0.0102175	0	0	0
ncbi_112714466	ncbi_112714466	0	0.00146574	0	0	0	0.00146965	0	0	0	0	0	0
ncbi_112714472	ncbi_112714472	0.759755	0.54842	0.350798	0.267643	0.377034	0.682015	0.270645	0.331682	0.553314	0.704433	0.202725	0.435858
ncbi_112714479	ncbi_112714479	0.0936693	0.102364	0.0221156	0.00131214	0.0217788	0.0451902	0.0062896	0.0583424	0.171604	0.0601262	0.0749022	0.00612887
ncbi_112714515	ncbi_112714515	0.0676643	0.0613221	0.0273743	0.0210186	0.0226285	0.0413615	0.00234706	0.0511839	0.0251777	0.0698365	0.0728088	0
ncbi_112714516	ncbi_112714516	2.27393	1.68493	1.86501	0.924905	1.60114	1.85197	0.650769	2.08014	2.72814	1.93474	1.54455	1.05049
ncbi_112718114	ncbi_112718114	0.0130141	0.00657645	0.00196578	0	0	0.00360132	0	0.0147817	0.00519115	0.00600351	0	0
ncbi_112714531	ncbi_112714531	0	0.00164176	0	0	0	0	0	0	0	0	0	0
ncbi_112714543	ncbi_112714543	0.142868	0.173459	0.0916423	0.0674536	0.0860805	0.154002	0.0601223	0.303876	0.0977435	0.159181	0.121264	0.0518962
ncbi_112714556	ncbi_112714556	1.98583	1.69429	1.40652	1.31424	1.51454	2.55512	1.09071	2.22791	3.53677	2.7419	3.92879	0.861034
ncbi_112714562	ncbi_112714562	0.0266329	0.0220634	0.0454448	0.0980293	0.0492151	0.0368168	0.0849614	0.0352868	0.02286	0.0359221	0.0803724	0.0446074
ncbi_112718115	ncbi_112718115	0.00151668	0	0	0.00124079	0.00337332	0.00136816	0	0	0.0144182	0.0138774	0	0
ncbi_112714567	ncbi_112714567	0.00673457	0.00669961	0.00521395	0.00153639	0.00702242	0.00394522	0.00184697	0.00314496	0.013912	0	0	0
ncbi_112714580	ncbi_112714580	0.00515235	0.00676576	0.0110639	0.000974137	0.00738635	0.0131784	0.00309443	0.0211773	0.0048144	0.0118444	0	0
ncbi_112714620	ncbi_112714620	0	0	0	0	0	0	0.00118013	0	0.0323488	0	0	0
ncbi_112714621	ncbi_112714621	0.0418136	0.0590187	0.00802176	0.00271958	0.0067337	0.0402342	0.00309402	0.0829829	0.0214201	0.0371021	0.0222927	0
ncbi_112714631	ncbi_112714631	0.0188424	0.0189863	0.0131769	0.00470431	0.0153325	0.0219031	0.00103219	0.0295892	0	0.030287	0.0123242	0
ncbi_112714640	ncbi_112714640	0.158816	0.110923	0.0635955	0.038011	0.0740122	0.17094	0.03182	0.145842	0.19914	0.0349582	0.1125	0.0623072
ncbi_112714660	ncbi_112714660	0.232902	0.212515	0.0407237	0.0341959	0.0280367	0.180402	0.0262045	0.23774	0.133419	0.23229	0.104408	0.0284155
ncbi_112714673	ncbi_112714673	0.595728	0.472231	0.188083	0.0660734	0.144372	0.399905	0.0424933	0.419722	0.348189	0.49095	0.203274	0.0554003
ncbi_112714714	ncbi_112714714	0.00993444	0.0105753	0.0142522	0.00653296	0.00779275	0.00162666	0	0.00464545	0.0803696	0	0.0249583	0
ncbi_112714735	ncbi_112714735	0.0395414	0.0107878	0.12134	0.168495	0.0904471	0.0376368	0.161898	0.0271594	0.0747441	0.0234587	0.0915239	0.0543936
ncbi_112714756	ncbi_112714756	0.0300084	0.0569914	0.00173997	0.00300327	0.0117261	0.04609	0.00468811	0.0226962	0.0253021	0.146774	0.010278	0
ncbi_112714782	ncbi_112714782	0.00410268	0.00133876	0.00296339	0.00107852	0	0.00568825	0.0014298	0	0	0.00413212	0	0
ncbi_112714800	ncbi_112714800	0.0429827	0.0400058	0.0166283	0.0259696	0.0179995	0.0142389	0.0196698	0.100084	0.0564458	0.031957	0.064469	0.0238155
ncbi_112718140	ncbi_112718140	0	0	0	0	0	0	0.00171989	0	0	0	0	0
ncbi_112714811	ncbi_112714811	0.0156733	0.0124636	0.00816666	0.0151271	0.00656599	0.0146936	0.00623245	0	0.00773812	0.00469338	0.0186613	0
ncbi_112714844	ncbi_112714844	0.0239749	0.0128331	0.0102965	0.00631547	0.0085212	0.0076647	0.00451878	0.0186698	0.0169514	0.0043719	0	0.020071
ncbi_112714855	ncbi_112714855	0.323613	0.326415	0.121349	0.0661646	0.11232	0.32619	0.073003	0.267018	0.331773	0.204704	0.133564	0.171696
ncbi_112714894	ncbi_112714894	0.00039429	0	0	0	0	0	0	0	0	0	0	0
ncbi_112714927	ncbi_112714927	0	0.00123132	0	0	0	0	0	0	0	0	0	0
ncbi_112714955	ncbi_112714955	0.00945275	0.0140798	0.00339704	0	0	0.0099184	0.00215226	0.0147817	0	0.0176002	0	0
ncbi_112717237	ncbi_112717237	0.0123981	0.0110785	0.00176592	0.00260396	0.0108275	0.00582889	0.00582687	0	0.0141644	0.0368236	0.0348262	0
ncbi_112715018	ncbi_112715018	0.0387167	0.0318348	0.0156665	0.0093455	0.0235976	0.0766823	0.0248109	0.0190515	0.0324934	0.111553	0.0140064	0.0218641
ncbi_112715032	ncbi_112715032	0.0197882	0.0154652	0.0249637	0.0161203	0.0244263	0.0242986	0.0104231	0.0166371	0.0379951	0.0410808	0.0678072	0
ncbi_112715077	ncbi_112715077	0	0	0	0	0	0	0	0	0.00627561	0	0	0
ncbi_112717288	ncbi_112717288	0.000463988	0	0	0	0	0	0	0	0	0	0	0
ncbi_112715150	ncbi_112715150	0.0160423	0.0112747	0.00126008	0.00155457	0.00315492	0	0	0.0108249	0.0573022	0	0	0
ncbi_112717316	ncbi_112717316	0	0	0	0	0	0	0.00111204	0	0	0	0	0
ncbi_112715170	ncbi_112715170	0.141616	0.126509	0.0969533	0.0507718	0.0770764	0.148108	0.0491381	0.0921624	0.126551	0.0485986	0.0967735	0.114506
ncbi_112715195	ncbi_112715195	0.012436	0.00434551	0.00726837	0.00134862	0.00338998	0.0065232	0	0	0.0161865	0.00556289	0	0
ncbi_112718174	ncbi_112718174	0	0	0	0	0	0	0	0	0.00604249	0	0	0
ncbi_112718176	ncbi_112718176	0.000583299	0	0	0	0.00343938	0	0	0	0	0	0	0
ncbi_112715284	ncbi_112715284	0.00855306	0.0122581	0.0441469	0.0319359	0.0326254	0.0102379	0.047997	0	0.00397156	0.0251802	0.0323555	0.01797
ncbi_112715298	ncbi_112715298	0.240632	0.178216	0.110902	0.0965936	0.0639027	0.136595	0.0857005	0.206361	0.188175	0.174372	0.0872499	0.028291
ncbi_112715328	ncbi_112715328	0.00142908	0.000735397	0.00272796	0.00182482	0.0105367	0	0	0	0.0314216	0	0	0
ncbi_112715344	ncbi_112715344	0.00033529	0	0	0	0	0.0028592	0	0	0	0	0	0
ncbi_112715382	ncbi_112715382	0.0162676	0.0125554	0.00716624	0.0078745	0.00441244	0.0120034	0.00845613	0.0172269	0.00443203	0.00550505	0	0
ncbi_112715423	ncbi_112715423	0.000476502	0.00133541	0	0	0	0	0	0	0	0	0	0
ncbi_112715466	ncbi_112715466	0	0	0.000800778	0	0	0	0	0	0	0	0	0
ncbi_112715472	ncbi_112715472	0.0434136	0.0380456	0.0365442	0.0373061	0.0581457	0.0824217	0.0578804	0.0419286	0.115155	0.117795	0.013059	0.0808163
ncbi_112715498	ncbi_112715498	0.00515236	0.00989779	0.00715148	0	0.00379541	0.0084258	0.00725035	0	0.0179994	0.0120665	0	0
ncbi_112717474	ncbi_112717474	0.0115184	0.0116827	0	0	0	0.0113793	0.00119282	0	0.0124263	0.00969917	0	0.0219547
ncbi_112715527	ncbi_112715527	0.219202	0.211176	0.0876313	0.0456831	0.0803178	0.152211	0.0199646	0.278309	0.217898	0.092382	0.0540198	0.00486877
ncbi_112715563	ncbi_112715563	0.0155393	0.0137843	0.0695054	0.095543	0.0575742	0.0336328	0.0889909	0.0137063	0.0544092	0.024212	0.0186613	0.143304
ncbi_112715565	ncbi_112715565	0.0593755	0.0192997	0.0944674	0.131095	0.063474	0.0527896	0.134388	0.0235103	0.099096	0.0415283	0.0384939	0.11398
ncbi_112715580	ncbi_112715580	0.201892	0.124664	0.698639	0.457255	0.531106	0.227504	0.487093	0.113561	0.418624	0.166875	0.399394	0.462147
ncbi_112715614	ncbi_112715614	0.00117028	0.00395932	0.00346496	0	0	0	0.00138575	0	0.00512331	0	0	0
ncbi_112718248	ncbi_112718248	0.000558477	0	0	0	0	0.00145048	0	0	0	0.00759935	0	0
ncbi_112715664	ncbi_112715664	0.21454	0.136123	0.318189	0.140793	0.279552	0.305541	0.0678588	0.0989252	0.23421	0.154896	0.185137	0.179775
ncbi_112715674	ncbi_112715674	0.00579537	0.0107784	0.00694048	0.00166051	0.00955731	0.0119471	0.00567839	0	0.0083418	0.00513509	0.0145111	0
ncbi_112715725	ncbi_112715725	0.50934	0.3562	0.391714	0.212072	0.283665	0.743959	0.154824	0.251131	0.850719	0.467536	0.471118	0.125072
ncbi_112715783	ncbi_112715783	0.00386796	0.00258875	0.000708192	0.00221216	0	0	0.00121022	0	0.00602345	0.0202991	0	0
ncbi_112717682	ncbi_112717682	0.00622576	0.00302074	0.00182336	0.00255313	0.00840867	0.0175177	0	0	0	0.0145319	0	0
ncbi_112715849	ncbi_112715849	0.000326589	0	0	0	0	0	0	0	0	0	0	0
ncbi_112715861	ncbi_112715861	1.42189	0.959102	1.36824	0.429407	0.864607	1.62321	0.323766	1.0461	1.40247	0.718807	1.44965	0.651396
ncbi_112715874	ncbi_112715874	1.92615	1.49976	0.53222	0.279558	0.463955	2.1686	0.294137	1.15626	1.83889	1.61186	0.923771	0.630761
ncbi_112715895	ncbi_112715895	0.0191644	0.0144521	0.00570147	0.0147135	0.00501852	0.0215392	0.00547636	0.0297972	0.0165982	0.0182495	0.0245595	0
ncbi_112715918	ncbi_112715918	0.12571	0.103225	0.113139	0.119592	0.0885109	0.169294	0.146716	0.0569625	0.104014	0.122282	0.0633248	0.0994147
ncbi_112715935	ncbi_112715935	0.00113623	0.0011472	0	0.00258092	0	0	0	0	0	0	0	0
ncbi_112715940	ncbi_112715940	0.023618	0.0245264	0.00675735	0.01164	0.00827745	0.01449	0	0.0264674	0.00708551	0.00797835	0.0167426	0
ncbi_112715947	ncbi_112715947	0.0444016	0.0281562	0.0505164	0.0523715	0.068073	0.0437453	0.0425942	0.026993	0.0744181	0.0671512	0.0501788	0
ncbi_112715957	ncbi_112715957	0.00600562	0.00226689	0.00118958	0.00443473	0	0	0.00116454	0	0	0.0221141	0.0114746	0
ncbi_112717741	ncbi_112717741	0.0010784	0.00154764	0.0011612	0	0	0	0.00332508	0.0129625	0	0	0	0
ncbi_112715965	ncbi_112715965	0.00831855	0.016268	0.00972322	0.00424741	0.0108803	0.00809328	0.00404941	0.0182603	0.0215281	0.0240371	0.0278913	0
ncbi_112717746	ncbi_112717746	0.0100858	0.0112629	0.0110244	0.0112762	0.0150621	0.0108698	0.0156417	0	0.0257811	0	0	0
ncbi_112715984	ncbi_112715984	0.079499	0.0548588	0.0165168	0.0128688	0.00313397	0.0275962	0.00433749	0.0190646	0.175765	0.0314673	0.0407635	0
ncbi_112716025	ncbi_112716025	0.66255	0.433596	0.969977	0.972694	0.812833	0.571629	1.2085	0.442931	0.728666	0.51878	0.689057	0.505421
ncbi_112716042	ncbi_112716042	0.00106407	0.00105316	0.00285415	0.00080578	0	0.00126675	0	0	0	0	0	0
ncbi_112716065	ncbi_112716065	0.0142496	0.00807458	0.00510573	0.0030999	0.00693965	0.0290163	0.00147384	0.0147817	0.0506237	0.0354056	0.0089238	0.0166033
ncbi_112716089	ncbi_112716089	0.00468862	0.0040983	0.00449718	0	0.00845147	0.00645532	0	0	0.0215212	0.0135977	0	0
ncbi_112716091	ncbi_112716091	0.00693821	0.00437747	0.0175111	0.0393807	0.0225244	0.00972425	0.0562507	0.00464545	0	0.0218334	0.0256142	0.0222814
ncbi_112716111	ncbi_112716111	0.00717105	0.00349381	0.00680501	0.00577157	0.0146294	0.00638497	0.00916382	0	0	0.0187408	0	0
ncbi_112716149	ncbi_112716149	0.00107454	0	0	0.00120255	0	0.0019081	0.00234125	0	0	0	0	0
ncbi_112716160	ncbi_112716160	0.0316147	0.0230977	0.0128634	0.00718444	0.0236438	0.0226999	0.00219961	0.0398277	0.0332772	0.122174	0.0533765	0.0310373
ncbi_112716184	ncbi_112716184	0	0	0	0	0	0.00314253	0	0	0	0	0	0
ncbi_112716187	ncbi_112716187	0.136309	0.0927281	0.0146563	0.00322361	0.0174066	0.122216	0.00625606	0.0815875	0.156439	0.14119	0.0418636	0.022081
ncbi_112716248	ncbi_112716248	0.0735078	0.054156	0.120004	0.0529894	0.0949678	0.0919195	0.0315235	0.0491385	0.0719192	0.104809	0.0700504	0.00486929
ncbi_112716254	ncbi_112716254	0.00360577	0.00142939	0	0.00100486	0	0.00269566	0.0011309	0.0166973	0	0	0	0
ncbi_112716255	ncbi_112716255	0.0104581	0.00616112	0.00312322	0	0	0	0.0064899	0	0.0136864	0.00759935	0	0
ncbi_112716258	ncbi_112716258	0.00539099	0.00422091	0.00355768	0.00249863	0.00671713	0.00418479	0.00413855	0	0.0173362	0.00962439	0.0504366	0
ncbi_112716272	ncbi_112716272	0.00189257	0.00158916	0	0	0	0	0.00190835	0	0.00749535	0	0	0
ncbi_112716310	ncbi_112716310	0.0541275	0.0331278	0.00973054	0.00430575	0	0.0751557	0.0025544	0.0199143	0.0686675	0.0112759	0	0.0350174
ncbi_112718345	ncbi_112718345	0.00300806	0.00168856	0.00562549	0.00394739	0.0113911	0.00308328	0	0	0.0133951	0	0	0
ncbi_112717910	ncbi_112717910	0.00217165	0	0.00446535	0	0	0.00104123	0	0	0	0	0	0
ncbi_112716370	ncbi_112716370	0.00250119	0.00164811	0	0	0	0.00559751	0.00318211	0	0	0	0	0
ncbi_112716380	ncbi_112716380	0.00133826	0.00242856	0	0	0	0.00118101	0	0	0	0	0	0
ncbi_112716384	ncbi_112716384	0.0380003	0.0287054	0.0129139	0.00600608	0.0186133	0.0293605	0.00466896	0.0188698	0.0626361	0.0290645	0.0186057	0.013847
ncbi_112716390	ncbi_112716390	0.00249794	0.00103176	0	0	0	0	0.00123071	0	0.0108829	0	0	0
ncbi_112716393	ncbi_112716393	0.027101	0.0149278	0.0722719	0.16173	0.120568	0.0179377	0.171651	0.0171328	0.0407454	0.0612414	0.0396356	0.153925
ncbi_112718351	ncbi_112718351	0.0106918	0.0035585	0.00121418	0.00819719	0.00345986	0.00731086	0.00304176	0.00969994	0.0142702	0.0290975	0	0.0334298
ncbi_112716415	ncbi_112716415	0.000553765	0	0	0.00215359	0	0	0	0	0	0.0218063	0	0
ncbi_112716419	ncbi_112716419	0.00212011	0	0.00482895	0	0	0	0	0.0043269	0	0	0	0
ncbi_112716441	ncbi_112716441	0.00149653	0.00317714	0.00110205	0.00188882	0.00356099	0.00138958	0	0	0	0.00801919	0	0
ncbi_112716515	ncbi_112716515	0.315791	0.219115	0.546016	0.252815	0.439126	0.402683	0.167564	0.15567	0.591911	0.210002	0.654351	0.171903
ncbi_112716551	ncbi_112716551	0.00472652	0.000719033	0.0014716	0.00211676	0	0	0	0	0	0	0	0
ncbi_112716579	ncbi_112716579	0.00609232	0.00112127	0.00268561	0.0032063	0.00315228	0.0128161	0	0	0.0043084	0.0623605	0	0
ncbi_112716596	ncbi_112716596	0.147051	0.142598	0.161595	0.21864	0.191368	0.142981	0.189969	0.138004	0.187156	0.191012	0.136165	0.161209
ncbi_112716609	ncbi_112716609	0.161448	0.133661	0.0866542	0.057354	0.117666	0.170992	0.0588166	0.0566544	0.168628	0.337157	0.178721	0.129959
ncbi_112716630	ncbi_112716630	0.042346	0.0278912	0.0194741	0.0139301	0.0242413	0.0382665	0.00615665	0.00382239	0.0803259	0.0537796	0.0256003	0
ncbi_112716636	ncbi_112716636	0.000860202	0.00141799	0	0	0	0.00441178	0	0	0	0	0	0.00529872
ncbi_112716641	ncbi_112716641	0.000463753	0	0	0	0	0	0.00161172	0	0	0	0	0
ncbi_112717988	ncbi_112717988	0.00262954	0.000843612	0.00528021	0.00732782	0.00341296	0.00310523	0.0128489	0	0	0	0	0
ncbi_112718369	ncbi_112718369	0.000570264	0	0	0	0	0.00129007	0	0	0	0	0	0
ncbi_112716704	ncbi_112716704	0.0110407	0.0129398	0.00408194	0	0	0.00580809	0	0	0.00511731	0.0190157	0	0
ncbi_112716807	ncbi_112716807	0	0.00160591	0	0	0	0	0	0	0	0	0	0
ncbi_112716816	ncbi_112716816	0	0.00125229	0.000875851	0	0.00455541	0	0.00151123	0.0123554	0	0	0	0
ncbi_112716820	ncbi_112716820	0.0133156	0.00830439	0.00292289	0.00360548	0.0113004	0.0117987	0.00720076	0	0.0143103	0.00812667	0	0
ncbi_112716822	ncbi_112716822	0.00759354	0.00964509	0	0.00188882	0.00374461	0.0104776	0	0	0.00359143	0	0	0
ncbi_112716824	ncbi_112716824	0.0108963	0.00753383	0.00639609	0.010291	0.00722053	0.0140963	0.0102611	0	0.00588776	0.022471	0.0149216	0
ncbi_112716827	ncbi_112716827	0.0279888	0.0192822	0.0547321	0.0481135	0.0454043	0.0245515	0.0529387	0.0494683	0.0580447	0.0333386	0.0506611	0.0664373
ncbi_112716829	ncbi_112716829	0.021334	0.0135045	0.0832098	0.0502852	0.0539846	0.0178732	0.0581492	0.0229335	0.00795967	0.0234584	0.0120158	0.0513161
ncbi_112716832	ncbi_112716832	0.012958	0.0084615	0.00114044	0.00445429	0	0.0235598	0.00129879	0	0.014459	0	0	0
ncbi_112718374	ncbi_112718374	0.00106304	0	0	0.00155547	0	0.00122579	0	0	0	0.0100037	0	0
ncbi_112716871	ncbi_112716871	1.96133	1.39919	0.722716	0.199182	0.506906	1.36464	0.167541	1.52962	1.35278	0.758688	0.799908	0.400382
ncbi_112716895	ncbi_112716895	0.0252086	0.0170522	0.0543636	0.0562686	0.0774301	0.0235575	0.067927	0.053118	0.0366968	0.0751745	0.0681533	0.0289426
ncbi_112716912	ncbi_112716912	0.0103431	0.0110096	0.00616616	0.0023082	0	0.0185088	0.00312738	0	0.00454129	0	0.0141814	0.00496851
ncbi_112716914	ncbi_112716914	0.13601	0.098859	0.097254	0.0927775	0.0773889	0.110022	0.0699682	0.078881	0.110695	0.0997466	0.050273	0.0883981
ncbi_112716940	ncbi_112716940	0.00909233	0.0011096	0.0093406	0.00801622	0.0072629	0.0110187	0.0108731	0	0.029166	0.0229246	0.0142951	0.00551693
ncbi_112716972	ncbi_112716972	0	0	0.00129492	0.00205379	0	0	0.00153463	0	0	0	0	0
ncbi_112716979	ncbi_112716979	0.00758324	0.00659443	0.00490942	0.00231117	0.00392153	0.00436484	0.00327822	0	0.0158041	0.010872	0.0169625	0
ncbi_112717051	ncbi_112717051	0.0421755	0.031177	0.0170187	0.00998731	0.021884	0.0525265	0.00841105	0.0497721	0.0215177	0.0374676	0.0169318	0.00902525
ncbi_112717070	ncbi_112717070	0.00346921	0.0030383	0.00109004	0	0	0	0	0	0.0142105	0	0	0
ncbi_112717073	ncbi_112717073	0.00112193	0.00140955	0	0	0	0	0.00473612	0.0136256	0	0	0	0
ncbi_112717075	ncbi_112717075	0.00769026	0.00353115	0.00703168	0.0161657	0.0193558	0.00319025	0.0175311	0	0	0.00424168	0.0216492	0.0189731
ncbi_112717076	ncbi_112717076	0.000986539	0	0	0	0	0	0	0	0	0	0	0
ncbi_112717081	ncbi_112717081	0.000406323	0.000845954	0	0	0.00313397	0	0	0	0	0.00643402	0	0
ncbi_112717079	ncbi_112717079	0.00117498	0	0	0	0	0	0	0	0	0	0	0
ncbi_112717080	ncbi_112717080	0.00104372	0	0	0.00166616	0	0.0039341	0.00358299	0	0	0	0	0
ncbi_112717083	ncbi_112717083	0.0267913	0.0172101	0.00817766	0.00132571	0.00613874	0.0264708	0.00372594	0	0.0329812	0.0480827	0.0252934	0
ncbi_112717085	ncbi_112717085	0.00571128	0.0138284	0.00500182	0.00551243	0.00372063	0.00445573	0.00670532	0	0.00689383	0	0	0
ncbi_112717097	ncbi_112717097	0	0	0	0	0.00402391	0	0.00237	0	0	0	0	0
ncbi_112717096	ncbi_112717096	0.00246679	0.00113078	0.0104895	0.00805197	0.00319495	0.00169725	0.00546279	0	0.0376986	0	0	0.0139942
ncbi_112717098	ncbi_112717098	0	0	0.00137225	0	0	0	0	0	0	0	0	0
ncbi_112717102	ncbi_112717102	0.0455022	0.0368012	0.113098	0.20218	0.113611	0.0670177	0.196888	0.0465784	0.0106421	0.0570171	0.0453689	0.123277
ncbi_112717107	ncbi_112717107	0.180911	0.146499	0.0498238	0.037495	0.0455817	0.148222	0.0268323	0.231581	0.186336	0.294992	0.154858	0.0838986
ncbi_112717114	ncbi_112717114	0.0387875	0.0272062	0.0264016	0.025072	0.0251882	0.0194615	0.0219176	0.00349317	0.0679416	0.0577825	0.0324696	0.0639434
ncbi_112717118	ncbi_112717118	0.0446314	0.0286696	0.0474227	0.0330409	0.0428327	0.041195	0.0325222	0.0439629	0.0554039	0.063188	0.0516791	0.0283616
ncbi_112717172	ncbi_112717172	0	0	0	0	0	0.00112707	0	0	0	0	0	0
ncbi_112717174	ncbi_112717174	0	0	0	0	0	0.00114125	0	0	0	0	0	0.0160456
ncbi_112723703	ncbi_112723703	0.000975974	0.0013532	0	0.00134761	0	0.00122868	0	0	0.00533701	0	0	0
ncbi_112719698	ncbi_112719698	0.0250488	0.0174477	0.0286176	0.0479298	0.0320452	0.0412322	0.040032	0.0111832	0.0113451	0.080663	0.0221748	0.00641377
ncbi_112723712	ncbi_112723712	0.000617403	0	0	0	0	0	0	0	0	0	0	0
ncbi_112719736	ncbi_112719736	0.122751	0.133781	0.0874402	0.116706	0.109993	0.147417	0.0761044	0.128712	0.191694	0.18763	0.120383	0.124317
ncbi_112719756	ncbi_112719756	0.0825147	0.0516522	0.166065	0.180215	0.156233	0.100949	0.0948768	0.0633681	0.113465	0.120731	0.129254	0.0965439
ncbi_112719864	ncbi_112719864	0.0041834	0.00417057	0.000773326	0.00322897	0.00392969	0.00370458	0.00242652	0	0.00812461	0.00542873	0	0
ncbi_112719874	ncbi_112719874	0.298176	0.254436	0.0750092	0.0629886	0.0611018	0.286829	0.0619761	0.161532	0.273717	0.284706	0.0567517	0.0751143
ncbi_112719883	ncbi_112719883	0.146969	0.0697149	0.0829834	0.0262185	0.0268965	0.124145	0.0282394	0.0625539	0.105074	0.17717	0.0257793	0.0385157
ncbi_112719884	ncbi_112719884	0.0752975	0.0721318	0.0481628	0.0339119	0.0520412	0.0813113	0.0340559	0.0688807	0.106604	0.105886	0.0378421	0.0279974
ncbi_112719886	ncbi_112719886	0.0480506	0.0603582	0.0269056	0.0132624	0.0318248	0.0550281	0.0159282	0.0553724	0.0417391	0.00736415	0.00621836	0.0856114
ncbi_112719949	ncbi_112719949	0.0337637	0.0371126	0.0113841	0.00251809	0.0104831	0.0150831	0	0.0259257	0.0508821	0.0179104	0.0227956	0.0405304
ncbi_112720003	ncbi_112720003	0.00105058	0	0	0	0	0	0	0	0	0.00984007	0	0
ncbi_112720021	ncbi_112720021	0.0231305	0.023056	0.0147584	0.0061396	0.0031602	0.0109401	0.00419581	0	0.0343856	0.0407693	0.01587	0
ncbi_112720029	ncbi_112720029	0.0472022	0.039695	0.0325924	0.0405272	0.0617836	0.0791515	0.0320581	0.0839845	0.101145	0.0753828	0.0161506	0.00708424
ncbi_112720071	ncbi_112720071	0.0544295	0.0625674	0.0681599	0.0586766	0.0837452	0.081464	0.049293	0.0315035	0.0456711	0.0739862	0.0135259	0.0759169
ncbi_112720081	ncbi_112720081	0.00340427	0.00161687	0	0	0	0.00175363	0	0	0.0127042	0	0	0
ncbi_112720175	ncbi_112720175	0.0602604	0.0534109	0.0219036	0.013797	0.00606415	0.0379982	0.00816374	0.0344852	0.0688843	0.0344678	0.0375469	0.023596
ncbi_112720174	ncbi_112720174	0.0381604	0.0209369	0.0103117	0.0250154	0.0326284	0.0457634	0.0203416	0	0.0266672	0.012661	0.0173234	0.0418319
ncbi_112723793	ncbi_112723793	0.0151424	0.0134401	0.00666695	0.00131055	0.00692616	0.018079	0.00146133	0.0154926	0.0110601	0	0.0234375	0.00602313
ncbi_112720267	ncbi_112720267	0.000649255	0	0	0	0	0	0	0	0	0	0	0
ncbi_112720274	ncbi_112720274	0.0245151	0.0135023	0.022561	0.0297818	0.0117833	0.0143465	0.0277974	0	0.0331946	0.0120175	0.0355819	0.0134762
ncbi_112720287	ncbi_112720287	0.0432962	0.0637682	0.0245833	0.0149001	0.0113246	0.0338279	0.013649	0.0438819	0.0910842	0.0118444	0.0143115	0
ncbi_112720323	ncbi_112720323	0.0589121	0.0502445	0.0212186	0.0651155	0.0334331	0.0672668	0.0542103	0.0643998	0.129359	0.0573473	0.0585897	0
ncbi_112720334	ncbi_112720334	0.000511238	0.00165194	0	0	0	0	0	0	0	0	0	0
ncbi_112720367	ncbi_112720367	0.000207193	0	0	0	0	0	0	0	0	0	0	0
ncbi_112720387	ncbi_112720387	0.0473988	0.0446222	0.0213409	0.0271232	0.0381628	0.0291637	0.0125804	0.022214	0.0798432	0.0467551	0.0641935	0.0229497
ncbi_112721066	ncbi_112721066	0.0175438	0.0131967	0.00819205	0.000811732	0.0149398	0.0100077	0.00843993	0	0.021296	0.0339299	0.0126617	0
ncbi_112720464	ncbi_112720464	0.00083848	0	0	0	0	0	0	0	0	0	0	0
ncbi_112720478	ncbi_112720478	0.0180545	0.0144044	0.0305717	0.0135649	0.046491	0.015526	0.0105209	0.0138504	0.0831017	0	0.0814824	0
ncbi_112720480	ncbi_112720480	0.0261473	0.0250886	0.0259798	0.0168051	0.0298457	0.0247073	0.0101588	0	0.0340751	0	0.026118	0
ncbi_112720511	ncbi_112720511	0.0446913	0.0253876	0.0634064	0.0823716	0.0804167	0.0488056	0.0711218	0.0520807	0.0815449	0.0695055	0.0142951	0.062154
ncbi_112720522	ncbi_112720522	0.422988	0.305687	0.419936	0.594751	0.458938	0.438596	0.518402	0.311839	0.471029	0.430121	0.233038	0.366637
ncbi_112720536	ncbi_112720536	0.0311839	0.0217117	0.134262	0.184825	0.113682	0.0376144	0.212902	0.0124507	0.0689947	0.0629241	0.116669	0.0830397
ncbi_112720560	ncbi_112720560	0.0160248	0.00457179	0.0135051	0.0234841	0.0327643	0.0158789	0.00423521	0	0.0100596	0.0197137	0.0166904	0.01878
ncbi_112720570	ncbi_112720570	0	0	0	0	0	0	0	0	0.00290033	0	0	0
ncbi_112720571	ncbi_112720571	0.0287578	0.0289702	0.0842346	0.0949065	0.0933636	0.0272295	0.0495014	0.0478726	0.0714649	0.00752482	0.0441802	0.0320619
ncbi_112720581	ncbi_112720581	0.0107992	0.0116795	0.003853	0.00476068	0.00584362	0.00972225	0	0.0124779	0.003872	0.0054714	0	0
ncbi_112720589	ncbi_112720589	0.307046	0.255153	0.293465	0.209571	0.233547	0.289277	0.159002	0.368235	0.383081	0.131588	0.420629	0.0730792
ncbi_112720600	ncbi_112720600	0.00369638	0.00297194	0	0	0	0	0	0.0207032	0.0427116	0.0154074	0	0
ncbi_112720603	ncbi_112720603	0.0668925	0.0424562	0.00668396	0.00380609	0.0127079	0.0316288	0	0.00983694	0.15564	0.0243113	0.0250408	0
ncbi_112720617	ncbi_112720617	0.00923851	0.00762479	0.0136068	0.025024	0.00364697	0.0201966	0.026235	0	0.0137281	0	0.0450217	0.01449
ncbi_112720620	ncbi_112720620	0.000597331	0	0.00489626	0	0	0	0.00107935	0	0	0	0	0
ncbi_112720641	ncbi_112720641	0.0621729	0.0528324	0.0174111	0.0173634	0.0196124	0.0979278	0.0211267	0	0.104307	0.0598573	0.0402752	0.0420082
ncbi_112720674	ncbi_112720674	0.00608707	0.00158326	0.0041065	0	0.00673784	0.0112055	0	0.0191569	0.0372075	0	0.021805	0
ncbi_112720688	ncbi_112720688	0.0253976	0.0214774	0.0181315	0.0254222	0.0258871	0.0420068	0.0194565	0.06046	0.0729354	0.0119574	0.0263014	0.0304197
ncbi_112720711	ncbi_112720711	0.03858	0.08024	0.0098924	0.0121148	0.0197716	0.0319925	0.00644332	0.143875	0.0575976	0.0176908	0.0964383	0.00873942
ncbi_112720762	ncbi_112720762	0.0632625	0.0578473	0.0538532	0.0451184	0.0222129	0.0566346	0.0509838	0.116618	0.135532	0.0611281	0.0693994	0.0762043
ncbi_112720774	ncbi_112720774	1.98054	1.42081	0.98074	0.600978	0.753882	1.51544	0.638036	1.37251	1.58561	1.72184	1.06407	0.658351
ncbi_112720784	ncbi_112720784	0.212498	0.161682	0.142457	0.141185	0.167081	0.256626	0.178157	0.250813	0.26796	0.228034	0.170696	0.0770553
ncbi_112720787	ncbi_112720787	0.00649573	0.00322382	0.0175321	0.0296321	0.0156668	0.00610558	0.0454477	0	0.0152524	0.00391441	0.0166533	0.0327286
ncbi_112720806	ncbi_112720806	0.0802721	0.053329	0.076033	0.0229882	0.0826243	0.0659765	0.0210449	0.0962924	0.0930461	0.0152202	0.0640721	0.0599878
ncbi_112721073	ncbi_112721073	0.068975	0.0456739	0.0331527	0.025504	0.0249789	0.0580197	0.0114827	0.060835	0.103188	0.0936264	0.0746612	0.0391254
ncbi_112721931	ncbi_112721931	0.0019039	0	0.00234579	0.0042504	0.00661604	0	0.00233864	0	0	0.0152202	0.00747419	0
ncbi_112722097	ncbi_112722097	0.0112261	0.00261527	0.0110655	0.004999	0.00674251	0	0.00547237	0	0.0114622	0	0.0220054	0
ncbi_112722106	ncbi_112722106	0.0404958	0.0312902	0.146538	0.0742052	0.0647656	0.0416162	0.0683081	0.0450022	0.083798	0.0152202	0.0482033	0.0510722
ncbi_112722196	ncbi_112722196	0.0282553	0.0325047	0.00921706	0.00128398	0.00372246	0.00561158	0.00505219	0.0579138	0.103597	0.0298511	0.02381	0
ncbi_112722197	ncbi_112722197	0.0802867	0.0547722	0.121303	0.15302	0.0839286	0.122873	0.117348	0.130645	0.10711	0.0429022	0.0443344	0.192934
ncbi_112722209	ncbi_112722209	0.000679508	0	0	0.000906876	0	0.00068173	0	0	0	0	0	0
ncbi_112722225	ncbi_112722225	0.0257975	0.0247091	0.0404371	0.0508396	0.0460705	0.0218389	0.0384679	0.0345206	0.0083418	0.0267684	0.0594744	0.0255609
ncbi_112722272	ncbi_112722272	0.0329566	0.0295811	0.0379689	0.0323311	0.0178628	0.0396347	0.0285146	0.0342837	0.0330341	0.0502267	0.0220702	0.0236863
ncbi_112722284	ncbi_112722284	0.0012133	0	0.00487579	0.00134794	0.0035097	0.00185086	0.00302079	0.022214	0.0106777	0	0	0
ncbi_112722310	ncbi_112722310	0.00352822	0	0.00394659	0.00877174	0.0087808	0.00701309	0.00499679	0	0.0130744	0.0225519	0.00918871	0
ncbi_112722314	ncbi_112722314	0.00717144	0.0104858	0.00357033	0.00352703	0.00407163	0.013552	0	0	0.0116124	0.0133407	0	0
ncbi_112721640	ncbi_112721640	0.0474505	0.040004	0.0244194	0.00387351	0.0340095	0.0400328	0.0251754	0.0476869	0.0328154	0.0242534	0.0160399	0.0138666
ncbi_112721641	ncbi_112721641	0.0105789	0.0113236	0.0152001	0.0204147	0.0104877	0.0145689	0.0181032	0	0.0140087	0.011212	0.0289424	0.0461463
ncbi_112722400	ncbi_112722400	0.00188993	0	0	0	0	0	0	0	0	0	0.0147628	0
ncbi_112722417	ncbi_112722417	0.505942	0.391934	0.771924	1.09277	0.678281	0.500203	1.01636	0.400594	0.828315	0.226114	0.474447	0.441532
ncbi_112722425	ncbi_112722425	0.00707863	0.0082528	0.00560727	0.0027705	0	0.00360538	0.00292066	0	0.0312638	0.0290363	0	0
ncbi_112722451	ncbi_112722451	0.017093	0.0154297	0.00335685	0.00254611	0.00294574	0.00334517	0.00163287	0.038404	0	0	0	0
ncbi_112722467	ncbi_112722467	0.0220044	0.0251293	0.00282396	0	0	0.0139462	0	0.0321683	0.0128146	0	0	0
ncbi_112722479	ncbi_112722479	0.100282	0.0770642	0.0536276	0.0603471	0.0507772	0.0695656	0.0490089	0.101977	0.156105	0.104116	0.0217097	0.0514178
ncbi_112722480	ncbi_112722480	0.00466557	0.00591089	0.000900802	0.00351253	0	0.00441596	0.00274908	0	0.0247642	0.00969917	0.0163909	0
ncbi_112724036	ncbi_112724036	0.00158618	0.00107115	0.00114859	0	0.00323741	0	0	0	0	0	0.0164774	0
ncbi_112721719	ncbi_112721719	0.00038391	0	0	0.00302722	0	0	0	0	0	0	0	0
ncbi_112722507	ncbi_112722507	0.0313684	0.0100606	0.0459669	0.0746331	0.056722	0.0227196	0.0934101	0	0.0319658	0.00514141	0.0753968	0.0604
ncbi_112722509	ncbi_112722509	0.000751925	0.00167925	0	0.0028137	0.00217474	0.00265445	0.00495344	0	0	0.00413212	0	0
ncbi_112722518	ncbi_112722518	0.110471	0.103079	0.0329917	0.0193421	0.0320236	0.0995701	0.0228711	0.184664	0.0607693	0.0309347	0.0426109	0.0205727
ncbi_112722569	ncbi_112722569	0.000710515	0	0.0109546	0	0.0139071	0.0115732	0.00361203	0	0.00532771	0.00513509	0	0
ncbi_112722583	ncbi_112722583	0.157134	0.168388	0.0363523	0.0125958	0.0285913	0.155128	0.0208979	0.127623	0.0820406	0.151992	0.0986168	0.115126
ncbi_112722599	ncbi_112722599	0.00136005	0.00337139	0.0037216	0.00841467	0.00702133	0.00213799	0	0	0.00374768	0.0044083	0	0.0348849
ncbi_112722612	ncbi_112722612	0	0.00159989	0	0	0	0	0.00424301	0	0	0.0215686	0	0
ncbi_112722614	ncbi_112722614	0.0259136	0.0316178	0.00389281	0.00793371	0.00319495	0.0366468	0.00298677	0.027644	0.0472859	0.03495	0	0
ncbi_112722623	ncbi_112722623	0.00105344	0	0	0.00285793	0	0	0	0	0.0132076	0	0.0153058	0
ncbi_112722628	ncbi_112722628	0.115154	0.0927909	0.0487861	0.0575277	0.043768	0.105429	0.0474758	0.134227	0.0916699	0.105475	0.0273711	0.0846329
ncbi_112721804	ncbi_112721804	0.00565942	0.00107276	0.00754198	0.00869181	0.00662753	0.00191117	0.000924402	0	0.0103348	0.0309872	0	0.0101059
ncbi_112724064	ncbi_112724064	0	0	0.00267596	0	0	0.00108995	0	0	0	0	0	0
ncbi_112722658	ncbi_112722658	1.34564	1.04724	0.89457	0.818303	0.702681	1.36191	0.74034	1.00224	1.28894	1.03204	0.781061	0.678275
ncbi_112722687	ncbi_112722687	0.118517	0.0982747	0.0663762	0.0540748	0.0722422	0.100885	0.048686	0.0887299	0.149842	0.192104	0.0357354	0.0250587
ncbi_112722714	ncbi_112722714	0.00697065	0.00107168	0.00956467	0	0	0.00169859	0	0	0.00451581	0	0	0.0348849
ncbi_112722750	ncbi_112722750	0.0137675	0.00862786	0.0333921	0.0388172	0.0412904	0.0221013	0.0423193	0.0313072	0.00374768	0.0263464	0	0.136644
ncbi_112722764	ncbi_112722764	0.0128505	0.0132947	0.00621056	0.0278713	0.0357036	0.0092954	0.0152958	0	0.0157223	0.025757	0	0.0253301
ncbi_112722782	ncbi_112722782	0.0241353	0.0124529	0.0119914	0.0163594	0.0199253	0.0284435	0.0388973	0	0.0133951	0.0212394	0.0848878	0.0299315
ncbi_112722804	ncbi_112722804	0.000355257	0	0.00138251	0.00108657	0	0	0	0	0	0	0	0
ncbi_112722808	ncbi_112722808	0.00262461	0	0	0.00211095	0	0.00445061	0	0.00922437	0	0	0	0
ncbi_112724079	ncbi_112724079	0.0135453	0.00605766	0.0299745	0.0130086	0.0353484	0.00582879	0.008993	0.00464545	0.0847454	0.0095311	0.0397755	0.0223155
ncbi_112722827	ncbi_112722827	0.946949	0.703249	0.800683	0.515413	0.57953	1.02208	0.393866	0.707475	1.16798	0.84186	0.525512	0.361594
ncbi_112722875	ncbi_112722875	0.331726	0.257652	0.0669827	0.0416351	0.0698148	0.23745	0.0189726	0.128456	0.25967	0.238369	0.115899	0.12173
ncbi_112722877	ncbi_112722877	0.259226	0.20921	0.086286	0.0309438	0.0599559	0.256393	0.0213004	0.186758	0.392757	0.231581	0.137566	0.0407913
ncbi_112722980	ncbi_112722980	0.060794	0.0595437	0.0202109	0.0325986	0.0250639	0.0951712	0.0415766	0.0544722	0.0414893	0.102331	0.0329541	0
ncbi_112722025	ncbi_112722025	0.00105144	0	0.000986032	0	0	0	0.00117517	0	0	0	0	0
ncbi_112724101	ncbi_112724101	0	0	0	0	0	0	0.00132822	0	0	0	0	0
ncbi_112723058	ncbi_112723058	0.0307495	0.0254521	0.0339335	0.033008	0.0235685	0.0393759	0.0265801	0.0159151	0.0513492	0.101501	0.0310001	0.0222298
ncbi_112723059	ncbi_112723059	0.0538337	0.0465647	0.02928	0.0158396	0.0208659	0.0341636	0.0113397	0.0701824	0.0226955	0.00451905	0.0283471	0.043033
ncbi_112723130	ncbi_112723130	0.0835671	0.0462954	0.0248201	0.035434	0.0353852	0.0586765	0.014846	0.0505016	0.126526	0.12642	0.0521164	0.0273261
ncbi_112723135	ncbi_112723135	0.189927	0.151484	0.133088	0.0587053	0.0950487	0.134271	0.0307218	0.182178	0.187475	0.120187	0.151998	0.0664722
ncbi_112723136	ncbi_112723136	0.0046988	0.00260828	0.0185754	0.021211	0.0176938	0.00301739	0.0156971	0.00308404	0.00978907	0.0234999	0	0
ncbi_112723140	ncbi_112723140	0.000371641	0	0	0	0	0	0	0	0	0	0	0
ncbi_112723148	ncbi_112723148	0.124546	0.0913416	0.0276792	0.0220187	0.00556024	0.0594009	0.0091437	0.0917149	0.251722	0.0572282	0.060174	0
ncbi_112723186	ncbi_112723186	1.67131	1.44838	0.472987	0.216888	0.42107	1.5374	0.166335	1.12814	1.87268	1.9189	0.628341	0.361383
ncbi_112723203	ncbi_112723203	0.200971	0.129198	0.163939	0.0587897	0.0868387	0.130804	0.0239498	0.249515	0.407353	0.10661	0.259266	0.0514832
ncbi_112723251	ncbi_112723251	0.0125012	0.00911917	0.00440659	0.0107707	0.0220531	0.0028052	0.00990043	0.0374652	0.0154431	0.00496618	0.0135406	0.0349535
ncbi_112723285	ncbi_112723285	0.00889308	0.00271384	0.0185086	0.011134	0.0150437	0.00128728	0.00370515	0.0193147	0.09586	0.0241142	0	0
ncbi_112723373	ncbi_112723373	0.110761	0.0713194	0.0469141	0.0465001	0.0415795	0.0888214	0.0638565	0.0294328	0.110996	0.103737	0.0291011	0.0283709
ncbi_112723376	ncbi_112723376	0.00694738	0.00285365	0.00151784	0	0	0.00613306	0	0	0.004117	0.00864428	0	0
ncbi_112723418	ncbi_112723418	0.0239417	0.0149162	0.0260241	0.025229	0.02907	0.0495472	0.01982	0.0417391	0.0228676	0.0282459	0.0193657	0.0387224
ncbi_112723430	ncbi_112723430	0.0185718	0.0125019	0.0156865	0.014212	0.00720012	0.0138115	0.0200995	0	0.0397771	0.0129536	0	0.0867419
ncbi_112723519	ncbi_112723519	0.717451	0.482721	0.699144	0.572339	0.634063	0.838962	0.635434	0.395547	0.681438	0.77267	0.682801	0.654279
ncbi_112723526	ncbi_112723526	0.029775	0.0317694	0.0235638	0.009385	0.02162	0.0332198	0.0058771	0	0.0136808	0.054776	0.0418807	0.023239
ncbi_112723564	ncbi_112723564	0.117742	0.0996897	0.0111813	0.00654903	0.0122032	0.0807644	0.0110096	0.0205688	0.182858	0.153393	0.102642	0.00776592
ncbi_112723599	ncbi_112723599	0.051061	0.0674655	0.0242182	0.00587113	0.0335268	0.0567712	0.0207716	0.0401499	0.0226596	0.0370338	0.0744293	0
ncbi_112723606	ncbi_112723606	0.400255	0.248674	0.178836	0.062932	0.0788485	0.221205	0.0329142	0.371724	0.503167	0.302869	0.113336	0.121684
ncbi_112723615	ncbi_112723615	0.436696	0.370291	0.134207	0.14812	0.152244	0.481599	0.136869	0.445816	0.454001	0.392841	0.152762	0.244807
ncbi_112724132	ncbi_112724132	0.00270781	0	0	0	0	0	0	0	0	0	0	0
ncbi_112723628	ncbi_112723628	0.138159	0.0792058	0.479131	0.771007	0.509989	0.164766	0.739156	0.104858	0.0960313	0.149379	0.171103	0.650052
ncbi_112723635	ncbi_112723635	0.00239838	0.00241255	0.00209083	0.00496521	0.0106331	0.00196427	0.00866267	0	0	0	0	0.0189825
ncbi_112724136	ncbi_112724136	0.0103554	0.0120923	0.00538242	0.00119243	0	0.0015488	0	0.102372	0.00477009	0.00534613	0	0
ncbi_112723649	ncbi_112723649	0.0661334	0.0530358	0.112919	0.0541702	0.0880758	0.119876	0.065524	0.0196719	0.115473	0.121793	0.0857104	0.100815
ncbi_112723675	ncbi_112723675	0.00221451	0.00897507	0.000733173	0	0	0.00455575	0	0	0	0	0	0
ncbi_112723690	ncbi_112723690	0.00100739	0.00151467	0	0	0.00431839	0	0	0	0.00796796	0.0127524	0	0
ncbi_112726262	ncbi_112726262	0.00193166	0	0.00165013	0.00178194	0	0.00380141	0.00103572	0	0	0	0	0
ncbi_112729063	ncbi_112729063	0	0.00108092	0	0	0	0	0	0	0	0	0	0
ncbi_112726352	ncbi_112726352	0.440243	0.273273	0.253193	0.134506	0.213874	0.372957	0.101708	0.162492	0.303895	0.33063	0.172817	0.101807
ncbi_112726357	ncbi_112726357	0.011263	0.014463	0.00763702	0.00811627	0.00324575	0.012568	0.0085194	0	0.0138544	0.0171117	0	0.00641377
ncbi_112729102	ncbi_112729102	0.000705062	0.00283065	0.00446973	0	0.00685953	0	0.0015217	0	0	0	0.0162135	0
ncbi_112726413	ncbi_112726413	0.337275	0.280105	0.126059	0.0668945	0.142782	0.350901	0.0549755	0.173795	0.309878	0.216922	0.271094	0.186598
ncbi_112726483	ncbi_112726483	0.984282	0.740785	0.250035	0.135932	0.290072	0.760352	0.100375	0.994152	2.16231	1.19073	0.291669	0.242667
ncbi_112726514	ncbi_112726514	0.0704025	0.0479845	0.0656219	0.0813027	0.0552043	0.041743	0.105932	0.0520405	0.080529	0.0217568	0.0306214	0.0515695
ncbi_112726516	ncbi_112726516	0	0.00255073	0	0	0	0	0	0	0.0150063	0	0	0
ncbi_112726523	ncbi_112726523	0.815246	0.767718	0.178185	0.0611597	0.117151	0.410416	0.0496709	1.10207	0.557758	0.535152	0.168299	0.307375
ncbi_112726558	ncbi_112726558	0.00477663	0.00646803	0.00698464	0.00112752	0	0.0056581	0.00501265	0.0168497	0	0.0227017	0	0
ncbi_112726561	ncbi_112726561	0.0275985	0.0245431	0.0213987	0.00636792	0.0185729	0.00691681	0.0148997	0	0.104646	0.0674026	0	0.00861042
ncbi_112726585	ncbi_112726585	0.0165342	0.0144333	0.0111897	0.00566301	0.00341914	0.00779179	0.00576314	0	0.0963858	0.0364154	0.028431	0
ncbi_112726601	ncbi_112726601	0.0267078	0.0127546	0.0755069	0.0982999	0.064078	0.0354409	0.1091	0.0214971	0	0.0284989	0.0334883	0.123921
ncbi_112726611	ncbi_112726611	0.0232114	0.0284975	0.00143284	0.00994111	0.00371148	0.0109499	0.00983924	0.0916995	0.0165238	0.0764109	0	0
ncbi_112726613	ncbi_112726613	0.114507	0.0857524	0.200295	0.496729	0.25627	0.122341	0.41322	0.0372669	0.310256	0.133677	0.170993	0.570444
ncbi_112726619	ncbi_112726619	0.838124	0.722837	0.267729	0.122532	0.303038	0.814002	0.0968975	0.690338	0.513908	0.945638	0.56531	0.195312
ncbi_112726625	ncbi_112726625	0.00224522	0.00421179	0	0	0	0.00265554	0	0	0	0	0	0
ncbi_112726624	ncbi_112726624	0.0341057	0.0279672	0.00654651	0.00137795	0.00660686	0.0518053	0.00242514	0.0233471	0.0822359	0.0313328	0.0430973	0
ncbi_112726658	ncbi_112726658	0.0114853	0.0065619	0.00838497	0.00129106	0.00715968	0.00955612	0	0.00376626	0.00449259	0.00752482	0.0194967	0
ncbi_112726690	ncbi_112726690	0.518377	0.390807	0.216069	0.111079	0.253131	0.321585	0.133435	0.316661	0.569039	0.22868	0.209673	0.158514
ncbi_112726718	ncbi_112726718	0.0107434	0.00659023	0.0141006	0.0424867	0.0365032	0.0140379	0.0393386	0.0206877	0.0287672	0.00832094	0.0624075	0.0128275
ncbi_112726739	ncbi_112726739	0.015553	0.0130232	0.0153428	0.00439187	0.00746721	0.00167509	0	0.020974	0.0420005	0.00342636	0	0
ncbi_112726754	ncbi_112726754	0.00279805	0.00256818	0	0	0	0	0	0	0	0	0	0
ncbi_112726774	ncbi_112726774	0.0743747	0.0762196	0.0119208	0.0212701	0.02521	0.0303786	0.0207578	0.0681178	0.0362083	0.0969469	0.0341076	0.0364469
ncbi_112726808	ncbi_112726808	0.0496357	0.0520387	0.0401001	0.136905	0.0683276	0.142561	0.112499	0	0.103092	0.0693781	0.0447648	0.126122
ncbi_112726816	ncbi_112726816	0.0038148	0.00105525	0.00587089	0.0167366	0.0117976	0.00269425	0.0074616	0.0175315	0	0	0	0.0367743
ncbi_112726937	ncbi_112726937	0.0115616	0.0192791	0.00897448	0.0043489	0.0091714	0.00258133	0.00123071	0.0469045	0.0589629	0	0.0213166	0
ncbi_112726957	ncbi_112726957	0.0745465	0.0603316	0.0249239	0.0127836	0.0296479	0.0777242	0.0156032	0.0496966	0.0471041	0.134704	0	0.0400864
ncbi_112726993	ncbi_112726993	0.155285	0.114688	0.0852913	0.0637617	0.0577848	0.107779	0.0496737	0.0890435	0.0462144	0.142153	0.0335276	0.112246
ncbi_112726998	ncbi_112726998	0.000638426	0	0	0	0	0	0	0	0	0	0	0
ncbi_112729162	ncbi_112729162	0.00811183	0.00222298	0.0166463	0.00756746	0	0	0.00211447	0	0.041726	0	0	0
ncbi_112727036	ncbi_112727036	0.000514675	0	0	0	0	0.00124426	0	0	0	0	0	0
ncbi_112727039	ncbi_112727039	0.0780394	0.0564044	0.0302891	0.0326304	0.0234019	0.0874635	0.036909	0.0643847	0.0489478	0.120687	0	0.0853444
ncbi_112727046	ncbi_112727046	1.84478	1.60426	0.875603	0.318455	0.611768	0.645461	0.166763	2.46712	0.95159	0.824571	0.776075	0.374027
ncbi_112727048	ncbi_112727048	0.0947457	0.0657092	0.0373995	0.0160963	0.0429345	0.0304891	0.00119511	0.177515	0.0265389	0.0339053	0.0183235	0
ncbi_112727052	ncbi_112727052	0.0731392	0.0546057	0.0360638	0.0179329	0.0250636	0.0329282	0.0176601	0.135685	0.078874	0.0489922	0.0184045	0
ncbi_112727065	ncbi_112727065	0	0	0.0018666	0	0	0	0.0011677	0	0	0	0	0
ncbi_112727083	ncbi_112727083	0.0108604	0.0161758	0.00462162	0.00932309	0.00216167	0.0124947	0.00254329	0	0.00512331	0.0168206	0	0
ncbi_112727109	ncbi_112727109	0.0531753	0.0337494	0.0695745	0.0438989	0.0392567	0.0427125	0.075053	0.00314496	0.04123	0.0461362	0.0550399	0.0408799
ncbi_112727205	ncbi_112727205	0.0157185	0.0114492	0.00313515	0.0108794	0.00842276	0.0158362	0.00930443	0.00846085	0.0135554	0	0	0
ncbi_112729881	ncbi_112729881	0.0183895	0.00652977	0.01869	0.00509182	0.00370239	0.0124699	0.00498333	0	0.0102131	0.00514141	0.0287095	0.0389543
ncbi_112727230	ncbi_112727230	0.000665239	0	0.0017838	0	0	0	0	0	0	0	0	0
ncbi_112729221	ncbi_112729221	0.253391	0.201756	0.132863	0.0602373	0.110985	0.0883503	0.0210963	0.338786	0.157952	0.143958	0.0490347	0.0642324
ncbi_112727268	ncbi_112727268	3.55193	2.54474	1.31316	0.462615	0.910573	2.05582	0.291137	2.57508	3.74002	1.70024	1.08631	0.944521
ncbi_112727328	ncbi_112727328	0.160992	0.0914401	0.393961	0.560977	0.427356	0.182364	0.513305	0.0756534	0.267961	0.0664556	0.272141	0.558574
ncbi_112727357	ncbi_112727357	0.0226105	0.012674	0.00766628	0.0165482	0.0101197	0.00940729	0.0227462	0.0103284	0.00616926	0.0131381	0.0127522	0.0189194
ncbi_112727401	ncbi_112727401	0.169697	0.128834	0.0623798	0.0366898	0.0471032	0.126213	0.0369551	0.173153	0.192369	0.0516646	0.0360608	0.029759
ncbi_112727433	ncbi_112727433	0.0183255	0.00860005	0.0775061	0.129083	0.103141	0.0326621	0.123177	0.0155407	0.130684	0.0436589	0.145394	0.0234506
ncbi_112727501	ncbi_112727501	0.0246481	0.0246628	0.0297263	0.04572	0.0293379	0.0269401	0.0276477	0.016285	0.00616926	0.053034	0.0243361	0.0410893
ncbi_112727508	ncbi_112727508	0.048908	0.0386489	0.129531	0.205816	0.108005	0.0720852	0.19153	0.00936472	0.0470864	0.126073	0.0967183	0.113423
ncbi_112729294	ncbi_112729294	0.000967903	0.000946583	0.00213342	0.0021907	0.0060144	0.00166009	0.00162646	0	0.00339978	0	0	0
ncbi_112727629	ncbi_112727629	0.00128448	0	0	0	0	0	0	0	0	0	0	0
ncbi_112727644	ncbi_112727644	0.0725969	0.0424099	0.0360553	0.0341009	0.0360098	0.042878	0.0340073	0.0376202	0.0943568	0.0467491	0.0723125	0.0581889
ncbi_112727645	ncbi_112727645	0.0699089	0.0546858	0.0664685	0.100648	0.0558793	0.0595967	0.0583385	0.0782641	0.0929072	0.0492996	0.0804819	0.0977424
ncbi_112727651	ncbi_112727651	0.0706613	0.0583396	0.0601948	0.0721717	0.0634196	0.0789126	0.0354837	0.0549786	0.0629669	0.03715	0.0287647	0.0143393
ncbi_112727671	ncbi_112727671	0.00933464	0.0200061	0.0107863	0	0	0	0.00123696	0.0387762	0.0088004	0	0	0
ncbi_112727691	ncbi_112727691	0.00462174	0.00431056	0.00520922	0.00674781	0.00671061	0.00497927	0.00517305	0	0.00570968	0	0	0
ncbi_112727695	ncbi_112727695	0.0239525	0.0211376	0.0254661	0.0252048	0.00717487	0.0140174	0.0171011	0.0282819	0.0422695	0	0.0301157	0.066099
ncbi_112727739	ncbi_112727739	0.000343566	0	0.0016763	0	0	0	0	0	0	0	0	0
ncbi_112729344	ncbi_112729344	0.0562199	0.0372636	0.0298354	0.00384748	0.0380224	0.0433073	0.0025913	0.0326618	0.0658383	0.06876	0	0.260206
ncbi_112729345	ncbi_112729345	0.00478329	0.00347301	0.00330716	0	0.00297944	0.00664319	0.00127804	0	0	0.0150557	0.0149514	0.00511635
ncbi_112727763	ncbi_112727763	0.048654	0.0435464	0.0205184	0.00671252	0.0132741	0.0285841	0.0181072	0.0491194	0.0178034	0.0102688	0.043425	0.0159628
ncbi_112727764	ncbi_112727764	0.0165896	0.00893506	0.0487341	0.118225	0.0767128	0.0469269	0.0922817	0	0.00913685	0.0793342	0.0559329	0.0361544
ncbi_112727782	ncbi_112727782	0.628595	0.54255	0.179558	0.116801	0.126694	0.60579	0.0949828	0.447965	0.784938	0.708679	0.181347	0.214104
ncbi_112727818	ncbi_112727818	0.00184166	0	0.0117366	0.016813	0.00302236	0.00325879	0.0226923	0	0	0.0183564	0.0160674	0
ncbi_112727861	ncbi_112727861	0.00415546	0.00298182	0.00299729	0.00121971	0.0107079	0.00460821	0.00833209	0.0057068	0.0152633	0	0	0.0155476
ncbi_112727951	ncbi_112727951	0.000390436	0	0	0.00141861	0	0	0.00393398	0.0183693	0	0	0	0
ncbi_112727983	ncbi_112727983	0.0038725	0.00212124	0	0	0	0	0	0.0164299	0	0	0	0
ncbi_112728001	ncbi_112728001	1.4456	1.34367	0.550901	0.17185	0.350726	1.55761	0.160454	1.21299	1.60276	1.25563	1.22178	0.34383
ncbi_112730446	ncbi_112730446	0.00154414	0.00157159	0.00473164	0	0	0.00144171	0	0	0	0	0	0
ncbi_112728069	ncbi_112728069	0.333955	0.270629	0.196403	0.106208	0.173462	0.342815	0.0909373	0.267008	0.43542	0.151759	0.0879427	0.0974738
ncbi_112728081	ncbi_112728081	0.119634	0.109197	0.0524068	0.0449795	0.0488455	0.149897	0.061265	0.0590969	0.108355	0.198934	0.0317929	0.0593881
ncbi_112728094	ncbi_112728094	0.0209533	0.0202049	0.00156563	0.0014472	0	0.00547565	0	0.0373704	0.0195552	0	0.0160812	0
ncbi_112728099	ncbi_112728099	0.0837324	0.0906776	0.0258299	0.00759988	0.022361	0.0276216	0.00461891	0.180193	0.0789895	0.118543	0	0
ncbi_112728098	ncbi_112728098	0.0617431	0.0358802	0.0184215	0.00533328	0.00395853	0.0491704	0.00735221	0.0686894	0.0556539	0.0226124	0.0406667	0.0160568
ncbi_112728156	ncbi_112728156	0.290502	0.249778	0.0499258	0.0253457	0.043546	0.238847	0.0252481	0.258012	0.205733	0.259023	0.146998	0.0891737
ncbi_112729403	ncbi_112729403	0.0017981	0	0.00231937	0.00121696	0.00744972	0	0.00283405	0	0.0155313	0	0.0171332	0
ncbi_112728181	ncbi_112728181	0.00924939	0.00509082	0.00301892	0	0	0.00723409	0.00174672	0	0.0217659	0.00621799	0	0.00861042
ncbi_112728192	ncbi_112728192	0.0401875	0.0313033	0.0163101	0.0143765	0.00911383	0.0231066	0.00898297	0.0311753	0.005744	0.0417681	0.010453	0.0384828
ncbi_112728193	ncbi_112728193	0.0150925	0.0116717	0.0104728	0.00672703	0.00397101	0.00537902	0.0054437	0.0147345	0.0123463	0.00550505	0	0.0101059
ncbi_112728211	ncbi_112728211	0.00499752	0	0.00974152	0.010111	0.00920365	0.00181536	0.00288725	0	0.004117	0	0.0219409	0
ncbi_112728308	ncbi_112728308	0.000614512	0	0.00106371	0	0	0	0	0.00546475	0.00963486	0	0	0
ncbi_112728323	ncbi_112728323	0.00100596	0.00109704	0.00116559	0.00180584	0	0.0030708	0	0	0.00466103	0	0	0
ncbi_112728364	ncbi_112728364	0.00404136	0.00354814	0.000747846	0.00314296	0.00228944	0.00116273	0.00454202	0	0.00604607	0	0	0
ncbi_112728374	ncbi_112728374	0.000722813	0.000676173	0.00282849	0	0	0	0	0	0	0	0	0
ncbi_112728375	ncbi_112728375	0.0544109	0.0442518	0.036328	0.0124228	0.0121129	0.0311318	0.00509324	0.063048	0.239976	0.064606	0.0415693	0.0406345
ncbi_112728421	ncbi_112728421	0.00036616	0	0	0	0	0	0	0	0	0	0	0
ncbi_112728449	ncbi_112728449	0.0423041	0.0252096	0.0219447	0.0403363	0.0280796	0.0384957	0.0260391	0.0183552	0.0123466	0.0436266	0.0137645	0.0529227
ncbi_112730641	ncbi_112730641	0.000320662	0	0	0	0	0	0	0	0	0	0	0
ncbi_112728631	ncbi_112728631	3.63531	3.16052	2.04152	0.798775	1.6996	3.5308	0.52803	2.85092	5.62219	3.76597	5.05928	0.874156
ncbi_112728646	ncbi_112728646	0.00554482	0.0036725	0.00218589	0	0	0.00433989	0	0.0364289	0.0357912	0	0	0
ncbi_112728662	ncbi_112728662	0.0022929	0.00440395	0	0.00120121	0	0	0	0	0	0	0	0
ncbi_112728668	ncbi_112728668	0	0	0	0.00226072	0	0	0	0	0	0	0	0
ncbi_112736172	ncbi_112736172	0	0	0	0	0	0	0	0	0.00677771	0	0	0
ncbi_112736175	ncbi_112736175	0.0663106	0.0460103	0.119584	0.123405	0.0742002	0.0871755	0.14087	0.00371176	0.0967147	0.0617945	0.093558	0.153574
ncbi_112736183	ncbi_112736183	0.00556215	0.0104906	0	0	0	0.00479878	0	0	0.0630464	0.0062026	0	0
ncbi_112736248	ncbi_112736248	0.493472	0.381221	0.141553	0.0442784	0.0716297	0.27761	0.0381423	0.389839	0.351571	0.360559	0.210378	0.0334784
ncbi_112735691	ncbi_112735691	0.00116773	0	0.00142019	0	0	0	0	0	0	0	0	0
ncbi_112736287	ncbi_112736287	0.00341851	0.00368658	0	0	0.00366822	0	0	0	0.0396476	0	0	0
ncbi_112736344	ncbi_112736344	0.0393087	0.0367982	0.0416062	0.0795984	0.0549152	0.0652371	0.0387116	0.0507953	0.028854	0.127296	0.0181812	0.132425
ncbi_112736346	ncbi_112736346	0.269682	0.193173	0.090588	0.114903	0.0821538	0.258279	0.100384	0.254157	0.330595	0.232893	0.195725	0.147855
ncbi_112736347	ncbi_112736347	0.00255305	0.00457721	0	0	0	0.00271461	0.00136447	0	0	0	0	0.043722
ncbi_112736355	ncbi_112736355	0.0755948	0.0733704	0.0194512	0.0188152	0.0317708	0.0654137	0.0206827	0.0561423	0.0453979	0.0801479	0.0502967	0.0145878
ncbi_112736365	ncbi_112736365	0.0995881	0.0666204	0.158415	0.222818	0.168242	0.151853	0.280689	0.0704358	0.0611901	0.110748	0.15803	0.190066
ncbi_112736375	ncbi_112736375	0.0092859	0.00788501	0.00240559	0.00263584	0	0.00156772	0	0.0572741	0.0608412	0	0	0
ncbi_112735698	ncbi_112735698	0.0138819	0.0118755	0.0107518	0.00333679	0.00737981	0.00337371	0.00153611	0.0380275	0.0189454	0.0183296	0	0.023596
ncbi_112736434	ncbi_112736434	0.0635525	0.0270879	0.124057	0.0600775	0.0862486	0.0614187	0.0477946	0.0323874	0.0794632	0.03775	0.112279	0.0627846
ncbi_112736450	ncbi_112736450	0.0482286	0.0433405	0.0218772	0.00184573	0	0.0175909	0.001432	0.12291	0.0911065	0.0260876	0	0.0838265
ncbi_112736498	ncbi_112736498	0.106152	0.0573622	0.152008	0.168946	0.0667544	0.0927623	0.143894	0.058189	0.0800939	0.207737	0.0691268	0.136597
ncbi_112736499	ncbi_112736499	0.00263436	0	0	0	0	0.00117668	0.00230982	0	0	0.022471	0	0
ncbi_112736521	ncbi_112736521	0.0573357	0.0455278	0.0473114	0.0534173	0.0509436	0.083426	0.063988	0.0177683	0.0280592	0.170956	0.0512276	0.0703293
ncbi_112736528	ncbi_112736528	0.0335399	0.037676	0.0214708	0.0077993	0.00863528	0.0312848	0.022448	0.0182603	0.0513924	0.0251277	0.0403661	0.0169363
ncbi_112736537	ncbi_112736537	0.000426903	0	0	0	0	0	0	0	0.00377125	0	0	0
ncbi_112736555	ncbi_112736555	0.532036	0.425733	0.215075	0.0587844	0.148709	0.243857	0.0534995	0.718332	0.342766	0.213049	0.100296	0.139675
ncbi_112736558	ncbi_112736558	0.000619067	0	0	0	0	0	0	0	0.00374768	0	0	0
ncbi_112736567	ncbi_112736567	0.0548113	0.0493645	0.03675	0.00899797	0.0701642	0.0704971	0.0214383	0.024709	0.0610595	0.0624047	0.068417	0.010757
ncbi_112736600	ncbi_112736600	0.00216759	0.00209994	0.00239706	0	0	0.00146965	0	0	0.00555918	0	0	0
ncbi_112736603	ncbi_112736603	0.0410854	0.0300997	0.00453587	0.00230031	0.00367894	0.0289325	0.00102304	0.0238595	0.0345552	0.0399896	0	0
ncbi_112736626	ncbi_112736626	0.123669	0.0793887	0.168477	0.0697094	0.111497	0.171798	0.0531888	0.0729172	0.0650093	0.176824	0.119034	0.0880285
ncbi_112736628	ncbi_112736628	0	0	0	0	0.00355429	0	0	0	0.0232877	0	0	0
ncbi_112736646	ncbi_112736646	0.0498969	0.025785	0.0170799	0.0075482	0.0123519	0.0689316	0.00102548	0.00780525	0.0114032	0.0387911	0.0417977	0
ncbi_112736647	ncbi_112736647	0.090801	0.055573	0.0771527	0.103037	0.0828535	0.0951606	0.0650438	0.0354283	0.0663348	0.0685502	0.0269666	0.0109091
ncbi_112736648	ncbi_112736648	0.0760584	0.061356	0.0378251	0.0251798	0.0472094	0.0835781	0.016778	0.0402407	0.103814	0.0169061	0.0657358	0.0151541
ncbi_112736649	ncbi_112736649	0.078033	0.0700867	0.0318322	0.0181661	0.0298697	0.0613825	0.0174002	0.0513649	0.0665537	0.10831	0.0232628	0.0116962
ncbi_112736659	ncbi_112736659	0.0138679	0.013746	0	0.00147495	0	0.0119858	0.0014836	0.0173347	0.00519115	0	0	0
ncbi_112736664	ncbi_112736664	0.204813	0.157832	0.0265736	0.0184924	0.0225802	0.143717	0.00562091	0.0881015	0.11412	0.146345	0.0225161	0.0389543
ncbi_112736695	ncbi_112736695	0.325383	0.253122	0.140378	0.0593326	0.0824307	0.276055	0.0812569	0.186802	0.236702	0.110699	0.129476	0.0623966
ncbi_112732487	ncbi_112732487	0	0.000898337	0	0	0	0.00211951	0	0	0	0	0	0
ncbi_112736726	ncbi_112736726	0.000582559	0	0.000961183	0	0.0032291	0	0	0	0	0	0	0
ncbi_112736738	ncbi_112736738	0.0714066	0.0679618	0.0266653	0.0231909	0.0276601	0.0597896	0.0207823	0.0868827	0.0292569	0.0407606	0.051937	0.0173168
ncbi_112736745	ncbi_112736745	0.000706146	0	0	0	0	0	0	0	0	0	0	0
ncbi_112736748	ncbi_112736748	0.0240962	0.0310178	0.00388395	0	0	0.0305091	0.00199398	0.0149977	0.00602345	0	0	0
ncbi_112736754	ncbi_112736754	0.446228	0.352005	0.122184	0.0824826	0.139023	0.380791	0.080768	0.402875	0.380193	0.427395	0.136105	0.310725
ncbi_112736785	ncbi_112736785	0.288363	0.225029	0.163678	0.091575	0.153359	0.28864	0.0963363	0.193765	0.229626	0.162753	0.132224	0.144041
ncbi_112736787	ncbi_112736787	0.153344	0.101601	0.423201	0.413598	0.38884	0.153186	0.470092	0.134745	0.129756	0.127003	0.111508	0.298519
ncbi_112736792	ncbi_112736792	0.0356088	0.0298359	0.0331274	0.0302715	0.0158072	0.0403285	0.0219601	0.0166973	0.0487876	0.0756421	0.0209587	0.0436181
ncbi_112736799	ncbi_112736799	0.0019704	0.0128579	0.00407528	0.00374352	0.00418906	0.00549387	0.00418515	0.0316187	0	0	0	0
ncbi_112736801	ncbi_112736801	0.0304843	0.0170922	0.012378	0.006438	0.00315097	0.0218632	0.00501883	0.031622	0.0350532	0.00632895	0.0167426	0.00574959
ncbi_112736812	ncbi_112736812	0.136217	0.0930568	0.0734991	0.050817	0.0646073	0.120802	0.0483199	0.103835	0.0580353	0.0626884	0.058143	0.0893213
ncbi_112736813	ncbi_112736813	0.110523	0.0847898	0.0642479	0.0674577	0.0824173	0.0993398	0.0805709	0.128909	0.0873956	0.0944337	0.0143995	0.116596
ncbi_112736814	ncbi_112736814	0.000716611	0.000898337	0.00241852	0	0	0.00447418	0.00127804	0	0.0252768	0	0	0
ncbi_112736855	ncbi_112736855	0.000634138	0	0	0.000949573	0	0	0	0	0	0	0	0
ncbi_112736891	ncbi_112736891	0.0388414	0.0166936	0.14224	0.138616	0.103068	0.0494734	0.158239	0.0290179	0.0476943	0.0204366	0.010453	0.124046
ncbi_112736892	ncbi_112736892	0.00177374	0.00236979	0.00689968	0.0152116	0.0096985	0.00688877	0.0162189	0.0121495	0	0	0.0186334	0
ncbi_112736913	ncbi_112736913	0.213799	0.193822	0.104983	0.0318333	0.0927462	0.126851	0.0193085	0.174393	0.12335	0.0917394	0.170419	0.0658747
ncbi_112736926	ncbi_112736926	0.332168	0.257519	0.1999	0.0595997	0.124638	0.425621	0.0573251	0.275279	0.376899	0.34116	0.211736	0.0804719
ncbi_112736934	ncbi_112736934	0.818395	0.599867	0.290567	0.369015	0.320509	0.610084	0.380759	0.797665	0.828317	0.611331	0.323923	0.371789
ncbi_112736941	ncbi_112736941	0.0263271	0.0162128	0.111601	0.0903659	0.0596553	0.0188568	0.0733706	0.0261057	0.0934115	0.0809257	0.0558582	0.0417278
ncbi_112736952	ncbi_112736952	0.0972407	0.0780447	0.121527	0.150142	0.108795	0.0948081	0.128908	0.0828274	0.0810829	0.0488225	0.0541968	0.0741402
ncbi_112737002	ncbi_112737002	0.362344	0.244803	0.222736	0.158721	0.195895	0.316205	0.211707	0.278886	0.303994	0.174985	0.156311	0.178405
ncbi_112737012	ncbi_112737012	0.123103	0.108096	0.0711698	0.0260465	0.0551439	0.107222	0.0235734	0.158165	0.161203	0.0754202	0.0847075	0.0198347
ncbi_112737123	ncbi_112737123	0.0766589	0.0685232	0.0554227	0.0336574	0.0260796	0.0746919	0.0436481	0.142738	0.0760543	0.0472567	0.0630489	0.00486877
ncbi_112737159	ncbi_112737159	0.0085329	0.00309123	0.000809362	0	0	0.00994535	0	0	0.00846886	0	0	0
ncbi_112737161	ncbi_112737161	0.0718811	0.0464057	0.0488695	0.0258703	0.0375471	0.0891748	0.0216748	0.107765	0.101362	0.090515	0.0894493	0.0194361
ncbi_112737169	ncbi_112737169	0.0242914	0.0162402	0.0076122	0.00252463	0.0119688	0.0328731	0	0.0057068	0.0102483	0.0372065	0	0.0566222
ncbi_112737223	ncbi_112737223	0.0169092	0.0131698	0.00770979	0.00708742	0.00973814	0.0152063	0.00468529	0.0149977	0.0291522	0.0224871	0	0.0988728
ncbi_112737224	ncbi_112737224	0.0399906	0.0400397	0.0182682	0.016935	0.0131566	0.0445017	0.0280673	0.0139481	0.0193215	0.0629557	0	0.0228586
ncbi_112737243	ncbi_112737243	0.0726332	0.0497024	0.059194	0.0294904	0.0517758	0.0763043	0.0383026	0.0569377	0.0799648	0.0605526	0.0653626	0.0360427
ncbi_112737256	ncbi_112737256	0.278623	0.26683	0.0455713	0.0372094	0.0597505	0.214795	0.0411526	0.138333	0.198833	0.161277	0.0150414	0.0462459
ncbi_112737295	ncbi_112737295	0.000996386	0	0.0032151	0	0	0	0	0	0	0	0	0
ncbi_112737307	ncbi_112737307	0.130527	0.124734	0.0709098	0.0640003	0.053971	0.105686	0.0586668	0.0719847	0.191385	0.0763342	0.0608394	0.10591
ncbi_112737324	ncbi_112737324	0.0782932	0.0698764	0.017517	0.0128235	0.0310746	0.0865553	0.0132883	0.0367624	0.0291547	0.0408893	0	0.0298272
ncbi_112737409	ncbi_112737409	0.0037211	0	0	0	0	0	0	0	0	0.00785663	0	0
ncbi_112737430	ncbi_112737430	0.00178789	0	0	0.00539923	0	0.00393297	0.00106014	0	0	0	0	0
ncbi_112737460	ncbi_112737460	0.000604803	0.00156467	0	0	0	0	0	0	0	0	0	0
ncbi_112737483	ncbi_112737483	0.0211201	0.00886792	0.0416881	0.0136902	0.0311111	0.00647944	0.00292784	0.0184581	0.0266641	0.0221924	0.0158164	0
ncbi_112737496	ncbi_112737496	0.0149552	0.0188799	0.00970969	0.000840492	0.00364521	0.0078697	0.00118814	0.0212756	0.0289585	0.0231788	0	0.0357232
ncbi_112737521	ncbi_112737521	0.0134338	0.00549793	0	0	0	0	0.0015664	0	0.0177708	0.00916703	0.0297464	0
ncbi_112737541	ncbi_112737541	0.00690798	0.00315868	0.0098417	0.00159651	0.00377266	0.00193241	0.0158656	0	0	0	0.0169702	0.00510445
ncbi_112737542	ncbi_112737542	0.00335302	0.00975235	0	0	0	0.0050273	0	0	0.0153596	0.00561775	0	0
ncbi_112737546	ncbi_112737546	0.00610963	0.00276805	0.02326	0.00601939	0.00658769	0.00706613	0.00635139	0	0.00456911	0	0.0360285	0.00843701
ncbi_112737556	ncbi_112737556	0.092243	0.0665725	0.151651	0.0863328	0.12661	0.0907838	0.0604079	0.0971124	0.0882441	0.0530953	0.120126	0.0927323
ncbi_112737573	ncbi_112737573	0.0271384	0.0187733	0.0218763	0.0433538	0.0567396	0.0412906	0.0496698	0.04382	0.00405423	0.00453431	0	0.0317796
ncbi_112735797	ncbi_112735797	0	0	0	0	0	0	0	0.00538089	0	0	0	0
ncbi_112737598	ncbi_112737598	0.0465668	0.0218931	0.184933	0.135713	0.10408	0.111296	0.0832012	0.0296894	0.232982	0.0903307	0.117277	0.0566227
ncbi_112735801	ncbi_112735801	0.00856128	0.0108431	0.00531916	0.00628333	0.0056122	0.00454212	0.00583869	0.00929246	0.0349327	0.0359966	0	0
ncbi_112735803	ncbi_112735803	0.0523985	0.0354806	0.016685	0.0105149	0.0281353	0.0357936	0.00231502	0.0181051	0.0251929	0.0185741	0.0454961	0.020283
ncbi_112737639	ncbi_112737639	0.00470312	0.00487504	0	0.00448662	0	0	0.0014238	0	0.00532771	0.0190951	0	0
ncbi_112735810	ncbi_112735810	0.00366728	0.00327743	0	0.00407898	0	0	0	0	0.0226325	0	0	0
ncbi_112735812	ncbi_112735812	0.00681764	0.00160591	0.00172717	0	0	0.00469756	0	0.016932	0	0	0	0
ncbi_112737698	ncbi_112737698	1.01586	0.770668	1.18337	1.05993	1.05077	1.27014	0.899995	1.03941	1.87036	1.13435	1.1849	0.555972
ncbi_112737714	ncbi_112737714	0.0345864	0.0150996	0.111917	0.139929	0.111262	0.0378287	0.191656	0	0.0508405	0.0824261	0.0815769	0.0396438
ncbi_112737717	ncbi_112737717	0.0583581	0.0667265	0.0163982	0.0217011	0.0137585	0.0464189	0.00369692	0.0897566	0.046507	0.0442815	0.0450593	0.0236081
ncbi_112737719	ncbi_112737719	0	0	0	0	0	0	0	0	0.0165841	0	0	0
ncbi_112737722	ncbi_112737722	0	0	0	0	0	0	0	0	0	0.00797835	0	0
ncbi_112737744	ncbi_112737744	0.00307141	0.000992854	0.00370117	0.00260545	0.00359489	0.00744176	0.001156	0	0.00829204	0	0.0183235	0
ncbi_112737747	ncbi_112737747	0.0311521	0.0209892	0.0369619	0.109816	0.0691215	0.0160299	0.0906272	0.0340972	0.00372803	0.0767629	0.0162135	0.0046818
ncbi_112737766	ncbi_112737766	0.00509568	0.00398622	0	0	0	0.00591401	0.00240093	0	0	0	0	0
ncbi_112737825	ncbi_112737825	0.763607	0.624693	0.713605	0.597552	0.557681	0.636254	0.616378	0.647881	0.924896	0.614727	0.503718	0.637476
ncbi_112737838	ncbi_112737838	1.01011	0.699323	0.576133	0.205222	0.42609	0.883999	0.112675	0.688559	1.0917	0.744419	0.668148	0.228031
ncbi_112737891	ncbi_112737891	1.50553	0.956471	3.49243	1.96523	2.75282	1.39499	1.82865	0.992748	2.12718	0.879135	2.32269	1.0393
ncbi_112737904	ncbi_112737904	0.0354759	0.0169081	0.0626493	0.185708	0.113445	0.0448784	0.13964	0.00723259	0.0482191	0.0196285	0.0432433	0.157444
ncbi_112737987	ncbi_112737987	0.0228092	0.0129245	0.0242668	0.0125816	0.0173698	0.019993	0.0110606	0.00349317	0.0147446	0.0651586	0	0.0390709
ncbi_112737995	ncbi_112737995	0.00936214	0.00465097	0.00529746	0.0021126	0	0.0100498	0.00514972	0.0215907	0.0161265	0	0	0
ncbi_112738003	ncbi_112738003	0.0724028	0.0524207	0.0228744	0.0189407	0.0357291	0.0614814	0.0257233	0.0121229	0.0672907	0.0926441	0.0306578	0.0856033
ncbi_112738014	ncbi_112738014	0	0	0	0	0	0	0	0	0.004117	0	0	0
ncbi_112738067	ncbi_112738067	0.00321275	0.00408317	0.00399076	0.00295306	0.0052017	0	0.0067597	0	0	0	0.0192166	0.00476211
ncbi_112738093	ncbi_112738093	0.000943617	0	0	0	0	0	0	0	0.0227038	0	0	0
ncbi_112738099	ncbi_112738099	0.0300638	0.0318655	0.0187082	0.0062604	0.0107602	0.026555	0.00896577	0.0845087	0.0186934	0.0458094	0.0184589	0.0262476
ncbi_112738145	ncbi_112738145	0.0849663	0.0464424	0.312955	0.840893	0.347533	0.0962501	0.717976	0.0791542	0.152084	0.130416	0.192179	0.300582
ncbi_112738146	ncbi_112738146	0.0255462	0.0134718	0.01988	0.0186621	0.0241965	0.0402003	0.020635	0.00638562	0.0233637	0.0762205	0.0499043	0
ncbi_112738155	ncbi_112738155	0.000578888	0.00145078	0.00230433	0.000862986	0	0	0	0	0.0197544	0	0	0
ncbi_112738157	ncbi_112738157	0.0591753	0.0271431	0.0687509	0.0430452	0.0475669	0.0789339	0.0211276	0.0284042	0.0996118	0.0461678	0.0452378	0.00428718
ncbi_112738192	ncbi_112738192	0.446143	0.314944	0.176031	0.19216	0.154265	0.316098	0.127664	0.223656	0.648634	0.447461	0.138392	0.144771
ncbi_112738199	ncbi_112738199	0.0257153	0.0184446	0.0040621	0.00287441	0	0.00519957	0.00228442	0	0.059717	0	0.0134097	0
ncbi_112738207	ncbi_112738207	0.0989981	0.0671445	0.236995	0.445317	0.239618	0.110956	0.458426	0.0677591	0.106047	0.060651	0.194183	0.343988
ncbi_112738234	ncbi_112738234	0.0017343	0.00139389	0.00598425	0.000847903	0	0.00124426	0.00262584	0	0	0	0	0
ncbi_112738266	ncbi_112738266	0.0268039	0.011151	0.0740615	0.0672756	0.0936778	0.02361	0.133299	0.00995001	0	0.0150035	0.0506785	0.0612398
ncbi_112738306	ncbi_112738306	0.000244204	0.00159272	0.000940893	0.00181742	0	0	0	0	0	0	0	0
ncbi_112738312	ncbi_112738312	0.0592917	0.0405884	0.0321025	0.0338959	0.0407315	0.0721676	0.0418054	0.0257395	0.0762036	0.129508	0.0458012	0.0322756
ncbi_112735913	ncbi_112735913	0.000951531	0	0	0	0	0	0	0	0	0	0	0
ncbi_112738326	ncbi_112738326	0.00106777	0	0.00159603	0	0	0	0	0	0	0	0	0
ncbi_112738367	ncbi_112738367	0.179774	0.0886359	0.742376	0.548478	0.622621	0.180784	0.574396	0.141094	0.388261	0.108695	0.287534	0.165686
ncbi_112738371	ncbi_112738371	0.0790594	0.081144	0.0678301	0.0441306	0.0824629	0.0942397	0.0489805	0.089459	0.0567322	0.12208	0.0665908	0.0539396
ncbi_112732312	ncbi_112732312	0.099969	0.0894037	0.189772	0.297999	0.154644	0.100063	0.216159	0.10708	0.137095	0.10158	0.17813	0.267086
ncbi_112732339	ncbi_112732339	0.11331	0.0855602	0.0450466	0.041728	0.0440475	0.0847424	0.0543444	0.0948366	0.222107	0.0924119	0.0381734	0.0559929
ncbi_112735963	ncbi_112735963	0.00104874	0	0	0.00132018	0	0	0.000757455	0	0	0	0	0
ncbi_112732357	ncbi_112732357	0.0194562	0.0256849	0.0382632	0.0591627	0.0523364	0.0474601	0.0709199	0.0322751	0.0420693	0.017166	0.0167426	0.0243352
ncbi_112732445	ncbi_112732445	0.00319299	0.00137148	0.00189632	0.00317026	0	0.000656819	0	0	0.00918269	0	0	0
ncbi_112732449	ncbi_112732449	0.0159982	0.0126017	0.0374504	0.0624743	0.0399857	0.0164293	0.0325101	0.00770109	0.111784	0.0130629	0.0145111	0
ncbi_112732493	ncbi_112732493	0.0024126	0.000866931	0.00511272	0.00851114	0.00728596	0	0.00177834	0	0	0	0	0
ncbi_112732584	ncbi_112732584	0.18988	0.151113	0.0539716	0.0159013	0.0366178	0.0885166	0.0116397	0.191355	0.134424	0.0549303	0.0642374	0.0622156
ncbi_112732659	ncbi_112732659	0.0475092	0.0415164	0.0119082	0.00903253	0.0306511	0.0372045	0.00620676	0.0412349	0.0338548	0.0278714	0	0.0148081
ncbi_112732736	ncbi_112732736	0.0255039	0.0128151	0.00559553	0.00525782	0	0.00606252	0.00154522	0.0183571	0.0377831	0.00755506	0	0
ncbi_112732833	ncbi_112732833	0.00710499	0.00648456	0.00235521	0.00620665	0.0119701	0.00740343	0.00632492	0	0.0145133	0.00921647	0	0.00671274
ncbi_112732848	ncbi_112732848	0.409755	0.333447	0.168522	0.0461833	0.0944851	0.194106	0.0333727	0.453878	0.525716	0.206245	0.118644	0.174102
ncbi_112732886	ncbi_112732886	0.0045593	0.00581216	0.0278441	0.0291477	0.0382106	0.00523271	0.0424843	0.00741854	0.003067	0	0.0126446	0.0235735
ncbi_112732895	ncbi_112732895	0.00198227	0.00407912	0	0	0	0.00691374	0	0	0.0108559	0	0	0
ncbi_112732910	ncbi_112732910	0.0613007	0.039094	0.0473192	0.0227095	0.0596705	0.0806113	0.0102552	0.0760935	0.0970971	0.0312577	0.0697108	0.00496851
ncbi_112732909	ncbi_112732909	0.228957	0.190067	0.318199	0.367195	0.295994	0.2472	0.293085	0.186034	0.388433	0.261049	0.23041	0.220454
ncbi_112732926	ncbi_112732926	0.000429498	0.00133709	0	0	0	0	0	0	0.00602345	0	0	0
ncbi_112732946	ncbi_112732946	0.00471771	0.00849011	0.00472688	0.0014917	0.00283836	0.0101922	0.00235844	0.0179293	0.00758509	0.0207666	0	0
ncbi_112732947	ncbi_112732947	0.00527915	0.00590994	0.00453468	0	0	0.00136547	0	0	0	0	0	0
ncbi_112732979	ncbi_112732979	0.0573502	0.0434526	0.0807794	0.0790169	0.0887452	0.0928701	0.0344487	0.0112926	0.0829871	0.0371389	0.192748	0.0457656
ncbi_112733040	ncbi_112733040	0.955324	0.761562	0.564609	0.285249	0.563044	0.619675	0.251536	0.75696	1.67686	0.519107	0.642321	0.21253
ncbi_112733075	ncbi_112733075	0.17862	0.13503	0.0666141	0.0266318	0.0482971	0.130563	0.0115395	0.160524	0.230368	0.0900546	0.0805821	0.00486877
ncbi_112733100	ncbi_112733100	0.00822108	0.00465502	0.0194336	0.00686207	0.00323048	0.0198024	0.00387859	0	0.0124923	0.0134649	0	0.0229497
ncbi_112733139	ncbi_112733139	0.00560806	0.00582484	0	0	0	0.00242944	0	0	0.00511731	0	0	0
ncbi_112733180	ncbi_112733180	2.63511	1.95297	2.69655	1.06243	2.05478	2.94985	0.633965	1.86775	2.74966	2.12236	3.57472	1.15213
ncbi_112733207	ncbi_112733207	0.00673182	0	0.00362369	0.00190823	0	0	0.00162552	0	0.0311357	0.00534613	0	0
ncbi_112733239	ncbi_112733239	0.00363145	0.00103126	0.00468491	0.00161228	0	0.00192616	0.0018537	0	0.0111244	0	0	0
ncbi_112733268	ncbi_112733268	0.0248741	0.0186895	0.0078253	0.00532736	0.0374176	0.00569537	0.00124273	0.0273658	0.0172774	0.0219858	0.0627502	0.0357509
ncbi_112733296	ncbi_112733296	0.0381001	0.0352849	0.0101207	0.00688817	0.00943385	0.042791	0.00692376	0	0.0491457	0.0603609	0	0.0245645
ncbi_112733305	ncbi_112733305	0.0971311	0.0658535	0.0690989	0.0285621	0.0360496	0.139536	0.0351164	0.0802454	0.626846	0.191884	0.088973	0.0309519
ncbi_112733343	ncbi_112733343	0.216696	0.12603	0.456575	0.427757	0.430074	0.200744	0.464246	0.176401	0.278757	0.195822	0.227614	0.483204
ncbi_112733363	ncbi_112733363	0.00630655	0.00210893	0.031866	0.0219751	0.0194804	0.00988742	0.0124663	0	0	0.0199862	0	0
ncbi_112733408	ncbi_112733408	0.0279185	0.026041	0.0144407	0.0149764	0.0144435	0.033426	0.0179056	0.01439	0.02615	0.0321338	0	0
ncbi_112733437	ncbi_112733437	0.00500096	0	0.00210894	0	0	0.001907	0	0	0.0112142	0	0	0
ncbi_112733441	ncbi_112733441	0.0138557	0.0162444	0.0110097	0.0263556	0.0182699	0.012382	0.015494	0	0	0	0.0540672	0.0250363
ncbi_112733456	ncbi_112733456	0.0433174	0.0373117	0.0264338	0.00258619	0.00404113	0.014519	0.00141714	0.0364696	0.20726	0.00894261	0	0
ncbi_112733484	ncbi_112733484	0.139244	0.121447	0.0260428	0.0109792	0.0327612	0.0377319	0.0101682	0.240008	0.075298	0.0928639	0.0930589	0.0191312
ncbi_112733489	ncbi_112733489	0.0275207	0.0167578	0.0591838	0.0587448	0.0459647	0.0279442	0.0803801	0	0.0676626	0.0208901	0.0144162	0.0557952
ncbi_112735431	ncbi_112735431	0	0.00133541	0	0	0	0.000953393	0	0	0	0	0	0
ncbi_112733509	ncbi_112733509	0.00177175	0.00212131	0.00096772	0	0	0	0.00150879	0	0.0240425	0	0	0
ncbi_112733510	ncbi_112733510	0.011072	0.00438307	0.0106472	0.0293849	0.0193362	0.0179351	0.024888	0	0	0.00912254	0.0299089	0.0194737
ncbi_112733519	ncbi_112733519	0.0632609	0.0571973	0.0547404	0.0339092	0.0573374	0.062822	0.0230297	0.0162005	0.150507	0.0799981	0.115665	0.0320147
ncbi_112733536	ncbi_112733536	0.224699	0.30232	0.102943	0.108394	0.1178	0.295166	0.0889459	0.19826	0.288029	0.328265	0.154334	0.103875
ncbi_112733545	ncbi_112733545	0	0	0	0	0.00362248	0	0	0	0	0	0	0
ncbi_112733548	ncbi_112733548	0.00213797	0	0.00238115	0.00327831	0.00782279	0.00103994	0.00228812	0	0.0111406	0	0	0.00849769
ncbi_112733556	ncbi_112733556	0.0541013	0.0261221	0.0665658	0.0543892	0.0787297	0.0494327	0.0543167	0.0480673	0.0743177	0.0399798	0.0501463	0.00511635
ncbi_112733590	ncbi_112733590	0.00333972	0.00325593	0.000795954	0.00350476	0	0.00124074	0	0.0170887	0.0293101	0.00759935	0	0
ncbi_112736049	ncbi_112736049	0.00566478	0.00296023	0.00166423	0	0	0.00579002	0	0	0.0350371	0	0.0190214	0
ncbi_112733702	ncbi_112733702	0.0683479	0.0624502	0.181889	0.274441	0.228686	0.121544	0.306433	0.0628934	0.0884472	0.145492	0.169491	0.340502
ncbi_112733716	ncbi_112733716	0.00952274	0.00587647	0.00197206	0	0	0	0	0.011838	0.0232403	0	0.0134097	0
ncbi_112735480	ncbi_112735480	0.000858493	0	0	0	0	0	0	0	0	0	0	0
ncbi_112733746	ncbi_112733746	0	0	0	0.000976788	0	0	0	0	0.0102415	0	0	0
ncbi_112733752	ncbi_112733752	0.0048287	0.00425292	0.00752392	0.0047709	0.00310179	0.00675312	0.0032498	0	0.0136376	0	0.0282788	0
ncbi_112733766	ncbi_112733766	0.00304032	0.00213194	0.00597602	0.000827575	0	0	0	0.00382239	0.022629	0	0	0
ncbi_112733775	ncbi_112733775	0.00666125	0.00233938	0.011056	0.0181946	0.0126759	0.00844027	0.030485	0	0.00616926	0	0	0.00574959
ncbi_112733809	ncbi_112733809	0.00666979	0.00572334	0.0132272	0.0035733	0.00476221	0.00446268	0.00344771	0	0.0205242	0.0210814	0	0.0219966
ncbi_112733832	ncbi_112733832	0.00857585	0.00154764	0	0.00132931	0	0.00521303	0	0	0.0137388	0.0178679	0	0
ncbi_112733849	ncbi_112733849	0.00738731	0.0109805	0.0040766	0	0.00360003	0.00817976	0.00130576	0	0.00918895	0.0183296	0.0130363	0.00486877
ncbi_112736058	ncbi_112736058	0	0	0	0	0	0.00169759	0	0	0	0	0	0
ncbi_112733890	ncbi_112733890	0.00128023	0.00109199	0.00145139	0.00426707	0	0	0	0	0	0	0	0
ncbi_112733907	ncbi_112733907	0.00124749	0.00156353	0.0010442	0	0	0.00732981	0.00227008	0	0	0	0	0
ncbi_112733947	ncbi_112733947	0.0452247	0.0452971	0.0179784	0.0208001	0.0314602	0.0289271	0.0360592	0.0808665	0.0256983	0.0844917	0.0481453	0.0904667
ncbi_112733997	ncbi_112733997	0.0286293	0.0221711	0.0354876	0.0640861	0.0425307	0.0681498	0.0655585	0	0.0270573	0.0243638	0.0427335	0.128543
ncbi_112734002	ncbi_112734002	0.0185183	0.00794109	0.0309017	0.0590416	0.0326068	0.00600796	0.0376296	0.00886946	0.0272598	0.0162323	0.0298101	0.0557885
ncbi_112734023	ncbi_112734023	0.00887325	0.00274966	0.0148672	0.0105012	0.0134647	0.00908482	0.013486	0	0.022344	0.0186201	0	0
ncbi_112734039	ncbi_112734039	0.030825	0.0307176	0.0141458	0.00537103	0.00671678	0.0316058	0.00839017	0.0258852	0.0454034	0.052125	0	0
ncbi_112734040	ncbi_112734040	0.519471	0.293756	1.33326	1.58931	1.08361	0.630335	1.55959	0.336703	0.564095	0.658085	0.77743	1.34105
ncbi_112734054	ncbi_112734054	0.00247164	0.00166353	0.00136718	0.00207385	0.00324994	0	0.00157124	0	0	0	0	0.0100882
ncbi_112734056	ncbi_112734056	0.00830621	0.00547858	0.0160958	0.0193792	0.0103997	0.00343045	0.0127126	0	0.0297156	0.00405851	0.0198796	0
ncbi_112736073	ncbi_112736073	0.0171946	0.0115793	0.0661452	0.124922	0.0599093	0.0376257	0.168689	0	0.0133951	0.0387229	0.0310752	0.0670888
ncbi_112734070	ncbi_112734070	0.0043398	0.0060561	0.00100751	0.00210423	0	0.00164438	0	0	0.0258254	0.022471	0	0
ncbi_112734084	ncbi_112734084	0.00038136	0.00145474	0	0	0	0	0.00181671	0	0	0	0	0
ncbi_112734088	ncbi_112734088	0.159957	0.100787	0.138457	0.089745	0.156099	0.164739	0.102764	0.0782955	0.196754	0.325157	0.0866179	0.282484
ncbi_112734098	ncbi_112734098	0.00368211	0.00157275	0.00349609	0.00176269	0	0.00132512	0	0	0.0667833	0	0	0
ncbi_112734100	ncbi_112734100	0.0730529	0.0504731	0.0172928	0.00747648	0.0227446	0.0692556	0.0129017	0.0263395	0.0404795	0.0727014	0.0727469	0
ncbi_112734102	ncbi_112734102	0.0304223	0.0207462	0.0485565	0.0298388	0.0532727	0.0414959	0.0418242	0.00913616	0.03482	0	0.0401142	0.0567548
ncbi_112734106	ncbi_112734106	0.831288	0.532185	0.530533	0.197839	0.416645	0.650813	0.143619	0.658712	0.744667	0.498724	0.524856	0.186767
ncbi_112734113	ncbi_112734113	0.0269119	0.0186011	0.00173202	0.00300156	0.00265572	0.0187443	0.00164801	0	0.0647625	0.0213674	0.0138255	0
ncbi_112734141	ncbi_112734141	0.00680025	0.00854956	0.00682566	0.00412024	0	0.0112631	0	0	0.0245776	0	0	0
ncbi_112734144	ncbi_112734144	0.00207401	0	0	0.0019123	0	0.00218275	0	0	0.0048144	0	0	0
ncbi_112734171	ncbi_112734171	0.0828889	0.0556918	0.0445137	0.0214686	0.0334157	0.0717802	0.0177092	0.0682549	0.0986255	0.0379141	0	0.0577599
ncbi_112734202	ncbi_112734202	0.259726	0.205776	0.182004	0.085207	0.126414	0.357591	0.0800079	0.101269	0.369947	0.241081	0.204691	0.207273
ncbi_112734221	ncbi_112734221	0.188088	0.163452	0.0732955	0.0849468	0.0557593	0.111953	0.0921973	0.254138	0.21555	0.184956	0.109177	0.0920491
ncbi_112734289	ncbi_112734289	0.0321323	0.0220339	0.0413804	0.0280986	0.0100199	0.0376088	0.0291634	0.00963172	0.025979	0.0370703	0.0120235	0.0140983
ncbi_112734291	ncbi_112734291	0.193614	0.13927	0.202282	0.101313	0.137492	0.174337	0.102476	0.149699	0.14733	0.189166	0.189677	0.102891
ncbi_112734326	ncbi_112734326	0.362988	0.299338	0.106172	0.0955969	0.0827975	0.278893	0.0870542	0.358423	0.480316	0.325613	0.0503252	0.0614475
ncbi_112734361	ncbi_112734361	0.0791225	0.0602799	0.0763915	0.130588	0.0654804	0.0707277	0.113463	0.163338	0.274219	0.0855969	0.0290918	0.11733
ncbi_112734384	ncbi_112734384	0.168258	0.156778	0.0711761	0.0581875	0.0718377	0.208671	0.0345458	0.0987018	0.334892	0.147615	0.172821	0.0778732
ncbi_112734425	ncbi_112734425	0.43195	0.369096	0.144399	0.112247	0.145252	0.444978	0.0779103	0.510463	0.54003	0.54848	0.138372	0.155375
ncbi_112734471	ncbi_112734471	0.00542395	0.00293	0.00506147	0.00214516	0.00794793	0.0019929	0.00245413	0.00780525	0.0161056	0	0	0
ncbi_112734494	ncbi_112734494	0.0650399	0.0469091	0.028552	0.010762	0.0353872	0.0827512	0.0134772	0.0383985	0.0455129	0.0543026	0.0692658	0.0171286
ncbi_112734505	ncbi_112734505	0.0438196	0.0375946	0.00864284	0.00388425	0.0149365	0.0178126	0	0.0984197	0.00408019	0.0845189	0	0
ncbi_112734519	ncbi_112734519	0.00242047	0	0	0	0	0.00300114	0	0	0	0	0	0
ncbi_112734556	ncbi_112734556	1.98182	1.48736	1.00072	0.343531	0.762	1.91009	0.248958	1.75169	2.58083	1.89868	1.30558	0.354938
ncbi_112734648	ncbi_112734648	0.00168102	0	0.00101581	0	0	0	0	0	0	0	0	0
ncbi_112734678	ncbi_112734678	0.569516	0.45916	0.190578	0.183397	0.22524	0.627055	0.191286	0.356874	0.546435	0.558584	0.368284	0.32622
ncbi_112734696	ncbi_112734696	0.0621466	0.0465568	0.0309021	0.0243421	0.0265539	0.0590074	0.00498585	0.0222833	0.180731	0.0386462	0.169699	0
ncbi_112734697	ncbi_112734697	0.414524	0.310627	0.241645	0.148615	0.158461	0.369023	0.145323	0.365939	0.313642	0.398203	0.254641	0.197568
ncbi_112734733	ncbi_112734733	0.0547879	0.0395583	0.139973	0.196085	0.153368	0.0618374	0.232858	0.00963172	0.0339493	0.114329	0.117289	0.431736
ncbi_112734756	ncbi_112734756	0.00912024	0.00858563	0.00754917	0.0152463	0.0188728	0.0212488	0.0203839	0.016692	0.02177	0	0.0103748	0.0109091
ncbi_112734772	ncbi_112734772	0.212815	0.157426	0.127199	0.198355	0.181987	0.246836	0.228226	0.0366617	0.376252	0.356374	0.0905066	0.291273
ncbi_112734788	ncbi_112734788	0.00506687	0.0069285	0	0.00121366	0	0.0053783	0	0	0.00638435	0.0387129	0	0
ncbi_112734791	ncbi_112734791	0.0053712	0.00901389	0.00559817	0.00379627	0.0115697	0.0156546	0	0	0.0307354	0	0	0.00663924
ncbi_112736111	ncbi_112736111	0.00413841	0.00205826	0.00265506	0.00192009	0	0.00385946	0.00108174	0	0	0	0	0
ncbi_112734818	ncbi_112734818	0.11975	0.107166	0.0612521	0.0211646	0.0466714	0.132129	0.0420211	0.039889	0.125107	0.0982968	0.0625807	0.064839
ncbi_112734860	ncbi_112734860	0.00231018	0	0.00404136	0.000978918	0.00401108	0.00149548	0.00640735	0	0	0.00759935	0	0
ncbi_112734864	ncbi_112734864	0.14026	0.125259	0.102057	0.054423	0.110264	0.166066	0.0389504	0.135611	0.220674	0.20597	0.0951597	0.0210865
ncbi_112734872	ncbi_112734872	0.00657614	0.0127121	0.00658921	0.000937668	0.0124112	0.00572043	0	0	0.0435146	0	0	0
ncbi_112734910	ncbi_112734910	0.000929404	0	0	0	0	0	0	0	0	0.00413212	0	0
ncbi_112734925	ncbi_112734925	0.0342798	0.0184854	0.00602083	0.00922196	0.00884172	0.0259943	0.00805544	0.0373928	0.00885124	0.026512	0	0.00641377
ncbi_112734937	ncbi_112734937	0.000320326	0	0.00193493	0	0.00268213	0.00798497	0.00247343	0	0	0	0	0
ncbi_112734943	ncbi_112734943	1.28636	0.931402	0.680636	0.269977	0.550061	1.23728	0.148816	1.09321	1.46126	0.723516	0.72028	0.471476
ncbi_112736117	ncbi_112736117	0.0382205	0.0434208	0.0388833	0.0154908	0.0249868	0.033689	0.00882411	0.0585064	0.0765079	0.0267672	0.00747419	0.00972214
ncbi_112734953	ncbi_112734953	0.00611624	0.00559206	0	0	0	0.00727129	0	0.022214	0	0	0	0.00551693
ncbi_112734976	ncbi_112734976	0.563063	0.487782	0.0600324	0.0184803	0.0428633	0.389864	0.018202	0.376602	0.331899	0.361048	0.0620764	0.277798
ncbi_112734996	ncbi_112734996	0.763688	0.628393	0.386558	0.144841	0.307634	0.788831	0.151989	0.456061	0.413393	0.653935	0.49179	0.411251
ncbi_112740836	ncbi_112740836	0.0101322	0.00951263	0.0012524	0.00139871	0.0032291	0.0088582	0.00466155	0.0166973	0	0.00650078	0.0120235	0
ncbi_112740837	ncbi_112740837	0.00208233	0	0	0.00174499	0.00440401	0.0021347	0	0.013434	0	0	0	0
ncbi_112740847	ncbi_112740847	0.0836266	0.0639671	0.0320871	0.0392389	0.0319387	0.0647662	0.0354698	0.0567168	0.067101	0.0947405	0.0135259	0.0571606
ncbi_112740848	ncbi_112740848	0.333017	0.252705	0.11415	0.141895	0.0779242	0.253494	0.126969	0.296468	0.258168	0.425543	0.130406	0.167232
ncbi_112740905	ncbi_112740905	0.000890201	0	0	0	0	0	0.00234027	0	0.0108829	0	0	0
ncbi_112740910	ncbi_112740910	0.0241426	0.0188601	0.0294381	0.0280895	0.048873	0.0215809	0.0251882	0	0.0529323	0.0170804	0.030557	0.0241384
ncbi_112740929	ncbi_112740929	0.00523507	0.00252786	0.00302791	0.00767476	0.0102073	0.0119289	0.00905009	0	0	0	0	0.0255865
ncbi_112740940	ncbi_112740940	0.0060821	0.00429357	0.0105627	0.00266236	0.00300552	0.00995325	0	0	0.0121218	0.00584847	0.0183324	0
ncbi_112741039	ncbi_112741039	0.324766	0.249199	0.105028	0.0944833	0.107056	0.235435	0.0932159	0.188325	0.340776	0.242689	0.171728	0.0877674
ncbi_112741041	ncbi_112741041	0.0243592	0.014264	0.0245132	0.0211848	0.0427523	0.0177557	0.024458	0.0242129	0.0631428	0.0118414	0.056119	0.0183884
ncbi_112741043	ncbi_112741043	0.078002	0.042712	0.0624183	0.0708627	0.0590617	0.0775665	0.0724775	0.0609436	0.0516735	0.0354743	0.091115	0.0756171
ncbi_112741045	ncbi_112741045	0.0910091	0.0578179	0.0844625	0.124347	0.0762967	0.0412207	0.122414	0.056679	0.0550419	0.102481	0.0118748	0.171458
ncbi_112741078	ncbi_112741078	0.0686028	0.0587438	0.0472446	0.0566235	0.0399858	0.0481286	0.0505241	0	0.0743158	0.126538	0.0119582	0.0243392
ncbi_112741083	ncbi_112741083	0.142559	0.116513	0.15091	0.114402	0.130251	0.120014	0.127934	0.132137	0.146615	0.221033	0.120516	0.183166
ncbi_112741104	ncbi_112741104	0.111371	0.0962871	0.0598969	0.0355669	0.046879	0.0655385	0.0356407	0.068015	0.163037	0.0825315	0.0246727	0.0359798
ncbi_112741130	ncbi_112741130	0.0240421	0.0275499	0.00409178	0.00511149	0.00365579	0.0176336	0.0056549	0.0202788	0.025032	0.00513509	0	0
ncbi_112741169	ncbi_112741169	0.00195134	0.00117437	0.00533065	0	0.00490446	0.00120125	0.00225814	0.0146643	0	0.026456	0	0
ncbi_112741182	ncbi_112741182	0.0252501	0.0297345	0.0415695	0.00437971	0.063239	0.0401259	0.0188294	0.0215571	0.0375545	0.0452462	0.03573	0.0333118
ncbi_112741214	ncbi_112741214	0.0612862	0.0334712	0.142808	0.0753099	0.0831701	0.0494678	0.139329	0.133396	0.0812025	0.074981	0.0771166	0.0474945
ncbi_112740240	ncbi_112740240	0.00249596	0	0	0.00192874	0	0	0	0	0.00405423	0	0	0
ncbi_112741237	ncbi_112741237	4.1482	3.86719	1.45269	0.854339	1.38925	3.92743	0.665348	4.19013	4.37311	3.8403	1.95805	1.30564
ncbi_112741278	ncbi_112741278	0.196991	0.204218	0.120142	0.0889507	0.0747616	0.229387	0.0762592	0.155138	0.194931	0.1141	0.250508	0.221003
ncbi_112741313	ncbi_112741313	0.27529	0.193683	0.132836	0.119487	0.132169	0.25433	0.0722783	0.208359	0.21983	0.0943489	0.0993191	0.0710446
ncbi_112741322	ncbi_112741322	0.0556581	0.0250198	0.0247202	0.0259477	0.0208434	0.0417267	0.0213106	0.0408659	0.0124633	0.0370581	0	0.0289815
ncbi_112741324	ncbi_112741324	0.0196844	0.0247875	0.0218128	0.0101332	0.0285833	0.0170127	0.00597928	0	0.018927	0.0095247	0	0
ncbi_112741335	ncbi_112741335	0.00214482	0.00257028	0	0	0	0.00120368	0	0	0	0	0	0
ncbi_112741333	ncbi_112741333	0.00714613	0.0141179	0.000922592	0.00301972	0.01085	0.00451361	0.00117653	0.0176438	0.0133136	0.0296016	0	0
ncbi_112741377	ncbi_112741377	0.0790968	0.0589612	0.0539988	0.0428735	0.0574206	0.0694526	0.060415	0.116909	0.0836786	0.037774	0.0656208	0.0594819
ncbi_112741376	ncbi_112741376	0.0841455	0.0527745	0.121027	0.137741	0.137056	0.0895757	0.16051	0.020889	0.0664825	0.0836226	0.108517	0.0785256
ncbi_112742192	ncbi_112742192	0.0328644	0.0306213	0.0390187	0.0597889	0.0498432	0.0372282	0.0613804	0	0.0316872	0.0254192	0.0594431	0.148284
ncbi_114925126	ncbi_114925126	0.0516993	0.0382274	0.0183937	0.0177597	0.00772044	0.04467	0.0139362	0	0.116014	0.0785327	0	0.026789
ncbi_112741438	ncbi_112741438	0	0	0	0	0	0	0	0	0.00749535	0	0	0
ncbi_112740258	ncbi_112740258	0.00327795	0.00334775	0.00159465	0	0	0	0	0	0	0	0	0
ncbi_112741461	ncbi_112741461	0.00478125	0.0056423	0.0084407	0.00392374	0	0.00119918	0.00433085	0	0.00824287	0.0044083	0	0
ncbi_112741527	ncbi_112741527	0.0632521	0.059567	0.0700837	0.0488305	0.041577	0.0745494	0.0710226	0.0651569	0.0672418	0.0378049	0.0109257	0.0637977
ncbi_112741534	ncbi_112741534	0	0.00128706	0	0	0	0	0	0	0	0	0	0
ncbi_112741608	ncbi_112741608	0.0714097	0.0621558	0.00284698	0	0	0.0886348	0.00288719	0.0478639	0.0982733	0.161748	0	0
ncbi_112741671	ncbi_112741671	0.0286087	0.0188487	0.055711	0.0582881	0.0708971	0.0386744	0.0605054	0.0241367	0.10462	0.0088255	0.08629	0.0927855
ncbi_112741680	ncbi_112741680	0.00952191	0.0034919	0.00579318	0.00693813	0.0245971	0.00823611	0.0150726	0.0168292	0.0421909	0	0	0.00861042
ncbi_112741683	ncbi_112741683	0.0296978	0.0150141	0.0136788	0.00572402	0.00384174	0.0133953	0.0111495	0.0315797	0.00467886	0.0220845	0.0227817	0
ncbi_112741710	ncbi_112741710	0.156889	0.104593	0.148515	0.0641431	0.110564	0.0959517	0.0646947	0.106338	0.203453	0.102541	0.0583	0.114131
ncbi_112741724	ncbi_112741724	0.00137224	0	0.0020707	0.000934739	0	0	0.00320353	0	0	0	0.0123242	0
ncbi_112741798	ncbi_112741798	0.00062116	0	0	0.00156133	0	0	0	0	0	0.0183296	0	0
ncbi_112740325	ncbi_112740325	0.046272	0.0364826	0.0222116	0.00837041	0.0172575	0.0237375	0	0.054297	0.0124736	0.00561775	0.0257942	0.00612887
ncbi_112741912	ncbi_112741912	0.164139	0.115426	0.0707572	0.0257999	0.0442081	0.0840929	0.0168776	0.0993686	0.183993	0.0797735	0.0707869	0
ncbi_112741929	ncbi_112741929	0.0057266	0.00839011	0.0108495	0.00376448	0.0122836	0.0123811	0.00984605	0.0534808	0	0.017919	0.0397995	0
ncbi_112741934	ncbi_112741934	0.0448849	0.0457681	0.0554216	0.0182239	0.0404976	0.071962	0.0233244	0	0.0999028	0.0549682	0.0786402	0.0224529
ncbi_112742011	ncbi_112742011	0.00279153	0.00245352	0	0	0	0	0	0.00297698	0.014376	0	0	0
ncbi_112742082	ncbi_112742082	0	0	0	0	0	0	0	0	0.00886407	0	0	0
ncbi_112742109	ncbi_112742109	0.0122214	0.00557697	0.00917161	0	0	0.00606983	0	0	0	0.0197344	0	0
ncbi_112742700	ncbi_112742700	0.00219511	0.00284739	0.00443436	0	0	0	0.00347524	0	0	0	0	0.0372002
ncbi_112740427	ncbi_112740427	0	0	0	0.000862847	0	0	0	0	0	0	0	0
ncbi_112742893	ncbi_112742893	0.0578884	0.0300612	0.22905	0.328083	0.17634	0.068769	0.267422	0.0543604	0.109293	0.0551082	0.215526	0.0829111
ncbi_112743208	ncbi_112743208	0.0158575	0.00842186	0.0411188	0.06491	0.0437299	0.0241039	0.0506459	0	0.0664952	0.0168558	0.0282281	0.0336655
ncbi_112743220	ncbi_112743220	0.0140104	0.0134521	0.0667969	0.0303635	0.0589393	0.0266906	0.011703	0.010114	0.0262509	0.0338001	0.00982507	0.0242513
ncbi_112743555	ncbi_112743555	0.00735251	0.00794371	0.00453894	0.00702964	0.00631215	0.00603202	0.0118272	0	0.0131382	0.00514141	0	0
ncbi_112743571	ncbi_112743571	0.00205912	0.00187143	0.00590239	0.00428041	0.0153734	0.0173916	0.0143494	0	0	0	0	0.0250996
ncbi_112743573	ncbi_112743573	0.0338593	0.0176542	0.0477859	0.01362	0.0102683	0.0194955	0.00568358	0.0233077	0.0222509	0.0239275	0.103587	0.0311046
ncbi_112743620	ncbi_112743620	0.0613137	0.0456766	0.047251	0.0432975	0.0331433	0.0294525	0.032015	0.0271427	0.0574238	0.0215809	0.14344	0.0436521
ncbi_112743644	ncbi_112743644	0.0843129	0.0746563	0.0752971	0.0809252	0.0629602	0.0627045	0.0592507	0.0887744	0.0929014	0.108181	0.0344815	0.0812167
ncbi_112740498	ncbi_112740498	0.00213192	0.000716135	0.0033819	0.00197895	0.0107184	0.0131788	0.00252793	0	0	0.0145996	0.0246727	0
ncbi_112743657	ncbi_112743657	2.7502	2.4499	1.22298	0.673987	1.27404	3.43932	0.496092	1.96901	2.63099	2.28588	2.19411	0.585621
ncbi_112742911	ncbi_112742911	0.0169127	0.00885467	0.00526389	0.00156043	0.00395853	0.00788686	0.00107935	0.018117	0.005744	0.0281279	0	0
ncbi_112743721	ncbi_112743721	0.000914636	0	0.00131658	0	0	0	0	0	0	0	0	0
ncbi_112743727	ncbi_112743727	0	0	0.000995585	0.000935388	0.00389524	0	0	0	0	0	0	0
ncbi_112743858	ncbi_112743858	0.00571998	0.00411817	0.0142227	0.0157412	0.00693244	0.0107908	0.00867733	0	0.0163973	0	0	0
ncbi_112743909	ncbi_112743909	0.0165753	0.0112124	0.0385104	0.0723784	0.0400532	0.0295252	0.051417	0.0600094	0.00974832	0.0122842	0.0340825	0.130433
ncbi_112743919	ncbi_112743919	0.000443386	0	0	0	0	0	0	0	0	0	0	0
ncbi_112743965	ncbi_112743965	0.00913363	0.0130197	0.00103168	0	0	0.00415615	0	0	0	0	0	0
ncbi_112743969	ncbi_112743969	0.0262298	0.0143475	0.0192445	0.0141372	0.0180987	0.00920508	0.011112	0.0179293	0.0436036	0.00832094	0	0
ncbi_112744017	ncbi_112744017	0.0595163	0.0433743	0.0958366	0.234356	0.132703	0.116196	0.168765	0.0161846	0.0375254	0.123043	0.0757783	0.190125
ncbi_112744066	ncbi_112744066	0	0	0.000913705	0.00572779	0	0	0	0	0	0	0	0
ncbi_112744089	ncbi_112744089	0.0599717	0.0431545	0.0210112	0.0277472	0.0146687	0.0615194	0.0300788	0.0107934	0.0491914	0.0525083	0	0.0108074
ncbi_112744154	ncbi_112744154	0.0285102	0.0276742	0.0104007	0.0133325	0.0047803	0.034903	0.00472482	0.05074	0.0421592	0.0612612	0	0.041825
ncbi_112744185	ncbi_112744185	0	0	0.000472188	0.00188882	0	0	0	0	0	0	0	0
ncbi_112744204	ncbi_112744204	0.822698	0.68069	0.308291	0.20237	0.248339	0.726812	0.194099	0.683759	1.20067	0.960937	0.385119	0.327664
ncbi_112744207	ncbi_112744207	0	0.00123132	0	0	0	0	0.00125837	0	0	0	0	0
ncbi_112744252	ncbi_112744252	0.0646425	0.0515021	0.0882777	0.0756669	0.0557634	0.0528068	0.0881191	0.0462831	0.0725987	0.0927317	0.0327951	0.0889132
ncbi_112744257	ncbi_112744257	0.0112003	0.0109567	0.0132326	0.0163009	0.0149396	0.0191583	0.0209791	0	0.0155569	0.0505596	0.0130363	0.022449
ncbi_112744292	ncbi_112744292	0.000901832	0	0	0	0	0	0	0	0	0	0	0.00873942
ncbi_112744364	ncbi_112744364	0.000412711	0	0	0	0	0	0	0	0	0	0	0
ncbi_112744385	ncbi_112744385	0.114055	0.124795	0.0330531	0.0214025	0.0448385	0.074199	0.0228194	0.09217	0.0508778	0.095134	0.0751313	0.0826773
ncbi_112744407	ncbi_112744407	0.028279	0.0176598	0.0032557	0.00347011	0.00439888	0.0222355	0.00153843	0.0099144	0.0208101	0.0210981	0	0
ncbi_112744408	ncbi_112744408	0.000708394	0	0	0	0	0	0	0	0	0	0	0
ncbi_112744428	ncbi_112744428	0.0583683	0.0522318	0.0328242	0.0350762	0.026215	0.0475119	0.0521239	0.0168292	0.00377125	0.0296867	0.0551221	0.0151389
ncbi_112744490	ncbi_112744490	0.00391446	0.00544921	0.00399132	0	0	0	0	0	0.0249447	0	0.0134097	0
ncbi_112740680	ncbi_112740680	0.000446619	0	0	0	0	0	0	0	0	0	0	0
ncbi_112744491	ncbi_112744491	0.0531743	0.0351382	0.0803796	0.168831	0.0680282	0.0545689	0.109966	0.0473132	0.0438734	0.0541102	0	0.148933
ncbi_112744515	ncbi_112744515	0.208688	0.195932	0.068046	0.0316312	0.0396746	0.126236	0.0353333	0.112721	0.201151	0.0821052	0.0331911	0.129152
ncbi_112744592	ncbi_112744592	0.0354266	0.0222355	0.0204634	0.0184394	0.0133183	0.0203365	0.0179996	0.0415126	0.0435512	0.0153996	0	0.0214458
ncbi_112744634	ncbi_112744634	0.022112	0.020888	0.0241155	0.0093075	0.0299834	0.026438	0.00453222	0	0	0.0351576	0.0216731	0
ncbi_112740699	ncbi_112740699	0.000713827	0	0	0	0	0	0	0	0	0	0	0
ncbi_112744652	ncbi_112744652	0.0516045	0.035294	0.0761555	0.054563	0.0577801	0.0334858	0.0754695	0.0799751	0.0851034	0.0260762	0.0630106	0.0380997
ncbi_112744676	ncbi_112744676	0.0184757	0.0127594	0.0142089	0	0.0130371	0.0107171	0.00692893	0	0.0386521	0	0	0
ncbi_112744683	ncbi_112744683	0.0034987	0.00416686	0.0210284	0.0343306	0.0232076	0.00814365	0.026637	0	0.00508751	0	0.0160125	0.0328504
ncbi_112748169	ncbi_112748169	0.0479733	0.0718038	0.0310351	0.0895847	0.049508	0.0927214	0.0587443	0.0194255	0.0659673	0.0724488	0.0504423	0.059632
ncbi_112748192	ncbi_112748192	0.0138071	0.0104826	0.00185816	0.00165084	0.00983869	0.00801631	0.00126562	0	0.0397396	0	0	0
ncbi_112748272	ncbi_112748272	0.0347051	0.0210783	0.0146529	0.00643833	0.00701732	0.0150985	0.00948569	0.0411289	0.00594268	0.0354671	0	0
ncbi_112748289	ncbi_112748289	0.000662839	0	0	0	0.00396893	0	0	0	0.0117073	0	0	0
ncbi_112748376	ncbi_112748376	0.273465	0.199312	0.288969	0.273723	0.217688	0.294731	0.187669	0.215623	0.634282	0.36477	0.220188	0.206877
ncbi_112748389	ncbi_112748389	0.00168784	0.00133876	0	0.00259641	0.0095522	0.00414994	0.00882346	0.0154236	0	0	0	0.0196965
ncbi_112748477	ncbi_112748477	0.156762	0.123184	0.138736	0.0900369	0.117952	0.1645	0.113896	0.091195	0.218735	0.154544	0.0798724	0.0481922
ncbi_112748538	ncbi_112748538	0.436955	0.298944	0.687511	0.444782	0.622528	0.814416	0.325153	0.346986	0.698856	0.56472	0.759993	0.432447
ncbi_112748547	ncbi_112748547	0.00646352	0.00745466	0.00739223	0.00942808	0.00335087	0.00456223	0.0175042	0.0183328	0.01719	0.00584211	0.0146645	0.0344582
ncbi_112748627	ncbi_112748627	0.0700515	0.0449266	0.0204572	0.0114293	0.0372467	0.0989041	0.0220132	0.023792	0.0280304	0.136032	0.0216367	0.0138846
ncbi_112748646	ncbi_112748646	0.385988	0.235097	0.151657	0.0713452	0.143774	0.513787	0.069822	0.130918	0.233007	0.330174	0.189094	0.076803
ncbi_112748670	ncbi_112748670	2.31983	1.96867	0.922586	0.326351	0.658796	1.70857	0.204574	1.87613	2.72816	1.80816	1.24366	0.522044
ncbi_112748742	ncbi_112748742	0.00585431	0.00444525	0.00203051	0.00108788	0	0.00240134	0	0	0	0.0191513	0	0
ncbi_112748744	ncbi_112748744	0.0501579	0.0493313	0.0739243	0.0311651	0.0345009	0.0967018	0.01618	0.0770882	0.0699074	0.0321627	0.0799372	0.0202927
ncbi_112748770	ncbi_112748770	0.0012823	0	0.00485665	0	0.0045775	0	0	0	0.012453	0	0.019806	0.00447277
ncbi_112748790	ncbi_112748790	0.00707966	0.00712663	0	0.00285801	0.00320989	0.00294879	0.00591025	0	0.0485262	0.0306663	0	0
ncbi_112748869	ncbi_112748869	0.000679971	0	0.00599534	0.0119413	0.00363293	0.00216649	0.0104738	0	0	0.00550505	0	0.024707
ncbi_112748974	ncbi_112748974	0.554324	0.420956	0.153615	0.13614	0.144385	0.439302	0.141012	0.495505	0.390561	0.381205	0.176625	0.152836
ncbi_112747869	ncbi_112747869	0.00129842	0	0.00182786	0	0	0.0014022	0	0	0	0	0	0
ncbi_112749035	ncbi_112749035	0.0705789	0.0607198	0.0313566	0.0486844	0.0459811	0.0561414	0.0435308	0.104214	0.114449	0.0601897	0.0195272	0.0294184
ncbi_112749038	ncbi_112749038	0.00767262	0.00503088	0.0105394	0.00425639	0.00827256	0.00230488	0.00112658	0.0346737	0.053488	0.0365174	0	0
ncbi_112749043	ncbi_112749043	0.683488	0.604371	0.204516	0.121274	0.192839	0.536249	0.085009	1.00521	1.07468	0.724684	0.416076	0.182026
ncbi_112749179	ncbi_112749179	0.00126641	0.00218453	0	0	0	0.0012149	0.0019591	0	0	0	0	0
ncbi_112749188	ncbi_112749188	0.00390419	0.00400495	0.00394923	0.00648425	0.00815775	0.00925566	0.00353138	0.00375961	0	0	0.0158498	0
ncbi_112749233	ncbi_112749233	0.0147101	0.0127116	0.00517326	0.0016136	0.00390733	0.00295903	0	0.0576985	0.020291	0	0.0184589	0
ncbi_112749482	ncbi_112749482	0.0016686	0.0043404	0.00305642	0.00594097	0	0.00117817	0	0	0.00616926	0	0	0
ncbi_112749499	ncbi_112749499	0.0356066	0.0315998	0.0242944	0.0398396	0.0311391	0.0314655	0.052971	0.016516	0.0553692	0.110197	0.00747419	0.12456
ncbi_112749507	ncbi_112749507	0.0268701	0.0275913	0.059697	0.087728	0.0806806	0.0353906	0.131255	0.0342285	0.0955412	0	0.0581475	0.0441132
ncbi_112749512	ncbi_112749512	0.00780805	0.00395474	0.0036065	0	0.00368074	0.0193448	0.00189095	0	0.0232718	0	0	0
ncbi_112749516	ncbi_112749516	0.204785	0.217235	0.0748405	0.0544983	0.0696098	0.175298	0.0434381	0.312402	0.278558	0.174442	0.0717742	0.0571468
ncbi_112747923	ncbi_112747923	0	0	0	0	0	0.00243939	0	0	0	0	0	0
ncbi_112749537	ncbi_112749537	0.0271249	0.0136614	0.00513087	0.00832376	0.00487282	0.0104368	0.0158377	0.0364781	0.0186763	0.00852858	0.0181812	0.82034
ncbi_112746891	ncbi_112746891	0.00198496	0.00165578	0.00165234	0	0	0	0.00218416	0	0	0	0	0
ncbi_112749542	ncbi_112749542	0.215249	0.136893	0.856419	0.621417	0.820648	0.181894	0.815423	0.194174	0.316687	0.273032	0.724065	0.564662
ncbi_112749550	ncbi_112749550	0.0632494	0.0390475	0.0340207	0.0326621	0.0280805	0.0482958	0.0246807	0.0193172	0.0570288	0.0354474	0.0613683	0.0160624
ncbi_112749594	ncbi_112749594	0.000899178	0.000494929	0	0	0	0	0	0	0	0	0	0
ncbi_112749622	ncbi_112749622	0.0691446	0.0358334	0.0243348	0.0095583	0.0144818	0.057534	0.00964468	0.0832457	0.068252	0.057635	0.0287765	0.0167635
ncbi_112749639	ncbi_112749639	0.258694	0.187003	0.0603177	0.0272772	0.0703879	0.251303	0.0312401	0.183264	0.227799	0.24949	0.0850126	0.0715806
ncbi_112749640	ncbi_112749640	0.000415085	0.00149765	0.000981324	0.00154565	0.00368792	0.00108147	0.00384435	0	0	0	0	0
ncbi_112749663	ncbi_112749663	0.000725668	0	0	0	0	0	0	0	0	0	0	0
ncbi_112749675	ncbi_112749675	0.00631314	0.00544786	0.0163435	0.0204092	0.0246725	0.0131572	0.0284556	0.0273472	0	0	0.0089238	0.0186043
ncbi_112749686	ncbi_112749686	0.00444141	0.00415183	0.0017907	0.0019246	0	0.00323695	0	0	0.00501	0.00762865	0	0
ncbi_112749707	ncbi_112749707	0.00307696	0.00416017	0.00869814	0.0215978	0.00897003	0.00265272	0.0240065	0	0.0043084	0.0241296	0	0.0437233
ncbi_112749715	ncbi_112749715	0.00427926	0.00264389	0.00237458	0.00231073	0	0.00489453	0	0	0.00532771	0	0	0
ncbi_112746910	ncbi_112746910	0.00232963	0.00586736	0.00196996	0	0.0037916	0	0	0	0	0	0	0
ncbi_112749718	ncbi_112749718	0.101348	0.0732858	0.0603522	0.0564299	0.0659429	0.133681	0.0326489	0.110124	0.116518	0.147614	0.05687	0.0915834
ncbi_112749738	ncbi_112749738	0.00394628	0.000890832	0.00487856	0.0055103	0.0123264	0.00999293	0.00599667	0	0	0	0	0.00859757
ncbi_112749755	ncbi_112749755	0.108295	0.077597	0.127535	0.0804296	0.117956	0.137924	0.0308931	0.050616	0.082237	0.15659	0.121735	0.0612481
ncbi_112749763	ncbi_112749763	0.063092	0.0322384	0.0468671	0.0261055	0.047139	0.0940989	0.0100581	0	0.141347	0.0582172	0.0304389	0.080449
ncbi_112749764	ncbi_112749764	0.000754523	0.00139389	0.00630156	0	0	0.00279688	0	0	0	0	0	0
ncbi_112749776	ncbi_112749776	0.00102101	0.00088199	0.000831369	0.00685833	0.0100477	0.00767622	0.0032725	0	0.00929515	0.0259876	0	0.00469851
ncbi_112749800	ncbi_112749800	0.0368479	0.0373696	0.015548	0.0128318	0.0153261	0.050032	0.0145577	0.0379194	0.0133362	0.0313103	0.0140327	0.00498194
ncbi_112748038	ncbi_112748038	0	0	0.00189044	0.00248417	0	0.0015033	0.00103524	0	0	0	0	0.00973035
ncbi_112749818	ncbi_112749818	0.0883372	0.0649768	0.0949593	0.0686779	0.086497	0.0858327	0.0462647	0.0285219	0.0532238	0.105965	0.058608	0.101968
ncbi_112749820	ncbi_112749820	0.000752412	0.00245859	0	0	0	0	0	0	0	0	0	0
ncbi_112749828	ncbi_112749828	0.0883648	0.0759357	0.0410835	0.0127801	0.0196013	0.0928955	0.00814266	0.103708	0.238178	0.127327	0.0107531	0.034339
[truncated: 798 more rows]
