# Supplementary material for: scRNA-seq Reveals the Mechanism of Fatty Acid Desaturase 2 Mutation to Repress Leaf Growth in Peanut (Arachis hypogaea L.)
Source: Cells. 2023 Sep 19;12(18):2305. doi: 10.3390/cells12182305 (PMC10527976; doi:10.3390/cells12182305)
Supplement: Supplementary file 1 [file cells-12-02305-s001.zip › Table S6 All TF in fad2 peanut.xlsx]

## Sheet: Sheet1
Gene_ID	Gene_name	Cluster 0	Cluster 1	Cluster 2	Cluster 3	Cluster 4	Cluster 5	Cluster 6	Cluster 7	Cluster 8	Cluster 9	Cluster 10	Cluster 11
ncbi_112710751	ncbi_112710751	0.000791025	0	0	0	0	0	0	0	0.0178686	0	0	0
ncbi_112695116	ncbi_112695116	0	0	0.364431	0	0	0	0	0	0	0	0	0
ncbi_112784078	ncbi_112784078	0.0310597	0.0309844	0	0	0	0.0404397	0.0243822	0.0606234	0.0123041	0.0460033	0	0.0361568
ncbi_112789013	ncbi_112789013	0.0275044	0.0290335	0	0.239487	0	0.0327356	0	0.0476989	0.138357	0.0408987	0	0
ncbi_112789487	ncbi_112789487	0.00275649	0.00163484	0	0	0	0	0	0	0.0124817	0	0	0
ncbi_112789956	ncbi_112789956	0.0260559	0.0221081	0	0	0	0.0112669	0.0743164	0.0308257	0.0640827	0.0360559	0.381942	0
ncbi_112790007	ncbi_112790007	0.0247745	0.0204105	0	0	0	0.016682	0.0289105	0.0611095	0.0363509	0.0267418	0	0
ncbi_112710941	ncbi_112710941	0.0667347	0.0273062	0	0	0	0.0962579	0.0841607	0	0.0606501	0.0342733	0	0.130806
ncbi_112790801	ncbi_112790801	0.0492482	0.0270091	0	0	0	0.0551585	0.174243	0.0283028	0.0384796	0.0416042	0	0.0553563
ncbi_112790810	ncbi_112790810	0.185575	0.11602	0.292569	0.302371	0	0.0780526	0.0240596	0.173736	0.334723	0.173299	0	0.0713272
ncbi_112791609	ncbi_112791609	0.00377783	0.00172286	0	0	0	0.0147647	0	0	0	0	0	0
ncbi_112791664	ncbi_112791664	0.084139	0.051473	0	0	0	0.0791945	0.0453972	0.0308719	0.0957424	0.0224246	0.362976	0.151294
ncbi_112791988	ncbi_112791988	0.0424813	0.0548027	0	0	0	0.0522092	0	0.0153439	0.0764865	0.0353252	0	0
ncbi_112792074	ncbi_112792074	0.046046	0.025833	0	0	0	0.048059	0.0339023	0.0130394	0.0529534	0.16595	0	0
ncbi_112794165	ncbi_112794165	0.0026337	0	0	0	0	0	0	0	0	0	0	0
ncbi_112792835	ncbi_112792835	0.0109004	0.00517451	0.393082	0	0	0.00532177	0	0	0.0307783	0.00858564	0	0
ncbi_112794013	ncbi_112794013	0.120758	0.109715	0.393082	0.1998	0	0.103538	0.045296	0.125617	0.330058	0.0980574	0.227941	0.111946
ncbi_112794059	ncbi_112794059	0.106143	0.050759	0.277932	0	0	0.103751	0.0413464	0.100449	0.207132	0.136187	0	0
ncbi_112794095	ncbi_112794095	0.234734	0.134487	0.242365	0	0	0.187879	0.0851955	0.142365	0.196784	0.210605	0	0.169085
ncbi_112794166	ncbi_112794166	0.47666	0.39874	0.139431	0.774052	0	0.559423	0.235509	0.296362	0.588434	0.390962	0.570853	0
ncbi_112794293	ncbi_112794293	0.00180949	0	0	0	0	0	0	0	0.0280219	0	0	0
ncbi_112795694	ncbi_112795694	0.132102	0.0783512	0	0.302371	0	0.102842	0.18224	0.0953525	0.0988606	0.113769	0.227941	0.102388
ncbi_112795912	ncbi_112795912	0.188154	0.116733	0	0.302371	0	0.197706	0.0963009	0.134924	0.17673	0.449147	0	0.165747
ncbi_112796838	ncbi_112796838	0.00394285	0.00173688	0	0	0	0	0	0	0.0270627	0.0112112	0	0
ncbi_112797189	ncbi_112797189	0.0114818	0.0106711	0	0	0	0.0136423	0	0.0258819	0.073946	0.0945568	0	0
ncbi_112797482	ncbi_112797482	0	0	0	0	0	0.00162507	0	0	0	0	0	0
ncbi_112798143	ncbi_112798143	0.000856871	0	0	0	0	0	0	0	0	0	0	0
ncbi_112798347	ncbi_112798347	0	0	0	0	0	0	0	0	0	0.00858564	0	0
ncbi_112798466	ncbi_112798466	0.258658	0.24126	0	0.318786	0	0.392377	0.375389	0.196846	0.313758	0.564795	0.362976	0
ncbi_112798632	ncbi_112798632	0.00313727	0	0	0	0	0	0	0	0.0130348	0	0	0
ncbi_112798664	ncbi_112798664	0.137038	0.0808918	0.369549	0.328591	0	0.0971996	0.0970091	0.0932628	0.148681	0.0860997	0	0.087535
ncbi_112799229	ncbi_112799229	0.0348352	0.0276054	0	0	0	0.046152	0.0785727	0.032075	0.0129453	0.0715941	0	0
ncbi_112799538	ncbi_112799538	0.316752	0.20044	0.364431	0.603082	0	0.26503	0.248248	0.196748	0.341252	0.262315	0.359997	0.304186
ncbi_112799727	ncbi_112799727	0.0488334	0.0291814	0.139431	0	0	0.0322061	0.0852208	0.0552173	0.0124817	0.093463	0	0.137511
ncbi_112800240	ncbi_112800240	0.165527	0.135202	0.671014	0	0	0.195411	0.213251	0	0.45191	0.226555	0.346488	0.0683438
ncbi_112800484	ncbi_112800484	0	0.00196482	0	0	0	0	0	0	0	0	0	0
ncbi_112800493	ncbi_112800493	0.0480917	0.0504056	0	0	0	0.0242801	0.0560303	0.169132	0.0991921	0.060096	0	0.0833667
ncbi_112800711	ncbi_112800711	0.0766571	0.0470812	0	0	0	0.0869305	0.0251547	0.0230933	0.096109	0.0361812	0	0.122091
ncbi_112800755	ncbi_112800755	0.00128897	0.00141446	0	0	0	0	0	0	0.107465	0	0	0
ncbi_112800796	ncbi_112800796	0.0737392	0.034362	0.165289	0	0	0.0650464	0.0261684	0.0251082	0.447754	0.113091	0	0
ncbi_112707204	ncbi_112707204	0.0263727	0.0293739	0	0	0	0.0194136	0.0268406	0	0.0824077	0	0	0
ncbi_112800960	ncbi_112800960	0.00277075	0.00962275	0	0	0	0	0	0	0.0220082	0	0	0.138964
ncbi_112801007	ncbi_112801007	0.00291692	0	0	0	0	0.0113081	0	0	0	0	0	0
ncbi_112801244	ncbi_112801244	0.021687	0.0139544	0	0	0	0.013283	0	0.0244372	0.0242832	0.0454646	0	0
ncbi_112802039	ncbi_112802039	0.0754305	0.0882805	0	0	0	0.101543	0.0204015	0.231505	0.189057	0.0213233	0.183513	0.073109
ncbi_112802272	ncbi_112802272	1.81968	1.19429	3.03311	0.835875	0	1.53307	1.37041	1.63128	0.982324	1.56043	0.95842	1.09496
ncbi_112802418	ncbi_112802418	0.194547	0.117949	0.277932	0.286066	0	0.187254	0.139032	0.185054	0.253094	0.231416	0	0.199157
ncbi_112802441	ncbi_112802441	0.00369018	0	0	0	0	0.0111213	0	0	0	0	0	0
ncbi_112802469	ncbi_112802469	0.00770906	0.00563094	0	0	0	0	0	0	0.0224654	0	0	0
ncbi_112802657	ncbi_112802657	0.0271675	0.0347956	0	0	0	0.0180976	0.0317033	0	0.0544851	0	0.227941	0
ncbi_112803178	ncbi_112803178	0.0883101	0.0525457	0	0	0	0.0733814	0.0235699	0.0587242	0.271447	0.108265	0.227941	0
ncbi_112803186	ncbi_112803186	0.000409087	0	0	0	0	0.00686921	0	0	0	0	0	0
ncbi_112803800	ncbi_112803800	0.00120187	0.00360437	0	0	0	0	0	0	0	0	0	0
ncbi_112803922	ncbi_112803922	0.00398796	0	0	0	0	0.00686128	0	0	0	0	0	0
ncbi_112803949	ncbi_112803949	0.015252	0.00320629	0	0	0	0.0272892	0.0687636	0	0.0705408	0	0	0
ncbi_112804327	ncbi_112804327	0.0767801	0.0591588	0.39185	0	0	0.0246071	0.0399952	0.163145	0.116698	0.104647	0	0.148544
ncbi_112804343	ncbi_112804343	0.0502165	0.0318597	0	0.1998	3.75657	0.0726193	0.320218	0	0.107357	0.177124	0	0.0207162
ncbi_112805027	ncbi_112805027	0.00963841	0.0075763	0	0	0	0.0284196	0	0	0.0113174	0.0158215	0	0.0791596
ncbi_112805426	ncbi_112805426	0.000905965	0	0	0	0	0	0	0	0	0	0	0
ncbi_112695138	ncbi_112695138	0.0465733	0.0313403	0.369549	0	0	0.0344004	0.0639918	0.0566666	0.0530701	0.00785674	0	0.0256278
ncbi_112695208	ncbi_112695208	0.343463	0.240843	0	0.302371	0	0.289485	0.239328	0.420387	0.503765	0.383878	0.227941	0.495285
ncbi_112695361	ncbi_112695361	0.0010048	0	0	0	0	0	0	0	0	0	0	0
ncbi_112695968	ncbi_112695968	0.000877838	0	0	0	0	0.00192187	0	0	0	0	0	0
ncbi_112695994	ncbi_112695994	0.0127992	0.00893847	0	0	0	0.0024411	0.0220226	0.0268969	0	0.0379173	0	0
ncbi_112696608	ncbi_112696608	0	0.00172867	0	0	0	0	0	0	0	0	0	0
ncbi_112697023	ncbi_112697023	0.0763404	0.053747	0	0	0	0.141205	0.10544	0	0.174661	0.136499	0	0
ncbi_112776694	ncbi_112776694	0.000954321	0.00167331	0	0	0	0.00751791	0	0	0.021282	0	0	0
ncbi_112697131	ncbi_112697131	0.00118341	0	0.39185	0	0	0.00346277	0	0	0	0	0	0
ncbi_112697227	ncbi_112697227	0.234236	0.156453	0.385208	0.457272	0	0.246824	0.395886	0.202885	0.0757566	0.0934672	0.183513	0.797763
ncbi_112697364	ncbi_112697364	0.430416	0.313342	0.385208	0	0	0.489878	0.197842	0.354823	0.773629	0.429714	0.329359	0.266432
ncbi_112697501	ncbi_112697501	2.21065	1.64519	1.95743	2.97312	0	1.37372	0.585431	2.94064	2.55858	1.91577	2.11229	0.271854
ncbi_112697674	ncbi_112697674	0.0728947	0.0577315	0	0	0	0.0654777	0	0.150499	0.072998	0.0835806	0	0.0713272
ncbi_112698010	ncbi_112698010	0.0145922	0.0162224	0	0	0	0.00805824	0	0.0210498	0.0729355	0.0064785	0	0
ncbi_112698589	ncbi_112698589	0.0377746	0.0346817	0	0	0	0.0683038	0.0317033	0	0.0304596	0	0.310145	0.068703
ncbi_112698721	ncbi_112698721	0.461711	0.289679	1.113	0.630961	0	0.550923	0.723159	0.360049	0.425103	0.557824	0	0.417586
ncbi_112700056	ncbi_112700056	0.0013364	0	0	0	0	0.00176602	0	0	0	0	0	0
ncbi_112700072	ncbi_112700072	0.0101731	0.00194246	0	0	0	0.0142431	0	0.033001	0	0.00729836	0	0
ncbi_112700267	ncbi_112700267	0.0112105	0.010503	0	0.23303	0	0.0193291	0.0512551	0.0285383	0.0386639	0.0602349	0	0
ncbi_112700486	ncbi_112700486	0.0492069	0.0374067	0	0	0	0.105182	0.0372045	0.0295528	0.0864434	0.0556378	0	0.188298
ncbi_112701140	ncbi_112701140	0.0829494	0.0596168	0	0	0	0.0644875	0.0835826	0.0730816	0.0525716	0.0864521	0	0.150601
ncbi_112701945	ncbi_112701945	0.00898558	0.00386012	0	0	0	0.00174043	0	0	0.0675483	0.0269374	0	0
ncbi_112756850	ncbi_112756850	0.0349474	0.0643373	0	0	0	0.0213571	0	0.124139	0.0105268	0.00955363	0	0.0718236
ncbi_112702957	ncbi_112702957	0.919752	0.605728	2.05702	0.239487	0	0.647568	0.346456	0.512132	0.972724	0.695003	1.45661	0.469304
ncbi_112703131	ncbi_112703131	1.73682	1.32912	1.42476	1.5656	3.75657	1.56524	0.939803	1.6134	2.60269	1.68069	2.22416	1.4825
ncbi_112703445	ncbi_112703445	0.00979717	0.0051387	0	0	0	0.00813019	0	0	0	0.0382141	0	0
ncbi_112703462	ncbi_112703462	0.16708	0.133332	0	0	0	0.0954513	0.112539	0.0841998	0.133741	0.0739252	0	0.0207162
ncbi_112703494	ncbi_112703494	0.115608	0.0863328	0.245339	0	0	0.0873305	0.168854	0.105255	0.159691	0.0712574	0.57108	0.0972611
ncbi_112704452	ncbi_112704452	0.0457525	0.0587254	0	0.501341	0	0.0493288	0	0.0821704	0.0394683	0.0907205	0	0.0501608
ncbi_112704498	ncbi_112704498	0.051252	0.0376086	0	0	0	0.064174	0	0	0.0776117	0.01218	0	0
ncbi_112704712	ncbi_112704712	0.00423625	0.00851868	0	0	0	0.0025962	0	0	0	0.0130519	0	0
ncbi_112705950	ncbi_112705950	1.09497	0.919495	1.47067	1.25574	0	0.904682	0.758968	1.19323	2.51104	0.73622	0.846962	0.40132
ncbi_112706237	ncbi_112706237	0.0539059	0.0466357	0	0.602845	0	0.0491273	0	0.0943256	0.0503864	0.0836236	0	0.0436021
ncbi_112706296	ncbi_112706296	0.507152	0.349778	0.277932	1.49417	0	0.543182	0.618219	0.33235	0.594695	0.430544	0.654191	0.166978
ncbi_112706436	ncbi_112706436	0.00123797	0.00193658	0	0	0	0	0	0	0	0	0	0
ncbi_112706455	ncbi_112706455	0.000663649	0	0	0	0	0	0	0	0	0	0	0
ncbi_112706640	ncbi_112706640	0.0231018	0.0170853	0	0	0	0.021384	0	0	0	0	0	0
ncbi_112706778	ncbi_112706778	0.021992	0.0161938	0	0	0	0.024773	0	0	0	0	0	0
ncbi_112706878	ncbi_112706878	0.0016791	0.00384596	0	0	0	0	0	0	0	0	0	0
ncbi_112780691	ncbi_112780691	0	0.00195134	0	0	0	0.00632479	0	0	0	0	0	0
ncbi_112707387	ncbi_112707387	0.119458	0.0912901	0	0.1998	0	0.0628213	0.0216219	0.042755	0.281178	0.148024	0.227941	0.10616
ncbi_112707578	ncbi_112707578	0	0	0	0	0	0	0	0.00849376	0	0	0	0
ncbi_112707839	ncbi_112707839	0.130647	0.110155	0.370096	1.384	0	0.223012	0.215596	0.082461	0.159305	0.306361	0.829938	0.174994
ncbi_112707881	ncbi_112707881	0.00709632	0	0	0	0	0.00441046	0	0	0.0163471	0	0	0
ncbi_112708195	ncbi_112708195	0	0.00107842	0	0	0	0	0	0	0	0	0	0
ncbi_112708724	ncbi_112708724	0.00425829	0.0014168	0	0	0	0.0021714	0	0	0.0263357	0	0	0
ncbi_112708950	ncbi_112708950	1.98385	1.33684	1.51026	0.802646	0	2.14958	2.14552	1.39464	2.26352	1.7712	1.06002	1.10271
ncbi_112771612	ncbi_112771612	0	0	0	0	0	0.00186373	0	0	0	0	0	0
ncbi_112709207	ncbi_112709207	0.133767	0.120024	0	0	0	0.0998941	0.0814577	0.0631229	0.134027	0.195174	0	0.175383
ncbi_112709265	ncbi_112709265	0.0124175	0.00699195	0	0	0	0.0162153	0	0.0250014	0.0172442	0.00851682	0	0
ncbi_112709323	ncbi_112709323	0.204773	0.159986	0	0	0	0.14423	0	0.126296	0.162895	0.202822	0.711301	0
ncbi_112709503	ncbi_112709503	0.00395476	0	0	0	0	0.0036532	0	0	0	0	0	0
ncbi_112709659	ncbi_112709659	0.374663	0.315935	0	0.382512	0	0.282879	0.126801	0.411617	0.579167	0.487127	0.576367	0.380192
ncbi_112709789	ncbi_112709789	0.00229446	0	0	0	0	0.00316852	0	0	0	0	0	0
ncbi_112710067	ncbi_112710067	0.149132	0.126511	0	0	0	0.131047	0.0486895	0.213416	0.141535	0.120077	0	0
ncbi_112710132	ncbi_112710132	0.465417	0.346304	0	0.23303	0	0.378923	0.142044	0.417842	0.41549	0.538465	0.981891	0.183523
ncbi_112710140	ncbi_112710140	0.00145059	0.00334643	0	0	0	0	0	0	0	0.0156186	0	0.0361568
ncbi_112710172	ncbi_112710172	0.0146808	0.0187798	0	0	0	0.0091023	0.045296	0	0	0	0	0
ncbi_112710251	ncbi_112710251	0.000867813	0	0	0	0	0	0	0	0	0	0	0
ncbi_112710358	ncbi_112710358	0.00376126	0.00166677	0	0	0	0.00364631	0	0.031607	0	0.0205844	0	0
ncbi_112710367	ncbi_112710367	0.0542647	0.0667372	0	0	0	0.0442522	0.0273411	0.0304606	0.142892	0.00930111	0	0.0292785
ncbi_112710482	ncbi_112710482	0.0245082	0.0140671	0	0	0	0.0122034	0.0275524	0.0252623	0	0	0.346488	0
ncbi_112710591	ncbi_112710591	0.44348	0.245223	0.532513	0.980557	0	0.465629	0.176909	0.293763	0.762761	0.489317	0.359997	0.0711202
ncbi_112732824	ncbi_112732824	0.411255	0.295038	0.967696	0.666837	0	0.435015	0.49619	0.316536	0.373367	0.606991	0.190074	0.214662
ncbi_112732873	ncbi_112732873	0.0120171	0.0136022	0	0	3.01568	0.00680708	0	0	0	0.0472958	0	0
ncbi_112733358	ncbi_112733358	0.58873	0.494542	0	0.678891	0	0.569986	0.328348	0.553087	0.785489	0.549643	0.538762	0.10616
ncbi_112734124	ncbi_112734124	0.012286	0.00484089	0	0	0	0.010989	0	0	0.0229606	0	0	0
ncbi_112734183	ncbi_112734183	0.0404778	0.0294576	0	0	0	0.0110964	0	0.0224385	0.0982085	0.111188	0	0
ncbi_112734309	ncbi_112734309	0.00829752	0.00170337	0	0	0	0.0030956	0	0	0.0113174	0.00755588	0	0
ncbi_112734492	ncbi_112734492	0.00734218	0.00732737	0	0	0	0.0333834	0	0	0	0	0	0.24864
ncbi_112734552	ncbi_112734552	0.0676046	0.037626	0	0.302371	0	0.0793525	0.0612389	0.0239257	0.0313585	0.0844739	0	0.186695
ncbi_112734685	ncbi_112734685	0.505385	0.405613	0.139431	0.3996	3.01568	0.466447	0.194637	0.697433	0.601857	0.544245	0.455652	0
ncbi_112734711	ncbi_112734711	0.0032682	0.0019877	0	0	0	0	0	0	0.0113559	0	0	0
ncbi_112734701	ncbi_112734701	0.0137079	0.00658126	0	0	0	0.00631771	0	0	0.0463099	0	0	0
ncbi_112735319	ncbi_112735319	0.18117	0.168662	0.576369	0	0	0.169361	0.057902	0.0942702	0.18026	0.272025	0	0.380112
ncbi_112718063	ncbi_112718063	0.000955822	0	0	0	0	0	0	0	0	0	0	0
ncbi_112735337	ncbi_112735337	0.738483	0.54739	0.786912	0	0	0.528534	0.176778	0.726241	0.791454	0.547075	0.190074	0.313223
ncbi_112735414	ncbi_112735414	0.0142809	0.00550147	0	0	0	0.0015527	0.0612389	0	0.0340572	0	0	0
ncbi_112735565	ncbi_112735565	0.00153165	0.00618621	0	0	0	0.00211238	0	0	0.0218838	0	0	0
ncbi_112735625	ncbi_112735625	0.00276631	0	0	0	0	0	0	0	0.0113559	0	0	0
ncbi_112735687	ncbi_112735687	0.01157	0.0066959	0	0.171206	0	0.00520912	0	0	0	0	0	0
ncbi_112736109	ncbi_112736109	0.0145666	0.0151977	0	0.37652	0	0.0835597	0.0920339	0	0.0396038	0	0	0
ncbi_112721607	ncbi_112721607	0.00403883	0.00503216	0	0	0	0.0118085	0	0	0	0.0206306	0	0
ncbi_112737325	ncbi_112737325	0.0288763	0.0464836	0.288184	0	0	0.0061892	0	0	0.176444	0.0457775	0	0.0436021
ncbi_112737520	ncbi_112737520	0.0497645	0.0432427	0	0	0	0.0332646	0.0756832	0	0.0285537	0	0	0
ncbi_112737700	ncbi_112737700	0.147774	0.117878	0.369549	0.318786	0	0.115441	0.164636	0.20208	0.312618	0.171676	0.494303	0.383304
ncbi_112737887	ncbi_112737887	0.27846	0.181296	0	0	0	0.220403	0.284586	0.215781	0.237621	0.11239	0.272138	0
ncbi_112718298	ncbi_112718298	0.000859834	0	0	0	0	0	0	0	0	0	0	0
ncbi_112718324	ncbi_112718324	0.00210607	0	0	0	0	0	0	0	0	0	0	0
ncbi_112738318	ncbi_112738318	0.145433	0.0977184	0	0	0	0.183865	0.209555	0.031176	0.292019	0.301008	0	0.221298
ncbi_112738595	ncbi_112738595	1.31437	1.05938	0.784961	0	0	0.461649	0.235442	1.4688	0.506057	0.611879	1.62046	0.978085
ncbi_112722137	ncbi_112722137	0.0559059	0.0527716	0	0	0	0.0379721	0	0.116856	0.0751623	0	0	0
ncbi_112738690	ncbi_112738690	0.0510434	0.0353246	0	0	0	0.0189823	0	0.0611722	0.184813	0.0638624	0	0
ncbi_112739012	ncbi_112739012	0.000758456	0.00228114	0	0	0	0	0	0	0	0.0187729	0	0
ncbi_112740492	ncbi_112740492	0.028599	0.0338164	0	0	0	0.0238061	0	0.0469535	0	0	0	0.10616
ncbi_112740839	ncbi_112740839	0.0436155	0.0265774	0.393082	0	0	0.051094	0.0701224	0.102542	0.0278215	0.0187411	0	0
ncbi_112741698	ncbi_112741698	0.0350063	0.0306459	0	0	0	0.0302029	0.0302325	0.0630935	0.0104713	0.0276589	0	0
ncbi_112742136	ncbi_112742136	0.303301	0.206354	0.627135	0.890918	0	0.115719	0.0436444	0.28239	0.311179	0.167284	0.450137	0.148544
ncbi_112742145	ncbi_112742145	3.47267	2.33663	3.58951	1.40656	3.75657	2.29899	1.52928	3.4761	3.73759	1.82938	2.82753	1.66967
ncbi_112743020	ncbi_112743020	0.0165253	0.0184104	0	0	0	0.0311477	0	0	0	0	0	0.0791596
ncbi_112743263	ncbi_112743263	0.0772135	0.0527168	0	0	0	0.086511	0.151723	0.127937	0.0827398	0.0686077	0	0
ncbi_112743660	ncbi_112743660	0.0179379	0.00931176	0	0	0	0.0048792	0	0.0513264	0.0121316	0	0	0
ncbi_112743778	ncbi_112743778	0.208029	0.189367	0.587102	0.1998	0	0.138695	0.0300974	0.281997	0.221852	0.154379	0.553051	0.0436021
ncbi_112743852	ncbi_112743852	0.0015923	0.00316955	0	0	0	0.00552218	0	0.0177917	0.0224654	0.0320468	0	0.186033
ncbi_112719426	ncbi_112719426	0.000863498	0.00174636	0	0	0	0	0	0	0	0	0	0
ncbi_112746266	ncbi_112746266	0.0718011	0.048702	0	0	0	0.0487097	0.0256262	0.0312863	0.0458967	0.011646	0	0.182825
ncbi_112746333	ncbi_112746333	0.0361157	0.0300474	0.245339	0	3.01568	0.015828	0.0835343	0.0251542	0.0722924	0.0467782	0	0.213758
ncbi_112746431	ncbi_112746431	0.0112333	0.0130066	0	0	0	0.0252422	0.050228	0.039983	0	0.012272	0	0
ncbi_112746630	ncbi_112746630	0.0201667	0.0207522	0	0	0	0.011406	0	0.0220774	0	0	0	0
ncbi_112746702	ncbi_112746702	0.254291	0.201718	0.370096	0.1998	0	0.181699	0.130082	0.123777	0.377693	0.29566	0	0.465579
ncbi_112746971	ncbi_112746971	0.0293221	0.0101202	0	0	0	0.00434249	0.0275524	0.0531825	0.0109191	0	0	0
ncbi_112747105	ncbi_112747105	0.0285455	0.0220169	0	0	0	0.054375	0	0.0591733	0.0172523	0.0280884	0	0.0659752
ncbi_112747901	ncbi_112747901	0.0506965	0.0330301	0.277932	0	0	0.0381646	0	0.0293316	0.0472772	0.0197882	0	0
ncbi_112747918	ncbi_112747918	0.000877838	0.00863334	0	0	0	0.0202596	0.0573841	0	0.0945337	0.012272	0	0
ncbi_112748087	ncbi_112748087	0.00531848	0.00375942	0	0	0	0	0	0	0	0	0	0
ncbi_112748183	ncbi_112748183	0.791092	0.72187	0.622998	1.10264	0	0.820763	0.427688	0.616269	1.24831	0.832141	1.11684	0.786145
ncbi_112748620	ncbi_112748620	0.00112575	0.00160311	0	0	0	0.00256928	0	0	0	0	0	0
ncbi_112749061	ncbi_112749061	0.00487196	0.00495947	0	0	0	0.00312287	0	0	0.0123185	0	0	0
ncbi_112727382	ncbi_112727382	0.0483815	0.0334139	0	0.239487	0	0.0453666	0.0826304	0.0458908	0.104699	0.0720763	0	0.0207162
ncbi_112750035	ncbi_112750035	0.0137148	0.0176829	0	0	0	0.0137716	0.0207508	0	0.0241873	0.0204928	0	0.137481
ncbi_112750253	ncbi_112750253	0.0301911	0.0114356	0	0.1998	0	0.0121652	0	0.127174	0.0249451	0.0576631	0.310145	0
ncbi_112727718	ncbi_112727718	0.00104721	0	0	0	0	0	0	0	0	0	0	0
ncbi_112750346	ncbi_112750346	1.13291	0.881164	1.14781	0.729721	0	0.829398	0.93776	1.31105	1.90951	0.807629	1.28427	0.52215
ncbi_112728071	ncbi_112728071	0.00367223	0.00504416	0	0	0	0.00253099	0	0	0	0	0	0
ncbi_112751071	ncbi_112751071	0.308855	0.236766	1.1616	0.302371	0	0.47052	0.44521	0.173278	0.376543	0.309911	0.381942	0.141758
ncbi_112751242	ncbi_112751242	0.00207674	0.00342872	0	0	0	0.00238432	0	0	0	0	0	0
ncbi_112751664	ncbi_112751664	0.349006	0.268914	0.634215	0.318786	3.75657	0.248901	0.0776588	0.266888	0.34113	0.253132	0.570853	0.111853
ncbi_112751812	ncbi_112751812	0.00382146	0.010352	0.277932	0	0	0.008538	0	0	0	0.00911543	0	0
ncbi_112751984	ncbi_112751984	0.0649364	0.0357467	0	0	0	0.0272877	0	0.0568663	0.0500566	0.0717825	0	0.146109
ncbi_112751993	ncbi_112751993	0.0133147	0.0129204	0	0	0	0.00744905	0	0.0553702	0.0261671	0.0223951	0	0
ncbi_112752101	ncbi_112752101	0.000644648	0	0	0	0	0	0	0	0.0532727	0	0	0
ncbi_112753949	ncbi_112753949	0.000728027	0	0	0	0	0	0	0	0	0	0	0
ncbi_112754474	ncbi_112754474	0.00127988	0.00197239	0	0	0	0.00378923	0	0	0	0	0	0
ncbi_112754481	ncbi_112754481	0.142176	0.139924	0	0.602845	0	0.111579	0.0216219	0.0573266	0.679348	0.192869	0	0
ncbi_112754528	ncbi_112754528	0.0968793	0.0714338	0.609315	0	0	0.104597	0.0783957	0.0257685	0.220706	0.0297103	0	0.0715354
ncbi_112729390	ncbi_112729390	0	0	0	0	0	0.00580596	0	0	0	0	0	0
ncbi_112757409	ncbi_112757409	0.000645332	0	0	0	0	0	0	0	0	0	0	0
ncbi_112757493	ncbi_112757493	0.000496247	0	0	0	0	0	0	0	0	0	0	0
ncbi_112784280	ncbi_112784280	0.197013	0.153785	0	0	0	0.194634	0.113182	0.0549883	0.180298	0.125426	0.227941	0.155003
ncbi_112784437	ncbi_112784437	0.130909	0.095972	0	0.473577	0	0.166715	0.407523	0.128225	0.0676429	0.120506	0	0.207969
ncbi_112769206	ncbi_112769206	0.600697	0.403224	0.533523	0.382512	3.01568	0.529803	0.263847	0.283771	0.224606	0.396562	0.329359	0.189575
ncbi_112785213	ncbi_112785213	0.00806055	0.00746285	0	0	0	0.0031512	0	0	0	0	0	0
ncbi_112785495	ncbi_112785495	0.00702981	0.00686304	0	0	0	0.00534409	0	0	0.0603443	0	0	0
ncbi_112785999	ncbi_112785999	0.093459	0.0538109	0	0.302371	0	0.115391	0.200167	0.036273	0.0935445	0.131915	0.227941	0.10616
ncbi_112786022	ncbi_112786022	0.0025587	0.00119133	0	0	0	0.00261217	0.0317033	0	0.020134	0	0	0
ncbi_112786211	ncbi_112786211	0.218946	0.197268	0	0	0	0.237449	0.0261684	0.103795	0.806534	0.221639	0	0
ncbi_112786282	ncbi_112786282	0.0501579	0.0274221	0	0	0	0.0615566	0.0495148	0.0244381	0	0.0602521	0	0
ncbi_112786339	ncbi_112786339	0.0962449	0.0426397	0	0	0	0.0747832	0.0327718	0.0523539	0.157942	0.0894723	0.266624	0
ncbi_112786402	ncbi_112786402	0.00258004	0	0	0	0	0	0	0	0	0	0	0
ncbi_112786521	ncbi_112786521	0.0459729	0.0259933	0	0	0	0.00497307	0	0.030259	0.0685223	0.0387617	0	0
ncbi_112786551	ncbi_112786551	0.000752355	0	0	0	0	0	0	0	0	0	0	0
ncbi_112786652	ncbi_112786652	0.0674661	0.0522012	0.393082	0	0	0.091776	0.0479709	0.0633457	0.118656	0.117731	0	0.0436021
ncbi_112787589	ncbi_112787589	0.044421	0.0159154	0	0	0	0.0793296	0.0924956	0.0239815	0.0128324	0.135893	0	0
ncbi_112787621	ncbi_112787621	0	0	0	0	0	0	0	0	0.0249421	0	0	0
ncbi_112787997	ncbi_112787997	0.0630759	0.0464485	0.385208	0	0	0.166858	0.0773679	0	0.0889346	0.102996	0	0.258754
ncbi_112788013	ncbi_112788013	0.350191	0.222724	0	0.42735	0	0.481781	0.348322	0.274883	0.364036	0.281161	0.639504	0.447641
ncbi_112788034	ncbi_112788034	0.038607	0.0165141	0	0	0	0.0283074	0.0691087	0.0458531	0.0759474	0	0	0
ncbi_112788267	ncbi_112788267	0.255169	0.162691	0	0	0	0.162373	0.128401	0.225404	0.13205	0.205809	0	0.138964
ncbi_112769063	ncbi_112769063	0.00627032	0	0	0	0	0.0084771	0	0	0	0	0	0
ncbi_112788833	ncbi_112788833	0	0.0031934	0	0	0	0	0	0	0	0	0	0
ncbi_112788844	ncbi_112788844	0.0438847	0.0293039	0	0	0	0.0255775	0	0.00558527	0.0532725	0.0343825	0	0
ncbi_112788850	ncbi_112788850	0.449123	0.349053	0.345066	0	0	0.446777	0.22664	0.321992	0.524107	0.500294	0.41215	0.514572
ncbi_112788880	ncbi_112788880	0.42416	0.310998	0.303767	0.5819	0	0.439238	0.535298	0.100792	0.658264	0.355219	0.266624	0.317918
ncbi_112788884	ncbi_112788884	0.0616167	0.039657	0	0	0	0.0547864	0.0317033	0.0599483	0.186575	0.119616	0	0.0292785
ncbi_112788890	ncbi_112788890	0.00355847	0.00140823	0	0	0	0.0137169	0	0.0186462	0	0	0	0
ncbi_112788891	ncbi_112788891	0.00146797	0.00145547	0	0	0	0	0	0	0	0.0137298	0	0
ncbi_112788902	ncbi_112788902	0.0907733	0.0657292	0.292569	0.1998	0	0.12201	0.0763954	0.149898	0.0486357	0.148851	0	0
ncbi_112788903	ncbi_112788903	0.11436	0.0927221	0	0	0	0.13436	0.0662789	0.0744703	0.185301	0.193647	0	0.219279
ncbi_112788904	ncbi_112788904	0.0270986	0.0143456	0	0	0	0.0255946	0.0452256	0.0231192	0.0572213	0	0	0
ncbi_112788981	ncbi_112788981	0.00256442	0.00198002	0	0	0	0.00544193	0.0226367	0	0	0	0	0
ncbi_112788989	ncbi_112788989	0.00161672	0	0	0	0	0	0	0	0	0	0	0
ncbi_112789079	ncbi_112789079	0.13493	0.138483	0	0	0	0.0853596	0	0.122959	0.17393	0.0333379	0	0.0405791
ncbi_112789090	ncbi_112789090	0.198208	0.162149	0	0	0	0.204075	0.0507984	0.122402	0.192907	0.215639	0	0.25227
ncbi_112789129	ncbi_112789129	0.0748024	0.0415584	0	0	0	0.0788733	0.175309	0.0295847	0.0752191	0.0608172	0	0
ncbi_112789140	ncbi_112789140	0.0122624	0.00823884	0	0	3.75657	0.0153203	0.0249168	0	0	0.0289871	0	0.152828
ncbi_112789147	ncbi_112789147	0.966584	0.747993	1.47874	0.647377	3.01568	0.842786	0.5048	0.720978	1.38321	0.534646	0.272138	1.01178
ncbi_112789155	ncbi_112789155	0.0461723	0.0127032	0	0.602845	0	0.0655419	0	0.0387133	0.111899	0.018071	0	0
ncbi_112789168	ncbi_112789168	0.0559154	0.0481695	0	0	0	0.033614	0.0220226	0.109028	0.0436376	0.0402495	0	0
ncbi_112789215	ncbi_112789215	0.145117	0.0892429	0.345066	0	3.75657	0.247419	0.239725	0	0.0958876	0.218864	0.304229	0
ncbi_112789239	ncbi_112789239	0.0867314	0.0614782	0.245339	0	0	0.0694693	0	0.0357846	0.172599	0.080992	0	0
ncbi_112789241	ncbi_112789241	0.079034	0.0313249	0.245339	0	0	0.085053	0.0240596	0.0542102	0.0284594	0.0877	0.266624	0
ncbi_112789246	ncbi_112789246	0.103407	0.101044	0	0	0	0.0784332	0	0.0697624	0	0.100132	0.266624	0.0517055
ncbi_112789295	ncbi_112789295	0.0112637	0.00713513	0	0	0	0.0336677	0.0535705	0	0	0.0262713	0	0
ncbi_112789297	ncbi_112789297	0.041273	0.0218505	0.39185	0	0	0.0224513	0.0318086	0	0.0242832	0.0527642	0	0
ncbi_112789316	ncbi_112789316	0.157608	0.127583	0	0.602845	0	0.161638	0.21943	0.023382	0.08906	0.164395	0	0.122091
ncbi_112789328	ncbi_112789328	0.125381	0.0953816	0	0	0	0.109619	0.0674089	0.205441	0.0800914	0.0528495	0.362976	0.0207162
ncbi_112789371	ncbi_112789371	0.00169218	0.00185251	0	0	0	0	0	0	0	0	0	0
ncbi_112789381	ncbi_112789381	0.148175	0.127547	0.165289	0.239487	0	0.13827	0.0567255	0.0705751	0.15642	0.224678	0	0
ncbi_112789402	ncbi_112789402	0.28511	0.206943	0.898558	0	0	0.33251	0.10202	0.197004	0.358163	0.139652	0	0.254101
ncbi_112789449	ncbi_112789449	0	0.00159214	0	0	0	0	0	0	0	0	0	0
ncbi_112789503	ncbi_112789503	0.0107126	0.0057584	0	0	0	0.0148161	0	0.029521	0	0.025914	0	0
ncbi_112789560	ncbi_112789560	0.0188741	0.0107504	0	0	0	0.00192187	0	0.0220301	0.0362773	0	0	0
ncbi_112789575	ncbi_112789575	0.0610255	0.0438701	0	0	0	0.0533361	0	0.0228952	0.103628	0.0240105	0	0
ncbi_112773159	ncbi_112773159	0.00139584	0.00323794	0	0	0	0.00365138	0	0.0367103	0	0	0.304229	0
ncbi_112789614	ncbi_112789614	0.00255056	0.0056509	0	0	0	0	0	0	0	0	0	0
ncbi_112789620	ncbi_112789620	0.00917874	0.00675408	0	0	0	0.0057089	0	0	0	0	0	0
ncbi_112789627	ncbi_112789627	0.0232353	0.0229768	0	0	0	0.012895	0.0262819	0.0288585	0.0505976	0	0	0
ncbi_112789633	ncbi_112789633	0.00810714	0.00790512	0	0	0	0.0139786	0.0235699	0	0.0182003	0.0642417	0	0
ncbi_112789662	ncbi_112789662	0.0351108	0.0236932	0	0	0	0.0206245	0.0548935	0	0.0163471	0	0.304229	0
ncbi_112789723	ncbi_112789723	0.0170258	0.0162573	0	0	0	0.0219709	0	0	0	0.0166518	0	0
ncbi_112769754	ncbi_112769754	0.00476675	0.00498098	0	0	0	0.00526832	0	0	0	0	0	0.0414323
ncbi_112789733	ncbi_112789733	0.0140086	0.00908212	0	0	0	0.00339441	0	0	0	0	0	0
ncbi_112789768	ncbi_112789768	0.0549499	0.0257913	0	0	0	0.0281199	0.0709371	0.0748684	0.0554246	0.035832	0.381942	0.0361568
ncbi_112769844	ncbi_112769844	0.00465872	0.00192929	0	0	0	0	0	0	0	0	0	0
ncbi_114924007	ncbi_114924007	0.042703	0.043307	0	0	0	0.0109642	0	0.19514	0.0460036	0	0.381942	0
ncbi_112789826	ncbi_112789826	0.63692	0.382246	0.385208	1.03869	0	0.833064	1.12587	0.510934	1.64334	1.12487	0.310145	0.661514
ncbi_112789843	ncbi_112789843	0.0133248	0.0106303	0	0	0	0.0165559	0	0	0	0.0272967	0	0
ncbi_112789846	ncbi_112789846	0.0856452	0.0860625	0.288184	0	0	0.150451	0.0799844	0.139663	0.0497586	0.0894768	0	0
ncbi_112789848	ncbi_112789848	0.000737746	0	0	0	0	0	0	0	0	0	0	0
ncbi_112789867	ncbi_112789867	0	0.00146967	0	0	0	0	0.0243822	0	0	0	0	0
ncbi_112789871	ncbi_112789871	0.00414681	0.00552891	0	0	0	0.00354192	0	0	0	0	0	0.146109
ncbi_112789892	ncbi_112789892	0.0828443	0.0586072	0.345066	0	0	0.066251	0	0.0850521	0.102948	0.0309793	0	0
ncbi_112789903	ncbi_112789903	0.0163753	0.00705793	0	0.239487	0	0.0197724	0	0.0326106	0	0.0152158	0	0
ncbi_112789951	ncbi_112789951	0.532795	0.375974	0	0	0	0.356502	0.688786	0.440908	0.719849	0.377195	0.639504	0.413955
ncbi_112789966	ncbi_112789966	0.908856	0.684692	1.98009	0.780756	3.01568	0.723451	0.363429	0.846872	1.07097	0.513183	0.572016	0.461146
ncbi_112790030	ncbi_112790030	1.72471	1.04812	2.29515	0.66038	0	1.35223	1.29727	0.885648	2.59885	1.53967	0.304229	0.937735
ncbi_112790040	ncbi_112790040	0.0252077	0.0273243	0	0	0	0.0519559	0.136483	0	0.060997	0.194853	0	0.378658
ncbi_112790131	ncbi_112790131	0.0213922	0.0157013	0	0	0	0.0135761	0.0249408	0.0287979	0.0262382	0.0188884	0.293376	0
ncbi_112790140	ncbi_112790140	0.0569718	0.0318532	0	0.1998	0	0.0193296	0.0598874	0.0471029	0.060097	0	0	0
ncbi_112790149	ncbi_112790149	0.0685358	0.0639809	0.32113	0	0	0.0506291	0.0489955	0.0255922	0.0703299	0.034073	0	0
ncbi_112790205	ncbi_112790205	0.00198282	0.00178782	0	0	0	0	0	0	0	0.0290171	0	0
ncbi_112790234	ncbi_112790234	0.000523603	0	0	0	0	0	0	0	0.0746404	0.00797814	0	0
ncbi_112790239	ncbi_112790239	0.0525457	0.0369149	0	0	0	0.0407961	0.0303486	0.0750108	0.124289	0.0734034	0	0.19328
ncbi_112790285	ncbi_112790285	0.00453595	0.00182478	0	0	0	0.00311291	0	0	0	0	0	0
ncbi_112790286	ncbi_112790286	0.00396133	0.00578992	0	0	0	0.0250032	0	0	0.0396456	0	0	0
ncbi_112790296	ncbi_112790296	0.019194	0.00817613	0	0	0	0.0119676	0	0	0.0163471	0	0	0
ncbi_112790328	ncbi_112790328	0.350081	0.220358	0	0.587607	0	0.191357	0.0901331	0.356272	0.766202	0.25721	0.329359	0.326207
ncbi_112790336	ncbi_112790336	0.0187646	0.0100007	0	0	0	0	0	0.0363663	0.144895	0.0344161	0	0
ncbi_112790342	ncbi_112790342	0.090069	0.0572552	0	0	0	0.0771599	0.111212	0.00601817	0.035104	0.0458529	0	0.195025
ncbi_112790359	ncbi_112790359	0.00437364	0.00365466	0	0	0	0	0	0.0263122	0	0	0	0
ncbi_112790394	ncbi_112790394	0.0158089	0.00513181	0	0	0	0.00741782	0	0.0285185	0.0126775	0	0.500079	0
ncbi_112790396	ncbi_112790396	0.373103	0.269263	1.83296	0.56162	0	0.319442	0.266136	0.340358	0.557312	0.236176	0	0.261653
ncbi_112790397	ncbi_112790397	0.0412485	0.048577	0	0.371007	0	0.0672615	0.0249168	0	0.0797067	0.0119431	0	0.126912
ncbi_112770369	ncbi_112770369	0	0	0	0	0	0	0	0	0.0123185	0	0	0
ncbi_112790467	ncbi_112790467	0.197426	0.171579	0	0.1998	0	0.134518	0.0302325	0.322964	0.171948	0.288268	0	0
ncbi_112790484	ncbi_112790484	0.000526323	0	0	0	0	0	0	0	0	0	0	0
ncbi_112777000	ncbi_112777000	0.000853197	0	0	0	0	0	0	0	0	0	0	0
ncbi_112790503	ncbi_112790503	0	0	0	0	0	0.00353571	0	0	0	0	0	0
ncbi_112790548	ncbi_112790548	0.0307688	0.0195105	0	0.171206	0	0.0187822	0.132336	0.0377281	0.101328	0.0165713	0	0.175719
ncbi_112790552	ncbi_112790552	0.118799	0.115042	0	0	3.01568	0.12396	0	0.0556528	0.131782	0.220558	0	0.26179
ncbi_112790561	ncbi_112790561	0.0547417	0.0560842	0	0.301541	0	0.125558	0.214279	0.0764298	0.0436974	0.0655506	0	0.167868
ncbi_112790637	ncbi_112790637	0.00648189	0	0	0	0	0.00465801	0.0203786	0.0260622	0	0.0207671	0	0
ncbi_112790685	ncbi_112790685	0.0774804	0.0380536	0	0	0	0.0492105	0.0261684	0.0130394	0.357525	0.111034	0	0.175383
ncbi_112770815	ncbi_112770815	0.000651557	0	0	0	0	0.00193061	0	0	0	0	0	0
ncbi_112790693	ncbi_112790693	0.00832139	0.0112818	0	0	0	0.0127018	0.0207508	0	0	0.0137298	0	0
ncbi_112790704	ncbi_112790704	0.0504855	0.0502267	0	0	0	0.0201882	0	0.0805779	0.0267273	0.0427566	0	0.0256278
ncbi_112790798	ncbi_112790798	0.0117091	0.0149095	0	0	0	0.0157143	0.0240787	0	0.0199105	0	0	0.146109
ncbi_112790808	ncbi_112790808	0.00918838	0.00341486	0	0	0	0.0196705	0	0.0279947	0	0	0	0
ncbi_112790846	ncbi_112790846	0.250827	0.205698	0	0	0	0.138028	0.0204015	0.374871	0.266424	0.215832	0.656633	0
ncbi_112790864	ncbi_112790864	0.0467409	0.0430965	0	0.328591	0	0.0351829	0	0.0367926	0.0823435	0.0939273	0	0.139879
ncbi_112790889	ncbi_112790889	0.030728	0.0145257	0	0	0	0.0128766	0	0.0119422	0.029382	0	0	0
ncbi_112790946	ncbi_112790946	0.00171852	0	0	0	0	0.00193753	0	0	0	0	0	0
ncbi_112771105	ncbi_112771105	0.234862	0.179075	0	0	0	0.168829	0.187681	0.320366	0.320662	0.184018	0	0.3136
ncbi_112790973	ncbi_112790973	0.00153676	0	0	0	0	0.0114241	0	0	0	0	0	0
ncbi_112790978	ncbi_112790978	0.00798619	0.000969392	0	0	0	0.00958008	0	0.0267396	0.0137284	0	0	0
ncbi_112790992	ncbi_112790992	0.0517222	0.0575346	0	0	0	0.0340833	0.0205956	0.0374576	0.08601	0.103802	0	0
ncbi_112791002	ncbi_112791002	0.000859226	0.00151579	0	0	0	0	0	0	0	0	0	0
ncbi_112791010	ncbi_112791010	0.0263464	0.0102939	0	0	0	0.0288078	0.0816404	0	0.0341182	0.0731405	0	0.152828
ncbi_112791011	ncbi_112791011	0.00903522	0.0034217	0	0	0	0	0	0	0	0.0128515	0	0
ncbi_112791036	ncbi_112791036	0.0329293	0.0210332	0	0	0	0.0353499	0	0.032251	0.127754	0.0204614	0	0.159283
ncbi_112791074	ncbi_112791074	0.614442	0.42304	0.165289	0.239487	0	0.355338	0.699898	0.646614	1.05354	0.538495	0.362476	0.341661
ncbi_112771176	ncbi_112771176	0.17513	0.0984143	0	0	0	0.155772	0.0490195	0.205302	0.0656402	0.0810675	0	0
ncbi_112791122	ncbi_112791122	0.0184147	0.0120506	0	0	0	0	0	0	0.0358437	0.055838	0	0
ncbi_112791130	ncbi_112791130	0.00656086	0.00283045	0	0	0	0.0220178	0	0	0	0.0205844	0	0
ncbi_112791142	ncbi_112791142	0.00814278	0.00871303	0	0	0	0.00561681	0	0	0	0.00809029	0	0
ncbi_112791193	ncbi_112791193	2.38178	1.62811	1.51056	4.55356	0	2.78406	3.79699	1.69767	2.56658	2.34403	1.17168	1.08037
ncbi_112791206	ncbi_112791206	0	0.0013589	0	0	0	0	0	0	0	0	0	0
ncbi_112791221	ncbi_112791221	0.00440273	0.00183393	0	0	0	0.00825974	0	0	0	0.00872117	0	0
ncbi_112791233	ncbi_112791233	0.00626741	0.0019322	0	0	0	0	0	0	0	0	0	0
ncbi_112791242	ncbi_112791242	0.0102685	0.00382487	0	0	0	0	0	0	0	0	0	0
ncbi_112791261	ncbi_112791261	0.0364018	0.0175098	0	0	0	0.0547957	0.0302325	0.0272171	0.0343781	0.0231119	0	0.0292785
ncbi_112791266	ncbi_112791266	0.0548855	0.0338542	0	0.603082	0	0.0762482	0.0419333	0.0557834	0.470418	0.0569741	0	0.114131
ncbi_112791289	ncbi_112791289	0.0609347	0.0507441	0	0	0	0.110735	0.222719	0.058241	0.0548461	0.0889536	0.381942	0.326231
ncbi_112791301	ncbi_112791301	0.00162984	0.00182608	0	0	0	0	0	0	0	0	0	0
ncbi_112791340	ncbi_112791340	0.000930226	0	0	0	0	0	0	0	0.0383165	0	0	0
ncbi_112791361	ncbi_112791361	0.00713172	0.00171478	0	0	0	0.00175171	0	0	0.0775481	0	0	0
ncbi_112781890	ncbi_112781890	2.46904	1.79942	2.50436	0.627151	3.75657	1.95378	1.40712	1.55648	3.82478	2.16692	1.5864	0.945606
ncbi_112791392	ncbi_112791392	0.0351188	0.0313965	0	0	0	0.00383746	0	0	0.0655354	0.0163078	0	0.10616
ncbi_112791395	ncbi_112791395	0.02383	0.0197502	0	0	0	0.0194102	0.0327718	0	0.037018	0.0642321	0	0
ncbi_112791428	ncbi_112791428	0.0740414	0.0402224	0	0	0	0.0474061	0	0.00642803	0.186222	0.0644083	0	0
ncbi_112791441	ncbi_112791441	0.0636608	0.0497499	0.393082	0	0	0.0166619	0	0.0662792	0.364722	0.108361	0	0
ncbi_112791467	ncbi_112791467	0.0403004	0.0291222	0	0	0	0.0247335	0.105235	0	0.0257006	0.0590298	0	0
ncbi_112791486	ncbi_112791486	0.00806387	0.00189501	0	0	0	0	0.0268406	0	0	0	0	0
ncbi_112791491	ncbi_112791491	0.130691	0.076573	0.380807	0	0	0.114747	0.172764	0.0250014	0.13418	0.134744	0	0
ncbi_112782360	ncbi_112782360	0.00247027	0	0	0	0	0.00196312	0	0	0	0	0	0
ncbi_112791518	ncbi_112791518	0.000916206	0.00158819	0	0	0	0.00372279	0	0	0	0	0	0
ncbi_112791522	ncbi_112791522	0.0460288	0.0313749	0.303767	0	0	0.0463196	0.0256262	0	0.161625	0.0530444	0	0.327172
ncbi_112791537	ncbi_112791537	0.00691197	0.00907381	0	0	0	0.0066808	0	0	0	0	0	0
ncbi_112791554	ncbi_112791554	0.00298896	0.00161627	0	0	0	0	0	0	0	0	0	0
ncbi_112782593	ncbi_112782593	0.000959594	0.0044846	0	0	0	0.00579562	0	0	0.0122836	0.0110586	0	0
ncbi_112791635	ncbi_112791635	0.0241496	0.0304193	0	0	0	0.0477035	0.0612389	0	0.0324235	0.00754659	0	0.144001
ncbi_112791645	ncbi_112791645	0.0623517	0.0605236	0	0	0	0.0297208	0.103603	0.0635556	0.229936	0.0557856	0	0
ncbi_112791659	ncbi_112791659	0.0105972	0.00950356	0	0	0	0.00339185	0.0235699	0	0.0136621	0	0	0
ncbi_112791671	ncbi_112791671	0.000739091	0	0	0	0	0.00188321	0	0	0	0	0	0
ncbi_112791681	ncbi_112791681	0.00401642	0.0050529	0	0	0	0.0048953	0	0	0	0	0	0
ncbi_112791685	ncbi_112791685	0.0188996	0.0120516	0	0	0	0.0198491	0.0204015	0	0.0323515	0.0539633	0	0
ncbi_112791704	ncbi_112791704	0.00973098	0.00812875	0	0	0	0.00809424	0	0	0	0	0	0
ncbi_112791714	ncbi_112791714	0.0032531	0.00146967	0	0	0	0.00196312	0	0	0	0	0	0
ncbi_112791723	ncbi_112791723	0.0730839	0.0742997	0	0	0	0.035461	0	0.201239	0.10968	0.0481214	0	0.0972611
ncbi_112791726	ncbi_112791726	0.0046868	0.00742258	0	0	0	0.00616029	0	0	0	0.0159678	0	0
ncbi_112791742	ncbi_112791742	0.0424517	0.0276386	0	0	0	0.0488992	0.0440238	0.0323016	0.127353	0.0557442	0.183513	0.156238
ncbi_112791778	ncbi_112791778	0.00251466	0.00202705	0	0	0	0.00440393	0	0	0	0	0	0
ncbi_112791793	ncbi_112791793	0.00150743	0	0	0	0	0.00288397	0	0	0	0	0	0
ncbi_112791822	ncbi_112791822	0.0689503	0.0509762	0	0	0	0.0271204	0.0380771	0.0578435	0.0267867	0.0576484	0	0
ncbi_112791860	ncbi_112791860	0.0180783	0.00865664	0	0	0	0.027484	0.200028	0	0.0268453	0.0224101	0	0
ncbi_112791883	ncbi_112791883	0.00314191	0	0	0	0	0	0.0256262	0	0	0.0266515	0	0
ncbi_112791895	ncbi_112791895	0.0068197	0.00208652	0	0	0	0.0108831	0.0249408	0	0.0144828	0	0	0
ncbi_112791897	ncbi_112791897	0.181988	0.124734	0	0.404236	0	0.317945	0.658129	0.224297	0.176641	0.195433	0	0.346539
ncbi_112791909	ncbi_112791909	0	0.0018042	0	0	0	0	0	0	0	0.00872117	0	0
ncbi_112791911	ncbi_112791911	0.00219711	0.0013009	0	0	0	0	0	0	0	0	0	0
ncbi_112771534	ncbi_112771534	0.00217796	0.00382544	0	0	0	0.0178358	0	0	0	0	0	0.115137
ncbi_112791919	ncbi_112791919	0.0335872	0.0141553	0	0	0	0.0203916	0	0	0.131153	0.0848386	0	0
ncbi_112791932	ncbi_112791932	0.00172821	0	0	0	0	0.00352132	0	0	0	0	0	0
ncbi_112791936	ncbi_112791936	0.197201	0.139693	0	0	0	0.210184	0.156574	0.16306	0.197236	0.38563	0	0.163786
ncbi_112791943	ncbi_112791943	0.00207745	0	0	0	0	0	0	0	0.0200626	0	0	0
ncbi_112791944	ncbi_112791944	0.0340998	0.0385969	0.393082	0	0	0.0548492	0	0	0.125359	0.0600787	0	0.0361568
ncbi_112791945	ncbi_112791945	0.000905291	0	0	0	0	0	0	0	0	0	0	0
ncbi_112791946	ncbi_112791946	0.00900934	0.0124569	0	0	0	0.00263067	0	0	0.0109191	0	0	0
ncbi_112791949	ncbi_112791949	1.86686	1.30314	1.90707	0.695306	0	1.39718	0.643114	1.28749	2.53404	2.07837	1.40625	1.07815
ncbi_112791953	ncbi_112791953	0.0835696	0.090685	0	0	0	0.0335959	0	0.0785019	0.193796	0.152862	0	0.0207162
ncbi_112791979	ncbi_112791979	0.0292636	0.0314368	0	0	0	0.0309809	0.0768954	0.0417869	0.0178037	0	0	0
ncbi_112791982	ncbi_112791982	0.00319055	0.00194394	0	0	0	0.00378483	0	0	0	0	0	0
ncbi_112792008	ncbi_112792008	0.139164	0.0866049	0	0.302371	0	0.0986761	0.107824	0.159608	0.0582993	0.0914375	0.581783	0.073109
ncbi_112792040	ncbi_112792040	0.1539	0.114437	0	0.171206	0	0.241663	0.108926	0.0870687	0.104877	0.137283	0	0.116368
ncbi_112792055	ncbi_112792055	0.229992	0.219355	0.853643	0	0	0.18297	0.270401	0.239691	0.19921	0.312153	0	0.0791596
ncbi_112792120	ncbi_112792120	0.00661584	0.00165172	0	0	0	0.00530847	0	0	0.0106503	0	0	0
ncbi_112792121	ncbi_112792121	0.119061	0.0699715	0.370096	0	0	0.0611868	0.110518	0.0705014	0.081619	0.0907127	0	0.0833667
ncbi_112792145	ncbi_112792145	0.454173	0.352075	0.609315	0	0	0.427523	0.240923	0.330729	0.525339	0.376716	0.810672	0
ncbi_112792185	ncbi_112792185	0.0513261	0.0277957	0	0	0	0.03917	0	0.0153138	0.123167	0.131039	0	0.0436021
ncbi_112792208	ncbi_112792208	0.10507	0.094084	0	0	0	0.179808	0.129374	0.0289679	0.213307	0.225838	0.387567	0.195273
ncbi_112792237	ncbi_112792237	0.564652	0.466903	0	0.787213	3.75657	0.712846	0.657806	0.411932	0.871347	0.748975	1.39863	0.311024
ncbi_112792280	ncbi_112792280	0.00111122	0.00196332	0	0	0	0	0	0	0.0560396	0	0	0
ncbi_112792314	ncbi_112792314	0.0294926	0.0308263	0	0	0	0.0417523	0	0.0724824	0.0328711	0.016708	0	0
ncbi_112792321	ncbi_112792321	0.00152532	0	0	0	0	0	0	0	0.0291185	0	0	0
ncbi_112792346	ncbi_112792346	2.35692	1.69865	1.09471	1.14574	7.51315	2.43056	2.23646	1.75951	3.5259	2.69373	1.67898	0.365274
ncbi_112792418	ncbi_112792418	0.0397457	0.0307652	0	0.239487	0	0.0379772	0.0235699	0.0573817	0	0.0308337	0	0.0260777
ncbi_112792431	ncbi_112792431	0.00126092	0	0	0	0	0	0	0	0	0.0119431	0	0
ncbi_112792455	ncbi_112792455	0.485693	0.352101	0	0.1998	0	0.576317	0.44966	0.186338	0.569401	0.384388	0.614374	0.258235
ncbi_112792477	ncbi_112792477	0.040694	0.0369116	0	0	0	0.0318203	0.0243822	0.027712	0.0123041	0.0431122	0	0
ncbi_112792482	ncbi_112792482	0.383009	0.230512	0.550497	0	0	0.343031	0.0894839	0.244223	0.352642	0.322461	0.381942	0
ncbi_112792503	ncbi_112792503	0.0267303	0.0135699	0	0	0	0.0339222	0.0590537	0	0.0299038	0	0	0.281544
ncbi_112792521	ncbi_112792521	0.00682325	0.00177666	0	0	0	0.00554383	0	0.0230158	0	0.00882284	0	0
ncbi_112792536	ncbi_112792536	0.407813	0.312019	0.393082	0	0	0.507715	0.421326	0.293152	0.592319	0.556522	0.911943	0.75864
ncbi_112792548	ncbi_112792548	0.00452584	0.00195881	0	0	0	0.00691031	0	0	0	0	0	0
ncbi_112792550	ncbi_112792550	0.0120984	0.010005	0	0	0	0.0140113	0.0317033	0.0268969	0.0409836	0.0064785	0	0
ncbi_112792563	ncbi_112792563	0.164577	0.122923	0	0	0	0.187371	0.16227	0.144374	0.190924	0.297476	0	0.0811583
ncbi_112792599	ncbi_112792599	0.00267757	0.00359724	0	0	0	0.0046249	0	0	0	0	0	0.0260777
ncbi_112792604	ncbi_112792604	0.0335177	0.0350933	0	0	0	0.0331841	0	0.0217852	0.118565	0.0759162	0	0.149564
ncbi_112792608	ncbi_112792608	0.0321047	0.0290521	0.139431	0	0	0.0139321	0	0	0.0379294	0.116082	0	0.0501608
ncbi_112784116	ncbi_112784116	0.00051235	0	0	0	0	0	0	0	0	0	0	0
ncbi_112792700	ncbi_112792700	1.43756	1.17013	1.6821	1.06682	0	1.33841	0.761039	1.26509	2.12558	1.05621	0.546507	0.923051
ncbi_112771814	ncbi_112771814	0.0296236	0.0132142	0	0	0	0.0202619	0	0	0.0888796	0.00666369	0	0
ncbi_112792715	ncbi_112792715	0.00235521	0.00163068	0	0	0	0.00492161	0	0.039429	0	0.0219344	0	0
ncbi_112792733	ncbi_112792733	0.211414	0.156026	0.245339	0.37652	0	0.167934	0.0827989	0.186128	0.248415	0.111053	0.190074	0
ncbi_112792752	ncbi_112792752	0.689754	0.486046	0.759127	0	0	0.766523	0.566507	0.576356	0.623811	0.506618	0.538762	0.272966
ncbi_112795556	ncbi_112795556	0.0202755	0.0191162	0	0	0	0.0391448	0	0.0670356	0.0419786	0.0559902	0	0
ncbi_112795557	ncbi_112795557	0.00730842	0	0	0	0	0.00386184	0	0	0	0	0	0
ncbi_112795566	ncbi_112795566	0.00797487	0.0165538	0	0	0	0.00485823	0.0256262	0.0161953	0.031935	0.0344466	0	0.073109
ncbi_112795569	ncbi_112795569	0.71756	0.474602	0.369549	0.302371	3.01568	0.637819	0.566357	0.406553	0.783852	1.12439	0.266624	0.430043
ncbi_112795650	ncbi_112795650	0.0282688	0.0209255	0	0	0	0.0256994	0.0733138	0	0.0188537	0	0	0
ncbi_112795662	ncbi_112795662	0.00718974	0.0038907	0	0.301541	0	0.0292609	0	0.0304832	0.0536444	0.0223951	0	0
ncbi_112795732	ncbi_112795732	0.514837	0.312406	1.08993	0	0	0.43408	0.293341	0.262348	0.591397	0.38923	0.183513	0.341297
ncbi_112795733	ncbi_112795733	0.00998871	0.0196171	0	0	0	0.0308919	0	0	0.0110804	0.0267956	0	0
ncbi_112795736	ncbi_112795736	0.0887909	0.0685486	0	0	0	0.060406	0.0535705	0.0931035	0.128816	0.0684816	0	0.254543
ncbi_112795738	ncbi_112795738	0.0544184	0.0361869	0	0	0	0.0350464	0.0858248	0.0189206	0.0170523	0.122066	0	0
ncbi_112795769	ncbi_112795769	0.0811566	0.0537353	0	0	0	0.0528099	0.0251547	0.084208	0.11368	0.0732155	0.190074	0
ncbi_112795773	ncbi_112795773	0.189192	0.171783	0.165289	0	0	0.146995	0.262855	0.0756493	0.162124	0.1388	1.01553	0.087535
ncbi_112795796	ncbi_112795796	0.0139713	0.0132148	0	0	0	0.0109596	0	0.0310115	0	0.0186585	0	0
ncbi_112795821	ncbi_112795821	0.0131142	0.00764608	0	0.23303	0	0.00399819	0	0	0.0144828	0	0	0
ncbi_112794160	ncbi_112794160	0.0370063	0.0252078	0	0	0	0.0228283	0	0.0283223	0.149555	0.0821149	0	0
ncbi_112795914	ncbi_112795914	0.0607309	0.0560006	0.380807	0	0	0.0365215	0.0246299	0.0916409	0.0966489	0.12062	0.293376	0
ncbi_112795925	ncbi_112795925	0.00740881	0	0	0	0	0.00506963	0	0	0.0170365	0	0	0
ncbi_112795935	ncbi_112795935	5.84308	4.93963	7.67244	2.36806	0	5.47456	3.87118	5.93579	8.20335	5.70728	3.71001	3.2387
ncbi_112796020	ncbi_112796020	0.261507	0.194403	0.364431	0.286066	0	0.264096	0.0618006	0.186729	0.320187	0.281648	0.227941	0.107277
ncbi_112796030	ncbi_112796030	0.0776918	0.0510089	0.288184	0	0	0.0314712	0.0240787	0.0473521	0.0865844	0.0629928	0	0.148996
ncbi_112796032	ncbi_112796032	0.0297772	0.014325	0	0	0	0.0176962	0.0595539	0.028578	0	0	0	0.0713272
ncbi_112796043	ncbi_112796043	0.0131435	0.0200663	0	0	0	0.00955738	0	0.0306649	0	0	0	0
ncbi_112796087	ncbi_112796087	0.086426	0.0521674	0.369549	0	0	0.0715573	0	0.130228	0.0522371	0.0848654	0	0.219218
ncbi_112796086	ncbi_112796086	0.0361908	0.0279786	0	0	0	0.0868095	0.122102	0.0555146	0.021282	0.0398631	0	0.0549064
ncbi_112794583	ncbi_112794583	0.0166289	0.02855	0	0	0	0.0221722	0	0	0.0474062	0.0238552	0	0.186033
ncbi_114927615	ncbi_114927615	0.0605518	0.0374114	0	0.602845	0	0.0455422	0.0318086	0.0250014	0.135143	0.062394	0	0
ncbi_112796141	ncbi_112796141	0.000703184	0	0	0	0	0.00476769	0	0	0.0120778	0	0	0
ncbi_112794190	ncbi_112794190	0.000685733	0.00146212	0	0	0	0	0	0	0	0	0	0
ncbi_112796163	ncbi_112796163	0	0	0	0	0	0	0	0	0.0267867	0	0	0
ncbi_112796164	ncbi_112796164	0.0952123	0.0695042	0	0	0	0.0837929	0.0317033	0.0366115	0.165911	0.11361	0	0.0256278
ncbi_112796231	ncbi_112796231	0.08132	0.0654439	0	0.318786	0	0.108104	0.076277	0.118733	0.311806	0.0754952	0	0.128559
ncbi_112796239	ncbi_112796239	0.00723129	0.00836788	0	0	0	0.00390484	0	0	0.0170365	0	0.190074	0
ncbi_112796298	ncbi_112796298	0.0726035	0.0346073	0	0	0	0.0491988	0.0913626	0.0812427	0.23511	0.0162968	0	0
ncbi_112796351	ncbi_112796351	0.0297844	0.0287669	0	0	0	0.0286684	0.0303486	0.00799384	0.0360414	0	0	0
ncbi_112796371	ncbi_112796371	0.0060038	0.00505819	0	0	0	0.0113927	0	0	0.023402	0	0	0
ncbi_112796377	ncbi_112796377	0.0205584	0.0199319	0	0	0	0.011272	0.0399952	0	0.0142887	0.0296316	0	0.0501608
ncbi_112796399	ncbi_112796399	0.514704	0.348003	0.537907	0.528391	3.01568	0.399353	0.51916	0.382247	0.622182	0.476267	1.02221	0.303497
ncbi_112794233	ncbi_112794233	0.000819276	0	0	0	0	0	0	0	0	0	0	0
ncbi_112796483	ncbi_112796483	0.00044781	0	0	0	0	0.00532256	0	0	0	0	0	0
ncbi_112794252	ncbi_112794252	0.0384861	0.0231905	0	0	0	0.0191987	0.0901199	0	0.0665658	0.0297711	0	0
ncbi_112796627	ncbi_112796627	0.203244	0.157165	0	0.171206	0	0.14502	0.243102	0.100002	0.658805	0.106359	0.293376	0.214418
ncbi_112796644	ncbi_112796644	0.00424525	0.00345336	0	0	0	0.00321455	0	0	0	0	0	0
ncbi_112796650	ncbi_112796650	0.117624	0.0916972	0.277932	0	0	0.202195	0.132809	0.00682006	0.0895574	0.128773	0	0.0207162
ncbi_112796752	ncbi_112796752	0.02625	0.0158949	0	0.1998	0	0.0219331	0	0	0.127752	0.0319726	0	0
ncbi_112796823	ncbi_112796823	0.0141579	0.00484512	0	0	0	0.00929329	0	0	0	0	0	0
ncbi_112796837	ncbi_112796837	0.0115827	0.011056	0	0	0	0.0201494	0.0251547	0.0272351	0.0576353	0	0	0
ncbi_112796849	ncbi_112796849	0.0810787	0.0591047	0	0.37652	0	0.127836	0.214608	0	0	0.0950734	0	0.136763
ncbi_112794949	ncbi_112794949	0.003355	0	0	0	0	0.0133788	0	0	0	0	0	0
ncbi_112796862	ncbi_112796862	0.0500885	0.0414487	0	0	0	0.049246	0.251589	0	0.137867	0.0706868	0	0.084626
ncbi_112794964	ncbi_112794964	0.00685986	0.00880601	0	0	0	0.00906601	0.0204015	0	0.0652587	0.0320468	0	0
ncbi_112796934	ncbi_112796934	0.0190773	0.0150734	0	0	0	0.00440648	0	0	0.0850145	0.0268738	0.183513	0
ncbi_112796944	ncbi_112796944	0.00153125	0	0	0	0	0	0	0	0	0	0	0
ncbi_112796947	ncbi_112796947	0.0141895	0.00921406	0	0	0	0.00575287	0	0.0310115	0.0379066	0.0196207	0.272138	0
ncbi_112797026	ncbi_112797026	0.052766	0.0416418	0	0	0	0.0271573	0	0.118171	0.0641898	0.0383182	0	0
ncbi_112797042	ncbi_112797042	3.81611	2.82673	3.19716	3.16174	0	4.79988	3.58645	2.54401	3.95097	4.26647	3.55217	1.89369
ncbi_112795094	ncbi_112795094	0.0204115	0.00701049	0	0.602845	0	0.0263618	0.0592556	0.0278998	0	0	0	0
ncbi_112797183	ncbi_112797183	0.118848	0.0932427	0	0.286066	0	0.1091	0.158347	0	0.187666	0.177077	0.183513	0.416249
ncbi_112797210	ncbi_112797210	0.00912575	0.00978988	0	0	0	0.0267644	0.0289105	0	0	0	0	0
ncbi_112797282	ncbi_112797282	0.0103963	0.0119265	0	0	0	0.0154118	0.131887	0	0.0176203	0	0	0.0617846
ncbi_112797336	ncbi_112797336	0.0322712	0.019141	0	0	0	0.0223656	0	0.0323016	0.11958	0.00882284	0	0
ncbi_112797372	ncbi_112797372	0.000467797	0.00156394	0	0	0	0.00381721	0	0	0	0	0	0
ncbi_112797428	ncbi_112797428	0	0.00207469	0	0	0	0	0	0	0	0	0	0
ncbi_112797454	ncbi_112797454	0.132579	0.099586	0	0	0	0.117024	0.107727	0.0821782	0.132887	0.0658418	0.664226	0
ncbi_112797481	ncbi_112797481	0.0313501	0.0373106	0.380807	0.582312	0	0.0424539	0	0.0325572	0.0254899	0.0267418	0.289662	0
ncbi_112797484	ncbi_112797484	0.0743875	0.0478895	0	0	0	0.0754218	0	0.13573	0.115473	0.0226429	0	0.243043
ncbi_112797528	ncbi_112797528	1.04341	0.759575	1.37248	1.00197	0	0.941517	0.885952	0.561504	2.52602	1.45197	0.613112	0.674346
ncbi_112797559	ncbi_112797559	0.0588939	0.0406406	0	0.382512	0	0.0169401	0	0.0220419	0.0822216	0.0342733	0	0
ncbi_112797564	ncbi_112797564	0.00266111	0.00532619	0	0	0	0.0033735	0	0	0.026102	0.00607261	0	0
ncbi_112795326	ncbi_112795326	0	0	0	0	0	0	0	0	0.0165756	0	0	0
ncbi_112797697	ncbi_112797697	0.00445984	0.00176563	0	0	0	0.01068	0	0	0	0	0	0
ncbi_112797698	ncbi_112797698	0.000612805	0	0	0	0	0	0	0	0	0	0	0
ncbi_112797771	ncbi_112797771	0	0	0	0	0	0	0	0	0	0.0165713	0	0
ncbi_112797780	ncbi_112797780	0.00297683	0.00485299	0	0	0	0.0021049	0	0	0	0	0	0
ncbi_112794469	ncbi_112794469	0.000926681	0	0	0	0	0	0	0	0	0	0	0
ncbi_112797800	ncbi_112797800	0.220945	0.173938	0	0	0	0.315053	0.214001	0.186616	0.19949	0.373201	0.381942	0.260322
ncbi_112797809	ncbi_112797809	0.447615	0.275947	1.1494	0	3.01568	0.310016	0.274449	0.465722	0.0622931	0.237893	0.310145	0.0683438
ncbi_112797819	ncbi_112797819	0.0624677	0.0376048	0	0.23303	0	0.0294534	0.0548359	0.0313422	0.0352348	0.0416748	0	0.0292785
ncbi_112797886	ncbi_112797886	0.0186629	0.0128118	0	0	0	0.016875	0	0.00558527	0.0382698	0	0	0.155003
ncbi_112797935	ncbi_112797935	0.0129353	0.00566761	0	0	0	0.00285695	0	0	0.0297461	0	0	0
ncbi_112797954	ncbi_112797954	0.0649716	0.0447821	0	0	0	0.087199	0.10449	0.0372756	0.161584	0.0921231	0	0
ncbi_112797969	ncbi_112797969	0	0.0013411	0	0	0	0	0	0	0	0	0	0
ncbi_112797975	ncbi_112797975	0.0902001	0.0584666	0	0.301541	0	0.164881	0.19322	0.0323524	0.0610491	0.155279	0	0.471859
ncbi_112800469	ncbi_112800469	0.00287711	0	0	0	0	0	0	0	0	0	0	0
ncbi_112800473	ncbi_112800473	0.0475604	0.0384606	0	0	0	0.0355113	0	0.0536267	0.0616015	0.0568554	0	0
ncbi_112800489	ncbi_112800489	0.0801346	0.0533632	0.242365	0	0	0.0815361	0.0288692	0.0244663	0.201195	0	0	0
ncbi_112800487	ncbi_112800487	0.00053442	0.00174517	0	0	0	0	0	0	0	0	0	0
ncbi_112800507	ncbi_112800507	0.0196624	0.0135673	0	0	0	0.0155357	0.045296	0.0798346	0.0784993	0.0142798	0	0
ncbi_112800545	ncbi_112800545	0.281286	0.185476	0.242365	0	0	0.303714	0.313119	0.144938	0.381224	0.404277	0.231348	0.0292785
ncbi_112800558	ncbi_112800558	0.492888	0.364281	0.570501	0.7352	0	0.977811	1.76074	0.236839	0.380884	0.683124	0.706485	0.674892
ncbi_112800559	ncbi_112800559	0.00550182	0.0100197	0.370096	0	0	0.0161673	0	0.026567	0.0191583	0	0	0
ncbi_112800573	ncbi_112800573	0.175782	0.144033	0.39185	0	0	0.195681	0.0525594	0.0808745	0.125678	0.279531	0.266624	0.231739
ncbi_112800579	ncbi_112800579	0.263365	0.162523	0.139431	0	3.01568	0.360425	0.326991	0.1043	0.114192	0.159766	0.387567	0
ncbi_112800588	ncbi_112800588	3.0155	2.10523	2.81722	2.7848	0	2.51444	1.28416	2.10865	3.75465	2.29431	2.19241	0.667801
ncbi_112800609	ncbi_112800609	0.00458431	0.00175715	0	0	0	0.0050354	0.0220226	0	0	0	0	0
ncbi_112800611	ncbi_112800611	0.0250492	0.0171375	0	0	0	0.0335064	0.0940083	0.021557	0.0137284	0.0487759	0	0
ncbi_112800618	ncbi_112800618	0.0112409	0.0117862	0	0.239487	0	0.00660292	0	0	0.0570076	0	0	0
ncbi_112800640	ncbi_112800640	0.0441371	0.0119654	0	0.37652	0	0.0398767	0.0538024	0.0341038	0.0305095	0.0797054	0.359997	0.0549064
ncbi_112800664	ncbi_112800664	0.830803	0.525353	1.92917	0.171206	0	0.658548	0.340071	0.566147	0.649865	0.576245	0.373587	0.0501608
ncbi_112800671	ncbi_112800671	0.071007	0.0322323	0	0	0	0.0732123	0.0420234	0.0980388	0.0904005	0.0890706	0	0
ncbi_112800674	ncbi_112800674	0.00561462	0.00197087	0	0	0	0.00241189	0	0	0	0.0238552	0	0
ncbi_112800676	ncbi_112800676	0.636799	0.558561	0.369549	0.42735	0	0.610249	0.222266	0.800731	1.34929	1.33121	0	0.527644
ncbi_112800706	ncbi_112800706	0.00158514	0	0	0	0	0	0	0	0	0	0	0
ncbi_112800709	ncbi_112800709	0.00479873	0.007077	0	0	0	0	0	0	0	0.0273643	0	0
ncbi_112800716	ncbi_112800716	0.0129902	0.00861574	0	0	3.75657	0.00538768	0	0.0538869	0.0144828	0.0398036	0	0
ncbi_112800761	ncbi_112800761	0.000641248	0.00520711	0	0	0	0	0	0	0	0	0	0
ncbi_112800780	ncbi_112800780	0.0276326	0.037503	0	0	0	0.0178084	0	0.0283028	0.0949768	0.0631464	0	0
ncbi_112800789	ncbi_112800789	0.0123458	0.00549575	0	0.684052	0	0.0194857	0	0	0.0478268	0	0	0
ncbi_112800794	ncbi_112800794	0.00511521	0.00301941	0	0	0	0.0141189	0	0	0.0590544	0.031435	0	0
ncbi_112800799	ncbi_112800799	0.119719	0.0881835	0	0.1998	0	0.132086	0.191671	0.0941428	0.268961	0.196598	0	0.223347
ncbi_112800820	ncbi_112800820	0.0287112	0.0274051	0	0	0	0.0444571	0.192516	0.0205248	0.0488012	0	0	2.33567
ncbi_112804120	ncbi_112804120	0.000465291	0.00182738	0	0	0	0	0	0	0	0.00827695	0	0
ncbi_112800834	ncbi_112800834	0.000613733	0.00164747	0	0	0	0.00195859	0	0	0.0105268	0	0	0
ncbi_112800843	ncbi_112800843	0.0230521	0.0214835	0	0	0	0.0226837	0	0	0.0389735	0.0408693	0	0
ncbi_112800901	ncbi_112800901	0.000823159	0	0	0	0	0.00206793	0	0	0	0	0	0
ncbi_112800904	ncbi_112800904	0.00453871	0.0124438	0	0	0	0.00746429	0	0.0268969	0.0120778	0.0197882	0	0
ncbi_112800909	ncbi_112800909	0.00259559	0.00259697	0	0	0	0.0149415	0	0	0.0213624	0	0	0
ncbi_112800945	ncbi_112800945	0.18787	0.117412	0	0.286066	0	0.141446	0.218073	0.0852608	0.0424166	0.204374	0	0
ncbi_112801009	ncbi_112801009	0.078313	0.0673291	0	0	0	0.0492664	0.0380771	0	0.257224	0.0747975	0	0.0683438
ncbi_112801063	ncbi_112801063	0.0369323	0.0277973	0	0	0	0.0214991	0	0.03926	0.0246371	0.038203	0.329359	0.229476
ncbi_112801151	ncbi_112801151	0.00212133	0	0	0	0	0.0035729	0	0	0	0	0	0
ncbi_112799654	ncbi_112799654	0.0031563	0	0	0	0	0.00158817	0	0	0.0150891	0	0	0
ncbi_112799656	ncbi_112799656	0.000884222	0.00166244	0	0	0	0	0	0	0	0.0188884	0	0
ncbi_112801236	ncbi_112801236	0.203587	0.145884	0.662665	0.42735	0	0.170897	0.0826534	0.190015	0.186773	0.0962752	0	0
ncbi_112801311	ncbi_112801311	0.084472	0.0629332	0	0	0	0.0540016	0.0612011	0.0697779	0.216975	0.251991	0	0
ncbi_112801320	ncbi_112801320	0	0	0	0	0	0.00354414	0	0.0205761	0	0	0	0
ncbi_112801323	ncbi_112801323	0.212876	0.148072	0	0	0	0.167437	0.159002	0.0338264	0.230449	0.200181	0.289662	0
ncbi_112801341	ncbi_112801341	0.0325082	0.0465177	0.380807	0	0	0.0605628	0.0300974	0.0842164	0.0145286	0.154439	0	0.0711202
ncbi_112801378	ncbi_112801378	0.00261532	0	0	0	0	0	0	0	0	0	0	0
ncbi_112801379	ncbi_112801379	0.0130827	0.00813767	0	0	0	0.0255661	0.185302	0	0.0106564	0.0387216	0	0
ncbi_112799673	ncbi_112799673	0.373611	0.216341	0	0.684052	0	0.42706	0.290579	0.24001	0.367909	0.276196	0.183513	0.211538
ncbi_112801403	ncbi_112801403	0.014952	0.00758459	0	0	0	0.0110532	0	0	0	0	0	0.0436021
ncbi_112801423	ncbi_112801423	0.119274	0.0832424	0.288184	0	0	0.141762	0.498954	0	0.272612	0.260339	0.329359	0.239934
ncbi_112799675	ncbi_112799675	0.00552357	0.00344101	0	0	0	0.00579601	0	0	0.0153506	0.025914	0	0
ncbi_112801424	ncbi_112801424	0.00166133	0.00352373	0	0.382512	0	0	0	0.00601817	0	0	0	0
ncbi_112801434	ncbi_112801434	0.000535361	0.00190347	0	0	0	0	0	0	0	0	0	0
ncbi_112799680	ncbi_112799680	0.00833616	0.00527395	0	0	0	0	0	0	0	0	0	0
ncbi_112801459	ncbi_112801459	0.00139484	0.00150244	0	0	0	0.00690612	0	0	0	0	0	0
ncbi_112801471	ncbi_112801471	0.000644648	0	0	0	0	0	0	0	0	0	0	0
ncbi_112801495	ncbi_112801495	0.00475804	0	0	0	0	0	0	0	0	0	0	0
ncbi_112801496	ncbi_112801496	0.262956	0.188579	0	0	0	0.271289	0.076627	0.28765	0.327903	0.230538	0	0.403965
ncbi_112801514	ncbi_112801514	0.0722546	0.0415633	0	0	0	0.0348174	0	0.0689472	0.202268	0.0938051	0	0
ncbi_112801537	ncbi_112801537	0.0403285	0.0402457	0	0	0	0.0271854	0	0	0.051109	0.115365	0	0
ncbi_112801548	ncbi_112801548	0.25731	0.183344	0.345066	0.37652	0	0.127218	0.154319	0.329235	0.135478	0.162314	0	0.11568
ncbi_112801567	ncbi_112801567	0.160668	0.138947	0	0.286066	0	0.10554	0.0709209	0.185781	0.207123	0.118056	0.293376	0
ncbi_112799693	ncbi_112799693	0.00165814	0.00306882	0	0	0	0	0	0	0	0.011103	0	0
ncbi_112803563	ncbi_112803563	0.0212573	0.0143654	0	0	0	0.0018892	0	0	0.0932533	0	0.266624	0.0715354
ncbi_112801629	ncbi_112801629	0.00635724	0.00383433	0	0	0	0	0	0	0.0148574	0	0	0
ncbi_112799718	ncbi_112799718	0.000850214	0	0	0	0	0	0	0	0	0	0	0
ncbi_112801666	ncbi_112801666	0.00306976	0.0037331	0	0	0	0.0041503	0	0	0	0	0	0
ncbi_112801687	ncbi_112801687	0.0453964	0.0276872	0.453474	0	0	0.0290243	0.0522316	0	0.0657604	0.0507181	0	0.114929
ncbi_112801747	ncbi_112801747	0	0	0	0	0	0	0	0.0289194	0	0	0	0
ncbi_112801752	ncbi_112801752	0	0.00169435	0	0	0	0	0	0	0	0	0	0
ncbi_112801756	ncbi_112801756	0.000925975	0.00339715	0	0	0	0	0	0.00558527	0	0	0	0
ncbi_112801960	ncbi_112801960	0	0.00125191	0	0	0	0	0	0	0	0	0	0
ncbi_112802004	ncbi_112802004	0.123223	0.0908235	0	0	0	0.131526	0.115728	0.11319	0.288227	0.116222	0.231348	0.322891
ncbi_112802011	ncbi_112802011	0.000948366	0	0	0	0	0	0	0	0.0265929	0	0	0
ncbi_112802020	ncbi_112802020	0.0208204	0.0231947	0	0	0	0.0290171	0.0204015	0.0355392	0	0.0315958	0	0.068703
ncbi_112802023	ncbi_112802023	0.00780228	0	0	0	0	0	0	0	0	0	0	0
ncbi_112802045	ncbi_112802045	0.274516	0.1862	0.292569	0.803871	0	0.354617	0.0634969	0.149008	0.537955	0.450845	0.565514	0.185153
ncbi_112802053	ncbi_112802053	0.00588588	0.0014036	0	0	0	0	0	0.0288585	0.0130348	0	0	0
ncbi_112802101	ncbi_112802101	0.0171707	0.0103916	0	0	0	0.00859154	0.138688	0	0.0170365	0.00723055	0	0
ncbi_112802117	ncbi_112802117	0.00824191	0.00445937	0	0	0	0.00545001	0	0.0268443	0.0178037	0.0144566	0	0
ncbi_112802128	ncbi_112802128	0.075707	0.0667697	0	0	3.75657	0.05829	0	0.0881575	0.157658	0.0284677	0	0
ncbi_112802151	ncbi_112802151	0.0465599	0.0509051	0	0	0	0.0373922	0.0317033	0.0633461	0.0412508	0.0322353	0	0.152828
ncbi_112802166	ncbi_112802166	0.196528	0.142239	0	0	0	0.177716	0.284307	0.144111	0.262568	0.223297	0	0.491378
ncbi_112803847	ncbi_112803847	0.000417086	0.00151131	0	0	0	0.00738547	0	0	0	0.00642501	0	0
ncbi_112802211	ncbi_112802211	0.00479952	0.00174161	0	0	0	0.00242418	0.0392442	0	0.0178037	0	0	0
ncbi_112802215	ncbi_112802215	4.91873	3.1828	7.56662	3.22822	3.01568	4.57075	2.86798	3.64972	7.76759	4.74464	2.58856	1.64409
ncbi_112799797	ncbi_112799797	0.000895291	0	0	0	0	0.00363072	0	0	0	0	0	0
ncbi_112802233	ncbi_112802233	0.000727156	0	0	0	0	0	0	0	0	0	0	0
ncbi_112802298	ncbi_112802298	0.101773	0.123054	0	0	0	0.0968073	0.0243822	0.168148	0.186944	0.135362	0	0.149564
ncbi_112802375	ncbi_112802375	1.02494	0.757963	0.652993	1.82408	3.01568	1.73735	1.82304	0.523821	1.21398	1.47717	1.3674	0.497582
ncbi_112802394	ncbi_112802394	0.000681888	0	0	0	0	0	0	0	0	0	0	0
ncbi_112802403	ncbi_112802403	0.00300257	0.0056106	0	0	0	0.00158141	0	0	0	0	0	0.149678
ncbi_112802404	ncbi_112802404	0.435823	0.318984	0.242365	0	0	0.350309	0.404065	0.375223	0.375873	0.310287	0	0.435512
ncbi_112802405	ncbi_112802405	0.00151567	0.00135962	0	0	0	0	0	0	0	0	0	0
ncbi_112802433	ncbi_112802433	0.000947627	0	0	0	0	0	0	0	0	0	0	0
ncbi_112802434	ncbi_112802434	0.421464	0.323657	0	0.603082	0	0.570995	0.825556	0.375046	0.59548	0.310686	1.63411	0.112645
ncbi_112802484	ncbi_112802484	0.0017136	0.00196031	0	0	0	0.00205755	0	0	0	0	0	0
ncbi_112802483	ncbi_112802483	0.00195436	0.00362285	0	0	0	0	0	0	0	0	0	0
ncbi_112802558	ncbi_112802558	0.0436747	0.0256975	0	0	0	0.0124599	0	0	0.136517	0.00930111	0.362476	0
ncbi_112802579	ncbi_112802579	0.219526	0.185982	0	0	0	0.188222	0.0918555	0.188966	0.114301	0.164189	0	0.0361568
ncbi_112802671	ncbi_112802671	0.00598658	0.00543727	0	0	0	0.0056332	0	0	0.0105268	0.0220631	0	0
ncbi_112802678	ncbi_112802678	0.320521	0.216753	0.165289	0.382512	0	0.264307	0.128912	0.213136	0.291999	0.408987	0.459289	0.303731
ncbi_112802683	ncbi_112802683	0.211535	0.148522	0	0	0	0.208463	0.107845	0.142217	0.313244	0.26818	0	0.0715354
ncbi_112802687	ncbi_112802687	0.0628877	0.0426031	0	0	0	0.0327574	0	0	0.100708	0.00827695	0	0
ncbi_112802694	ncbi_112802694	0	0.0016338	0	0	0	0	0	0	0	0.0064785	0	0
ncbi_112802718	ncbi_112802718	0.000854997	0	0	0	0	0	0	0.0207212	0	0	0	0
ncbi_112802736	ncbi_112802736	0	0	0	0	0	0	0	0	0	0.00754659	0	0
ncbi_112802741	ncbi_112802741	0.0162215	0.0111825	0	0	0	0.0166866	0.0495148	0	0.0314515	0.00754659	0	0.155003
ncbi_112802762	ncbi_112802762	0	0.0019206	0	0	0	0	0	0	0	0	0	0
ncbi_112802763	ncbi_112802763	0.000400199	0	0	0	0	0	0	0	0	0	0	0
ncbi_112802774	ncbi_112802774	0.238648	0.221715	0.369549	0.171206	0	0.299661	0.255651	0.054026	0.450124	0.242048	0	0.0292785
ncbi_112802787	ncbi_112802787	0.00602599	0.00348718	0	0	0	0.0104	0	0	0.0372437	0.0135049	0	0
ncbi_112802827	ncbi_112802827	0.00810006	0.00737999	0	0	0	0	0	0	0.0109191	0	0	0
ncbi_112802832	ncbi_112802832	1.3179	0.995651	2.29347	1.32942	0	1.37712	1.08569	0.784963	1.43826	1.26316	2.07198	0.556885
ncbi_112802844	ncbi_112802844	0.00204843	0	0	0	0	0.00530622	0	0.0281479	0	0	0	0
ncbi_112802874	ncbi_112802874	0.0843407	0.0592471	0	0	0	0.0721855	0.0628692	0.0510013	0.165283	0.0472513	0	0.272644
ncbi_112802898	ncbi_112802898	0.743946	0.518416	0	0	3.75657	0.545317	0.383089	0.505437	0.803799	0.761013	0.656633	0.223119
ncbi_112802918	ncbi_112802918	0.0848164	0.0469265	0	0	0	0.0832697	0	0	0.0842291	0.0487394	0	0
ncbi_112802932	ncbi_112802932	0.0109216	0.0121511	0	0	0	0.00530898	0.0251547	0.0250166	0.0157114	0.0344443	0	0
ncbi_112802973	ncbi_112802973	0.286908	0.216411	0.303767	0.921631	3.01568	0.189253	0.11326	0.176742	0.371823	0.0981073	0	0.244368
ncbi_112802981	ncbi_112802981	0.0118823	0.00943855	0	0	0	0.028179	0	0	0.0163471	0.0658228	0	0
ncbi_112802982	ncbi_112802982	0.0664031	0.0592952	0	0	0	0.116498	0.143556	0.0217806	0.0613237	0.159622	0	0.173174
ncbi_112802983	ncbi_112802983	0.0351125	0.0223469	0	0	0	0.0337248	0.0585421	0.0751838	0.0648915	0	0	0
ncbi_112803013	ncbi_112803013	1.95306	1.53664	2.94357	1.08211	0	1.99606	0.774886	1.98639	2.07844	2.02465	1.55437	1.06448
ncbi_112803081	ncbi_112803081	0.492252	0.285415	0.364431	0	0	0.568025	0.421507	0.194231	0.571408	0.763913	0	0.71196
ncbi_112803082	ncbi_112803082	0.00149279	0	0	0	0	0.00860974	0.0243822	0	0.0137284	0	0	0
ncbi_112803094	ncbi_112803094	0.0315149	0.036148	0	0	0	0.00693571	0	0.0661952	0.0444559	0	0	0
ncbi_112803116	ncbi_112803116	0.130958	0.112514	0	0.171206	0	0.155326	0.0834257	0.139395	0.134853	0.0973544	0	0
ncbi_112695135	ncbi_112695135	0.0207351	0.0107995	0	0	0	0.0156774	0	0.0813173	0.0113559	0	0	0
ncbi_112695167	ncbi_112695167	0.0335447	0.0282851	0	0	0	0.0183411	0.0268406	0.0511733	0	0.0280642	0.190074	0
ncbi_112695221	ncbi_112695221	1.09985	0.803513	0.245339	0.541027	0	0.74617	0.580992	0.863807	1.35703	0.808998	0.227941	1.03056
ncbi_112695241	ncbi_112695241	0.0663399	0.067978	0.614888	0.499797	0	0.108816	0.168595	0.00551417	0.0719612	0.0391781	0	0.169712
ncbi_112695247	ncbi_112695247	0.0142981	0.0107147	0	0	0	0.00919288	0.0733138	0	0	0	0	0
ncbi_112695249	ncbi_112695249	0.0776999	0.0534558	0.288184	0	0	0.113097	0.196486	0.064502	0.108262	0.117741	0.272138	0.545376
ncbi_112695254	ncbi_112695254	0.00185834	0.00169772	0	0	0	0	0	0	0	0	0	0
ncbi_112695268	ncbi_112695268	0.00552137	0.00181058	0	0	0	0	0	0.0312707	0	0	0	0
ncbi_112695293	ncbi_112695293	0.00649675	0.00370197	0	0	0	0	0	0	0.0383165	0.0064785	0	0
ncbi_112695294	ncbi_112695294	0.00182417	0	0	0	0	0	0	0	0	0	0	0
ncbi_112695299	ncbi_112695299	0.0144335	0.00839391	0	0	0	0.0187723	0.0249408	0	0.0104713	0.0835264	0	0.068703
ncbi_112695301	ncbi_112695301	0.0015778	0	0	0	0	0	0	0	0	0	0	0
ncbi_112695303	ncbi_112695303	0.186665	0.144244	0.709497	0.1998	0	0.186914	0.348275	0.0525867	0.117939	0.308034	0	0.208794
ncbi_112695324	ncbi_112695324	0.286145	0.204084	0.165289	0	3.01568	0.428664	0.355106	0.214239	0.485729	0.601196	0.887266	0.264675
ncbi_112695338	ncbi_112695338	0.0064222	0.00202065	0	0	0	0	0	0	0	0	0	0
ncbi_112695370	ncbi_112695370	0.13527	0.101821	0.319285	0	0	0.132479	0.297949	0.0461919	0.116085	0.211283	0.594324	0.170013
ncbi_112695389	ncbi_112695389	0.0161417	0.0106483	0	0	0	0.0190713	0	0	0.106244	0.00797814	0	0
ncbi_112695423	ncbi_112695423	0.329084	0.203845	0	0	0	0.25986	0.265484	0.189231	0.637573	0.133506	0.183513	0.592592
ncbi_112695440	ncbi_112695440	0	0.00161219	0	0	0	0	0	0	0.0132152	0	0	0
ncbi_112695446	ncbi_112695446	0.00697566	0.00382406	0	0	0	0.00521305	0	0	0	0	0	0.0791596
ncbi_112695456	ncbi_112695456	0.187555	0.125245	0.139431	0.37652	0	0.164594	0.140528	0.0501468	0.31038	0.105343	0	0.0207162
ncbi_112695499	ncbi_112695499	0.00622968	0.00674338	0	0	0	0.00921038	0	0	0.023792	0.0151574	0	0
ncbi_112695506	ncbi_112695506	0.838504	0.577809	0.345066	0	0	0.647758	0.561566	0.461347	0.573958	0.387589	0.633588	0.240475
ncbi_112695524	ncbi_112695524	0.112286	0.121227	0	0	0	0.14567	0.082232	0.0895958	0.176213	0.306429	0	0.0711202
ncbi_112695527	ncbi_112695527	0.0365415	0.028991	0	0	0	0.0442211	0	0.0220066	0.0747098	0.0442084	0	0.138964
ncbi_112695574	ncbi_112695574	0.0167022	0.00977795	0	0.541857	0	0.033774	0.0392442	0.0269321	0	0.0765768	0	0.198204
ncbi_112695628	ncbi_112695628	0.00239766	0	0	0	0	0	0	0	0	0	0	0
ncbi_112695629	ncbi_112695629	0.0123942	0.00947632	0	0	0	0.01865	0	0.0324646	0	0.0201997	0	0
ncbi_112695652	ncbi_112695652	0.0256154	0.0183907	0	0.301541	0	0.0213426	0.0440451	0	0.0110804	0.087202	0	0
ncbi_112695658	ncbi_112695658	0.00377354	0.00549478	0	0	0	0.00946731	0	0	0.0162496	0.0164774	0	0
ncbi_112695679	ncbi_112695679	0.587797	0.338336	0	0.547727	0	0.48099	0.338219	0.473333	0.437965	0.401685	0.346488	0.169518
ncbi_112805227	ncbi_112805227	0.00076226	0	0	0	0	0	0	0	0	0	0	0
ncbi_112695710	ncbi_112695710	0.000740442	0	0	0	0	0	0	0	0	0	0	0
ncbi_112695729	ncbi_112695729	0.394118	0.24248	0.677777	0.900928	0	0.579425	0.532311	0.306924	0.495602	0.357704	0.266624	0.270592
ncbi_112695738	ncbi_112695738	0.00688665	0.00875358	0	0	0	0.0138418	0.0289105	0	0	0.0284493	0	0
ncbi_112695746	ncbi_112695746	1.03725	0.680907	0.657	0	0	0.679373	0.574995	0.656556	0.897274	1.10554	0.910122	1.06825
ncbi_112698072	ncbi_112698072	0.0105378	0.00391162	0	0	0	0.00621808	0	0	0	0.00843104	0	0
ncbi_112695756	ncbi_112695756	0.00939427	0.0056398	0	0	0	0.00203641	0	0	0.0128324	0.0306574	0	0
ncbi_112695761	ncbi_112695761	0.0127287	0.00465009	0	0.1998	0	0.00906244	0	0	0	0.00911543	0	0
ncbi_112695775	ncbi_112695775	0.492412	0.321258	0.393082	0.328591	0	0.489901	0.252395	0.316858	0.45211	0.409252	0.190074	0.0833667
ncbi_112695824	ncbi_112695824	0.138339	0.106737	0.369549	0.318786	0	0.110436	0.108403	0.194877	0.124834	0.129582	0.183513	0.212831
ncbi_112695832	ncbi_112695832	0.0290798	0.0266462	0.139431	0	0	0.0347579	0	0	0.0954149	0.0229559	0	0.0976224
ncbi_112695849	ncbi_112695849	0.0628102	0.0383626	0.39185	0	0	0.0446876	0	0	0.0504481	0.0229864	0	0
ncbi_112695933	ncbi_112695933	0.973409	0.851295	1.25515	0.75304	3.01568	0.846528	0.598949	0.954552	0.907481	1.01152	0.456698	0
ncbi_112696016	ncbi_112696016	0.249827	0.151266	0.139431	0	0	0.0591173	0	0.544191	0.23292	0.0210279	0.183513	0.084626
ncbi_112696019	ncbi_112696019	0.00456277	0.00679195	0	0	0	0.00220564	0	0	0	0.0452555	0	0
ncbi_112696041	ncbi_112696041	0.288593	0.23324	0.319285	0.301541	0	0.306882	0.155527	0.399288	0.273894	0.131812	1.44714	0.0553563
ncbi_112696049	ncbi_112696049	0.0080055	0.00566563	0	0	0	0.00551768	0	0.0311053	0	0	0	0
ncbi_112696060	ncbi_112696060	0.00073507	0	0	0	0	0	0	0	0	0.012272	0	0
ncbi_112696069	ncbi_112696069	0.0152468	0.0122446	0.319285	0	0	0.0171167	0	0	0	0	0	0
ncbi_112696078	ncbi_112696078	0.00771691	0.00269989	0	0	0	0	0	0.019221	0.0109517	0	0	0
ncbi_112696091	ncbi_112696091	0.0712468	0.0544589	0	0	0	0.0594937	0	0.131656	0.0665673	0.0955742	0	0
ncbi_112696101	ncbi_112696101	0	0.00137422	0	0	0	0	0	0	0	0	0	0
ncbi_112696111	ncbi_112696111	0.130241	0.112233	0	0.171206	0	0.189792	0.201593	0.155179	0.203578	0.228003	0.799717	0.10616
ncbi_112696129	ncbi_112696129	0.0540201	0.0374782	0	0	0	0.0348087	0.0261684	0	0.182909	0.0835729	0.266624	0
ncbi_112696188	ncbi_112696188	0.00364563	0	0	0	0	0	0	0	0	0	0	0
ncbi_112696201	ncbi_112696201	0.000807844	0.00141134	0	0	0	0	0	0	0	0	0	0
ncbi_112696246	ncbi_112696246	0.0134628	0.00652661	0	0	0	0.00248914	0.0372045	0	0	0.020794	0	0
ncbi_112696300	ncbi_112696300	0.0144514	0.0137126	0	0	0	0.00480199	0	0	0.0547939	0.0566466	0.190074	0
ncbi_112696312	ncbi_112696312	0.000381609	0	0	0	0	0	0	0	0	0	0	0
ncbi_112696317	ncbi_112696317	0.604013	0.493046	0.733981	0.318786	0	0.272172	0.111898	0.87793	0.447984	0.276863	0.750781	0.307992
ncbi_112696326	ncbi_112696326	0.00431988	0.00202545	0	0	0	0.00162196	0	0	0.103258	0	0	0
ncbi_112696337	ncbi_112696337	0.0486118	0.0299614	0	0	0	0.0429338	0	0.0762373	0.0843534	0.085342	0	0
ncbi_112698129	ncbi_112698129	0.000660405	0	0	0	0	0	0	0	0	0	0	0
ncbi_112696348	ncbi_112696348	0.00423781	0	0	0	0	0	0	0	0	0	0	0
ncbi_112696349	ncbi_112696349	0.0059039	0.00198309	0	0	0	0	0	0.0712301	0.0137284	0	0	0
ncbi_112696358	ncbi_112696358	0.212229	0.153884	0	0	0	0.153161	0.137313	0.222134	0.221296	0.145544	0	0.295787
ncbi_112696360	ncbi_112696360	0.115743	0.0737356	0	0	0	0.120743	0.106987	0.0871914	0.278871	0.138373	0.359997	0
ncbi_112696375	ncbi_112696375	0.00245726	0	0	0	0	0	0	0	0	0	0	0
ncbi_112696437	ncbi_112696437	1.1725	0.890357	1.62255	0.837372	3.01568	0.71597	0.506713	0.58714	1.1449	0.463626	2.2196	0.478129
ncbi_112696440	ncbi_112696440	0.781298	0.438134	0.165289	1.61575	3.01568	1.20016	1.90233	0.72084	0.88833	0.71804	0.346488	0.802247
ncbi_112696480	ncbi_112696480	0.594264	0.416161	0	0.753518	0	0.525657	0.479047	0.356672	0.589431	0.471977	0.975589	0.823921
ncbi_112696484	ncbi_112696484	0	0	0	0	0	0	0	0	0.020134	0	0	0
ncbi_112696487	ncbi_112696487	0.366535	0.332465	0.39185	0.37652	0	0.315122	0.426885	0.375939	0.495063	0.337346	0.917297	0.440683
ncbi_112696493	ncbi_112696493	0.0133829	0.0106369	0	0	0	0.0116129	0.0392442	0.0324034	0	0	0	0
ncbi_112696501	ncbi_112696501	1.08576	0.786898	0.38477	0.647377	3.01568	0.925907	0.600351	0.529708	1.21208	0.881286	1.32788	0.782213
ncbi_112696507	ncbi_112696507	0.00580376	0.00518945	0	0	0	0.00953258	0	0	0	0.0274763	0	0.0797589
ncbi_112696559	ncbi_112696559	0.00339132	0.0047781	0	0	0	0	0	0	0.0246412	0	0	0
ncbi_112696589	ncbi_112696589	0	0.00172518	0	0	0	0	0	0	0	0	0	0
ncbi_112696612	ncbi_112696612	0.0252724	0.00935766	0	0	0	0.00678636	0	0.0482582	0.0889741	0	0	0
ncbi_112696629	ncbi_112696629	0.0551349	0.0323489	0	0.171206	0	0.0839049	0.0522316	0.0229133	0.0578804	0.0268197	0	0
ncbi_112696648	ncbi_112696648	0.0200108	0.0213094	0	0	0	0.020843	0	0.0538145	0.0282479	0.053766	0	0
ncbi_112696665	ncbi_112696665	0.00231839	0	0	0	0	0.00382458	0	0	0.0129453	0.00843104	0	0
ncbi_112696671	ncbi_112696671	0.0059535	0.00322675	0	0	0	0.0105319	0	0	0	0	0	0
ncbi_112696693	ncbi_112696693	0.00478964	0.00604202	0	0	0	0.00464295	0	0.00849376	0	0	0	0
ncbi_112696721	ncbi_112696721	0.0300288	0.0106432	0	0	0	0.016029	0	0.0259472	0.123229	0.0688356	0.359997	0
ncbi_112698197	ncbi_112698197	0.0128964	0.0067629	0	0	0	0.0195379	0	0	0.0261671	0	0	0
ncbi_112696755	ncbi_112696755	0.0768568	0.0651986	0	0	0	0.067321	0.143943	0.144736	0.133046	0.0911504	0.304229	0.073109
ncbi_112696818	ncbi_112696818	0.00466253	0.00644263	0	0	0	0.00828251	0	0	0	0.00689746	0	0
ncbi_112696821	ncbi_112696821	0.254966	0.154176	0	0.382512	0	0.184776	0.181208	0.211876	0.34392	0.310517	0.183513	0.479137
ncbi_112696822	ncbi_112696822	0.0329466	0.0172388	0	0	0	0.041983	0	0	0.101478	0.0404752	0	0
ncbi_112696876	ncbi_112696876	0.00656353	0.00300668	0	0	0	0.00617281	0	0	0	0	0	0
ncbi_112696882	ncbi_112696882	0	0	0	0	0	0	0	0	0.0257006	0	0	0
ncbi_112696927	ncbi_112696927	0.0964967	0.0994316	0	0.1998	0	0.0509905	0	0.0752949	0.160416	0.0831156	0.227941	0
ncbi_112696976	ncbi_112696976	0.00186004	0.00292161	0.292569	0	0	0	0	0	0	0	0	0
ncbi_112696980	ncbi_112696980	0.0013808	0.00187558	0	0	0	0	0	0	0	0	0	0
ncbi_112697015	ncbi_112697015	0.00545018	0.00157452	0	0	0	0	0	0	0.0142803	0	0	0
ncbi_112697019	ncbi_112697019	2.56026	1.74603	2.28764	1.76961	6.77226	2.47934	1.53158	1.88839	3.34503	2.24202	1.67321	1.16641
ncbi_112697020	ncbi_112697020	0.235911	0.157149	0	0.302371	0	0.229908	0.114168	0.311775	0.528252	0.14636	0.387567	0
ncbi_112697071	ncbi_112697071	0.0273079	0.0117162	0	0	0	0.00534501	0	0.0251082	0.0357807	0	0	0
ncbi_112805786	ncbi_112805786	0.30672	0.243434	0.345066	0.286066	0	0.244623	0.0934534	0.334909	0.457404	0.142592	0.639395	0.18879
ncbi_112697118	ncbi_112697118	0.0899208	0.0610244	0.393082	0	0	0.0922407	0	0.032075	0.185456	0.101657	0.266624	0.257814
ncbi_112697119	ncbi_112697119	0.117859	0.0784974	0	0.604852	0	0.212034	0.262437	0	0.0849613	0.0943052	0	0.0549064
ncbi_112697135	ncbi_112697135	0.00814629	0.00720192	0	0	0	0.017929	0	0.0387133	0.0394956	0.0180412	0	0
ncbi_112697141	ncbi_112697141	0.0236491	0.0156117	0	0	0	0.0130251	0	0.0159443	0	0.011103	0	0.0260777
ncbi_112697144	ncbi_112697144	0.757027	0.545418	0.968238	0.342413	3.01568	0.636368	0.571228	0.561597	1.30378	0.690822	0.996644	0.073109
ncbi_112697168	ncbi_112697168	0.129017	0.0971566	0	0	0	0.090411	0	0.224148	0.238265	0.0844881	0	0.0436021
ncbi_112697176	ncbi_112697176	0.600567	0.497396	0.32113	0	0	0.395339	0.192238	0.556001	0.655702	0.32064	0	0.22692
ncbi_112697180	ncbi_112697180	0.0317117	0.0287064	0	0	0	0.0293465	0.0654182	0.0867129	0.0727853	0.056334	0	0
ncbi_112697187	ncbi_112697187	0.170354	0.153511	0	0	0	0.231128	0.202103	0.00551417	0.244133	0.151229	0.387567	0.24671
ncbi_112697286	ncbi_112697286	0.0105329	0.0052535	0	0	0	0.017068	0	0	0.0129453	0.0297275	0	0
ncbi_112697297	ncbi_112697297	1.2302	0.933927	0.830111	0.637572	0	0.504747	0.34059	1.09067	1.42672	0.807652	0.266624	0.547531
ncbi_112698276	ncbi_112698276	0.000856201	0	0	0	0	0	0.0249168	0	0	0.011103	0	0
ncbi_112697399	ncbi_112697399	0.00379723	0.00550073	0	0	0	0.0152822	0	0	0	0	0	0
ncbi_112698299	ncbi_112698299	0.0012822	0.0013411	0	0	0	0.00922514	0	0	0	0	0	0
ncbi_112697468	ncbi_112697468	0.0329016	0.0283574	0	0	0	0.0106741	0	0.0290009	0.0280217	0.0296582	0	0
ncbi_112697530	ncbi_112697530	0.299974	0.246816	1.34841	0	0	0.345538	0.233041	0.139355	0.33773	0.31381	0.329359	0.229476
ncbi_112698308	ncbi_112698308	0.00214418	0	0	0	0	0	0	0	0.0306358	0	0	0
ncbi_112697546	ncbi_112697546	0.00337747	0	0	0	0	0	0	0	0	0	0	0
ncbi_112697558	ncbi_112697558	0.215113	0.166262	0.139431	0	0	0.0791628	0.0226367	0.210592	0.200029	0.105895	0	0
ncbi_112697560	ncbi_112697560	0.106214	0.0732462	0	0	0	0.0406613	0	0.134494	0.128622	0.0261289	0	0.178741
ncbi_112697623	ncbi_112697623	0.00570298	0.00720672	0	0	0	0	0	0	0	0	0	0
ncbi_112697654	ncbi_112697654	1.00537	0.961793	0.688536	0.1998	0	0.614233	0.323805	1.14466	1.19989	1.07357	1.17226	0.288972
ncbi_112697676	ncbi_112697676	0.00733564	0.00446703	0	0	0	0.00392663	0	0	0	0	0	0
ncbi_112697701	ncbi_112697701	0.000681888	0.00158035	0	0	0	0.00172128	0	0	0	0	0	0
ncbi_112697717	ncbi_112697717	0.00884062	0.0158186	0	0	0	0.0207091	0.0288692	0	0	0	0	0
ncbi_112697720	ncbi_112697720	0.00524614	0.00127118	0	0	0	0.00888545	0	0	0.0137284	0.0168477	0	0
ncbi_112697723	ncbi_112697723	0.0255091	0.0106807	0	0	0	0.0262039	0.0399952	0	0.0251393	0.0383182	0	0
ncbi_112697763	ncbi_112697763	0.611813	0.420228	0.48642	0	0	0.506594	0.425096	0.544239	0.887443	0.691066	0.304229	0.501014
ncbi_112697787	ncbi_112697787	0.465646	0.360233	0.381797	0.614656	0	0.561075	0.227712	0.315453	0.669122	0.562767	0.581783	0.203282
ncbi_112701724	ncbi_112701724	0.0272042	0.0149559	0	0.171206	0	0.0219721	0	0.0220419	0.0349441	0.0192584	0	0.0292785
ncbi_112701725	ncbi_112701725	0.066168	0.0354883	0	0.239487	0	0.0751153	0.0631204	0.0270972	0.0574057	0.132523	0	0
ncbi_112701762	ncbi_112701762	0.0447042	0.0402846	0.50898	0	0	0.103067	0	0	0.0375428	0.0694805	0	0
ncbi_112701826	ncbi_112701826	0.218874	0.134933	0.277932	0.695306	0	0.333036	0.372252	0.0967486	0.296808	0.212379	0	0.0971632
ncbi_112701877	ncbi_112701877	0.523253	0.355859	0	0.53457	0	0.639413	0.563914	0.259584	0.706452	0.531129	0	0.487244
ncbi_112701879	ncbi_112701879	0.00523368	0	0	0	0	0.00532959	0	0	0.0265929	0.00689746	0	0
ncbi_112701918	ncbi_112701918	0.827783	0.527858	0	0.457272	0	0.781473	1.37441	0.612088	1.01325	0.742488	0.231348	0.328352
ncbi_112701947	ncbi_112701947	0.00449063	0.00673443	0	0	0	0.00612918	0	0.0284791	0.035805	0	0	0
ncbi_112702026	ncbi_112702026	0	0.00213347	0	0	0	0	0	0	0	0	0	0
ncbi_112702049	ncbi_112702049	0.00189992	0.00383183	0	0	0	0	0	0	0	0	0	0
ncbi_112702062	ncbi_112702062	0.0743706	0.0644717	0	0	0	0.0469721	0.0339023	0.13248	0.130785	0.207155	0.362476	0
ncbi_112703903	ncbi_112703903	0.118385	0.0802253	0.245339	0	0	0.0567319	0.0440238	0.115636	0.130968	0.108623	0	0.0934152
ncbi_112702078	ncbi_112702078	0.0343959	0.0262493	0	0	0	0.0332837	0	0	0.0511096	0.0304661	0	0
ncbi_112702083	ncbi_112702083	0.0126656	0.00562208	0	0	0	0.00727651	0	0	0.0198889	0.00797814	0	0
ncbi_112702097	ncbi_112702097	0.380139	0.313806	0.523271	1.00708	0	0.38087	0.416761	0.297394	0.591436	0.342963	0	0.323054
ncbi_112702101	ncbi_112702101	0.0253106	0.00897953	0	0.171206	0	0.036379	0.084019	0	0.0466915	0.050166	0	0
ncbi_112702137	ncbi_112702137	0.168228	0.0822311	0	0	0	0.167825	0.0737993	0.0443825	0.118153	0.0162771	0	0.0292785
ncbi_112701023	ncbi_112701023	0.000869053	0	0	0	0	0	0	0	0	0	0	0
ncbi_112702158	ncbi_112702158	0.0926033	0.0788492	0	0	0	0.0703251	0.0623592	0.0316556	0.119316	0.0824427	0.272138	0.0972611
ncbi_112702169	ncbi_112702169	1.47242	1.08976	2.36228	0.826951	0	1.49967	0.554131	1.06927	1.59144	1.54985	1.32945	1.08596
ncbi_112702182	ncbi_112702182	0.0799581	0.0515408	0	0	0	0.0844296	0	0.0502155	0.0310263	0.172086	0	0.112553
ncbi_112702270	ncbi_112702270	0.210463	0.160232	0.303767	0	0	0.180381	0.0532514	0.063757	0.0351293	0.207082	0	0
ncbi_112702271	ncbi_112702271	0.00913688	0.00180166	0	0	0	0.0103145	0	0	0.0135388	0	0	0
ncbi_112702272	ncbi_112702272	0.296046	0.181789	0	0	0	0.206653	0.325307	0.149117	0.402013	0.329095	0	0
ncbi_112701060	ncbi_112701060	0.000941755	0	0	0	0	0	0	0	0	0	0	0
ncbi_112702331	ncbi_112702331	0.188498	0.135748	0.32113	0	0	0.232172	0.231111	0.0866178	0.263308	0.202316	0	0.419006
ncbi_112702349	ncbi_112702349	0.0135396	0.00861321	0	0	0	0.0126676	0	0	0	0.0389624	0	0
ncbi_112702351	ncbi_112702351	0.00172856	0	0	0	0	0	0	0	0.0215517	0	0	0
ncbi_112702359	ncbi_112702359	0.0132326	0.0123518	0	0	0	0.00401303	0.0256262	0	0.0433986	0.0223951	0	0
ncbi_112702426	ncbi_112702426	0.122166	0.0832211	0.609315	0	0	0.217856	0.161263	0	0.0580793	0.272098	0	0
ncbi_112702438	ncbi_112702438	0.00246191	0	0	0	0	0	0	0	0	0	0	0
ncbi_112702451	ncbi_112702451	0.00718301	0.00314354	0	0	0	0.0042909	0	0	0	0.00930111	0	0
ncbi_112702530	ncbi_112702530	0.0223173	0.0150861	0	0	0	0.0389711	0	0	0.0585252	0.0336542	0	0
ncbi_112702546	ncbi_112702546	0.0152385	0.0075224	0	0	0	0	0	0.0304606	0.0733115	0.0536509	0	0
ncbi_112702572	ncbi_112702572	0.000478287	0	0	0	0	0	0	0	0	0	0	0
ncbi_112702592	ncbi_112702592	0.0919533	0.0807454	0.364431	0	0	0.107951	0.075087	0.139981	0.342708	0.049702	0	0
ncbi_112702617	ncbi_112702617	0.0167872	0.0152954	0	0	0	0.0120418	0.0249168	0	0	0	0	0
ncbi_112702664	ncbi_112702664	0.269046	0.186577	0	0	0	0.206568	0.159722	0.0625852	0.283933	0.338175	0	0.686353
ncbi_112702669	ncbi_112702669	0.0216494	0.0224999	0	0	0	0.007931	0.0233549	0.0278998	0.0397418	0.0239214	0	0.073109
ncbi_112703999	ncbi_112703999	0.0172218	0.0113316	0	0	0	0	0	0	0.051397	0	0	0
ncbi_112702696	ncbi_112702696	0.00098846	0.0019939	0	0	0	0	0	0	0	0	0	0
ncbi_112702732	ncbi_112702732	3.1164	2.41136	1.93821	1.25445	0	2.92145	2.34159	2.38352	3.92852	2.62548	2.56966	1.5963
ncbi_112702742	ncbi_112702742	0.00270425	0	0	0	0	0.00188321	0	0	0	0	0	0
ncbi_112702775	ncbi_112702775	0.217209	0.139917	0.277932	0.239487	0	0.168748	0.280283	0.212475	0.163973	0.209117	0	0.368549
ncbi_112702817	ncbi_112702817	0.618434	0.398946	0	0	0	0.410705	0.271821	0.315045	0.659368	0.418884	0.653373	0.134319
ncbi_112702846	ncbi_112702846	0.452707	0.35115	0	0	0	0.526211	0.236561	0.323968	0.546431	0.451087	0	0.0207162
ncbi_112702857	ncbi_112702857	0.363303	0.403247	0.277932	0.318786	0	0.534032	0.40282	0.39285	0.51078	0.36091	0.906753	0.903143
ncbi_112702869	ncbi_112702869	0.0240705	0.0176437	0	0	0	0.0192912	0.0612389	0	0.0284161	0.0394633	0	0.073109
ncbi_112702923	ncbi_112702923	0.00924183	0.00356396	0	0	0	0.00660524	0.0317033	0	0	0.0448548	0	0.110254
ncbi_112702931	ncbi_112702931	0.251258	0.202563	0.385208	0.818583	0	0.361072	0.263264	0.280985	0.287708	0.207868	0.266624	1.09299
ncbi_112702958	ncbi_112702958	0.00670923	0.00174636	0	0	0	0.00640054	0	0	0.0173746	0	0	0
ncbi_112702969	ncbi_112702969	0.007583	0.00671874	0	0	0	0.00889683	0	0	0	0.00872117	0	0
ncbi_112702981	ncbi_112702981	0.125244	0.100495	0.369549	0	0	0.0943263	0.0965264	0.166626	0.223733	0.143047	0.359997	0.178957
ncbi_112703002	ncbi_112703002	0.0398125	0.0363686	0	0	0	0.0127788	0	0.0457379	0.264473	0	0	0
ncbi_112701458	ncbi_112701458	0.0710916	0.064349	0	0	0	0.0525059	0.0300974	0.144071	0.0376617	0.0394241	0	0.0260777
ncbi_112703068	ncbi_112703068	0.0515764	0.0387842	0	0	0	0.0374093	0.053786	0.023382	0.08325	0	0	0
ncbi_112703080	ncbi_112703080	0.00721915	0.003967	0	0	0	0	0	0	0	0.0183307	0	0.0256278
ncbi_112703095	ncbi_112703095	0.336535	0.215105	0.288184	0.882309	0	0.274812	0.205685	0.188564	0.380849	0.352238	0.289662	0.178843
ncbi_112703102	ncbi_112703102	0.0988685	0.103338	0	0	0	0.102795	0.0667965	0.22994	0.137556	0.0129035	0	0
ncbi_112703103	ncbi_112703103	0.000834458	0	0	0	0	0	0	0	0	0	0	0
ncbi_112703110	ncbi_112703110	0.00272642	0.00287221	0	0	0	0	0	0	0	0	0	0
ncbi_112703129	ncbi_112703129	0.019556	0.0244891	0	0	0	0.0377317	0.0240787	0	0.028072	0.0390778	0	0.11568
ncbi_112704098	ncbi_112704098	0.000949848	0	0	0	0	0	0	0	0	0	0	0
ncbi_112704106	ncbi_112704106	0.0123438	0.00180548	0	0	0	0.00526732	0	0	0	0	0	0
ncbi_112703222	ncbi_112703222	0.0161138	0.0106366	0	0	0	0.0129274	0	0.0737842	0.0456247	0.0117851	0	0
ncbi_112703242	ncbi_112703242	0.0106717	0.00707018	0	0	0	0.00435873	0.0512551	0	0	0.00843104	0	0.122694
ncbi_112704113	ncbi_112704113	0.000705633	0.00304094	0	0	0	0	0	0	0.0307783	0.0165713	0	0
ncbi_112703263	ncbi_112703263	0.0330716	0.0308283	0	0	0	0.0170428	0	0.0420828	0	0.0064785	0	0
ncbi_112703282	ncbi_112703282	0.0972249	0.0944056	0	0	0	0.0682698	0.0399952	0.0274348	0.124017	0.0483383	0	0
ncbi_112703328	ncbi_112703328	0.0099068	0.0125169	0	0	0	0	0	0.0220066	0.0330915	0	0	0
ncbi_112703329	ncbi_112703329	0.00360389	0.00662305	0	0	0	0.00781208	0.0440238	0	0	0.0291811	0	0
ncbi_112703330	ncbi_112703330	0.0102757	0.00712664	0	0	0	0.00315336	0	0	0	0.00827695	0	0
ncbi_112703348	ncbi_112703348	0.0862174	0.0304311	0.165289	0	0	0.0951542	0.0558682	0.032251	0.0387944	0.0514726	0	0
ncbi_112703349	ncbi_112703349	0.00098846	0	0	0	0	0	0	0	0	0	0	0
ncbi_112703367	ncbi_112703367	0.00511754	0.0033239	0	0	0	0.00789306	0	0	0	0	0	0
ncbi_112703413	ncbi_112703413	0.0222357	0.0122765	0	0	0	0.00464571	0.0213377	0.0352294	0.0521587	0.0532818	0	0
ncbi_112703446	ncbi_112703446	0.00491552	0.0015823	0	0	0	0	0	0	0	0	0	0
ncbi_112703531	ncbi_112703531	0.355494	0.192372	0.410628	0	0	0.497456	0.417382	0.314023	0.550713	0.366364	0	0.540148
ncbi_112703573	ncbi_112703573	1.54983	1.00991	1.27197	0.712234	3.75657	1.49217	0.669788	1.13116	1.67208	1.57363	0.594324	0.460049
ncbi_112703578	ncbi_112703578	0.125245	0.0898225	0	0	0	0.0700246	0.0303486	0.0410916	0.32421	0.123355	0	0.148432
ncbi_112703585	ncbi_112703585	0.0135156	0.0179542	0	0	0	0.00418563	0	0.0546324	0.0624798	0.00757142	0	0
ncbi_112701659	ncbi_112701659	0.000692767	0	0	0	0	0	0	0	0	0	0	0
ncbi_112703640	ncbi_112703640	0.00143041	0	0	0	0	0	0	0	0	0	0	0
ncbi_112704162	ncbi_112704162	0.000901264	0	0	0	0	0	0	0	0	0.0304189	0	0
ncbi_112703669	ncbi_112703669	0.00219713	0.00479054	0	0	0	0.0092968	0	0	0	0	0	0
ncbi_112705534	ncbi_112705534	0.284397	0.199114	0.626146	0.42735	0	0.221944	0.0268406	0.19088	0.478388	0.29652	0.581783	0
ncbi_112705569	ncbi_112705569	0.610629	0.427176	0.165289	0	0	0.523737	0.625421	0.405368	0.78073	0.471431	0.293376	0.213644
ncbi_112705574	ncbi_112705574	0	0	0	0	0	0.0048732	0	0	0	0	0	0
ncbi_112705575	ncbi_112705575	0.0245634	0.0259135	0	0.328591	0	0.01399	0.0380771	0	0.0157114	0.0300861	0	0
ncbi_112708299	ncbi_112708299	0	0.00185385	0	0	0	0	0	0	0	0	0	0
ncbi_112705608	ncbi_112705608	0.00479128	0.00189782	0	0	0	0.00559821	0	0	0.0145373	0	0	0
ncbi_112705621	ncbi_112705621	0.0389552	0.0168867	0	0	0	0.0141063	0	0.00601817	0.0307649	0.0222703	0	0
ncbi_112705641	ncbi_112705641	0.00976374	0.00189642	0	0	0	0	0.0380771	0	0	0	0	0.073109
ncbi_112705709	ncbi_112705709	0.00847695	0.0104232	0	0	0	0.00736205	0	0.0220301	0.0148335	0	0	0
ncbi_112705718	ncbi_112705718	0.157801	0.105534	0	0	0	0.0934467	0.20211	0.109878	0.0587293	0.0437679	0	0.0934152
ncbi_112705798	ncbi_112705798	0.000952079	0	0	0	0	0	0	0	0	0	0	0
ncbi_112705853	ncbi_112705853	0.35572	0.222939	0.245339	0	0	0.369221	0.170197	0.151421	0.226764	0.345833	0.633588	0.111946
ncbi_112708317	ncbi_112708317	0.000681888	0	0.303767	0	0	0	0	0	0	0	0	0
ncbi_112705883	ncbi_112705883	0.000641248	0	0	0	0	0	0	0	0	0	0	0
ncbi_112705947	ncbi_112705947	0.0518527	0.0303038	0	0	0	0.026589	0	0.0332247	0.220371	0.0437004	0	0
ncbi_112705954	ncbi_112705954	0.116755	0.0719471	0	0	0	0.0859936	0	0.0892292	0.0918299	0.0655981	0	0
ncbi_112705962	ncbi_112705962	0.00718066	0.00349939	0	0	0	0.00255657	0.0207508	0	0.0192889	0	0	0
ncbi_112705992	ncbi_112705992	1.71551	1.13574	2.95895	1.16327	0	1.26679	1.15635	1.24354	1.56127	1.13614	2.02559	0.631731
ncbi_112705995	ncbi_112705995	0.00174094	0.00187283	0	0	0	0.00583375	0	0.0234486	0	0	0	0
ncbi_112706057	ncbi_112706057	26.0576	17.8328	25.4575	22.4331	9.78794	28.1489	25.5166	16.0454	28.348	27.7853	18.2565	20.0904
ncbi_112706083	ncbi_112706083	0.0179136	0.00539207	0	0	0	0.0183473	0	0.0367103	0.119892	0.0423037	0	0
ncbi_112706135	ncbi_112706135	0	0.00177789	0	0	0	0	0	0	0	0	0	0
ncbi_112708330	ncbi_112708330	0.000581725	0	0	0	0	0	0	0.0220774	0	0	0	0
ncbi_112706142	ncbi_112706142	0.0580664	0.0249677	0	0	0	0.024932	0.0251547	0	0.0307783	0.0579094	0	0
ncbi_112706158	ncbi_112706158	2.36415	1.72517	3.19425	1.48167	0	3.1993	3.95586	1.79647	3.03934	3.63087	2.65153	2.40917
ncbi_112706175	ncbi_112706175	0.000936676	0	0	0	0	0	0.0380771	0	0	0	0	0
ncbi_112706220	ncbi_112706220	0.0462356	0.0395988	0	0	0	0.0175455	0	0	0.126888	0.0501666	0.272138	0
ncbi_112706241	ncbi_112706241	0.00433962	0.00174161	0	0	0	0.00298085	0	0	0	0	0	0
ncbi_112705040	ncbi_112705040	0.0144734	0.0153501	0	0.328591	0	0.00604812	0	0.0567244	0.0220082	0	0	0
ncbi_112706249	ncbi_112706249	0.0140886	0.015122	0.345066	0	0	0.0117553	0	0	0.0269635	0.0217706	0	0.0791596
ncbi_112706258	ncbi_112706258	0.0440458	0.035499	0	0	0	0.0343912	0	0.0612109	0	0.0476461	0	0
ncbi_112706274	ncbi_112706274	0.0139437	0.0138905	0	0	0	0.0138562	0.0275524	0.0290009	0	0	0	0
ncbi_112706282	ncbi_112706282	0.00159754	0.00383292	0	0	0	0.00405374	0	0	0	0	0	0
ncbi_112708347	ncbi_112708347	0.00423977	0.00195283	0	0	0	0.00825558	0	0	0	0.0353326	0	0
ncbi_112706363	ncbi_112706363	0.0199513	0.0235618	0	0	0	0.0214589	0	0	0.0715694	0.0166759	0	0
ncbi_112706368	ncbi_112706368	0.0209728	0.0182238	0	0.171206	0	0.00763385	0.0268406	0	0.0128324	0.00724667	0.387567	0
ncbi_112706389	ncbi_112706389	0.0607353	0.0283148	0	0	0	0.0522823	0.0216219	0.00849376	0.120599	0.0316787	0	0
ncbi_112706392	ncbi_112706392	0.00104004	0.00201906	0	0	0	0	0	0	0	0	0	0
ncbi_112706395	ncbi_112706395	0.0521258	0.040723	0.369549	0	0	0.0814139	0.0643292	0.0570963	0.123129	0.0785294	0	0.0436021
ncbi_112706399	ncbi_112706399	0.000557453	0	0	0	0	0	0	0	0	0	0	0
ncbi_112706400	ncbi_112706400	0.0053424	0	0	0	0	0.0143629	0.0370604	0	0	0.0132937	0	0
ncbi_112706402	ncbi_112706402	0.018099	0.0131886	0	0	0	0.00929953	0	0	0	0.0750242	0	0
ncbi_112706444	ncbi_112706444	2.13962	1.44921	1.40277	1.89394	0	1.96851	1.32258	1.42138	2.44628	1.93757	2.08487	1.21672
ncbi_112706446	ncbi_112706446	0.0845997	0.059474	0.612462	0.286066	0	0.112508	0	0.0153439	0.272057	0.219642	0	0
ncbi_112706479	ncbi_112706479	0.0602991	0.0446635	0.292569	0	0	0.0755945	0.0303486	0.0120363	0.0632763	0.0245169	0	0
ncbi_112706494	ncbi_112706494	0.165928	0.155938	0	0	0	0.083545	0.0905187	0.276334	0.193596	0.152034	0.272138	0
ncbi_112706520	ncbi_112706520	0.006249	0.00793831	0	0	0	0	0	0.0247161	0.0191583	0	0	0
ncbi_112706521	ncbi_112706521	0.00691352	0.00159611	0	0	0	0.00855353	0.0204015	0	0.0172523	0.00753733	0	0
ncbi_112706574	ncbi_112706574	0.223174	0.165044	0.165289	0.286066	0	0.181654	0.0498518	0.154694	0.147781	0.211637	0.846568	0
ncbi_112706590	ncbi_112706590	0.000946889	0	0	0	0	0.00158141	0	0	0.0123041	0	0	0
ncbi_112706594	ncbi_112706594	0.354781	0.217603	0.443198	0.1998	0	0.298941	0.544731	0.188647	0.369812	0.357831	0	0.30965
ncbi_112706599	ncbi_112706599	0.030839	0.022475	0	0	0	0.0374768	0.11028	0	0.0523888	0.0392112	0	0.107692
ncbi_112706602	ncbi_112706602	0.00407484	0.00488126	0	0	0	0	0	0	0	0	0	0
ncbi_112706603	ncbi_112706603	0.000340848	0	0	0	0	0.00734895	0	0	0	0	0	0
ncbi_112706621	ncbi_112706621	0.301455	0.190891	0.370096	0	0	0.235709	0.315331	0.164505	0.659772	0.34446	0.387567	0
ncbi_112706635	ncbi_112706635	0.0655086	0.0347444	0	0	0	0.0347504	0.0216219	0.0438271	0.0951674	0.0481074	0.362976	0.10616
ncbi_112706634	ncbi_112706634	0.0388608	0.0248619	0	0	0	0.0435413	0	0.0565356	0.0408867	0.0326239	0	0
ncbi_112706641	ncbi_112706641	0	0.00189501	0	0	0	0	0	0	0	0	0	0
ncbi_112706647	ncbi_112706647	0.00187065	0	0	0	0	0	0	0	0	0	0	0
ncbi_112706646	ncbi_112706646	0.0284835	0.0278821	0	1.20593	0	0.0295161	0.0262819	0.0114407	0.0172442	0.134271	0	0
ncbi_112706675	ncbi_112706675	0.345766	0.235658	0.165289	0.318786	0	0.277873	0.515883	0.0608687	0.299609	0.303352	0.716379	0.0260777
ncbi_114924315	ncbi_114924315	0.237658	0.168124	0	0.239487	0	0.153385	0.0501135	0.155045	0.337314	0.122203	0	0.141758
ncbi_114924316	ncbi_114924316	0.0325793	0.0308286	0	0	0	0.0273521	0	0.00567852	0.039426	0	0	0
ncbi_112706692	ncbi_112706692	0.13541	0.103814	0.385208	0	0	0.124712	0.086895	0.196481	0.110593	0.18117	0	0.068703
ncbi_112705161	ncbi_112705161	0.0905866	0.0586666	0	0	0	0.214566	0.327498	0.0268618	0.168557	0.213122	0	0
ncbi_112706721	ncbi_112706721	0.635405	0.353273	0.849006	1.15094	0	0.625618	0.301965	0.412832	1.21959	0.524092	0.988517	0.370778
ncbi_112706723	ncbi_112706723	0.00494569	0	0	0	0	0	0	0	0.0507819	0	0	0
ncbi_112706751	ncbi_112706751	0.0651672	0.0773125	0.292569	0	0	0.0781013	0.0303486	0.14073	0.106093	0.0584871	0	0.10616
ncbi_112706760	ncbi_112706760	0.123167	0.0792816	0	0	0	0.190987	0.207222	0.0731958	0.308112	0.138706	0	0.0361568
ncbi_112706767	ncbi_112706767	0.0499327	0.0243167	0.165289	0	0	0.0531012	0	0.0206691	0.0597233	0.0435318	0	0
ncbi_112706774	ncbi_112706774	0.00486798	0.00472532	0	0	0	0	0	0	0.0282479	0.00771521	0	0
ncbi_112706777	ncbi_112706777	0.0116677	0.00552613	0	0	0	0.00514341	0.0318086	0.0357846	0.0124817	0	0	0
ncbi_112706797	ncbi_112706797	0.00622858	0.00123739	0	0	0	0.0130663	0	0	0	0	0	0
ncbi_112706800	ncbi_112706800	0.013944	0.00799638	0	0	0	0.00910864	0	0	0.0188537	0.0409	0	0
ncbi_112706801	ncbi_112706801	0.0736963	0.041015	0	0	0	0.0641126	0.0246299	0	0	0.0701676	0	0
ncbi_112705200	ncbi_112705200	0	0.00155444	0	0	0	0	0	0	0	0	0	0
ncbi_112706826	ncbi_112706826	0	0.00171134	0	0	0	0	0	0	0	0	0	0
ncbi_112706840	ncbi_112706840	0.00869621	0.0121771	0	0	0	0	0.0380771	0	0	0.00785674	0	0.084626
ncbi_112706841	ncbi_112706841	0.00691307	0.00472556	0	0	0	0	0	0	0	0	0.227941	0
ncbi_112706870	ncbi_112706870	1.09512	0.681744	1.79867	3.80966	0	1.37217	1.4147	0.842239	0.972767	1.54639	0	1.64687
ncbi_112706884	ncbi_112706884	0.000807308	0	0	0	0	0	0	0	0	0	0	0
ncbi_112706908	ncbi_112706908	0.00409902	0.00348477	0	0	0	0	0	0.0343229	0.162178	0	0	0
ncbi_112706911	ncbi_112706911	0.00150644	0.00365893	0	0	0	0.00162707	0	0	0	0	0	0
ncbi_112706913	ncbi_112706913	0.0548378	0.0508267	0	0	0	0.0631326	0.0625991	0.0278056	0.0742399	0.0491396	0.183513	0
ncbi_112706914	ncbi_112706914	0	0.0043318	0	0	0	0.00392239	0	0	0	0.00757142	0	0
ncbi_112706926	ncbi_112706926	0.0279112	0.0112781	0	0	0	0.0310093	0.045296	0.0311053	0.26925	0.110194	0	0
ncbi_112706937	ncbi_112706937	0.00161421	0.00208482	0	0	0	0.00722462	0.0598874	0.0324034	0	0	0	0
ncbi_112706944	ncbi_112706944	0.0213942	0.016429	0	0	0	0.0187202	0	0	0.0173746	0.0272967	0	0
ncbi_112706955	ncbi_112706955	0.00821514	0.0101255	0	0	0	0.00544572	0	0	0.0280219	0.00607261	0	0
ncbi_112706971	ncbi_112706971	0.000897273	0	0	0	0	0	0	0	0	0	0	0
ncbi_112706986	ncbi_112706986	0.0704069	0.0519208	0.165289	0	0	0.0523769	0	0.161076	0.13021	0.0292353	0	0
ncbi_112707011	ncbi_112707011	0.00276646	0	0	0	0	0	0	0	0	0	0	0
ncbi_112707031	ncbi_112707031	0.0139988	0.00727067	0	0	0	0.0124594	0	0	0.0115431	0	0	0
ncbi_112705266	ncbi_112705266	0.00106946	0.00184052	0	0	0	0	0	0	0	0	0	0
ncbi_112707038	ncbi_112707038	0.0365986	0.0163573	0	0	0	0.0440476	0.0205956	0.057023	0.0497231	0.0534319	0.183513	0
ncbi_112707044	ncbi_112707044	0.220973	0.160163	0	0	0	0.27738	0.322393	0.0818893	0.192179	0.361768	0.293376	0.11568
ncbi_112707052	ncbi_112707052	0.044335	0.0273626	0	0	0	0.0112057	0	0.0555591	0.269233	0.0589213	0	0
ncbi_112707053	ncbi_112707053	0.00114267	0.0037077	0	0	0	0	0	0	0.0198889	0	0	0
ncbi_112707062	ncbi_112707062	0.557444	0.369418	0.385208	0.643954	0	0.504681	0.523833	0.372951	0.612149	0.5315	0.231348	0.211594
ncbi_112707106	ncbi_112707106	0.0836372	0.0554887	0.381797	0	0	0.145595	0.071321	0.0796683	0.138209	0.338024	0.266624	0
ncbi_112708404	ncbi_112708404	0.616426	0.485444	1.39262	0.602845	0	0.344534	0.311642	0.380796	0.53085	0.162771	0.538762	0.268509
ncbi_112708405	ncbi_112708405	0.028551	0.0298541	0	0	0	0.0316862	0	0	0.0326943	0.0307342	0.41215	0
ncbi_112707145	ncbi_112707145	0.139773	0.0779499	0	0.328591	0	0.130859	0.0244873	0.0280138	0.129202	0.124119	0	0
ncbi_112707147	ncbi_112707147	0.0293702	0.0201723	0	0	0	0.0287336	0	0.0301261	0.0696001	0.0344443	0	0
ncbi_112707156	ncbi_112707156	0.0787712	0.0653673	0	0	0	0.0596364	0.0216219	0.0463292	0.0388445	0.1054	0.359997	0.0292785
ncbi_112707163	ncbi_112707163	0.000718137	0	0	0	0	0	0	0	0	0	0	0
ncbi_112707171	ncbi_112707171	0.0847954	0.0544757	0	0	0	0.0789627	0.0268406	0.0920159	0.088082	0.0891398	0	0
ncbi_112707175	ncbi_112707175	0.0186995	0.0126951	0	0	0	0.0128563	0	0	0.0401834	0.0714459	0	0.138964
ncbi_112707178	ncbi_112707178	0.00756623	0.00833806	0	0	0	0.0101602	0.0654182	0.0255922	0.0265929	0.00833187	0	0
ncbi_112707188	ncbi_112707188	0.00355849	0.00485817	0	0	0	0.00165746	0	0	0	0	0	0
ncbi_112707199	ncbi_112707199	0.237983	0.140353	0	0	0	0.149808	0.0888924	0.17312	0.474686	0.285823	0	0.223822
ncbi_112707218	ncbi_112707218	0.164211	0.138231	0.380807	0	0	0.121745	0.162708	0.266665	0.199216	0.0634135	0	0.0256278
ncbi_112707266	ncbi_112707266	0.0036762	0.00191629	0	0	0	0.00528706	0	0.0354455	0	0.0227957	0	0.073109
ncbi_112707272	ncbi_112707272	2.17959	1.36343	1.95921	2.84158	3.75657	2.44491	3.10174	1.47609	2.93123	2.22912	1.49704	1.57759
ncbi_112707290	ncbi_112707290	0	0	0	0	0	0	0	0	0.0172442	0	0	0
ncbi_112707339	ncbi_112707339	0.00416679	0	0	0	0	0.00183412	0	0	0.0130348	0	0	0
ncbi_112707370	ncbi_112707370	0.0357766	0.0338516	0	0	0	0.0478542	0.0249408	0.0626863	0.10791	0.0769201	0	0
ncbi_112707372	ncbi_112707372	3.97376	2.90898	4.60069	2.91164	0	4.3604	3.38134	2.85798	5.31173	4.01428	3.16938	1.96659
ncbi_112707427	ncbi_112707427	0.00165691	0	0	0	0	0	0	0	0	0	0	0
ncbi_112707437	ncbi_112707437	3.5045	2.76119	4.28233	5.34439	0	6.56382	6.54875	2.9626	9.28745	5.46273	2.62678	5.1103
ncbi_112707451	ncbi_112707451	0.111303	0.070642	0	0	0	0.0652583	0.0244873	0.149173	0.084436	0.0794482	0	0.263306
ncbi_112707460	ncbi_112707460	0.0609612	0.0671479	0.385208	0	0	0.0531431	0	0.0280329	0.0950929	0.0879744	0	0
ncbi_112707467	ncbi_112707467	0.0040872	0.00344174	0	0	0	0.00505892	0	0.0324545	0	0	0	0
ncbi_112707468	ncbi_112707468	0.33444	0.232096	0	0	0	0.296579	0.283803	0.238626	0.332543	0.29487	0.747564	0.0207162
ncbi_112707475	ncbi_112707475	0.000706043	0.00162036	0	0	0	0	0	0	0	0	0	0
ncbi_112707551	ncbi_112707551	0.139502	0.123889	0.64553	0.786748	0	0.136758	0.158828	0.0686047	0.112201	0.180781	0	0.384771
ncbi_112707589	ncbi_112707589	0.0108096	0.0114321	0	0.42735	0	0.0259038	0	0	0	0.0723198	0	0
ncbi_112707610	ncbi_112707610	0.000735515	0	0	0	0	0	0	0	0	0.00828688	0	0
ncbi_112707626	ncbi_112707626	0.145194	0.0730106	0	0	0	0.0752264	0.129332	0.152002	0.150859	0.131929	0	0
ncbi_112707658	ncbi_112707658	0.237013	0.147126	0.380807	0	0	0.187838	0.156239	0.22491	0.340339	0.24951	0	0.227994
ncbi_112707688	ncbi_112707688	0.0183914	0.0168432	0	0	0	0.0164438	0	0	0	0.0204928	0	0
ncbi_112707697	ncbi_112707697	0.0544264	0.0306058	0	0	0	0.0250251	0.053009	0.0983881	0.051544	0.0968012	0	0
ncbi_112707703	ncbi_112707703	0.00184432	0.00169885	0	0	0	0	0	0	0	0	0	0
ncbi_112707706	ncbi_112707706	0.0243202	0.0111137	0	0	0	0.024656	0	0	0	0	0	0
ncbi_112707715	ncbi_112707715	0.165766	0.116593	0	0	0	0.141269	0	0.0979013	0.174547	0.13375	0.304229	0
ncbi_112707768	ncbi_112707768	0.138498	0.110488	0	0	0	0.0956628	0.0216219	0.101042	0.179806	0.0847966	0	0
ncbi_112707793	ncbi_112707793	0.00075893	0.00184052	0	0	0	0.00158078	0	0	0	0	0	0
ncbi_112705438	ncbi_112705438	0	0	0	0	0	0.00163941	0	0	0	0	0	0
ncbi_112707880	ncbi_112707880	0.048917	0.0264674	0	0.23303	0	0.0512354	0.0995238	0.0147288	0.0148574	0.035472	0	0.073109
ncbi_112708477	ncbi_112708477	0.00251717	0.00164959	0	0	0	0.00201604	0	0	0.052305	0	0	0
ncbi_112707954	ncbi_112707954	0.00990924	0.00804687	0	0	0	0.0101788	0	0	0.0572213	0	0.183513	0
ncbi_112707955	ncbi_112707955	0.00976953	0.0240326	0	0	0	0.0123621	0	0.0546247	0.0840683	0.0064785	0	0
ncbi_112707969	ncbi_112707969	12.8396	9.58504	11.8888	7.65346	9.78794	10.7442	9.30775	9.49899	11.9354	11.3479	9.23667	7.32726
ncbi_112705460	ncbi_112705460	0.00157752	0.00140283	0	0	0	0.00820608	0	0	0	0	0	0
ncbi_112708481	ncbi_112708481	0	0	0	0	0	0	0	0	0.0178686	0	0	0
ncbi_112708030	ncbi_112708030	0.116561	0.0700576	0.585138	0	0	0.113047	0	0.0740228	0.179172	0.0333839	0.750543	0.14674
ncbi_112708063	ncbi_112708063	0.1204	0.0586797	0	0	0	0.0755003	0.0514007	0.0283613	0.103748	0.16582	0	0.227534
ncbi_112708065	ncbi_112708065	0.0175193	0.0143098	0	0	0	0.0149008	0	0	0.0261827	0.0447488	0	0
ncbi_112708074	ncbi_112708074	0.922657	0.686384	0.951677	0.239487	3.75657	0.419682	0.214511	1.27495	0.515385	0.376583	1.27474	0.470392
ncbi_112708080	ncbi_112708080	0.000577306	0	0	0	0	0	0	0	0	0	0	0
ncbi_112708491	ncbi_112708491	0.00626565	0.00339051	0.288184	0	0	0.0100449	0	0	0	0	0	0
ncbi_112708095	ncbi_112708095	0.39601	0.280534	0	0	0	0.0876813	0	0.572409	0.808772	0.158051	0.266624	0
ncbi_112708108	ncbi_112708108	0.354545	0.303394	0.50898	1.00114	0	0.285732	0.460377	0.320609	0.860029	0.51965	0	0.598592
ncbi_112708109	ncbi_112708109	0.00630772	0.00845862	0	0	0	0.00618747	0	0	0	0.00955363	0	0
ncbi_112708119	ncbi_112708119	0.086152	0.0806675	0.566117	0	0	0.0635737	0.0449076	0.113592	0.0993246	0.0422586	0.54351	0.153546
ncbi_112708121	ncbi_112708121	0	0	0	0	0	0	0	0	0	0.0262215	0	0
ncbi_112708147	ncbi_112708147	0.446001	0.352086	0.319285	0.962751	0	0.389769	0.596975	0.426498	0.230684	0.280275	0.183513	0.373021
ncbi_112708165	ncbi_112708165	0.100379	0.0694689	0	0	0	0.0896219	0.237922	0.0423533	0.0307904	0.0774078	0.227941	0.137931
ncbi_112705494	ncbi_112705494	0.000764658	0	0	0	0	0	0	0	0	0	0	0
ncbi_112708194	ncbi_112708194	0.214329	0.139408	0	0	0	0.165033	0.206717	0.0841803	0.152798	0.067237	0	0.485991
ncbi_112708203	ncbi_112708203	0.00389238	0.00189361	0	0	0	0	0.0226367	0	0.0121316	0.025063	0	0
ncbi_112708210	ncbi_112708210	0.00413226	0.0032345	0	0	0	0.00343694	0	0.0185371	0	0	0	0
ncbi_112708225	ncbi_112708225	0.0282655	0.0274977	0	0	0	0.0108207	0	0	0.0451004	0	0	0
ncbi_112708248	ncbi_112708248	0.017023	0.00883302	0	0	0	0.0249104	0.0205956	0	0.197073	0	0	0
ncbi_112708251	ncbi_112708251	0	0	0	0	0	0	0	0	0	0.00753733	0	0
ncbi_112709675	ncbi_112709675	0.0888544	0.0760573	0	0.328591	0	0.072383	0.169035	0.0337332	0.0770752	0.0793039	0	0
ncbi_112709707	ncbi_112709707	0.00998759	0.00762281	0	0	0	0.00777026	0	0	0	0.0262215	0	0
ncbi_112709738	ncbi_112709738	1.36462	0.926411	1.58439	2.07989	0	1.08109	1.67374	1.02522	1.26406	1.18968	0.671255	0.904458
ncbi_112709769	ncbi_112709769	0.0065415	0.00315902	0	0	0	0.00543446	0	0.0224385	0.0145373	0	0	0
ncbi_112709896	ncbi_112709896	0.00176644	0.00493057	0	0	0	0.0103217	0	0.0187996	0.0282479	0	0	0
ncbi_112709916	ncbi_112709916	0	0	0	0	0	0	0	0	0.0350641	0	0	0
ncbi_112712788	ncbi_112712788	0.00087468	0	0	0	0	0	0	0	0	0	0	0
ncbi_112709926	ncbi_112709926	0.00826427	0.00656232	0	0	0	0.0107587	0	0.031607	0.0115431	0	0	0
ncbi_112709959	ncbi_112709959	0.00762353	0.00170111	0	0	0	0	0	0	0	0.00755588	0	0
ncbi_112709968	ncbi_112709968	0.0104405	0.00268306	0	0	0	0.00367335	0	0	0.0186056	0	0	0
ncbi_112710026	ncbi_112710026	0.0291897	0.0124043	0	0.1998	0	0.00874433	0	0.032949	0.0540254	0	0	0
ncbi_112710079	ncbi_112710079	0.198055	0.117891	0	0	3.01568	0.221774	0.118828	0.0668012	0.4056	0.25847	0	0.182163
ncbi_112712872	ncbi_112712872	0.00235799	0.00200326	0	0	0	0	0	0	0	0	0	0
ncbi_112710143	ncbi_112710143	0	0.00364975	0	0	0	0	0	0	0	0	0	0
ncbi_112710150	ncbi_112710150	0.174493	0.115009	0.56165	0.42735	0	0.184255	0.173324	0.057936	0.202363	0.180979	0	0.44439
ncbi_112710189	ncbi_112710189	0.177457	0.122811	0.292569	0	0	0.14578	0.0921215	0.16074	0.21694	0.301592	0	0.0924027
ncbi_112708804	ncbi_112708804	0	0.00183262	0	0	0	0	0	0	0	0.0275042	0	0
ncbi_112710196	ncbi_112710196	0.0893393	0.057649	0	0.239487	0	0.14863	0.112013	0.0240095	0.162507	0.166371	0.227941	0
ncbi_112710265	ncbi_112710265	0.0380115	0.0158448	0	0	0	0.0516153	0.0507272	0	0.0499922	0.0573045	0	0
ncbi_112710292	ncbi_112710292	0.0726207	0.0785169	0	0.239487	0	0.138111	0.0492334	0.0609834	0.0463068	0.185911	0	0.309784
ncbi_112710357	ncbi_112710357	0.0377108	0.0268953	0	0	0	0.0261408	0	0.0284988	0.0172645	0.0555796	0	0.073109
ncbi_112710407	ncbi_112710407	0.00149993	0.00192494	0	0	0	0	0	0	0	0	0	0
ncbi_112710413	ncbi_112710413	0.000593365	0.00480161	0	0	0	0	0	0	0.0106503	0	0	0
ncbi_112710416	ncbi_112710416	0.0119339	0.00372988	0	0	0	0.0138539	0	0	0.0150891	0.0460756	0	0
ncbi_112710419	ncbi_112710419	0.00114053	0	0	0	0	0	0	0	0	0	0	0
ncbi_112710424	ncbi_112710424	0.00950183	0.00915918	0	0	0	0.0218205	0	0	0	0.0214558	0	0
ncbi_112710429	ncbi_112710429	0.0317735	0.0220391	0	0	0	0.0413449	0.0570731	0	0.0141566	0.0290171	0	0
ncbi_112710504	ncbi_112710504	0.0679579	0.0609314	0	0	0	0.0992456	0.0327718	0.107294	0.0880313	0.062313	0	0.0436021
ncbi_112710513	ncbi_112710513	0.116075	0.0668788	0.288184	0	0	0.0615686	0.0726371	0.118476	0.278248	0.166027	0	0.0260777
ncbi_112710539	ncbi_112710539	6.19891	4.2072	7.19391	6.55527	0	6.69588	4.6296	4.5139	8.68484	5.79621	4.02075	4.42075
ncbi_112710560	ncbi_112710560	0.0035125	0.00200483	0	0	0	0	0	0	0	0	0	0
ncbi_112710566	ncbi_112710566	0.588924	0.473079	0.609315	1.13794	0	0.593487	0.239944	0.475806	1.51863	0.611709	0.381942	0.375577
ncbi_112710571	ncbi_112710571	0.110644	0.0724093	0	0.582312	0	0.0782338	0.0213377	0.120439	0.118693	0.0551097	0	0
ncbi_112710577	ncbi_112710577	0.00951691	0.00561033	0	0	0	0.00379165	0	0.0222806	0.115686	0.0364122	0	0
ncbi_112710578	ncbi_112710578	0.0117065	0.0104424	0	0	0	0.00870957	0	0.0342763	0.026102	0	0	0
ncbi_112710635	ncbi_112710635	0.0422402	0.0345608	0	0	0	0.00349479	0.0203786	0.0803625	0.0410771	0.0484533	0	0
ncbi_112710646	ncbi_112710646	0.166699	0.164128	0.288184	0	0	0.277108	0.176269	0.245947	0.308541	0.21534	0.414861	0.518225
ncbi_112710666	ncbi_112710666	0.0012547	0	0	0	0	0.0112331	0	0	0	0	0	0
ncbi_112710671	ncbi_112710671	0.0141821	0.0135449	0	0	0	0.0233409	0	0.0251082	0.0129453	0	0	0.153546
ncbi_112710693	ncbi_112710693	0.0356564	0.0193223	0	0	0	0.0262923	0.0832478	0.0239257	0.0224636	0	0	0
ncbi_112710724	ncbi_112710724	0.00394049	0.00135172	0	0	0	0	0	0	0	0	0	0
ncbi_112710728	ncbi_112710728	0.00911751	0.00348685	0	0	0	0.00615587	0	0	0	0	0	0.0715354
ncbi_112709060	ncbi_112709060	0.000929515	0	0	0	0	0	0	0	0	0	0	0
ncbi_112710822	ncbi_112710822	0.0168455	0.00935394	0	0	0	0.00932627	0	0.0307336	0.0163471	0.0322714	0	0.0833667
ncbi_112710864	ncbi_112710864	0.000961111	0	0	0	0	0.00205046	0	0	0	0.012957	0	0
ncbi_112710872	ncbi_112710872	0.000925975	0	0	0	0	0	0	0	0	0	0	0
ncbi_112710916	ncbi_112710916	0.00434551	0.00487626	0	0	0	0.00651988	0	0	0	0.0306246	0.381942	0
ncbi_112710959	ncbi_112710959	0.0792264	0.0671652	0	0	0	0.0315712	0.0339023	0.115572	0.374487	0.0295056	0	0
ncbi_112710963	ncbi_112710963	0.164996	0.139447	0.63325	0.630132	0	0.113574	0.0666605	0.144385	0.151838	0.222824	0.266624	0.0713272
ncbi_112710989	ncbi_112710989	0.0199723	0.0200466	0	0	0	0.019385	0	0.00682006	0.0257526	0.0290019	0	0.175383
ncbi_112711207	ncbi_112711207	0.325266	0.290133	0	0	0	0.204625	0.268256	0.388542	0.267173	0.230738	0.677636	0
ncbi_112709327	ncbi_112709327	0	0.00164008	0	0	0	0	0	0	0	0	0	0
ncbi_112711282	ncbi_112711282	0.18952	0.126411	0	0	0	0.145791	0.113305	0.251586	0.0320979	0.238838	0	0.126912
ncbi_112711292	ncbi_112711292	0.441771	0.378267	0.614888	0.1998	0	0.441486	0.224627	0.467317	0.740473	0.337056	0.272138	0.355844
ncbi_112711386	ncbi_112711386	0.010915	0.0060096	0	0	0	0.0190078	0	0.0268793	0.0113559	0.00753733	0	0
ncbi_112711413	ncbi_112711413	0.00074911	0	0	0	0	0	0	0	0	0	0	0
ncbi_112711421	ncbi_112711421	0.292356	0.176238	0.854123	0	0	0.341278	0.42416	0.0521804	0.227314	0.208321	0.487742	0
ncbi_112711481	ncbi_112711481	0.0241217	0.0157279	0	0	0	0.0251351	0.113499	0	0.0562156	0.0204614	0	0.0260777
ncbi_112711486	ncbi_112711486	0.00364477	0.00314294	0	0	0	0.00253099	0	0	0	0	0	0
ncbi_112711488	ncbi_112711488	0.13152	0.101312	0	0.685666	0	0.10331	0.126836	0.0114407	0.124234	0.142629	0.560707	0
ncbi_112711490	ncbi_112711490	0.522813	0.387458	0.30472	0.803871	0	0.507617	0.36337	0.413471	0.557046	0.355616	1.40851	0.304295
ncbi_112711517	ncbi_112711517	0	0	0	0	0	0	0	0	0.0172645	0	0	0
ncbi_112711527	ncbi_112711527	0.0249668	0.0367865	0	0	0	0.00320353	0	0.0893119	0.0283723	0.0403601	0	0
ncbi_112711556	ncbi_112711556	0.390574	0.301309	0	0.921631	0	0.183124	0.233789	0.402907	0.536889	0.219247	0	0.304681
ncbi_112711599	ncbi_112711599	0.00112023	0	0	0	0	0	0	0	0	0	0	0
ncbi_112711613	ncbi_112711613	0.0363974	0.0320261	0	0	0	0.0195723	0.0502471	0	0.0712984	0.0565669	0.266624	0
ncbi_112711635	ncbi_112711635	0.181695	0.137188	1.30054	0	0	0.175312	0.114449	0.225717	0.427942	0.157071	0	0
ncbi_112711653	ncbi_112711653	0	0.00187146	0	0	0	0	0	0	0	0	0	0
ncbi_112711657	ncbi_112711657	0.00524251	0.00190772	0	0	0	0.0094174	0	0	0	0	0	0
ncbi_112711671	ncbi_112711671	0.0158123	0.0108632	0	0	0	0.010705	0	0.0308719	0.0244935	0.0110586	0	0
ncbi_112711686	ncbi_112711686	0.0763546	0.0728219	0	0	0	0.0815273	0.0223446	0.0244372	0.18715	0.0734615	0	0.0715354
ncbi_112711688	ncbi_112711688	0.340872	0.264576	0	1.68597	3.01568	0.666476	0.86921	0.146205	0.621803	0.547523	0	0.525655
ncbi_112711687	ncbi_112711687	0.00477638	0.00855829	0	0	0	0.0128815	0	0.00567852	0.0170365	0	0	0
ncbi_112711692	ncbi_112711692	0.0607634	0.0431176	0	0	0	0.073264	0.0900968	0.0313422	0.0470796	0.0155496	0	0
ncbi_112711711	ncbi_112711711	0.00496301	0.00136761	0	0	0	0	0	0	0.0243819	0	0	0
ncbi_112711751	ncbi_112711751	0.00394858	0.00129629	0	0	0	0.00180407	0	0	0	0	0	0
ncbi_112711767	ncbi_112711767	0.143932	0.0865062	0	0	0	0.200611	0.066852	0.0560008	0.0176203	0.414556	0	0.233859
ncbi_112711844	ncbi_112711844	0.00295615	0	0	0	0	0.00718624	0	0	0	0	0	0
ncbi_112711846	ncbi_112711846	0.00279058	0	0	0	0	0.00832699	0	0	0	0	0	0
ncbi_112713078	ncbi_112713078	0	0.00199545	0	0	0	0	0	0	0	0	0	0
ncbi_112713079	ncbi_112713079	0.00099984	0	0	0	0	0	0	0	0	0	0	0
ncbi_112713081	ncbi_112713081	0	0.00176563	0	0	0	0	0	0	0	0	0	0
ncbi_112711912	ncbi_112711912	2.02246	1.20269	2.13459	1.44625	3.01568	1.92807	2.63703	1.03673	2.68771	2.02932	0.663249	1.08498
ncbi_112713085	ncbi_112713085	0.0364941	0.0256665	0	0	0	0.0439925	0.0637315	0	0.0225752	0.0469064	0	0
ncbi_112711920	ncbi_112711920	0.0139481	0.014384	0	0	0	0.0265215	0.05524	0	0	0.0495838	0	0
ncbi_112711939	ncbi_112711939	0.350717	0.25493	0.292569	0.3996	0	0.410436	0.289293	0.159158	0.360589	0.577142	0.5573	0.225709
ncbi_112712029	ncbi_112712029	0.000895951	0	0	0	0	0	0	0	0	0	0	0
ncbi_112712093	ncbi_112712093	0.00227917	0.00158132	0	0	0	0	0	0	0	0	0	0
ncbi_112712096	ncbi_112712096	0.00505216	0.00324549	0	0	0	0	0	0	0	0	0	0
ncbi_112712113	ncbi_112712113	0.00101997	0.00324626	0	0.171206	0	0	0.0392442	0	0	0	0	0.0405791
ncbi_112712137	ncbi_112712137	0.159975	0.118665	0.385208	0	0	0.0861004	0.276639	0.0829474	0.116037	0.171395	0	0.126912
ncbi_112712165	ncbi_112712165	0.0321384	0.0322693	0	0	0	0.0431557	0.185972	0	0.027289	0	0.346488	0.254162
ncbi_112712187	ncbi_112712187	0.0683579	0.0378138	0	0	0	0.0543537	0.0662771	0.111123	0.108697	0.0464244	0	0
ncbi_112713099	ncbi_112713099	0	0.0014391	0	0	0	0	0.0235699	0	0	0	0	0
ncbi_112709557	ncbi_112709557	0.000922462	0	0	0	0	0	0	0	0	0	0	0
ncbi_112712192	ncbi_112712192	0	0.00188247	0	0	0	0	0	0	0	0	0	0
ncbi_112712245	ncbi_112712245	0.0234653	0.00690371	0	0	0	0.0158936	0.0976374	0	0.116133	0.0064785	0	0.215203
ncbi_112712292	ncbi_112712292	0.00711943	0	0	0	0	0.0100566	0	0	0.026102	0.00771521	0	0
ncbi_112712297	ncbi_112712297	11.0539	7.20561	11.2973	5.40634	18.042	7.74752	5.06223	7.42849	10.0368	7.87252	6.38468	5.49002
ncbi_112709588	ncbi_112709588	0	0.00200326	0	0	0	0	0	0	0	0	0	0
ncbi_112712391	ncbi_112712391	0.286569	0.187788	1.02135	0.547727	0	0.34893	0.412936	0.256091	0.317797	0.33782	0.671604	0.207313
ncbi_112712396	ncbi_112712396	0.1198	0.106185	0.691227	0.620327	0	0.0715078	0.0203786	0.185703	0.0390062	0.112233	0	0.0436021
ncbi_112712432	ncbi_112712432	0.07841	0.0781706	0	0	0	0.129429	0.0849651	0.0471828	0.0706395	0.143729	0	0.0987369
ncbi_112712434	ncbi_112712434	0.0120705	0.0115935	0	0	0	0.027694	0	0	0	0.0428663	0	0.0292785
ncbi_112712436	ncbi_112712436	0.0693225	0.0614731	0	0.302371	0	0.103032	0.228159	0.0600888	0.05769	0.0483845	0	0
ncbi_112712453	ncbi_112712453	0.0406977	0.0260649	0	0	0	0.0374969	0.0268406	0.0301924	0.0450811	0.028145	0	0.0207162
ncbi_112712460	ncbi_112712460	0.00247804	0	0	0	0	0.00242418	0	0	0	0	0	0
ncbi_112712502	ncbi_112712502	1.24266	0.933314	0.701081	0.43283	3.75657	0.885082	0.693231	0.876935	1.31377	0.761857	0.653373	0.681126
ncbi_112712544	ncbi_112712544	0.0109169	0.00166677	0	0	0	0.010867	0	0	0.0148335	0.00666369	0	0
ncbi_112712555	ncbi_112712555	0.58991	0.407274	0.510355	0.630132	0	0.497597	0.331534	0.395439	0.961681	0.469013	0	0.0707109
ncbi_112712567	ncbi_112712567	0.135361	0.0823905	0.364431	0.478973	0	0.0773374	0.105788	0.224222	0.0307783	0.104419	0.310145	0.0292785
ncbi_112712580	ncbi_112712580	0.426343	0.305356	0.524639	0.1998	0	0.416476	0.262091	0.287777	0.316062	0.521994	0.476889	0.165747
ncbi_112712603	ncbi_112712603	0.0225004	0.00872415	0	0	0	0.0207303	0.0243822	0	0.0239509	0	0	0
ncbi_112712604	ncbi_112712604	1.25292	0.792978	1.59005	1.31616	0	1.43827	1.25857	0.751791	1.16113	1.51962	1.03584	1.20396
ncbi_112709628	ncbi_112709628	0.090141	0.0717974	0.533523	0	0	0.134189	0.133277	0.0520138	0.117768	0.0927188	0	0.175383
ncbi_112712685	ncbi_112712685	0.0460013	0.0228799	0	0.382512	0	0.09131	0.166583	0	0.0170365	0.0614159	0	0
ncbi_112712688	ncbi_112712688	0.000942485	0	0	0	0	0	0	0	0	0	0	0
ncbi_112712717	ncbi_112712717	0.0948357	0.0525652	0	0	0	0.143074	0.0792328	0.0268793	0.157692	0.0858465	0.289662	0.149678
ncbi_112712721	ncbi_112712721	0.155299	0.109575	0	0	0	0.243642	0.112803	0.110488	0.377316	0.260059	0.48345	0
ncbi_112714305	ncbi_112714305	0.00825533	0.00657994	0	0	0	0.0207831	0	0	0.0556295	0	0	0
ncbi_112714361	ncbi_112714361	0.0176693	0.0127909	0	0	0	0.00839313	0.0240787	0.0586708	0.021282	0	0	0
ncbi_112714412	ncbi_112714412	0.0500717	0.0257867	0	0.602845	0	0.0774843	0	0.106516	0.0983283	0.0705668	0	0
ncbi_112718104	ncbi_112718104	0	0	0	0	0	0	0	0	0.0245671	0	0	0
ncbi_112714466	ncbi_112714466	0	0.00175956	0	0	0	0.00209526	0	0	0	0	0	0
ncbi_112714472	ncbi_112714472	0.893135	0.616635	0.894171	2.28118	0	0.847086	1.04193	0.34197	0.840222	0.950756	0	0.932454
ncbi_112714479	ncbi_112714479	0.119373	0.121182	0	0	0	0.0644269	0.0750317	0.0819733	0.344823	0.0883623	0.272138	0.0260777
ncbi_112714515	ncbi_112714515	0.0827388	0.0671493	0.288184	0.318786	0	0.0444271	0	0.0712954	0.0314818	0.102633	0.41215	0
ncbi_112714516	ncbi_112714516	2.39329	1.68295	1.40661	0.489993	0	1.77128	1.31785	2.17426	3.06954	1.90579	1.2056	1.78496
ncbi_112718114	ncbi_112718114	0.0172229	0.00789477	0	0	0	0.00513434	0	0.0219596	0.0124817	0.00882284	0	0
ncbi_112714531	ncbi_112714531	0	0.00197087	0	0	0	0	0	0	0	0	0	0
ncbi_112714543	ncbi_112714543	0.164754	0.193509	0.242365	0.3996	0	0.187559	0.0816717	0.366743	0.133468	0.227969	0	0.135413
ncbi_112714556	ncbi_112714556	2.17264	1.63862	1.03499	3.02278	3.01568	2.77878	1.93282	1.90329	4.321	3.66306	4.23364	1.25352
ncbi_112714562	ncbi_112714562	0.0198978	0.0138406	0	0	0	0.014544	0	0.052422	0	0.014254	0	0
ncbi_112718115	ncbi_112718115	0.000886156	0	0	0	0	0.00195056	0	0	0	0	0	0
ncbi_112714567	ncbi_112714567	0.00665143	0.00689816	0	0	0	0.00562463	0	0	0.0178686	0	0	0
ncbi_112714580	ncbi_112714580	0.0031916	0.00433679	0	0	0	0.0148571	0	0.0268793	0	0	0	0
ncbi_112714621	ncbi_112714621	0.0525926	0.064216	0	0	0	0.0501985	0.0289105	0.0977028	0.0515026	0.0545257	0	0
ncbi_112714631	ncbi_112714631	0.0201102	0.0176386	0	0	0	0.0197601	0	0	0	0.0445101	0	0
ncbi_112714640	ncbi_112714640	0.180645	0.125881	0.369549	0.472516	0	0.221397	0.209194	0.211068	0.412341	0.0251036	0	0.192478
ncbi_112714660	ncbi_112714660	0.298159	0.243536	0.319285	0.862386	0	0.246576	0.0946922	0.32667	0.235882	0.315316	0.362476	0
ncbi_112714673	ncbi_112714673	0.727755	0.545327	0.580753	0.23303	0	0.512508	0.211366	0.576021	0.401781	0.6319	1.11573	0.10616
ncbi_112714714	ncbi_112714714	0.00977615	0.00523929	0	0	0	0	0	0	0.108468	0	0	0
ncbi_112714735	ncbi_112714735	0.00774262	0.00170564	0	0	0	0.00503113	0.0858068	0	0	0	0	0
ncbi_112714756	ncbi_112714756	0.0381737	0.0684159	0	0	0	0.0632279	0.0235699	0.0284791	0.051873	0.215701	0	0
ncbi_112714782	ncbi_112714782	0.00512646	0.00160713	0	0	0	0.00810965	0	0	0	0.00607261	0	0
ncbi_112714800	ncbi_112714800	0.0498299	0.0462275	0.341763	0	0	0.0150739	0	0.131098	0.100738	0.041	0	0
ncbi_112714811	ncbi_112714811	0.018171	0.0123612	0	0	0	0.0209484	0.0289105	0	0.0186056	0.00689746	0	0
ncbi_112714844	ncbi_112714844	0.0275905	0.0154056	0.341763	0	0	0.00705408	0	0	0.020134	0.00642501	0	0
ncbi_112714855	ncbi_112714855	0.387954	0.365157	0.443221	0.5354	3.01568	0.422245	0.33124	0.322753	0.506912	0.241443	0.635115	0.268234
ncbi_112714894	ncbi_112714894	0.000521805	0	0	0	0	0	0	0	0	0	0	0
ncbi_112714927	ncbi_112714927	0	0.00147815	0	0	0	0	0	0	0	0	0	0
ncbi_112714955	ncbi_112714955	0.0117178	0.0169023	0	0	0	0.0141405	0	0.0219596	0	0.0258655	0	0
ncbi_112717237	ncbi_112717237	0.0139854	0.0125052	0	0	0	0.00831015	0.0598874	0	0.0340572	0.0541165	0.227941	0
ncbi_112715018	ncbi_112715018	0.044399	0.0305221	0	0	0	0.0967825	0.0996462	0.0283028	0.0653174	0.0770117	0	0.073109
ncbi_112715032	ncbi_112715032	0.016957	0.0167111	0.370096	0	0	0.0236591	0	0.0247161	0.0532225	0.0603729	0	0
ncbi_112715077	ncbi_112715077	0	0	0	0	0	0	0	0	0.0150891	0	0	0
ncbi_112715150	ncbi_112715150	0.0201896	0.0135348	0	0	0	0	0	0	0.0349184	0	0	0
ncbi_112715170	ncbi_112715170	0.15721	0.135529	0	0.1998	0	0.16716	0.222627	0.125006	0.239541	0.0714211	0	0.132238
ncbi_112715195	ncbi_112715195	0.0130183	0.00521662	0	0	0	0.00930002	0	0	0.0389191	0.00817529	0	0
ncbi_112718174	ncbi_112718174	0	0	0	0	0	0	0	0	0.0145286	0	0	0
ncbi_112718176	ncbi_112718176	0.00077194	0	0	0	0	0	0	0	0	0	0	0
ncbi_112715284	ncbi_112715284	0.00359658	0.00815265	0	0	0	0.00544328	0	0	0	0	0	0.0361568
ncbi_112715298	ncbi_112715298	0.283486	0.195827	0.288184	0	0	0.171113	0.085972	0.277655	0.293616	0.220835	0	0
ncbi_112715328	ncbi_112715328	0.00189125	0	0	0	0	0	0	0	0	0	0	0
ncbi_112715344	ncbi_112715344	0.000443725	0	0	0	0	0.00407631	0	0	0	0	0	0
ncbi_112715382	ncbi_112715382	0.0172352	0.0141808	0	0	0	0.013015	0	0.0255922	0.0106564	0.00809029	0	0
ncbi_112715423	ncbi_112715423	0	0.00160311	0	0	0	0	0	0	0	0	0	0
ncbi_112715472	ncbi_112715472	0.0449044	0.0393812	0	0	0	0.0839376	0	0.0507923	0.178605	0.135159	0.183513	0.2729
ncbi_112715498	ncbi_112715498	0.00581172	0.0118819	0	0	0	0.0120125	0.0302325	0	0.0432781	0.00757142	0	0
ncbi_112717474	ncbi_112717474	0.0143968	0.0140246	0	0	0	0.0162233	0	0	0	0.014254	0	0.0934152
ncbi_112715527	ncbi_112715527	0.261658	0.239277	0	0.328591	0	0.19488	0.133506	0.296348	0.31126	0.135766	0	0.0207162
ncbi_112715563	ncbi_112715563	0.00415478	0.00757696	0	0	0	0.0177225	0.0273411	0	0	0.00753733	0	0.149678
ncbi_112715565	ncbi_112715565	0.0416802	0.00854443	0.385208	0	0	0.031359	0	0.00551417	0.0447074	0.0178446	0	0
ncbi_112715580	ncbi_112715580	0.0631488	0.0404393	0	0	0	0.0906889	0.189178	0.0266358	0.099747	0.0203502	0	0.289543
ncbi_112715614	ncbi_112715614	0.00114591	0.00356168	0	0	0	0	0	0	0.0123185	0	0	0
ncbi_112718248	ncbi_112718248	0.000739091	0	0	0	0	0.00206793	0	0	0	0.0111681	0	0
ncbi_112715664	ncbi_112715664	0.180414	0.122189	0	0.328591	0	0.239398	0.131132	0.125889	0.170844	0.214142	0	0.152432
ncbi_112715674	ncbi_112715674	0.00766962	0.0121728	0	0	0	0.0170328	0.0495148	0	0	0.00754659	0	0
ncbi_112715725	ncbi_112715725	0.549355	0.35723	0	1.7292	0	0.879345	0.726835	0.262541	0.913314	0.60544	0.289662	0.156175
ncbi_112715783	ncbi_112715783	0.00426074	0.00310769	0	0	0	0	0	0	0.0144828	0.0298319	0	0
ncbi_112717682	ncbi_112717682	0.00716595	0.00362628	0	0	0	0.0236345	0	0	0	0.0213563	0	0
ncbi_112715861	ncbi_112715861	1.49245	0.977169	1.59439	1.77428	0	1.37768	2.07737	1.11087	1.28508	0.900297	0.649659	0.772087
ncbi_112715874	ncbi_112715874	2.37223	1.69955	1.66487	1.48129	0	2.88485	2.57964	1.50329	3.14121	2.1201	1.68545	2.07449
ncbi_112715895	ncbi_112715895	0.0208337	0.0149704	0	0.302371	0	0.0307081	0	0.0442666	0.0399088	0.0268197	0	0
ncbi_112715918	ncbi_112715918	0.125931	0.10395	0.380807	0	0	0.179538	0.233659	0.0540888	0.146463	0.125901	0	0.300661
ncbi_112715935	ncbi_112715935	0.00150369	0.00137717	0	0	0	0	0	0	0	0	0	0
ncbi_112715940	ncbi_112715940	0.0274561	0.0281667	0	0	0	0.0183394	0	0.0290009	0.0170365	0.0117251	0	0
ncbi_112715947	ncbi_112715947	0.0321087	0.0267704	0	0	0	0.0437231	0.081218	0.0401007	0.0916035	0.0640911	0	0
ncbi_112715957	ncbi_112715957	0.00794786	0.00272131	0	0	0	0	0	0	0	0	0	0
ncbi_112717741	ncbi_112717741	0.000584522	0.00185788	0	0	0	0	0	0	0	0	0	0
ncbi_112715965	ncbi_112715965	0.00688764	0.0162324	0	0	0	0.0103141	0	0.0271274	0	0.0353252	0	0
ncbi_112717746	ncbi_112717746	0.00942241	0.0108084	0	0	0	0.00919951	0	0	0	0	0	0
ncbi_112715984	ncbi_112715984	0.0999819	0.0600627	0	0	0	0.0363881	0.0213377	0.0283223	0.362404	0.0462447	0	0
ncbi_112716025	ncbi_112716025	0.603998	0.393021	0.969337	0	0	0.435673	0.583573	0.340555	0.46814	0.347991	1.60306	0.305915
ncbi_112716065	ncbi_112716065	0.0166516	0.00917095	0	0	0	0.0380453	0	0.0219596	0.0542346	0.0165713	0	0.0292785
ncbi_112716089	ncbi_112716089	0.00470291	0.00491984	0	0	0	0.00810561	0	0	0.0267867	0.0199834	0	0
ncbi_112716091	ncbi_112716091	0.00132761	0	0	0	0	0	0.0392442	0	0	0	0	0
ncbi_112716111	ncbi_112716111	0.0069056	0.00173335	0	0	0	0.00396566	0.0546531	0	0	0	0	0
ncbi_112716149	ncbi_112716149	0.00142205	0	0	0	0	0.00272034	0	0	0	0	0	0
ncbi_112716160	ncbi_112716160	0.0396399	0.0220156	0	0	0	0.0289063	0	0.0461451	0.0106564	0.146777	0	0
ncbi_112716184	ncbi_112716184	0	0	0	0	0	0.00448026	0	0	0	0	0	0
ncbi_112716187	ncbi_112716187	0.177433	0.107004	0.303767	0	0	0.168994	0.0838856	0.116043	0.352004	0.207495	0.41215	0
ncbi_112716248	ncbi_112716248	0.0529066	0.0455871	0	0	0	0.0508005	0.056644	0.0519217	0.0262962	0.0825047	0	0
ncbi_112716254	ncbi_112716254	0.00477189	0.00171593	0	0	0	0.00384315	0	0.0248055	0	0	0	0
ncbi_112716255	ncbi_112716255	0.0129972	0.00687391	0	0	0	0	0	0	0.0110804	0.0111681	0	0
ncbi_112716258	ncbi_112716258	0.0052203	0.00506704	0	0	0	0.00596618	0	0	0	0.0141441	0	0
ncbi_112716272	ncbi_112716272	0.00250464	0.00190772	0	0	0	0	0	0	0	0	0	0
ncbi_112716310	ncbi_112716310	0.0694263	0.038455	0.242365	0	0	0.102582	0.0240787	0.0295847	0.154303	0.0165713	0	0.148996
ncbi_112718345	ncbi_112718345	0.00335738	0.00202705	0	0	0	0.00212181	0	0	0	0	0	0
ncbi_112717910	ncbi_112717910	0.000691978	0	0	0	0	0	0	0	0	0	0	0
ncbi_112716370	ncbi_112716370	0.00331008	0.00197849	0	0	0	0.00798027	0.0213377	0	0	0	0	0
ncbi_112716380	ncbi_112716380	0.00177106	0.00220894	0	0	0	0.00168374	0	0	0	0	0	0
ncbi_112716384	ncbi_112716384	0.0435489	0.0305502	0	0	0	0.0351406	0	0.0280329	0.0684361	0.0427136	0	0
ncbi_112716390	ncbi_112716390	0.00330579	0	0	0	0	0	0	0	0	0	0	0
ncbi_112716393	ncbi_112716393	0.0132854	0.00741669	0	0	0	0.0151728	0.108422	0	0	0.0544078	0	0.0549064
ncbi_112718351	ncbi_112718351	0.0109655	0.00427183	0	0	0	0.00877699	0.0205956	0	0	0.0427621	0	0.14224
ncbi_112716415	ncbi_112716415	0.000732854	0	0	0	0	0	0	0	0	0.0320468	0	0
ncbi_112716419	ncbi_112716419	0.00189084	0	0	0	0	0	0	0.00642803	0	0	0	0
ncbi_112716441	ncbi_112716441	0.000856201	0.00381404	0	0	0	0	0	0	0	0.0117851	0	0
ncbi_112716515	ncbi_112716515	0.253284	0.161077	0	0.23303	0	0.345225	0.251838	0.123434	0.366446	0.12097	0	0.0654354
ncbi_112716551	ncbi_112716551	0.00625509	0	0	0.302371	0	0	0	0	0	0	0	0
ncbi_112716579	ncbi_112716579	0.00747526	0.00134604	0	0	0	0.016776	0	0	0	0.0916458	0	0
ncbi_112716596	ncbi_112716596	0.14403	0.126074	0	0	0	0.146639	0.163444	0.16813	0.180885	0.19337	0	0.15297
ncbi_112716609	ncbi_112716609	0.189302	0.132959	0.277932	0.604036	0	0.212243	0.256257	0.0620054	0.206348	0.447793	0.362476	0.244959
ncbi_112716630	ncbi_112716630	0.0432466	0.0322257	0.242365	0	0	0.0402485	0	0.00567852	0.059793	0.0456926	0	0
ncbi_112716636	ncbi_112716636	0.00113839	0.00170224	0	0	0	0.00234205	0	0	0	0	0	0
ncbi_112716641	ncbi_112716641	0.000613733	0	0	0	0	0	0.0261684	0	0	0	0	0
ncbi_112718369	ncbi_112718369	0.00075469	0	0	0	0	0.00183923	0	0	0	0	0	0
ncbi_112716704	ncbi_112716704	0.0146114	0.0155337	0	0	0	0.0082805	0	0	0.0123041	0.0279457	0	0
ncbi_112716807	ncbi_112716807	0	0.00192783	0	0	0	0	0	0	0	0	0	0
ncbi_112716816	ncbi_112716816	0	0.00150333	0	0	3.01568	0	0	0	0	0	0	0
ncbi_112716820	ncbi_112716820	0.0147509	0.00882258	0	0	0	0.0119257	0.0626319	0	0	0.0119431	0	0
ncbi_112716822	ncbi_112716822	0.00811342	0.0104669	0	0	0	0.0149377	0	0	0	0	0	0
ncbi_112716824	ncbi_112716824	0.0121022	0.00820877	0	0	0	0.0135028	0	0	0.0141566	0.0330237	0	0
ncbi_112716827	ncbi_112716827	0.0158182	0.00907187	0	0	0	0.0160336	0	0.07349	0.0562249	0	0	0
ncbi_112716829	ncbi_112716829	0.00847751	0.00539475	0	0	0	0.00607414	0.0427233	0	0	0.00753733	0	0
ncbi_112716832	ncbi_112716832	0.0147728	0.00686805	0	0	0	0.0158606	0	0	0.0138109	0	0	0
ncbi_112718374	ncbi_112718374	0.00140684	0	0	0	0	0.00174759	0	0	0	0.0147016	0	0
ncbi_112716871	ncbi_112716871	2.38129	1.58406	3.05295	0.602845	0	1.7582	0.909212	1.70225	2.03326	1.00369	2.10713	0.583214
ncbi_112716895	ncbi_112716895	0.0168665	0.0122825	0	0	0	0.0127523	0.0204015	0.0571957	0.0170365	0.0758821	0	0.0361568
ncbi_112716912	ncbi_112716912	0.0119421	0.0119851	0	0	0	0.0251901	0	0	0.0109191	0	0	0
ncbi_112716914	ncbi_112716914	0.156579	0.102643	0	0.746136	0	0.133745	0.154925	0.071226	0.178631	0.126433	0	0.188274
ncbi_112716940	ncbi_112716940	0.00998416	0	0	0	0	0.0129087	0.0327718	0	0.0611634	0.0336902	0	0
ncbi_112716972	ncbi_112716972	0	0	0	0	0	0	0.0249168	0	0	0	0	0
ncbi_112716979	ncbi_112716979	0.00882048	0.00656249	0	0	0	0.00284124	0	0	0.0379996	0.0159776	0	0
ncbi_112717051	ncbi_112717051	0.0535263	0.0340132	0	0	0	0.0710308	0.0360464	0.0739412	0.0246412	0.0396904	0	0
ncbi_112717070	ncbi_112717070	0.00459117	0.00233379	0	0	0	0	0	0	0	0	0	0
ncbi_112717073	ncbi_112717073	0.0010184	0.00169211	0	0	0	0	0.0538561	0.0202421	0	0	0	0
ncbi_112717075	ncbi_112717075	0.00638266	0.00195432	0	0	0	0.00193753	0	0	0	0	0.304229	0
ncbi_112717076	ncbi_112717076	0.000951334	0	0	0	0	0	0	0	0	0	0	0
ncbi_112717081	ncbi_112717081	0.000537729	0.00101554	0	0	0	0	0	0	0	0.00945552	0	0
ncbi_112717079	ncbi_112717079	0.00155497	0	0	0	0	0	0	0	0	0	0	0
ncbi_112717080	ncbi_112717080	0.00138127	0	0	0	0	0.00560878	0	0	0	0	0	0
ncbi_112717083	ncbi_112717083	0.0329056	0.0194682	0	0	0	0.036652	0	0	0.0141566	0.0706629	0	0
ncbi_112717085	ncbi_112717085	0.00613717	0.0131791	0	0	0	0.00316071	0	0	0.0165756	0	0	0
ncbi_112717096	ncbi_112717096	0.00206495	0	0	0	0	0.00241974	0	0	0	0	0	0
ncbi_112717102	ncbi_112717102	0.0274762	0.0164636	0	0	0	0.0452688	0.0420005	0.0317778	0.01584	0.0639715	0	0.15207
ncbi_112717107	ncbi_112717107	0.21942	0.160975	0.69068	0.501341	0	0.19398	0.0268406	0.316042	0.429185	0.34939	0.227941	0.0256278
ncbi_112717114	ncbi_112717114	0.0443835	0.0271288	0	0.301541	0	0.0250148	0.0261684	0	0.0926308	0.0849179	0	0.175383
ncbi_112717118	ncbi_112717118	0.0472244	0.0292225	0.393082	0	0	0.0496254	0.0538561	0.0201135	0.013462	0.0689671	0	0
ncbi_112717174	ncbi_112717174	0	0	0	0	0	0.00162707	0	0	0	0	0	0
ncbi_112723703	ncbi_112723703	0.000776873	0.00162447	0	0	0	0.00175171	0	0	0.0128324	0	0	0
ncbi_112719698	ncbi_112719698	0.0228377	0.0176334	0	0	0	0.0531094	0.0595539	0	0.020134	0.0993864	0	0
ncbi_112723712	ncbi_112723712	0.000817074	0	0	0	0	0	0	0	0	0	0	0
ncbi_112719736	ncbi_112719736	0.127977	0.140432	0.385208	0	0	0.173891	0.0630043	0.145037	0.177416	0.234512	0.272138	0.232931
ncbi_112719756	ncbi_112719756	0.0540775	0.0381535	0	0.286066	0	0.0765015	0.0959601	0.0313661	0.0267918	0.0830657	0	0.133418
ncbi_112719864	ncbi_112719864	0.00432561	0.00355362	0	0	0	0.0018649	0.0205956	0	0.0195349	0.00797814	0	0
ncbi_112719874	ncbi_112719874	0.361909	0.287761	0.790186	0.328591	0	0.394774	0.153596	0.20893	0.494562	0.352015	0.266624	0.0718236
ncbi_112719883	ncbi_112719883	0.169291	0.0702728	0.380807	0.1998	0	0.150828	0.166141	0.0666797	0.0877652	0.229143	0	0.123946
ncbi_112719884	ncbi_112719884	0.0869742	0.0775763	0.50898	0	0	0.0930454	0.0701922	0.0687764	0.125454	0.105621	0	0.0918364
ncbi_112719886	ncbi_112719886	0.0559757	0.0674068	0.242365	0	0	0.0698206	0.0360464	0.0623326	0.0438652	0	0	0.148432
ncbi_112719949	ncbi_112719949	0.0387058	0.0418187	0	0	0	0.0114304	0	0.0385152	0.122341	0.0263214	0	0.0711202
ncbi_112720003	ncbi_112720003	0.00101486	0	0	0	0	0	0	0	0	0.0144611	0	0
ncbi_112720021	ncbi_112720021	0.0277477	0.0253945	0	0	0	0.0155972	0.0380771	0	0.05747	0.059915	0	0
ncbi_112720029	ncbi_112720029	0.0557859	0.0426745	0	0	0	0.0916776	0.0244873	0.11184	0.145932	0.110784	0	0
ncbi_112720071	ncbi_112720071	0.0458542	0.0626216	0	0	0	0.0723081	0.0243822	0.00601817	0.0969864	0.0785901	0.190074	0.207313
ncbi_112720081	ncbi_112720081	0.00390982	0.00194099	0	0	0	0.00250013	0	0	0.0305461	0	0	0
ncbi_112720175	ncbi_112720175	0.0725952	0.062146	0	0	0	0.0454859	0.0288692	0.0224385	0.0588574	0.0506543	0	0
ncbi_112720174	ncbi_112720174	0.0393836	0.0222039	0	0	3.01568	0.0594933	0	0	0.0170523	0.0186068	0	0.0207162
ncbi_112723793	ncbi_112723793	0.0166117	0.0161343	0	0	0	0.0210896	0	0.0230158	0.0265929	0	0.329359	0.0256278
ncbi_112720267	ncbi_112720267	0.000859226	0	0	0	0	0	0	0	0	0	0	0
ncbi_112720274	ncbi_112720274	0.0238883	0.0150625	0	0	0	0.0165698	0.0456814	0	0.0538052	0.00859499	0	0
ncbi_112720287	ncbi_112720287	0.0512011	0.070139	0	0	0	0.0396441	0.0371512	0.0324034	0.175828	0	0	0
ncbi_112720323	ncbi_112720323	0.0645363	0.0515236	0	0	0	0.0617669	0.0213377	0.0606598	0.094713	0.0259329	0	0
ncbi_112720334	ncbi_112720334	0.000676575	0.00198309	0	0	0	0	0	0	0	0	0	0
ncbi_112720387	ncbi_112720387	0.053554	0.0459075	0	0	0	0.0260308	0.0205956	0.033001	0.0349535	0.0687119	0.289662	0
ncbi_112721066	ncbi_112721066	0.0194791	0.0158421	0	0	0	0.0093191	0.0226367	0	0	0.0498638	0	0
ncbi_112720464	ncbi_112720464	0.00110965	0	0	0	0	0	0	0	0	0	0	0
ncbi_112720478	ncbi_112720478	0.00889607	0.00566076	0	0	0	0.00446467	0	0.0205761	0	0	0	0
ncbi_112720480	ncbi_112720480	0.0253673	0.0262964	0	0.602845	0	0.0263271	0.0380771	0	0.0263357	0	0	0
ncbi_112720511	ncbi_112720511	0.0358641	0.0163676	0.303767	0.23303	0	0.0537696	0	0.0475461	0.0367096	0.0863653	0	0.178741
ncbi_112720522	ncbi_112720522	0.413647	0.299538	0	0	0	0.408319	0.845399	0.259895	0.374918	0.490631	0	0.548878
ncbi_112720536	ncbi_112720536	0.00561637	0.00830278	0	0	0	0.0041386	0.0574384	0	0	0.0576415	0	0
ncbi_112720560	ncbi_112720560	0.0159303	0.00311152	0	0	0	0.0155063	0	0	0.0241873	0.0289715	0	0
ncbi_112720571	ncbi_112720571	0.0105889	0.00710067	0	0.302371	0	0.010264	0.0633037	0.0251082	0.0572213	0.0110586	0	0
ncbi_112720581	ncbi_112720581	0.0117313	0.0129135	0	0.171206	0	0.0114147	0	0.0185371	0.00930988	0.00804084	0	0
ncbi_112720589	ncbi_112720589	0.321232	0.265065	0.277932	0	0	0.272855	0.417421	0.444618	0.60372	0.171903	1.15272	0
ncbi_112720600	ncbi_112720600	0.00427962	0.0035677	0	0	0	0	0	0.0307565	0.0857736	0.0226429	0	0
ncbi_112720603	ncbi_112720603	0.0862262	0.050967	0	0	0	0.0436873	0	0	0.307176	0.0165713	0	0
ncbi_112720617	ncbi_112720617	0.009056	0.00816478	0	0	0	0.0243031	0	0	0.0330079	0	0.272138	0
ncbi_112720620	ncbi_112720620	0.000790511	0	0	0	0	0	0	0	0	0	0	0
ncbi_112720641	ncbi_112720641	0.0780205	0.0575544	0	0	0	0.134842	0.126272	0	0.193139	0.0879671	0.227941	0.178741
ncbi_112720674	ncbi_112720674	0.00744255	0.00190064	0	0	0	0.0145701	0	0	0	0	0	0
ncbi_112720688	ncbi_112720688	0.0227628	0.0235666	0	0	0	0.0354085	0	0.085147	0.0536902	0.0175727	0	0
ncbi_112720711	ncbi_112720711	0.0449508	0.0898488	0	0	0	0.0445515	0	0.155801	0.0239844	0.0196056	0	0
ncbi_112720762	ncbi_112720762	0.0734512	0.0596777	0	0	0	0.0530225	0.0318086	0.136642	0.142796	0	0	0.148544
ncbi_112720774	ncbi_112720774	2.30515	1.58104	2.28076	1.60533	0	1.74083	2.00432	1.5819	2.05651	2.1832	2.07112	0.793395
ncbi_112720784	ncbi_112720784	0.2334	0.169981	0.68856	0	0	0.291058	0.270488	0.293129	0.442034	0.286607	0	0
ncbi_112720787	ncbi_112720787	0.00170011	0.00175594	0	0.23303	0	0	0	0	0	0	0	0
ncbi_112720806	ncbi_112720806	0.0766908	0.0527222	0	0	0	0.0583057	0.0507984	0.0967205	0.101711	0	0	0
ncbi_112721073	ncbi_112721073	0.0812355	0.0466526	0	0	0	0.0800643	0	0.0658803	0.0839462	0.109464	0.183513	0
ncbi_112722097	ncbi_112722097	0.0114085	0.00202545	0	0	0	0	0	0	0.0275597	0	0	0
ncbi_112722106	ncbi_112722106	0.0167259	0.013486	0	0	0	0.0180681	0.0930906	0	0.0280219	0	0	0
ncbi_112722196	ncbi_112722196	0.0350612	0.0379089	0	0	0	0.00482547	0.0233549	0.0860366	0.182559	0.0438695	0	0
ncbi_112722197	ncbi_112722197	0.0712866	0.0356223	0	0.171206	0	0.12879	0.164135	0.0495908	0.0743368	0.0275773	0.190074	0.14599
ncbi_112722209	ncbi_112722209	0.000899264	0	0	0	0	0	0	0	0	0	0	0
ncbi_112722225	ncbi_112722225	0.0211945	0.0240019	0	0	0	0.0186838	0.0216219	0.0512837	0	0.0170167	0	0.0659752
ncbi_112722272	ncbi_112722272	0.0333807	0.0286092	0	0	0	0.0384202	0.0598874	0.0254663	0.0105268	0.0615104	0.310145	0
ncbi_112722284	ncbi_112722284	0.000681124	0	0	0	0	0.00159863	0	0.033001	0	0	0	0
ncbi_112722310	ncbi_112722310	0.00200144	0	0	0	0	0.00158267	0	0	0	0.0331425	0	0
ncbi_112722314	ncbi_112722314	0.00893758	0.0125878	0	0	0	0.0108607	0	0	0.0279209	0.0196056	0	0
ncbi_112721640	ncbi_112721640	0.0538613	0.0447547	0	0	0	0.057074	0.125021	0.0560565	0.0419816	0.0356432	0	0.0292785
ncbi_112721641	ncbi_112721641	0.00956214	0.00940708	0	0	0	0.0207706	0.114826	0	0	0.0164774	0	0.0292785
ncbi_112722400	ncbi_112722400	0.00236211	0	0	0	0	0	0	0	0	0	0	0
ncbi_112722417	ncbi_112722417	0.429848	0.334445	0.599063	0.472747	0	0.33999	0.250827	0.316474	0.699083	0.19297	0.289662	0.175642
ncbi_112722425	ncbi_112722425	0.00796946	0.00769981	0	0	0	0.00345256	0	0	0.0170523	0.0426722	0	0
ncbi_112722451	ncbi_112722451	0.0202794	0.014617	0	0	0	0.00476915	0	0.0526303	0	0	0	0
ncbi_112722467	ncbi_112722467	0.0272776	0.0301667	0	0	0	0.0154724	0	0.0477891	0.0109419	0	0	0
ncbi_112722479	ncbi_112722479	0.105701	0.0871913	0.288184	0	0	0.0739157	0.0240787	0.116614	0.243463	0.153011	0	0
ncbi_112722480	ncbi_112722480	0.0053713	0.00614759	0	0	0	0.00199373	0	0	0.0198192	0.014254	0	0
ncbi_112724036	ncbi_112724036	0.00151547	0	0	0	0	0	0	0	0	0	0	0
ncbi_112722507	ncbi_112722507	0.0190193	0.00528577	0	0	0	0.016868	0	0	0	0.00755588	0	0
ncbi_112722509	ncbi_112722509	0	0.00201588	0	0	0	0.00378441	0	0	0	0.00607261	0	0
ncbi_112722518	ncbi_112722518	0.137442	0.11637	0.762631	0	0	0.125853	0.109577	0.269146	0.0520231	0.0454621	0	0.087535
ncbi_112722569	ncbi_112722569	0.000940298	0	0	0	0	0.0164998	0	0	0	0.00754659	0	0
ncbi_112722583	ncbi_112722583	0.194784	0.192907	0.745239	0.382512	0	0.203409	0.140945	0.177355	0.138115	0.22337	0.597604	0.371831
ncbi_112722599	ncbi_112722599	0.000747728	0.00174755	0	0	0	0	0	0	0	0.0064785	0	0.148432
ncbi_112722612	ncbi_112722612	0	0.0019206	0	0	0	0	0	0	0	0.0316974	0	0
ncbi_112722614	ncbi_112722614	0.0326308	0.037956	0	0	0	0.0460123	0.0223446	0.0410678	0.113695	0.0513629	0	0
ncbi_112722623	ncbi_112722623	0.000925975	0	0	0	0	0	0	0	0	0	0	0
ncbi_112722628	ncbi_112722628	0.132943	0.098941	0.277932	0	0	0.116471	0.0432324	0.163473	0.185745	0.120195	0	0.22394
ncbi_112721804	ncbi_112721804	0.00576403	0	0	0	0	0	0	0	0	0.0319946	0	0
ncbi_112722658	ncbi_112722658	1.50831	1.12282	1.59549	1.56709	3.01568	1.6104	1.72576	1.02699	1.68019	1.29625	0	0.625947
ncbi_112722687	ncbi_112722687	0.139371	0.104226	0	0.286066	0	0.126225	0.134288	0.114864	0.267638	0.245314	0.362976	0
ncbi_112722714	ncbi_112722714	0.00779375	0.00128651	0	0	0	0.00157262	0	0	0	0	0	0.148432
ncbi_112722750	ncbi_112722750	0.00906907	0.00352525	0	0.328591	0	0.0131416	0	0.0251542	0	0	0	0.206326
ncbi_112722764	ncbi_112722764	0.0133923	0.013599	0	0.239487	0	0.0103334	0	0	0.0106503	0.0134066	0	0
ncbi_112722782	ncbi_112722782	0.0243244	0.0108068	0	0	0	0.0299149	0.0339023	0	0	0.0177186	0	0
ncbi_112722804	ncbi_112722804	0.000470149	0	0	0	0	0	0	0	0	0	0	0
ncbi_112722808	ncbi_112722808	0.00347343	0	0	0.301541	0	0.00634516	0	0.00558527	0	0	0	0
ncbi_112724079	ncbi_112724079	0.00647129	0.00172286	0	0	0	0.00528735	0	0	0.0282479	0.00723055	0	0.0207162
ncbi_112722827	ncbi_112722827	1.00789	0.730295	0.759127	0.404236	0	1.17858	1.47325	0.874715	1.22214	0.91724	0.272138	0.458694
ncbi_112722875	ncbi_112722875	0.420525	0.292878	0.844401	0.997168	0	0.323572	0.0821827	0.167441	0.514193	0.35031	0.381942	0.156238
ncbi_112722877	ncbi_112722877	0.319305	0.231958	0.385208	0.286066	0	0.349051	0.13094	0.244928	0.633941	0.340335	0.498672	0.0207162
ncbi_112722980	ncbi_112722980	0.0685633	0.0591179	0	0.302371	0	0.112005	0.0273411	0.0809237	0.0518777	0.150387	0	0
ncbi_112722025	ncbi_112722025	0.000695143	0	0	0	0	0	0	0	0	0	0	0
ncbi_112723058	ncbi_112723058	0.0352341	0.0287031	0	0	0	0.0518029	0.0203786	0	0.0178686	0.105809	0	0
ncbi_112723059	ncbi_112723059	0.065391	0.0500371	0	0	0	0.0395925	0	0.0530669	0.0358104	0.00664126	0	0.0833667
ncbi_112723130	ncbi_112723130	0.101394	0.0484669	0	0.318786	0	0.0725039	0.0226367	0.0584113	0.174503	0.108984	0	0.0292785
ncbi_112723135	ncbi_112723135	0.211835	0.164576	0	0	0	0.135935	0.190179	0.173152	0.263058	0.125425	0	0
ncbi_112723136	ncbi_112723136	0.00181668	0.00198462	0	0	0	0	0	0	0	0.00827695	0	0
ncbi_112723148	ncbi_112723148	0.156334	0.102886	0	0.239487	0	0.0791167	0.0302325	0.113097	0.4043	0.0477188	0	0
ncbi_112723186	ncbi_112723186	2.06402	1.65886	2.71437	0.382512	0	2.11289	1.36466	1.3517	3.41674	2.67903	2.88316	0.853795
ncbi_112723203	ncbi_112723203	0.211695	0.127203	0.292569	0	0	0.14972	0.0360464	0.194676	0.468117	0.12457	0	0
ncbi_112723251	ncbi_112723251	0.0119589	0.0109472	0	0	0	0.00399932	0	0.0556581	0.021282	0.00729836	0	0.11568
ncbi_112723285	ncbi_112723285	0.00735583	0.00201747	0	0	0	0	0	0	0.122251	0.0354385	0	0
ncbi_112723373	ncbi_112723373	0.129546	0.0776351	0.613699	0	0	0.107553	0.0760497	0.03414	0.111805	0.126094	0	0.0659752
ncbi_112723376	ncbi_112723376	0.00919419	0.0034257	0	0	0	0.0087438	0	0	0	0.0127038	0	0
ncbi_112723418	ncbi_112723418	0.0229085	0.00968131	0	0	0	0.0670711	0.0360464	0.0620074	0	0.0415106	0.272138	0.0292785
ncbi_112723430	ncbi_112723430	0.0190278	0.0128516	0	0.711102	0	0.0115741	0	0	0.0557223	0.0190367	0	0.239502
ncbi_112723519	ncbi_112723519	0.753175	0.493413	0.711313	0.602845	0	0.88758	1.12314	0.332841	0.778444	0.858562	0.60809	0.723445
ncbi_112723526	ncbi_112723526	0.0340723	0.0348038	0	0	0	0.0441215	0.0235699	0	0.0142887	0.0804995	0	0
ncbi_112723564	ncbi_112723564	0.154333	0.116032	0	0	0	0.103626	0.149481	0.0224385	0.266082	0.225428	0.5573	0
ncbi_112723599	ncbi_112723599	0.0631303	0.0740736	0	0	0	0.0752786	0.0506557	0.0596465	0.0345454	0.0544253	0.231348	0
ncbi_112723606	ncbi_112723606	0.489077	0.275468	0.830111	0.328591	0	0.287059	0.196207	0.429544	0.802653	0.399235	0	0.307191
ncbi_112723615	ncbi_112723615	0.526457	0.420033	0.39185	0.37652	0	0.621101	0.291421	0.545504	0.870408	0.529028	0.622735	0.599185
ncbi_112724132	ncbi_112724132	0.0024007	0	0	0	0	0	0	0	0	0	0	0
ncbi_112723628	ncbi_112723628	0.0436919	0.0251987	0	0	0	0.0555465	0.117936	0.041142	0.0144828	0.0369548	0	0.279413
ncbi_112723635	ncbi_112723635	0.00110916	0.00289617	0	0	0	0	0.0300974	0	0	0	0	0
ncbi_112724136	ncbi_112724136	0.0124797	0.0134935	0	0	0	0.0022081	0	0.115622	0	0.00785674	0	0
ncbi_112723649	ncbi_112723649	0.055873	0.0404013	0	0	0	0.103105	0.146593	0.0149156	0.115104	0.118841	0	0
ncbi_112723675	ncbi_112723675	0.0024177	0.00868247	0	0	0	0.00649506	0	0	0	0	0	0
ncbi_112723690	ncbi_112723690	0.000800399	0.0018183	0	0	0	0	0	0	0.0191583	0.0187411	0	0
ncbi_112726262	ncbi_112726262	0.00210015	0	0	0	0	0.0054196	0	0	0	0	0	0
ncbi_112726352	ncbi_112726352	0.503179	0.282522	0.370096	0.478973	0	0.448559	0.324743	0.211322	0.3676	0.410807	0.346488	0.0260777
ncbi_112726357	ncbi_112726357	0.0133001	0.0173622	0	0	0	0.0148652	0	0	0.0220082	0.0251476	0	0
ncbi_112729102	ncbi_112729102	0.000933082	0	0	0	0	0	0	0	0	0	0	0
ncbi_112726413	ncbi_112726413	0.407475	0.305527	1.23844	0.1998	0	0.44661	0.217968	0.18831	0.335746	0.293402	0.885428	0.49164
ncbi_112726483	ncbi_112726483	1.19908	0.835801	0.712367	0	0	0.965154	0.34972	1.19943	3.24889	1.67857	0.785042	0.498075
ncbi_112726514	ncbi_112726514	0.0660294	0.0418765	0	0	0	0.0395213	0.0753934	0.046118	0.0756079	0.021384	0	0.0718236
ncbi_112726516	ncbi_112726516	0	0.00306205	0	0	0	0	0	0	0.0360813	0	0	0
ncbi_112726523	ncbi_112726523	1.02472	0.894916	1.26855	0.328591	0	0.556517	0.234737	1.42187	0.911782	0.753853	0.652138	1.06397
ncbi_112726558	ncbi_112726558	0.00402557	0.00776462	0	0	0	0.00806666	0	0	0	0.0333627	0	0
ncbi_112726561	ncbi_112726561	0.0293078	0.027052	0	0	0	0.0035786	0.0256262	0	0.136852	0.0361229	0	0
ncbi_112726585	ncbi_112726585	0.0163504	0.0150991	0	0	0	0.00758838	0.0251547	0	0.126161	0.0535165	0	0
ncbi_112726601	ncbi_112726601	0.00757226	0.00704673	0	0	0	0.0246781	0	0	0	0.00858564	0	0
ncbi_112726611	ncbi_112726611	0.028691	0.0332703	0	0.286066	0	0.0156111	0.0495061	0.112873	0.0397299	0.0972033	0	0
ncbi_112726613	ncbi_112726613	0.0710423	0.0526134	0	0	0	0.0743589	0.0514366	0	0.151886	0.0290019	0	0.530165
ncbi_112726619	ncbi_112726619	1.02795	0.80028	0.684574	0.485866	0	1.08355	0.56166	0.843532	0.874565	1.23432	0.930857	0.388732
ncbi_112726625	ncbi_112726625	0.00297133	0.00420553	0	0	0	0.00378595	0	0	0	0	0	0
ncbi_112726624	ncbi_112726624	0.0403544	0.0335735	0	0	0	0.0619165	0	0.0239815	0.179871	0.046047	0.362976	0
ncbi_112726658	ncbi_112726658	0.0140388	0.00787731	0	0	0	0.013624	0	0	0	0.0110586	0	0
ncbi_112726690	ncbi_112726690	0.613346	0.431871	0.277932	0	0	0.387173	0.238356	0.35183	1.02406	0.26339	1.23734	0.214453
ncbi_112726718	ncbi_112726718	0.0074589	0.00572511	0	0	0	0.0147514	0.0207508	0.0307336	0.0110804	0	0	0
ncbi_112726739	ncbi_112726739	0.013934	0.0140534	0	0	0	0.00238815	0	0.031159	0.0144828	0	0	0
ncbi_112726754	ncbi_112726754	0.00370296	0.003083	0	0	0	0	0	0	0	0	0	0
ncbi_112726774	ncbi_112726774	0.0903469	0.0853501	0	0	0	0.0329609	0.118207	0.0844193	0.0229491	0.142474	0	0
ncbi_112726808	ncbi_112726808	0.0493146	0.0454221	0.165289	0	0	0.177796	0.254814	0	0.127748	0.0690293	0	0.157894
ncbi_112726816	ncbi_112726816	0.0015125	0	0	0	0	0.00130637	0	0	0	0	0	0
ncbi_112726937	ncbi_112726937	0.0140211	0.021877	0	0	0	0.00368016	0	0.0426022	0.0950734	0	0	0
ncbi_112726957	ncbi_112726957	0.0938185	0.0688749	0.370096	0	3.01568	0.093021	0.0268406	0.0738291	0.10351	0.155733	0	0.0436021
ncbi_112726993	ncbi_112726993	0.180966	0.128667	0.648028	0	0	0.137601	0.167307	0.0286464	0.0840194	0.159969	0	0.155953
ncbi_112726998	ncbi_112726998	0.000844896	0	0	0	0	0	0	0	0	0	0	0
ncbi_112729162	ncbi_112729162	0.00853828	0.00182478	0	0	0	0	0	0	0	0	0	0
ncbi_112727036	ncbi_112727036	0.000681124	0	0	0	0	0.00177392	0	0	0	0	0	0
ncbi_112727039	ncbi_112727039	0.0986091	0.0630786	0	0	0	0.108376	0.045296	0.0956497	0.0686265	0.177363	0	0.154192
ncbi_112727046	ncbi_112727046	2.15083	1.80457	1.1916	1.2194	0	0.791339	0.512379	2.59233	1.12746	1.03513	2.02128	0.795421
ncbi_112727048	ncbi_112727048	0.120342	0.0761014	0.288184	0	0	0.0434678	0	0.235275	0	0.0355773	0	0
ncbi_112727052	ncbi_112727052	0.0808874	0.0513269	0.165289	0	0	0.040057	0	0.145879	0.157963	0.0511037	0	0
ncbi_112727083	ncbi_112727083	0.012874	0.0172224	0	0.1998	0	0.0178136	0	0	0.0123185	0.0247197	0	0
ncbi_112727109	ncbi_112727109	0.0575258	0.0341392	0	0	0	0.0429469	0.0522316	0	0.0697809	0.0268501	0	0
ncbi_112727205	ncbi_112727205	0.0177404	0.011835	0	0	0	0.0225774	0	0	0.0236291	0	0	0
ncbi_112729881	ncbi_112729881	0.0194928	0.00352844	0	0	0	0.0112667	0	0	0	0.00755588	0	0.165747
ncbi_112727230	ncbi_112727230	0.000880381	0	0	0	0	0	0	0	0	0	0	0
ncbi_112729221	ncbi_112729221	0.296411	0.222855	0.30472	0	3.01568	0.114971	0.0998602	0.418578	0.179805	0.167872	0	0
ncbi_112727268	ncbi_112727268	4.29136	2.88736	4.25956	1.83083	0	2.66508	1.74329	2.95618	5.46487	2.13559	1.75161	2.10005
ncbi_112727328	ncbi_112727328	0.0753632	0.0491255	0	0.23303	0	0.106362	0.0971635	0.0266703	0.0829782	0	0	0.416768
ncbi_112727357	ncbi_112727357	0.0274295	0.0104931	0	0	0	0.0134118	0	0.0153439	0.0148335	0.019308	0	0
ncbi_112727401	ncbi_112727401	0.203867	0.148102	0.680034	0	0	0.169723	0.21528	0.173139	0.219748	0.0759269	0	0.0863176
ncbi_112727433	ncbi_112727433	0.00318506	0	0	0	0	0.00961245	0.0576887	0	0.0517327	0	0	0.0207162
ncbi_112727501	ncbi_112727501	0.0228318	0.0211279	0.369549	0	0	0.0198513	0.0204015	0	0.0148335	0.0427952	0	0
ncbi_112727508	ncbi_112727508	0.0270731	0.0179974	0	0	0	0.055087	0.135712	0	0.0216019	0.012272	0	0.135655
ncbi_112727629	ncbi_112727629	0.00169989	0	0	0	0	0	0	0	0	0	0	0
ncbi_112727644	ncbi_112727644	0.0810845	0.0459749	0	0	0	0.0527535	0.0609872	0.0430268	0.133533	0.0503976	0	0.148544
ncbi_112727645	ncbi_112727645	0.0729592	0.0571974	0	0.318786	0	0.0564025	0	0.0911454	0.0509776	0.0115462	0	0.248605
ncbi_112727651	ncbi_112727651	0.0767555	0.0572248	0	0.286066	0	0.082358	0.0300974	0.081676	0.101414	0.036016	0	0
ncbi_112727671	ncbi_112727671	0.0106073	0.0240165	0	0	0	0	0	0.0206691	0.0132653	0	0	0
ncbi_112727691	ncbi_112727691	0.0046552	0.00517466	0	0	0	0.00709887	0	0	0.0137284	0	0	0
ncbi_112727695	ncbi_112727695	0.0254609	0.0171458	0.369549	0	0	0.0122444	0	0.0420155	0.0448011	0	0	0
ncbi_112729344	ncbi_112729344	0.0632564	0.0409096	0.139431	0	0	0.0517608	0	0.0301261	0.144286	0.0373581	0	0.407579
ncbi_112729345	ncbi_112729345	0.00595729	0.00416922	0	0	0	0.00838509	0	0	0	0.022126	0	0
ncbi_112727763	ncbi_112727763	0.0558274	0.0471067	0.345066	0	0	0.0392655	0.0246299	0.0672233	0.0265929	0	0	0
ncbi_112727764	ncbi_112727764	0.00396752	0.00136324	0	0	0	0.0187729	0.0620011	0	0	0.0414035	0	0
ncbi_112727782	ncbi_112727782	0.779507	0.612123	0	0.630132	0	0.796144	0.441288	0.603319	1.25105	0.966922	0.57108	0.605401
ncbi_112727861	ncbi_112727861	0.00487071	0.00357956	0	0	0	0.00656985	0	0	0.0243849	0	0	0
ncbi_112727983	ncbi_112727983	0.00512488	0.00254646	0	0	0	0	0	0.0244082	0	0	0	0
ncbi_112728001	ncbi_112728001	1.74047	1.52173	3.44782	1.45906	0	2.04575	1.55299	1.4867	2.61515	1.63237	2.94089	0.805551
ncbi_112730446	ncbi_112730446	0.00145674	0.00188664	0	0	0	0.00205542	0	0	0	0	0	0
ncbi_112728069	ncbi_112728069	0.378608	0.283046	0	0.371007	0	0.416792	0.786014	0.285611	0.533166	0.173987	0	0.303125
ncbi_112728081	ncbi_112728081	0.142351	0.110898	0.341763	0.171206	0	0.194038	0.238319	0.0677979	0.203784	0.220568	0	0.0260777
ncbi_112728094	ncbi_112728094	0.0273894	0.0242551	0	0	0	0.00780655	0	0.0371211	0.0330024	0	0	0
ncbi_112728099	ncbi_112728099	0.105551	0.108855	0.165289	0	0	0.0372352	0.0207508	0.257375	0.0888531	0.174212	0	0
ncbi_112728098	ncbi_112728098	0.0774191	0.0390514	0	0.239487	0	0.0689997	0.0370604	0.0964497	0.0731838	0.0332315	0	0
ncbi_112728156	ncbi_112728156	0.36408	0.28774	0.277932	0	0	0.335446	0.114865	0.348397	0.442172	0.380663	0.577836	0.324486
ncbi_112728181	ncbi_112728181	0.0111547	0.00539299	0.165289	0	0	0.0103135	0	0	0.0523341	0	0	0
ncbi_112728192	ncbi_112728192	0.0469539	0.0363854	0	0	0	0.0278179	0.0226367	0.046314	0.0138109	0.0488492	0	0
ncbi_112728193	ncbi_112728193	0.0152966	0.010967	0	0	0	0.00766878	0	0	0	0.00809029	0	0
ncbi_112728211	ncbi_112728211	0	0	0	0	0	0.00158817	0	0	0	0	0	0
ncbi_112728308	ncbi_112728308	0.000813248	0	0	0	0	0	0	0	0.0231662	0	0	0
ncbi_112728323	ncbi_112728323	0.000714759	0	0	0	0	0.00437798	0	0	0.011207	0	0	0
ncbi_112728364	ncbi_112728364	0.00491445	0.00335348	0	0	0	0	0.0249168	0	0.0145373	0	0	0
ncbi_112728374	ncbi_112728374	0.000956574	0	0	0	0	0	0	0	0	0	0	0
ncbi_112728375	ncbi_112728375	0.0647036	0.0472194	0	0	0	0.0428311	0.0216219	0.0758182	0.307347	0.0682427	0.293376	0
ncbi_112728449	ncbi_112728449	0.0482956	0.0267687	0	0	0	0.0393129	0	0.0220301	0.0109191	0.0354286	0	0.087535
ncbi_112730641	ncbi_112730641	0.000424365	0	0	0	0	0	0	0	0	0	0	0
ncbi_112728631	ncbi_112728631	4.15435	3.33811	3.45505	2.0605	0	3.97806	2.40488	2.95036	6.89236	5.10461	4.0648	0.890545
ncbi_112728646	ncbi_112728646	0.00523787	0.00320107	0	0	0	0.00190555	0	0.0357225	0.0458495	0	0	0
ncbi_112728662	ncbi_112728662	0.00247851	0.00528677	0	0	0	0	0	0	0	0	0	0
ncbi_112736175	ncbi_112736175	0.053073	0.0435351	0	0	0	0.0647647	0.0317033	0.00551417	0.0419182	0.0111681	0	0.0292785
ncbi_112736183	ncbi_112736183	0.00736098	0.0125936	0	0	0	0.00684155	0	0	0.108223	0.00911543	0	0
ncbi_112736248	ncbi_112736248	0.612396	0.437612	1.38932	0.647377	0	0.359068	0.210935	0.523518	0.648904	0.508401	1.08938	0.142447
ncbi_112735691	ncbi_112735691	0.00154538	0	0	0	0	0	0	0	0	0	0	0
ncbi_112736287	ncbi_112736287	0.00335738	0.00306886	0	0	0	0	0	0	0.0123041	0	0	0
ncbi_112736344	ncbi_112736344	0.0406232	0.0362643	0	0	0	0.0686845	0.111673	0.0543142	0	0.114051	0	0.0711202
ncbi_112736346	ncbi_112736346	0.318506	0.216651	0	0.171206	3.75657	0.329436	0.143644	0.259874	0.633454	0.342263	0	0.372254
ncbi_112736347	ncbi_112736347	0.00274016	0.00549476	0	0	0	0.00387017	0	0	0	0	0	0.186033
ncbi_112736355	ncbi_112736355	0.0950665	0.0842734	0	0.1998	0	0.0912903	0.0622148	0.0834049	0.0297461	0.117786	0.289662	0
ncbi_112736365	ncbi_112736365	0.0683983	0.0413891	0	0	0	0.126238	0.138338	0.0402258	0.0758079	0.0751634	0	0.0643182
ncbi_112736375	ncbi_112736375	0.0119228	0.00946565	0	0.37652	0	0.00223508	0	0.0850862	0.103463	0	0	0
ncbi_112735698	ncbi_112735698	0.0161992	0.014256	0	0	0	0.00311191	0.0249408	0.0564935	0.0122836	0.0269374	0	0
ncbi_112736434	ncbi_112736434	0.0557391	0.0237357	0	0	0	0.0475249	0.0789669	0.027712	0.0668281	0.0345821	0	0.135413
ncbi_112736450	ncbi_112736450	0.0607754	0.0494766	0	0	0	0.0186077	0	0.146477	0.200674	0.0383387	0	0.29052
ncbi_112736498	ncbi_112736498	0.0921367	0.0562877	0	0	0	0.0736918	0.0901213	0.0589405	0.0909158	0.195258	0	0.180631
ncbi_112736499	ncbi_112736499	0.00348632	0	0	0	0	0.00167757	0	0	0	0.0330237	0	0
ncbi_112736521	ncbi_112736521	0.0612855	0.0464097	0	0.56162	0	0.0982384	0.131232	0.0263966	0.0365557	0.240416	0	0.0436021
ncbi_112736528	ncbi_112736528	0.0384904	0.0420309	0	0	0	0.0378068	0.0684267	0.0271274	0.0628391	0.00828688	0	0.0260777
ncbi_112736537	ncbi_112736537	0.000564965	0	0	0	0	0	0	0	0	0	0	0
ncbi_112736555	ncbi_112736555	0.64176	0.48944	0.385208	0.23303	0	0.320598	0.146422	0.746259	0.590401	0.285055	0.958647	0.26179
ncbi_112736558	ncbi_112736558	0.000819276	0	0	0	0	0	0	0	0	0	0	0
ncbi_112736567	ncbi_112736567	0.0546512	0.0470079	0	0	0	0.0844323	0.147144	0.0183524	0.0506001	0.0917108	0	0
ncbi_112736600	ncbi_112736600	0.00220998	0.00157549	0	0	0	0.00209526	0	0	0	0	0	0
ncbi_112736603	ncbi_112736603	0.0515107	0.0351747	0	0.328591	0	0.0412486	0	0.0354455	0.0739532	0.0587692	0	0
ncbi_112736626	ncbi_112736626	0.110309	0.0766396	0	0	0	0.137567	0.0360464	0.066414	0.0814334	0.196977	0.266624	0.151999
ncbi_112736646	ncbi_112736646	0.0625512	0.0283994	0	0.23303	3.75657	0.0970716	0	0	0.0178686	0.0570079	0	0
ncbi_112736647	ncbi_112736647	0.0889412	0.0514322	0	0	0	0.112594	0.12049	0.0285383	0.101497	0.0528564	0.183513	0
ncbi_112736648	ncbi_112736648	0.0837217	0.0602853	0	0	0	0.100866	0.108661	0.00551417	0.0913129	0.00975435	0.183513	0.0260777
ncbi_112736649	ncbi_112736649	0.0903201	0.0766703	0	0	0	0.0700793	0	0.0447193	0.115839	0.140016	0	0
ncbi_112736659	ncbi_112736659	0.0178005	0.0159793	0	0	0	0.0170879	0	0.0257524	0.0124817	0	0	0
ncbi_112736664	ncbi_112736664	0.255992	0.181781	0	0	3.75657	0.19207	0	0.0997685	0.218184	0.215071	0	0.165747
ncbi_112736695	ncbi_112736695	0.388131	0.283639	0	0	0	0.330313	0.302743	0.149501	0.406683	0.147052	0	0.073109
ncbi_112732487	ncbi_112732487	0	0.00107842	0	0	0	0.00302176	0	0	0	0	0	0
ncbi_112736726	ncbi_112736726	0.000770961	0	0	0	0	0	0	0	0	0	0	0
ncbi_112736738	ncbi_112736738	0.0880275	0.0754443	0	0	0	0.0820719	0.0648307	0.111388	0.0703457	0.0599023	0	0
ncbi_112736745	ncbi_112736745	0.000934516	0	0	0	0	0	0	0	0	0	0	0
ncbi_112736748	ncbi_112736748	0.0290098	0.0372356	0	0	0	0.0434963	0	0.0222806	0.0144828	0	0	0
ncbi_112736754	ncbi_112736754	0.557086	0.401284	0.369549	0.318786	0	0.520504	0.268278	0.510685	0.704838	0.602924	0.65408	0.493934
ncbi_112736785	ncbi_112736785	0.328467	0.247742	0.629948	0	0	0.352464	0.287166	0.201759	0.232179	0.239184	0	0.106015
ncbi_112736787	ncbi_112736787	0.0962222	0.0604752	0	0	0	0.110661	0.0840598	0.0865299	0.0562409	0.0666532	0	0.192696
ncbi_112736792	ncbi_112736792	0.0423817	0.0311062	0	0	0	0.0386535	0.0249168	0.0248055	0.107211	0.0853824	0	0
ncbi_112736799	ncbi_112736799	0.00225513	0.0154354	0	0	0	0.00783252	0	0.0469727	0	0	0	0
ncbi_112736801	ncbi_112736801	0.0373986	0.0189216	0	0	0	0.0249642	0	0.0313422	0.0571296	0.00930111	0	0
ncbi_112736812	ncbi_112736812	0.155985	0.098983	0	0.239487	0	0.152828	0.057606	0.0690407	0.0986042	0.0747211	0	0.156238
ncbi_112736813	ncbi_112736813	0.123559	0.0849609	0	0	0	0.11328	0.115486	0.123433	0.172836	0.1208	0	0.188156
ncbi_112736814	ncbi_112736814	0.000948366	0.00107842	0	0	0	0.00510103	0.0207508	0	0.0163471	0	0	0
ncbi_112736855	ncbi_112736855	0.000839221	0	0	0	0	0	0	0	0	0	0	0
ncbi_112736891	ncbi_112736891	0.00862502	0.00159313	0	0	0	0.0176871	0.0275524	0	0.0122836	0	0	0
ncbi_112736892	ncbi_112736892	0.000893975	0.00157743	0	0	0	0	0	0	0	0	0	0
ncbi_112736913	ncbi_112736913	0.244454	0.21594	1.01613	0	0	0.13497	0.0399952	0.151847	0.116468	0.114427	0.293376	0.259572
ncbi_112736926	ncbi_112736926	0.373476	0.270403	0	0	0	0.492523	0.39679	0.388414	0.409567	0.501373	0	0.101102
ncbi_112736934	ncbi_112736934	0.986084	0.683176	0.661048	0.318786	0	0.728528	0.999507	1.01272	1.34441	0.748972	0.553051	0.79326
ncbi_112736941	ncbi_112736941	0.0143472	0.00779072	0	0	0	0.00796525	0	0	0.0145286	0.0344993	0	0.0256278
ncbi_112736952	ncbi_112736952	0.0907874	0.0681672	0	0.302371	0	0.10026	0.151939	0.0804429	0.0121316	0.0481314	0	0.0715354
ncbi_112737002	ncbi_112737002	0.409545	0.270166	0	0	0	0.366603	0.165252	0.318183	0.450782	0.206308	0	0.319516
ncbi_112737012	ncbi_112737012	0.13697	0.121427	0	0	0	0.123467	0	0.19876	0.167506	0.104288	0	0
ncbi_112737123	ncbi_112737123	0.0825483	0.0760545	0.319285	0	0	0.0800317	0.0727677	0.190904	0.11608	0.069449	0	0.0207162
ncbi_112737159	ncbi_112737159	0.0112925	0.0037109	0	0	0	0.0141789	0	0	0	0	0	0
ncbi_112737161	ncbi_112737161	0.0811843	0.0484202	0	0	0	0.0960684	0.171915	0.134	0.146461	0.0870336	0	0
ncbi_112737169	ncbi_112737169	0.0298683	0.017807	0	0	0	0.0468666	0	0	0.0246412	0.0546791	0	0.148996
ncbi_112737223	ncbi_112737223	0.0166023	0.0143851	0	0.328591	0	0.0201968	0	0.0222806	0.0621994	0.0195027	0	0.307521
ncbi_112737224	ncbi_112737224	0.0471837	0.0444741	0.288184	0	0	0.0582886	0.0558682	0.0207212	0.0356547	0.0819304	0	0.0972611
ncbi_112737243	ncbi_112737243	0.0716232	0.0490282	0	0	0	0.0789683	0.0854533	0.0459945	0.0742447	0.0704055	0	0
ncbi_112737256	ncbi_112737256	0.343583	0.303336	0.509527	0	0	0.280039	0.238223	0.205507	0.316722	0.2144	0	0.174226
ncbi_112737295	ncbi_112737295	0.000770961	0	0	0	0	0	0	0	0	0	0	0
ncbi_112737307	ncbi_112737307	0.151487	0.13672	0	0	0	0.12113	0.0273411	0.0839594	0.248069	0.112182	0	0.231158
ncbi_112737324	ncbi_112737324	0.0935959	0.0796984	0	0.37652	0	0.114569	0.117615	0.0286177	0.05729	0.0600915	0	0.126912
ncbi_112737409	ncbi_112737409	0.00228043	0	0	0	0	0	0	0	0	0.0115462	0	0
ncbi_112737430	ncbi_112737430	0.0023661	0	0	0	0	0.00475815	0	0	0	0	0	0
ncbi_112737460	ncbi_112737460	0.000800399	0.00187833	0	0	0	0	0	0	0	0	0	0
ncbi_112737483	ncbi_112737483	0.0101206	0.0050749	0	0	0	0	0	0	0	0	0	0
ncbi_112737496	ncbi_112737496	0.0178041	0.0226646	0	0	0	0.0112197	0	0.031607	0.0617337	0.0340639	0	0.151999
ncbi_112737521	ncbi_112737521	0.0166377	0.00660005	0	0	0	0	0	0	0.0124817	0.013472	0.418015	0
ncbi_112737541	ncbi_112737541	0.00418869	0	0	0	0	0.00275501	0	0	0	0	0	0
ncbi_112737542	ncbi_112737542	0.00329685	0.0117073	0	0	0	0.00716733	0	0	0	0.00825592	0	0
ncbi_112737556	ncbi_112737556	0.0700775	0.0485274	0.369549	0	0	0.0627122	0.22393	0.0477396	0.0862796	0.0301962	0.293376	0
ncbi_112737573	ncbi_112737573	0.0275586	0.0177683	0	0	0	0.0379893	0.0806382	0.0511866	0	0.00666369	0	0.0711202
ncbi_112735797	ncbi_112735797	0	0	0	0	0	0	0	0.00799384	0	0	0	0
ncbi_112737598	ncbi_112737598	0.00293422	0.00156203	0	0	0	0.0155547	0.0730189	0	0	0.0263214	0	0.0207162
ncbi_112735801	ncbi_112735801	0.00937775	0.0117243	0	0.328591	0	0.00647563	0	0	0.0839927	0.0529011	0	0
ncbi_112735803	ncbi_112735803	0.0635537	0.0378589	0	0	0	0.0398647	0	0.0268969	0	0.0272967	0	0
ncbi_112737639	ncbi_112737639	0.00591093	0.00343434	0	0	0	0	0	0	0	0.0280624	0	0
ncbi_112735810	ncbi_112735810	0.00450443	0.00393443	0	0	0	0	0	0	0.0544179	0	0	0
ncbi_112735812	ncbi_112735812	0.0090225	0.00192783	0	0	0	0.00669723	0	0.0251542	0	0	0	0
ncbi_112737698	ncbi_112737698	0.970997	0.681123	0.873412	0.382512	0	1.20035	0.608036	0.90307	1.70824	1.19215	0.850736	0.0715354
ncbi_112737714	ncbi_112737714	0.00896292	0.00330823	0	0.301541	0	0.00676824	0	0	0	0.00873634	0	0
ncbi_112737717	ncbi_112737717	0.071962	0.0743567	0	0	0	0.0653296	0	0.133342	0.0666155	0.0650767	0.304229	0
ncbi_112737722	ncbi_112737722	0	0	0	0	0	0	0	0	0	0.0117251	0	0
ncbi_112737744	ncbi_112737744	0.00228246	0	0	0	0	0.00833563	0	0	0	0	0	0
ncbi_112737747	ncbi_112737747	0.0225635	0.0108736	0	0	0	0.00718783	0	0.0209291	0	0.0290171	0	0
ncbi_112737766	ncbi_112737766	0.00624801	0.00367121	0	0	0	0.00843151	0	0	0	0	0	0
ncbi_112737825	ncbi_112737825	0.794575	0.636342	0.662665	0.328591	0	0.610912	0.430559	0.657819	0.882113	0.791717	0.359997	0.594306
ncbi_112737838	ncbi_112737838	1.14762	0.741672	1.23155	1.15667	0	1.05864	0.553886	0.880322	1.46329	0.968408	1.33136	0.371274
ncbi_112737891	ncbi_112737891	0.938085	0.639693	2.28896	0	3.01568	0.860127	0.522689	0.446523	2.04269	0.59045	0.667205	0.0947139
ncbi_112737904	ncbi_112737904	0.0160567	0.00834823	0	0	0	0.0306232	0.103086	0	0.0153506	0.0064785	0	0.182973
ncbi_112737987	ncbi_112737987	0.0223906	0.0132383	0.32113	0	0	0.0219102	0	0	0.026102	0.0597151	0	0
ncbi_112737995	ncbi_112737995	0.0119304	0.00453578	0	0	0	0.012916	0	0.032075	0.0387747	0	0	0
ncbi_112738003	ncbi_112738003	0.0869547	0.0584583	0	0	0	0.0849558	0.0233549	0.0180097	0.0442457	0.112986	0	0.152828
ncbi_112738067	ncbi_112738067	0.00236904	0.00356129	0	0	0	0	0	0	0	0	0	0
ncbi_112738093	ncbi_112738093	0	0	0	0	0	0	0	0	0.0109517	0	0	0
ncbi_112738099	ncbi_112738099	0.035786	0.0363743	0	0	0	0.0318935	0.0522316	0.0862177	0.0326157	0.0399512	0	0.0501608
ncbi_112738145	ncbi_112738145	0.00353052	0.00139518	0	0	0	0.0131418	0.117725	0	0.0112499	0	0.315159	0
ncbi_112738146	ncbi_112738146	0.0258129	0.015326	0	0	0	0.0373829	0.0203786	0	0.0370375	0.0682378	0	0
ncbi_112738155	ncbi_112738155	0.000766103	0.00174161	0	0	0	0	0	0	0.0474978	0	0	0
ncbi_112738157	ncbi_112738157	0.0498073	0.0214634	0	0.171206	0	0.0697189	0.0550582	0	0.0729307	0.0678487	0	0
ncbi_112738192	ncbi_112738192	0.549797	0.346957	1.17355	1.07281	0	0.39337	0.158331	0.216126	1.00355	0.543976	0.505233	0.306374
ncbi_112738199	ncbi_112738199	0.0318939	0.0209513	0	0	0	0.00295786	0	0	0.128003	0	0	0
ncbi_112738207	ncbi_112738207	0.0427248	0.0300903	0	0.905216	0	0.0462452	0.0815093	0	0.0105691	0	0.304229	0
ncbi_112738234	ncbi_112738234	0.00165122	0.00167331	0.319285	0	0	0.00177392	0	0	0	0	0	0
ncbi_112738266	ncbi_112738266	0.00772227	0.00412566	0	0	0	0.00979823	0	0	0	0.00723055	0	0
ncbi_112738306	ncbi_112738306	0	0.001912	0	0	0	0	0	0	0	0	0	0
ncbi_112738312	ncbi_112738312	0.0658393	0.0471305	0.714615	0	0	0.0943719	0.0560303	0.0297343	0.140664	0.190327	0	0.0501608
ncbi_112735913	ncbi_112735913	0.000844309	0	0	0	0	0	0	0	0	0	0	0
ncbi_112738326	ncbi_112738326	0.00141309	0	0	0	0	0	0	0	0	0	0	0
ncbi_112738367	ncbi_112738367	0.0124925	0.0132021	0	0	0	0.0134603	0.0876488	0.0205761	0.0386399	0	0	0
ncbi_112738371	ncbi_112738371	0.0888806	0.0889492	0	0	0	0.114866	0.0621558	0.0840349	0.0695537	0.153076	0	0.122091
ncbi_112732312	ncbi_112732312	0.0628211	0.0739556	0	0	0	0.0901644	0.0808215	0.0807162	0.104326	0.100397	0.272138	0.149678
ncbi_112732339	ncbi_112732339	0.122671	0.0921367	0.165289	0	0	0.0843778	0.178041	0.111101	0.489071	0.13581	0.183513	0.0292785
ncbi_112735963	ncbi_112735963	0.000860443	0	0	0	0	0	0	0	0	0	0	0
ncbi_112732357	ncbi_112732357	0.0153215	0.018433	0	0	0	0.0348047	0.0853791	0	0.0729257	0.00945552	0	0
ncbi_112732445	ncbi_112732445	0.0036308	0.00164641	0	0	0	0	0	0	0	0	0	0
ncbi_112732449	ncbi_112732449	0.00887023	0.00697076	0	0	0	0.00903407	0	0.0114407	0.0502867	0.00666369	0	0
ncbi_112732493	ncbi_112732493	0.00150378	0	0	0	0	0	0	0	0	0	0	0
ncbi_112732584	ncbi_112732584	0.240217	0.17485	0	0	0	0.111331	0.0318086	0.219058	0.274562	0.0807263	0.362476	0.200306
ncbi_112732659	ncbi_112732659	0.0588945	0.0429933	0	0	0	0.0498185	0.0240596	0.0313661	0.0275373	0.0409602	0	0
ncbi_112732736	ncbi_112732736	0.0321265	0.015384	0	0	0	0.00864323	0	0.0272712	0.0908462	0.011103	0	0
ncbi_112732833	ncbi_112732833	0.00764242	0.00646954	0	0	0	0.0105549	0	0	0.034896	0	0	0
ncbi_112732848	ncbi_112732848	0.490999	0.383788	0.393082	0	0	0.250885	0.0683096	0.55632	0.518008	0.26577	0.619021	0.288975
ncbi_112732886	ncbi_112732886	0.0013182	0.00148243	0	0	0	0	0.0472481	0	0	0	0	0
ncbi_112732895	ncbi_112732895	0.00201483	0.00489682	0	0	0	0.0098568	0	0	0.026102	0	0	0
ncbi_112732910	ncbi_112732910	0.0619253	0.0326837	0	0	0	0.0804706	0	0.0612338	0.171492	0.0244559	0	0
ncbi_112732909	ncbi_112732909	0.211746	0.181638	0	0.582312	0	0.241086	0.202391	0.223587	0.390992	0.228739	0.5618	0.142447
ncbi_112732926	ncbi_112732926	0.000568399	0.00160512	0	0	0	0	0	0	0.0144828	0	0	0
ncbi_112732946	ncbi_112732946	0.00374785	0.00896474	0	0	0	0.0131908	0.0205956	0.0266358	0.00930988	0.0305189	0	0
ncbi_112732947	ncbi_112732947	0.00698645	0.00709465	0.364431	0	0	0.00194673	0	0	0	0	0	0
ncbi_112732979	ncbi_112732979	0.0418743	0.034303	0	0.37652	0	0.0694404	0.0481191	0	0.0307783	0.00851682	0.387567	0
ncbi_112733040	ncbi_112733040	1.09038	0.815664	0.557139	0.627151	0	0.688664	0.547921	0.714825	1.88906	0.686571	1.72675	0.227979
ncbi_112733075	ncbi_112733075	0.212156	0.148353	0.245339	0	0	0.153648	0.0288692	0.227563	0.293426	0.11145	0	0.0207162
ncbi_112733100	ncbi_112733100	0.00833937	0.00456533	0	0	0	0.0209066	0.0216219	0	0	0.0197882	0	0
ncbi_112733139	ncbi_112733139	0.00682633	0.00699249	0	0	0	0.00346362	0	0	0.0123041	0	0	0
ncbi_112733180	ncbi_112733180	2.65866	1.90486	2.79908	3.30293	0	2.9646	3.46151	1.98243	2.44131	2.34958	2.06782	1.58753
ncbi_112733207	ncbi_112733207	0.00675218	0	0	0	0	0	0	0	0.0614965	0.00785674	0	0
ncbi_112733239	ncbi_112733239	0.00311254	0	0	0	0	0.0027461	0.0300974	0	0	0	0	0
ncbi_112733268	ncbi_112733268	0.0290001	0.0194209	0	0	0	0.00699962	0	0.0321502	0	0.0323107	0	0.152117
ncbi_112733296	ncbi_112733296	0.0433097	0.0417628	0	0	0	0.0547291	0.0223446	0	0.0413319	0.0887072	0	0
ncbi_112733305	ncbi_112733305	0.103122	0.0677927	0	0	0	0.160394	0.123851	0.119212	0.776727	0.281995	0	0.0683438
ncbi_112733343	ncbi_112733343	0.138971	0.0708604	0	0.302371	0	0.113592	0.284853	0.122499	0.153227	0.115177	0	0.231865
ncbi_112733363	ncbi_112733363	0.00190582	0.00148415	0	0	0	0.00728626	0	0	0	0.0293719	0	0
ncbi_112733408	ncbi_112733408	0.0314218	0.0283342	0	0	0	0.0393282	0.0207508	0	0.0537435	0.0205605	0	0
ncbi_112733437	ncbi_112733437	0.00600363	0	0	0	0	0.00142011	0	0	0.0269635	0	0	0
ncbi_112733441	ncbi_112733441	0.0127956	0.0163879	0	0	0	0.0136439	0	0	0	0	0	0
ncbi_112733456	ncbi_112733456	0.0448322	0.040313	0	0	0	0.0178114	0	0.0283028	0.314548	0.0131422	0	0
ncbi_112733484	ncbi_112733484	0.170017	0.13933	0	0	0	0.0493465	0	0.321466	0.121828	0.136474	0.609883	0
ncbi_112733489	ncbi_112733489	0.0187347	0.0103521	0	0	0	0.0142784	0.0372045	0	0.115028	0.0188884	0	0
ncbi_112735431	ncbi_112735431	0	0.00160311	0	0	0	0	0	0	0	0	0	0
ncbi_112733509	ncbi_112733509	0.00167487	0.00161525	0	0	0	0	0	0	0	0	0	0
ncbi_112733510	ncbi_112733510	0.00850934	0.00376752	0	0	0	0.0187161	0.102719	0	0	0.0134066	0	0
ncbi_112733519	ncbi_112733519	0.0692079	0.060557	0	0	0	0.075712	0.142426	0.00601817	0.153535	0.0668172	0.381942	0
ncbi_112733536	ncbi_112733536	0.265096	0.336246	0.585138	1.5958	0	0.357395	0.225029	0.217492	0.505242	0.440012	0.329359	0.0467939
ncbi_112733548	ncbi_112733548	0.00160966	0	0	0	0	0	0	0	0.0267867	0	0	0.0361568
ncbi_112733556	ncbi_112733556	0.044018	0.0220502	0	0	0	0.0457904	0.0249168	0.0280329	0.0743055	0.0229024	0	0
ncbi_112733590	ncbi_112733590	0.00375133	0.00390861	0	0	0	0	0	0.025387	0.0158162	0.0111681	0	0
ncbi_112736049	ncbi_112736049	0.00692572	0.00355364	0	0	0	0.00825473	0	0	0.0574959	0	0	0
ncbi_112733702	ncbi_112733702	0.0316378	0.0321272	0	0.5354	0	0.0685828	0.197051	0	0.0224654	0.0576658	0.387567	0.140455
ncbi_112733716	ncbi_112733716	0.0126024	0.00491704	0	0	0	0	0	0	0.021282	0	0	0
ncbi_112735480	ncbi_112735480	0.00113613	0	0	0	0	0	0	0	0	0	0	0
ncbi_112733752	ncbi_112733752	0.00554994	0.00510546	0	0	0	0.00627142	0	0	0	0	0	0
ncbi_112733766	ncbi_112733766	0.0020953	0.00255932	0.292569	0	0	0	0	0.00567852	0.0110804	0	0	0
ncbi_112733775	ncbi_112733775	0.00251171	0.00173218	0	0	0	0.00953071	0	0	0.0148335	0	0	0
ncbi_112733809	ncbi_112733809	0.00561428	0.00687064	0	0	0	0.00636237	0	0	0	0.0309815	0	0
ncbi_112733832	ncbi_112733832	0.0113493	0.00185788	0	0	0	0.00743213	0	0	0.0330338	0.0262588	0	0
ncbi_112733849	ncbi_112733849	0.00927565	0.0119826	0	0	0	0.0116618	0	0	0.022094	0.0269374	0	0.0207162
ncbi_112736058	ncbi_112736058	0	0	0	0	0	0.00242023	0	0	0	0	0	0
ncbi_112733890	ncbi_112733890	0.000597154	0.00131089	0	0	0	0	0	0	0	0	0	0
ncbi_112733907	ncbi_112733907	0.000703999	0.00187695	0	0	0	0.01045	0	0	0	0	0	0
ncbi_112733947	ncbi_112733947	0.0560598	0.0518718	0.369549	0	0	0.0340558	0.0799278	0.120135	0.0307783	0.12417	0	0.195719
ncbi_112733997	ncbi_112733997	0.0246303	0.0176838	0	0	0	0.0699534	0.161627	0	0.0191583	0	0	0.155907
ncbi_112734002	ncbi_112734002	0.011383	0.00645176	0	0	0	0.00263708	0	0	0.0124817	0.0238552	0	0.126912
ncbi_112734023	ncbi_112734023	0.00112799	0.00200326	0	0	0	0.00213284	0	0	0.0124817	0	0	0
ncbi_112734039	ncbi_112734039	0.0343149	0.0368753	0	0	0	0.0333505	0.0256262	0.0299507	0.0104713	0.0766035	0	0
ncbi_112734040	ncbi_112734040	0.259176	0.176831	0	0.502171	0	0.320195	0.916152	0.21661	0.175574	0.219344	0	0.362667
ncbi_112734054	ncbi_112734054	0.00327098	0.00199701	0	0	0	0	0	0	0	0	0	0
ncbi_112734056	ncbi_112734056	0.00624784	0.00326809	0	0	0	0	0	0	0.0130348	0	0	0
ncbi_112736073	ncbi_112736073	0.000473814	0.00179283	0	0	0	0.0150068	0.0535705	0	0	0	0	0
ncbi_112734070	ncbi_112734070	0.00500602	0.00727011	0	0	0	0.00234436	0	0	0.0241343	0.0330237	0	0
ncbi_112734084	ncbi_112734084	0.000504693	0.00174636	0	0	0	0	0	0	0	0	0	0
ncbi_112734088	ncbi_112734088	0.17127	0.104076	0	0	0	0.173753	0.0711968	0.0939623	0.199076	0.350705	0	0.383987
ncbi_112734098	ncbi_112734098	0.00487292	0.00188803	0	0	0	0.0018892	0	0	0.129378	0	0	0
ncbi_112734100	ncbi_112734100	0.0936879	0.0533288	0	0	0	0.095308	0	0.0310115	0.0691572	0.106843	0	0
ncbi_112734102	ncbi_112734102	0.0294389	0.0130472	0	0	0	0.0444515	0.0879142	0	0.0521697	0	0.387567	0
ncbi_112734106	ncbi_112734106	0.926176	0.569562	1.78711	0	0	0.674017	0.259859	0.735798	0.979681	0.580247	0	0.0718236
ncbi_112734113	ncbi_112734113	0.0331374	0.0223298	0	0	0	0.0251695	0	0	0.12499	0.0314018	0	0
ncbi_112734141	ncbi_112734141	0.00721071	0.0102634	0	0	0	0.0131107	0	0	0	0	0	0
ncbi_112734144	ncbi_112734144	0.00224708	0	0	0	0	0.00311191	0	0	0	0	0	0
ncbi_112734171	ncbi_112734171	0.0971696	0.0580141	0	0	0	0.0936244	0.0317033	0.0570941	0.122309	0.0353245	0	0.146109
ncbi_112734202	ncbi_112734202	0.287566	0.217699	0.933045	0.931672	0	0.426838	0.482613	0.0540495	0.365684	0.307954	0	0.170218
ncbi_112734221	ncbi_112734221	0.22459	0.187276	0.319285	0	0	0.140162	0.045296	0.32718	0.246924	0.204479	0.310145	0.369941
ncbi_112734289	ncbi_112734289	0.0362631	0.0209198	0	0	0	0.0341886	0.0318086	0	0.0319667	0.028145	0	0.0405791
ncbi_112734291	ncbi_112734291	0.207175	0.157282	0.761615	0.518586	0	0.18383	0.102715	0.121841	0.17621	0.250937	0	0.147628
ncbi_112734326	ncbi_112734326	0.443575	0.34167	0.56165	0	0	0.35335	0.227656	0.456416	0.731826	0.442652	0.418015	0.0292785
ncbi_112734361	ncbi_112734361	0.0847091	0.0639151	0	0	0	0.0614482	0.135217	0.195529	0.0941344	0.0855466	0	0.0728806
ncbi_112734384	ncbi_112734384	0.200656	0.165272	0.288184	0	0	0.269301	0.156691	0.117191	0.542988	0.216937	0	0.160432
ncbi_112734425	ncbi_112734425	0.522235	0.42385	1.08968	0.42735	0	0.602339	0.363797	0.659737	0.938552	0.806054	0.533248	0.497286
ncbi_112734471	ncbi_112734471	0.00548399	0.002337	0	0	0	0.00284124	0	0	0.0387246	0	0	0
ncbi_112734494	ncbi_112734494	0.0737979	0.049681	0	0	0	0.10606	0.134788	0.0347157	0.0497822	0.0798038	0	0.0728806
ncbi_112734505	ncbi_112734505	0.050809	0.0451309	0	0	0	0.0235892	0	0.0886504	0.00981046	0.094602	0	0
ncbi_112734519	ncbi_112734519	0.00320326	0	0	0	0	0.00427868	0	0	0	0	0	0
ncbi_112734556	ncbi_112734556	2.33984	1.63295	1.63382	1.78185	0	2.38457	1.40891	1.99579	3.77962	2.54172	1.23597	0.416402
ncbi_112734648	ncbi_112734648	0.00222467	0	0	0	0	0	0	0	0	0	0	0
ncbi_112734678	ncbi_112734678	0.686274	0.502586	1.02741	0.318786	0	0.829192	0.662574	0.459167	0.914152	0.730412	1.48907	0.657611
ncbi_112734696	ncbi_112734696	0.0708276	0.0500766	0	0	0	0.0778322	0.0220226	0	0.2635	0.056795	0.272138	0
ncbi_112734697	ncbi_112734697	0.480414	0.340384	0.165289	0	0	0.428671	0.401534	0.357716	0.365681	0.506	0	0.216063
ncbi_112734733	ncbi_112734733	0.023904	0.0194265	0	0	0	0.0339447	0.0586822	0	0.0295029	0.0370641	0	0.448951
ncbi_112734756	ncbi_112734756	0.00664351	0.00453622	0	0	0	0.0140845	0	0.00799384	0	0	0	0
ncbi_112734772	ncbi_112734772	0.233944	0.151676	0.277932	0.684882	0	0.266899	0.214095	0.0342828	0.519701	0.421829	0	0.299728
ncbi_112734788	ncbi_112734788	0.00670552	0.00831739	0	0	0	0.00766776	0	0	0.0153506	0.056893	0	0
ncbi_112734791	ncbi_112734791	0.00567491	0.00983728	0	0	0	0.0183164	0	0	0.0373187	0	0	0
ncbi_112736111	ncbi_112736111	0.00469637	0.00176441	0	0	0	0.00550236	0	0	0	0	0	0
ncbi_112734818	ncbi_112734818	0.141573	0.113665	0	0	0	0.155059	0.192793	0.0454541	0.141521	0.144458	0	0.178194
ncbi_112734860	ncbi_112734860	0.00230237	0	0	0	0	0	0	0	0	0.0111681	0	0
ncbi_112734864	ncbi_112734864	0.162878	0.126907	0.410628	0.598557	0	0.209078	0.0767527	0.171237	0.19759	0.225358	0	0
ncbi_112734872	ncbi_112734872	0.00737154	0.0124845	0	0	0	0.00815553	0	0	0	0	0	0
ncbi_112734910	ncbi_112734910	0.000909353	0	0	0	0	0	0	0	0	0.00607261	0	0
ncbi_112734925	ncbi_112734925	0.0413655	0.022191	0	0	0	0.0332327	0	0.0503612	0.021282	0.0389624	0	0
ncbi_112734943	ncbi_112734943	1.48463	1.00489	1.56303	0.774052	0	1.44795	0.697407	1.22586	2.33536	0.89947	1.12326	0.650083
ncbi_112736117	ncbi_112736117	0.038157	0.0465043	0	0	0	0.0274812	0	0.0493627	0.12056	0.0393374	0	0
ncbi_112734953	ncbi_112734953	0.00809426	0.00671305	0	0	0	0.0103666	0	0.033001	0	0	0	0
ncbi_112734976	ncbi_112734976	0.727523	0.577305	1.24713	0.1998	3.75657	0.549238	0.151798	0.496678	0.674699	0.498101	0	1.10121
ncbi_112734996	ncbi_112734996	0.898595	0.701152	0.369549	0	0	0.972314	0.866629	0.500346	0.432159	0.816962	0.591345	1.26435
ncbi_112740836	ncbi_112740836	0.0122883	0.0108241	0	0.1998	0	0.012629	0.0220226	0.0248055	0	0.00955363	0	0
ncbi_112740837	ncbi_112740837	0.00142422	0	0	0	0	0	0	0.0199575	0	0	0	0
ncbi_112740847	ncbi_112740847	0.101469	0.0705836	0	0.37652	0	0.0797721	0.090554	0.0584041	0.0867434	0.139232	0	0.243213
ncbi_112740848	ncbi_112740848	0.40532	0.279832	0	0	0	0.324184	0.235975	0.372923	0.487247	0.575312	0.576367	0.137406
ncbi_112740905	ncbi_112740905	0.000553645	0	0	0	0	0	0	0	0.0261671	0	0	0
ncbi_112740910	ncbi_112740910	0.0171584	0.015063	0	0	0	0.0193093	0	0	0.0711251	0.0251016	0	0.0207162
ncbi_112740929	ncbi_112740929	0.00250331	0.00179661	0	0	0	0.0059866	0	0	0	0	0	0.0833667
ncbi_112740940	ncbi_112740940	0.00570011	0.00515426	0	0	0	0.00827137	0	0	0	0.00859499	0	0
ncbi_112741039	ncbi_112741039	0.391212	0.277016	0.345066	0	0	0.285182	0.272914	0.2396	0.543679	0.294382	0	0.0974049
ncbi_112741041	ncbi_112741041	0.0233435	0.0132188	0	0	0	0.0118885	0	0.0312707	0.0242206	0.0174023	0	0
ncbi_112741043	ncbi_112741043	0.0848921	0.0435675	0	0.382512	0	0.0795987	0.0538561	0.0905376	0.059519	0.0521334	0.719994	0.175306
ncbi_112741045	ncbi_112741045	0.0891662	0.0555913	0	0	0	0.0235093	0.0754422	0	0.0830612	0.0875323	0	0.245847
ncbi_112741078	ncbi_112741078	0.0738763	0.0659139	0	0	0	0.0582947	0.0398899	0	0.125456	0.158598	0	0
ncbi_112741083	ncbi_112741083	0.142524	0.113593	0.369549	0	0	0.132234	0.0481191	0.131281	0.0857551	0.232318	0.293376	0.106554
ncbi_112741104	ncbi_112741104	0.137732	0.105975	0.647481	0.23303	0	0.0835884	0.0873936	0.0826877	0.284126	0.115325	0	0.084626
ncbi_112741130	ncbi_112741130	0.0295457	0.0330725	0	0.1998	0	0.0251399	0.0243822	0.0301261	0.0142887	0.00754659	0	0
ncbi_112741169	ncbi_112741169	0.0016695	0.00140978	0	0	0	0.0017126	0	0.0217852	0	0.0388801	0	0
ncbi_112741182	ncbi_112741182	0.0252017	0.0280993	0	0	0	0.0403162	0.0796554	0.0320251	0.0132152	0.0664945	0	0
ncbi_112741214	ncbi_112741214	0.0408918	0.0206149	0	0	0	0.0348374	0.0226367	0.100097	0.0105691	0.0128515	0	0
ncbi_112740240	ncbi_112740240	0.00330316	0	0	0	0	0	0	0	0	0	0	0
ncbi_112741237	ncbi_112741237	5.00461	4.31045	7.00906	3.17263	0	4.9035	2.94775	5.37935	7.2578	5.13912	5.58425	3.04578
ncbi_112741278	ncbi_112741278	0.221164	0.231005	0	0.171206	0	0.267803	0.0703114	0.17686	0.270186	0.112628	0.53217	0.4282
ncbi_112741313	ncbi_112741313	0.315947	0.20848	0.242365	0	0	0.301923	0.154202	0.245785	0.33893	0.119499	0	0.0414323
ncbi_112741322	ncbi_112741322	0.062093	0.0300353	0	0.171206	0	0.0381293	0	0.0485902	0.0218566	0.0482275	0	0.0256278
ncbi_112741324	ncbi_112741324	0.0209582	0.027973	0	0	0	0.0217066	0.0244873	0	0.0106503	0.0139976	0	0
ncbi_112741335	ncbi_112741335	0.00283847	0.00308552	0	0	0	0.00171606	0	0	0	0	0	0
ncbi_112741333	ncbi_112741333	0.00855466	0.016948	0	0	0	0.00643498	0	0.0262116	0.0320113	0.0435028	0	0
ncbi_112741377	ncbi_112741377	0.0904262	0.0656189	0.288184	0	0	0.0936936	0.088492	0.152368	0.138847	0.0453516	0.329359	0.189527
ncbi_112741376	ncbi_112741376	0.0744755	0.0479474	0	0	0	0.0721982	0.159569	0.0180097	0.0654031	0.0284471	0	0.0512556
ncbi_112742192	ncbi_112742192	0.0303899	0.0178077	0	0	0	0.0356175	0.110873	0	0.0570508	0.0187729	0	0.0256278
ncbi_114925126	ncbi_114925126	0.0624723	0.0408619	0	0	0	0.0520508	0.0595539	0	0.107488	0.115413	0	0
ncbi_112740258	ncbi_112740258	0.00311085	0.00401884	0	0	0	0	0	0	0	0	0	0
ncbi_112741461	ncbi_112741461	0.00462164	0.00558535	0	0	0	0.00170965	0	0	0.0198192	0.0064785	0	0
ncbi_112741527	ncbi_112741527	0.0677666	0.0589691	0	0	0	0.0806082	0.0462545	0.0967969	0.124975	0.0555586	0	0
ncbi_112741534	ncbi_112741534	0	0.00154506	0	0	0	0	0	0	0	0	0	0
ncbi_112741608	ncbi_112741608	0.0945039	0.0746156	0.38477	0	0	0.126365	0.0468775	0.0711065	0.236289	0.237706	0	0
ncbi_112741671	ncbi_112741671	0.0172243	0.0170806	0	0	0	0.0347393	0.178305	0	0.0413319	0.0129701	0	0.186033
ncbi_112741680	ncbi_112741680	0.00756955	0.00196031	0	0	0	0.0106124	0	0.0250014	0.068188	0	0	0
ncbi_112741683	ncbi_112741683	0.0352135	0.0148277	0	0	0	0.0190974	0.0426703	0.0285185	0.0112499	0.0324556	0	0
ncbi_112741710	ncbi_112741710	0.177948	0.104569	0.319285	0	0	0.113799	0	0.112746	0.177713	0.126238	0	0.0833667
ncbi_112741724	ncbi_112741724	0.00181602	0	0	0	0	0	0	0	0	0	0	0
ncbi_112741798	ncbi_112741798	0.000822046	0	0	0	0	0	0	0	0	0.0269374	0	0
ncbi_112740325	ncbi_112740325	0.0545049	0.043796	0.245339	0	0	0.0222531	0	0.0608359	0.0299917	0.00825592	0.362476	0.0260777
ncbi_112741912	ncbi_112741912	0.194932	0.125394	0.303767	0	0	0.0918208	0.0558587	0.0950839	0.270995	0.0955018	0	0
ncbi_112741929	ncbi_112741929	0.00339295	0.010072	0	0	0	0.00964885	0	0.079451	0	0	0	0
ncbi_112741934	ncbi_112741934	0.0465471	0.0478	0	0	0	0.0741543	0.0223446	0	0.0454688	0.0538446	0	0
ncbi_112742011	ncbi_112742011	0.00268824	0.00131156	0	0	0	0	0	0	0.0131537	0	0	0
ncbi_112742082	ncbi_112742082	0	0	0	0	0	0	0	0	0.0213129	0	0	0
ncbi_112742109	ncbi_112742109	0.0148747	0.00556611	0	0	0	0.00689365	0	0	0	0.0290019	0	0
ncbi_112742700	ncbi_112742700	0.000701561	0.00180293	0	0	0	0	0	0	0	0	0	0
ncbi_112742893	ncbi_112742893	0.00779511	0.00506794	0	0	0	0.00385308	0	0	0	0	0	0
ncbi_112743208	ncbi_112743208	0.00648328	0.00107978	0	0	0	0.0191111	0	0	0	0.00817529	0	0
ncbi_112743220	ncbi_112743220	0.000938846	0	0	0	0	0	0	0	0	0	0	0
ncbi_112743555	ncbi_112743555	0.00741376	0.0075593	0	0	0	0.00753428	0.0203786	0	0.0136621	0.00755588	0	0
ncbi_112743571	ncbi_112743571	0.000917589	0	0	0	0	0.018281	0	0	0	0	0	0
ncbi_112743573	ncbi_112743573	0.0256062	0.0159477	0	0.318786	0	0.0118558	0	0	0.0279014	0.0064785	0	0
ncbi_112743620	ncbi_112743620	0.0666062	0.0503312	0.364431	0	0	0.0283476	0.0213377	0.0220774	0.0476184	0.0317156	0	0
ncbi_112743644	ncbi_112743644	0.0899795	0.0828206	0	0.318786	0	0.0528406	0.0268406	0.0979131	0.167123	0.102654	0.346488	0.0361568
ncbi_112740498	ncbi_112740498	0.00117275	0	0	0	0	0.00802464	0	0	0	0.0214558	0	0
ncbi_112743657	ncbi_112743657	3.19536	2.65833	2.77396	4.02115	3.01568	4.30451	3.1029	2.32261	3.70154	2.76962	3.93923	0.954238
ncbi_112742911	ncbi_112742911	0.0182311	0.0106297	0	0	0	0.0112442	0	0.0269145	0.0138109	0.0413372	0	0
ncbi_112743721	ncbi_112743721	0.00121043	0	0	0	0	0	0	0	0	0	0	0
ncbi_112743858	ncbi_112743858	0.0014066	0.00182478	0	0	0	0.0133818	0.0261684	0	0	0	0	0
ncbi_112743909	ncbi_112743909	0.0113386	0.00305529	0	0	0	0.0178958	0	0.0601284	0.0138109	0.00723055	0	0.178741
ncbi_112743919	ncbi_112743919	0.000586779	0	0	0	0	0	0	0	0	0	0	0
ncbi_112743965	ncbi_112743965	0.0120875	0.0156296	0.139431	0	0	0.00592536	0	0	0	0	0	0
ncbi_112743969	ncbi_112743969	0.0250537	0.0160068	0	0	0	0.00537547	0	0.0266358	0.0328685	0	0	0
ncbi_112744017	ncbi_112744017	0.0368881	0.0344777	0	0	0	0.10551	0.0970818	0	0	0.0841996	0	0
ncbi_112744089	ncbi_112744089	0.0741447	0.0477473	0.165289	0	0	0.0809291	0.0800245	0	0.0405207	0.0463877	0	0
ncbi_112744154	ncbi_112744154	0.0346466	0.0310176	0	0	0	0.0497607	0.0534991	0.0753791	0.0808175	0.0714469	0	0
ncbi_112744204	ncbi_112744204	0.997899	0.7578	0.637634	0.318786	0	0.952358	0.638647	0.782967	1.9144	1.3253	2.4229	0.696942
ncbi_112744207	ncbi_112744207	0	0.00147815	0	0	0	0	0	0	0	0	0	0
ncbi_112744252	ncbi_112744252	0.0666599	0.0534456	0.739645	0	0	0.0492282	0.0318086	0.046146	0.0122836	0.0769044	0	0.0713272
ncbi_112744257	ncbi_112744257	0.0132806	0.011991	0	0	0	0.0265468	0.0495148	0	0.013462	0.0344871	0	0.0405791
ncbi_112744292	ncbi_112744292	0.000586496	0	0	0	0	0	0	0	0	0	0	0
ncbi_112744385	ncbi_112744385	0.141467	0.142148	0	0	0	0.104298	0.051435	0.126183	0.0930487	0.13981	0.411454	0.229067
ncbi_112744407	ncbi_112744407	0.0365675	0.0194078	0	0	0	0.0317007	0	0.0147288	0.0288748	0.0310061	0	0
ncbi_112744408	ncbi_112744408	0.000352407	0	0	0	0	0	0	0	0	0	0	0
ncbi_112744428	ncbi_112744428	0.0635244	0.0551882	0	0	0	0.0463845	0.066115	0.0250014	0	0.043628	0	0
ncbi_112744490	ncbi_112744490	0.00425124	0.00291268	0	0	0	0	0	0	0	0	0	0
ncbi_112740680	ncbi_112740680	0.000591058	0	0	0	0	0	0	0	0	0	0	0
ncbi_112744491	ncbi_112744491	0.043389	0.0266424	0	0	0	0.0346426	0.0303486	0.023382	0.0698001	0.0672176	0	0.301112
ncbi_112744515	ncbi_112744515	0.257158	0.231287	0	0	0	0.167643	0.228208	0.0962685	0.376082	0.115852	0.272138	0.350004
ncbi_112744592	ncbi_112744592	0.0383845	0.021988	0	0	0	0.0200855	0	0.061671	0.0198192	0.0226315	0	0.0256278
ncbi_112744634	ncbi_112744634	0.0184765	0.0158169	0	0	0	0.030773	0	0	0	0.00825592	0	0
ncbi_112740699	ncbi_112740699	0.000944682	0	0	0	0	0	0	0	0	0	0	0
ncbi_112744652	ncbi_112744652	0.0423254	0.0340732	0	0	0	0.0352728	0.0426703	0.0807723	0.0310851	0.0135049	0	0.0207162
ncbi_112744676	ncbi_112744676	0.0175152	0.0131393	0	0	0	0.0108053	0	0	0.0661537	0	0	0
ncbi_112744683	ncbi_112744683	0.000545204	0	0	0	0	0	0	0	0	0	0	0
ncbi_112748169	ncbi_112748169	0.0517713	0.0750678	0	0	0	0.108812	0.052454	0.0288585	0.0431181	0.0636402	0	0
ncbi_112748192	ncbi_112748192	0.0170384	0.0100447	0	0	0	0.00916039	0	0	0.0768501	0	0	0
ncbi_112748272	ncbi_112748272	0.0421257	0.0243724	0	0	0	0.0215257	0.0372045	0.0611009	0.0142887	0.0521229	0	0
ncbi_112748289	ncbi_112748289	0.000877205	0	0	0	0	0	0	0	0	0	0	0
ncbi_112748376	ncbi_112748376	0.276645	0.201926	0	0.1998	0	0.304993	0.199009	0.23978	0.883693	0.468624	0.546507	0.190143
ncbi_112748389	ncbi_112748389	0.000946152	0.00160713	0	0	0	0	0	0.0229133	0	0	0	0.0436021
ncbi_112748477	ncbi_112748477	0.161288	0.120505	0.369549	0	0	0.165926	0.172354	0.0903545	0.256231	0.137858	0	0
ncbi_112748538	ncbi_112748538	0.366945	0.254329	0.278862	0.42735	3.75657	0.695433	1.28086	0.206527	0.559571	0.715737	0	0.151473
ncbi_112748547	ncbi_112748547	0.00666684	0.00706021	0	0	0	0.0065043	0	0.0272351	0.0413319	0.00858564	0	0
ncbi_112748627	ncbi_112748627	0.0840734	0.0479376	0	0	0	0.129442	0.0907224	0.0239257	0.0279714	0.16291	0	0
ncbi_112748646	ncbi_112748646	0.465323	0.260307	0	0.328591	0	0.639275	0.552759	0.160602	0.2196	0.466071	0	0.0436021
ncbi_112748670	ncbi_112748670	2.78546	2.2202	3.09175	0.962751	0	2.17295	1.24886	2.43371	4.38992	2.57766	0.812614	1.41595
ncbi_112748742	ncbi_112748742	0.00646145	0.00533635	0	0	0	0.00342356	0	0	0	0.028145	0	0
ncbi_112748744	ncbi_112748744	0.0443154	0.0487398	0	0	0	0.0982364	0.0590443	0.0661791	0.0898465	0.0472667	0	0.0361568
ncbi_112748770	ncbi_112748770	0.000987657	0	0	0	0	0	0	0	0.0137284	0	0	0
ncbi_112748790	ncbi_112748790	0.00936926	0.0058319	0	0	0	0.00420405	0.0432324	0	0.0775863	0.0117251	0	0
ncbi_112748869	ncbi_112748869	0	0	0	0	0	0	0	0	0	0.00809029	0	0.0361568
ncbi_112748974	ncbi_112748974	0.683552	0.471131	0.691227	0.489993	0	0.56548	0.45639	0.603171	0.546319	0.560224	0.362976	0.317097
ncbi_112747869	ncbi_112747869	0.00171833	0	0	0	0	0.00199909	0	0	0	0	0	0
ncbi_112749035	ncbi_112749035	0.08298	0.0686593	0	0	0	0.0627453	0.106819	0.154821	0.159154	0.0588476	0	0
ncbi_112749038	ncbi_112749038	0.0080426	0.00351274	0	0	0	0	0	0.0244372	0.0810916	0.0536664	0	0
ncbi_112749043	ncbi_112749043	0.822419	0.682788	0.432	0.318786	0	0.741849	0.339863	1.0863	1.79079	1.04135	0.828031	0.545489
ncbi_112749179	ncbi_112749179	0.00140747	0.00131156	0	0	0	0.00173206	0.0318086	0	0	0	0	0
ncbi_112749188	ncbi_112749188	0.00487035	0.00414539	0	0	0	0.00838871	0.0317033	0.00558527	0	0	0	0
ncbi_112749233	ncbi_112749233	0.0176033	0.0128267	0	0	0	0.00175171	0	0.0577601	0.0487878	0	0	0
ncbi_112749482	ncbi_112749482	0.00220824	0.00402136	0	0	0	0.0016797	0	0	0.0148335	0	0	0
ncbi_112749499	ncbi_112749499	0.038171	0.0295229	0	0	0	0.0352956	0.177474	0.0201135	0.0689049	0.0353684	0	0.209835
ncbi_112749507	ncbi_112749507	0.00981653	0.0155997	0	0	0	0.00867041	0.0477426	0	0.0239509	0	0	0
ncbi_112749512	ncbi_112749512	0.0103332	0.00474751	0	0	0	0.0213688	0	0	0.0244446	0	0	0
ncbi_112749516	ncbi_112749516	0.252301	0.245318	0.139431	0	0	0.211321	0.159343	0.417933	0.38951	0.256362	0	0.196817
ncbi_112747923	ncbi_112747923	0	0	0	0	0	0.0034778	0	0	0	0	0	0
ncbi_112749537	ncbi_112749537	0.0313715	0.012882	0	0	0	0.0148796	0.122829	0.0541918	0.0239509	0	0	1.69707
ncbi_112746891	ncbi_112746891	0.0026269	0.0019877	0	0	0	0	0	0	0	0	0	0
ncbi_112749542	ncbi_112749542	0.000920368	0.00200013	0	0	0	0	0.265523	0	0	0	0	0.073109
ncbi_112749550	ncbi_112749550	0.0774662	0.041489	0.683716	0	0	0.0507753	0.0816395	0.0286975	0.107741	0.052094	0	0.0683438
ncbi_112749594	ncbi_112749594	0.000591058	0	0	0	0	0	0	0	0	0	0	0
ncbi_112749622	ncbi_112749622	0.0844692	0.0373853	0	0.318786	0	0.0738279	0.0465626	0.0865669	0.114466	0.0847011	0	0.0713272
ncbi_112749639	ncbi_112749639	0.325973	0.211469	0	0.382512	0	0.323268	0.251851	0.235197	0.408791	0.339716	0	0.237168
ncbi_112749640	ncbi_112749640	0	0.00179787	0	0	0	0.00154183	0	0	0	0	0	0
ncbi_112749663	ncbi_112749663	0.000960352	0	0	0	0	0	0	0	0	0	0	0
ncbi_112749675	ncbi_112749675	0.00337665	0.00342375	0	0	0	0.0157178	0	0	0	0	0	0.0791596
ncbi_112749686	ncbi_112749686	0.00564046	0.00498411	0	0	0	0.00352469	0	0	0.0120461	0.0112112	0	0
ncbi_112749707	ncbi_112749707	0.000912082	0	0	0	0	0	0	0	0	0	0	0.0711202
ncbi_112749715	ncbi_112749715	0.00530487	0.00195881	0	0	0	0.00697806	0	0	0	0	0	0
ncbi_112746910	ncbi_112746910	0.00308305	0.00704354	0	0	0	0	0	0	0	0	0	0
ncbi_112749718	ncbi_112749718	0.111578	0.0767309	0	0.657181	0	0.15835	0.182003	0.151031	0.243565	0.178473	0	0.120783
ncbi_112749738	ncbi_112749738	0.000652957	0	0	0	0	0.00898074	0	0	0	0	0	0
ncbi_112749755	ncbi_112749755	0.102786	0.0606446	0	0.328591	0	0.145914	0.129381	0.0264645	0.0356681	0.0948878	0	0.0260777
ncbi_112749763	ncbi_112749763	0.0703598	0.0287069	0	0	0	0.104869	0.0551733	0	0.235884	0.0855567	0	0.295202
ncbi_112749764	ncbi_112749764	0	0.00167331	0	0	0	0	0	0	0	0	0	0
ncbi_112749776	ncbi_112749776	0.000832743	0	0	0	0	0	0	0	0.0223494	0.0381917	0	0
ncbi_112749800	ncbi_112749800	0.0450526	0.0417534	0	0	0	0.0674268	0.0741447	0.0563329	0.0320658	0.0460141	0	0
ncbi_112749818	ncbi_112749818	0.0886125	0.0665644	0	0	0	0.0996762	0.0372045	0.017026	0.0217368	0.114451	0	0.0207162
ncbi_112749820	ncbi_112749820	0.000995746	0.00197391	0	0	0	0	0	0	0	0	0	0
ncbi_112749828	ncbi_112749828	0.111025	0.0846947	0.39185	0	0	0.114941	0.0580905	0.106661	0.418433	0.161061	0	0.146109
ncbi_112749908	ncbi_112749908	0.237968	0.143955	0.139431	0	0	0.151178	0.0450829	0.129405	0.2991	0.168624	0.227941	0
ncbi_112746928	ncbi_112746928	0.000803573	0.00341264	0	0	0	0.00270118	0	0	0	0	0	0
ncbi_112750066	ncbi_112750066	0.0632799	0.0616089	0	0.1998	0	0.0765631	0.0837429	0.0450892	0.0754551	0.144055	0	0
ncbi_112750115	ncbi_112750115	0.038915	0.029364	0	0	0	0.0292538	0.0249168	0.0461931	0.119673	0.0165713	0	0
ncbi_112750172	ncbi_112750172	0.108662	0.058137	0	0	0	0.0778683	0.149854	0.0791724	0.231899	0.151195	0	0
ncbi_112750215	ncbi_112750215	0.0136958	0.00714985	0	0	0	0.00223508	0	0	0	0	0	0
ncbi_112750230	ncbi_112750230	0.0197749	0.0122329	0	0	0	0.0168869	0	0.0833021	0	0.0320282	0	0
ncbi_112750236	ncbi_112750236	0.136943	0.112096	0.277932	0.774052	0	0.0641183	0	0.105112	0.1206	0.113597	0.293376	0.0713272
ncbi_112750307	ncbi_112750307	0.347965	0.314142	0	0	0	0.215345	0.109745	0.589854	0.244807	0.202281	0.329359	0
ncbi_112750308	ncbi_112750308	0.00227867	0	0	0	0	0	0	0	0.0304596	0.0320468	0	0
ncbi_112750352	ncbi_112750352	0.00928758	0.00197849	0	0	0	0.0097079	0	0	0	0	0	0
ncbi_112750369	ncbi_112750369	0.00981698	0.00818984	0	0	0	0.00808128	0	0.0220066	0.0264965	0.00843104	0	0
ncbi_112750381	ncbi_112750381	0.0100142	0.00818346	0.39185	0	0	0.0105444	0	0	0.0826951	0.0139976	0	0
ncbi_112747066	ncbi_112747066	0	0.00196181	0	0	0	0	0	0	0	0	0	0
ncbi_112750396	ncbi_112750396	0.0060274	0	0	0	0	0.00670271	0	0	0	0	0	0
ncbi_112750435	ncbi_112750435	0.0695988	0.0691024	0	0	0	0.058098	0.0243822	0.0811015	0.111596	0.0541446	0	0.084626
ncbi_112748672	ncbi_112748672	0.00879314	0.00383688	0	0	0	0.0128568	0	0	0	0.00955363	0	0
ncbi_112750491	ncbi_112750491	0.00331403	0.0065091	0	0	0	0.00156972	0	0	0	0	0	0
ncbi_112750529	ncbi_112750529	0.0249412	0.0162895	0	0	0	0.00553018	0	0.0434894	0.0282479	0.0339924	0	0
ncbi_112750536	ncbi_112750536	0.141392	0.107502	0	0.729721	0	0.163504	0.18248	0.261098	0.138961	0.14577	0.362976	0.0361568
ncbi_112748775	ncbi_112748775	0	0	0	0	0	0	0	0.0173346	0	0	0	0
ncbi_112750539	ncbi_112750539	0.212412	0.167372	0.370096	0.23303	0	0.209303	0.403413	0.115317	0.344958	0.11	0.381942	0.0833667
ncbi_112750549	ncbi_112750549	0.00351969	0	0	0	0	0	0	0	0	0.0262713	0	0.0436021
ncbi_112750670	ncbi_112750670	0.153767	0.160327	0.341763	0	0	0.0841645	0.0821653	0.184732	0.0785058	0.214477	0.960581	0
ncbi_112750686	ncbi_112750686	0	0	0	0	0	0.00396221	0	0	0	0.0164774	0	0
ncbi_112750699	ncbi_112750699	0.0149439	0.010429	0	0	0	0.00205046	0	0	0	0.00754659	0	0
ncbi_112750829	ncbi_112750829	0	0	0	0	0	0.00569201	0	0	0	0	0	0
ncbi_112750832	ncbi_112750832	0.292156	0.256953	0.701081	0	0	0.365639	0.346215	0.299025	0.250648	0.533364	0	0.19579
ncbi_112750834	ncbi_112750834	0	0.00412903	0	0	0	0	0	0	0	0	0	0
ncbi_112750862	ncbi_112750862	0.00387712	0.00270202	0	0	0	0.00181453	0	0	0	0	0	0
ncbi_112750864	ncbi_112750864	0.384185	0.2349	0	0	0	0.282634	0.390717	0.426979	0.233815	0.290403	0.231348	0.0207162
ncbi_112750898	ncbi_112750898	0.617812	0.427504	1.26965	0	0	0.834717	0.588067	0.433902	0.841458	0.751	0.421422	0.463957
ncbi_112750962	ncbi_112750962	0.000933798	0	0	0	0	0	0	0	0	0	0	0
ncbi_112751028	ncbi_112751028	0.0978768	0.0786684	0.165289	0	0	0.13562	0.124434	0.0804725	0.0145373	0.115432	0	0
ncbi_112749158	ncbi_112749158	0.000681888	0	0	0	0	0	0	0	0	0	0	0
ncbi_112747222	ncbi_112747222	0	0.00194837	0	0	0	0.00411013	0	0	0	0	0	0
ncbi_112751127	ncbi_112751127	6.01026	4.14545	4.18284	5.16489	6.77226	5.92096	2.71221	4.08755	7.78979	5.55874	4.83805	3.46105
ncbi_112749183	ncbi_112749183	0.0019029	0	0	0	0	0.00641605	0	0	0	0	0	0
ncbi_112751131	ncbi_112751131	0.00718588	0.0059984	0	0	0	0.00184866	0	0.0206691	0	0.0159678	0	0
ncbi_112751179	ncbi_112751179	0.143351	0.0762519	0.612462	0	0	0.198824	0.111869	0.0608886	0.123886	0.0863181	0	0.159283
ncbi_112751196	ncbi_112751196	0.0205047	0.00606821	0	0	0	0.0289366	0.0768615	0.0592776	0.0270673	0.036016	0	0.0361568
ncbi_112751219	ncbi_112751219	0.0849676	0.0602781	0	0	0	0.0313763	0.0249408	0.133967	0.0912219	0.185798	0	0.0436021
ncbi_112751232	ncbi_112751232	0.0160673	0.0121009	0	0	0	0	0	0	0.092487	0	0	0
ncbi_112751247	ncbi_112751247	0.0163406	0.0194342	0	0	0	0.0126446	0	0	0	0.0129692	0.346488	0
ncbi_112751302	ncbi_112751302	0.00193306	0.00137569	0	0	0	0.00205542	0	0	0	0	0	0
ncbi_112751310	ncbi_112751310	0.313693	0.2237	0	0.775118	0	0.421244	0.203668	0.126643	0.834502	0.787185	0.183513	0.20185
ncbi_112751321	ncbi_112751321	0.0214338	0.00555757	0	0	0	0.0206848	0.0398899	0	0	0	0	0.0436021
ncbi_112751335	ncbi_112751335	0.00584111	0.00274993	0	0	0	0.0106467	0	0	0.0126775	0	0	0.068703
ncbi_112751337	ncbi_112751337	0.123497	0.0999814	0.277932	0.318786	0	0.107355	0.0482718	0.0488817	0.0623053	0.225895	0	0
ncbi_112751356	ncbi_112751356	0.0957683	0.0535481	0	0	0	0.102878	0.0535705	0.0467963	0.181298	0.0737176	0	0
ncbi_112747251	ncbi_112747251	0	0	0	0	0	0.00193061	0	0	0	0	0	0
ncbi_112749286	ncbi_112749286	0.000618731	0	0	0	0	0	0	0	0	0	0	0
ncbi_112751690	ncbi_112751690	0.00471165	0	0	0	0	0	0	0.0268443	0	0	0	0
ncbi_112751701	ncbi_112751701	0.00210074	0	0	0	0	0	0	0	0	0	0	0
ncbi_112751704	ncbi_112751704	0.150754	0.111101	0	0	0	0.227841	0.162268	0.0452073	0.224118	0.214692	0.414861	0.113119
ncbi_112751715	ncbi_112751715	0.00193695	0	0	0	0	0.0020879	0	0	0	0	0	0
ncbi_112751745	ncbi_112751745	0.159188	0.120644	0	0.23303	0	0.133413	0.100743	0.137934	0.0913463	0.159111	0	0
ncbi_112751764	ncbi_112751764	0.0848358	0.0669646	0	0.239487	0	0.128545	0.0871963	0.0506252	0.0535429	0.145608	0	0.293955
ncbi_112751770	ncbi_112751770	1.34838	0.933187	1.37673	0.616007	0	1.60744	1.07852	0.868758	1.58323	1.66613	0.91235	0.886661
ncbi_112751809	ncbi_112751809	0.0961765	0.0723688	0	0	0	0.0778185	0.0702128	0.0266185	0.0880408	0.00843104	0.293376	0
ncbi_112751818	ncbi_112751818	0.0165145	0.0129471	0	0	0	0.0145203	0	0	0.0135388	0	0	0
ncbi_112751836	ncbi_112751836	0.941479	0.725824	0.599063	0.931436	0	0.681779	0.466111	0.49563	1.23431	0.815706	1.21315	0.192034
ncbi_112751857	ncbi_112751857	0.0695232	0.0563959	0.32113	0	0	0.0735168	0.100179	0	0.0453642	0.0924592	0	0
ncbi_112751868	ncbi_112751868	0.0107437	0	0	0	0	0.0124004	0	0	0.0158162	0.0165995	0	0
ncbi_112751912	ncbi_112751912	0.165016	0.133049	0	0	0	0.121267	0.101033	0.0913053	0.171406	0.168659	0	0.0260777
ncbi_112751919	ncbi_112751919	0.0106307	0.00363821	0	0	0	0.012618	0	0	0.0123041	0.012272	0	0
ncbi_112751920	ncbi_112751920	0.0601951	0.061053	0.292569	0.457272	0	0.099533	0.138017	0.0480331	0.106483	0.0664918	0	0.068703
ncbi_112751921	ncbi_112751921	0.0623796	0.0656866	0	0	0	0.0564807	0.0261684	0.178415	0.0145373	0	0.346488	0
ncbi_112751946	ncbi_112751946	1.05033	0.807142	1.19007	1.0499	0	1.03497	0.559748	0.86657	1.56274	1.33286	0.572016	0.0436021
ncbi_112751966	ncbi_112751966	0.0360017	0.0370704	0	0	0	0.0506314	0.0204015	0.052146	0.0854529	0.00825592	0.266624	0.0659752
ncbi_112752026	ncbi_112752026	0.398448	0.238914	0.584129	0.657181	0	0.544842	0.719664	0.179377	0.436306	0.583539	0	0.25494
ncbi_112752027	ncbi_112752027	0.0422499	0.0150588	0	0	0	0.0922638	0.11347	0.0248204	0.173817	0.00754659	0	0
ncbi_112752038	ncbi_112752038	0.115965	0.0896559	0.245339	0	0	0.059366	0.0339023	0.148491	0.037735	0	0.231348	0
ncbi_112752060	ncbi_112752060	0.158373	0.121955	0	0	0	0.145999	0.0317033	0.0618309	0.216465	0.146304	0	0.186033
ncbi_112758521	ncbi_112758521	0.00564989	0.001399	0	0	0	0	0	0	0	0	0	0
ncbi_112754316	ncbi_112754316	0.0214401	0.0105533	0	0	0	0.0266655	0.0216219	0	0.0916001	0.0372604	0	0
ncbi_112754324	ncbi_112754324	0.0529339	0.0288246	0	0	0	0.0696361	0.0240787	0.0349312	0.0423658	0.0908941	0	0
ncbi_112754325	ncbi_112754325	0.153676	0.124146	0	0	0	0.124773	0.0558587	0.0402448	0.182862	0.120414	0.362976	0
ncbi_112756576	ncbi_112756576	0.00323165	0.00193366	0	0	0	0	0	0	0	0	0	0
ncbi_112759006	ncbi_112759006	0.00327693	0.00264207	0	0	0	0.00383732	0	0	0	0	0	0
ncbi_112754349	ncbi_112754349	0.0808549	0.0522858	0	0	0	0.0675054	0.0244873	0.102021	0.0323324	0.0144772	0.304229	0.118339
ncbi_112758399	ncbi_112758399	0.00140064	0.00172984	0	0	0	0	0	0	0.0672053	0	0	0
ncbi_112758897	ncbi_112758897	0.788678	0.579614	0.866371	0.23303	0	0.399549	0.262353	0.782832	0.7766	0.413937	0.93418	0.0718236
ncbi_112757942	ncbi_112757942	0.00424833	0	0	0	0	0	0	0	0.0113174	0	0	0
ncbi_112754571	ncbi_112754571	0	0.00138089	0	0	0	0	0	0	0.0192889	0	0	0
ncbi_112756423	ncbi_112756423	0.00294505	0.00134321	0	0	0	0.00472758	0	0.0206691	0	0	0	0
ncbi_112754875	ncbi_112754875	0.00656944	0.00697206	0	0	0	0.0138679	0	0	0.0288202	0.0505114	0	0
ncbi_112758945	ncbi_112758945	0.00604899	0.00625956	0	0	0	0.0106927	0	0.00558527	0.0113559	0.0289715	0	0.084626
ncbi_112755710	ncbi_112755710	0.0383614	0.0217229	0	0	0	0.0545562	0.0625644	0.026329	0.0137284	0.0338612	0	0
ncbi_112754408	ncbi_112754408	0.0287183	0.0237975	0	0	0	0.0317318	0	0.0180097	0	0.15172	0	0
ncbi_112758955	ncbi_112758955	0.00459903	0.00726537	0	0	0	0.00175171	0	0	0.144602	0	0	0
ncbi_112758322	ncbi_112758322	0.0157099	0.0149032	0	0	0	0.0156393	0	0	0.0490333	0.0215717	0	0.0256278
ncbi_112755032	ncbi_112755032	0.115814	0.0618133	0	0	0	0.102865	0.124939	0.145855	0.115846	0.241933	0	0.307744
ncbi_112758930	ncbi_112758930	0.00236435	0.00381026	0	0	0	0.00207298	0	0	0	0.00930111	0	0
ncbi_112758858	ncbi_112758858	0.000933082	0.00165065	0	0	0	0	0	0	0	0	0	0
ncbi_112758332	ncbi_112758332	0.0765452	0.0587479	0	0	0	0.0500276	0.0246299	0.0149156	0.0634843	0.0507475	0	0.156238
ncbi_112758816	ncbi_112758816	0.0173104	0.00542182	0	0	0	0.00800763	0	0	0.0112499	0	0	0
ncbi_112756335	ncbi_112756335	0.020056	0.0178053	0	0	0	0.0382329	0	0	0.0105268	0.0189598	0	0
ncbi_112758534	ncbi_112758534	0.000510843	0	0	0	0	0	0	0	0	0	0	0
ncbi_112756695	ncbi_112756695	0.000917589	0	0	0	0	0	0	0	0	0	0	0
ncbi_112755225	ncbi_112755225	0.00453306	0.00318429	0	0	0	0.00167757	0	0	0	0	0	0
ncbi_112756406	ncbi_112756406	0.380884	0.235798	0	0.602845	0	0.389095	0.276786	0.272599	0.211407	0.412851	0	0.237051
ncbi_112756336	ncbi_112756336	0.00522288	0	0	0	0	0	0	0	0	0	0	0.0436021
ncbi_112758177	ncbi_112758177	0.256312	0.200773	0.245339	0	0	0.0610599	0.159911	0.353692	0.437915	0.236874	0.231348	0.0683438
ncbi_112756323	ncbi_112756323	0.566752	0.498627	1.31197	0.547727	0	0.445181	0.197801	0.661443	0.528827	0.381439	0.966891	0.44388
ncbi_112756349	ncbi_112756349	0.0272931	0.0500304	0	0	0	0.0581962	0.0289105	0.0977567	0.105625	0.0445695	0	0
ncbi_112756354	ncbi_112756354	0.0075412	0	0	0	0	0.0096355	0	0	0.0383765	0	0	0
ncbi_112758052	ncbi_112758052	0.0313061	0.00919555	0	0	0	0.029887	0.0513231	0.0567226	0.0906415	0.0383104	0	0
ncbi_112756367	ncbi_112756367	0.0236913	0.0106901	0	0.171206	0	0.0245624	0	0	0.0436314	0.0677302	0	0
ncbi_112756374	ncbi_112756374	0.081336	0.0620189	0	0	0	0.117651	0.0469633	0.139124	0.21185	0.12619	0	0.0405791
ncbi_112756426	ncbi_112756426	0.2097	0.150814	0.393082	0	0	0.34496	0.123963	0.24459	0.358748	0.347083	0.310145	0.084626
ncbi_112756528	ncbi_112756528	0.0138495	0.00878787	0	0	0	0.00299684	0	0	0	0.00828688	0	0.0361568
ncbi_112758257	ncbi_112758257	0.00414764	0.00268909	0	0	0	0.0070869	0	0.0250014	0.0106503	0	0	0
ncbi_112756474	ncbi_112756474	1.0688	0.703185	1.06523	0.286066	0	0.716463	0.742323	0.529198	0.801686	0.833267	0	0.519437
ncbi_112756481	ncbi_112756481	0.00485801	0.0177278	0	0	0	0.0229281	0	0.0177917	0	0.0307086	0	0
ncbi_112758162	ncbi_112758162	0.153996	0.0936161	0	0.466059	0	0.187398	0.165628	0.0542505	0.157127	0.251853	0	0.133418
ncbi_112758436	ncbi_112758436	0.0095266	0.00350542	0	0	0	0.0100958	0.0612389	0	0	0.0342733	0	0
ncbi_112758820	ncbi_112758820	0.00082149	0	0	0	0	0	0	0	0	0	0	0
ncbi_112757053	ncbi_112757053	0.632351	0.443796	0.303767	0.302371	0	0.650642	0.621756	0.575936	0.823496	0.452841	0	0.493605
ncbi_112757396	ncbi_112757396	0.0152406	0.0144609	0	0	0	0.00396221	0	0.0479994	0.156926	0	0	0
ncbi_112757529	ncbi_112757529	0.00213722	0.00152846	0	0	0	0	0	0	0	0	0	0
ncbi_112758440	ncbi_112758440	0.0157439	0.0115239	0	0	0	0.0156391	0	0	0	0.016019	0	0
ncbi_112758110	ncbi_112758110	0.00130309	0.00136107	0	0	0	0	0	0	0	0	0	0
ncbi_112757971	ncbi_112757971	0.00475929	0.00304753	0	0	0	0.00197946	0	0	0	0	0	0
ncbi_112758582	ncbi_112758582	0.0382086	0.0125676	0	0	0	0.0631982	0	0.0187996	0.0176203	0.034237	0	0
ncbi_112758114	ncbi_112758114	0.00514665	0.00464372	0	0	0	0.00140484	0	0	0.026102	0.00797814	0	0
ncbi_112758118	ncbi_112758118	0.147392	0.147212	0	0.1998	0	0.161816	0.197875	0.114664	0.135488	0.0838319	0	0.149564
ncbi_112758159	ncbi_112758159	0.676815	0.427181	0.889847	0.328591	0	0.458907	0.257491	0.546343	0.581436	0.336492	0	0.378709
ncbi_112758169	ncbi_112758169	0.0496595	0.0262518	0	0	0	0.0513554	0	0.0217852	0.13623	0	0	0
ncbi_112758238	ncbi_112758238	0.0913922	0.0495451	0	0	0	0.0694153	0.0380771	0.0619544	0.312402	0.104399	0	0
ncbi_112758251	ncbi_112758251	0.00470271	0.00185519	0	0	0	0.00297867	0	0	0.0539283	0	0	0
ncbi_112758259	ncbi_112758259	0.000720691	0	0	0	0	0	0	0	0.0162496	0	0	0
ncbi_112758277	ncbi_112758277	0.414097	0.302466	0.319285	0.23303	0	0.370792	0.349417	0.28053	0.538918	0.314851	0.190074	0.138964
ncbi_112758313	ncbi_112758313	0.303539	0.208244	0.381797	0	0	0.197669	0.134995	0.136039	0.214576	0.167835	0	0.270852
ncbi_112758974	ncbi_112758974	0.0149754	0.00621677	0	0	0	0.00706018	0	0	0.0515301	0	0	0
ncbi_112758370	ncbi_112758370	0.265124	0.148373	0.797165	0.286066	0	0.272969	0.627032	0.121908	0.200922	0.286205	0.456698	0.171317
ncbi_112757725	ncbi_112757725	0.000607599	0	0	0	0	0	0	0	0.0122836	0	0	0
ncbi_112758428	ncbi_112758428	0.353796	0.265301	0	1.27516	0	0.622025	0.606532	0.218103	0.651485	0.614765	0.524723	0.743569
ncbi_112758465	ncbi_112758465	0.289688	0.193749	0.996242	1.24657	0	0.399411	0.604704	0.0766428	0.400666	0.343835	0.362476	0.599006
ncbi_112758999	ncbi_112758999	0.00349834	0.00145134	0	0	0	0	0	0	0	0	0	0
ncbi_112758476	ncbi_112758476	0.01685	0.0080033	0	0	0	0.010175	0.0733138	0	0.0143221	0.00724667	0	0
ncbi_112754126	ncbi_112754126	0.000715601	0.00378885	0	0	0	0	0	0	0	0	0	0
ncbi_112758488	ncbi_112758488	0.000958837	0	0	0	0	0	0	0.00551417	0	0	0	0
ncbi_112759001	ncbi_112759001	0.00274579	0	0	0	0	0	0	0	0	0	0	0
ncbi_112759031	ncbi_112759031	0	0.00179158	0	0	0	0	0	0	0	0.0132937	0	0
ncbi_112758575	ncbi_112758575	0.0811329	0.085801	0.32113	0.23303	0	0.102049	0.314935	0.0323472	0.0764466	0.110196	0	0.151999
ncbi_112758586	ncbi_112758586	0.0488595	0.0352721	0.380807	0	0	0.0591066	0	0.00567852	0	0.0300105	0	0
ncbi_112758600	ncbi_112758600	0.0677526	0.0487634	0	0.171206	0	0.0982032	0.207115	0.0864451	0.105228	0.0813563	0.227941	0.084626
ncbi_112758651	ncbi_112758651	1.04947	0.7444	0.807629	0.616007	0	0.746722	0.416186	0.795416	1.23709	0.642627	0.381942	0.361324
ncbi_112758771	ncbi_112758771	0.0456997	0.0450857	0	0	0	0.0404714	0.0645198	0.0239257	0.0105268	0.108483	0	0
ncbi_112758892	ncbi_112758892	0	0.0020064	0	0	0	0	0	0	0	0.00797814	0	0
ncbi_112758937	ncbi_112758937	0.849563	0.592706	0.885466	0	3.01568	0.414533	0.141541	1.05948	0.728845	0.396555	0.680942	0.668554
ncbi_112759048	ncbi_112759048	0.440192	0.285879	0.503863	0.171206	0	0.391678	0.400959	0.242937	0.343331	0.212702	0.387567	0.299655
ncbi_112759066	ncbi_112759066	0.00193458	0	0	0	0	0.00194386	0	0	0.0350641	0	0	0
[truncated: 568 more rows]
