# Supplementary material for: scRNA-seq Reveals the Mechanism of Fatty Acid Desaturase 2 Mutation to Repress Leaf Growth in Peanut (Arachis hypogaea L.)
Source: Cells. 2023 Sep 19;12(18):2305. doi: 10.3390/cells12182305 (PMC10527976; doi:10.3390/cells12182305)
Supplement: Supplementary file 1 [file cells-12-02305-s001.zip › Table S7 All TF in normal peanut.xlsx]

## Sheet: Sheet1
Gene_ID	Gene_name	Cluster 0	Cluster 1	Cluster 2	Cluster 3	Cluster 4	Cluster 5	Cluster 6	Cluster 7	Cluster 8	Cluster 9	Cluster 10	Cluster 11
ncbi_112784078	ncbi_112784078	0.0412401	0.028738	0.0310425	0.0348999	0.040719	0.0749523	0.0742725	0	0	0.0327343	0.0155566	0.0730016
ncbi_112789013	ncbi_112789013	0.0354369	0.0500827	0.0304948	0.0400464	0.0239189	0.0164797	0.0352441	0.00910755	0.0506909	0.152605	0.0648418	0
ncbi_112789956	ncbi_112789956	0.0215589	0.0171456	0.0200078	0.0273947	0.0165784	0.0154883	0.0120974	0.0181897	0.0974622	0	0	0
ncbi_112790007	ncbi_112790007	0.00339246	0	0.00483559	0.00147364	0	0	0	0	0	0	0	0
ncbi_112710941	ncbi_112710941	0.023322	0.00517899	0.0158722	0.0105757	0.0126819	0.0195456	0.00116786	0	0	0	0.07725	0.0558628
ncbi_112790801	ncbi_112790801	0.0371997	0.0140796	0.0335876	0.0207255	0.015752	0.019156	0.0285011	0.0134368	0.103126	0.0230455	0.0238736	0.00553736
ncbi_112790810	ncbi_112790810	0.0693957	0.0453061	0.056888	0.0105373	0.0187742	0.00936719	0.0135491	0.0236079	0.145342	0.0796979	0.0126641	0.0124852
ncbi_112791664	ncbi_112791664	0.0997136	0.106024	0.0858871	0.102646	0.08167	0.0985578	0.0715504	0.0367501	0.0678607	0.06679	0.0262005	0.0573729
ncbi_112791988	ncbi_112791988	0.0205698	0.0193388	0.0253239	0.0254323	0.023476	0.0240971	0.0237979	0	0.0475388	0	0.0173133	0.00587889
ncbi_112792074	ncbi_112792074	0.0296799	0.00543001	0.0135351	0.00213986	0.0117758	0.00800496	0.00282954	0.0326196	0.0472572	0	0.0567406	0
ncbi_112792835	ncbi_112792835	0.00219079	0.00464583	0.00242554	0.00069268	0	0.00534193	0.00122329	0	0	0	0	0
ncbi_112794013	ncbi_112794013	0.0245007	0.0282715	0.033096	0.0214888	0.0208706	0.0306749	0.0258723	0.0377992	0.00665768	0	0.0293441	0.0635451
ncbi_112794059	ncbi_112794059	0.047431	0.015554	0.0312879	0.0448949	0.0445161	0.0496362	0.0300306	0.0579676	0.093701	0	0.0534859	0.0131876
ncbi_112794095	ncbi_112794095	0.118368	0.107378	0.125436	0.0548233	0.0683427	0.0742963	0.0465986	0.0764787	0.124451	0.0623461	0.0647875	0.00861693
ncbi_112794166	ncbi_112794166	0.12373	0.0746121	0.0828412	0.0677242	0.0888118	0.0772531	0.0638047	0.0672801	0.129708	0.108175	0.0896511	0.210356
ncbi_112794293	ncbi_112794293	0	0	0.00329157	0	0.00461238	0.00250295	0.00135159	0	0	0	0.0193116	0
ncbi_112795694	ncbi_112795694	0.133011	0.0940715	0.119663	0.107781	0.0774634	0.0795249	0.0683424	0.263155	0.0706212	0.0926388	0.10089	0.0743604
ncbi_112795912	ncbi_112795912	0.140525	0.159466	0.118778	0.178003	0.11577	0.0865172	0.120122	0.0188754	0.177126	0.0122498	0.118479	0.197197
ncbi_112721362	ncbi_112721362	0	0	0	0	0.00315573	0	0	0	0	0	0	0
ncbi_112796838	ncbi_112796838	0	0	0.0012712	0	0	0	0	0	0	0	0	0
ncbi_112797189	ncbi_112797189	0.0225662	0.0128894	0.0140392	0.0203063	0.016818	0.0218428	0.0287565	0	0.00773125	0.0895578	0	0.0182464
ncbi_112798143	ncbi_112798143	0.0036023	0.00742523	0.00708197	0.00151947	0.00761965	0	0.0024295	0	0.0213611	0	0	0
ncbi_112798466	ncbi_112798466	0.163049	0.161945	0.149111	0.0615273	0.133638	0.187808	0.0426005	0.0553123	0.333014	0.152292	0.174413	0.0656434
ncbi_112696419	ncbi_112696419	0	0	0	0.00145311	0.00391729	0	0	0	0	0	0	0
ncbi_112798632	ncbi_112798632	0.0503367	0.0579481	0.0395923	0.0227891	0.0346903	0.022159	0.0115083	0	0.0817749	0.144179	0.179096	0.0188827
ncbi_112798664	ncbi_112798664	0.0653931	0.0556717	0.0928363	0.0288317	0.0574929	0.0886742	0.00699889	0.0822075	0.0715456	0.0515155	0.0336447	0.0323181
ncbi_112799229	ncbi_112799229	0.0440582	0.0520768	0.0463616	0.0531123	0.0581663	0.0335988	0.0706244	0.0460325	0.0755209	0.0481475	0.0355451	0
ncbi_112799538	ncbi_112799538	0.247707	0.242336	0.263838	0.283515	0.217807	0.254705	0.220969	0.194527	0.35816	0.158472	0.195917	0.310608
ncbi_112799727	ncbi_112799727	0.124336	0.178477	0.134236	0.223244	0.178572	0.187768	0.257159	0.0426236	0.241858	0.177561	0.0824079	0.111847
ncbi_112800240	ncbi_112800240	0.0302804	0.0186944	0.0352336	0.0347238	0.0450902	0.029416	0.0167426	0	0.0890787	0	0.0269159	0.054941
ncbi_112800456	ncbi_112800456	0.00280356	0.0113309	0	0	0	0.00395651	0	0	0	0	0	0
ncbi_112800484	ncbi_112800484	0.00158825	0	0	0	0	0	0.00116969	0	0	0	0	0
ncbi_112800493	ncbi_112800493	0.0445446	0.00775987	0.0440417	0.0672679	0.0355576	0.0323132	0.0427251	0.122039	0.0448013	0	0.0197273	0.0655644
ncbi_112800711	ncbi_112800711	0.0122893	0	0.0126847	0.000743691	0.00699489	0.0167688	0	0	0.0623705	0	0	0
ncbi_112800755	ncbi_112800755	0.00191513	0	0.000904873	0	0	0	0	0.0362161	0.00718781	0	0	0
ncbi_112800796	ncbi_112800796	0.053903	0.0772186	0.0639136	0.0236252	0.0476962	0.0562956	0.0127609	0.0350651	0.0967599	0.0601714	0.0907236	0.0319737
ncbi_112707204	ncbi_112707204	0.0158561	0.00462564	0.00891189	0.0109073	0.0038456	0.00827322	0.000761919	0	0	0.0544158	0.0219979	0
ncbi_112800960	ncbi_112800960	0.0801618	0.122541	0.066148	0.0761384	0.0767248	0.0789946	0.0287809	0.0499386	0.0972929	0.0122498	0.0210232	0
ncbi_112801007	ncbi_112801007	0.00467472	0.0124751	0.00407003	0.00374439	0.00643928	0.00765149	0.0126421	0	0	0	0	0.0253967
ncbi_112801114	ncbi_112801114	0.00092097	0	0.00243877	0	0.00325766	0	0	0	0	0	0	0
ncbi_112767006	ncbi_112767006	0	0	0.00152753	0	0	0	0	0	0	0	0	0
ncbi_112801244	ncbi_112801244	0.0271971	0.0242728	0.0339325	0.0364774	0.0155346	0.0576225	0.0258726	0.0235736	0.0480096	0.0763446	0.0551231	0
ncbi_112802039	ncbi_112802039	0.0425107	0.013826	0.0418648	0.0331212	0.0220128	0.0216042	0.0553757	0.130024	0.0498592	0.128322	0.0548455	0.0569231
ncbi_112802272	ncbi_112802272	0.837676	0.526793	0.912812	0.408506	0.596592	0.986281	0.403957	0.465644	0.77025	0.370358	0.590785	0.198401
ncbi_112802418	ncbi_112802418	0.121736	0.206794	0.122869	0.11073	0.126633	0.157823	0.157298	0.16805	0.145536	0.05827	0.176232	0.170235
ncbi_112802441	ncbi_112802441	0.0178592	0.0168179	0.0252005	0.0350689	0.0197415	0.0118936	0.0460508	0	0	0.123654	0	0.00546106
ncbi_112802469	ncbi_112802469	0.00193186	0	0.00193418	0.00103256	0.00317294	0	0.00113132	0	0	0	0	0
ncbi_112802657	ncbi_112802657	0.0374844	0.0205871	0.0368945	0.0150138	0.034599	0.0187305	0.00722984	0.071867	0.0255763	0	0.0370898	0.0158071
ncbi_112803178	ncbi_112803178	0.0256243	0.0206349	0.0262359	0.00930022	0.0185513	0.0256808	0.0028397	0	0.0365905	0.0630477	0.00960748	0
ncbi_112803186	ncbi_112803186	0	0.00598192	0.000485941	0	0.00204662	0.00451478	0	0	0.00641618	0	0	0
ncbi_112803800	ncbi_112803800	0.00154263	0.00471617	0	0	0.0122715	0	0	0	0	0	0	0
ncbi_112803922	ncbi_112803922	0.00519186	0	0.00229467	0	0	0.00612565	0	0	0.0289871	0	0.0166485	0
ncbi_112803949	ncbi_112803949	0.127642	0.0970548	0.138491	0.0573576	0.0736135	0.109339	0.0467685	0.125251	0.159388	0.0669972	0.117749	0.041506
ncbi_112804327	ncbi_112804327	0.0265874	0	0.0224966	0.0149731	0.00973164	0.00591174	0.00762806	0	0.11696	0.0321352	0.0298202	0
ncbi_112804343	ncbi_112804343	0.105192	0.0727479	0.102384	0.123357	0.100106	0.0995562	0.111146	0.0699061	0.0684938	0.150173	0.0416717	0.118821
ncbi_112805027	ncbi_112805027	0.0689908	0.0677316	0.0547056	0.0887565	0.0514	0.074328	0.0607278	0.0815395	0.105657	0.0930863	0.0693722	0.12277
ncbi_112805426	ncbi_112805426	0.00357386	0.0123112	0.0097206	0.00459725	0.00401289	0.0113276	0.0064755	0	0	0	0	0
ncbi_112805704	ncbi_112805704	0	0	0	0.00146015	0	0.00286433	0	0	0	0	0	0
ncbi_112695138	ncbi_112695138	0.0719021	0.0456954	0.0515249	0.0313428	0.0549406	0.0366049	0.0206192	0.00967859	0.0449801	0.0573608	0.1671	0
ncbi_112695208	ncbi_112695208	0.705334	0.561577	0.788194	0.809977	0.661434	0.850489	0.956334	0.466186	0.847381	0.451681	0.498558	0.44858
ncbi_112695361	ncbi_112695361	0.00504886	0	0.0143796	0.0017676	0.0108232	0.018367	0.00297763	0	0	0	0.0186161	0
ncbi_112695968	ncbi_112695968	0	0.00797215	0.000928774	0	0	0	0	0	0	0	0	0
ncbi_112695994	ncbi_112695994	0	0.0127772	0.000485941	0	0	0	0	0	0	0	0.0137292	0
ncbi_112697023	ncbi_112697023	0.106476	0.0605473	0.0855272	0.0716678	0.0797913	0.114837	0.0519544	0.103925	0.15352	0.129648	0.128157	0.0965723
ncbi_112776694	ncbi_112776694	0.00185925	0	0	0	0	0	0	0.0462279	0	0	0	0
ncbi_112697131	ncbi_112697131	0.011184	0.00672887	0.0154915	0.00653679	0.00713902	0.00334246	0.0186074	0.0717438	0	0	0	0.0196737
ncbi_112697227	ncbi_112697227	0.591877	0.449465	0.528827	0.828094	0.528148	0.553282	0.825573	0.344172	0.166857	0.783684	0.31806	1.15074
ncbi_112697331	ncbi_112697331	0	0	0	0.000941983	0	0	0.00128965	0	0	0	0	0
ncbi_112697364	ncbi_112697364	0.110541	0.0969744	0.121012	0.0958206	0.113394	0.132032	0.0735037	0.0738705	0.162781	0.05827	0.0996387	0.00584693
ncbi_112697501	ncbi_112697501	0.319827	0.258709	0.284732	0.125747	0.225887	0.116044	0.0454881	0.679132	0.562346	0.292515	0.394227	0.216917
ncbi_112697674	ncbi_112697674	0.024087	0.0390212	0.0138704	0.00852381	0.0162255	0.00253613	0.00563828	0	0.0398402	0.0586476	0.0689007	0
ncbi_112698010	ncbi_112698010	0.000676881	0	0	0	0	0	0	0	0.00718781	0	0	0.0288234
ncbi_112698589	ncbi_112698589	0.0504782	0.0514389	0.0477985	0.0205393	0.0215249	0.042986	0.00874533	0.0371692	0.00694101	0	0.0807004	0.0581184
ncbi_112698721	ncbi_112698721	0.442651	0.359474	0.452608	0.464156	0.514229	0.450979	0.479253	0.184863	0.609978	0.327446	0.320632	0.562155
ncbi_112700056	ncbi_112700056	0	0	0.00166913	0	0	0	0	0	0	0	0	0
ncbi_112700072	ncbi_112700072	0.0298015	0.0413485	0.0269624	0.0464272	0.0258863	0.0242875	0.0307496	0	0.00508706	0	0.0155626	0.0494337
ncbi_112777842	ncbi_112777842	0.00103679	0	0	0	0.00391729	0	0	0	0	0	0	0
ncbi_112700267	ncbi_112700267	0.0151725	0.0220457	0.00822785	0.021233	0.0192224	0.00673212	0.0210487	0	0.0348808	0	0.0418663	0
ncbi_112700486	ncbi_112700486	0.0835204	0.0534806	0.0676746	0.0770357	0.0706388	0.109616	0.0510637	0.061541	0.148544	0.0837883	0.0437848	0.0539824
ncbi_112701140	ncbi_112701140	0.0391156	0.0116417	0.0288944	0.0340727	0.0445462	0.0423187	0.041541	0	0.0241881	0	0.0194701	0.046797
ncbi_112701945	ncbi_112701945	0.0330168	0.0159814	0.044907	0.0111562	0.0113045	0.0170607	0.00667191	0.0961023	0.0429046	0.0741317	0.0571852	0
ncbi_112756850	ncbi_112756850	0.00595816	0.0051332	0.00256641	0.00704899	0.0111174	0.0121999	0.00673487	0	0	0	0.0232944	0.0267262
ncbi_112702957	ncbi_112702957	0.769671	0.707611	0.783686	0.285998	0.587148	0.350632	0.127484	0.901798	1.04578	0.364929	1.13395	0.387154
ncbi_112703131	ncbi_112703131	0.279332	0.253558	0.355568	0.112516	0.237144	0.192468	0.0834146	0.781867	0.551119	0.177825	0.41909	0.171499
ncbi_112703445	ncbi_112703445	0.00253558	0.00637613	0.0201182	0.00810919	0.00677562	0.0104944	0.0115321	0.0115222	0.00582057	0.0506793	0.0359462	0
ncbi_112703462	ncbi_112703462	0.074301	0.053778	0.0645098	0.0355131	0.0462642	0.0489657	0.0299228	0.0117702	0.0949524	0.0102435	0.041998	0.0543755
ncbi_112703494	ncbi_112703494	0.0409994	0.0446227	0.0237755	0.0284619	0.0138727	0.00820003	0.0147378	0.0348559	0.129893	0	0	0.075001
ncbi_112704452	ncbi_112704452	0.0190801	0.0389246	0.0204608	0.0159194	0.0283737	0.0161163	0.00907712	0	0	0	0.030521	0.0669257
ncbi_112704498	ncbi_112704498	0.0531206	0.0143719	0.0451574	0.0598803	0.0332553	0.0435666	0.0413571	0.0106867	0.0531827	0.0597193	0	0.0511192
ncbi_112704712	ncbi_112704712	0	0.00757577	0.00333918	0	0	0	0.0050867	0	0	0	0	0
ncbi_112705950	ncbi_112705950	0.283652	0.213349	0.269379	0.116173	0.226617	0.109866	0.0628018	0.593771	0.594868	0.172465	0.241051	0.0360662
ncbi_112706237	ncbi_112706237	0.0283792	0.0194722	0.0235783	0.0355542	0.0239684	0.0266215	0.0310189	0	0.0651278	0	0.100207	0
ncbi_112706296	ncbi_112706296	0.719046	0.522962	0.673408	0.485532	0.536666	0.61358	0.337362	0.275084	0.868594	0.259241	0.399669	0.408084
ncbi_112706640	ncbi_112706640	0.0231736	0.0208157	0.025664	0.0180612	0.0285465	0.010308	0.0272954	0.0651766	0	0	0.0205308	0.0182931
ncbi_112706778	ncbi_112706778	0.0125896	0.0187378	0.0158804	0.0209239	0.0251444	0.00841303	0.0190477	0	0.0246381	0.0641828	0	0.0159988
ncbi_112706878	ncbi_112706878	0.00941939	0.0157881	0.0203129	0.0364516	0.0325	0.00842369	0.0339854	0.0314806	0.00838233	0.0766122	0	0.06461
ncbi_112780691	ncbi_112780691	0	0	0	0	0	0	0	0.0188701	0	0	0	0
ncbi_112707387	ncbi_112707387	0.0569043	0.0785549	0.0522538	0.0737482	0.0697097	0.0375302	0.0639301	0.143828	0.0882022	0	0.0382037	0.0476101
ncbi_112707578	ncbi_112707578	0	0	0.00197309	0	0	0	0	0	0	0	0	0
ncbi_112707839	ncbi_112707839	0.0905551	0.118684	0.0591206	0.0446432	0.066923	0.0322664	0.0306694	0.0306834	0.0929456	0.16146	0.0966523	0.0682377
ncbi_112707881	ncbi_112707881	0	0	0.00552628	0.00151143	0.00662275	0.00375443	0	0	0	0	0.0333633	0
ncbi_112708195	ncbi_112708195	0	0	0	0.00557741	0	0.0118536	0.0110972	0	0	0	0	0.0072119
ncbi_112708724	ncbi_112708724	0.0601595	0.0576389	0.0584574	0.0840052	0.0587777	0.0620301	0.108024	0	0	0.136449	0.110948	0.0240746
ncbi_112708950	ncbi_112708950	0.878519	0.897018	0.98016	0.785622	0.86016	0.81201	0.722097	0.572929	1.4935	0.609577	0.858154	0.839463
ncbi_112782283	ncbi_112782283	0	0	0.00127862	0	0	0	0	0	0	0	0	0
ncbi_112771612	ncbi_112771612	0.00187221	0	0	0	0	0	0	0.0345478	0	0	0	0
ncbi_112709207	ncbi_112709207	0.0405163	0.0406194	0.0256876	0.0304043	0.0325476	0.0223282	0.0344331	0.0303231	0.026588	0.024044	0	0.0589284
ncbi_112709265	ncbi_112709265	0.00331733	0.00294136	0.0113311	0.00291087	0.020047	0.00765449	0.0046883	0	0.0182807	0	0	0
ncbi_112709323	ncbi_112709323	0.00792042	0.00595125	0.008633	0.0115763	0.00273771	0.019868	0.00990699	0.013895	0	0	0	0
ncbi_112709503	ncbi_112709503	0	0.00799711	0.00112637	0.00539578	0	0	0.00124485	0	0.0149205	0	0.0262346	0
ncbi_112709659	ncbi_112709659	0.0508085	0.0721171	0.0594503	0.0438799	0.0661323	0.0478944	0.0226727	0.14024	0.13185	0.106689	0.0864695	0.0472984
ncbi_112709789	ncbi_112709789	0.00254805	0	0.0135483	0.00277915	0.00440553	0	0.00306433	0	0.0115449	0	0.0156471	0.00692664
ncbi_112710067	ncbi_112710067	0.0410642	0.0563503	0.0383561	0.0430915	0.0577664	0.0287223	0.0328794	0.0962425	0.0772674	0.0484144	0.10277	0.0628851
ncbi_112710132	ncbi_112710132	0.0453983	0.021561	0.0436305	0.00875404	0.0388921	0.0315588	0.0109567	0.0960951	0.0617682	0	0.0305246	0
ncbi_112710140	ncbi_112710140	0	0.00446396	0.00165726	0.00314535	0	0	0	0	0	0	0	0
ncbi_112710172	ncbi_112710172	0.0443204	0.0534584	0.0665067	0.0854363	0.0626972	0.0174807	0.0929233	0.0592472	0.0756339	0	0.0233912	0.0313379
ncbi_112774246	ncbi_112774246	0	0	0	0.00160159	0	0	0	0	0	0	0	0
ncbi_112710251	ncbi_112710251	0.00112489	0	0	0	0	0	0	0	0	0	0.00669477	0
ncbi_112710358	ncbi_112710358	0.00553539	0.00325967	0.00702462	0.00391751	0.00628669	0	0.0025418	0	0.0310718	0	0	0
ncbi_112710367	ncbi_112710367	0.0565658	0.0295935	0.0471156	0.0568902	0.0574849	0.0449643	0.0715517	0.119535	0.0551238	0.0554939	0.0431486	0.109163
ncbi_112782813	ncbi_112782813	0	0	0.00132357	0	0	0	0	0	0	0	0	0
ncbi_112710482	ncbi_112710482	0.00402973	0	0.00496947	0	0.00231536	0	0.00138855	0.0439781	0.0412503	0	0	0
ncbi_112710591	ncbi_112710591	0.186955	0.111275	0.169641	0.122691	0.164625	0.254612	0.120415	0.230113	0.242377	0.150098	0.162049	0.144776
ncbi_112783038	ncbi_112783038	0.00183924	0.00539105	0.00165285	0	0	0.0119423	0	0	0	0	0	0
ncbi_112732824	ncbi_112732824	0.167849	0.173257	0.22754	0.0973124	0.197172	0.232555	0.101386	0.0892231	0.403143	0.126038	0.256963	0.0263968
ncbi_112732873	ncbi_112732873	0.00360499	0.00408032	0.00700365	0.0116359	0.0038554	0.0156807	0.0035374	0	0	0.0583567	0.00937081	0
ncbi_112733358	ncbi_112733358	0.159686	0.115934	0.145727	0.0868162	0.110259	0.0987962	0.0514321	0.0460325	0.225747	0.122248	0.167137	0.00649498
ncbi_112734124	ncbi_112734124	0.0133618	0.013438	0.00798061	0.00662244	0.00355131	0	0.00374976	0	0.014677	0	0.0136133	0
ncbi_112734183	ncbi_112734183	0.0112832	0.00406991	0.0111072	0.0056821	0.00335148	0.0155771	0.0125607	0	0	0.0666643	0	0.0158487
ncbi_112734309	ncbi_112734309	0.00333901	0.00619369	0.00673587	0	0.0062667	0	0.00334754	0	0.00686276	0	0	0.0291019
ncbi_112734492	ncbi_112734492	0.146762	0.141973	0.148811	0.230521	0.180937	0.107522	0.205125	0	0.0286458	0.0531852	0.114413	0.428848
ncbi_112734552	ncbi_112734552	0.266607	0.258747	0.244055	0.533743	0.375643	0.270484	0.487517	0.0770831	0.607703	0.139786	0.191508	0.294716
ncbi_112734685	ncbi_112734685	0.110531	0.156451	0.128155	0.0815209	0.10307	0.127839	0.0283609	0.37186	0.142113	0.0321352	0.105531	0.0940724
ncbi_112734711	ncbi_112734711	0.00391187	0	0	0	0.00322847	0	0	0	0.00773125	0	0	0
ncbi_112734701	ncbi_112734701	0.0020136	0.00296389	0.00816365	0.00291222	0.00632896	0	0.00266402	0	0.0591528	0	0	0
ncbi_112735319	ncbi_112735319	0.0910882	0.0832865	0.0643868	0.0909277	0.0972677	0.0458641	0.0578481	0.00943507	0.0475538	0.0584003	0.094113	0.067553
ncbi_112735337	ncbi_112735337	0.234622	0.191318	0.243293	0.13228	0.197374	0.136894	0.113093	0.461271	0.2347	0.106347	0.15503	0.146771
ncbi_112735414	ncbi_112735414	0.00689694	0.0190967	0.00914355	0.0129942	0.00738613	0.00360658	0.0186936	0	0.0477774	0	0.0174557	0.0454051
ncbi_112735565	ncbi_112735565	0.00328928	0	0.000485941	0.0029379	0	0	0	0	0	0	0	0
ncbi_112735625	ncbi_112735625	0.00144927	0	0.00171917	0	0	0	0	0	0.0792927	0	0	0
ncbi_112735687	ncbi_112735687	0.00103054	0	0	0	0.0063706	0	0.00174871	0	0	0	0	0
ncbi_112736109	ncbi_112736109	0.0286242	0.0363737	0.0273148	0.0653784	0.0423615	0.0197227	0.0521397	0	0	0.0890426	0	0.0609815
ncbi_112721607	ncbi_112721607	0	0	0.00242501	0.00489401	0	0	0.002566	0	0	0	0	0
ncbi_112737325	ncbi_112737325	0.0248073	0.0312543	0.0170918	0.00805838	0.0070856	0	0.00352115	0.127282	0.063911	0	0.0262702	0.0291019
ncbi_112737520	ncbi_112737520	0.0217367	0.0194522	0.0295203	0.025791	0.0138992	0.022989	0.0282717	0.0453671	0	0.0102435	0	0.0396394
ncbi_112737700	ncbi_112737700	0.0505521	0.054193	0.051227	0.039903	0.0562979	0.070505	0.0169847	0.114254	0.0703119	0.0102435	0.0561024	0.0329772
ncbi_112737887	ncbi_112737887	0.116093	0.0649667	0.13249	0.0856913	0.0682792	0.100441	0.0363499	0.101202	0.110779	0.0543888	0.105741	0.0528074
ncbi_112718324	ncbi_112718324	0.0019499	0	0.00294911	0	0	0	0.00152423	0	0	0	0	0
ncbi_112718335	ncbi_112718335	0.00305913	0	0	0	0	0	0	0	0	0	0	0
ncbi_112738318	ncbi_112738318	0.0550947	0.0545413	0.0643119	0.0767136	0.0554272	0.0549632	0.0689818	0.196538	0.105809	0.0144299	0.0506703	0.0890748
ncbi_112738595	ncbi_112738595	0.41982	0.286717	0.374933	0.144532	0.23225	0.125244	0.0772445	0.731013	0.480409	0.37541	0.268601	0.186332
ncbi_112722137	ncbi_112722137	0.0211291	0.0123394	0.0203658	0.0039242	0.0166566	0.0327772	0.00628199	0.127208	0.0250071	0	0	0.00560433
ncbi_112738690	ncbi_112738690	0.0108085	0	0.00868919	0	0.0160603	0.00398871	0	0.0366072	0.0290133	0	0	0
ncbi_112739012	ncbi_112739012	0.001483	0	0.00133686	0.00129211	0	0	0	0	0	0	0	0
ncbi_112740492	ncbi_112740492	0.00742698	0.0046543	0.0127197	0.00851719	0.00327317	0.00936719	0.00557899	0.0175131	0	0	0	0.0288925
ncbi_112740839	ncbi_112740839	0.0566968	0.0267876	0.050749	0.0452899	0.0456233	0.0336122	0.0458844	0	0	0.16325	0.0175621	0.012269
ncbi_112741698	ncbi_112741698	0.0201047	0.0147108	0.0187127	0.0178087	0.0220855	0.00704133	0.00812011	0.0670762	0.0150103	0	0	0.0203586
ncbi_112742136	ncbi_112742136	0.0725424	0.0721017	0.0954579	0.0306827	0.0659015	0.0421821	0.0140807	0.316556	0.00816659	0.0194587	0.034598	0
ncbi_112742145	ncbi_112742145	1.04972	0.7643	1.19306	0.427704	0.912478	0.602476	0.208592	1.19412	2.1993	0.831887	0.550964	0.500575
ncbi_112743020	ncbi_112743020	0.00751043	0.0103022	0.01393	0.00616467	0.0079401	0.00605133	0.0129383	0	0	0	0	0.0279411
ncbi_112743263	ncbi_112743263	0.426652	0.22859	0.399138	0.467336	0.387655	0.3881	0.518974	0.169426	0.257117	0.490303	0.257228	0.337121
ncbi_112743660	ncbi_112743660	0.00766771	0.011405	0.00802614	0	0	0	0	0.0221268	0.0220539	0	0.0210672	0
ncbi_112743778	ncbi_112743778	0.0612536	0.041985	0.0530964	0.0331043	0.0293145	0.046704	0.0244155	0.0426236	0.101256	0.0787991	0.0943165	0
ncbi_112743852	ncbi_112743852	0.0866997	0.10628	0.111235	0.152245	0.0973356	0.109991	0.137648	0	0.192378	0	0.0463052	0.0715953
ncbi_112719426	ncbi_112719426	0.00831241	0.0167513	0.0109308	0.00219195	0.00751724	0.0130675	0.0144991	0.0440238	0.0204533	0	0.0329018	0
ncbi_112746266	ncbi_112746266	0.0493136	0.0370185	0.0219797	0.041327	0.0388611	0.052359	0.0444264	0	0.0544396	0.0522726	0.0388	0.0338044
ncbi_112746333	ncbi_112746333	0.0319335	0.0293939	0.0339264	0.0462765	0.0201515	0.0302051	0.0364851	0.0798281	0.0621306	0	0.0155027	0.00546106
ncbi_112746431	ncbi_112746431	0.0262812	0.0176636	0.0231634	0.040297	0.0378712	0.0084169	0.0430037	0	0	0.0127008	0	0.0297551
ncbi_112746630	ncbi_112746630	0.0166191	0.0163948	0.00933926	0.00494931	0.00313871	0.0030985	0.00331674	0.0522225	0	0	0	0
ncbi_112746702	ncbi_112746702	0.175407	0.150071	0.157596	0.177205	0.119296	0.191107	0.188388	0.19938	0.346699	0.105867	0.127838	0.290088
ncbi_112746971	ncbi_112746971	0.00429057	0	0.00446861	0	0.00317427	0	0.00411435	0	0.00562122	0	0	0
ncbi_112747105	ncbi_112747105	0.0278736	0.0133579	0.00962554	0.0325946	0.0467156	0.0167137	0.0078011	0.0358788	0.0532917	0	0.0239161	0.026362
ncbi_112747712	ncbi_112747712	0	0	0.00152129	0	0	0	0	0	0	0	0	0
ncbi_112747768	ncbi_112747768	0.00190736	0	0	0	0	0	0	0	0	0	0	0
ncbi_112747901	ncbi_112747901	0.0251216	0	0.0229637	0.0113448	0.0216871	0.00927389	0.017002	0.0209573	0.0265362	0.0784598	0.0230678	0.0418579
ncbi_112747918	ncbi_112747918	0.0626624	0.0426466	0.0524707	0.114749	0.0903852	0.0433858	0.109595	0.0213185	0.10119	0.180076	0.0607523	0.13217
ncbi_112726930	ncbi_112726930	0	0	0	0.00133868	0	0	0	0	0	0	0	0
ncbi_112748087	ncbi_112748087	0.00154011	0.00294136	0.00355426	0	0.00398331	0	0.0013834	0	0	0	0	0
ncbi_112748183	ncbi_112748183	0.165819	0.152914	0.185125	0.158381	0.159923	0.151217	0.0987523	0.193761	0.441792	0.0849492	0.142837	0.1277
ncbi_112748620	ncbi_112748620	0.00242272	0	0.00235484	0.0109973	0.00679367	0.0024434	0.00486573	0	0	0	0	0.0315894
ncbi_112749061	ncbi_112749061	0.00370507	0	0.00150084	0.0017181	0.0115889	0.00913582	0.00518522	0	0.0110947	0	0	0.00703503
ncbi_112727382	ncbi_112727382	0.0116219	0.0174005	0.0100253	0.0134205	0.0288527	0.0261385	0.0284022	0	0.043032	0	0.0205518	0.0385216
ncbi_112749839	ncbi_112749839	0.00195091	0.0177223	0.00629799	0	0	0.00288058	0.0012334	0	0	0.0429839	0	0
ncbi_112750035	ncbi_112750035	0.0120317	0.00572195	0.0116073	0.0206773	0.00743758	0.0157197	0.0115317	0.0345478	0	0	0.0754509	0.0375741
ncbi_112750253	ncbi_112750253	0	0	0.00193318	0	0	0	0.00139962	0	0.00508706	0	0.0158938	0
ncbi_112750346	ncbi_112750346	0.374037	0.320113	0.322256	0.119391	0.276604	0.225637	0.0436024	0.353148	0.561728	0.0144299	0.603322	0.205062
ncbi_112751071	ncbi_112751071	0.233541	0.15862	0.225328	0.0981661	0.163422	0.22103	0.0845674	0.267455	0.379166	0.1077	0.249369	0.138609
ncbi_112751242	ncbi_112751242	0.00310717	0	0.00177569	0.00240696	0	0.00487431	0	0	0	0	0	0
ncbi_112751664	ncbi_112751664	0.0474059	0.0492063	0.0601015	0.00995236	0.0298293	0.0084854	0.00328589	0.00976784	0.104384	0.0692449	0.0234672	0.0268862
ncbi_112720137	ncbi_112720137	0	0	0	0	0.00345717	0	0	0	0	0	0	0
ncbi_112751812	ncbi_112751812	0.00179275	0	0	0	0	0	0	0	0	0	0	0
ncbi_112751984	ncbi_112751984	0.011401	0.0130801	0.0162748	0.0101537	0.0150847	0	0.0165873	0.0167184	0.0502168	0.0536222	0.0369535	0.0809978
ncbi_112751993	ncbi_112751993	0.0149066	0.0310447	0.00905313	0.00468688	0.00725261	0.0105508	0.00200983	0	0.0246381	0	0	0
ncbi_112752101	ncbi_112752101	0.00596259	0.00606717	0.00945981	0.0023375	0.0190547	0.0065455	0	0	0.0399801	0	0.027963	0
ncbi_112728637	ncbi_112728637	0	0	0	0	0.00452681	0	0	0	0	0	0	0
ncbi_112753623	ncbi_112753623	0	0	0	0.00135847	0	0	0	0	0	0	0	0
ncbi_112753949	ncbi_112753949	0	0	0	0.00157006	0	0	0	0	0	0	0	0
ncbi_112754474	ncbi_112754474	0.00141757	0	0	0	0	0	0	0	0	0	0	0
ncbi_112754481	ncbi_112754481	0.111768	0.127356	0.113381	0.0672921	0.13062	0.0654246	0.0510007	0.13321	0.195529	0.0560758	0.213332	0.0407501
ncbi_112754528	ncbi_112754528	0.0250175	0.0240986	0.0287903	0.0323133	0.0586855	0.0153108	0.0695543	0	0.0951773	0	0.034952	0.04215
ncbi_112757493	ncbi_112757493	0.00146223	0	0	0	0	0	0	0	0	0	0	0
ncbi_112784280	ncbi_112784280	0.0227704	0.0153555	0.0300366	0.0208148	0.0101407	0.0219921	0.00956971	0.0747174	0.0780356	0.0736675	0.0434499	0
ncbi_112784437	ncbi_112784437	0.266667	0.185603	0.287292	0.324686	0.250922	0.286023	0.378411	0.165024	0.143358	0.134531	0.144752	0.308873
ncbi_112769206	ncbi_112769206	0.225397	0.128185	0.204216	0.0660826	0.179797	0.295054	0.0326497	0.339808	0.167146	0.0889017	0.263274	0.0598392
ncbi_112785213	ncbi_112785213	0.0098991	0	0.0140574	0.00698225	0.0167448	0.0116231	0.000942589	0	0	0	0.0170786	0
ncbi_112785746	ncbi_112785746	0.0116676	0	0.00759992	0.013496	0.0140766	0.00972931	0.0083685	0.0314923	0.00704847	0	0.0272819	0
ncbi_112785999	ncbi_112785999	0.163039	0.0719393	0.122469	0.161471	0.117259	0.155542	0.124927	0.132969	0.0140035	0.197717	0.100563	0.172409
ncbi_112786022	ncbi_112786022	0	0	0	0.000987255	0	0	0.00125838	0	0	0	0	0
ncbi_112786211	ncbi_112786211	0.0362078	0.0371231	0.020483	0.0138057	0.0129154	0	0.024851	0	0.115356	0.0732323	0.029136	0.0152586
ncbi_112786282	ncbi_112786282	0.032299	0.0138065	0.0332351	0.0382999	0.0464669	0.0543036	0.0322609	0	0.0252887	0.0498035	0.0150795	0.0152701
ncbi_112786339	ncbi_112786339	0.0419802	0.0258487	0.0432785	0.0157525	0.031437	0.0260713	0.0231018	0.033649	0	0.0755116	0	0.0644379
ncbi_112786402	ncbi_112786402	0.00682195	0	0.0100264	0.0101787	0.00367734	0	0.00155037	0	0	0	0.028119	0
ncbi_112786521	ncbi_112786521	0.0119482	0.00952389	0.026794	0.00717683	0.00565346	0.0135017	0.00150387	0.0115222	0	0	0.0163514	0
ncbi_112786551	ncbi_112786551	0.00108496	0	0	0	0	0.00450968	0	0	0	0	0	0
ncbi_112786652	ncbi_112786652	0.0424064	0.0244047	0.0397347	0.0230954	0.0406633	0.0705543	0.00929117	0.0575504	0.111353	0	0.0390411	0
ncbi_112787589	ncbi_112787589	0.0557775	0.0477603	0.0716626	0.0366095	0.0450491	0.129532	0.0176953	0.0517373	0.00679948	0.0615309	0.0527069	0
ncbi_112787621	ncbi_112787621	0.00176332	0	0	0	0	0	0	0	0	0	0	0
ncbi_112787997	ncbi_112787997	0.0895931	0.0527349	0.0680258	0.0876525	0.0767641	0.0766797	0.0585195	0	0.0603514	0.0260396	0.0796642	0.0833714
ncbi_112788013	ncbi_112788013	0.0991072	0.0586941	0.102405	0.028551	0.0703126	0.0925179	0.0208153	0.156023	0.241318	0.226082	0.104583	0.0379442
ncbi_112788034	ncbi_112788034	0.0326958	0.00601856	0.00993056	0.0239494	0.02692	0.024361	0.00770853	0	0.0230745	0	0.0192635	0
ncbi_112788267	ncbi_112788267	0.0220614	0.0247412	0.0144205	0.00423535	0.00861903	0.00944958	0.00537293	0.0118377	0.011864	0	0	0
ncbi_112769063	ncbi_112769063	0.00502821	0.00575029	0.00109816	0.000982071	0.00401289	0	0.00185788	0.0378837	0	0	0.0177946	0
ncbi_112788841	ncbi_112788841	0	0	0.0010838	0	0	0	0	0	0	0	0	0
ncbi_112788844	ncbi_112788844	0.00527447	0.00617572	0.00929802	0.00229569	0.0153068	0.00379369	0.00129217	0	0	0	0	0
ncbi_112788850	ncbi_112788850	0.0776822	0.117615	0.0726511	0.0518174	0.0947912	0.0801521	0.0586084	0.105892	0.0939594	0	0.132185	0.0825549
ncbi_112788880	ncbi_112788880	0.226239	0.17504	0.23001	0.145599	0.206025	0.174337	0.110291	0.143509	0.224709	0.0834097	0.133469	0.197347
ncbi_112788884	ncbi_112788884	0.0224986	0.0182354	0.0196029	0.0343495	0.0130272	0.0253715	0.0314203	0.0271375	0	0	0.0321114	0.0418505
ncbi_112788890	ncbi_112788890	0.00267246	0	0	0	0	0	0	0	0	0	0	0
ncbi_112788902	ncbi_112788902	0.0502887	0.0647687	0.0672213	0.0326407	0.0400619	0.0486953	0.0332487	0.0398863	0.0751992	0.0683852	0	0.022984
ncbi_112788903	ncbi_112788903	0.0675197	0.0707666	0.0812974	0.0780362	0.045619	0.0577431	0.0743791	0.0733549	0.0797618	0.0918738	0.0586028	0.0900063
ncbi_112788904	ncbi_112788904	0.0398091	0.0321871	0.0449723	0.0337653	0.0411578	0.0550656	0.0430158	0	0.0348306	0.128177	0.0715278	0.0499209
ncbi_112788981	ncbi_112788981	0.0809355	0.0419615	0.0593192	0.0637955	0.0514687	0.0736193	0.0741641	0	0.0898426	0.253053	0.0512127	0.0737344
ncbi_112788989	ncbi_112788989	0.00124196	0.00495591	0.00167063	0.0042271	0.00752763	0	0.0045834	0	0	0	0	0
ncbi_112789079	ncbi_112789079	0.0547015	0.0321059	0.0455813	0.0271228	0.0464789	0.0335	0.00673244	0.0655009	0.108924	0.0438282	0.0126801	0.0179285
ncbi_112789090	ncbi_112789090	0.128683	0.0746485	0.168371	0.0987165	0.133369	0.139474	0.119114	0.172671	0.177935	0.0357462	0.0857779	0.108589
ncbi_112789129	ncbi_112789129	0.0982432	0.108424	0.0847125	0.130454	0.130212	0.0791316	0.0933711	0	0.160639	0	0.0780556	0.0752949
ncbi_112789140	ncbi_112789140	0.0651031	0.0486215	0.0681365	0.0709104	0.0357813	0.0528944	0.079641	0.0278952	0.134449	0.0845556	0	0.0842536
ncbi_112789147	ncbi_112789147	0.408772	0.341189	0.382143	0.407499	0.338587	0.339142	0.439631	0.369702	0.766339	0.675004	0.295035	0.472032
ncbi_112789155	ncbi_112789155	0.0238341	0.0163423	0.0232815	0.00776697	0.017757	0	0.00663017	0	0.141016	0	0	0
ncbi_112789168	ncbi_112789168	0.0453221	0.0162438	0.0376223	0.0136277	0.0262599	0.0265482	0.0152694	0.0443231	0.109754	0	0.0318431	0.0283877
ncbi_112789215	ncbi_112789215	0.0651348	0.0506074	0.0656473	0.0765172	0.0492124	0.0946668	0.0874727	0	0.123314	0.0552337	0.0502022	0.0823168
ncbi_112789239	ncbi_112789239	0.00860362	0.0166526	0.0079456	0.00669639	0.0122049	0.00331982	0	0.0292292	0.0479593	0	0	0
ncbi_112789241	ncbi_112789241	0.0403959	0.0472484	0.0334186	0.0270012	0.0223225	0.0190449	0.0196947	0	0.0560131	0.0194587	0.0422243	0.00587889
ncbi_112789246	ncbi_112789246	0.00909684	0.0051332	0.00682114	0.00398136	0.0040257	0.0121738	0.00212523	0.0286497	0.0384036	0	0.0137292	0.063075
ncbi_112789295	ncbi_112789295	0.0103678	0	0.0152902	0.00267234	0.013264	0	0.00700015	0	0	0.0559425	0	0.0757265
ncbi_112789297	ncbi_112789297	0.0236557	0.0139089	0.0128224	0.0137327	0.0158204	0.0206914	0.0170197	0	0.0351328	0.0439474	0	0.0449671
ncbi_112789316	ncbi_112789316	0.12135	0.118267	0.114599	0.0596083	0.129807	0.122393	0.0328795	0.112203	0.193929	0.120005	0.176772	0.0672904
ncbi_112789328	ncbi_112789328	0.0330313	0.0191423	0.0179668	0.013451	0.0280921	0.0166916	0.0150486	0.0524417	0.0446513	0	0.0469337	0.0547504
ncbi_112789371	ncbi_112789371	0.00174774	0	0.0010698	0.00257624	0	0.0107465	0.00145936	0	0	0	0	0
ncbi_112789381	ncbi_112789381	0.0758736	0.0463079	0.065595	0.0684719	0.0762746	0.0505684	0.0697697	0.067882	0.165243	0.0624296	0.0170641	0
ncbi_112789402	ncbi_112789402	0.0170964	0.0236513	0.0381055	0.01515	0.0416751	0.038695	0.00626978	0.106931	0.0442224	0	0.0458779	0.00622517
ncbi_112789464	ncbi_112789464	0	0	0	0	0.00527496	0	0.00157575	0	0	0	0	0
ncbi_112789482	ncbi_112789482	0	0	0	0.00270608	0	0	0.00206784	0	0	0	0	0.00643669
ncbi_112789503	ncbi_112789503	0.0114914	0.0169798	0.00762591	0.00479481	0.0193731	0.00780703	0.00631162	0	0.00582057	0	0	0
ncbi_112789560	ncbi_112789560	0.0753786	0.0525433	0.077244	0.0228274	0.0205947	0.0232749	0.0074836	0.157355	0.191516	0	0.0571067	0.0242907
ncbi_112789575	ncbi_112789575	0.0186055	0.00455146	0.0140318	0.00290069	0.00332789	0.0111553	0.00134808	0.0711193	0.0613741	0	0.014437	0
ncbi_112773159	ncbi_112773159	0	0	0	0	0	0	0.00156789	0.0434594	0	0	0.0190291	0
ncbi_112789614	ncbi_112789614	0.00184556	0	0	0	0	0	0	0	0	0	0	0
ncbi_112789620	ncbi_112789620	0.176701	0.156881	0.245903	0.0794591	0.131272	0.357254	0.0442985	0.336756	0.275098	0.0321352	0.0826653	0.0715814
ncbi_112789627	ncbi_112789627	0.0210386	0.0500329	0.0280845	0.0488378	0.0360721	0.0460243	0.0253913	0.0366072	0.031035	0.0230455	0	0.0072119
ncbi_112789633	ncbi_112789633	0.0327326	0.0315837	0.0287909	0.0480622	0.0231205	0.0644548	0.0390755	0	0.0285347	0.0127008	0.0175621	0.074284
ncbi_112789662	ncbi_112789662	0.100827	0.0634605	0.0880769	0.0523934	0.086437	0.0856434	0.0360944	0.0447207	0.0502352	0	0.118695	0.0507831
ncbi_112789723	ncbi_112789723	0.251884	0.16074	0.265785	0.172666	0.221285	0.207246	0.168625	0.0785393	0.355545	0.187095	0.222047	0.0708099
ncbi_112769754	ncbi_112769754	0.020872	0.0165566	0.0154629	0.0158187	0.00297573	0	0.0117936	0	0	0	0.0198829	0
ncbi_112789733	ncbi_112789733	0	0.0063857	0	0	0	0	0	0	0.0587703	0	0	0
ncbi_112789768	ncbi_112789768	0.0258631	0.0508976	0.0376475	0.0134905	0.0206926	0.0480345	0.00564531	0	0.136944	0	0.0370833	0
ncbi_112769844	ncbi_112769844	0	0	0.000642948	0	0.00251473	0	0	0	0	0	0	0
ncbi_114924007	ncbi_114924007	0.00169725	0	0.00362308	0	0	0	0	0.0345478	0.00551058	0	0	0
ncbi_112789826	ncbi_112789826	2.17284	1.79315	2.22264	2.51999	2.0368	2.04409	2.70665	1.27532	2.83166	2.16378	1.51569	1.3994
ncbi_112789843	ncbi_112789843	0.080975	0.0703126	0.0735308	0.153373	0.0720295	0.0811109	0.1235	0.0345478	0.133767	0.144339	0.0204787	0.11779
ncbi_112789846	ncbi_112789846	0.0190968	0.0138906	0.0182012	0.0224479	0.0378726	0.00969871	0.0213672	0.115419	0.0477958	0	0	0.0562127
ncbi_112789848	ncbi_112789848	0	0	0	0	0	0	0	0	0.0141963	0	0	0
ncbi_112789867	ncbi_112789867	0.00182495	0	0.00131702	0	0.00783365	0	0.00117049	0	0.0200169	0	0	0
ncbi_112789871	ncbi_112789871	0.0128762	0.0398409	0.0192626	0.0319873	0.028024	0.0298349	0.0522201	0	0	0	0	0.0416271
ncbi_112789892	ncbi_112789892	0.0112891	0.0114147	0.0129759	0.0063659	0.00763998	0	0.0041191	0	0.0290992	0	0.0134409	0.00553736
ncbi_112789903	ncbi_112789903	0	0.00894507	0	0.00448	0.00528233	0	0.00155017	0	0	0.0390206	0	0.012969
ncbi_112789951	ncbi_112789951	0.446448	0.300587	0.436364	0.384945	0.343161	0.420786	0.437704	0.503298	0.653727	0.174255	0.188472	0.513991
ncbi_112789966	ncbi_112789966	0.322976	0.209633	0.32278	0.100011	0.156699	0.203181	0.0455523	0.262745	0.526861	0.161088	0.324685	0.0511596
ncbi_112789977	ncbi_112789977	0	0	0	0	0	0.00281355	0	0	0	0	0.0176466	0
ncbi_112790030	ncbi_112790030	4.03373	2.83097	4.3583	2.45394	3.29115	3.24269	2.35424	2.95185	3.45952	2.92449	2.68625	2.22781
ncbi_112790040	ncbi_112790040	0.13822	0.212153	0.121724	0.253665	0.24494	0.118646	0.216828	0.100962	0.285248	0.160005	0.0932362	0.185353
ncbi_112790123	ncbi_112790123	0.00193484	0.00294136	0	0	0	0	0.0038049	0	0.012921	0	0	0
ncbi_112790131	ncbi_112790131	0.0273461	0.0122561	0.0163881	0.00974383	0.0290591	0.0295422	0.0134956	0.00962145	0.0898049	0	0	0.008679
ncbi_112790140	ncbi_112790140	0.0059746	0.0044299	0.0137822	0.00574254	0.00370254	0.0215423	0.0127674	0	0.0524465	0	0.0641444	0
ncbi_112790149	ncbi_112790149	0.0274621	0.0281438	0.039424	0.0171103	0.0161788	0.0300127	0.0177842	0	0	0	0.0559622	0.0275324
ncbi_112790160	ncbi_112790160	0	0	0	0	0	0	0	0	0.00641618	0	0	0
ncbi_112790205	ncbi_112790205	0.00163808	0	0.00307722	0	0	0	0	0	0	0	0	0
ncbi_112790234	ncbi_112790234	0	0	0.00454456	0	0	0	0	0	0.0552633	0	0.0158938	0
ncbi_112790239	ncbi_112790239	0.013989	0.0152098	0.0133341	0.0109556	0.0213821	0.0237532	0.00414463	0	0.0569336	0.0484144	0	0.0240871
ncbi_112790285	ncbi_112790285	0.261653	0.249174	0.250954	0.447858	0.180297	0.157748	0.503133	0.133729	0.0502216	0.175211	0.0789222	0.198262
ncbi_112790286	ncbi_112790286	0.0224621	0	0.0187603	0.0174596	0.0143773	0.00901692	0.00858281	0	0	0.0615309	0.0375913	0
ncbi_112770274	ncbi_112770274	0	0	0.000926235	0.00389297	0	0	0	0	0	0	0	0
ncbi_112790296	ncbi_112790296	0.0514673	0.0384044	0.0370405	0.007481	0.0386865	0.0101766	0.00593733	0.0458811	0.0498505	0	0	0.0548216
ncbi_112790328	ncbi_112790328	0.17407	0.12506	0.112147	0.177712	0.137029	0.118971	0.160644	0.0807339	0.180839	0.183623	0.135644	0.162889
ncbi_112790336	ncbi_112790336	0.0203358	0.00945978	0.0227921	0.00786379	0.00919223	0.00478059	0.00537764	0.0726346	0.0790036	0	0	0
ncbi_112790342	ncbi_112790342	0.604258	0.516518	0.571116	0.922239	0.543058	0.553982	1.01742	0.446259	0.379216	0.999165	0.282891	0.770074
ncbi_112790359	ncbi_112790359	0.00199438	0	0.00220263	0	0	0	0	0.0479703	0	0	0	0
ncbi_112790394	ncbi_112790394	0.00116426	0.0063666	0	0	0.00333229	0	0.00117245	0	0	0	0	0
ncbi_112790396	ncbi_112790396	0.0835638	0.133918	0.0880781	0.0879157	0.112106	0.0631014	0.0902424	0.110254	0.154576	0.0657199	0.147881	0.0462831
ncbi_112790397	ncbi_112790397	0.0279139	0.0230275	0.0303911	0.064568	0.0500918	0.0336663	0.039251	0.0300944	0.0464115	0	0.0344905	0.114413
ncbi_112790467	ncbi_112790467	0.0251528	0.0694886	0.0321588	0.0285029	0.0327395	0.0257963	0.0257154	0.0118377	0.13494	0	0.062004	0.0691471
ncbi_112790484	ncbi_112790484	0.00649741	0	0.00177908	0.00469281	0	0	0.00578281	0	0	0	0	0
ncbi_112777000	ncbi_112777000	0	0	0	0	0	0.00535012	0	0	0	0	0	0
ncbi_112790503	ncbi_112790503	0	0.00622084	0	0	0	0	0	0	0	0	0	0
ncbi_112790548	ncbi_112790548	0.719915	0.539378	0.845318	0.608603	0.449424	0.625369	0.554194	0.577442	0.558644	0.3732	0.563711	0.385033
ncbi_112790552	ncbi_112790552	0.0524101	0.0708564	0.0465441	0.0352519	0.0458407	0.0479578	0.0244815	0.125188	0.0286387	0.23115	0.0613398	0.0624957
ncbi_112790561	ncbi_112790561	0.310332	0.231816	0.304564	0.468738	0.308284	0.337614	0.453239	0.206884	0.276155	0.186459	0.291008	0.536197
ncbi_112790685	ncbi_112790685	0.0347123	0.0258995	0.0244732	0.0242631	0.0184064	0.0374201	0.0368625	0	0.134186	0.0967089	0.011577	0
ncbi_112770815	ncbi_112770815	0.00197033	0.00643071	0	0.00235373	0	0	0	0	0	0	0	0.0135586
ncbi_112790693	ncbi_112790693	0.0488063	0.0228182	0.0383472	0.0678403	0.041632	0.0969085	0.0752795	0.0652585	0.0304182	0	0.0514015	0.0909524
ncbi_112790704	ncbi_112790704	0.0375782	0.0233008	0.0320121	0.0216421	0.0132446	0.00534193	0.0484303	0.0314806	0.0207391	0.0630477	0.0287403	0.0422756
ncbi_112790798	ncbi_112790798	0.107658	0.0763905	0.116944	0.170554	0.0793376	0.11755	0.207	0.151798	0.0883896	0.224937	0	0.213481
ncbi_112790808	ncbi_112790808	0.0264595	0.0125986	0.047717	0.0318468	0.0398299	0.00295837	0.0290004	0.0362161	0.142617	0	0.0313561	0.00546106
ncbi_112790820	ncbi_112790820	0	0.00505197	0.00812926	0.0024164	0.0167987	0.0157331	0.00442137	0	0	0	0	0.0262374
ncbi_112790846	ncbi_112790846	0.0622493	0.0200099	0.0596952	0.037174	0.0541974	0.047357	0.0146867	0.0728754	0.0619885	0.0843096	0.0470935	0.00546106
ncbi_112790864	ncbi_112790864	0.0108397	0	0.011039	0.00460773	0.0148305	0.0148194	0.00349735	0.0220405	0.00679948	0	0.054608	0
ncbi_112790889	ncbi_112790889	0.0117996	0	0.00639006	0.000856307	0.00901007	0	0.00163491	0.0924468	0.0433185	0	0	0
ncbi_112790946	ncbi_112790946	0.00171271	0	0.00309321	0.00140492	0	0	0.002379	0	0	0	0	0
ncbi_112771105	ncbi_112771105	0.0743992	0.0599774	0.0768164	0.0339665	0.0678718	0.049281	0.01339	0.126166	0.318606	0	0.0332937	0.00596268
ncbi_112790973	ncbi_112790973	0.00556983	0.0106623	0.00696545	0.0164842	0.00816911	0.00932653	0.0223219	0.0498211	0.0368227	0	0	0.00783469
ncbi_112790978	ncbi_112790978	0	0	0.0022747	0.00472331	0.00353802	0	0.0037656	0	0	0	0	0
ncbi_112790992	ncbi_112790992	0.0233192	0	0.0200779	0.00116699	0.030042	0.0364117	0.00433103	0	0.0768712	0	0.00804681	0.0548075
ncbi_112791010	ncbi_112791010	0.00137455	0	0.00483128	0.00160213	0.00347944	0.00322962	0	0	0.0116037	0	0	0
ncbi_112791011	ncbi_112791011	0.00162745	0	0	0	0	0	0	0	0	0	0	0
ncbi_112791036	ncbi_112791036	0.0608415	0.0354871	0.0919499	0.0421279	0.0708946	0.135228	0.024947	0.132156	0.0983329	0	0.0138328	0
ncbi_112791074	ncbi_112791074	0.555139	0.487898	0.50562	0.268403	0.503374	0.552058	0.167538	0.413954	1.21999	0.355787	0.41425	0.24229
ncbi_112771176	ncbi_112771176	0.0494477	0.0493811	0.045837	0.0199015	0.0304943	0.0121038	0.0113706	0.125257	0.0668295	0.0225507	0.0283104	0
ncbi_112791122	ncbi_112791122	0.00257708	0.00598192	0.000746629	0.00188102	0	0.00365041	0	0	0.00577499	0	0	0
ncbi_112791130	ncbi_112791130	0.0173113	0.0226231	0.0307019	0.0231713	0.0163644	0.0564009	0.0131495	0	0.116508	0	0	0.0364012
ncbi_112791142	ncbi_112791142	0.007689	0.00677527	0.00232979	0.00192783	0	0	0.00201234	0.0199966	0	0	0	0
ncbi_112791193	ncbi_112791193	2.22877	2.18379	2.30084	0.923119	1.8812	2.6925	0.402506	1.49844	2.98018	0.524483	2.73483	0.907421
ncbi_112791206	ncbi_112791206	0.00249074	0	0	0	0.00343519	0.00331667	0	0	0.00686276	0	0	0
ncbi_112791221	ncbi_112791221	0.00273242	0.00672532	0.0107309	0.0025544	0.00758541	0	0.00385523	0	0.0290662	0	0	0
ncbi_112791233	ncbi_112791233	0.00193186	0	0	0	0	0.00462543	0.0010883	0	0	0	0	0
ncbi_112791242	ncbi_112791242	0.00140591	0	0.00365417	0	0	0	0.00203673	0	0.0146328	0	0	0
ncbi_112791261	ncbi_112791261	0.00964461	0.012549	0.00683581	0.00146925	0.00321475	0.00852834	0.000986539	0.0388386	0.0136273	0	0.0110655	0
ncbi_112791266	ncbi_112791266	0.0793995	0.0309734	0.0699451	0.0589661	0.0589777	0.115925	0.0527519	0.0698284	0.498194	0.0870741	0.116703	0.0268813
ncbi_112791289	ncbi_112791289	0.471606	0.287536	0.418058	0.41814	0.391882	0.376305	0.547695	0.253803	0.457736	0.621739	0.192466	0.452338
ncbi_112791301	ncbi_112791301	0.0172515	0.0354375	0.0185062	0.00552436	0.00333376	0.00405413	0.0107418	0	0.0167593	0	0.0132684	0
ncbi_112791340	ncbi_112791340	0.000721435	0	0.00111226	0	0	0	0.000939916	0	0	0	0	0
ncbi_112791361	ncbi_112791361	0.0117009	0.0156993	0.021506	0.00548822	0.0120016	0.0158113	0.00183108	0	0.0471899	0	0	0.0308453
ncbi_112781890	ncbi_112781890	1.00961	1.16411	1.04764	0.43884	0.938375	1.29011	0.208081	1.17183	2.30812	0.549575	1.86954	0.543352
ncbi_112791392	ncbi_112791392	0.00422539	0.00630686	0.00340965	0.00173259	0.00366665	0	0	0.0377992	0.0240973	0	0	0.0248212
ncbi_112791395	ncbi_112791395	0.0113569	0.0341782	0.0156805	0.00846059	0.0215653	0.0147991	0.00837713	0	0.00742955	0	0	0
ncbi_112791428	ncbi_112791428	0.00972141	0.00699802	0.0115408	0	0.0217094	0.00711046	0	0.0379686	0.026496	0	0.0438878	0
ncbi_112791441	ncbi_112791441	0.0269807	0.0197642	0.0270991	0.00732238	0.0107506	0.00922381	0.00822617	0	0.0447867	0	0.0438068	0
ncbi_112791467	ncbi_112791467	0.0503499	0.0438521	0.05827	0.0586588	0.0411677	0.035041	0.0538894	0.0195357	0.0524919	0.0334078	0.0408029	0.0423989
ncbi_112791484	ncbi_112791484	0.00164094	0	0.00127862	0.00315073	0	0.00381494	0.00231399	0	0	0	0	0
ncbi_112791485	ncbi_112791485	0.0028609	0	0.00302027	0.00346922	0.00685332	0.0138905	0.00182075	0	0.056964	0.0655415	0	0
ncbi_112791486	ncbi_112791486	0.0528471	0.0352928	0.0345208	0.0598729	0.0476845	0.0199773	0.0630927	0	0.0500368	0.0536222	0.0872057	0.0454681
ncbi_112791491	ncbi_112791491	0.0572522	0.0941007	0.0736637	0.0361127	0.0998162	0.0462764	0.0285401	0.0525285	0.256665	0.0559159	0.13214	0.0360714
ncbi_112782360	ncbi_112782360	0.00110636	0	0.000890177	0.00125707	0	0	0	0	0.0292655	0	0	0
ncbi_112791518	ncbi_112791518	0.00781834	0	0.0117528	0.0124727	0.0178417	0.0118175	0.00250052	0	0	0	0	0.012269
ncbi_112791522	ncbi_112791522	0.0446624	0.0255444	0.0482599	0.0326222	0.0545377	0.0427997	0.0408114	0.148074	0.12885	0.1449	0.0454907	0.0213814
ncbi_112791537	ncbi_112791537	0.00710082	0	0.0012113	0	0.00813319	0.00343663	0.00133615	0	0	0	0	0
ncbi_112791554	ncbi_112791554	0.00335107	0	0.00241825	0	0	0.00462543	0	0.0434594	0	0	0	0
ncbi_112782593	ncbi_112782593	0.00395642	0	0	0	0	0	0	0	0	0	0	0
ncbi_112791635	ncbi_112791635	0.274218	0.180172	0.189463	0.430802	0.299721	0.28201	0.368427	0.093072	0.223974	0.270563	0.272394	0.398198
ncbi_112791645	ncbi_112791645	0.0273088	0.0288749	0.0151625	0.00644239	0.0458495	0.0216493	0.0131106	0	0.0758811	0.0457415	0.0411967	0.0370705
ncbi_112791659	ncbi_112791659	0.0066785	0	0.00416713	0.00891765	0	0	0.0107819	0	0	0	0	0
ncbi_112791663	ncbi_112791663	0	0	0.00115428	0	0	0	0.00216416	0	0	0	0	0
ncbi_112791671	ncbi_112791671	0.00170727	0.00610196	0.00270054	0.00523033	0	0.0113502	0.00211957	0	0	0	0	0
ncbi_112791681	ncbi_112791681	0.00402243	0.00614896	0.00192619	0	0	0	0	0	0.0877646	0	0	0
ncbi_112791685	ncbi_112791685	0.00636498	0.0265062	0.0192192	0.0197883	0.0143625	0.00569927	0.0287417	0	0.125675	0.0102435	0	0.0153833
ncbi_112791704	ncbi_112791704	0	0	0.00351905	0.00111676	0	0.00282608	0.00228824	0	0	0	0	0
ncbi_112791714	ncbi_112791714	0.00201145	0	0.00206364	0	0	0	0	0	0	0	0	0
ncbi_112791723	ncbi_112791723	0.0140248	0.025878	0.0109365	0.00770822	0.0241633	0.00330138	0.00279846	0.0664497	0.020904	0	0.0195361	0
ncbi_112791726	ncbi_112791726	0	0	0	0	0	0	0	0	0.00718781	0	0	0
ncbi_112791742	ncbi_112791742	0.0315058	0.0483754	0.0323572	0.0554155	0.0533045	0.0199375	0.0401949	0	0.101396	0.0488162	0.0179291	0.0364372
ncbi_112791778	ncbi_112791778	0.00369988	0	0	0.00246534	0	0	0.00613686	0.0221268	0	0	0	0
ncbi_112791793	ncbi_112791793	0.00176332	0.00508011	0.00183967	0.00200736	0.00680166	0	0.00150995	0	0	0	0	0
ncbi_112791822	ncbi_112791822	0.0188817	0.0271965	0.0153199	0.0182302	0.00762515	0.0107187	0.0266941	0	0.0262963	0.0435026	0.0267037	0.0442487
ncbi_112791860	ncbi_112791860	0.0172653	0.0497484	0.023426	0.0447154	0.0628375	0.0273547	0.0582325	0	0.0376573	0.0502857	0.0231806	0.0607727
ncbi_112791883	ncbi_112791883	0.0190287	0.01456	0.0193396	0.0177982	0.0166772	0.0224722	0.0136139	0	0.0797162	0	0.0271019	0.0242907
ncbi_112791895	ncbi_112791895	0.00248295	0.00327052	0.000913746	0.001341	0	0	0	0.0107874	0	0	0	0
ncbi_112791897	ncbi_112791897	0.691827	0.504325	0.718096	0.898272	0.659459	0.767567	0.907589	0.36465	0.38317	1.08397	0.46003	0.898801
ncbi_112791909	ncbi_112791909	0	0	0.00218988	0	0	0	0	0	0	0	0	0
ncbi_112791911	ncbi_112791911	0.00723133	0.00461394	0.00756874	0.00341436	0	0.00210449	0.00348148	0	0.0296803	0	0	0
ncbi_112771534	ncbi_112771534	0.110434	0.144619	0.0825016	0.227075	0.122535	0.125032	0.227335	0.035341	0.0481629	0.0940691	0.196135	0.130315
ncbi_112791919	ncbi_112791919	0.00115709	0.00640812	0.00383727	0.00219728	0.00304398	0	0.00527404	0	0.0354818	0.0597193	0	0
ncbi_112791932	ncbi_112791932	0	0	0.000896386	0	0	0	0	0.0226957	0	0	0	0
ncbi_112791936	ncbi_112791936	0.165697	0.116997	0.179985	0.172014	0.157163	0.209475	0.148098	0.0971026	0.081059	0.169574	0.196248	0.183612
ncbi_112791943	ncbi_112791943	0	0	0.00225251	0.00270725	0	0	0	0.0376815	0	0	0.0173655	0
ncbi_112791944	ncbi_112791944	0.012778	0.0115533	0.00717409	0.00527562	0.00960997	0.0425984	0.00721742	0	0.0341558	0	0	0.00692664
ncbi_112791945	ncbi_112791945	0.00199332	0	0.00104755	0.00222527	0.0066184	0	0.00113014	0	0	0	0	0
ncbi_112791946	ncbi_112791946	0.0335468	0.0222259	0.0254848	0.0142428	0.0159395	0.012098	0.0151031	0	0	0	0.0344677	0.054201
ncbi_112791949	ncbi_112791949	1.48786	1.23591	1.54439	0.719833	1.50366	1.66676	0.475642	1.33422	2.60784	1.01172	1.3115	0.829999
ncbi_112791953	ncbi_112791953	0.0154557	0.0325482	0.0145518	0.00632803	0.0134989	0.0270441	0.00299996	0.0314806	0.0477529	0	0	0
ncbi_112791979	ncbi_112791979	0.0106633	0.0257412	0.00894993	0.0106739	0.0109073	0.00705574	0.00936626	0.113524	0.0712926	0.0439474	0	0
ncbi_112791982	ncbi_112791982	0.00138723	0	0	0	0	0	0	0	0	0	0	0
ncbi_112792008	ncbi_112792008	0.0514025	0.0343788	0.0599043	0.0222773	0.0468347	0.0618606	0.0356968	0	0.0472602	0.136625	0.0574018	0.0519615
ncbi_112792040	ncbi_112792040	0.118019	0.0979797	0.145307	0.0696101	0.0876897	0.0892809	0.0318963	0.156876	0.239163	0	0.136511	0.0199705
ncbi_112792055	ncbi_112792055	0.0945508	0.0590796	0.0709696	0.0845168	0.0838807	0.066085	0.0648996	0.0514394	0.0681948	0.024044	0.104323	0.100113
ncbi_112792120	ncbi_112792120	0.0335955	0.0249372	0.0272714	0.0311059	0.00395415	0.0192915	0.027911	0	0.0167593	0	0.0177398	0
ncbi_112792121	ncbi_112792121	0.0979701	0.0633694	0.0989653	0.047763	0.0903933	0.117556	0.0509216	0.0233195	0.21603	0.0225507	0.153763	0.0477229
ncbi_112792145	ncbi_112792145	0.169231	0.106509	0.12888	0.124101	0.120675	0.220103	0.119689	0.15404	0.235374	0.114461	0.165058	0.112786
ncbi_112792185	ncbi_112792185	0.0315865	0.0126253	0.0353776	0.0555421	0.0473084	0.0324348	0.0400607	0.0134368	0.284361	0.0287365	0.0671534	0.0664131
ncbi_112792208	ncbi_112792208	0.0727723	0.0695611	0.055673	0.036642	0.0740009	0.0625246	0.0354788	0.00967859	0.181532	0.0193054	0.0377065	0.0565112
ncbi_112792237	ncbi_112792237	0.159257	0.227972	0.152387	0.145699	0.15288	0.184184	0.0692544	0.125486	0.303249	0.125989	0.308116	0.11599
ncbi_112792280	ncbi_112792280	0	0.0116483	0	0.00186678	0	0	0	0	0.0310718	0	0	0
ncbi_112792314	ncbi_112792314	0.00531549	0	0.0105682	0.00300505	0.00443134	0	0	0.0413798	0.00496548	0	0.0128744	0
ncbi_112792321	ncbi_112792321	0	0	0.00194529	0	0	0	0	0	0	0	0	0
ncbi_112792346	ncbi_112792346	1.59911	1.48344	1.58398	0.632533	1.38973	2.02547	0.292228	1.20898	2.7702	0.898262	1.81178	0.61684
ncbi_112792418	ncbi_112792418	0.0178972	0.0116911	0.0325077	0.0329733	0.0125177	0.0334374	0.0247935	0	0.0869267	0.0102435	0.0245409	0
ncbi_112792455	ncbi_112792455	0.115788	0.133984	0.160847	0.12086	0.114281	0.157739	0.0864914	0.15241	0.118237	0.282164	0.121702	0.150529
ncbi_112792477	ncbi_112792477	0.0110042	0.0154884	0.0196343	0.00467047	0.0196211	0.0108475	0.00398842	0.0201218	0.0378796	0.0671885	0.0259511	0.0242907
ncbi_112792482	ncbi_112792482	0.137635	0.0831768	0.167922	0.086405	0.101596	0.180813	0.0693133	0.0524148	0.0900786	0.123376	0.151768	0.0489672
ncbi_112792503	ncbi_112792503	0.181605	0.167464	0.151797	0.271469	0.15167	0.179732	0.270127	0.0906871	0.162087	0.399297	0.127655	0.433223
ncbi_112792521	ncbi_112792521	0.0090395	0.00972446	0.0124652	0.0172692	0.0203969	0.030965	0.010014	0.0304512	0	0.115631	0.0194701	0.0227409
ncbi_112792536	ncbi_112792536	0.211562	0.237409	0.203582	0.314053	0.270509	0.272165	0.275793	0.109628	0.376912	0.425434	0.188852	0.275858
ncbi_112792550	ncbi_112792550	0.00883688	0	0.000990215	0.0052566	0	0	0.0103651	0	0.00685557	0	0	0.0459019
ncbi_112792563	ncbi_112792563	0.0598527	0.0508552	0.0793174	0.0261109	0.0620746	0.0841026	0.028745	0.144495	0.0483879	0	0.0485367	0.017433
ncbi_112792599	ncbi_112792599	0	0	0.00085212	0	0	0	0	0	0.0170485	0	0	0
ncbi_112792604	ncbi_112792604	0.0447611	0.0313284	0.0279527	0.0387895	0.0386556	0.005913	0.0204375	0	0.0931793	0	0.0327427	0.0367932
ncbi_112792608	ncbi_112792608	0.0162251	0.0139332	0.0104999	0.00183768	0.0197389	0.0148901	0	0	0.0791544	0	0	0.020161
ncbi_112784116	ncbi_112784116	0	0	0.00348015	0.000921494	0	0	0.00137131	0	0	0	0	0
ncbi_112792696	ncbi_112792696	0.0013621	0	0	0	0	0	0	0	0	0	0	0
ncbi_112792700	ncbi_112792700	0.51888	0.385033	0.530262	0.202677	0.385576	0.536776	0.1413	0.288041	0.865217	0.107733	0.47147	0.20729
ncbi_112771814	ncbi_112771814	0.00986547	0.00691467	0.00998691	0.00593822	0.0210673	0.0055599	0.00475439	0.0408413	0.0204004	0	0	0.0321114
ncbi_112792733	ncbi_112792733	0.0211416	0.00521494	0.0220135	0	0.00729463	0.00377677	0.00113877	0.103755	0.0610827	0	0.0155626	0.038949
ncbi_112792752	ncbi_112792752	0.27802	0.240423	0.260551	0.118177	0.311511	0.141943	0.0483153	0.223956	0.426021	0.19654	0.301276	0.179442
ncbi_112795556	ncbi_112795556	0.00483045	0.00983065	0.00416137	0.00464254	0	0	0.00278193	0	0	0	0.0364623	0
ncbi_112795557	ncbi_112795557	0.0047966	0	0.00961048	0.0034909	0	0	0.00454322	0	0	0	0	0
ncbi_112795566	ncbi_112795566	0.0256784	0.017835	0.018201	0.02933	0.0303972	0.0195751	0.0259015	0	0.061608	0	0.0137292	0.123829
ncbi_112795569	ncbi_112795569	0.213263	0.259207	0.199618	0.284977	0.227106	0.249683	0.201991	0.270936	0.310491	0.393285	0.179959	0.353719
ncbi_112795628	ncbi_112795628	0.00240121	0	0.00333195	0.00478479	0.00651184	0	0.00349384	0	0.0145798	0	0	0
ncbi_112795650	ncbi_112795650	0.0133491	0.0164693	0.027341	0.0142132	0.0107816	0.0299823	0.023293	0	0.0407015	0.0139491	0	0.0100051
ncbi_112795662	ncbi_112795662	0.00765142	0.00987702	0.00700956	0.00846089	0.0107931	0.00829009	0.00218947	0	0.0326475	0.0481568	0	0
ncbi_112795732	ncbi_112795732	0.142305	0.13643	0.12309	0.101798	0.127585	0.137806	0.0580019	0.185814	0.219001	0.193048	0.0872754	0.178315
ncbi_112795733	ncbi_112795733	0.0196509	0.0369704	0.0210391	0.0313102	0.0236459	0.0492992	0.020992	0	0.100816	0.0233984	0	0.0120122
ncbi_112795736	ncbi_112795736	0.0558725	0.0677163	0.0679773	0.0734979	0.0666439	0.0642084	0.0720813	0.105717	0.0551876	0.171698	0.0523591	0.119389
ncbi_112795738	ncbi_112795738	0.0758415	0.0489622	0.0648089	0.0963508	0.0939661	0.0590841	0.071209	0.141736	0.108008	0.180093	0.0305345	0.0171179
ncbi_112795769	ncbi_112795769	0.0398877	0.0740532	0.0533106	0.0416777	0.0478253	0.0351148	0.056191	0.0118377	0.0717881	0	0.0587834	0.0514727
ncbi_112795773	ncbi_112795773	0.169844	0.0848563	0.146812	0.123669	0.112946	0.102264	0.121248	0.089744	0.155813	0.0586476	0.19884	0.106627
ncbi_112795796	ncbi_112795796	0.00617177	0.00524492	0.00471921	0.0135607	0.00984198	0	0.00244835	0	0	0	0	0.0303787
ncbi_112795821	ncbi_112795821	0.00407838	0	0.00310102	0.00713422	0.00643064	0.00360658	0	0	0.0226355	0.0127008	0.014035	0
ncbi_112794160	ncbi_112794160	0.00878343	0.0168555	0.0091746	0.00138766	0.0287713	0	0.00128632	0.0493381	0.0765084	0	0.0236913	0.0215608
ncbi_112795914	ncbi_112795914	0.0169613	0.0107805	0.00843318	0.00842124	0.0147138	0.00349162	0.0105349	0.00962145	0.0101662	0.0260396	0	0
ncbi_112795925	ncbi_112795925	0.00193087	0.00677527	0	0	0	0	0	0.0199966	0	0	0	0
ncbi_112795935	ncbi_112795935	1.82318	1.63743	1.74503	0.958172	1.73893	2.0615	0.583935	2.5802	2.46704	1.02459	2.21678	0.792996
ncbi_112796020	ncbi_112796020	0.132905	0.123949	0.140615	0.105005	0.10655	0.0670765	0.0583393	0.127208	0.18086	0.098087	0.0965751	0.0705291
ncbi_112796030	ncbi_112796030	0.0168484	0.0348752	0.0256648	0.0433999	0.0209901	0.0193286	0.0234422	0.0793105	0.0349803	0	0	0.0100051
ncbi_112796032	ncbi_112796032	0.0312959	0.0141262	0.017379	0.0100782	0.01353	0.00611931	0.0184425	0.0249252	0	0	0	0
ncbi_112796043	ncbi_112796043	0.00477416	0	0.00579363	0.00235217	0	0	0.00213342	0	0	0	0	0
ncbi_112796087	ncbi_112796087	0.0228564	0.0299318	0.0294527	0.0152788	0.0339003	0.00955271	0.0530053	0.00967859	0.0511909	0.02897	0.0323298	0.00587889
ncbi_112796086	ncbi_112796086	0.0782173	0.0316339	0.0824036	0.110929	0.0841975	0.0957381	0.100526	0.00910755	0.0281294	0.156482	0.0283164	0.0876134
ncbi_112794583	ncbi_112794583	0.0393148	0.054373	0.0280547	0.0449401	0.0369739	0.0275915	0.0669476	0	0.104383	0	0.05364	0.0405124
ncbi_114927615	ncbi_114927615	0.0179796	0.0204359	0.0214472	0.00685556	0.00384169	0.00208082	0.014871	0.0792862	0.046846	0.0488162	0.0132684	0.0141278
ncbi_112796141	ncbi_112796141	0	0	0	0	0.00298277	0.00296402	0	0	0	0	0	0
ncbi_112796163	ncbi_112796163	0.00707198	0.0150547	0	0.00670769	0.0106284	0.0111945	0.0103394	0	0	0	0	0.0258605
ncbi_112796164	ncbi_112796164	0.146616	0.054648	0.162293	0.128229	0.0892127	0.107954	0.199315	0.135811	0.128599	0.0193054	0.0660199	0.0524268
ncbi_112796231	ncbi_112796231	0.0562331	0.0489395	0.070356	0.084138	0.0658569	0.0834256	0.10822	0.0433039	0.0328583	0.0336419	0.0637114	0.0536661
ncbi_112796239	ncbi_112796239	0	0	0	0	0	0	0	0	0	0	0.0250451	0
ncbi_112796298	ncbi_112796298	0.0385432	0.00456447	0.0230805	0.0166407	0.00940073	0.0113042	0.00397766	0.046538	0.0397389	0	0.0253283	0.0181013
ncbi_112796336	ncbi_112796336	0.00307734	0	0	0	0	0	0	0	0	0	0	0
ncbi_112796351	ncbi_112796351	0.0310165	0.0587362	0.0430665	0.0595773	0.0360734	0.0404258	0.0394414	0.0341855	0.0265902	0.148544	0.0214026	0.0443122
ncbi_112794220	ncbi_112794220	0.00192776	0.00575029	0.00539521	0.0025773	0.00773141	0.00381494	0.00355237	0	0.0171378	0	0	0
ncbi_112796371	ncbi_112796371	0.0060758	0	0.00928516	0.005531	0.0162672	0	0.0145109	0	0.0324158	0	0.0275616	0
ncbi_112796377	ncbi_112796377	0.0075575	0	0.00718387	0.00908196	0.0172369	0.0083669	0.0066352	0	0.0200983	0	0	0
ncbi_112796399	ncbi_112796399	0.558122	0.387989	0.579382	0.372681	0.408264	0.365645	0.427065	0.606611	0.682777	0.274086	0.64497	0.50902
ncbi_112796483	ncbi_112796483	0	0	0	0	0	0	0.00132385	0	0	0	0	0
ncbi_112794252	ncbi_112794252	0.021042	0.0114219	0.0116256	0.00174317	0.00639676	0	0.00558631	0	0.00876838	0	0	0
ncbi_112796627	ncbi_112796627	0.0497568	0.0430233	0.0496518	0.028023	0.0323568	0.0309682	0.0130028	0.0106318	0.186337	0	0.04294	0
ncbi_112796644	ncbi_112796644	0.00186849	0	0	0	0	0	0.000903891	0.0304403	0	0	0	0
ncbi_112796650	ncbi_112796650	0.0682112	0.0684047	0.0859332	0.0571237	0.0629448	0.110146	0.0325434	0.0446736	0.0364155	0	0.0642244	0.00651254
ncbi_112796752	ncbi_112796752	0.0250637	0.0321403	0.0166913	0.00273938	0.00907653	0	0	0.058607	0.0535943	0	0.0402594	0
ncbi_112796816	ncbi_112796816	0	0	0	0	0.00362448	0	0	0	0.0223839	0	0	0
ncbi_112796823	ncbi_112796823	0	0	0	0	0.00401929	0	0.00120221	0	0	0	0	0
ncbi_112796837	ncbi_112796837	0.00872094	0	0.00100166	0.00670704	0.00815273	0.00429606	0.00237416	0	0	0	0	0.0072119
ncbi_112796849	ncbi_112796849	0.27208	0.222803	0.271663	0.395918	0.220742	0.225227	0.38193	0.151615	0.21792	0.349297	0.184111	0.283729
ncbi_112794949	ncbi_112794949	0.0120108	0.0316287	0.0272328	0.00996929	0.0200651	0.00910628	0.00334636	0.0482107	0	0	0.0671275	0.0265145
ncbi_112796862	ncbi_112796862	0.0507153	0.0424558	0.0405001	0.0531826	0.0555195	0.042748	0.0279779	0	0	0	0.0612223	0.0176763
ncbi_112796934	ncbi_112796934	0.00642195	0.0209599	0.00796567	0.0188422	0.00935269	0	0.00998438	0	0	0	0.0432706	0.0215608
ncbi_112796944	ncbi_112796944	0.00666536	0.0120932	0.0027583	0.0189932	0.0161744	0.00898366	0.0161696	0	0	0.024044	0	0
ncbi_112796947	ncbi_112796947	0.0221051	0.0434801	0.0344936	0.0196564	0.0285601	0.0237984	0.00284623	0.058607	0.0220539	0	0.0383779	0
ncbi_112797026	ncbi_112797026	0.0748517	0.0197484	0.0383106	0.0400998	0.0374202	0.0607497	0.0422667	0.0107874	0.0449881	0.0419925	0.0312036	0.0380841
ncbi_112797034	ncbi_112797034	0	0	0.00138866	0	0.00329169	0.00768783	0.00201472	0	0	0	0	0
ncbi_112797042	ncbi_112797042	1.52747	1.47975	1.50756	0.735028	1.45077	1.71494	0.323235	2.39075	1.88806	1.46147	1.76491	0.665629
ncbi_112797072	ncbi_112797072	0	0	0	0	0	0	0.00136037	0	0	0	0	0
ncbi_112795094	ncbi_112795094	0.00649196	0.011944	0.0125182	0.00137361	0.00331913	0	0	0	0.0278341	0	0.0159001	0.00692664
ncbi_112797183	ncbi_112797183	0.0793662	0.0849257	0.0908894	0.16164	0.0961424	0.108167	0.126082	0.127936	0.0690959	0.0493279	0	0.105122
ncbi_112797210	ncbi_112797210	0.103951	0.120707	0.0782712	0.120639	0.130537	0.0874065	0.0688176	0.171742	0.0374507	0.10283	0.015788	0.118814
ncbi_112797282	ncbi_112797282	0.0490543	0.028074	0.0362062	0.0407208	0.0266483	0.0449127	0.055114	0	0.0565911	0.0583567	0.0364363	0.0898945
ncbi_112797336	ncbi_112797336	0.0253683	0.0335959	0.0247005	0.0181153	0.0313644	0.0182522	0.0147383	0.0981373	0.0315983	0	0.0172392	0.0189616
ncbi_112797372	ncbi_112797372	0.0101359	0.011659	0.00366144	0.0210832	0.00391324	0.010633	0.0182605	0	0.0209006	0	0.0230678	0.0375584
ncbi_112797428	ncbi_112797428	0.00169038	0	0.000843824	0.00099468	0	0	0	0	0	0	0	0.0254074
ncbi_112797454	ncbi_112797454	0.0316138	0.0489268	0.0301613	0.0373162	0.0332914	0.0282543	0.0295475	0.122183	0.00686276	0	0.0601215	0.0310134
ncbi_112797481	ncbi_112797481	0.0476794	0.0514188	0.0349762	0.0342167	0.0182186	0.0161166	0.0406962	0	0.029744	0.0657391	0	0.0444457
ncbi_112797484	ncbi_112797484	0.0226952	0.0209595	0.028073	0.00981369	0.0246012	0.0204398	0.00542112	0.0526698	0	0	0.0919074	0.0280962
ncbi_112797528	ncbi_112797528	0.340909	0.284258	0.313157	0.277664	0.380301	0.242249	0.191647	0.337012	0.673632	0.189577	0.233128	0.413137
ncbi_112797531	ncbi_112797531	0.0039689	0	0	0.00521449	0.0027708	0.00511312	0	0	0	0	0	0.0200136
ncbi_112797559	ncbi_112797559	0.0528722	0.060757	0.0679616	0.0792495	0.0370145	0.0448873	0.0756393	0.0446971	0.0662042	0.140182	0.0200013	0
ncbi_112797564	ncbi_112797564	0	0.00828022	0.0027749	0.00735637	0.0076464	0.0105346	0.00779748	0	0	0	0	0.00612018
ncbi_112797599	ncbi_112797599	0	0	0	0.00193195	0	0	0	0	0	0	0	0
ncbi_112797614	ncbi_112797614	0	0	0	0	0	0	0	0.0470026	0	0	0	0
ncbi_112797697	ncbi_112797697	0	0	0.0023799	0	0	0	0	0	0.00737617	0	0	0
ncbi_112797780	ncbi_112797780	0.00559249	0	0.00113564	0	0.0050395	0	0.00157575	0	0.00931602	0	0	0
ncbi_112797800	ncbi_112797800	0.0804607	0.0468581	0.0587313	0.0513797	0.062956	0.058266	0.0358854	0.0733869	0.129546	0	0.069901	0.0330657
ncbi_112797809	ncbi_112797809	0.163539	0.12826	0.178574	0.0517045	0.126056	0.0973849	0.0241841	0.238305	0.162611	0.050298	0.21779	0.113904
ncbi_112797819	ncbi_112797819	0.0147479	0.0105329	0.00704585	0.00429523	0.00346351	0	0.00811245	0	0.0332749	0	0.0204787	0.0267262
ncbi_112797886	ncbi_112797886	0.0127506	0.0151559	0.0184492	0.0209571	0.0108177	0.0354527	0.00241019	0	0.0762716	0	0.0460528	0.0172314
ncbi_112797935	ncbi_112797935	0.0091609	0.0189629	0.0150317	0.009991	0.00599953	0.0256368	0.00225534	0	0	0	0.0203239	0
ncbi_112797954	ncbi_112797954	0.0707814	0.0544836	0.106556	0.0958762	0.0964954	0.111428	0.104503	0.0212502	0.13863	0.0949631	0.0390984	0.0524303
ncbi_112797969	ncbi_112797969	0	0	0	0.000941983	0	0.0028048	0	0	0	0	0	0
ncbi_112797975	ncbi_112797975	0.814135	0.561539	0.842012	1.00333	0.8801	0.779399	0.987349	0.543814	0.433913	0.245128	0.555856	0.762225
ncbi_112798017	ncbi_112798017	0	0.00594295	0	0	0	0	0	0	0	0	0	0
ncbi_112800469	ncbi_112800469	0.0036961	0.0140885	0.001464	0	0	0.0103609	0	0	0.0535891	0.0370659	0	0
ncbi_112800473	ncbi_112800473	0.013852	0.013392	0.0134503	0.00451849	0.0154587	0.00764141	0.00102159	0.0557538	0	0.0615309	0.0426643	0
ncbi_112800489	ncbi_112800489	0.0184466	0.00468847	0.00914341	0	0.0132341	0.0172831	0.0029253	0	0.0373048	0	0.024542	0
ncbi_112800507	ncbi_112800507	0.0280548	0.0261289	0.0214935	0.0249847	0.0396771	0.0144746	0.00941653	0	0.0814414	0.0303449	0.0777053	0.0079874
ncbi_112800508	ncbi_112800508	0	0	0	0.00296147	0	0	0	0	0	0	0	0
ncbi_112800545	ncbi_112800545	0.249323	0.176521	0.262867	0.185074	0.269395	0.278999	0.209185	0.249313	0.401769	0.102197	0.145224	0.161131
ncbi_112800558	ncbi_112800558	0.815822	0.813041	0.852721	0.485805	0.728436	1.26654	0.322472	0.427962	0.775275	0.718456	0.996049	0.45577
ncbi_112800559	ncbi_112800559	0.0239531	0.0148551	0.014464	0.0216741	0.00659778	0.0247755	0.0278204	0	0.0539381	0.0817225	0	0.058118
ncbi_112800573	ncbi_112800573	0.0648076	0.0324387	0.0570274	0.0287571	0.0519172	0.0692896	0.0171886	0.0832508	0.0721474	0	0.0754079	0.0430381
ncbi_112800579	ncbi_112800579	0.123594	0.136196	0.158563	0.0554204	0.113721	0.140123	0.0410705	0.105121	0.132206	0.191095	0.275968	0.0357044
ncbi_112800588	ncbi_112800588	0.975433	0.85206	1.07884	0.400258	0.870907	0.87557	0.166723	1.07061	1.88661	0.767176	1.4555	0.431128
ncbi_112800609	ncbi_112800609	0	0	0	0	0	0.00458143	0	0	0	0	0	0
ncbi_112800611	ncbi_112800611	0.0364582	0.0090754	0.0222365	0.0176335	0.0281922	0.0216433	0.00928552	0	0.0120497	0	0.0180657	0.0224008
ncbi_112800618	ncbi_112800618	0.00530531	0	0.0131577	0.00165689	0.0037746	0	0	0	0.0294466	0	0	0
ncbi_112800640	ncbi_112800640	0.0237153	0.0121789	0.0202358	0.0371417	0.0520772	0.0273757	0.0421541	0	0.0912366	0	0.0262309	0.0261339
ncbi_112800664	ncbi_112800664	0.154318	0.135955	0.191028	0.160477	0.164565	0.117866	0.148667	0.246783	0.44294	0.0850854	0.0891906	0.091461
ncbi_112800671	ncbi_112800671	0.0489655	0.015051	0.0546949	0.0489166	0.03961	0.0391721	0.0415594	0	0.0885937	0.024044	0.0548838	0.0192834
ncbi_112800674	ncbi_112800674	0.00151772	0	0.00323846	0.00161447	0.00362622	0	0.00341412	0	0.0262887	0	0	0
ncbi_112800676	ncbi_112800676	0.223268	0.231321	0.205411	0.129351	0.20762	0.113325	0.0648773	0.503505	0.749975	0.183246	0.350613	0.156151
ncbi_112800709	ncbi_112800709	0	0	0.00496328	0.00397871	0.00376708	0.0117369	0	0	0	0	0	0
ncbi_112800716	ncbi_112800716	0	0	0	0.00189284	0.00499293	0	0	0.0345478	0.0478177	0	0	0
ncbi_112800761	ncbi_112800761	0	0.00484132	0.00124363	0.00190548	0	0	0	0	0	0	0	0
ncbi_112800775	ncbi_112800775	0	0	0	0	0	0	0	0	0.0190351	0	0	0
ncbi_112800780	ncbi_112800780	0.0264175	0.0271992	0.0277402	0.0446861	0.047396	0.0152375	0.0381638	0	0.0472628	0.0230455	0.019047	0.0821164
ncbi_112800789	ncbi_112800789	0.108125	0.0886622	0.0853552	0.127237	0.110432	0.094104	0.148804	0.108171	0.0915931	0.0225507	0.0978725	0.16547
ncbi_112800794	ncbi_112800794	0.000499256	0	0	0	0.00364544	0	0	0	0.0331284	0	0	0
ncbi_112800799	ncbi_112800799	0.053407	0.0515527	0.0318412	0.0604377	0.0355241	0.0527112	0.0507385	0.0499603	0.049771	0.0644057	0.0355561	0.064394
ncbi_112800820	ncbi_112800820	0.0116392	0.0164424	0.0256679	0.0203814	0.0135079	0.00466551	0.00752264	0.0371692	0.0244883	0	0.0318567	0.853061
ncbi_112804120	ncbi_112804120	0.00181351	0	0.0065129	0	0	0	0	0	0.0110947	0	0	0
ncbi_112800834	ncbi_112800834	0.376361	0.32778	0.441964	0.347186	0.39942	0.31911	0.471235	0.413668	0.349406	0.315113	0.401162	0.226023
ncbi_112800843	ncbi_112800843	0.0162243	0.0245021	0.00642533	0.0173895	0.00343208	0.0113577	0.0127813	0	0	0.0102435	0.0192839	0.0265796
ncbi_112800885	ncbi_112800885	0	0	0	0	0	0.00239193	0.00145811	0	0	0	0	0
ncbi_112800892	ncbi_112800892	0.00207129	0.00780647	0	0	0	0	0	0	0.00641618	0	0	0
ncbi_112800901	ncbi_112800901	0.00520191	0	0.0104933	0.0106272	0.0110352	0.0124195	0.00123162	0	0	0	0	0
ncbi_112800904	ncbi_112800904	0.0102921	0.0090789	0.0156098	0.0065255	0.0028225	0.0026206	0.000966092	0	0.032149	0	0.0739196	0.0170028
ncbi_112800909	ncbi_112800909	0.0018797	0.00566359	0.00487442	0.00104048	0	0	0.00125838	0	0	0	0	0
ncbi_112800945	ncbi_112800945	0.152791	0.0899532	0.173059	0.133925	0.16433	0.21898	0.11495	0.150862	0.0679524	0.0315552	0.0150795	0.122656
ncbi_112801009	ncbi_112801009	0.182155	0.190064	0.203227	0.2616	0.146897	0.119877	0.306629	0.0744078	0.307867	0.0655415	0.135359	0.111995
ncbi_112801063	ncbi_112801063	0.0234145	0.0187827	0.0216156	0.0219043	0.0321249	0.00398416	0.0162867	0	0.0078225	0	0.0214026	0.0115737
ncbi_112799642	ncbi_112799642	0	0	0	0	0	0.00692267	0	0	0	0	0	0
ncbi_112801151	ncbi_112801151	0	0	0.000845355	0.000983139	0.00351338	0	0	0	0	0	0	0
ncbi_112799654	ncbi_112799654	0.00150196	0	0	0	0	0	0	0	0	0	0	0
ncbi_112799656	ncbi_112799656	0	0	0.000647753	0	0	0	0	0	0	0	0	0
ncbi_112801236	ncbi_112801236	0.0602774	0.00608211	0.0688939	0.0194006	0.0315444	0.0379432	0.0118877	0.0846877	0.159471	0.0559425	0.0516515	0.0212866
ncbi_112801311	ncbi_112801311	0.0255855	0.0299625	0.0200743	0.00803698	0.0244497	0.0315962	0.0071982	0.0199966	0.0169438	0	0.0126801	0.0262781
ncbi_112801320	ncbi_112801320	0.000862247	0	0	0	0	0.00284827	0	0	0	0	0.00669477	0
ncbi_112801323	ncbi_112801323	0.0871247	0.0685261	0.0942596	0.0744282	0.0602717	0.0685623	0.0559807	0.152145	0.0764169	0.0692042	0.128294	0.071745
ncbi_112801341	ncbi_112801341	0.0092478	0.0336129	0.0164814	0.0107249	0.0305676	0.0147473	0.0088638	0	0.0523135	0.0740921	0	0
ncbi_112801379	ncbi_112801379	0.0334971	0.0142258	0.0361623	0.019269	0.0451458	0.0522741	0.0141154	0	0.045624	0.0568618	0.0811021	0.0308453
ncbi_112799673	ncbi_112799673	0.244136	0.212769	0.266045	0.131472	0.276681	0.304273	0.0484973	0.161099	0.375114	0.0803071	0.169761	0.0532357
ncbi_112801403	ncbi_112801403	0.0121552	0	0.0325593	0.00844444	0.0191431	0.00863986	0.00611179	0	0.00641618	0	0	0.0390833
ncbi_112801423	ncbi_112801423	0.0732224	0.0536418	0.0695358	0.0715367	0.0365407	0.0407013	0.0419948	0.0118377	0.0997375	0.0225507	0.136841	0.0336166
ncbi_112799675	ncbi_112799675	0.00283244	0	0.00124062	0	0.00422115	0.00727765	0	0	0.0141963	0	0	0
ncbi_112801424	ncbi_112801424	0.00179446	0	0.00509322	0.00513892	0.00763241	0	0	0	0	0	0.0159567	0
ncbi_112801434	ncbi_112801434	0.0167822	0	0.00450524	0.0266014	0.0105163	0.0304735	0.0258893	0	0	0	0	0
ncbi_112799680	ncbi_112799680	0.00124196	0	0	0	0	0	0	0	0	0	0	0
ncbi_112801459	ncbi_112801459	0.00976525	0.0256383	0.00297379	0.0067814	0.00367377	0.00328894	0.0115164	0	0	0	0.0163846	0
ncbi_112801471	ncbi_112801471	0	0.00259898	0.00180057	0	0	0	0	0	0	0	0	0
ncbi_112801495	ncbi_112801495	0.00410423	0.0111069	0.00195961	0.00691167	0	0	0.00337196	0	0	0	0	0
ncbi_112801496	ncbi_112801496	0.0411552	0.0192628	0.0303451	0.0160235	0.0378483	0.0396216	0.0131358	0.0874517	0.0982403	0	0.0396583	0.0824683
ncbi_112801514	ncbi_112801514	0.0181304	0.031345	0.0242454	0.0128435	0.0151692	0.0177292	0.00115587	0.0204546	0.0346588	0	0	0
ncbi_112801537	ncbi_112801537	0.0187998	0.0114148	0.0235335	0.0126507	0.00361409	0	0.010748	0	0.00665768	0.0139491	0	0
ncbi_112801548	ncbi_112801548	0.0462955	0.0342831	0.0368423	0.0259408	0.012938	0.0228937	0.0216816	0.0871028	0.079444	0	0.0822459	0.0361313
ncbi_112801567	ncbi_112801567	0.119778	0.126163	0.11028	0.0710142	0.123702	0.0977757	0.0460411	0.10591	0.178481	0	0.123985	0.0238295
ncbi_112799693	ncbi_112799693	0.00657588	0	0.00308665	0	0.00717522	0.00725155	0	0	0	0	0	0
ncbi_112803546	ncbi_112803546	0.00135376	0	0	0	0	0	0	0	0	0	0	0
ncbi_112801599	ncbi_112801599	0.00197033	0	0	0	0	0	0	0	0	0	0	0
ncbi_112803563	ncbi_112803563	0.0170248	0.0198652	0.0109249	0.0126394	0.00754978	0.0145339	0.0385544	0	0	0	0.0108774	0.0339589
ncbi_112801629	ncbi_112801629	0.00810193	0.00566862	0.0109114	0.00524788	0.00775147	0.0131327	0	0	0.00871004	0	0.028119	0
ncbi_112801666	ncbi_112801666	0.00255458	0.0092341	0.000840399	0.00147204	0.00595625	0	0.00533794	0	0.0362325	0.0444959	0	0.00692664
ncbi_112801687	ncbi_112801687	0.0764009	0.0479556	0.058394	0.0877557	0.0908062	0.0355027	0.0841841	0	0.0497353	0	0.0557325	0.0723261
ncbi_112801756	ncbi_112801756	0.0016783	0	0	0	0	0	0.00236717	0	0	0	0	0
ncbi_112799760	ncbi_112799760	0	0	0	0	0	0	0.00118103	0	0	0	0	0
ncbi_112801939	ncbi_112801939	0	0	0	0	0.00370799	0	0	0	0	0	0	0
ncbi_112803759	ncbi_112803759	0.000829706	0	0	0.00106605	0	0.00351712	0	0	0	0	0	0
ncbi_112801960	ncbi_112801960	0	0.00583969	0.00163544	0	0	0.00354254	0	0	0	0	0	0
ncbi_112802004	ncbi_112802004	0.0500439	0.0314411	0.0468734	0.0604605	0.0569035	0.0239001	0.0565703	0.0557538	0.102991	0	0.0206889	0.0152586
ncbi_112802011	ncbi_112802011	0	0	0	0	0	0.00591174	0	0	0	0	0	0
ncbi_112802020	ncbi_112802020	0.0509362	0.0360651	0.0472666	0.0731644	0.0644096	0.0799542	0.0966169	0	0.0315856	0.0886148	0	0.0100051
ncbi_112802023	ncbi_112802023	0.0109417	0.00559413	0.00629618	0.00827709	0.0109304	0.0166509	0.0144612	0.0358788	0.0213611	0.0467224	0	0.282003
ncbi_112802045	ncbi_112802045	0.200907	0.162476	0.238361	0.165465	0.213347	0.244337	0.140536	0.116353	0.173769	0.140856	0.247152	0.145791
ncbi_112802053	ncbi_112802053	0.0141186	0	0.00659493	0.00326275	0.00370799	0.00417284	0.00211882	0	0	0.0321352	0.0887883	0
ncbi_112802101	ncbi_112802101	0	0	0.00332266	0.00124466	0	0.00364803	0.00105445	0	0.0267123	0	0.0148902	0
ncbi_112802117	ncbi_112802117	0.0124492	0.0104521	0.00308901	0.00360853	0.0124309	0.0226607	0.00289141	0	0.139644	0.0321352	0	0.0115737
ncbi_112802128	ncbi_112802128	0.0388844	0.0284864	0.0356115	0.0193138	0.0203751	0.0389351	0.00766629	0.0790835	0.0885911	0	0.018229	0.0629007
ncbi_112802151	ncbi_112802151	0.0200543	0.0103246	0.0192751	0.0209408	0.0189679	0.0252702	0.0143758	0.030288	0.0693708	0.0540657	0.0319991	0.0227487
ncbi_112802166	ncbi_112802166	0.123983	0.124867	0.112725	0.137702	0.0820436	0.117411	0.107639	0.117322	0.0248306	0.131877	0.16593	0.104194
ncbi_112803847	ncbi_112803847	0.00310862	0	0.00380212	0	0.00379353	0	0.000949262	0	0	0	0	0
ncbi_112802211	ncbi_112802211	0.112222	0.110249	0.0808724	0.186776	0.167621	0.0672355	0.191067	0.0314806	0.0859493	0.0389392	0.0692479	0.121063
ncbi_112802215	ncbi_112802215	1.00641	0.757309	1.06785	0.458377	0.843849	0.982903	0.284164	1.30229	1.82188	0.451604	0.950389	0.454958
ncbi_112799797	ncbi_112799797	0.000761166	0	0	0	0	0.00392042	0	0	0	0	0	0
ncbi_112802233	ncbi_112802233	0	0.00671119	0	0	0	0	0	0	0	0	0	0
ncbi_112802298	ncbi_112802298	0.0318177	0.0389719	0.0331094	0.0223844	0.0308489	0.0167568	0.012523	0.0296521	0.0238461	0.0139491	0.023153	0.0190124
ncbi_112803891	ncbi_112803891	0.00432396	0	0.00193519	0.00346241	0	0	0	0	0	0	0	0
ncbi_112802375	ncbi_112802375	0.361189	0.429111	0.380669	0.179594	0.342773	0.423738	0.0892671	0.321957	0.65221	0.35469	0.503535	0.151525
ncbi_112802403	ncbi_112802403	0.00818587	0.00559903	0.00744265	0.0172112	0.00687006	0.00477927	0.0309569	0.0106318	0	0	0.0151077	0
ncbi_112802404	ncbi_112802404	0.29865	0.184254	0.296463	0.299946	0.26958	0.159822	0.307499	0.283563	0.275488	0.282837	0.10577	0.231823
ncbi_112802405	ncbi_112802405	0	0	0	0	0	0	0.00167813	0	0.0424279	0	0	0
ncbi_112802434	ncbi_112802434	0.523607	0.440683	0.578184	0.750848	0.518362	0.424452	0.626521	0.221252	0.529285	0.189085	0.353916	0.425798
ncbi_112802438	ncbi_112802438	0	0	0	0	0	0	0	0	0.0292655	0	0	0
ncbi_112802484	ncbi_112802484	0.0061073	0	0	0	0	0	0	0	0.00562122	0	0	0
ncbi_112802483	ncbi_112802483	0.00140381	0	0	0.00125678	0	0.00768656	0	0	0.0758513	0	0	0
ncbi_112802558	ncbi_112802558	0.0192391	0.0201424	0.0213814	0.00638677	0.0289416	0	0.00228326	0.0270804	0.0313053	0	0.0247682	0.0265145
ncbi_112802579	ncbi_112802579	0.0583752	0.0384756	0.0574864	0.0329572	0.0289944	0.0338419	0.0385721	0.107487	0.0499921	0.084255	0.0640095	0.00692664
ncbi_112802671	ncbi_112802671	0.00133312	0.00629753	0.00377265	0.00497055	0.00361755	0	0.00328269	0	0	0	0	0
ncbi_112802678	ncbi_112802678	0.148299	0.105171	0.129792	0.0604335	0.119314	0.154483	0.0243751	0.0915767	0.173377	0.0755116	0.377329	0.0880326
ncbi_112802683	ncbi_112802683	0.25254	0.157306	0.215072	0.110818	0.147929	0.259768	0.0808364	0.143512	0.293059	0.144623	0.149415	0.0554868
ncbi_112802687	ncbi_112802687	0.0138696	0.0200577	0.0283819	0.00504307	0.0149555	0.020963	0.00577887	0.0167184	0.0926666	0.0268874	0	0.00546106
ncbi_112802694	ncbi_112802694	0.00120881	0	0.00187767	0.00192237	0.00806423	0.00300451	0	0	0.0310718	0	0	0
ncbi_112802718	ncbi_112802718	0.00123787	0	0	0	0	0	0	0.0304403	0	0	0.0197273	0
ncbi_112802736	ncbi_112802736	0	0	0.00195755	0	0	0	0	0	0	0	0	0
ncbi_112802741	ncbi_112802741	0.00317994	0.012078	0.0119306	0.0236646	0.00795018	0.0134677	0.00951836	0	0.00614868	0	0.0126641	0
ncbi_112802774	ncbi_112802774	0.112982	0.129997	0.135827	0.0967081	0.129145	0.133443	0.0798754	0.26512	0.143201	0.0841914	0.188696	0.0575053
ncbi_112802787	ncbi_112802787	0.0340567	0.0260463	0.0341441	0.0528717	0.0248488	0.0227532	0.0358553	0.0118377	0.0719608	0	0.0289013	0.0427679
ncbi_112802827	ncbi_112802827	0.00183385	0	0.0025351	0.00104914	0.0038165	0.00725155	0.00590206	0	0	0	0	0
ncbi_112802832	ncbi_112802832	0.439113	0.295002	0.460115	0.243759	0.319714	0.568698	0.184632	0.56159	0.564683	0.297932	0.500833	0.168075
ncbi_112802844	ncbi_112802844	0.00146053	0	0.00330032	0.00172487	0	0	0.00157972	0	0	0	0	0.0282424
ncbi_112802874	ncbi_112802874	0.0434311	0.0583472	0.0529524	0.0458067	0.0388572	0.054387	0.0633977	0	0.0646532	0.0443071	0	0.0528087
ncbi_112802898	ncbi_112802898	0.166688	0.146104	0.15848	0.0620147	0.167495	0.0763145	0.0390321	0.162583	0.268257	0	0.138521	0.0486729
ncbi_112802918	ncbi_112802918	0.10312	0.0672774	0.0794962	0.0270977	0.0598769	0.0449958	0.057025	0.0106318	0.0836411	0.160154	0.0383377	0.108042
ncbi_112802932	ncbi_112802932	0.00468289	0.00539105	0.00925464	0.00270608	0	0	0.00109278	0.0575718	0.0470395	0	0.0184037	0
ncbi_112802973	ncbi_112802973	0.0812045	0.0479024	0.0749234	0.0393977	0.048619	0.0535399	0.0303489	0.0619758	0.0640627	0.0370659	0	0.0756961
ncbi_112802981	ncbi_112802981	0.0106741	0.00616975	0.0179338	0.011109	0.00647641	0.0207703	0.0110667	0.0167184	0.0142815	0	0	0
ncbi_112802982	ncbi_112802982	0.068647	0.0857834	0.0640542	0.12624	0.0712447	0.116736	0.117363	0.126635	0.088443	0.0651253	0.0978727	0.117636
ncbi_112802983	ncbi_112802983	0.0207213	0.0314001	0.0344114	0.0266365	0.0193323	0.0075556	0.015349	0.0115222	0.0911602	0	0	0
ncbi_112803013	ncbi_112803013	0.572555	0.618665	0.651907	0.229234	0.568806	0.614648	0.113581	0.760646	0.733693	0.451277	1.10343	0.281606
ncbi_112803081	ncbi_112803081	0.317316	0.298421	0.32619	0.176437	0.288912	0.420794	0.148802	0.143649	0.402358	0.280396	0.251257	0.218028
ncbi_112803082	ncbi_112803082	0	0.00642424	0.00163329	0	0	0	0	0	0	0	0	0
ncbi_112803094	ncbi_112803094	0.00895243	0.00647965	0.00677186	0	0.00365602	0	0	0	0.0330048	0	0	0
ncbi_112803100	ncbi_112803100	0.00233358	0	0	0	0	0	0	0	0	0	0	0
ncbi_112803116	ncbi_112803116	0.034114	0.0427769	0.0477633	0.0487545	0.0375421	0.0368173	0.0270298	0.0493381	0.0374485	0	0.0377314	0
ncbi_112695135	ncbi_112695135	0.00137104	0	0.00133447	0	0	0	0	0.0199966	0.00810214	0	0	0
ncbi_112695167	ncbi_112695167	0.0281605	0.0508789	0.0388955	0.028438	0.0354819	0.019688	0.0339226	0.0446736	0.0349521	0.0144299	0.0258976	0.0700815
ncbi_112695221	ncbi_112695221	0.351088	0.199056	0.372806	0.150424	0.201897	0.178738	0.151304	0.469052	0.574068	0.401172	0.160822	0.252692
ncbi_112695241	ncbi_112695241	0.102114	0.0949292	0.0809093	0.148107	0.139744	0.0644313	0.119609	0.0553153	0.0784954	0.137105	0.0204849	0.101633
ncbi_112695247	ncbi_112695247	0.00648242	0.0094742	0.00309688	0.00703888	0	0.00228322	0.0042697	0	0	0	0	0.0147218
ncbi_112695249	ncbi_112695249	0.373761	0.478731	0.34083	0.628664	0.437542	0.399679	0.560626	0.118297	0.35808	0.144721	0.282588	0.7131
ncbi_112695254	ncbi_112695254	0.0080326	0	0.00849601	0.0155735	0.00474548	0.0114217	0.0114777	0	0.0152464	0	0	0.0279411
ncbi_112695268	ncbi_112695268	0	0	0.00310114	0.00123897	0	0	0	0	0	0	0	0
ncbi_112695293	ncbi_112695293	0	0	0.0014033	0.00255533	0.00392543	0.00837809	0	0	0.0143756	0	0	0
ncbi_112695299	ncbi_112695299	0.0228958	0.00380781	0.023525	0.0365979	0.04804	0.0350941	0.0286613	0.0671851	0.0316351	0	0.0311854	0.0847089
ncbi_112695301	ncbi_112695301	0	0	0	0.00167222	0.00342431	0	0	0	0	0	0	0
ncbi_112695303	ncbi_112695303	0.265259	0.281091	0.239078	0.36949	0.268633	0.377335	0.257179	0.25652	0.343952	0.137351	0.310372	0.211177
ncbi_112695324	ncbi_112695324	0.591066	0.728518	0.556944	0.532983	0.639464	0.908453	0.343982	0.277683	0.671985	0.206188	0.671544	0.38476
ncbi_112695338	ncbi_112695338	0.00176249	0	0.00351988	0.00347078	0.00384169	0	0	0	0.00635697	0	0	0
ncbi_112695370	ncbi_112695370	0.169029	0.126828	0.163529	0.110854	0.111419	0.159794	0.157161	0.0561975	0.126324	0.270338	0.0609427	0.215273
ncbi_112695389	ncbi_112695389	0.00193684	0	0.00183334	0	0	0	0	0	0.0232075	0	0.0267037	0
ncbi_112695423	ncbi_112695423	0.119022	0.0938231	0.112786	0.0655823	0.103806	0.122737	0.0371871	0.228873	0.207927	0	0.126584	0.0400365
ncbi_112695440	ncbi_112695440	0	0.00636342	0	0	0	0	0	0	0	0	0	0
ncbi_112695446	ncbi_112695446	0.0194481	0.0218795	0.0187012	0.0278341	0.0112254	0.0282385	0.0375263	0	0	0.0434282	0	0.0677225
ncbi_112695456	ncbi_112695456	0.0812895	0.0411927	0.0726224	0.044032	0.0840838	0.051984	0.0349391	0.0328261	0.10134	0.119298	0.0352285	0.0288649
ncbi_112695499	ncbi_112695499	0.00795033	0	0.00322787	0.00498686	0	0.0022375	0.0018266	0.0249252	0	0	0.0164582	0
ncbi_112695506	ncbi_112695506	0.313003	0.229803	0.32027	0.180736	0.235277	0.232985	0.183	0.451928	0.578112	0.197937	0.238752	0.295422
ncbi_112695524	ncbi_112695524	0.0398706	0.080562	0.0323986	0.0203805	0.0502404	0.0584574	0.022211	0	0.119619	0.152789	0.11741	0
ncbi_112695527	ncbi_112695527	0.0076233	0.00724824	0.00977825	0.0102453	0.0108896	0.0180065	0.00955103	0.0443231	0.0797611	0	0.0373998	0
ncbi_112695574	ncbi_112695574	0.183206	0.137918	0.193103	0.253324	0.186404	0.144325	0.208715	0.0654339	0.258437	0.17118	0.0901145	0.19371
ncbi_112695628	ncbi_112695628	0.00262162	0	0.000931793	0.00265693	0.00330897	0	0.00288547	0	0	0	0	0
ncbi_112695629	ncbi_112695629	0.00181789	0	0.00179105	0	0.0049537	0	0	0	0	0	0	0
ncbi_112695652	ncbi_112695652	0.0243961	0.0156075	0.015928	0.0222633	0.0165278	0.0155784	0.024799	0	0.00718781	0.0671885	0	0.047351
ncbi_112695653	ncbi_112695653	0	0	0	0	0	0	0.00118185	0	0	0	0	0
ncbi_112695658	ncbi_112695658	0	0	0.00238921	0	0.00378215	0	0	0.00962145	0	0	0	0
ncbi_112695679	ncbi_112695679	0.288005	0.267303	0.280153	0.271742	0.265019	0.238376	0.167449	0.0754328	0.416099	0.127497	0.26167	0.455866
ncbi_112805227	ncbi_112805227	0	0	0	0	0	0	0.0037656	0	0	0	0	0
ncbi_112695729	ncbi_112695729	0.297702	0.237566	0.275444	0.0914351	0.223896	0.321891	0.0640367	0.488519	0.563403	0.195569	0.306457	0.213859
ncbi_112695735	ncbi_112695735	0.00154771	0	0	0.0010234	0	0	0	0	0.0299006	0	0	0
ncbi_112695738	ncbi_112695738	0.00644336	0.0052818	0.00456221	0.00538676	0.0118824	0	0.00673068	0	0.0177719	0	0	0.039736
ncbi_112695746	ncbi_112695746	0.232426	0.270385	0.202289	0.212696	0.211661	0.157652	0.203384	0.371374	0.31102	0.261624	0.230583	0.191273
ncbi_112698072	ncbi_112698072	0.00366396	0.00351345	0.00338989	0.00472989	0.0099483	0.0138201	0.00155725	0	0	0	0.0471761	0
ncbi_112695756	ncbi_112695756	0.0330137	0.0494148	0.0215284	0.0392993	0.0361259	0.0577113	0.029992	0	0.14422	0	0	0.0288925
ncbi_112695761	ncbi_112695761	0.0067331	0.00666104	0.00886833	0.00975946	0.0276511	0.00750676	0.00262027	0	0.0294349	0	0.0175163	0
ncbi_112695775	ncbi_112695775	0.0378946	0.0581961	0.0535598	0.0185885	0.0466459	0.053034	0.0173093	0.119291	0.147935	0	0	0.0198096
ncbi_112695824	ncbi_112695824	0.0404093	0.0309996	0.0291984	0.0336496	0.0741334	0.0367893	0.0268253	0.052524	0.0759538	0.0552421	0.029982	0.0599346
ncbi_112695832	ncbi_112695832	0.0179702	0.0176402	0.0235376	0.0102297	0.0250908	0.0114096	0.0288044	0.0199966	0	0	0	0.0246383
ncbi_112695849	ncbi_112695849	0.0172515	0.0250112	0.0280874	0.0292056	0.0191104	0.00778241	0.0308695	0.0364185	0.00568655	0.0193054	0.0151191	0.0905424
ncbi_112695858	ncbi_112695858	0	0	0	0	0	0	0	0	0.00665768	0	0	0
ncbi_112695933	ncbi_112695933	0.423416	0.338852	0.423207	0.168734	0.317015	0.282009	0.0792355	0.457646	0.416376	0.213588	0.778172	0.236613
ncbi_112696016	ncbi_112696016	0.0414741	0.0117238	0.0497508	0.00940274	0.00771519	0.00535012	0.00806833	0.226902	0.0348794	0	0.00956645	0
ncbi_112696019	ncbi_112696019	0.00850858	0.0129363	0.0114541	0.008433	0.0150173	0.00912935	0.00434047	0	0	0	0	0.0996135
ncbi_112696041	ncbi_112696041	0.108282	0.0593788	0.124237	0.0489085	0.0382523	0.0380272	0.0289626	0.0730637	0.123192	0.0809531	0.0806155	0.0752202
ncbi_112696049	ncbi_112696049	0.00874255	0.0108232	0.00190099	0.0130985	0.00668786	0.0159811	0.00601764	0	0	0	0.0213234	0
ncbi_112696057	ncbi_112696057	0.007086	0	0.00269815	0.00288032	0	0	0.00312551	0	0	0	0	0.00649498
ncbi_112696069	ncbi_112696069	0.0104823	0.00645999	0.00934979	0.0121949	0.0147712	0.0026206	0.0103551	0	0	0.0419569	0.0243855	0.0286184
ncbi_112696078	ncbi_112696078	0	0	0.00191628	0	0	0	0	0	0	0	0	0
ncbi_112696091	ncbi_112696091	0.0193361	0.00510243	0.0150207	0.00665476	0.0088026	0.0112876	0	0.0349179	0.0523167	0	0	0
ncbi_112696111	ncbi_112696111	0.101726	0.0732529	0.104332	0.141607	0.0953712	0.0935898	0.151097	0.10667	0.0775223	0.257691	0.099755	0.127194
ncbi_112696129	ncbi_112696129	0.0103795	0.0245926	0.0058997	0.0091434	0.0105054	0.0235119	0.00665953	0	0.00641618	0.0467224	0.0271707	0
ncbi_112696201	ncbi_112696201	0.00327035	0	0	0	0	0	0	0	0	0	0	0
ncbi_112696246	ncbi_112696246	0.00556086	0.00507607	0.00190727	0.00144229	0.00528992	0	0.00138436	0	0	0	0.0173655	0
ncbi_112696268	ncbi_112696268	0	0	0	0.0011903	0	0	0	0	0	0	0	0
ncbi_112696300	ncbi_112696300	0.0162861	0.0187712	0.0185997	0.0275376	0.00411103	0.0155411	0.0224337	0.0376313	0.00635697	0	0.0213234	0.187976
ncbi_112698124	ncbi_112698124	0	0	0	0	0	0	0.00192377	0	0	0	0	0
ncbi_112696312	ncbi_112696312	0	0	0.00212012	0	0	0	0	0	0	0	0	0
ncbi_112696317	ncbi_112696317	0.182204	0.184726	0.169805	0.0731954	0.124466	0.0907453	0.0462726	0.1328	0.275846	0.131059	0.251791	0.113714
ncbi_112696326	ncbi_112696326	0.0106716	0	0.0114969	0.00135609	0.0106719	0	0.0033121	0	0.162034	0	0	0
ncbi_112696337	ncbi_112696337	0.0822539	0.0477612	0.0807121	0.0985394	0.0751544	0.0331376	0.0843073	0.0107874	0.0721838	0.0287575	0.02644	0.0742427
ncbi_112698129	ncbi_112698129	0	0	0.00193418	0	0	0	0	0	0	0	0	0
ncbi_112805402	ncbi_112805402	0	0	0	0.00142224	0	0	0	0	0	0	0	0
ncbi_112696348	ncbi_112696348	0	0	0.00219379	0.00266139	0.00372625	0	0.0018481	0	0	0	0	0
ncbi_112696349	ncbi_112696349	0.00228498	0	0.00131656	0.00217309	0.00270928	0	0	0	0	0	0	0
ncbi_112696358	ncbi_112696358	0.0736536	0.0534539	0.0615748	0.0659479	0.0758912	0.0344167	0.0840191	0.113751	0.0738138	0.211214	0.101749	0.093033
ncbi_112696360	ncbi_112696360	0.0760079	0.0694364	0.0482079	0.0421942	0.0418457	0.0555698	0.038088	0.00976784	0.0927494	0.0136134	0.140556	0.0868143
ncbi_112696437	ncbi_112696437	1.1677	0.673569	1.13933	0.516529	0.837978	0.940819	0.260533	1.82211	1.47098	0.352898	0.771686	0.665351
ncbi_112696440	ncbi_112696440	0.914599	0.624535	0.872946	0.475405	0.76378	1.05726	0.322246	0.49338	1.45078	0.332962	0.783156	0.569335
ncbi_112696480	ncbi_112696480	0.243267	0.267669	0.228705	0.111342	0.18192	0.161169	0.0969681	0.145152	0.316109	0.208567	0.290515	0.232241
ncbi_112696487	ncbi_112696487	0.259836	0.192499	0.237295	0.231288	0.208479	0.258774	0.255846	0.148067	0.26452	0.18902	0.198807	0.152545
ncbi_112696493	ncbi_112696493	0.00653793	0.00636026	0.0139346	0.0189967	0.0135649	0.0173579	0.0164767	0	0	0.0477883	0	0.0333989
ncbi_112696501	ncbi_112696501	0.703084	0.461935	0.749328	0.604212	0.564578	0.57079	0.640211	0.969886	0.70967	0.625087	0.493435	0.998374
ncbi_112696507	ncbi_112696507	0.0130873	0.0179103	0.0104802	0.00815023	0.0188548	0.0301283	0.00702377	0.0367501	0	0	0	0.0287546
ncbi_112696559	ncbi_112696559	0.00130535	0	0.00307083	0	0	0	0.00129217	0	0	0	0	0.0619681
ncbi_112805559	ncbi_112805559	0.00115001	0	0	0	0	0	0	0	0	0	0	0
ncbi_112696612	ncbi_112696612	0.00316604	0	0	0	0	0	0	0	0	0	0	0
ncbi_112805571	ncbi_112805571	0	0	0	0	0.00394796	0	0	0	0	0	0	0
ncbi_112696629	ncbi_112696629	0.133035	0.126052	0.13341	0.146985	0.108936	0.0880374	0.10176	0.167933	0.222766	0.0295489	0.0875166	0.0425447
ncbi_112696648	ncbi_112696648	0.00147139	0	0.0151658	0.0135639	0.00738264	0.00865634	0.0116302	0	0	0.0685398	0.0192839	0
ncbi_112696665	ncbi_112696665	0.00441415	0.00583969	0.00191039	0.000508867	0	0	0.00344349	0	0	0	0	0
ncbi_112696671	ncbi_112696671	0.00166051	0.00256866	0.00172686	0.00219811	0.00350037	0	0.00225154	0.0371204	0	0	0	0
ncbi_112696693	ncbi_112696693	0	0.00647965	0.00352778	0	0	0	0	0	0	0	0	0
ncbi_112696721	ncbi_112696721	0.00137154	0	0.00332123	0.00466833	0.00308999	0	0	0	0.011864	0	0	0
ncbi_112698197	ncbi_112698197	0.00108465	0.00600442	0.00616451	0.00107749	0.00379924	0.00287613	0	0	0.0120497	0	0	0
ncbi_112696755	ncbi_112696755	0.0327307	0.0390335	0.0253467	0.0151623	0.0395006	0.0392939	0.0172118	0.0446971	0.0318265	0	0.0401218	0.0282977
ncbi_112696818	ncbi_112696818	0.0107058	0.0243934	0.00347211	0	0.0119629	0	0.00926295	0	0.0175338	0	0.0689683	0.032009
ncbi_112696821	ncbi_112696821	0.0739913	0.0967468	0.0860001	0.0598046	0.0643749	0.0634251	0.0755883	0.0986095	0.146613	0.0738745	0.102841	0.076229
ncbi_112696822	ncbi_112696822	0.0152293	0.0164301	0.0127553	0.019135	0.0210868	0.0154705	0.0203745	0	0.00685557	0	0.0159001	0.023472
ncbi_112696876	ncbi_112696876	0	0	0	0	0.00390315	0	0	0	0.00577499	0	0	0
ncbi_112696882	ncbi_112696882	0	0	0	0.00240915	0	0	0	0	0	0	0	0
ncbi_112696927	ncbi_112696927	0.0141203	0.0258143	0.0193448	0.0107531	0.0107632	0.00374487	0.00793197	0.101377	0.0561703	0.050298	0.0343599	0
ncbi_112696976	ncbi_112696976	0.001295	0	0	0	0.00373915	0	0	0	0	0	0	0
ncbi_112696980	ncbi_112696980	0.00148124	0	0.00088238	0.000864222	0	0	0	0	0	0	0	0
ncbi_112697015	ncbi_112697015	0.0137508	0.00490641	0.015982	0.0302107	0.0122675	0	0.0361971	0	0.0407675	0.05827	0	0.0327575
ncbi_112697019	ncbi_112697019	0.50195	0.491533	0.584675	0.202998	0.4295	0.469986	0.112227	0.613406	0.838462	0.353563	0.638553	0.246235
ncbi_112697020	ncbi_112697020	0.0864407	0.0598368	0.0650438	0.0254258	0.0440515	0.0574605	0.0332043	0.056656	0.23478	0.0439474	0.16714	0.0864451
ncbi_112697071	ncbi_112697071	0.0219272	0.0511231	0.034327	0.0062478	0.0229255	0.00946346	0.00670612	0.0775704	0	0	0.0263171	0
ncbi_112805786	ncbi_112805786	0.119279	0.0942303	0.122914	0.0321098	0.106001	0.072168	0.0205634	0.226314	0.1817	0	0.199372	0.0477944
ncbi_112697118	ncbi_112697118	0.0171142	0.0149875	0.0149647	0.0175382	0.0165695	0.0148787	0.0126087	0.100831	0	0.0586476	0	0.0295444
ncbi_112697119	ncbi_112697119	0.264794	0.325288	0.291408	0.40799	0.254649	0.314506	0.362471	0.128444	0.239483	0.387221	0.204804	0.31073
ncbi_112697135	ncbi_112697135	0.0355828	0.0161627	0.0250036	0.0234297	0.0157322	0.0274126	0.0149512	0.0364185	0.00641618	0	0.0330489	0.00649498
ncbi_112697141	ncbi_112697141	0.0333832	0.016804	0.0331702	0.0287743	0.0388495	0.0209993	0.0279839	0	0.0193372	0.0422439	0.034162	0.103469
ncbi_112697144	ncbi_112697144	0.392677	0.269021	0.41339	0.164111	0.30482	0.249828	0.127325	0.440722	0.333295	0.26362	0.481176	0.156798
ncbi_112697168	ncbi_112697168	0.0502347	0.0376133	0.0489864	0.0408721	0.0334182	0.0242855	0.0607825	0.123563	0.0076915	0.0441889	0.0620658	0
ncbi_112697176	ncbi_112697176	0.337926	0.168626	0.319699	0.123767	0.307465	0.244408	0.0438756	0.667114	0.556807	0.271317	0.271042	0.0435148
ncbi_112697180	ncbi_112697180	0.0084984	0.0100352	0.00183424	0.00134766	0	0.0232059	0.00270673	0.0728369	0	0	0.0167592	0.0132107
ncbi_112697187	ncbi_112697187	0.124077	0.124194	0.111309	0.094122	0.0930219	0.084616	0.120186	0.0288764	0.0742509	0.0560652	0.0640841	0.132942
ncbi_112697286	ncbi_112697286	0.0184366	0.00476367	0.0268071	0.0126493	0.0178813	0.0178125	0.00920916	0	0.0182807	0.0907224	0	0.0478391
ncbi_112697297	ncbi_112697297	0.538593	0.372039	0.481974	0.117841	0.354251	0.203226	0.0792605	1.02762	0.606422	0.118119	0.260441	0.249866
ncbi_112698275	ncbi_112698275	0.000847857	0	0	0.000945596	0	0	0	0	0	0	0	0
ncbi_112698276	ncbi_112698276	0.00114686	0	0.00555126	0.00649349	0.00277793	0	0.0177211	0.0325195	0	0	0	0
ncbi_112805870	ncbi_112805870	0	0	0.00189581	0	0	0	0	0	0	0	0	0
ncbi_112697399	ncbi_112697399	0.0854784	0.0703052	0.082039	0.117974	0.0650657	0.11149	0.0886024	0.108492	0.0331608	0.154955	0.0339624	0.0760732
ncbi_112698291	ncbi_112698291	0	0	0	0.00106375	0	0	0	0	0	0	0	0
ncbi_112698299	ncbi_112698299	0	0	0.00106278	0	0	0	0	0	0	0	0	0
ncbi_112697468	ncbi_112697468	0.00156381	0	0.00649455	0.00260884	0.00777913	0	0.00141439	0	0	0	0	0.0113129
ncbi_112697530	ncbi_112697530	0.169288	0.120996	0.173527	0.127525	0.17339	0.11689	0.11152	0.0794227	0.137984	0.309663	0.0974766	0.170615
ncbi_112698308	ncbi_112698308	0.00166051	0	0	0.00110201	0	0	0	0	0	0	0	0
ncbi_112697558	ncbi_112697558	0.0513848	0.0867124	0.0552299	0.0192306	0.0555051	0.0113502	0.00460896	0.335195	0.301493	0	0.038326	0.067144
ncbi_112697560	ncbi_112697560	0.0131974	0.0063666	0.0111787	0.00597673	0.00395829	0.00402087	0.00257012	0	0.0226355	0	0.0106645	0.0120122
ncbi_112697623	ncbi_112697623	0.0766178	0.170408	0.122213	0.124792	0.108628	0.154314	0.0718783	0.0257195	0.0363601	0.13306	0.121892	0.0926557
ncbi_112698319	ncbi_112698319	0	0	0	0	0	0	0	0	0.0127651	0	0	0
ncbi_112697654	ncbi_112697654	0.0987433	0.108716	0.0959448	0.0344778	0.0852569	0.0587526	0.030799	0.120048	0.360699	0.0589722	0.134772	0.0425992
ncbi_112697676	ncbi_112697676	0.0673308	0.0586108	0.0804353	0.0790376	0.0392587	0.064204	0.102124	0	0.0255645	0	0.046171	0.0748862
ncbi_112697701	ncbi_112697701	0	0	0	0	0	0	0	0	0	0	0	0.0196737
ncbi_112697717	ncbi_112697717	0.001987	0.0265319	0.000647753	0.0019122	0	0	0	0	0	0	0.0222777	0
ncbi_112697720	ncbi_112697720	0	0	0	0.00441648	0	0	0.00268933	0	0	0	0	0
ncbi_112697723	ncbi_112697723	0.00526428	0.00480489	0.00537404	0.00641022	0.00366843	0.00497116	0	0	0	0	0.0408997	0.0155621
ncbi_112697763	ncbi_112697763	0.649073	0.462968	0.629089	0.327429	0.55449	0.65815	0.233433	0.474981	0.837058	0.557531	0.469047	0.286953
ncbi_112697787	ncbi_112697787	0.348733	0.2744	0.346885	0.198887	0.28907	0.499411	0.109418	0.161534	0.413553	0.289793	0.36817	0.201609
ncbi_112701724	ncbi_112701724	0.027665	0.0316782	0.0395931	0.0197655	0.0228595	0.0135	0.0215564	0	0.0175338	0.013274	0.0108774	0.0355674
ncbi_112701725	ncbi_112701725	0.0421052	0.0288543	0.0248285	0.0259108	0.0268923	0.0118436	0.0182694	0	0.0665128	0.0544158	0	0
ncbi_112701762	ncbi_112701762	0.0488436	0.0167624	0.0531427	0.0270644	0.0379139	0.0891013	0.00971012	0.0433039	0.0304394	0	0.0267037	0
ncbi_112701826	ncbi_112701826	0.472663	0.42379	0.470025	0.846731	0.509027	0.589218	0.891046	0.306416	0.365888	0.462446	0.308701	0.768883
ncbi_112701877	ncbi_112701877	0.291134	0.19351	0.299192	0.133318	0.23155	0.375286	0.0492332	0.176376	0.359285	0.208583	0.170092	0.124267
ncbi_112701879	ncbi_112701879	0.00157958	0	0.00150959	0.00150388	0.00736992	0.00461778	0.00848884	0	0	0	0.0112539	0
ncbi_112701918	ncbi_112701918	0.559959	0.390566	0.57243	0.374137	0.454765	0.649997	0.359728	0.465906	0.633189	0.249036	0.417195	0.292532
ncbi_112701927	ncbi_112701927	0.0022311	0	0	0	0	0	0	0	0	0	0.0173655	0
ncbi_112701947	ncbi_112701947	0.000802776	0	0.00153255	0.00175672	0	0	0	0	0	0	0	0
ncbi_112702026	ncbi_112702026	0	0	0.00194834	0	0	0	0	0	0	0	0	0
ncbi_112702049	ncbi_112702049	0.00195598	0	0.00400721	0.00290297	0	0	0	0.0575735	0.019283	0	0.0185904	0
ncbi_112702062	ncbi_112702062	0.0330675	0.0131414	0.0346351	0.0081489	0.0304498	0.00780796	0.00368559	0.144504	0.0605049	0.0353401	0.0214026	0
ncbi_112703903	ncbi_112703903	0.0898388	0.0417025	0.0907385	0.0201436	0.0368053	0.0156788	0.0113689	0.385001	0.130063	0.0896797	0	0.0308453
ncbi_112702078	ncbi_112702078	0.17264	0.137995	0.203458	0.111545	0.112494	0.16331	0.134041	0.160726	0.188405	0.191327	0.114671	0.0914125
ncbi_112702083	ncbi_112702083	0.0115146	0.0102471	0.0101939	0.0182989	0.0285757	0.0116972	0.00975397	0	0.0287288	0.0244996	0	0.0186452
ncbi_112702097	ncbi_112702097	0.182192	0.193468	0.145065	0.112016	0.15911	0.125612	0.115088	0.28023	0.167494	0.151829	0.343724	0.233377
ncbi_112702101	ncbi_112702101	0.0573008	0.038652	0.0557201	0.0925061	0.052647	0.101798	0.043022	0.0142119	0.0564136	0.0676898	0.0152737	0.016876
ncbi_112702122	ncbi_112702122	0	0	0	0	0	0	0.000915051	0	0	0	0	0
ncbi_112702137	ncbi_112702137	0.0865857	0.0748398	0.076459	0.0731292	0.0596994	0.0462972	0.0336959	0.0279829	0.184397	0	0.0597059	0.0571513
ncbi_112702158	ncbi_112702158	0.0216272	0.0419528	0.0270762	0.0111837	0.0237183	0.00953703	0.00192688	0	0.0491346	0	0	0.00622517
ncbi_112702169	ncbi_112702169	0.465918	0.470343	0.459224	0.296161	0.404114	0.378525	0.184645	0.481226	0.903365	0.278878	0.26142	0.202539
ncbi_112702182	ncbi_112702182	0.0466675	0.0378064	0.0251556	0.0530882	0.0302405	0.0172057	0.057339	0	0.068857	0.0390206	0.0622442	0.0933727
ncbi_112702242	ncbi_112702242	0.000847857	0	0	0	0	0	0	0	0	0	0	0
ncbi_112702270	ncbi_112702270	0.0490827	0	0.0265548	0.0147337	0.0156024	0.0403146	0.00438347	0.0418581	0.0774768	0	0.0327445	0.00587889
ncbi_112702271	ncbi_112702271	0	0	0	0	0.00337692	0	0	0	0	0	0	0
ncbi_112702272	ncbi_112702272	0.10856	0.13715	0.115194	0.0980796	0.108071	0.142104	0.0730451	0.105963	0.214124	0.120356	0.193075	0.0671875
ncbi_112702331	ncbi_112702331	0.143914	0.10342	0.126256	0.0836201	0.124858	0.132415	0.0686203	0.266884	0.281928	0.0136134	0.20848	0.0765768
ncbi_112702349	ncbi_112702349	0.0198215	0.00847471	0.0057501	0.00366268	0.00963449	0.00575226	0.00120501	0.0115222	0.0733258	0	0	0
ncbi_112702359	ncbi_112702359	0.00373173	0	0.000539232	0.0053201	0.00303543	0	0.0037465	0.0382711	0	0	0	0
ncbi_112702361	ncbi_112702361	0	0	0	0	0.00352977	0	0.00284281	0	0	0	0	0
ncbi_112702426	ncbi_112702426	0.0920519	0.0646052	0.101647	0.0428949	0.1013	0.117733	0.0185617	0.0181897	0.0708706	0	0.0732602	0.0706443
ncbi_112702438	ncbi_112702438	0	0.00647637	0.00390258	0	0	0	0	0	0.0308521	0	0.0111542	0
ncbi_112702451	ncbi_112702451	0.00337124	0.0133745	0.00336069	0.00273466	0.00797291	0.00255119	0.00277819	0	0	0	0	0.0189616
ncbi_112702463	ncbi_112702463	0	0	0	0	0	0.00535012	0	0	0	0	0	0
ncbi_112702530	ncbi_112702530	0.00364409	0.0103385	0.00952186	0.00656719	0.0145203	0.00833773	0	0	0	0	0	0
ncbi_112702546	ncbi_112702546	0.0094414	0.0127187	0.00828544	0.00404933	0	0.00944958	0.00479434	0.0403103	0.0747034	0	0	0
ncbi_112702572	ncbi_112702572	0	0	0.00154206	0	0	0.00286433	0.000780507	0	0	0	0	0
ncbi_112702575	ncbi_112702575	0	0	0	0.000987255	0	0	0	0.0378837	0.0442461	0	0.0179691	0
ncbi_112702592	ncbi_112702592	0.0209465	0.00499663	0.0277568	0.017129	0.022674	0.00283066	0.0161896	0.0325195	0.0877262	0.0336038	0	0.0239622
ncbi_112702598	ncbi_112702598	0	0	0	0	0	0	0	0	0.0590926	0	0	0
ncbi_112702617	ncbi_112702617	0.0271188	0.0188053	0.0227173	0.0290585	0.0338664	0.0332153	0.0210282	0	0.00704847	0	0.0185904	0.0101518
ncbi_112702664	ncbi_112702664	0.064146	0.0470581	0.0629242	0.0331662	0.0470262	0.052732	0.0299649	0.139509	0.176468	0	0.0319287	0.092433
ncbi_112702669	ncbi_112702669	0.024024	0.0203213	0.00872889	0.0238304	0.0376378	0.0113734	0.0127324	0.031662	0.0293805	0.0225507	0	0.0172314
ncbi_112702678	ncbi_112702678	0.00197447	0	0	0	0.00362275	0	0	0.0107874	0	0	0	0
ncbi_112703999	ncbi_112703999	0.0104754	0	0.0120411	0.00349702	0.0128435	0	0.00283576	0.0358788	0.00931602	0	0.0416473	0
ncbi_112702696	ncbi_112702696	0	0	0	0.00390453	0	0	0	0	0.00577499	0	0	0
ncbi_112702732	ncbi_112702732	0.843092	0.673284	0.794356	0.359796	0.680102	0.690248	0.210919	0.837083	1.36753	0.396115	0.895198	0.31096
ncbi_112702742	ncbi_112702742	0.00236738	0	0	0	0	0	0	0	0	0	0.0250451	0
ncbi_112702775	ncbi_112702775	0.403363	0.340506	0.495154	0.385668	0.387451	0.375885	0.367702	0.13625	0.265565	0.499384	0.235313	0.375656
ncbi_112701280	ncbi_112701280	0	0	0.000878635	0	0	0	0.00102934	0	0	0	0	0
ncbi_112702817	ncbi_112702817	0.197485	0.122887	0.194608	0.0946339	0.158543	0.118544	0.0532757	0.180772	0.379803	0.0144299	0.146305	0.13843
ncbi_112702846	ncbi_112702846	0.139013	0.111801	0.148802	0.0876832	0.12073	0.0757828	0.0748546	0.183953	0.219622	0.256533	0.262948	0.172374
ncbi_112702857	ncbi_112702857	0.177244	0.253874	0.171368	0.105613	0.168279	0.152913	0.0728774	0.211877	0.336935	0.122238	0.63788	0.130161
ncbi_112702869	ncbi_112702869	0.0320966	0	0.0248898	0.0360932	0.00394796	0.0151279	0.0415522	0.0499386	0.022933	0	0.0231473	0.109741
ncbi_112702923	ncbi_112702923	0.0367529	0.0371586	0.0360539	0.0395636	0.0288641	0.0575017	0.0430042	0	0.0235496	0.0643468	0.0621701	0.100469
ncbi_112702931	ncbi_112702931	0.131663	0.220897	0.113715	0.175286	0.123693	0.128619	0.156216	0.00976784	0.127687	0.115412	0.0974802	0.231853
ncbi_112702958	ncbi_112702958	0.00338187	0.007869	0.00538462	0.00435921	0	0.00307192	0.00166921	0	0.0508681	0.064855	0.0376107	0
ncbi_112702969	ncbi_112702969	0.0134735	0.0327977	0.0183003	0.00764426	0.0169427	0.00228322	0	0.00910755	0.00718781	0.0288421	0.029953	0
ncbi_112702981	ncbi_112702981	0.0606258	0.0260225	0.0490929	0.0704032	0.0415414	0.0357392	0.0594784	0.0314923	0.117522	0	0.00987814	0.0890084
ncbi_112703002	ncbi_112703002	0.0299591	0.0190043	0.0424276	0.00422338	0.0279601	0.0132754	0.00305417	0.0613588	0.0620541	0.134992	0.0998932	0
ncbi_112701458	ncbi_112701458	0.0403872	0.0385254	0.0327772	0.00894535	0.0188282	0.00956154	0.0100996	0.0634203	0.0076915	0.192519	0.0749912	0.0127091
ncbi_112703068	ncbi_112703068	0.0295038	0.0208643	0.0293877	0.0155577	0.0359461	0.0238574	0.00970185	0	0.0176197	0.0755634	0.0323424	0
ncbi_112703080	ncbi_112703080	0.0223285	0.0224204	0.0226135	0.0314364	0.0319752	0.0564325	0.0258327	0	0	0	0	0.0881637
ncbi_112703095	ncbi_112703095	0.0911204	0.064351	0.107947	0.0924282	0.0541557	0.107905	0.0983656	0.0613802	0.118996	0.145129	0.112449	0.111845
ncbi_112703102	ncbi_112703102	0.0351546	0.0100307	0.0305971	0.00838095	0.0355068	0.0201812	0.00484464	0.0106867	0.0881039	0.0336038	0.0279704	0
ncbi_112703103	ncbi_112703103	0.00215438	0.00653602	0	0.00171886	0.00539536	0	0.00126827	0	0	0	0	0
ncbi_112703110	ncbi_112703110	0.0186894	0.00418323	0.00682578	0.0185334	0.00315442	0.0312241	0.0096038	0	0	0	0	0.0100051
ncbi_112704095	ncbi_112704095	0	0	0	0.00160301	0	0	0.00279204	0	0	0	0	0
ncbi_112703129	ncbi_112703129	0.0110704	0	0.0133808	0.00189615	0.00376333	0.00545749	0	0	0.0941713	0.0370659	0.0177946	0
ncbi_112704106	ncbi_112704106	0.00888641	0	0.00484926	0.00393737	0.0192051	0	0.00185211	0	0.0246846	0	0.0210562	0.0135586
ncbi_112703222	ncbi_112703222	0.00560595	0	0.00799055	0.00249448	0.00729795	0	0	0.0345478	0	0	0	0.0291019
ncbi_112703242	ncbi_112703242	0.0676665	0.051543	0.0637579	0.0561127	0.0458165	0.0529134	0.0859837	0.0643559	0.0192375	0.042809	0	0.0617619
ncbi_112704113	ncbi_112704113	0	0	0.00592485	0.00159782	0	0	0.00415698	0	0	0	0	0
ncbi_112703263	ncbi_112703263	0.0165828	0.0178036	0.0108351	0.00361812	0.0149765	0.0212023	0.00122719	0.013895	0.0130114	0	0	0
ncbi_112703282	ncbi_112703282	0.0104016	0	0.0060176	0.00101006	0.00968935	0	0	0	0.0313655	0	0.0172688	0
ncbi_112703328	ncbi_112703328	0.00439519	0	0.00171917	0	0.00359178	0.0122999	0.00096813	0.0195357	0	0	0	0
ncbi_112703329	ncbi_112703329	0.0131909	0.0117238	0.0126523	0.00843595	0.0179987	0.00679048	0.017536	0	0	0	0	0.00667268
ncbi_112703330	ncbi_112703330	0.00353478	0.0100413	0.00793157	0.00363977	0.0067306	0	0.00694591	0	0.0141963	0	0.0136133	0.0072119
ncbi_112703348	ncbi_112703348	0.0165466	0.0098006	0.0209839	0.0157982	0.0113162	0.0202139	0.00509544	0	0.011864	0.0390206	0.024542	0
ncbi_112703367	ncbi_112703367	0.00164094	0.0115887	0.00239456	0	0	0	0	0	0.00686276	0	0	0
ncbi_112703413	ncbi_112703413	0.00347504	0.01183	0.00920159	0.00335453	0	0.0131696	0.00670173	0	0.00694101	0	0	0
ncbi_112703446	ncbi_112703446	0.00166125	0	0.00263305	0.00536678	0	0	0.00118185	0	0	0	0	0
ncbi_112703531	ncbi_112703531	0.21979	0.181877	0.177864	0.111542	0.13689	0.220242	0.0744409	0.236859	0.387668	0.137447	0.265372	0.122581
ncbi_112703573	ncbi_112703573	0.219335	0.244119	0.196629	0.0939741	0.162492	0.279166	0.0673931	0.29231	0.26771	0.253849	0.390893	0.0676476
ncbi_112703578	ncbi_112703578	0.0101619	0.00935141	0.0124967	0.00209531	0.00894249	0.0076897	0	0	0.0165824	0	0	0
ncbi_112703640	ncbi_112703640	0.00140907	0	0	0	0	0	0	0	0	0	0	0
ncbi_112703669	ncbi_112703669	0.0109922	0.0123619	0.0102306	0.00365438	0.00985958	0.00307192	0.00139276	0	0	0	0	0
ncbi_112705534	ncbi_112705534	0.0764056	0.0757929	0.0676332	0.0167089	0.0683952	0.0232581	0.00969683	0.00910755	0.326916	0.0515939	0.151767	0.00703503
ncbi_112705569	ncbi_112705569	0.286828	0.231971	0.330379	0.114438	0.191022	0.229376	0.0666947	0.402134	0.313885	0.0540657	0.222024	0.113509
ncbi_112705574	ncbi_112705574	0.00260438	0	0.0011186	0.00108612	0.00322847	0	0	0	0	0	0	0
ncbi_112705575	ncbi_112705575	0.0852997	0.052315	0.0702649	0.0934595	0.0628236	0.0528991	0.0997653	0	0.127586	0.255518	0.0497028	0.0944844
ncbi_112705602	ncbi_112705602	0.00108622	0	0	0	0	0	0	0	0	0	0	0
ncbi_112705608	ncbi_112705608	0.00581976	0.0051332	0.0080221	0.00319467	0.00376896	0.0084176	0.00327456	0	0.0640152	0	0	0
ncbi_112705621	ncbi_112705621	0.0176859	0.0230592	0.0281098	0.0162527	0.0191815	0.0151142	0.0322808	0.0459825	0.00650224	0.0399238	0	0.032811
ncbi_112705641	ncbi_112705641	0.00500199	0	0.0106125	0.00194174	0.00404508	0.0087201	0.00845909	0	0.00780385	0.0127008	0.0182786	0
ncbi_112705709	ncbi_112705709	0.00736124	0.0128275	0.00701743	0.00456126	0.0166592	0.00442397	0.00340381	0	0	0	0	0
ncbi_112705718	ncbi_112705718	0.0613252	0.0534529	0.0692079	0.0632572	0.0305785	0.0382672	0.0721479	0.0489829	0.141575	0.0615309	0.0267214	0.0272328
ncbi_112705853	ncbi_112705853	0.099456	0.071337	0.107807	0.0699282	0.128249	0.0703716	0.0787442	0.0840902	0.252641	0.0107225	0.109125	0.0168354
ncbi_112708317	ncbi_112708317	0	0	0	0.00189483	0	0	0	0	0	0	0	0
ncbi_112705857	ncbi_112705857	0	0	0.00144352	0	0	0	0	0	0	0	0	0
ncbi_112705883	ncbi_112705883	0.00186849	0	0	0	0	0	0	0	0.00641618	0	0	0
ncbi_112705947	ncbi_112705947	0.0103217	0.00852508	0.0105771	0.00390197	0.00344772	0	0	0.0624289	0.0666531	0	0	0
ncbi_112705948	ncbi_112705948	0	0	0	0.000937261	0	0	0	0	0	0	0	0
ncbi_112705954	ncbi_112705954	0.0293863	0.010727	0.0247196	0.0200401	0.0165964	0.0190912	0.0154152	0.046538	0.0800686	0.0419569	0.0106645	0.0209753
ncbi_112705962	ncbi_112705962	0.00962675	0	0.00289692	0.00287925	0	0	0.00295156	0	0.00931602	0	0	0
ncbi_112705992	ncbi_112705992	0.77891	0.582342	0.832312	0.259022	0.556393	0.624943	0.143446	0.613355	0.72671	0.351109	0.929712	0.269951
ncbi_112705995	ncbi_112705995	0	0	0.00178078	0	0	0	0	0	0	0	0	0
ncbi_112706057	ncbi_112706057	59.5308	47.6839	62.76	44.6986	51.5635	68.8067	41.178	39.1555	64.206	41.2476	45.8113	35.5734
ncbi_112706083	ncbi_112706083	0	0	0.00179019	0	0	0	0	0	0	0	0	0
ncbi_112705007	ncbi_112705007	0	0	0	0.00139444	0.00322022	0	0	0	0	0	0	0
ncbi_112706135	ncbi_112706135	0	0	0.000778278	0	0	0	0	0	0	0	0	0
ncbi_112706142	ncbi_112706142	0.00512029	0.00353484	0.00285321	0.00384504	0	0	0.00166339	0	0	0	0	0
ncbi_112706158	ncbi_112706158	2.21538	1.91623	2.07987	1.83406	2.1604	3.11584	1.87882	1.39695	3.05791	1.91695	1.93251	1.66525
ncbi_112706175	ncbi_112706175	0.00280994	0	0.00468258	0.00154898	0	0	0.00480298	0	0	0	0.020061	0.0182936
ncbi_112706206	ncbi_112706206	0	0	0	0.00124466	0	0	0	0	0	0	0	0
ncbi_112706220	ncbi_112706220	0.0155533	0.00920464	0.0154435	0.0153114	0	0.0150297	0.0150406	0	0.0594058	0	0	0.00926072
ncbi_112706241	ncbi_112706241	0	0	0.00141127	0.0012559	0	0.00314277	0.00250675	0	0	0	0	0
ncbi_112705040	ncbi_112705040	0.0051566	0.0183337	0.00603984	0.00379757	0.00601659	0.00433203	0.013841	0.0251397	0	0	0	0
ncbi_112706249	ncbi_112706249	0.0195316	0.0120643	0.00993656	0.0137001	0.0154969	0.00829417	0.0137954	0.0106318	0	0.0493279	0	0.0181701
ncbi_112706258	ncbi_112706258	0.0202067	0.0348688	0.019863	0.0170255	0.0120436	0.0401384	0.0408913	0	0.0164015	0	0	0.0293628
ncbi_112706274	ncbi_112706274	0.00536581	0.0131747	0.00287778	0.00139444	0	0	0.00120246	0	0	0	0	0
ncbi_112706282	ncbi_112706282	0	0	0	0	0.00344458	0	0	0	0	0	0	0
ncbi_112708347	ncbi_112708347	0.00552802	0	0.0039846	0.000831875	0.00370254	0	0	0	0.0734871	0	0	0.0288925
ncbi_112706363	ncbi_112706363	0.0154083	0.00616678	0.0152131	0.00382031	0.0107401	0.00898242	0.00229528	0	0.0346765	0	0	0
ncbi_112706368	ncbi_112706368	0.0537758	0.0541681	0.0627852	0.0991126	0.0564989	0.0402427	0.0880302	0.0899663	0.0673745	0.0625441	0.0190291	0.0532393
ncbi_112706389	ncbi_112706389	0.391984	0.271585	0.350007	0.31191	0.243813	0.281373	0.379492	0.0459825	0.132886	0.147005	0.193254	0.184162
ncbi_112706392	ncbi_112706392	0	0	0.00100005	0.0013866	0	0	0.00147651	0	0	0	0	0
ncbi_112706395	ncbi_112706395	0.0537059	0.0497924	0.0546574	0.0209757	0.0226552	0.116947	0.0118246	0.0938449	0.155632	0.0637553	0.129427	0
ncbi_112706399	ncbi_112706399	0	0	0	0	0	0	0	0	0.0141963	0	0	0
ncbi_112706400	ncbi_112706400	0.00617025	0.00501429	0.00338328	0.00203337	0.00726291	0	0.00107555	0	0	0	0	0
ncbi_112706402	ncbi_112706402	0.00538509	0	0.00392783	0.00108395	0.00751264	0.00885395	0.00407184	0	0	0	0	0
ncbi_112706444	ncbi_112706444	1.56965	1.39309	1.63113	0.98109	1.48802	1.56469	0.811194	1.40169	2.12499	1.37786	1.33752	1.09007
ncbi_112706446	ncbi_112706446	0.0136005	0.00797641	0.0157808	0.00466151	0.0160519	0.0185272	0.00648088	0.0433039	0.0701637	0	0.0516509	0.0451846
ncbi_112706479	ncbi_112706479	0.0716582	0.040743	0.078744	0.0756083	0.0662057	0.0732825	0.05699	0.0597643	0.10418	0.0664981	0.0113139	0
ncbi_112706494	ncbi_112706494	0.0501216	0.0221153	0.0458969	0.0536786	0.0667288	0.0578688	0.0234385	0.126349	0.014531	0	0.0556183	0.15112
ncbi_112706520	ncbi_112706520	0	0	0	0.00477213	0.00268047	0	0.00101498	0	0	0	0.0222777	0
ncbi_112706521	ncbi_112706521	0.00574482	0.0116816	0.0104082	0.0118036	0	0.010969	0.0144546	0	0	0	0	0
ncbi_112706574	ncbi_112706574	0.0526885	0.0733929	0.0504425	0.0273877	0.0486462	0.0499067	0.0186981	0.0272268	0.173334	0	0.135359	0.0261047
ncbi_112706594	ncbi_112706594	0.136538	0.105154	0.129551	0.0847918	0.120881	0.125165	0.0908993	0.158077	0.105582	0.0774776	0.0197369	0.106654
ncbi_112706599	ncbi_112706599	0.755378	0.505145	0.693554	0.789707	0.556406	0.767474	1.07439	0.519178	0.893511	0.69721	0.645241	0.490433
ncbi_112706602	ncbi_112706602	0.00152862	0	0.00545144	0.00320683	0.00358328	0	0.00214356	0	0	0	0	0
ncbi_112706603	ncbi_112706603	0	0	0	0.00117432	0	0	0.00253772	0.0410391	0	0	0	0
ncbi_112706621	ncbi_112706621	0.144209	0.12336	0.161222	0.0572379	0.132039	0.105628	0.0351899	0.115002	0.264214	0.132972	0.147247	0.0448493
ncbi_112706635	ncbi_112706635	0.079532	0.0449356	0.0857208	0.0867992	0.0570261	0.09043	0.0803979	0.0416774	0.123406	0.0784206	0.023933	0.0906218
ncbi_112706634	ncbi_112706634	0.0151759	0.0298882	0.0220513	0.0153125	0.0236299	0.0190884	0.0264121	0	0.0282428	0.101392	0.0233561	0.0177157
ncbi_112706641	ncbi_112706641	0	0	0.00167739	0	0	0	0	0	0	0	0	0
ncbi_112706647	ncbi_112706647	0	0	0	0	0.00664467	0	0	0	0	0	0	0
ncbi_112706646	ncbi_112706646	0.0503425	0.0563379	0.0491991	0.0426271	0.0160172	0.0220959	0.0325593	0.0294665	0.105279	0.0692042	0.0435864	0.075163
ncbi_112706675	ncbi_112706675	0.0590443	0.094123	0.0520728	0.0299861	0.0589873	0.0653341	0.00712095	0.131538	0.144089	0	0.0513443	0.0459597
ncbi_114924315	ncbi_114924315	0.131962	0.0922816	0.126608	0.0736836	0.12936	0.0682162	0.0873178	0.0560143	0.348928	0.0833472	0.112325	0.0646421
ncbi_114924316	ncbi_114924316	0.00255309	0	0.00492396	0.00416234	0	0.00390398	0.00183108	0	0	0	0	0
ncbi_112706692	ncbi_112706692	0.0665925	0.0618272	0.0753202	0.0350643	0.0262797	0.0667493	0.0223317	0.0668292	0.0760342	0.0288421	0.0134409	0.042011
ncbi_112705161	ncbi_112705161	0.168735	0.153969	0.143005	0.0885411	0.108395	0.150689	0.0364549	0.0490184	0.0978963	0.0597193	0.082791	0.0784048
ncbi_112706708	ncbi_112706708	0.00151284	0.00617274	0	0	0	0	0	0	0	0	0	0
ncbi_112706721	ncbi_112706721	0.180059	0.219793	0.163379	0.109539	0.171934	0.249706	0.0503683	0.0296521	0.295441	0.206064	0.266729	0.141196
ncbi_112706723	ncbi_112706723	0.00458809	0	0.00112028	0.000801744	0.00536856	0.00663333	0.00994638	0	0.0469473	0.0583567	0	0
ncbi_112706751	ncbi_112706751	0.0609368	0.0421966	0.0460298	0.066645	0.0622607	0.0593228	0.0669881	0.0576041	0.0933839	0	0.081409	0.048032
ncbi_112706760	ncbi_112706760	0.109008	0.0715323	0.0892857	0.0450226	0.108147	0.21343	0.0273487	0.0411787	0.135451	0	0.184038	0.0215608
ncbi_112706767	ncbi_112706767	0.101803	0.0932656	0.194598	0.0920152	0.12844	0.186309	0.0547742	0.156639	0.183562	0.127076	0.0661072	0.0209753
ncbi_112706773	ncbi_112706773	0	0.00563113	0	0.00359066	0	0	0.00139309	0	0.0244883	0	0	0
ncbi_112706774	ncbi_112706774	0	0	0	0.00322375	0	0	0	0	0	0	0	0
ncbi_112706777	ncbi_112706777	0.0165097	0.00478329	0.0107426	0.0134309	0.0160982	0.0114965	0.0118856	0	0	0	0	0.0243891
ncbi_112706797	ncbi_112706797	0.0112898	0.00615786	0.00749773	0.0038336	0.0111701	0.00246344	0.00522478	0	0.0177719	0	0	0.029229
ncbi_112706800	ncbi_112706800	0.00436972	0.00570916	0.0131886	0.00706318	0.00825138	0.00983194	0.01475	0.0107874	0	0	0	0.0482954
ncbi_112706801	ncbi_112706801	0.088076	0.0749484	0.0822868	0.110399	0.0516552	0.0624833	0.11229	0.0496751	0.0746478	0.0287575	0.0700892	0.0632492
ncbi_112706840	ncbi_112706840	0.0411122	0.00296183	0.0341338	0.039182	0.0279316	0.0349066	0.0423393	0.0117702	0.0141963	0.124501	0.0113139	0.0203242
ncbi_112706841	ncbi_112706841	0	0	0.00143684	0	0	0	0	0	0	0	0	0
ncbi_112706870	ncbi_112706870	0.866942	0.621322	0.768693	0.937883	0.735468	0.782142	0.938739	0.392828	0.734406	0.86805	0.546695	1.31952
ncbi_112705217	ncbi_112705217	0	0	0.00259	0.00105629	0	0	0	0	0	0	0	0
ncbi_112706908	ncbi_112706908	0.0163792	0.00593191	0.00743639	0.00238769	0	0.0122999	0	0	0.0147425	0	0	0.0248212
ncbi_112706911	ncbi_112706911	0.00365348	0	0	0	0.00358838	0	0	0	0.00665768	0	0	0
ncbi_112706913	ncbi_112706913	0.0414656	0.0476061	0.0431817	0.0101068	0.0569816	0.0437613	0.00767303	0.0167184	0.053272	0.0193054	0.107569	0.108488
ncbi_112706914	ncbi_112706914	0.0047729	0.012777	0.00330137	0.0023745	0.00760295	0	0	0	0	0	0	0
ncbi_112706926	ncbi_112706926	0.000854021	0	0.00357206	0	0.00370799	0	0	0	0.0127139	0	0	0
ncbi_112706937	ncbi_112706937	0.0043522	0.00615786	0.00284439	0.00993278	0.00170175	0.0099702	0.00586938	0	0	0	0	0
ncbi_112706944	ncbi_112706944	0.00600901	0.00982334	0.00627087	0.00137361	0.0135596	0	0.00369899	0.0115222	0.0220539	0	0	0
ncbi_112706955	ncbi_112706955	0.0126622	0.00554314	0.0121995	0.00788945	0.00801167	0.0117289	0.0115395	0	0.116627	0	0.0193301	0
ncbi_112706971	ncbi_112706971	0.00619456	0.00614305	0.000947907	0.00104833	0.00780304	0	0	0	0	0	0	0
ncbi_112706986	ncbi_112706986	0.0223315	0.0253018	0.034876	0.00923033	0.0149977	0.0263334	0.00507145	0.192745	0.0232572	0	0.0342131	0.0788321
ncbi_112705248	ncbi_112705248	0	0	0	0	0	0	0.00154295	0	0	0	0	0
ncbi_112707011	ncbi_112707011	0	0	0	0.00190816	0	0	0.00177789	0	0	0	0	0
ncbi_112707031	ncbi_112707031	0.0197967	0	0.0139331	0.00200092	0	0.00626874	0.00368789	0	0.0272042	0	0.0184458	0
ncbi_112705266	ncbi_112705266	0.00311619	0	0.00298144	0.00116323	0	0	0	0	0	0	0	0.0127091
ncbi_112707038	ncbi_112707038	0.00869693	0.0363861	0.0121365	0.00776331	0.0119092	0.0062627	0.00957596	0.0376313	0	0.0321352	0.0956291	0.035691
ncbi_112707044	ncbi_112707044	0.181201	0.128713	0.158288	0.16363	0.210965	0.176238	0.26236	0.140796	0.132714	0.174606	0.141613	0.114817
ncbi_112707052	ncbi_112707052	0.0235021	0.00546019	0.0252238	0.0104358	0.0155454	0.00710762	0.00184667	0.013895	0.139788	0	0.024542	0
ncbi_112707053	ncbi_112707053	0.0314549	0.00604134	0.0255738	0.00562945	0.0226214	0.0182226	0.00576036	0	0.0974243	0	0	0
ncbi_112707062	ncbi_112707062	0.225031	0.179218	0.190939	0.0711529	0.188425	0.35165	0.0345697	0.2135	0.640506	0.19464	0.183552	0.0862373
ncbi_112707106	ncbi_112707106	0.0168086	0.0198511	0.013108	0.00918621	0.0071151	0.00566812	0.00389122	0	0.0443245	0	0	0
ncbi_112708404	ncbi_112708404	0.526819	0.395204	0.512481	0.149681	0.407674	0.399061	0.102787	0.440119	0.566845	0.245595	0.535148	0.230726
ncbi_112708405	ncbi_112708405	0.00301238	0.0109021	0.00564901	0.00253648	0	0	0	0	0.034463	0	0.0167592	0
ncbi_112707139	ncbi_112707139	0.00168507	0	0	0	0	0	0	0	0	0	0	0
ncbi_112707145	ncbi_112707145	0.113937	0.0683169	0.0913996	0.0437119	0.0802196	0.121918	0.0145956	0.0887014	0.180141	0.0488162	0.134503	0.0285162
ncbi_112707147	ncbi_112707147	0.0126968	0.0124171	0.00970162	0.00322162	0.0166095	0.00558691	0.00213745	0.0273502	0.062456	0	0.0170641	0
ncbi_112707156	ncbi_112707156	0.261183	0.211251	0.330178	0.324526	0.312845	0.294865	0.323735	0.130342	0.097643	0.34868	0.125259	0.293144
ncbi_112707163	ncbi_112707163	0.00256115	0	0	0	0	0	0	0	0	0	0.0137292	0
ncbi_112707171	ncbi_112707171	0.0510016	0.0352079	0.0460958	0.0281997	0.0514291	0.0259579	0.0264952	0.0167184	0.0553055	0.0127008	0.0442381	0
ncbi_112707175	ncbi_112707175	0.0579457	0.0575712	0.0402697	0.0505599	0.0273283	0.0289016	0.0737192	0	0.0476435	0.0139491	0.0530275	0.0574115
ncbi_112707178	ncbi_112707178	0.0224973	0.0178565	0.0426021	0.0302171	0.00666756	0.0256732	0.023942	0	0.0581568	0.0787991	0.0512896	0
ncbi_112707188	ncbi_112707188	0.00178934	0	0.000944066	0	0	0	0	0.0167184	0.00737617	0	0	0
ncbi_112707199	ncbi_112707199	0.0518443	0.0318981	0.0412445	0.030536	0.064047	0.0317318	0.02774	0.0548022	0.0854921	0.0266894	0.0784577	0.129532
ncbi_112707218	ncbi_112707218	0.0151445	0.018138	0.00937446	0.00543474	0.00750244	0.0082827	0.00848118	0.0927425	0.0612365	0	0.0175163	0.0300005
ncbi_112707266	ncbi_112707266	0.0391058	0.048182	0.0605679	0.0688854	0.0535373	0.0437507	0.0895663	0.00967859	0.0315588	0.0676604	0.0642672	0.0742567
ncbi_112707272	ncbi_112707272	1.97056	1.51939	2.02173	1.02083	1.6725	2.13852	0.637605	1.09433	2.84959	0.782993	1.44916	0.729772
ncbi_112707290	ncbi_112707290	0.000967919	0	0	0	0	0	0	0	0.0244998	0	0	0
ncbi_112707339	ncbi_112707339	0.00598828	0.0112972	0.0101571	0.00097134	0	0	0	0.00910755	0	0	0	0
ncbi_112707370	ncbi_112707370	0.00755993	0.0118162	0.00415944	0.00223629	0.010531	0.00814697	0.00123073	0	0.0115449	0	0.040675	0
ncbi_112707372	ncbi_112707372	4.54413	3.23751	4.72284	2.76499	3.58833	4.33269	1.86936	3.35726	5.33171	2.2636	3.30579	2.20378
ncbi_112707427	ncbi_112707427	0	0	0.000896386	0.00124381	0	0	0	0	0	0	0	0
ncbi_112707437	ncbi_112707437	6.98996	8.91387	6.29004	9.59786	8.24996	10.5417	6.7288	5.9545	14.3724	7.48741	11.6992	5.72249
ncbi_112707451	ncbi_112707451	0.0320897	0.0186253	0.0287115	0.0435297	0.0433041	0.016551	0.0436474	0	0	0	0.0776981	0.0297718
ncbi_112707460	ncbi_112707460	0.0468249	0.0293621	0.0382582	0.0160916	0.0195827	0.0161541	0.00214866	0.0480023	0.0544058	0	0.0480484	0.0203586
ncbi_112707467	ncbi_112707467	0	0.00656627	0.00230928	0.00210438	0.00990849	0	0.00252632	0	0	0	0.0158938	0
ncbi_112707468	ncbi_112707468	0.158596	0.13633	0.138829	0.0621963	0.149023	0.169728	0.0720247	0.317192	0.170137	0.155767	0.155768	0.0934929
ncbi_112707475	ncbi_112707475	0	0.00840776	0	0	0	0	0	0	0	0	0	0
ncbi_112707487	ncbi_112707487	0.0016783	0	0	0	0	0	0	0	0	0	0	0
ncbi_112707551	ncbi_112707551	0.198295	0.157962	0.189678	0.236587	0.146498	0.123713	0.182389	0.063286	0.203392	0.258432	0.161067	0.275721
ncbi_112707589	ncbi_112707589	0.00648944	0.00660703	0.00773608	0.00247061	0.00238396	0.0038165	0.00126612	0	0	0	0	0
ncbi_112707610	ncbi_112707610	0.00240005	0	0	0	0	0.00369239	0	0	0	0	0	0
ncbi_112707626	ncbi_112707626	0.0658224	0.0553841	0.0413856	0.0259178	0.0469163	0.0309643	0.0167445	0.0543569	0.0691957	0.0599018	0	0.0640942
ncbi_112707658	ncbi_112707658	0.142663	0.179016	0.165454	0.164716	0.165121	0.0929935	0.182318	0.19267	0.134206	0.233329	0.127107	0.195801
ncbi_112707688	ncbi_112707688	0.0032788	0	0.00379056	0.00346791	0.0121214	0.014119	0.00535351	0	0	0	0.0123537	0
ncbi_112707695	ncbi_112707695	0.0054286	0	0.00673064	0	0	0	0.00236628	0	0	0	0.030815	0
ncbi_112707697	ncbi_112707697	0.00105988	0	0.00139804	0	0	0	0	0	0	0	0	0
ncbi_112707703	ncbi_112707703	0.00134121	0	0.00162617	0.00281165	0.0038456	0	0	0	0	0	0	0
ncbi_112707706	ncbi_112707706	0.00359512	0	0.00505752	0.00186985	0.00396659	0.00283066	0.00389984	0	0	0.036933	0	0
ncbi_112707715	ncbi_112707715	0.0340009	0.0274793	0.0302508	0.0149539	0.0181712	0.0217992	0.0021673	0.0688358	0.0975603	0	0.0710209	0
ncbi_112707768	ncbi_112707768	0.0456491	0.0248489	0.0606029	0.0556854	0.0347799	0.0812848	0.0343944	0.0181897	0.0977161	0.0655415	0.0326507	0.0149299
ncbi_112707880	ncbi_112707880	0.104099	0.120001	0.129437	0.108818	0.100144	0.0729851	0.157637	0.0473819	0.0576707	0.0625546	0.106556	0.0623001
ncbi_112707888	ncbi_112707888	0.00192988	0	0.00129957	0	0	0	0	0	0	0	0	0
ncbi_112708474	ncbi_112708474	0	0	0	0	0	0	0	0	0	0.0755116	0	0
ncbi_112708477	ncbi_112708477	0.00192592	0	0	0.00190548	0	0	0	0	0.011864	0	0	0
ncbi_112707954	ncbi_112707954	0.00303631	0.00565606	0.0101983	0.00619575	0.00363144	0	0.00239259	0	0.021335	0.0336038	0.0123537	0.0179557
ncbi_112707955	ncbi_112707955	0.00836898	0.00905131	0.0101787	0.00451036	0	0	0	0.0413798	0.0275709	0	0.0191329	0
ncbi_112707969	ncbi_112707969	11.7231	10.2357	11.7033	8.32434	10.9545	10.1757	5.40696	10.159	12.4065	9.55165	9.63808	6.00114
ncbi_112705460	ncbi_112705460	0.00110636	0	0.00165578	0.001096	0	0	0	0	0	0	0	0
ncbi_112708481	ncbi_112708481	0	0	0	0.00076305	0	0	0	0	0	0	0	0
ncbi_112708030	ncbi_112708030	0.115476	0.113679	0.108797	0.104852	0.0929596	0.086483	0.0966319	0	0.097702	0	0.0854563	0.0826181
ncbi_112708063	ncbi_112708063	0.162348	0.0943175	0.129152	0.114229	0.0990337	0.0946165	0.129894	0.177287	0.138978	0.140975	0.16462	0.103852
ncbi_112708065	ncbi_112708065	0.00212275	0	0	0	0	0	0.00120537	0	0.00650224	0	0	0
ncbi_112708074	ncbi_112708074	0.117924	0.0837207	0.11968	0.0377217	0.0835494	0.0599391	0.0159577	0.449497	0.124873	0.0441784	0.104756	0.0436851
ncbi_112708080	ncbi_112708080	0.00164023	0	0.00633604	0	0	0	0	0.0580848	0.0805418	0	0	0
ncbi_112708095	ncbi_112708095	0.118565	0.0501417	0.14837	0.0259318	0.0671512	0.00749819	0.0210313	0.404166	0.295856	0	0.0834876	0.0721005
ncbi_112708108	ncbi_112708108	0.274388	0.248571	0.232645	0.354736	0.307836	0.284956	0.306066	0.196894	0.3146	0.366564	0.338945	0.404942
ncbi_112708109	ncbi_112708109	0.00189295	0	0.00460433	0	0	0	0.00289305	0	0	0	0	0
ncbi_112708119	ncbi_112708119	0.218266	0.22969	0.264335	0.295538	0.262287	0.149925	0.398362	0.113775	0.334059	0.139187	0.198792	0.31547
ncbi_112708121	ncbi_112708121	0.00150316	0	0.00396988	0.000651098	0.00687042	0.00511312	0.0111544	0	0	0.0429839	0.00987814	0
ncbi_112708147	ncbi_112708147	0.634258	0.556006	0.586642	0.70302	0.472334	0.589629	0.814748	0.338167	0.456469	0.382666	0.408105	0.655365
ncbi_112708165	ncbi_112708165	0.0530474	0.0665746	0.0540731	0.0803467	0.0843382	0.0427724	0.0586683	0	0.0503379	0.197889	0.0939602	0.046361
ncbi_112705494	ncbi_112705494	0	0.00584771	0	0	0.00386131	0	0	0	0	0	0	0
ncbi_112708194	ncbi_112708194	0.190626	0.0914064	0.190117	0.151183	0.142384	0.225751	0.134002	0.0622338	0.144237	0.167304	0.135537	0.111232
ncbi_112708203	ncbi_112708203	0.0367986	0	0.0355882	0.0222538	0.0495031	0.0304436	0.0362273	0	0.0678031	0	0.0332876	0.0773516
ncbi_112708210	ncbi_112708210	0.00590786	0.00715084	0.00560999	0.00106458	0	0	0	0	0	0	0	0.0079874
ncbi_112708224	ncbi_112708224	0.00244317	0	0.00141718	0.00601896	0	0.00265371	0.00232888	0	0.0076915	0	0	0
ncbi_112708225	ncbi_112708225	0.00718195	0	0.00200548	0	0.00912402	0.0022206	0	0	0.0425424	0	0.020091	0
ncbi_112708248	ncbi_112708248	0.103355	0.0243207	0.0864824	0.113698	0.0983462	0.101243	0.110518	0.0894151	0.0728872	0.0370659	0.0499187	0.0522558
ncbi_112709675	ncbi_112709675	0.0836703	0.077434	0.0689171	0.0923821	0.0893812	0.105544	0.0768485	0.00943507	0.0543147	0.05827	0.099081	0.0407548
ncbi_112709707	ncbi_112709707	0.0136247	0.00480489	0.00466438	0.00147244	0	0	0.00288927	0	0.0299684	0	0	0
ncbi_112709738	ncbi_112709738	2.74346	2.09398	2.747	1.31698	2.22567	2.95946	0.916383	1.65901	2.67135	1.50409	1.8893	1.20388
ncbi_112712823	ncbi_112712823	0	0	0	0	0	0	0	0	0.0338217	0	0	0
ncbi_112709769	ncbi_112709769	0	0	0.00308099	0	0	0	0	0	0	0	0.0152737	0
ncbi_112709896	ncbi_112709896	0.00825934	0.00391161	0.00125663	0.00111791	0	0	0	0	0	0.0321352	0.0139091	0
ncbi_112709916	ncbi_112709916	0.00171037	0	0.00140914	0.00153757	0	0	0	0	0.0101741	0	0	0
ncbi_112712788	ncbi_112712788	0.00296614	0	0	0	0.00363493	0	0	0	0	0	0	0.0510788
ncbi_112709926	ncbi_112709926	0.0217316	0.019086	0.016039	0.0241193	0.00614211	0.0195381	0.0236097	0	0	0	0.0205308	0.0337412
ncbi_112709959	ncbi_112709959	0	0.00545786	0.00244939	0.00121238	0	0	0	0	0	0	0	0
ncbi_112709968	ncbi_112709968	0.00308496	0.00575029	0	0	0	0	0	0	0	0	0	0
ncbi_112710026	ncbi_112710026	0.0125376	0.00869229	0.0127132	0.00723727	0.00384169	0.00806848	0.00415225	0	0.120633	0	0	0.0300005
ncbi_114924399	ncbi_114924399	0	0	0	0.00172104	0.00391932	0	0	0	0	0	0	0
ncbi_112710079	ncbi_112710079	0.112963	0.0675187	0.111836	0.0400683	0.119472	0.125182	0.0224312	0.142306	0.218765	0.212734	0.125452	0.10714
ncbi_112712872	ncbi_112712872	0.00250018	0	0.00121604	0	0	0	0	0	0	0	0	0
ncbi_112710143	ncbi_112710143	0.00639488	0	0.00497066	0.0106274	0.00351664	0.00307767	0.0067287	0	0	0.0462813	0.0214552	0.0132107
ncbi_112710150	ncbi_112710150	0.0269018	0.051739	0.0361873	0.0237272	0.0330496	0.00893837	0.0282019	0	0.00694101	0.060578	0.0635081	0.450979
ncbi_112710189	ncbi_112710189	0.118923	0.0786115	0.124231	0.129159	0.103853	0.0859197	0.14488	0.0592384	0.124023	0.158731	0.0720075	0.080701
ncbi_112708804	ncbi_112708804	0.0013242	0	0	0	0.00365249	0	0	0	0.00665768	0	0	0
ncbi_112708805	ncbi_112708805	0	0	0	0.00127211	0	0	0	0	0	0	0	0
ncbi_112710196	ncbi_112710196	0.149694	0.0868866	0.121133	0.153939	0.111908	0.172781	0.17965	0.0862095	0.0877	0.113402	0.108217	0.188582
ncbi_112710265	ncbi_112710265	0.0619164	0.0423195	0.0435455	0.0490749	0.0242586	0.029005	0.0425662	0.0477165	0.0417867	0.0656146	0	0.025385
ncbi_112710292	ncbi_112710292	0.00943389	0.0182729	0.0141866	0.00556277	0.0253117	0.0377448	0.00535468	0.0603435	0.0394225	0.0694493	0.0105308	0
ncbi_112710357	ncbi_112710357	0.00579226	0.0105545	0.00459043	0.0046557	0.00348907	0.0147033	0.00250897	0	0	0	0	0.0726015
ncbi_112710382	ncbi_112710382	0	0	0.00137737	0	0	0	0	0	0	0	0	0
ncbi_112710413	ncbi_112710413	0.00197967	0	0	0	0	0	0	0	0	0	0	0
ncbi_112710416	ncbi_112710416	0	0	0	0	0	0.00535012	0.00130832	0	0	0	0	0
ncbi_112710419	ncbi_112710419	0.00122416	0	0.0017997	0	0	0	0.00163491	0	0	0	0	0
ncbi_112710424	ncbi_112710424	0.038984	0.020946	0.0296624	0.0271964	0.0144513	0.0234002	0.0392406	0	0.0126833	0.0395718	0.033652	0.0286121
ncbi_112710429	ncbi_112710429	0.0207568	0.022054	0.0224126	0.0173387	0.0239653	0.0306488	0.0226682	0.0258845	0.0393248	0	0.0128252	0
ncbi_112710504	ncbi_112710504	0.0185692	0.0380677	0.0189383	0.015088	0.0168352	0.0277762	0.014433	0.00910755	0.0318981	0	0.0347064	0.0114071
ncbi_112710513	ncbi_112710513	0.0218052	0.0539326	0.0378709	0.0305896	0.0422255	0.0503113	0.0180393	0.0134368	0.0330832	0.0122498	0.0366421	0.0744116
ncbi_112710539	ncbi_112710539	1.78985	1.62926	1.9315	1.33101	1.71167	1.54095	0.926702	1.56796	3.03186	1.48723	1.65318	1.35517
ncbi_112710560	ncbi_112710560	0.00605343	0.00262678	0.00297103	0.00215284	0	0.00546099	0.00418015	0	0	0	0.0160968	0
ncbi_112710566	ncbi_112710566	0.244665	0.227936	0.280834	0.0975897	0.160692	0.0698141	0.031272	0.653236	0.514479	0.225517	0.350462	0.151453
ncbi_112710571	ncbi_112710571	0.0615355	0.0338037	0.0711508	0.036547	0.0586687	0.0511973	0.0421404	0.0460325	0.0353875	0.0225507	0.0132684	0.0519049
ncbi_112710577	ncbi_112710577	0.00272285	0.0123311	0.0035145	0.0033576	0	0.0131586	0.00338687	0	0.0175424	0	0	0
ncbi_112710578	ncbi_112710578	0.0018863	0	0.00708145	0.00357924	0.00831412	0	0	0	0.0137255	0	0	0
ncbi_112710631	ncbi_112710631	0.0137831	0.0384778	0.0309048	0.0207531	0.0246653	0.02368	0.0456074	0.0106318	0	0	0.020091	0.0232276
ncbi_112710635	ncbi_112710635	0.0153411	0.0147482	0.0216732	0.00916961	0.0162902	0.0143732	0.00103201	0	0	0	0.0350103	0
ncbi_112710646	ncbi_112710646	0.104088	0.102365	0.0875314	0.166094	0.107609	0.111958	0.129891	0.125683	0.0715883	0.0988746	0.0933092	0.275359
ncbi_112710666	ncbi_112710666	0.00730342	0.00651269	0.00167438	0.00250655	0	0.00265019	0.00154295	0	0	0.0216382	0	0
ncbi_112710671	ncbi_112710671	0.0162773	0.0126071	0.014854	0.0168843	0.0107542	0.00372738	0.0118629	0	0.0141963	0	0.0123537	0
ncbi_112710693	ncbi_112710693	0.0287267	0.00552874	0.0178275	0.00593978	0.016092	0.00855531	0.00963128	0.00943507	0.0523944	0.05827	0	0.0323181
ncbi_112710724	ncbi_112710724	0.000992449	0	0.0036586	0.00424911	0.00362448	0	0	0	0	0	0	0
ncbi_112710728	ncbi_112710728	0.0122527	0.00600159	0.0154564	0.0133402	0.0150906	0.0106401	0.00456873	0	0.013248	0.0751234	0	0
ncbi_112710822	ncbi_112710822	0.0341814	0.0152709	0.0353043	0.0351869	0.0339797	0.0201226	0.0477189	0	0.0212139	0	0	0.0433393
ncbi_112710916	ncbi_112710916	0.00590682	0	0.00347731	0.00347274	0.00439019	0.00679862	0.0011562	0	0.00876838	0	0	0
ncbi_112709152	ncbi_112709152	0	0	0	0	0.00404508	0	0.00123404	0	0	0	0	0
ncbi_112710959	ncbi_112710959	0.0185616	0.0190569	0.022927	0.00982412	0.0464566	0.0136873	0.0030702	0.0167184	0.0405993	0	0.0267126	0
ncbi_112710963	ncbi_112710963	0.0385728	0.0613846	0.0383315	0.0147535	0.0491469	0.0281659	0.0380736	0.00962145	0.0223271	0.0647279	0.0458239	0.0266895
ncbi_112710989	ncbi_112710989	0.0188324	0.0299179	0.0136241	0.0243025	0.0277692	0.0267151	0.0229199	0	0	0.0625478	0.0710855	0
ncbi_112709210	ncbi_112709210	0	0	0.00119346	0	0	0	0	0	0	0	0	0
ncbi_112711207	ncbi_112711207	0.079609	0.0373448	0.085102	0.0223035	0.0414013	0.0480177	0.0214289	0.123369	0.0686776	0.0655415	0.0193486	0.0538503
ncbi_112711282	ncbi_112711282	0.151381	0.125026	0.144454	0.0936813	0.133639	0.198239	0.0437463	0.0345478	0.102315	0.0476779	0.162286	0.0962583
ncbi_112713042	ncbi_112713042	0.00453313	0.00359151	0	0.00238431	0.00353307	0	0	0	0	0	0	0
ncbi_112713043	ncbi_112713043	0.00594926	0	0.00395729	0.00538283	0	0.00716177	0.00911371	0	0	0	0	0.0181503
ncbi_112711292	ncbi_112711292	0.200671	0.198207	0.218749	0.144948	0.176248	0.230371	0.138975	0.268829	0.380324	0.157598	0.373944	0.236676
ncbi_112711386	ncbi_112711386	0.00972416	0.0175481	0.00702045	0.014615	0.00745585	0.00470275	0.00873021	0	0	0	0	0
ncbi_112711413	ncbi_112711413	0.0018882	0	0	0	0	0	0	0	0	0	0	0
ncbi_112711421	ncbi_112711421	0.687387	0.550937	0.683237	0.421091	0.540174	0.751507	0.418924	0.253708	0.598074	0.882003	0.592664	0.493351
ncbi_112711471	ncbi_112711471	0.00138877	0	0	0.00185592	0	0	0	0	0	0	0	0
ncbi_112711481	ncbi_112711481	0.0372178	0.056428	0.0274224	0.0400618	0.0422064	0.0487849	0.048079	0.0142119	0.0136273	0	0.0250295	0.0714664
ncbi_112711486	ncbi_112711486	0.00154074	0	0	0.00339949	0.0117704	0	0.00273193	0.0498211	0	0	0	0
ncbi_112711488	ncbi_112711488	0.069991	0.0746636	0.0513135	0.0717314	0.0564617	0.0880336	0.0516298	0	0.0839121	0.0272231	0.042464	0.0558107
ncbi_112711490	ncbi_112711490	0.125898	0.132452	0.184892	0.112912	0.127638	0.0841936	0.140126	0.193104	0.380715	0.333161	0.16242	0.213322
ncbi_112711517	ncbi_112711517	0	0	0	0	0	0	0.00420747	0.0453671	0.00686276	0	0	0
ncbi_112711523	ncbi_112711523	0	0	0	0.0010453	0	0	0	0	0	0	0	0
ncbi_112711527	ncbi_112711527	0.0121681	0.0100662	0.00708846	0.00369594	0.00342276	0	0.0105542	0	0.0261127	0	0.0116036	0
ncbi_112711553	ncbi_112711553	0	0	0	0.00132624	0	0	0	0	0	0	0	0.00622517
ncbi_112711556	ncbi_112711556	0.0648569	0.0590373	0.0802136	0.0385807	0.0530921	0.0248906	0.0281682	0.137708	0.0978616	0	0.0381173	0.0131444
ncbi_112711599	ncbi_112711599	0.00303378	0.00665523	0	0	0.00335446	0	0	0	0	0	0	0
ncbi_112711613	ncbi_112711613	0.0152004	0.0290027	0.0260797	0.030875	0.018498	0.0256578	0.0373729	0	0.0253417	0	0.0141037	0.0245277
ncbi_112711635	ncbi_112711635	0.0682365	0.0519548	0.0582045	0.0496868	0.0527602	0.0574779	0.0467812	0.0822013	0.0611833	0	0.033774	0.0319736
ncbi_112711657	ncbi_112711657	0.00154263	0	0	0	0.00401929	0	0	0	0	0	0	0
ncbi_112711671	ncbi_112711671	0.0153257	0.0111511	0.0230559	0.0235202	0.0233378	0.029029	0.0209303	0	0	0	0.0111542	0.0362256
ncbi_112711684	ncbi_112711684	0.00102408	0	0	0	0	0	0	0	0	0	0	0
ncbi_112711686	ncbi_112711686	0.143172	0.143679	0.127547	0.0457541	0.0731885	0.0537379	0.0175781	0.121936	0.42649	0.115509	0.112163	0.0917742
ncbi_112711688	ncbi_112711688	0.715724	0.800177	0.840074	0.516332	0.685141	0.917976	0.445006	0.479308	0.991006	0.972199	0.611822	0.462305
ncbi_112711687	ncbi_112711687	0.00566029	0.00724824	0.00551651	0.0130436	0.0254452	0.011611	0.00741191	0	0.0313321	0.0444959	0	0
ncbi_112711692	ncbi_112711692	0.0558664	0.0637293	0.0420095	0.0575591	0.0678434	0.0578729	0.0655573	0	0.051834	0.040793	0.116117	0.127097
ncbi_112711696	ncbi_112711696	0	0	0	0	0.00845751	0	0	0	0	0	0	0
ncbi_112711711	ncbi_112711711	0.00166566	0	0.00581571	0.00155565	0.0029319	0.00376658	0	0	0.0207874	0	0	0.00861693
ncbi_112711751	ncbi_112711751	0.00329934	0	0	0.00181492	0	0	0	0	0	0.0321352	0	0
ncbi_112711767	ncbi_112711767	0.067186	0.0156643	0.0657372	0.0173622	0.035072	0.0761207	0.00775961	0	0	0.296927	0.0839762	0.0418182
ncbi_112713074	ncbi_112713074	0.00176249	0	0	0	0	0	0	0	0	0	0	0
ncbi_112711844	ncbi_112711844	0.000626149	0	0.00114894	0	0.00401289	0	0.00116138	0	0	0	0	0
ncbi_112711846	ncbi_112711846	0.0406051	0.0289985	0.0349943	0.0299211	0.0394762	0.0190641	0.0483181	0	0.0435578	0	0	0.0244827
ncbi_112713078	ncbi_112713078	0.00190639	0	0	0	0	0	0.00158454	0	0	0	0	0
ncbi_112713081	ncbi_112713081	0	0	0.00329344	0	0	0	0	0	0	0	0	0
ncbi_112711907	ncbi_112711907	0	0	0	0	0	0.00394645	0	0	0	0	0	0
ncbi_112711912	ncbi_112711912	2.63361	1.9248	2.79249	1.39842	2.21537	2.83854	0.969772	1.60774	4.24115	1.37606	2.05402	1.04111
ncbi_112713085	ncbi_112713085	0.00951093	0.0131375	0.00701305	0.0164078	0.00391324	0.0122078	0.0098508	0	0.00718781	0.0787991	0	0
ncbi_112711920	ncbi_112711920	0.0197354	0.0190505	0.0238909	0.0148249	0.0168276	0.0128929	0.0136849	0.0326196	0	0	0	0.019693
ncbi_112711939	ncbi_112711939	0.0944026	0.100545	0.0892633	0.0624392	0.0968969	0.121432	0.0356569	0.21969	0.182898	0.13134	0.173299	0.0693219
ncbi_112712029	ncbi_112712029	0.0019724	0	0	0	0	0	0.0040166	0	0	0	0	0
ncbi_112712093	ncbi_112712093	0.00950427	0.00943744	0.00194123	0.0159302	0.0126705	0.0245614	0.016986	0.0118377	0	0	0.0166485	0.0208883
ncbi_112712096	ncbi_112712096	0.0544486	0.0361782	0.0413786	0.0800166	0.0883341	0.0820979	0.0867297	0.0221268	0.0428796	0.0692449	0.0179691	0.11399
ncbi_112712113	ncbi_112712113	0.0032178	0	0.000713881	0.0100213	0.00906579	0	0.00254953	0	0	0	0.0195741	0.0209753
ncbi_112712137	ncbi_112712137	0.0940491	0.0801004	0.0983102	0.0493985	0.107699	0.109062	0.0348999	0	0.190167	0.0953058	0.0962726	0.218634
ncbi_112712165	ncbi_112712165	0.0736826	0.0650722	0.0566894	0.164993	0.092551	0.0698899	0.128453	0.0422243	0.00650224	0.112878	0.134815	0.293425
ncbi_112712187	ncbi_112712187	0.0301527	0.00940632	0.0265203	0.00818058	0.0217184	0.0278049	0.00548062	0	0.0532957	0.0428577	0.0170786	0.0434334
ncbi_112713099	ncbi_112713099	0	0	0	0	0	0	0	0	0	0	0.0151077	0
ncbi_112712192	ncbi_112712192	0.00974989	0.00596237	0.0109101	0.00814055	0.0170835	0	0.00827833	0	0.0424269	0	0	0.00584693
ncbi_112712245	ncbi_112712245	0.19894	0.139704	0.187527	0.211076	0.121446	0.194426	0.207976	0.0634956	0.29131	0.178886	0.290212	0.232391
ncbi_112712292	ncbi_112712292	0	0	0.00192221	0	0	0	0	0	0.0356713	0	0	0
ncbi_112712297	ncbi_112712297	2.84301	2.01244	3.08697	1.04919	2.15978	2.21138	0.510266	3.01735	4.10517	1.90897	2.98318	1.24164
ncbi_112712391	ncbi_112712391	0.303892	0.234595	0.302483	0.332834	0.233648	0.300738	0.306036	0.242326	0.612013	0.298005	0.338655	0.213317
ncbi_112712396	ncbi_112712396	0.0225173	0.019015	0.0286932	0.0124922	0.0121711	0.00793713	0.0197409	0.022625	0.065753	0	0.0133122	0.0793481
ncbi_112712432	ncbi_112712432	0.031142	0.076006	0.0138667	0.0189382	0.0262316	0.0287606	0.0233738	0.0465146	0.104604	0	0.16421	0
ncbi_112712434	ncbi_112712434	0.0138965	0.0124969	0.00679695	0.00590696	0.0241616	0	0.00131626	0	0.0213611	0	0.0191738	0
ncbi_112712436	ncbi_112712436	0.166488	0.193172	0.173482	0.0873102	0.18985	0.246312	0.07042	0.147987	0.18032	0.161474	0.232543	0.0928961
ncbi_112712453	ncbi_112712453	0.0271199	0.020724	0.0447047	0.0225535	0.02803	0.0135894	0.0352373	0.0115222	0.00641618	0	0	0.0630291
ncbi_112712460	ncbi_112712460	0	0	0.00701466	0.0014093	0	0	0	0	0.0369094	0	0	0
ncbi_112712502	ncbi_112712502	0.254568	0.178358	0.259061	0.15711	0.233835	0.139377	0.0862372	0.40481	0.587872	0.232494	0.31746	0.274633
ncbi_112712544	ncbi_112712544	0.00370552	0.00571939	0.00916638	0.00121975	0	0	0	0	0	0	0	0
ncbi_112712555	ncbi_112712555	0.157323	0.130616	0.150804	0.0956615	0.129863	0.136317	0.0472617	0.19294	0.246958	0.158679	0.148074	0.0908908
ncbi_112713121	ncbi_112713121	0	0	0	0	0	0	0.000939916	0	0	0	0	0
ncbi_112712567	ncbi_112712567	0.0547405	0.0309199	0.0624527	0.0262925	0.043635	0.0653399	0.0104245	0.0296521	0.0858856	0.0444959	0.110255	0
ncbi_112712580	ncbi_112712580	0.112009	0.147614	0.109126	0.126562	0.125996	0.114499	0.102404	0.165684	0.121159	0.357893	0.109529	0.201196
ncbi_112712603	ncbi_112712603	0.00277444	0.00594018	0.0118978	0.00331123	0.00688988	0	0.00934658	0	0	0	0	0
ncbi_112712604	ncbi_112712604	0.952816	0.744056	1.03796	0.63002	0.795476	0.912779	0.489763	0.63013	0.734742	0.667677	0.928525	0.856686
ncbi_112709628	ncbi_112709628	0.0320477	0.0733765	0.0491908	0.0776042	0.0357566	0.0523213	0.0450743	0.0362161	0.029202	0.0336038	0.0760767	0.0839577
ncbi_112712685	ncbi_112712685	0.144902	0.100509	0.160102	0.259682	0.16981	0.135246	0.193996	0.0544469	0.0638782	0.263368	0.0660495	0.330359
ncbi_112712686	ncbi_112712686	0	0	0.00188527	0	0	0	0	0	0	0	0	0
ncbi_112712717	ncbi_112712717	0.037971	0.0330223	0.0649211	0.0438038	0.0198873	0.0416916	0.0238295	0	0.049296	0.0107225	0.0440336	0.032009
ncbi_112712721	ncbi_112712721	0.0779885	0.0621183	0.0599798	0.030582	0.0280946	0.0807764	0.0206857	0	0.0903167	0.0303449	0.0697044	0.0889716
ncbi_112714305	ncbi_112714305	0.0205586	0.0177767	0.00751959	0.0153644	0.0163973	0.0167459	0.0152665	0	0.0312573	0	0.0180657	0
ncbi_112714361	ncbi_112714361	0.00878728	0	0.00887538	0.0133381	0	0	0.0127391	0.0268736	0.0149577	0.0122498	0	0
ncbi_112714412	ncbi_112714412	0.0329076	0.0320006	0.0137651	0.017606	0.0162285	0.0296857	0.0240567	0.0394533	0.0178577	0.0434282	0	0
ncbi_112714472	ncbi_112714472	0.34733	0.20813	0.346748	0.253448	0.377604	0.294238	0.220024	0.310494	0.349023	0.179909	0.218256	0.283289
ncbi_112714479	ncbi_112714479	0.0141895	0.00848597	0.0222804	0.00132139	0.0218117	0	0.00177789	0.00967859	0.0482647	0	0.0597913	0
ncbi_112714515	ncbi_112714515	0.0210525	0.0322529	0.0254301	0.0189194	0.0226628	0.03416	0.0025011	0.00976784	0.0206889	0	0.0468109	0
ncbi_112714516	ncbi_112714516	1.90484	1.69479	1.86843	0.927971	1.60356	2.04151	0.606987	1.88632	2.48504	1.99639	1.57052	0.824837
ncbi_112718114	ncbi_112718114	0	0	0.00198043	0	0	0	0	0	0	0	0	0
ncbi_112714543	ncbi_112714543	0.0751948	0.0734437	0.0905187	0.065112	0.0862107	0.0751702	0.058708	0.174413	0.0723063	0.0127008	0.130554	0.0262374
ncbi_112714556	ncbi_112714556	1.40821	1.972	1.40929	1.3022	1.51227	2.02969	1.03544	2.89641	2.97837	0.78038	3.90543	0.740451
ncbi_112714562	ncbi_112714562	0.0474584	0.0630828	0.0457836	0.0987204	0.0492895	0.0891395	0.0905377	0	0.0391373	0.0820625	0.08653	0.058312
ncbi_112718115	ncbi_112718115	0.00346631	0	0	0.00124954	0.00337843	0	0	0	0.0246846	0.0434282	0	0
ncbi_112714567	ncbi_112714567	0.00699165	0.00570916	0.00525282	0.00154722	0.00703305	0	0.0019682	0.00962145	0.0110947	0	0	0
ncbi_112714580	ncbi_112714580	0.0112152	0.0188827	0.0111463	0.000981005	0.00739752	0.00923478	0.00329753	0.00943507	0.00824245	0.0370659	0	0
ncbi_112714620	ncbi_112714620	0	0	0	0	0	0	0.00125758	0	0.0553824	0	0	0
ncbi_112714621	ncbi_112714621	0.00848355	0.0330921	0.00808156	0.00273875	0.00674388	0.0168263	0.00139962	0.0526698	0	0	0.0240006	0
ncbi_112714631	ncbi_112714631	0.0149223	0.0257094	0.0132751	0.00473747	0.0153557	0.0269375	0.00109993	0.0905228	0	0	0.0132684	0
ncbi_112714640	ncbi_112714640	0.0913193	0.0363099	0.0613148	0.0349478	0.0741241	0.0524087	0.0201785	0.0115222	0.0473321	0.0559425	0.121119	0.022315
ncbi_112714660	ncbi_112714660	0.0311197	0.0577715	0.0386472	0.0283572	0.0280791	0.0249486	0.0217095	0.0546062	0.0604606	0.0554939	0.0846366	0.0371456
ncbi_112714673	ncbi_112714673	0.187486	0.107591	0.185156	0.0648964	0.14459	0.135384	0.0314098	0.0978511	0.31003	0.190812	0.133368	0.0398053
ncbi_112714714	ncbi_112714714	0.0104239	0.037194	0.0143584	0.00657902	0.00780453	0.00544794	0	0.0142119	0.0603622	0	0.0268704	0
ncbi_112714735	ncbi_112714735	0.137867	0.056094	0.122244	0.169683	0.0905839	0.114233	0.166892	0.0830892	0.127965	0.0734119	0.0985358	0.0711049
ncbi_112714756	ncbi_112714756	0.00476039	0	0.00175294	0.00302444	0.0117438	0.0058303	0.00344885	0.0107874	0.00638255	0	0.0110655	0
ncbi_112714782	ncbi_112714782	0.000937039	0	0.00298548	0.00108612	0	0	0.00152364	0	0	0	0	0
ncbi_112714800	ncbi_112714800	0.0218104	0.00896893	0.0142046	0.0261527	0.0180267	0.0122774	0.0209607	0.0362161	0.0249078	0.0127008	0.0694082	0.0311323
ncbi_112718140	ncbi_112718140	0	0	0	0	0	0	0.00183277	0	0	0	0	0
ncbi_112714811	ncbi_112714811	0.00795017	0.0129747	0.00822754	0.0152337	0.00657593	0	0.00474404	0	0	0	0.020091	0
ncbi_112714844	ncbi_112714844	0.0127951	0	0.00782561	0.00636	0.00853409	0.00909913	0.00481536	0.057117	0.0146853	0	0	0.0262374
ncbi_112714855	ncbi_112714855	0.124664	0.133149	0.118949	0.0628566	0.107927	0.100543	0.0560543	0.152243	0.207066	0.126472	0.0951385	0.142036
ncbi_112714955	ncbi_112714955	0.00244902	0	0.00342236	0	0	0	0.00229352	0	0	0	0	0
ncbi_112717237	ncbi_112717237	0.00748997	0.00396135	0.00177908	0.00262231	0.0108439	0	0.00227874	0	0	0	0.0200311	0
ncbi_112715018	ncbi_112715018	0.0211463	0.0383836	0.0157833	0.00941138	0.0236333	0.0294635	0.0198993	0	0.00912126	0.185105	0.0150795	0.00612018
ncbi_112715032	ncbi_112715032	0.0285427	0.00925019	0.0223909	0.0162339	0.0244632	0.0258007	0.0111072	0	0.0271526	0	0.0730021	0
ncbi_112717288	ncbi_112717288	0.00189869	0	0	0	0	0	0	0	0	0	0	0
ncbi_112715150	ncbi_112715150	0.00321824	0	0.00126947	0.00156553	0.00315969	0	0	0.0331167	0.0732404	0	0	0
ncbi_112717316	ncbi_112717316	0	0	0	0	0	0	0.00118502	0	0	0	0	0
ncbi_112715170	ncbi_112715170	0.0933985	0.0815113	0.097676	0.0497212	0.077193	0.103352	0.0377516	0.0245268	0.0460974	0	0.104188	0.109058
ncbi_112715195	ncbi_112715195	0.0106355	0	0.00732255	0.00135813	0.00339511	0	0	0	0	0	0	0
ncbi_112718176	ncbi_112718176	0	0	0	0	0.00344458	0	0	0	0	0	0	0
ncbi_112715284	ncbi_112715284	0.023879	0.032738	0.0444759	0.032161	0.0326747	0.0215014	0.0511472	0	0.00679948	0.0787991	0.0348343	0.0123825
ncbi_112715298	ncbi_112715298	0.108125	0.0903658	0.10958	0.0972746	0.0639993	0.0555071	0.0856826	0.0595445	0.113096	0.0754315	0.0939344	0.0369828
ncbi_112715328	ncbi_112715328	0	0.00440393	0.00274829	0.00183768	0.0105526	0	0	0	0.0537951	0	0	0
ncbi_112715382	ncbi_112715382	0.0132757	0.00444686	0.00721966	0.00793002	0.00441912	0.00962696	0.00901113	0	0	0	0	0
ncbi_112715423	ncbi_112715423	0.0019499	0	0	0	0	0	0	0	0	0	0	0
ncbi_112715466	ncbi_112715466	0	0	0.000806747	0	0	0	0	0	0	0	0	0
ncbi_112715472	ncbi_112715472	0.038804	0.031383	0.0368166	0.0375691	0.0582337	0.0788606	0.0616792	0.0236753	0.0699763	0.0808207	0	0.0218027
ncbi_112715498	ncbi_112715498	0.00311354	0	0.00720479	0	0.00380115	0	0.00574198	0	0	0.0216382	0	0
ncbi_112717474	ncbi_112717474	0.00261797	0	0	0	0	0	0.00127111	0	0.0212743	0	0	0
ncbi_112715527	ncbi_112715527	0.0879239	0.0709925	0.0882845	0.0436887	0.0804394	0.0519725	0.0125127	0.241161	0.15142	0	0.0581584	0
ncbi_112715563	ncbi_112715563	0.0507414	0.0447497	0.0700235	0.0962166	0.0576613	0.0710086	0.0930371	0.041932	0.0931508	0.0597193	0.020091	0.141346
ncbi_112715565	ncbi_112715565	0.114091	0.0729524	0.0923002	0.132019	0.06357	0.103134	0.143208	0.0605701	0.137823	0.0919605	0.041443	0.148997
ncbi_112715580	ncbi_112715580	0.630899	0.544819	0.703847	0.460478	0.53191	0.548906	0.506646	0.29257	0.645677	0.478886	0.429993	0.515175
ncbi_112715614	ncbi_112715614	0.00124566	0.00594295	0.00349079	0	0	0	0.0014767	0	0	0	0	0
ncbi_112715664	ncbi_112715664	0.320058	0.205638	0.320561	0.139469	0.279975	0.460921	0.0637061	0.0433975	0.279329	0.0287365	0.199321	0.188175
ncbi_112715674	ncbi_112715674	0	0.00382263	0.00699222	0.00167222	0.00957177	0	0.0028013	0	0.0142815	0	0.0156229	0
ncbi_112715725	ncbi_112715725	0.385612	0.351063	0.394634	0.201376	0.284095	0.425914	0.117281	0.227635	0.806149	0.173882	0.48502	0.115517
ncbi_112715783	ncbi_112715783	0.00265343	0	0.000713471	0.00222776	0	0	0.00128965	0	0	0	0	0
ncbi_112717682	ncbi_112717682	0.00331859	0	0.00183695	0.00257113	0.00842139	0.00314809	0	0	0	0	0	0
ncbi_112715849	ncbi_112715849	0.00133644	0	0	0	0	0	0	0	0	0	0	0
ncbi_112715861	ncbi_112715861	1.20373	0.868972	1.36655	0.419925	0.865915	2.2	0.208673	0.912704	1.48605	0.332341	1.51094	0.614316
ncbi_112715874	ncbi_112715874	0.546837	0.503083	0.523777	0.271086	0.464657	0.486033	0.144133	0.441598	0.911578	0.529596	0.865417	0.187205
ncbi_112715895	ncbi_112715895	0.0140028	0.0118669	0.00574397	0.0126855	0.00502611	0	0.00583579	0	0	0	0.026441	0
ncbi_112715918	ncbi_112715918	0.125026	0.0996085	0.111144	0.120435	0.0886448	0.145229	0.14101	0.0628802	0.0737887	0.114575	0.0681763	0.0375861
ncbi_112715935	ncbi_112715935	0	0	0	0.00259912	0	0	0	0	0	0	0	0
ncbi_112715940	ncbi_112715940	0.0117502	0.0063666	0.00680772	0.011722	0.00828997	0.00544715	0	0.0212502	0	0	0.0180253	0
ncbi_112715947	ncbi_112715947	0.0824124	0.0350696	0.0508929	0.0527407	0.068176	0.0437975	0.0400593	0	0.0621813	0.0736675	0.0540232	0
ncbi_112715957	ncbi_112715957	0	0	0.00119845	0.00446599	0	0	0.00124097	0	0	0.0692042	0.0123537	0
ncbi_112717741	ncbi_112717741	0.0026055	0	0.00116986	0	0	0	0.00354331	0.0396564	0	0	0	0
ncbi_112715965	ncbi_112715965	0.0127431	0.0164455	0.0097957	0.00427735	0.0108967	0.00287613	0.00431518	0	0.036857	0	0.0300281	0
ncbi_112717746	ncbi_112717746	0.0121371	0.0135299	0.0111066	0.0113557	0.0150849	0.0147934	0.0166683	0	0.0441383	0	0	0
ncbi_112715984	ncbi_112715984	0.0161637	0.0288993	0.0166399	0.0129596	0.00313871	0.00694262	0.00322173	0	0.0428712	0	0.0438865	0
ncbi_112716025	ncbi_112716025	0.8436	0.636007	0.969982	0.979552	0.814062	0.89101	1.24952	0.653756	0.914171	0.88246	0.619033	0.566714
ncbi_112716042	ncbi_112716042	0.0043543	0.00630686	0.00287542	0.000811461	0	0.00424255	0	0	0	0	0	0
ncbi_112716065	ncbi_112716065	0.00682251	0.00260534	0.00514379	0.00312175	0.00695015	0.00780587	0.00157057	0	0.0480526	0.0755116	0.00960748	0.0127091
ncbi_112716089	ncbi_112716089	0.00464442	0	0.0045307	0	0.00846425	0.00257851	0	0	0.0177719	0	0	0
ncbi_112716091	ncbi_112716091	0.0242868	0.0262145	0.0176416	0.0396583	0.0225585	0.0325681	0.0573669	0.0142119	0	0.0683256	0.0275765	0.0291269
ncbi_112716111	ncbi_112716111	0.00799184	0.0122759	0.00685573	0.00581226	0.0146515	0.0120683	0.00617824	0	0	0.0586476	0	0
ncbi_112716149	ncbi_112716149	0	0	0	0.00121103	0	0	0.00249491	0	0	0	0	0
ncbi_112716160	ncbi_112716160	0.00679994	0.0284961	0.0129593	0.00723509	0.0236796	0.00812015	0.00234397	0.0268183	0.049384	0.0697854	0.0574658	0.0405728
ncbi_112716187	ncbi_112716187	0.00914887	0.0215136	0.0125012	0.00324634	0.0174329	0.0123286	0.00116104	0.0106318	0.0171885	0	0.0134948	0.0288649
ncbi_112716248	ncbi_112716248	0.137209	0.0969018	0.120899	0.0533629	0.0951114	0.188515	0.0298748	0.043407	0.104405	0.152305	0.0754172	0.00636528
ncbi_112716254	ncbi_112716254	0	0	0	0.00101194	0	0	0.00120513	0	0	0	0	0
ncbi_112716255	ncbi_112716255	0.00260677	0.00260534	0.0031465	0	0	0	0.00691585	0	0.015542	0	0	0
ncbi_112716258	ncbi_112716258	0.00591879	0	0.0035842	0.00251625	0.00672729	0	0.00441017	0	0.0296803	0	0.0543006	0
ncbi_112716272	ncbi_112716272	0	0	0	0	0	0	0.0020336	0	0.0128324	0	0	0
ncbi_112716310	ncbi_112716310	0.0068221	0.00655279	0.0079964	0.00433611	0	0.0107262	0.00114171	0	0.0076915	0	0	0
ncbi_112718345	ncbi_112718345	0.0019279	0	0.00566743	0.00397522	0.0114083	0.00534193	0	0	0.022933	0	0	0
ncbi_112717910	ncbi_112717910	0.00674694	0	0.00449864	0	0	0.00348726	0	0	0	0	0	0
ncbi_112716370	ncbi_112716370	0	0	0	0	0	0	0.00199052	0	0	0	0	0
ncbi_112716380	ncbi_112716380	0	0.00352411	0	0	0	0	0	0	0	0	0	0
ncbi_112716384	ncbi_112716384	0.0208432	0.0195027	0.0130102	0.00604842	0.0186415	0.015782	0.0049754	0	0.0585063	0	0.0200311	0.0181013
ncbi_112716390	ncbi_112716390	0	0.00617871	0	0	0	0	0.00131148	0	0.018632	0	0	0
ncbi_112716393	ncbi_112716393	0.06982	0.0523971	0.0728107	0.16287	0.12075	0.0244329	0.175801	0.0524148	0.0697578	0.075793	0.0426722	0.184346
ncbi_112718351	ncbi_112718351	0.00984549	0	0.00122323	0.00825498	0.00346509	0.00386669	0.00188966	0.0296752	0.0244312	0	0	0
ncbi_112716415	ncbi_112716415	0	0	0	0.00216877	0	0	0	0	0	0	0	0
ncbi_112716419	ncbi_112716419	0.00282905	0	0.00486495	0	0	0	0	0	0	0	0	0
ncbi_112716441	ncbi_112716441	0.00347649	0	0.00111027	0.00190214	0.00356638	0.00465394	0	0	0	0	0	0
ncbi_112716515	ncbi_112716515	0.509069	0.508634	0.550086	0.252954	0.439791	0.53766	0.162033	0.222055	0.752452	0.399587	0.704483	0.204613
ncbi_112716551	ncbi_112716551	0	0.00430593	0.00148257	0	0	0	0	0	0	0	0	0
ncbi_112716579	ncbi_112716579	0.00181613	0	0.00270563	0.00322891	0.00315705	0.00351358	0	0	0.00737617	0	0	0
ncbi_112716596	ncbi_112716596	0.156391	0.225031	0.162799	0.220181	0.191658	0.134386	0.19171	0.0759655	0.191621	0.18599	0.146598	0.16374
ncbi_112716609	ncbi_112716609	0.0753207	0.137162	0.0852283	0.0534999	0.117844	0.0740886	0.0458581	0.045635	0.14177	0.101565	0.164642	0.0946281
ncbi_112716630	ncbi_112716630	0.0395613	0.00626826	0.0178126	0.0140283	0.024278	0.0336104	0.00656073	0	0.0949462	0.071	0.0275616	0
ncbi_112716636	ncbi_112716636	0	0	0	0	0	0.00927389	0	0	0	0	0	0.00692664
ncbi_112717988	ncbi_112717988	0.0107604	0.00505197	0.00531957	0.00737948	0.00341812	0.0103999	0.0136923	0	0	0	0	0
ncbi_112716704	ncbi_112716704	0	0	0.00411237	0	0	0	0	0	0	0	0	0
ncbi_112716816	ncbi_112716816	0	0	0.00088238	0	0	0	0.00161041	0.0377992	0	0	0	0
ncbi_112716820	ncbi_112716820	0.00887753	0.00571939	0.00294467	0.00363089	0.0113175	0.0115004	0.00356267	0	0.0244998	0	0	0
ncbi_112716822	ncbi_112716822	0.00598602	0.00554555	0	0.00190214	0.00375027	0	0	0	0.00614868	0	0	0
ncbi_112716824	ncbi_112716824	0.00716731	0.00416685	0.00644377	0.0103636	0.00723145	0.0154906	0.0109345	0	0	0	0.0160648	0
ncbi_112716827	ncbi_112716827	0.0656218	0.0702167	0.0551401	0.0484527	0.045473	0.0445615	0.0564132	0	0.0593406	0.10433	0.0545424	0.0868488
ncbi_112716829	ncbi_112716829	0.0610875	0.05396	0.0838301	0.0506397	0.0540663	0.0455912	0.0591616	0.070161	0.0136273	0.0573608	0.0129363	0.0670819
ncbi_112716832	ncbi_112716832	0.00734652	0.0164104	0.00114894	0.00448569	0	0.0416465	0.00138404	0	0.0149205	0	0	0
ncbi_112718374	ncbi_112718374	0	0	0	0.00156643	0	0	0	0	0	0	0	0
ncbi_112716871	ncbi_112716871	0.662753	0.477	0.705346	0.196337	0.507673	0.44011	0.118864	1.17413	0.86824	0.236983	0.699758	0.34421
ncbi_112716895	ncbi_112716895	0.0510033	0.0408462	0.0547689	0.0566653	0.0775472	0.0489407	0.0710462	0.0447207	0.0506958	0.0736675	0.0733747	0.0267262
ncbi_112716912	ncbi_112716912	0.0053987	0.00614305	0.00621213	0.00232447	0	0.00281355	0.00333263	0	0	0	0.0152679	0.00649498
ncbi_112716914	ncbi_112716914	0.0724088	0.0799803	0.097979	0.0881714	0.077506	0.0542946	0.0643923	0.0946453	0.0623223	0.0429191	0.0541245	0.0577135
ncbi_112716940	ncbi_112716940	0.00633471	0.00664484	0.00941023	0.00807273	0.00727389	0.00657865	0.00943582	0	0.00638255	0	0.0153903	0.0072119
ncbi_112716972	ncbi_112716972	0	0	0.00130458	0.00206827	0	0	0	0	0	0	0	0
ncbi_112716979	ncbi_112716979	0.00375756	0.00675378	0.00494601	0.00232747	0.00392746	0.007944	0.00349337	0	0	0	0.018262	0
ncbi_112717051	ncbi_112717051	0.00707767	0.0170286	0.0171455	0.0100577	0.0219171	0.0090567	0.00659727	0	0.0192936	0.0327343	0.018229	0.0117981
ncbi_112717070	ncbi_112717070	0	0.00655279	0.00109816	0	0	0	0	0	0.024329	0	0	0
ncbi_112717073	ncbi_112717073	0.00144204	0	0	0	0	0	0.00151225	0	0	0	0	0
ncbi_112717075	ncbi_112717075	0.0117335	0.0113971	0.00708409	0.0162797	0.0193851	0.0061331	0.0186818	0	0	0.013274	0	0.0248021
ncbi_112717076	ncbi_112717076	0.0010954	0	0	0	0	0	0	0	0	0	0	0
ncbi_112717081	ncbi_112717081	0	0	0	0	0.00313871	0	0	0	0	0	0	0
ncbi_112717080	ncbi_112717080	0	0	0	0.00167791	0	0	0.00381815	0	0	0	0	0
ncbi_112717083	ncbi_112717083	0.00788513	0.00594571	0.00823862	0.00133506	0.00614803	0.00255375	0.00397048	0	0.0463851	0	0.0272312	0
ncbi_112717085	ncbi_112717085	0.00439441	0.0170675	0.00503911	0.0055513	0.00372625	0.00749792	0.0071454	0	0	0	0	0
ncbi_112717097	ncbi_112717097	0	0	0	0	0.00402999	0	0.00252555	0	0	0	0	0
ncbi_112717096	ncbi_112717096	0.00370929	0.00677168	0.0105677	0.00810873	0.00319979	0	0.00582132	0	0.0645415	0	0	0.0182936
ncbi_112717098	ncbi_112717098	0	0	0.00138248	0	0	0	0	0	0	0	0	0
ncbi_112717102	ncbi_112717102	0.10124	0.138255	0.113941	0.203606	0.113783	0.11811	0.207054	0.0770575	0.00694101	0.0422083	0.0488448	0.114432
ncbi_112717107	ncbi_112717107	0.0618371	0.0742888	0.0450467	0.0342249	0.0456506	0.0407284	0.0268317	0.0576502	0.0134178	0.179158	0.149259	0.101801
ncbi_112717114	ncbi_112717114	0.021484	0.0275923	0.0265984	0.0231229	0.0252263	0.0064158	0.0216387	0.0106867	0.050362	0	0.0349572	0.0297059
ncbi_112717118	ncbi_112717118	0.0366138	0.0259112	0.044846	0.0332738	0.0428975	0.0213905	0.031122	0.0930763	0.0852683	0.0508821	0.0556384	0.0370751
ncbi_112717172	ncbi_112717172	0	0	0	0	0	0.00377472	0	0	0	0	0	0
ncbi_112717174	ncbi_112717174	0	0	0	0	0	0	0	0	0	0	0	0.0209753
ncbi_112723703	ncbi_112723703	0.00159162	0	0	0.00135711	0	0	0	0	0	0	0	0
ncbi_112719698	ncbi_112719698	0.0318857	0.0165214	0.0288309	0.0482677	0.0320937	0.0133306	0.0387507	0.0342131	0.00508706	0.040793	0.0238736	0.00838427
ncbi_112719736	ncbi_112719736	0.106593	0.100605	0.0852205	0.117529	0.110159	0.0852229	0.0769641	0.0950928	0.201859	0.0877993	0.108757	0.0909476
ncbi_112719756	ncbi_112719756	0.170445	0.118991	0.167303	0.179469	0.156469	0.15838	0.0948057	0.129271	0.17518	0.200937	0.139157	0.0852151
ncbi_112719864	ncbi_112719864	0.00374369	0.00724824	0.000779091	0.00325173	0.00393564	0.00802629	0.00123404	0	0	0	0	0
ncbi_112719874	ncbi_112719874	0.101108	0.0881947	0.0696781	0.0611162	0.0611942	0.0332508	0.0559629	0.0639241	0.116466	0.141378	0.0406727	0.0761253
ncbi_112719883	ncbi_112719883	0.0779483	0.0669317	0.0807633	0.0249948	0.0269372	0.0614648	0.0191885	0.0540576	0.117398	0.0664981	0.0277544	0.012269
ncbi_112719884	ncbi_112719884	0.0391919	0.0449722	0.0447277	0.034151	0.0521199	0.0537459	0.0316842	0.0690956	0.0931815	0.106452	0.0407412	0.00838427
ncbi_112719886	ncbi_112719886	0.0235452	0.0251964	0.0252995	0.0133559	0.0318729	0.020278	0.0146078	0.0410391	0.0402252	0.0230455	0.00669477	0.0663111
ncbi_112719949	ncbi_112719949	0.0184824	0.013636	0.011469	0.00253584	0.010499	0.0236638	0	0	0	0	0.024542	0.0311323
ncbi_112720003	ncbi_112720003	0.00116102	0	0	0	0	0	0	0	0	0	0	0
ncbi_112720021	ncbi_112720021	0.00885346	0.0113904	0.0148684	0.00618288	0.00316498	0	0.0019721	0	0.0179486	0	0.0170858	0
ncbi_112720029	ncbi_112720029	0.0206605	0.0248314	0.0328353	0.0408129	0.0618771	0.0497258	0.032555	0.0266206	0.0692547	0	0.0173879	0.00926072
ncbi_112720071	ncbi_112720071	0.0809449	0.0622971	0.0686679	0.0590902	0.0838719	0.102973	0.050928	0.0839861	0.0091324	0.0641828	0	0.0355484
ncbi_112720081	ncbi_112720081	0.00184104	0	0	0	0	0	0	0	0	0	0	0
ncbi_112720175	ncbi_112720175	0.02212	0.0098362	0.0220669	0.0138943	0.00607332	0.0204085	0.00680479	0.0592931	0.0760239	0	0.0404235	0.0308453
ncbi_112720174	ncbi_112720174	0.0343781	0.0146163	0.0103886	0.0251918	0.0281155	0.0135097	0.0216766	0	0.0335135	0	0.0186506	0.0483193
ncbi_112723793	ncbi_112723793	0.0105993	0	0.00671664	0.00131978	0.00693663	0.0110067	0.00155725	0	0	0	0	0
ncbi_112720274	ncbi_112720274	0.0264533	0.00571939	0.0227292	0.0299918	0.0118011	0.00912353	0.0266237	0	0.018519	0.0193054	0.0383079	0.0176165
ncbi_112720287	ncbi_112720287	0.0188535	0.0319871	0.0247665	0.0150051	0.0113417	0.0201646	0.0121065	0.0675199	0.0307431	0.0370659	0.0154079	0
ncbi_112720323	ncbi_112720323	0.0415215	0.0438637	0.0213768	0.0655745	0.0334837	0.0801872	0.0563679	0.0721016	0.154029	0.124241	0.0630784	0
ncbi_112720367	ncbi_112720367	0.000847857	0	0	0	0	0	0	0	0	0	0	0
ncbi_112720387	ncbi_112720387	0.0283661	0.0382103	0.0215	0.0273144	0.0382206	0.0365235	0.0120543	0	0.111806	0	0.0469197	0.0300005
ncbi_112721066	ncbi_112721066	0.0115597	0	0.00825312	0.000817455	0.0149624	0.0116254	0.00750815	0	0.0364596	0	0.0136317	0
ncbi_112720478	ncbi_112720478	0.0463735	0.0580224	0.0307996	0.0136605	0.0465613	0.041511	0.0112114	0	0.142274	0	0.087725	0
ncbi_112720480	ncbi_112720480	0.0285592	0.0190637	0.0261735	0.0126736	0.0298909	0.0209022	0.00832646	0	0.0395858	0	0.028119	0
ncbi_112720511	ncbi_112720511	0.0719858	0.0703841	0.0616146	0.0813095	0.0805383	0.0371445	0.0757897	0.061419	0.11347	0.0336038	0.0153903	0.0263353
ncbi_112720522	ncbi_112720522	0.451869	0.336361	0.423067	0.598944	0.459632	0.509721	0.496941	0.418809	0.539464	0.301271	0.250891	0.310647
ncbi_112720536	ncbi_112720536	0.110242	0.0886019	0.135262	0.186128	0.113854	0.116254	0.223106	0.0380907	0.118122	0.0741731	0.125607	0.108552
ncbi_112720560	ncbi_112720560	0.0163171	0.0118564	0.0136057	0.0236496	0.0328139	0.0167541	0.00451318	0	0	0	0.0179691	0.0245497
ncbi_112720570	ncbi_112720570	0	0	0	0	0	0	0	0	0.00496548	0	0	0
ncbi_112720571	ncbi_112720571	0.0849379	0.138066	0.0848625	0.0934439	0.0935048	0.0670842	0.0485955	0.0947518	0.0816069	0	0.0475649	0.0419122
ncbi_112720581	ncbi_112720581	0.00791699	0.00552396	0.00388172	0.00358725	0.00585246	0.00574634	0	0	0	0	0	0
ncbi_112720589	ncbi_112720589	0.263182	0.205707	0.293581	0.211048	0.233901	0.327855	0.142042	0.21094	0.225976	0.0457415	0.364541	0.0955312
ncbi_112720600	ncbi_112720600	0.00189295	0	0	0	0	0	0	0	0.0120497	0	0	0
ncbi_112720603	ncbi_112720603	0.00711075	0	0.00673378	0.00383292	0.0127271	0.00330138	0	0.0300944	0.0477395	0.040793	0.0269593	0
ncbi_112720617	ncbi_112720617	0.00980284	0.00493104	0.0137082	0.0252004	0.00365249	0.0105496	0.0279569	0	0	0	0.0276217	0.0189417
ncbi_112720620	ncbi_112720620	0	0	0.00493276	0	0	0	0.00115019	0	0	0	0	0
ncbi_112720641	ncbi_112720641	0.0131707	0.0292765	0.0175409	0.0174858	0.0196421	0.0112091	0.0142258	0	0.0410546	0	0.0258976	0
ncbi_112720674	ncbi_112720674	0.00189581	0	0.00413712	0	0.00674804	0.00330138	0	0.058607	0.0637009	0	0.0234756	0
ncbi_112720688	ncbi_112720688	0.0335448	0.0110552	0.0182667	0.0256014	0.0259262	0.0575073	0.0207335	0.00962145	0.0866388	0	0.0283164	0.0397655
ncbi_112720711	ncbi_112720711	0.0188805	0.0323061	0.00996614	0.0122002	0.0198015	0.00248957	0.00686621	0.119316	0.0815315	0.0136134	0.103827	0.0114244
ncbi_112720762	ncbi_112720762	0.0317582	0.0487164	0.0542547	0.0454365	0.0222465	0.0651199	0.0522423	0.075383	0.130359	0.191295	0.0747163	0.0539794
ncbi_112720774	ncbi_112720774	0.976794	0.621475	0.971049	0.593897	0.755022	0.985963	0.548363	0.941306	1.25031	0.739405	0.986916	0.616862
ncbi_112720784	ncbi_112720784	0.147866	0.120285	0.138386	0.14218	0.167334	0.175739	0.172097	0.163672	0.144012	0.103308	0.183774	0.100729
ncbi_112720787	ncbi_112720787	0.0213243	0.0105463	0.0176628	0.0281981	0.0156905	0.0204486	0.0484305	0	0.0261127	0.0122498	0.0179291	0.0427838
ncbi_112720806	ncbi_112720806	0.0913459	0.0563562	0.0765998	0.0231502	0.0827493	0.0839965	0.0190921	0.0954107	0.0868763	0.0476304	0.0689808	0.0784177
ncbi_112721073	ncbi_112721073	0.0310643	0.040792	0.0333998	0.0256838	0.0250167	0.00623338	0.0122363	0.0504453	0.116888	0.0599018	0.0663218	0.0511459
ncbi_112721931	ncbi_112721931	0.00779097	0	0.00236328	0.00428037	0.00662605	0	0.00249213	0	0	0.0476304	0.00804681	0
ncbi_112722097	ncbi_112722097	0.0106621	0.00555761	0.011148	0.00503424	0.00675271	0	0.00583154	0	0	0	0.0236913	0
ncbi_112722106	ncbi_112722106	0.113995	0.120107	0.147631	0.0747283	0.0648635	0.0969344	0.0666815	0.137676	0.123513	0.0476304	0.0518963	0.066763
ncbi_112722196	ncbi_112722196	0.00721093	0.00554555	0.00928577	0.00129304	0.00372809	0.00745829	0.00385093	0	0.0473734	0	0.0256342	0
ncbi_112722197	ncbi_112722197	0.108116	0.150302	0.122208	0.152892	0.0840556	0.108972	0.114277	0.297562	0.130447	0.0755351	0.0331688	0.207357
ncbi_112722209	ncbi_112722209	0	0	0	0.000913269	0	0.00228322	0	0	0	0	0	0
ncbi_112722225	ncbi_112722225	0.0400303	0.0282373	0.0407385	0.051198	0.0461402	0.0292509	0.0395735	0	0.0142815	0.0475338	0.0640309	0.0131444
ncbi_112722272	ncbi_112722272	0.0316452	0.0344294	0.038252	0.0325591	0.0178898	0.0424877	0.0264556	0.0524417	0.0490603	0.0261989	0	0.0309634
ncbi_112722284	ncbi_112722284	0.00285883	0	0.00491213	0.00135745	0.00351501	0.0024434	0.00321905	0	0.0182807	0	0	0
ncbi_112722310	ncbi_112722310	0.00824919	0	0.00397601	0.00883358	0.00879409	0.01977	0.00532474	0	0.0223839	0	0.00989268	0
ncbi_112722314	ncbi_112722314	0.00171037	0	0.00359695	0.0035519	0.00407779	0.0198742	0	0	0	0	0	0
ncbi_112721640	ncbi_112721640	0.0276278	0.016305	0.0246015	0.00390082	0.0340609	0	0.0186223	0.0304512	0.0262887	0	0.0172688	0.00913157
ncbi_112721641	ncbi_112721641	0.0137226	0.020884	0.0153134	0.0205586	0.0105036	0	0.0117551	0	0.0239835	0	0.0311597	0.0513285
ncbi_112722400	ncbi_112722400	0.000429891	0	0	0	0	0	0	0	0	0	0.0158938	0
ncbi_112722417	ncbi_112722417	0.741233	0.678715	0.773212	1.09714	0.679307	0.876568	1.0666	0.573824	0.920333	0.296693	0.488604	0.523221
ncbi_112722425	ncbi_112722425	0.00432408	0.0110114	0.00564907	0.00279003	0	0.00396437	0.00311235	0	0.041383	0	0	0
ncbi_112722451	ncbi_112722451	0.00724034	0.0194835	0.00338188	0.00256406	0.00295019	0	0.00174004	0.00910755	0	0	0	0
ncbi_112722467	ncbi_112722467	0.00569912	0	0.00284501	0	0	0.0103609	0	0	0.014148	0	0	0
ncbi_112722479	ncbi_112722479	0.0835249	0.0265449	0.0518791	0.0607725	0.0508541	0.0593465	0.0506451	0.0718353	0.0939019	0	0.023373	0.0672148
ncbi_112722480	ncbi_112722480	0.00248337	0.00473015	0.000907517	0.00353729	0	0.0101062	0.00292951	0	0.0282853	0	0.0176466	0
ncbi_112724036	ncbi_112724036	0.0018048	0.00641456	0.00115715	0	0.0032423	0	0	0	0	0	0.0177398	0
ncbi_112721719	ncbi_112721719	0.001571	0	0	0.00304856	0	0	0	0	0	0	0	0
ncbi_112722507	ncbi_112722507	0.0695529	0.0338798	0.0463096	0.0751593	0.0568078	0.0364659	0.0995409	0	0.0547269	0	0.0811731	0.0789567
ncbi_112722509	ncbi_112722509	0.00307696	0	0	0.00283354	0.00217803	0	0.00527855	0	0	0	0	0
ncbi_112722518	ncbi_112722518	0.0270747	0.0367772	0.0275527	0.0194784	0.032072	0.0378281	0.0171804	0.0106867	0.066997	0	0.0458754	0
ncbi_112722569	ncbi_112722569	0	0	0.0110362	0	0.0139281	0	0.00384909	0	0.00912126	0	0	0
ncbi_112722583	ncbi_112722583	0.040716	0.0460777	0.031068	0.00998796	0.0286346	0.0417069	0.0130189	0.025207	0.0421132	0	0.0603879	0.0362589
ncbi_112722599	ncbi_112722599	0.00325339	0.0114719	0.00374934	0.00847399	0.00703195	0.00716046	0	0	0.00641618	0	0	0
ncbi_112722612	ncbi_112722612	0	0	0	0	0	0	0.00452149	0	0	0	0	0
ncbi_112722614	ncbi_112722614	0.00514323	0	0.00392183	0.00798965	0.00319979	0.0146457	0.00171626	0	0	0	0	0
ncbi_112722623	ncbi_112722623	0.00144759	0	0	0.00287808	0	0	0	0	0.022612	0	0.0164784	0
ncbi_112722628	ncbi_112722628	0.0601485	0.0621111	0.047078	0.0579332	0.0438342	0.0794896	0.0477543	0.0739994	0.0246846	0.0741318	0.0294681	0.0418337
ncbi_112721804	ncbi_112721804	0.00533596	0.00642424	0.00759821	0.00875309	0.00663755	0.0064008	0.000985073	0	0.0176936	0.0288421	0	0.0132107
ncbi_112724064	ncbi_112724064	0	0	0.00269591	0	0	0.00365041	0	0	0	0	0	0
ncbi_112722658	ncbi_112722658	0.842636	0.670188	0.889345	0.813024	0.699181	0.778168	0.675665	0.951274	1.01035	0.469436	0.8409	0.694351
ncbi_112722687	ncbi_112722687	0.0540357	0.0685878	0.066871	0.0524393	0.0723515	0.0413575	0.0430677	0.0349109	0.0659671	0.0787991	0.0106645	0.0327575
ncbi_112722714	ncbi_112722714	0.00442555	0	0.00963597	0	0	0.0019945	0	0	0.00773125	0	0	0
ncbi_112722750	ncbi_112722750	0.0282956	0.0340823	0.033641	0.0367744	0.0413529	0.0431489	0.0450968	0.0439781	0.00641618	0.0824488	0	0.115236
ncbi_112722764	ncbi_112722764	0.0111752	0.0117766	0.00625685	0.0263795	0.0357576	0.00685707	0.0162997	0	0.0193338	0.0520562	0	0.0331123
ncbi_112722782	ncbi_112722782	0.0235507	0.0206643	0.0120808	0.0164747	0.0199554	0.0249869	0.0392251	0	0.022933	0.0287365	0.0913913	0.0391273
ncbi_112722804	ncbi_112722804	0	0	0.00139281	0.00109423	0	0	0	0	0	0	0	0
ncbi_112722808	ncbi_112722808	0	0	0	0	0	0	0	0.0167184	0	0	0	0
ncbi_112724079	ncbi_112724079	0.035419	0.0276819	0.0301979	0.0131003	0.0354019	0.00710071	0.00958323	0.0142119	0.124974	0.0144299	0.0428228	0.0228068
ncbi_112722827	ncbi_112722827	0.758521	0.56833	0.800993	0.516196	0.580407	0.654427	0.323024	0.363074	1.12942	0.681345	0.544924	0.331761
ncbi_112722875	ncbi_112722875	0.0571497	0.0819265	0.0611875	0.0348987	0.0699204	0.0351346	0.0148239	0.0481738	0.0784393	0	0.0955171	0.111128
ncbi_112722877	ncbi_112722877	0.0734574	0.0957288	0.0840577	0.0291453	0.0600466	0.0387242	0.0141044	0.0669663	0.221024	0	0.1099	0.046959
ncbi_112722980	ncbi_112722980	0.0367707	0.0616674	0.0203616	0.0306968	0.0251018	0.0556251	0.0425109	0	0.0340922	0	0.0354788	0
ncbi_112722025	ncbi_112722025	0.00215315	0	0.000993382	0	0	0	0.0012523	0	0	0	0	0
ncbi_112724101	ncbi_112724101	0	0	0	0	0	0	0.00141539	0	0	0	0	0
ncbi_112723058	ncbi_112723058	0.0168827	0.00923447	0.0341864	0.0332407	0.0236042	0.0101829	0.0269871	0.0486893	0.0751887	0.0923259	0.0333751	0.0290595
ncbi_112723059	ncbi_112723059	0.0180971	0.0292429	0.0294983	0.0159512	0.0208975	0.0214104	0.0120839	0.105429	0.0133572	0	0.0305188	0.0306414
ncbi_112723130	ncbi_112723130	0.0284451	0.0354625	0.0250051	0.0334363	0.0354388	0.0261935	0.0143347	0.0342131	0.0923641	0.163549	0.0561092	0.0267262
ncbi_112723135	ncbi_112723135	0.122186	0.0861743	0.13408	0.0591192	0.0951925	0.130362	0.0202562	0.200764	0.133656	0.109033	0.163643	0.0868943
ncbi_112723136	ncbi_112723136	0.0136106	0.00571939	0.0187139	0.0213605	0.0177205	0.0101057	0.0167273	0.00943507	0.0167593	0.0559159	0	0
ncbi_112723140	ncbi_112723140	0.00152079	0	0	0	0	0	0	0	0	0	0	0
ncbi_112723148	ncbi_112723148	0.0262533	0.0337501	0.0278855	0.0204856	0.00556865	0.013085	0.00775959	0.0476814	0.14308	0.0774776	0.0647841	0
ncbi_112723186	ncbi_112723186	0.456998	0.398422	0.456279	0.21572	0.421707	0.185454	0.0876866	0.667775	0.773244	0.300259	0.455592	0.2101
ncbi_112723203	ncbi_112723203	0.167812	0.139145	0.16298	0.0592041	0.0869701	0.086366	0.0231558	0.362445	0.364086	0.068365	0.279129	0.0673003
ncbi_112723251	ncbi_112723251	0.0141783	0	0.00443944	0.0108466	0.0220865	0	0.0105502	0	0.0112856	0	0.0145779	0.0101518
ncbi_112723285	ncbi_112723285	0.0136464	0.00618769	0.0186465	0.0112125	0.0150665	0.00431131	0.00394833	0.05909	0.0770689	0	0	0
ncbi_112723373	ncbi_112723373	0.0526755	0.0398134	0.0426891	0.046828	0.0416424	0.044819	0.0630563	0.0197393	0.11042	0.056129	0.0313306	0.0168178
ncbi_112723376	ncbi_112723376	0	0	0.00152915	0	0	0	0	0	0.00704847	0	0	0
ncbi_112723418	ncbi_112723418	0.0271365	0.0410304	0.0262181	0.0254069	0.0291139	0.00838089	0.0187551	0	0.0391503	0	0	0.0416238
ncbi_112723430	ncbi_112723430	0.0171618	0.0107576	0.0158034	0.00929905	0.00721101	0.0190675	0.0214187	0	0.0284235	0	0	0.0398097
ncbi_112723519	ncbi_112723519	0.60699	0.429382	0.699053	0.572123	0.635023	0.724752	0.603424	0.524679	0.612365	0.589769	0.688525	0.633029
ncbi_112723526	ncbi_112723526	0.0164873	0.0166323	0.0237394	0.00945116	0.0216527	0.00760978	0.00471587	0	0.013248	0	0.0450893	0.0303787
ncbi_112723564	ncbi_112723564	0.0045983	0.0181649	0.0112646	0.0065952	0.0122216	0.0270582	0.00192134	0.0167184	0.123598	0	0.0678089	0.0101518
ncbi_112723599	ncbi_112723599	0.0137415	0.0345009	0.0243987	0.00591252	0.0335776	0.0132943	0.0188102	0	0.0141963	0	0.0624074	0
ncbi_112723606	ncbi_112723606	0.125611	0.115012	0.173981	0.0610591	0.0789678	0.0665039	0.022197	0.252655	0.28992	0.0976682	0.122018	0.0646905
ncbi_112723615	ncbi_112723615	0.159148	0.122153	0.132287	0.14651	0.152475	0.153886	0.126725	0.240525	0.157502	0.102843	0.116756	0.135932
ncbi_112724132	ncbi_112724132	0.0036574	0	0	0	0	0	0	0	0	0	0	0
ncbi_112723628	ncbi_112723628	0.430263	0.348621	0.482702	0.776443	0.510761	0.421341	0.779928	0.23607	0.154097	0.388777	0.184211	0.763923
ncbi_112723635	ncbi_112723635	0.0063848	0	0.00210642	0.00500022	0.0106492	0.00657865	0.00725586	0	0	0	0	0.0248144
ncbi_112724136	ncbi_112724136	0.00378691	0.00510243	0.00542255	0.00120084	0	0	0	0.0750849	0.00816659	0	0	0
ncbi_112723649	ncbi_112723649	0.0978597	0.116063	0.113761	0.0545521	0.088209	0.159273	0.0602033	0.0294665	0.115736	0.128081	0.0922769	0.131788
ncbi_112723675	ncbi_112723675	0.00158624	0.0104347	0.000738639	0	0	0	0	0	0	0	0	0
ncbi_112723690	ncbi_112723690	0.00164741	0	0	0	0.00432493	0	0	0	0	0	0	0
ncbi_112726262	ncbi_112726262	0.00141066	0	0.00166243	0.0017945	0	0	0.0011037	0	0	0	0	0
ncbi_112729063	ncbi_112729063	0	0.00647308	0	0	0	0	0	0	0	0	0	0
ncbi_112726352	ncbi_112726352	0.245638	0.227133	0.252322	0.132077	0.214198	0.195357	0.0870696	0.061935	0.258535	0.1599	0.159512	0.125073
ncbi_112726357	ncbi_112726357	0.00496405	0	0.00769395	0.00817349	0.00325066	0.00717149	0.00907854	0	0.00804858	0	0	0.00838427
ncbi_112729102	ncbi_112729102	0	0.0169514	0.00450305	0	0.00686991	0	0.00162158	0	0	0	0.0174557	0
ncbi_112726413	ncbi_112726413	0.120209	0.153291	0.117767	0.0659575	0.142998	0.126065	0.0442779	0.143904	0.291458	0.0540657	0.224029	0.09288
ncbi_112726483	ncbi_112726483	0.320097	0.266798	0.246588	0.13689	0.290511	0.27924	0.0840096	0.571409	1.38862	0.151909	0.25387	0.164198
ncbi_112726514	ncbi_112726514	0.0839245	0.0784539	0.0661111	0.0818758	0.0552878	0.046962	0.107937	0.0642369	0.084033	0.0225507	0.0329674	0.0453468
ncbi_112726523	ncbi_112726523	0.167533	0.133193	0.170057	0.0592743	0.117328	0.0672005	0.0375245	0.4435	0.305677	0.0694493	0.131231	0.0749284
ncbi_112726558	ncbi_112726558	0.007099	0	0.0070367	0.00113547	0	0	0.00534165	0.0515485	0	0	0	0
ncbi_112726561	ncbi_112726561	0.0223129	0.0120277	0.0215582	0.00641282	0.018601	0.0147588	0.0141957	0	0.0817143	0.13401	0	0.0112558
ncbi_112726585	ncbi_112726585	0.0171023	0.0111119	0.0112732	0.00570294	0.00342431	0.00826963	0.00449042	0	0.075185	0	0.0306092	0
ncbi_112726601	ncbi_112726601	0.0858768	0.0412282	0.0760697	0.0989929	0.0641749	0.0607243	0.116261	0.0657666	0	0.0709026	0.036054	0.161993
ncbi_112726611	ncbi_112726611	0.00626788	0.00468847	0.00144352	0.00799446	0.0037171	0	0.0072358	0.0480963	0	0.0321352	0	0
ncbi_112726613	ncbi_112726613	0.248903	0.251067	0.201788	0.500231	0.256657	0.23506	0.436964	0.114011	0.423022	0.356574	0.184093	0.58282
ncbi_112726619	ncbi_112726619	0.251157	0.336513	0.264621	0.11997	0.303496	0.18079	0.066394	0.374861	0.257105	0.330916	0.537304	0.135888
ncbi_112726625	ncbi_112726625	0	0.00424299	0	0	0	0	0	0	0	0	0	0
ncbi_112726624	ncbi_112726624	0.0147841	0	0.00659531	0.00138766	0.00661685	0.0280525	0.00258431	0.0220405	0.012716	0	0.0185904	0
ncbi_112726658	ncbi_112726658	0.00358955	0	0.00844748	0.00130017	0.00717052	0	0	0.0115222	0.0076915	0	0.0209904	0
ncbi_112726690	ncbi_112726690	0.224725	0.185961	0.215608	0.111862	0.253513	0.167506	0.126548	0.244237	0.245048	0.154769	0.13094	0.141328
ncbi_112726718	ncbi_112726718	0.0208993	0.0109059	0.0142057	0.0427862	0.0365584	0.0123618	0.0405586	0	0.0413609	0.0260396	0.0671887	0.0167685
ncbi_112726739	ncbi_112726739	0.0205591	0.00788358	0.0154572	0.00442283	0.00747851	0	0	0	0.0615942	0.0107225	0	0
ncbi_112726774	ncbi_112726774	0.0249873	0.0306721	0.0120096	0.0214201	0.0252481	0.0243125	0.0143619	0.0345478	0.0456493	0	0.0367207	0.0476444
ncbi_112726808	ncbi_112726808	0.0506286	0.085046	0.0391669	0.13787	0.0684309	0.0597868	0.103158	0	0.085535	0.0701208	0.0481944	0.116361
ncbi_112726816	ncbi_112726816	0.0109338	0.00631934	0.00591465	0.0168546	0.0118154	0.00595459	0.00795132	0.0536346	0	0	0	0.0480724
ncbi_112726937	ncbi_112726937	0.00395658	0.00631934	0.00904138	0.00437956	0.00918527	0	0.00131148	0.0557643	0.0332507	0	0.0229497	0
ncbi_112726957	ncbi_112726957	0.0149554	0.0177137	0.0223508	0.0128738	0.0251305	0.0417895	0.0148657	0	0.00694101	0.0899258	0	0.0390064
ncbi_112726993	ncbi_112726993	0.0758762	0.0449568	0.0810965	0.0642113	0.0578722	0.0377212	0.0419531	0.213421	0.0192956	0.104217	0.0360963	0.0988182
ncbi_112729162	ncbi_112729162	0.00679321	0.00420942	0.0167703	0.00762081	0	0	0.00225324	0	0.0714367	0	0	0
ncbi_112727039	ncbi_112727039	0.0144356	0.0231099	0.0305149	0.0328604	0.0234373	0.0383356	0.0363585	0	0.0349357	0	0	0.0641924
ncbi_112727046	ncbi_112727046	0.898432	0.605024	0.873247	0.312104	0.612694	0.302769	0.144079	2.20928	0.826365	0.376207	0.680676	0.244562
ncbi_112727048	ncbi_112727048	0.0155988	0.0138675	0.0355301	0.0162098	0.0429995	0	0.00127355	0.058567	0.0454357	0.0303449	0.0197273	0
ncbi_112727052	ncbi_112727052	0.0491812	0.0709617	0.0351005	0.0180593	0.0251015	0.0161814	0.0188192	0.114694	0.0225591	0.0444959	0.0198145	0
ncbi_112727065	ncbi_112727065	0	0	0.00188051	0	0	0	0.00124434	0	0	0	0	0
ncbi_112727083	ncbi_112727083	0.00463395	0.0109544	0.00465607	0.00798024	0.00216494	0	0.00271021	0	0	0	0	0
ncbi_112727109	ncbi_112727109	0.0397228	0.0318047	0.0700932	0.0442083	0.0393161	0.0421621	0.0765508	0.00962145	0.0209006	0.0872043	0.0592567	0.0534395
ncbi_112727205	ncbi_112727205	0.00946656	0.00952455	0.00315852	0.0109561	0.0084355	0	0.00991511	0.0258845	0.00638255	0	0	0
ncbi_112729881	ncbi_112729881	0.0149778	0.0215019	0.0188293	0.00512772	0.00370799	0.0152965	0.0053104	0	0.0174853	0	0.0309091	0
ncbi_112727230	ncbi_112727230	0	0	0.00179709	0	0	0	0	0	0	0	0	0
ncbi_112729221	ncbi_112729221	0.120371	0.0965027	0.131582	0.060662	0.106591	0.0258147	0.0159268	0.17447	0.142392	0.0930368	0.0527914	0.0839664
ncbi_112727268	ncbi_112727268	1.26552	0.835553	1.2912	0.45297	0.911951	0.624575	0.195828	1.79027	2.51186	0.773207	1.03534	0.589509
ncbi_112727328	ncbi_112727328	0.425763	0.302527	0.396898	0.563289	0.428003	0.360906	0.540617	0.176525	0.399677	0.207967	0.292991	0.602141
ncbi_112727357	ncbi_112727357	0.00770945	0.0235535	0.00772343	0.0166649	0.010135	0	0.0242391	0	0	0	0.0137292	0.024732
ncbi_112727401	ncbi_112727401	0.0640393	0.0327168	0.0577756	0.0369485	0.0471744	0.0240033	0.0252512	0.173181	0.172874	0	0.0388235	0.0123825
ncbi_112727433	ncbi_112727433	0.0651413	0.0515014	0.0780839	0.129994	0.103297	0.0868093	0.127475	0.0475441	0.186901	0.136627	0.156533	0.0242907
ncbi_112727501	ncbi_112727501	0.0302642	0.0422971	0.0271931	0.0460424	0.0293823	0.043593	0.0281233	0.0498211	0	0.0748365	0.0262005	0.0537131
ncbi_112727508	ncbi_112727508	0.116423	0.141669	0.130497	0.207267	0.108168	0.112017	0.195194	0.0286497	0.0652325	0.368402	0.104128	0.106592
ncbi_112729294	ncbi_112729294	0.00396076	0.00566862	0.00214932	0.00220614	0.0060235	0.0055599	0.00173321	0	0.00582057	0	0	0
ncbi_112727644	ncbi_112727644	0.0463522	0.024626	0.0363241	0.0343413	0.0360643	0.0196788	0.0322365	0.0264863	0.0664618	0.03898	0.0778526	0.0304292
ncbi_112727645	ncbi_112727645	0.0604771	0.0421565	0.066964	0.0991097	0.0559639	0.0671003	0.0621674	0.0517373	0.122763	0.129692	0.0866479	0.051393
ncbi_112727651	ncbi_112727651	0.0518176	0.0639006	0.0606435	0.0706638	0.0635155	0.0708187	0.0358373	0	0.0355908	0.0395646	0.0309684	0.0187448
ncbi_112727671	ncbi_112727671	0.0053996	0	0.0108667	0	0	0	0.00131815	0.0760645	0.00562122	0	0	0
ncbi_112727691	ncbi_112727691	0.00451829	0	0.00524805	0.00679538	0.00672076	0	0.00551257	0	0	0	0	0
ncbi_112727695	ncbi_112727695	0.0192884	0.041051	0.0229011	0.0253825	0.00718573	0.0181826	0.0182235	0	0.0404668	0	0.032423	0.0864065
ncbi_112727739	ncbi_112727739	0.00140591	0	0.0016888	0	0	0	0	0	0	0	0	0
ncbi_112729344	ncbi_112729344	0.0344624	0.0190752	0.0290185	0.00387461	0.0380799	0.0234488	0.00276137	0.0378837	0.00998018	0.135628	0	0.214929
ncbi_112729345	ncbi_112729345	0.00115319	0	0.00333181	0	0.00298394	0.00255119	0.00136192	0	0	0	0.0160968	0.00668824
ncbi_112727763	ncbi_112727763	0.026473	0.0257858	0.0180991	0.00675984	0.0132942	0.00349162	0.0176791	0.0118377	0.0115449	0.0321352	0.046752	0.0208671
ncbi_112727764	ncbi_112727764	0.0556182	0.0467071	0.0490974	0.119058	0.0768289	0.113065	0.0942691	0	0.0156427	0.160104	0.0602181	0.0472621
ncbi_112727782	ncbi_112727782	0.161958	0.195488	0.180896	0.113182	0.126885	0.158618	0.0722539	0.128042	0.453044	0.158774	0.151488	0.0938862
ncbi_112727818	ncbi_112727818	0.00753627	0	0.011824	0.0169315	0.00302693	0.0109142	0.0241816	0	0	0.0574449	0.0172984	0
ncbi_112727861	ncbi_112727861	0.00194385	0	0.00301963	0.00122831	0.0107241	0	0.00887895	0.017459	0.00876838	0	0	0.0203242
ncbi_112727951	ncbi_112727951	0.0015977	0	0	0.00142861	0	0	0.00419218	0.0561975	0	0	0	0
ncbi_112728001	ncbi_112728001	0.533832	0.455435	0.529306	0.162775	0.351256	0.410893	0.0690586	0.64934	0.881884	0.453376	1.09008	0.201976
ncbi_112730446	ncbi_112730446	0.00181438	0	0.00476691	0	0	0	0	0	0	0	0	0
ncbi_112728069	ncbi_112728069	0.195882	0.208689	0.197867	0.104342	0.173725	0.169034	0.0453177	0.228697	0.365821	0.104427	0.0946803	0.0342917
ncbi_112728081	ncbi_112728081	0.0493905	0.100711	0.0502499	0.0440896	0.0489194	0.0462032	0.0496446	0.0411787	0.0404066	0.152867	0.0342286	0.0696221
ncbi_112728094	ncbi_112728094	0.00105217	0	0.0015773	0.0014574	0	0	0	0.0378837	0.00998018	0	0.0173133	0
ncbi_112728099	ncbi_112728099	0.0162655	0	0.0247903	0.00765346	0.0223948	0.0050375	0.00356014	0.0212502	0.0719662	0	0	0
ncbi_112728098	ncbi_112728098	0.0132712	0.0200609	0.0185588	0.00368253	0.00396452	0.0025883	0.00540239	0.0115222	0.0431719	0	0.0437823	0.0209899
ncbi_112728156	ncbi_112728156	0.0629902	0.060406	0.0482262	0.0255244	0.0436119	0.0119227	0.0193663	0.0718807	0.0373789	0	0.11399	0.0168789
ncbi_112729403	ncbi_112729403	0.00735802	0	0.00233666	0.00122554	0.00746099	0	0.00302006	0	0.0265902	0	0.0184458	0
ncbi_112728181	ncbi_112728181	0.00335786	0.00358344	0.00180931	0	0	0	0.00186136	0	0	0.0194587	0	0.0112558
ncbi_112728192	ncbi_112728192	0.0192653	0.00595125	0.0164317	0.0144779	0.00912762	0.0120389	0.00808684	0	0	0.0266894	0.0112539	0.0503059
ncbi_112728193	ncbi_112728193	0.0144612	0.0151871	0.0105509	0.00677446	0.00397702	0	0.00580098	0.0450775	0.0211373	0	0	0.0132107
ncbi_112728211	ncbi_112728211	0.0204504	0	0.00981414	0.0101823	0.00921757	0.00234908	0.00307675	0	0.00704847	0	0.0236219	0
ncbi_112728308	ncbi_112728308	0	0	0.00107164	0	0	0	0	0.0167184	0	0	0	0
ncbi_112728323	ncbi_112728323	0.00190639	0.00656965	0.00117428	0.00181858	0	0	0	0	0	0	0	0
ncbi_112728364	ncbi_112728364	0.00134168	0.00451925	0.00075342	0.00316512	0.00229291	0.00389418	0.00320477	0	0	0	0	0
ncbi_112728374	ncbi_112728374	0	0.00404927	0.00284957	0	0	0	0	0	0	0	0	0
ncbi_112728375	ncbi_112728375	0.0225847	0.0294479	0.0365988	0.0125104	0.0121313	0.00364803	0.00400842	0.0367501	0.192006	0.0568618	0.0222777	0.0531186
ncbi_112728421	ncbi_112728421	0.00149837	0	0	0	0	0	0	0	0	0	0	0
ncbi_112728449	ncbi_112728449	0.0237778	0.017432	0.0221083	0.0406207	0.0281221	0.036576	0.0277481	0.0107874	0.0133629	0.0610836	0.014819	0.0422888
ncbi_112728631	ncbi_112728631	2.03039	2.27459	2.03098	0.78988	1.70217	2.48012	0.404848	2.64613	4.71777	0.915452	5.13547	0.869121
ncbi_112728646	ncbi_112728646	0.00649395	0.00602424	0.00220219	0	0	0.0100585	0	0.0378837	0.0286292	0	0	0
ncbi_112728662	ncbi_112728662	0.00171898	0	0	0.00120968	0	0	0	0	0	0	0	0
ncbi_112728668	ncbi_112728668	0	0	0	0.00227666	0	0	0	0	0	0	0	0
ncbi_112736172	ncbi_112736172	0	0	0	0	0	0	0	0	0.0116037	0	0	0
ncbi_112736175	ncbi_112736175	0.107243	0.0583579	0.120475	0.124275	0.0743124	0.139822	0.148035	0	0.135732	0.169599	0.100726	0.191761
ncbi_112736183	ncbi_112736183	0	0	0	0	0	0	0	0	0.0308786	0	0	0
ncbi_112736248	ncbi_112736248	0.125748	0.0999158	0.132252	0.0400266	0.0717381	0.0862532	0.0268016	0.114551	0.139858	0.0457415	0.143035	0
ncbi_112735691	ncbi_112735691	0	0	0.00143078	0	0	0	0	0	0	0	0	0
ncbi_112736287	ncbi_112736287	0.00360751	0.00676809	0	0	0.00367377	0	0	0	0.0591173	0	0	0
ncbi_112736344	ncbi_112736344	0.0352439	0.0394614	0.0419163	0.0801595	0.0549983	0.0571388	0.033923	0.0435487	0.0493992	0.155498	0.0195741	0.15126
ncbi_112736346	ncbi_112736346	0.118711	0.0760553	0.0912633	0.114506	0.0765949	0.0911203	0.097545	0.242381	0.114947	0	0.21072	0.0789125
ncbi_112736347	ncbi_112736347	0.00197447	0	0	0	0	0	0.00145402	0	0	0	0	0
ncbi_112736355	ncbi_112736355	0.0153863	0.0189806	0.0195962	0.0175393	0.0318189	0.00462543	0.0179569	0	0.0565426	0	0.0319582	0.0190696
ncbi_112736365	ncbi_112736365	0.19603	0.192487	0.159595	0.224389	0.168497	0.212028	0.290032	0.132648	0.0507815	0.186523	0.170137	0.228699
ncbi_112736375	ncbi_112736375	0.00113235	0	0.00242353	0	0	0	0	0	0.0304927	0	0	0
ncbi_112735698	ncbi_112735698	0.00671632	0	0.0108319	0.00336031	0.00739097	0.00398871	0	0	0.0236889	0	0	0.0308453
ncbi_112736434	ncbi_112736434	0.0877126	0.0438103	0.124982	0.060501	0.086379	0.0940574	0.0457487	0.0420157	0.08846	0.0444959	0.120881	0.040471
ncbi_112736450	ncbi_112736450	0.0094325	0.0127306	0.0220402	0.00185875	0	0.0152022	0.00152598	0.0743795	0.0130897	0	0	0.0203242
ncbi_112736498	ncbi_112736498	0.149488	0.0627227	0.153141	0.170137	0.0668554	0.137562	0.147423	0.0566415	0.0723883	0.234309	0.0744228	0.123069
ncbi_112736499	ncbi_112736499	0	0	0	0	0	0	0.00246142	0	0	0	0	0
ncbi_112736521	ncbi_112736521	0.0451224	0.0411285	0.0476641	0.0498345	0.0510207	0.0486292	0.0595746	0	0.0220093	0.0230455	0.0551523	0.0785406
ncbi_112736528	ncbi_112736528	0.0182323	0.0159512	0.0216308	0.00785428	0.00864834	0.0159636	0.0194303	0	0.0432419	0.0609886	0.0434587	0.0141278
ncbi_112736537	ncbi_112736537	0	0	0	0	0	0	0	0	0.00645653	0	0	0
ncbi_112736555	ncbi_112736555	0.192757	0.107934	0.213807	0.057556	0.148934	0.0635777	0.0474007	0.660822	0.166439	0.0597193	0.0345349	0.102158
ncbi_112736558	ncbi_112736558	0	0	0	0	0	0	0	0	0.00641618	0	0	0
ncbi_112736567	ncbi_112736567	0.0553064	0.0611201	0.0370239	0.0090614	0.0702704	0.037761	0.0131879	0.0377992	0.068507	0	0.0736587	0.0140618
ncbi_112736600	ncbi_112736600	0.00203651	0.00471617	0.00241493	0	0	0	0	0	0.00951755	0	0	0
ncbi_112736603	ncbi_112736603	0.00884922	0.00478329	0.00456968	0	0.00368451	0	0.00109019	0	0.00650224	0	0	0
ncbi_112736626	ncbi_112736626	0.164978	0.0931024	0.169733	0.0702008	0.111666	0.252213	0.0543139	0.0863092	0.0533146	0.133912	0.107727	0.0683749
ncbi_112736628	ncbi_112736628	0	0	0	0	0.00355967	0	0	0	0.0398695	0	0	0
ncbi_112736646	ncbi_112736646	0.0107684	0.012743	0.0172072	0.00595858	0.0066874	0.00282608	0.00109278	0.0238788	0.00679948	0	0.045	0
ncbi_112736647	ncbi_112736647	0.0965514	0.0762298	0.0777278	0.103764	0.0829789	0.0542056	0.0614047	0.049617	0.0412978	0.101969	0.0149731	0.0142607
ncbi_112736648	ncbi_112736648	0.0523625	0.0666972	0.0381071	0.0253573	0.0472808	0.0429657	0.0107475	0.111754	0.112715	0.0321352	0.0567125	0.0117981
ncbi_112736649	ncbi_112736649	0.0400398	0.0372442	0.0320695	0.0182942	0.0299149	0.0409524	0.0185422	0.0650502	0.0314606	0.040793	0.0250451	0.0152896
ncbi_112736659	ncbi_112736659	0.00170804	0.00260534	0	0.00148534	0	0	0.00158097	0	0	0	0	0
ncbi_112736664	ncbi_112736664	0.0465629	0.0383605	0.0267717	0.0186228	0.0169312	0.0301286	0.00598983	0.0640755	0.0400228	0	0.0242412	0
ncbi_112736695	ncbi_112736695	0.131362	0.10089	0.141425	0.0597508	0.0825554	0.148595	0.0667203	0.263617	0.115668	0.033289	0.139396	0.0591055
ncbi_112736726	ncbi_112736726	0	0	0.000968348	0	0.00323399	0	0	0	0	0	0	0
ncbi_112736738	ncbi_112736738	0.0200131	0.0306355	0.0268641	0.0233544	0.027702	0.00744482	0.0178913	0.0364185	0	0	0.0559161	0.022637
ncbi_112736748	ncbi_112736748	0.00890314	0	0.00391291	0	0	0	0.00212485	0	0	0	0	0
ncbi_112736754	ncbi_112736754	0.10344	0.106174	0.12034	0.0808167	0.139234	0.0525812	0.0684613	0.18086	0.149033	0.0536222	0.0964213	0.254438
ncbi_112736785	ncbi_112736785	0.164359	0.111726	0.160203	0.0922206	0.153591	0.138708	0.0838117	0.177304	0.227807	0	0.142354	0.155724
ncbi_112736787	ncbi_112736787	0.329972	0.306759	0.426356	0.416514	0.389428	0.253084	0.495428	0.234037	0.182102	0.255512	0.120051	0.331031
ncbi_112736792	ncbi_112736792	0.0146662	0.0234988	0.0333744	0.030485	0.0158312	0.0442635	0.0217661	0	0.00718781	0.0549009	0.0225644	0.0570188
ncbi_112736799	ncbi_112736799	0.00109	0	0.00410566	0.00376991	0.00419539	0	0.00445983	0	0	0	0	0
ncbi_112736801	ncbi_112736801	0.0091045	0.00796634	0.0124703	0.00648339	0.00315573	0.0145784	0.00534823	0.0321982	0.0193338	0	0.0180253	0.00751603
ncbi_112736812	ncbi_112736812	0.0750911	0.0634939	0.0740469	0.0494869	0.064705	0.0455688	0.0477104	0.175488	0.0291486	0.0370659	0.0625975	0.0687626
ncbi_112736813	ncbi_112736813	0.070214	0.0839361	0.0647268	0.0679333	0.082542	0.0665931	0.0782793	0.140186	0.0265584	0.0382894	0.0155027	0.0946104
ncbi_112736814	ncbi_112736814	0	0	0.00243655	0	0	0.00300161	0	0	0.0316351	0	0	0
ncbi_112736855	ncbi_112736855	0	0	0	0.000956268	0	0	0	0	0	0	0	0
ncbi_112736891	ncbi_112736891	0.132274	0.0920223	0.1433	0.139593	0.103224	0.124144	0.166816	0.0887751	0.0729082	0.0639545	0.0112539	0.162156
ncbi_112736892	ncbi_112736892	0.00449407	0.00632247	0.00695111	0.0153189	0.00971318	0.0230716	0.0172834	0.0371692	0	0	0.020061	0
ncbi_112736913	ncbi_112736913	0.119009	0.0834838	0.0981914	0.0320577	0.0928865	0.107778	0.0179507	0.220822	0.128251	0.0434282	0.160999	0.00636528
ncbi_112736926	ncbi_112736926	0.20444	0.19325	0.201391	0.0600199	0.124827	0.268456	0.0350451	0.0422982	0.353637	0	0.227957	0.0741337
ncbi_112736934	ncbi_112736934	0.299883	0.184275	0.287805	0.369369	0.320994	0.331839	0.340149	0.354805	0.460839	0.318239	0.306369	0.242301
ncbi_112736941	ncbi_112736941	0.06337	0.0582264	0.112433	0.0910029	0.0597456	0.0444427	0.0781861	0.0798656	0.149579	0.179786	0.0601377	0.0466742
ncbi_112736952	ncbi_112736952	0.117195	0.127318	0.122433	0.149069	0.10896	0.0819997	0.127396	0.0877378	0.130179	0.0502943	0.058349	0.0749405
ncbi_112737002	ncbi_112737002	0.216391	0.118278	0.224396	0.15984	0.196191	0.197813	0.214756	0.197958	0.199475	0.108287	0.168286	0.135051
ncbi_112737012	ncbi_112737012	0.0802249	0.0415918	0.0717003	0.0262301	0.0552273	0.0690596	0.0251206	0.0745661	0.156715	0.0139491	0.0911972	0.0259285
ncbi_112737123	ncbi_112737123	0.0584484	0.0309529	0.0534558	0.0338947	0.0261191	0.062148	0.0417369	0.0435487	0.0475543	0	0.0678792	0
ncbi_112737159	ncbi_112737159	0	0	0.000815395	0	0	0	0	0	0.014499	0	0	0
ncbi_112737161	ncbi_112737161	0.0431148	0.0363561	0.0492338	0.0260526	0.0376039	0.0729805	0.0118142	0.0537374	0.0692497	0.0979285	0.0963023	0.0254074
ncbi_112737169	ncbi_112737169	0.00704701	0.0084244	0.00766894	0.00254243	0.0119869	0	0	0.017459	0	0	0	0.0282424
ncbi_112737223	ncbi_112737223	0.0178581	0.00710706	0.00776726	0.00482085	0.00975287	0.00348291	0.0049928	0	0.00562122	0.0288421	0	0.0347702
ncbi_112737224	ncbi_112737224	0.0177485	0.0179187	0.0162561	0.0170544	0.0131765	0.0121142	0.0262426	0	0.0076915	0.0225507	0	0
ncbi_112737243	ncbi_112737243	0.0757563	0.0530655	0.0596352	0.0296983	0.0518542	0.0700463	0.035208	0.0794733	0.0840377	0.0395718	0.0703702	0.047116
ncbi_112737256	ncbi_112737256	0.077762	0.0847176	0.0421128	0.0374718	0.0598408	0.061528	0.0282183	0	0.114891	0.0481568	0.0161938	0.00692664
ncbi_112737295	ncbi_112737295	0.00169342	0	0.00323907	0	0	0	0	0	0	0	0	0
ncbi_112737307	ncbi_112737307	0.0657141	0.0649444	0.0714384	0.0644515	0.0540526	0.0694054	0.0607227	0.047325	0.151023	0	0.0655005	0.0674302
ncbi_112737324	ncbi_112737324	0.0309755	0.0208795	0.0176476	0.0102595	0.0311216	0.0207476	0.00644108	0.0535349	0.00912126	0	0	0
ncbi_112737409	ncbi_112737409	0.00817578	0	0	0	0	0	0	0	0	0	0	0
ncbi_112737430	ncbi_112737430	0	0	0	0.0054373	0	0.0019945	0.00112971	0	0	0	0	0
ncbi_112737483	ncbi_112737483	0.0551316	0.0277894	0.0419988	0.0137867	0.0311582	0.0217007	0.00312	0.0564694	0.0456501	0.0694493	0.0170281	0
ncbi_112737496	ncbi_112737496	0.00614613	0	0.00978207	0.000846417	0.00365072	0	0.00126612	0	0.00562122	0	0	0
ncbi_112737521	ncbi_112737521	0.00352724	0	0	0	0	0	0.00166921	0	0.0215368	0	0	0
ncbi_112737541	ncbi_112737541	0.0153163	0.0189158	0.00991506	0.00160777	0.00377837	0	0.0169069	0	0	0	0.0182703	0.00667268
ncbi_112737542	ncbi_112737542	0.00352672	0	0	0	0	0	0	0	0.0262963	0	0	0
ncbi_112737546	ncbi_112737546	0.0250013	0.0165765	0.0234333	0.00606183	0.00659765	0.0236656	0.00676824	0	0.0078225	0	0.0387887	0.0110291
ncbi_112737556	ncbi_112737556	0.160781	0.156591	0.150027	0.0869415	0.126801	0.156728	0.0496755	0.198787	0.0896429	0.101857	0.106853	0.121222
ncbi_112737573	ncbi_112737573	0.0258392	0.023787	0.0220394	0.0436594	0.0568255	0.0490459	0.0476373	0.0286497	0.00694101	0	0	0.019693
ncbi_112737598	ncbi_112737598	0.181483	0.123314	0.186312	0.13667	0.104237	0.336207	0.0838695	0.0908294	0.398875	0.226633	0.126262	0.0676542
ncbi_112735801	ncbi_112735801	0.00603666	0.00644694	0.00535881	0.0040111	0.00562069	0	0.0062219	0.0284286	0	0	0	0
ncbi_112735803	ncbi_112735803	0.0179056	0.023616	0.0168094	0.010589	0.0281778	0.0262299	0.00246696	0	0.0431313	0	0.0489817	0.0265145
ncbi_112737639	ncbi_112737639	0.000968418	0.012062	0	0.00451825	0	0	0.00151725	0	0.00912126	0	0	0
ncbi_112735810	ncbi_112735810	0.00107874	0	0	0.00410773	0	0	0	0	0	0	0	0
ncbi_112735812	ncbi_112735812	0	0	0.00174004	0	0	0	0	0	0	0	0	0
ncbi_112737698	ncbi_112737698	1.15458	1.21736	1.18568	1.0647	1.05236	1.43409	0.919157	1.32018	1.98579	1.01127	1.2105	0.704805
ncbi_112737714	ncbi_112737714	0.113817	0.0739211	0.112751	0.13879	0.11143	0.110795	0.204235	0	0.087041	0.239342	0.0878267	0.0518235
ncbi_112737717	ncbi_112737717	0.0162936	0.0286629	0.0165204	0.0218541	0.0137793	0.0019945	0.00393956	0	0.0321889	0	0.0252036	0.0308612
ncbi_112737719	ncbi_112737719	0	0	0	0	0	0	0	0	0.0283926	0	0	0
ncbi_112737744	ncbi_112737744	0.00551092	0.00594571	0.00372876	0.00262382	0.00360033	0.00534193	0.00123188	0	0.0141963	0	0.0197273	0
ncbi_112737747	ncbi_112737747	0.0577089	0.0714514	0.0372375	0.11059	0.0692261	0.0368013	0.0965753	0.0612146	0.00638255	0.178433	0.0174557	0.00612018
ncbi_112737766	ncbi_112737766	0.00153257	0.00555761	0	0	0	0	0.00255851	0	0	0	0	0
ncbi_112737825	ncbi_112737825	0.667852	0.566583	0.713985	0.599448	0.558525	0.695787	0.628574	0.627415	0.95536	0.237844	0.514729	0.650739
ncbi_112737838	ncbi_112737838	0.584888	0.488064	0.571248	0.198514	0.426734	0.473738	0.083717	0.293658	0.827109	0.267454	0.617338	0.184023
ncbi_112737891	ncbi_112737891	3.26015	2.53672	3.5014	1.97909	2.75242	2.65147	1.91436	2.1176	2.18734	1.49387	2.44952	1.3295
ncbi_112737904	ncbi_112737904	0.0955223	0.059609	0.0631163	0.187017	0.113616	0.078366	0.142039	0.0221268	0.0716229	0.0476304	0.0465563	0.149601
ncbi_112737987	ncbi_112737987	0.0241036	0.0113592	0.0220539	0.0126703	0.017396	0.0154891	0.0117866	0.0106867	0.00665768	0.0767502	0	0.0510746
ncbi_112737995	ncbi_112737995	0.00142079	0.00522561	0.00533695	0.0021275	0	0.00331667	0.00548771	0	0	0	0	0
ncbi_112738003	ncbi_112738003	0.0274068	0.0223018	0.023045	0.0190742	0.0357832	0.0063364	0.0258787	0	0.0836997	0.0493279	0.0330066	0.0649499
ncbi_112738014	ncbi_112738014	0	0	0	0	0	0	0	0	0.00704847	0	0	0
ncbi_112738067	ncbi_112738067	0.0058216	0.00668659	0.00402051	0.00297388	0.00520957	0	0.00720336	0	0	0	0.0206889	0.00622517
ncbi_112738093	ncbi_112738093	0.00386138	0	0	0	0	0	0	0	0.0310718	0	0	0
ncbi_112738099	ncbi_112738099	0.0123701	0.00937341	0.0188476	0.00630453	0.0107765	0.0140141	0.00612612	0.0809893	0.00878015	0.0582839	0.0198731	0.0189008
ncbi_112738145	ncbi_112738145	0.336774	0.27116	0.315288	0.846821	0.348059	0.291485	0.757372	0.242158	0.252363	0.408124	0.182757	0.392929
ncbi_112738146	ncbi_112738146	0.0247214	0.00422195	0.0200282	0.0187937	0.0242332	0.0468187	0.0206518	0.0195357	0.0136273	0.0932188	0.0537276	0
ncbi_112738155	ncbi_112738155	0	0	0.0023215	0.000869069	0	0	0	0	0	0	0	0
ncbi_112738157	ncbi_112738157	0.0881422	0.0554763	0.0692634	0.0421417	0.0476389	0.100581	0.0189006	0.0868977	0.11861	0	0.0487036	0.00560433
ncbi_112738192	ncbi_112738192	0.125633	0.15525	0.168596	0.185952	0.154498	0.134573	0.125651	0.239162	0.395922	0.241941	0.110287	0.0951223
ncbi_112738199	ncbi_112738199	0.00661053	0.00594018	0.00409238	0.00289467	0	0.0104657	0.00243435	0	0.0110947	0	0.014437	0
ncbi_112738207	ncbi_112738207	0.273001	0.251989	0.238761	0.442074	0.239981	0.26297	0.483163	0.207297	0.174031	0.189802	0.185752	0.449672
ncbi_112738234	ncbi_112738234	0.00199121	0	0.0036488	0.00085388	0	0	0.00279818	0	0	0	0	0
ncbi_112738266	ncbi_112738266	0.0858063	0.0461973	0.0746136	0.0677499	0.0938195	0.0560562	0.142048	0.0304403	0	0.0315552	0.0545611	0.0800545
ncbi_112738306	ncbi_112738306	0.000999308	0	0.000947907	0.00183024	0	0	0	0	0	0	0	0
ncbi_112738312	ncbi_112738312	0.0390459	0.00795327	0.0270148	0.0341349	0.0407931	0.0200059	0.0408718	0.0175131	0.0303054	0	0.0493102	0.0267808
ncbi_112735913	ncbi_112735913	0.00128307	0	0	0	0	0	0	0	0	0	0	0
ncbi_112738326	ncbi_112738326	0	0	0.00160793	0	0	0	0	0	0	0	0	0
ncbi_112738367	ncbi_112738367	0.697026	0.464938	0.74791	0.552344	0.623563	0.573854	0.606343	0.38928	0.637205	0.340153	0.309563	0.21659
ncbi_112738371	ncbi_112738371	0.0486912	0.0422075	0.0683357	0.0444417	0.0825877	0.0457859	0.0481158	0.100629	0.0476028	0.0560758	0.0716925	0.0330015
ncbi_112732312	ncbi_112732312	0.214834	0.166467	0.191186	0.3001	0.154878	0.123316	0.225042	0.161371	0.160428	0.104099	0.170928	0.303157
ncbi_112732339	ncbi_112732339	0.0843641	0.0527533	0.0441503	0.0420222	0.0441141	0.0855987	0.0462258	0.0613433	0.032018	0	0.0270385	0.0642003
ncbi_112735963	ncbi_112735963	0.00163098	0	0	0.00132949	0	0	0.000807168	0	0	0	0	0
ncbi_112732357	ncbi_112732357	0.0322408	0.061861	0.0385484	0.0595798	0.0524156	0.0771898	0.0699709	0.09874	0.0200983	0.0335847	0.0180253	0.0318117
ncbi_112732445	ncbi_112732445	0.00183924	0	0.00191046	0.00319261	0	0.00219979	0	0	0.0157212	0	0	0
ncbi_112732449	ncbi_112732449	0.0380387	0.0406918	0.0377295	0.0629148	0.0400462	0.0338018	0.0346439	0	0.155573	0.0266894	0.0156229	0
ncbi_112732493	ncbi_112732493	0.00522277	0.00519162	0.00515083	0.00857114	0.00729698	0	0.00189506	0	0	0	0	0
ncbi_112732584	ncbi_112732584	0.0342301	0.0326982	0.054374	0.0160134	0.0366732	0.0349218	0.010316	0.134305	0.0346395	0	0.0413885	0.0197901
ncbi_112732659	ncbi_112732659	0.0123046	0.0341486	0.0119969	0.00909621	0.0306975	0.00757202	0.00503503	0.0615581	0.0383532	0	0	0.0193576
ncbi_112732736	ncbi_112732736	0.00502611	0	0.00563724	0.00529489	0	0	0.00164664	0	0	0	0	0
ncbi_112732833	ncbi_112732833	0.00544321	0.00655952	0.00237277	0.00625041	0.0119882	0	0.00674004	0	0	0.0288421	0	0.00877509
ncbi_112732848	ncbi_112732848	0.158538	0.0823229	0.166848	0.0465089	0.0946281	0.0607229	0.0310797	0.242918	0.531204	0.0794907	0.080309	0.13881
ncbi_112732886	ncbi_112732886	0.0145811	0.027411	0.0280516	0.0293532	0.0382684	0.0175252	0.0421717	0.0226957	0.00525083	0	0.0136133	0.030816
ncbi_112732895	ncbi_112732895	0.00188158	0	0	0	0	0	0	0	0	0	0	0
ncbi_112732910	ncbi_112732910	0.0593694	0.0710717	0.047672	0.0228696	0.0597608	0.0809419	0.0109282	0.106695	0.0441245	0.0457415	0.0750516	0.00649498
ncbi_112732909	ncbi_112732909	0.282176	0.232116	0.320571	0.365679	0.296442	0.261563	0.299037	0.108699	0.386612	0.329851	0.205021	0.24442
ncbi_112732946	ncbi_112732946	0.00771662	0.00612243	0.00476211	0.00150221	0.00284265	0.00314809	0.00116149	0	0.00635697	0	0	0
ncbi_112732947	ncbi_112732947	0	0	0.00185189	0	0	0	0	0	0	0	0	0
ncbi_112732979	ncbi_112732979	0.105203	0.0890958	0.0813815	0.0769196	0.0888795	0.14791	0.0335515	0.0345478	0.120162	0.098087	0.177822	0.0598261
ncbi_112733040	ncbi_112733040	0.537707	0.491674	0.564665	0.282839	0.563895	0.45761	0.232084	0.84373	1.52576	0.162506	0.559239	0.207784
ncbi_112733075	ncbi_112733075	0.0749235	0.0685673	0.0652819	0.0268196	0.0483701	0.0763304	0.0104021	0.0224694	0.185468	0.0444959	0.0867558	0
ncbi_112733100	ncbi_112733100	0.0078553	0.00510243	0.0195784	0.00691045	0.00323537	0.0172085	0.00271406	0	0.0213873	0	0	0.0300005
ncbi_112733139	ncbi_112733139	0.00184104	0	0	0	0	0	0	0	0	0	0	0
ncbi_112733180	ncbi_112733180	2.56226	2.19297	2.69579	1.04663	2.05789	2.91517	0.448386	1.63157	2.96922	1.63851	3.69016	1.01836
ncbi_112733207	ncbi_112733207	0.00666888	0	0.0036507	0.00192168	0	0	0.00173221	0	0.00951755	0	0	0
ncbi_112733239	ncbi_112733239	0.00523594	0.00617572	0.00471983	0.00162365	0	0	0	0	0.0190455	0	0	0
ncbi_112733268	ncbi_112733268	0.0121162	0.0150408	0.00788364	0.00536492	0.0374742	0.00263146	0.00132429	0.0175131	0.0295797	0	0.0675577	0
ncbi_112733296	ncbi_112733296	0.0219913	0.00297009	0.0101962	0.00693673	0.00944812	0.0147465	0.00591165	0	0.0547095	0	0	0.0321114
ncbi_112733305	ncbi_112733305	0.0786063	0.0561798	0.069614	0.0287635	0.0361042	0.0905374	0.0292926	0	0.520124	0	0.0957895	0.019464
ncbi_112733343	ncbi_112733343	0.457027	0.401247	0.459978	0.428641	0.430724	0.405476	0.47602	0.287402	0.36814	0.36755	0.245053	0.560422
ncbi_112733363	ncbi_112733363	0.0199141	0.00522561	0.0321036	0.02213	0.0195098	0.015998	0.0132845	0	0	0	0	0
ncbi_112733408	ncbi_112733408	0.0170859	0.0146013	0.0145483	0.015082	0.0144654	0.0195609	0.0177189	0.0440238	0.00650224	0.0567782	0	0
ncbi_112733437	ncbi_112733437	0.00190061	0	0.00212466	0	0	0.00305078	0	0	0	0	0	0
ncbi_112733441	ncbi_112733441	0.0171337	0.0155285	0.0110917	0.0265414	0.0182976	0.00941773	0.0165109	0	0	0	0.0582094	0.0327282
ncbi_112733456	ncbi_112733456	0.0386332	0.0223399	0.0266308	0.00260442	0.00404724	0.00678439	0.00151015	0.0532878	0.130866	0	0	0
ncbi_112733484	ncbi_112733484	0.0440915	0.032238	0.0262369	0.0110566	0.0328108	0.0104472	0.0108356	0.0722593	0.0421669	0	0.0534635	0.0250088
ncbi_112733489	ncbi_112733489	0.0546878	0.0487126	0.059625	0.0591589	0.0460343	0.0600474	0.0832138	0	0.0339364	0.0251524	0.0155206	0.0729371
ncbi_112735431	ncbi_112735431	0	0	0	0	0	0.00319307	0	0	0	0	0	0
ncbi_112733509	ncbi_112733509	0.00207129	0.00464583	0.000974934	0	0	0	0.00160781	0	0.0411618	0	0	0
ncbi_112733510	ncbi_112733510	0.0189961	0.00745375	0.0107266	0.0295921	0.0193655	0.0161004	0.0197798	0	0	0	0.0322003	0.0254566
ncbi_112733519	ncbi_112733519	0.0448722	0.0404373	0.0551484	0.0341483	0.0574242	0.0325411	0.0151934	0.0371692	0.148351	0.108066	0.095265	0.0418505
ncbi_112733536	ncbi_112733536	0.0997893	0.133083	0.0993484	0.0979078	0.117978	0.148981	0.0800144	0.158655	0.133363	0.0903101	0.140925	0.121412
ncbi_112733545	ncbi_112733545	0	0	0	0	0.00362796	0	0	0	0	0	0	0
ncbi_112733548	ncbi_112733548	0.00377156	0	0.0023989	0.00330142	0.00783462	0.00348291	0.00243829	0	0	0	0	0
ncbi_112733556	ncbi_112733556	0.0852797	0.0464347	0.067062	0.0547726	0.0788488	0.0579889	0.0562463	0.0893246	0.0743264	0.0763446	0.0539881	0.00668824
ncbi_112733590	ncbi_112733590	0.00206698	0	0.000801887	0.00352946	0	0.00415545	0	0	0.0389184	0	0	0
ncbi_112736049	ncbi_112736049	0.0017658	0	0.00167664	0	0	0	0	0	0.0190455	0	0.0204787	0
ncbi_112733702	ncbi_112733702	0.18186	0.213716	0.183245	0.272601	0.229032	0.245957	0.313612	0.192411	0.135429	0.332511	0.152784	0.401962
ncbi_112733716	ncbi_112733716	0	0.0106626	0.00198676	0	0	0	0	0.0362161	0.0246347	0	0.014437	0
ncbi_112733746	ncbi_112733746	0	0	0	0.000983674	0	0	0	0	0.0175338	0	0	0
ncbi_112733752	ncbi_112733752	0.00259855	0	0.00758001	0.00480454	0.00310649	0.00788473	0.00346309	0	0.0233482	0	0.0304453	0
ncbi_112733766	ncbi_112733766	0.00596241	0	0.00383966	0.000833409	0	0	0	0	0.0308521	0	0	0
ncbi_112733775	ncbi_112733775	0.0194921	0.00536839	0.0111384	0.0183229	0.0126951	0.00587865	0.0324858	0	0	0	0	0.00751603
ncbi_112733809	ncbi_112733809	0.00993353	0	0.0133258	0.00359849	0.00476942	0	0.00367399	0	0.0351383	0	0	0.0287546
ncbi_112733832	ncbi_112733832	0	0	0	0.00133868	0	0	0	0	0	0	0	0
ncbi_112733849	ncbi_112733849	0.00154835	0.00598192	0.00410699	0	0.00360548	0	0.00139146	0	0	0	0.014035	0
ncbi_112733890	ncbi_112733890	0.00339236	0	0.00146221	0.00429715	0	0	0	0	0	0	0	0
ncbi_112733907	ncbi_112733907	0.00292802	0	0.00105198	0	0	0	0.00241908	0	0	0	0	0
ncbi_112733947	ncbi_112733947	0.0117215	0.0124991	0.0153577	0.0209467	0.0315078	0.0168789	0.0331799	0	0.0220811	0	0.0518338	0.0581302
ncbi_112733997	ncbi_112733997	0.0409947	0.0445559	0.0357522	0.0645379	0.0425951	0.0639127	0.0592533	0	0.0326817	0.0762444	0.0460074	0.120136
ncbi_112734002	ncbi_112734002	0.0405814	0.0153706	0.031132	0.0594578	0.0326561	0.0139267	0.0400993	0.0271345	0.0377824	0	0.0320939	0.0339374
ncbi_112734023	ncbi_112734023	0.0328224	0.00647308	0.0149781	0.0105752	0.013485	0.0254161	0.0143711	0	0.0293663	0.05827	0	0
ncbi_112734039	ncbi_112734039	0.020034	0	0.0142513	0.0054089	0.00672694	0.0275073	0.00725893	0.0175131	0.0702765	0	0	0
ncbi_112734040	ncbi_112734040	1.32433	0.877038	1.3432	1.59697	1.08525	1.35891	1.60182	0.584013	0.840739	1.59235	0.836991	1.64164
ncbi_112734054	ncbi_112734054	0	0	0.00137737	0.00208847	0.00325486	0	0.00167436	0	0	0	0	0.0131876
ncbi_112734056	ncbi_112734056	0.0146709	0.0165056	0.0162158	0.0195158	0.0104155	0.0114891	0.0135469	0	0.0415931	0.0127008	0.0214026	0
ncbi_112736073	ncbi_112736073	0.0688969	0.060399	0.0666383	0.125803	0.0599999	0.0907611	0.176245	0	0.022933	0.12118	0.033456	0.0877004
ncbi_112734070	ncbi_112734070	0.00227981	0	0.00101502	0.00211906	0	0	0	0	0.0270294	0	0	0
ncbi_112734084	ncbi_112734084	0	0	0	0	0	0	0.00193595	0	0	0	0	0
ncbi_112734088	ncbi_112734088	0.124975	0.0843806	0.139489	0.0903777	0.156336	0.143565	0.104836	0.0460325	0.1951	0.270753	0.093254	0.251299
ncbi_112734098	ncbi_112734098	0	0	0.00352215	0.00177512	0	0	0	0	0.022213	0	0	0
ncbi_112734100	ncbi_112734100	0.00924727	0.0362272	0.0174218	0.00752919	0.0227791	0.0080544	0.0137485	0.0167184	0.0200598	0	0.0783203	0
ncbi_112734102	ncbi_112734102	0.0334629	0.0591525	0.0489185	0.0300491	0.0533533	0.0345526	0.0387992	0.0279504	0.0224662	0	0.0134948	0.0741916
ncbi_112734106	ncbi_112734106	0.537884	0.345725	0.521166	0.199234	0.417275	0.596305	0.13599	0.499967	0.577328	0.325128	0.565066	0.222081
ncbi_112734113	ncbi_112734113	0.00766182	0	0.00174493	0.00302272	0.00265974	0.00365041	0.00175617	0	0.0218777	0	0.0148847	0
ncbi_112734141	ncbi_112734141	0.00553107	0	0.00687654	0.00414929	0	0.00692267	0	0	0.0420779	0	0	0
ncbi_112734144	ncbi_112734144	0.00153885	0	0	0.00192578	0	0	0	0	0.00824245	0	0	0
ncbi_112734171	ncbi_112734171	0.0387316	0.0441068	0.0448455	0.02162	0.0334663	0.0204647	0.0167907	0.0912386	0.0817616	0.0434282	0	0.0306165
ncbi_112734202	ncbi_112734202	0.173641	0.146298	0.176405	0.0792395	0.126605	0.194919	0.053584	0.19851	0.372983	0.0986804	0.220373	0.218657
ncbi_112734221	ncbi_112734221	0.0752187	0.0446052	0.0714618	0.0855457	0.0558436	0.0456868	0.0952756	0.103721	0.193211	0.143383	0.0937806	0.00667268
ncbi_112734289	ncbi_112734289	0.0193594	0.0275918	0.0416889	0.0282967	0.0100351	0.0456434	0.0289898	0.0294665	0.0217155	0.0560758	0.0129446	0.00596268
ncbi_112734291	ncbi_112734291	0.151682	0.0494172	0.198113	0.0983713	0.1377	0.152038	0.102461	0.207066	0.126766	0.0576286	0.204209	0.0891464
ncbi_112734326	ncbi_112734326	0.113803	0.0881664	0.102776	0.0962708	0.0829227	0.103982	0.0778261	0.156623	0.301231	0.0763879	0.0221554	0.0713307
ncbi_112734361	ncbi_112734361	0.0618481	0.0421456	0.076961	0.131508	0.0655795	0.0925267	0.112036	0.0970461	0.402447	0.0857039	0.0313206	0.130987
ncbi_112734384	ncbi_112734384	0.0680813	0.114406	0.0695585	0.0585977	0.0719464	0.0662399	0.0265291	0.0606264	0.186718	0	0.186061	0.0525088
ncbi_112734425	ncbi_112734425	0.152781	0.0959548	0.137352	0.110026	0.145472	0.0753132	0.0591469	0.203062	0.256265	0	0.10812	0.0503306
ncbi_112734471	ncbi_112734471	0.0052383	0.00588815	0.0050992	0.00216029	0.00795995	0	0.0026152	0.0238788	0	0	0	0
ncbi_112734494	ncbi_112734494	0.0379591	0.0330813	0.0287648	0.0108379	0.0354408	0.0279942	0.00551533	0.0459825	0.042473	0	0.0745725	0
ncbi_112734505	ncbi_112734505	0.0222078	0	0.00870726	0.00391163	0.0149591	0.00424255	0	0.118538	0	0.0630477	0	0
ncbi_112734556	ncbi_112734556	0.874771	0.761099	0.996004	0.333391	0.763153	0.795451	0.172827	1.24902	1.72724	0.529383	1.31091	0.336054
ncbi_112734648	ncbi_112734648	0	0	0.00102339	0	0	0	0	0	0	0	0	0
ncbi_112734678	ncbi_112734678	0.208486	0.242534	0.18434	0.182442	0.22558	0.1522	0.160354	0.146221	0.284604	0.192691	0.282417	0.224408
ncbi_112734696	ncbi_112734696	0.0353042	0.0289983	0.0311325	0.0245137	0.026594	0.0147848	0.00386769	0.0681716	0.121796	0	0.161851	0
ncbi_112734697	ncbi_112734697	0.210785	0.162187	0.242214	0.149663	0.1587	0.228901	0.128507	0.382871	0.276587	0.168658	0.27415	0.191886
ncbi_112734733	ncbi_112734733	0.150284	0.139986	0.141017	0.197467	0.1536	0.127362	0.244289	0.0294665	0.0371153	0.278858	0.126274	0.426447
ncbi_112734756	ncbi_112734756	0.0167786	0.0287861	0.00760544	0.0153538	0.0189013	0.0380789	0.0217218	0.0346042	0.0372712	0	0.0111697	0.0142607
ncbi_112734772	ncbi_112734772	0.147482	0.186108	0.126075	0.194925	0.182262	0.199703	0.229154	0.0415605	0.274111	0.216994	0.0974405	0.288675
ncbi_112734788	ncbi_112734788	0	0	0	0.00122222	0	0	0	0	0	0	0	0
ncbi_112734791	ncbi_112734791	0.00443208	0.00490641	0.0056399	0.00382304	0.0115872	0.00940159	0	0	0.0260478	0	0	0.008679
ncbi_112736111	ncbi_112736111	0.00241316	0.00352411	0.00267485	0.00193363	0	0	0.00115274	0	0	0	0	0
ncbi_112734818	ncbi_112734818	0.0522681	0.0747433	0.0617087	0.0213139	0.046742	0.0782638	0.0321256	0.0284286	0.113419	0	0.0673752	0.0300129
ncbi_112734860	ncbi_112734860	0.00233431	0	0.00407148	0.00098582	0.00401715	0.0050086	0.00682788	0	0	0	0	0
ncbi_112734864	ncbi_112734864	0.0703225	0.117038	0.0997572	0.0505869	0.110431	0.0650243	0.0364694	0.0622458	0.237112	0.164686	0.10245	0.0275649
ncbi_112734872	ncbi_112734872	0.0041167	0.0138478	0.00663833	0.000944279	0.0124299	0	0	0	0.0744989	0	0	0
ncbi_112734910	ncbi_112734910	0.000991403	0	0	0	0	0	0	0	0	0	0	0
ncbi_112734925	ncbi_112734925	0.0123701	0	0.00606571	0.00928697	0.0088551	0.00899015	0.00858414	0.0106867	0	0	0	0.00838427
ncbi_112734937	ncbi_112734937	0.00131081	0	0.00194936	0	0.00268618	0.026743	0.00263576	0	0	0	0	0
ncbi_112734943	ncbi_112734943	0.67328	0.564802	0.674058	0.266423	0.550893	0.7424	0.11281	0.820033	0.838876	0.348838	0.689407	0.416603
ncbi_112736117	ncbi_112736117	0.0384169	0.0280392	0.0391731	0.0156	0.0250246	0.0482722	0.00940326	0.077336	0.0451407	0	0.00804681	0.0127091
ncbi_112734953	ncbi_112734953	0	0	0	0	0	0	0	0	0	0	0	0.0072119
ncbi_112734976	ncbi_112734976	0.0545359	0.0411949	0.0511833	0.017202	0.037245	0.0154685	0.0094337	0.129328	0.0878105	0.0692042	0.0668323	0.0248212
ncbi_112734996	ncbi_112734996	0.346542	0.265433	0.386684	0.145862	0.3081	0.357802	0.105085	0.364864	0.40003	0.306782	0.484163	0.149154
ncbi_112740836	ncbi_112740836	0.00346538	0.00297009	0.00126174	0	0.00323399	0	0.00352211	0	0	0	0.0129446	0
ncbi_112740837	ncbi_112740837	0.00411727	0	0	0.00175729	0.00441067	0.00714947	0	0	0	0	0	0
ncbi_112740847	ncbi_112740847	0.028456	0.0309606	0.0323263	0.0368611	0.031987	0.0295148	0.0318545	0.0532422	0.0531148	0	0.0145621	0
ncbi_112740848	ncbi_112740848	0.10945	0.11738	0.115001	0.142895	0.078042	0.0874336	0.119815	0.139023	0.0950539	0.106622	0.0962398	0.176395
ncbi_112740905	ncbi_112740905	0.00193087	0	0	0	0	0	0.00249387	0	0	0	0	0
ncbi_112740910	ncbi_112740910	0.0457387	0.0378022	0.0296576	0.0282875	0.0489469	0.0269173	0.0268413	0	0.0399783	0	0.032898	0.0251898
ncbi_112740929	ncbi_112740929	0.013682	0.00617572	0.00305048	0.00772886	0.0102227	0.0258884	0.00964407	0	0	0	0	0.00783469
ncbi_112740940	ncbi_112740940	0.00726324	0	0.0106415	0.00268113	0.00301007	0.0139043	0	0	0.0207531	0	0.0197369	0
ncbi_112741039	ncbi_112741039	0.119309	0.110438	0.103238	0.0951494	0.107218	0.118573	0.0814218	0.0827337	0.1963	0.132611	0.184885	0.0848065
ncbi_112741041	ncbi_112741041	0.0274999	0.0194776	0.024696	0.0213342	0.042817	0.0315388	0.0260633	0.00967859	0.090857	0	0.0604184	0.0240378
ncbi_112741043	ncbi_112741043	0.056697	0.0384444	0.0628836	0.0686656	0.0591511	0.0727925	0.0736997	0	0.0460872	0	0.0429347	0.0449898
ncbi_112741045	ncbi_112741045	0.0967077	0.0689253	0.0850921	0.125224	0.0764122	0.0828277	0.125497	0.173399	0.035091	0.134314	0.0127846	0.148603
ncbi_112741078	ncbi_112741078	0.0522964	0.0229758	0.0475968	0.0570227	0.0400462	0.0242467	0.051222	0	0.037902	0.05827	0.0128744	0.0318169
ncbi_112741083	ncbi_112741083	0.142668	0.131079	0.14928	0.115209	0.130448	0.0913094	0.133173	0.1339	0.18995	0.197002	0.107273	0.206703
ncbi_112741104	ncbi_112741104	0.0298602	0.0479576	0.0555168	0.0341748	0.04695	0.0231365	0.032244	0.0377992	0.0768165	0.0127008	0.026563	0.0210342
ncbi_112741130	ncbi_112741130	0.00702435	0	0.00412228	0.00373896	0.00366132	0	0.00442578	0	0.0326817	0	0	0
ncbi_112741169	ncbi_112741169	0.00282282	0	0.00537039	0	0.00491188	0	0.00240635	0	0	0	0	0
ncbi_112741182	ncbi_112741182	0.0253999	0.0378915	0.0418793	0.00441059	0.0633347	0.0396788	0.0148372	0	0.0548851	0	0.0384674	0.0435462
ncbi_112741214	ncbi_112741214	0.124348	0.0976047	0.143872	0.0758409	0.0832959	0.083837	0.146988	0.20197	0.131496	0.20728	0.0830247	0.0620861
ncbi_112740240	ncbi_112740240	0	0	0	0.00194233	0	0	0	0	0.00694101	0	0	0
ncbi_112741237	ncbi_112741237	1.50009	1.65595	1.41127	0.837995	1.39135	1.63446	0.515548	1.74114	2.31908	1.07458	1.68023	0.77102
ncbi_112741278	ncbi_112741278	0.122245	0.0705901	0.121037	0.0883708	0.0748747	0.139142	0.0766496	0.110404	0.141347	0.117236	0.228929	0.157346
ncbi_112741313	ncbi_112741313	0.149575	0.11987	0.132019	0.12033	0.132369	0.142527	0.0669015	0.131287	0.135025	0.040793	0.106928	0.0801424
ncbi_112741322	ncbi_112741322	0.0357608	0	0.0249044	0.0249236	0.0208749	0.0501775	0.0227092	0.024959	0.00577499	0.013274	0	0.0300118
ncbi_112741324	ncbi_112741324	0.0157455	0.00889651	0.0219754	0.0102046	0.0286266	0.00598587	0.00476456	0	0.0248204	0	0	0
ncbi_112741333	ncbi_112741333	0.00279079	0	0.000929469	0.00304101	0.0108664	0	0.00125375	0	0	0	0	0
ncbi_112741377	ncbi_112741377	0.0440652	0.0257494	0.0522531	0.0431757	0.0575074	0.0125067	0.0585722	0.043888	0.0443963	0.0216382	0.0454151	0.0195282
ncbi_112741376	ncbi_112741376	0.114046	0.0768546	0.12193	0.138712	0.137263	0.130398	0.160571	0.0268183	0.0672511	0.201114	0.116831	0.0869037
ncbi_112742192	ncbi_112742192	0.0405159	0.0945418	0.0393096	0.0602105	0.0499186	0.0410121	0.0581321	0	0.0136273	0.0395718	0.0639972	0.185967
ncbi_114925126	ncbi_114925126	0.018388	0.025085	0.0185308	0.0178849	0.00773212	0.0273312	0.0109422	0	0.122086	0	0	0.0350194
ncbi_112741438	ncbi_112741438	0	0	0	0	0	0	0	0	0.0128324	0	0	0
ncbi_112740258	ncbi_112740258	0.00379467	0	0.00160654	0	0	0	0	0	0	0	0	0
ncbi_112741461	ncbi_112741461	0.00527478	0.0059264	0.00850362	0.0039514	0	0	0.0046151	0	0	0	0	0
ncbi_112741527	ncbi_112741527	0.0492928	0.0625495	0.0706061	0.0491747	0.0416399	0.0603164	0.0726481	0	0.0261333	0	0.0117627	0.0833981
ncbi_112741671	ncbi_112741671	0.0638106	0.0276688	0.0561263	0.058699	0.0710043	0.0479183	0.052774	0.0738419	0.149684	0	0.0929009	0.0641373
ncbi_112741680	ncbi_112741680	0.0155588	0.0111323	0.00583637	0.00698705	0.0246343	0.00265371	0.0160619	0	0.0236798	0	0	0.0112558
ncbi_112741683	ncbi_112741683	0.0126426	0.0159441	0.0137808	0.00576437	0.00384756	0	0.00908074	0.0378837	0	0	0.0245271	0
ncbi_112741710	ncbi_112741710	0.0917725	0.104711	0.147242	0.0645953	0.110731	0.0540256	0.0689408	0.0931414	0.221782	0.0520793	0.0627665	0.123583
ncbi_112741724	ncbi_112741724	0	0	0.00208613	0.000941329	0	0	0.00341379	0	0	0	0.0132684	0
ncbi_112741798	ncbi_112741798	0	0	0	0.00157234	0	0	0	0	0	0	0	0
ncbi_112740325	ncbi_112740325	0.0208149	0	0.0205484	0.00842942	0.0172836	0.0272246	0	0.0408313	0	0	0	0
ncbi_112741912	ncbi_112741912	0.0689243	0.0656981	0.0690202	0.0259818	0.0442749	0.0659389	0.0143191	0.108192	0.122044	0.0462813	0.0762101	0
ncbi_112741929	ncbi_112741929	0.0129425	0	0.0109304	0.00379102	0.0123022	0.0187997	0.0104923	0	0	0.0560758	0.0428487	0
ncbi_112741934	ncbi_112741934	0.0397451	0.035632	0.0558347	0.0183524	0.0405588	0.0668118	0.0233887	0	0.138662	0.0573608	0.084665	0.029351
ncbi_112742011	ncbi_112742011	0.0031109	0.00815022	0	0	0	0	0	0.00910755	0.0152464	0	0	0
ncbi_112742109	ncbi_112742109	0.00401729	0.00563113	0.00923998	0	0	0.00413454	0	0	0	0	0	0
ncbi_112742700	ncbi_112742700	0.00681331	0.00805766	0.00446741	0	0	0	0.00370333	0	0	0	0	0.0486291
ncbi_112740427	ncbi_112740427	0	0	0	0.00086893	0	0	0	0	0	0	0	0
ncbi_112742893	ncbi_112742893	0.212782	0.15474	0.230757	0.330396	0.176607	0.221267	0.284974	0.166306	0.187114	0.172456	0.232038	0.108384
ncbi_112743208	ncbi_112743208	0.0448436	0.0450478	0.0414253	0.0653677	0.0437961	0.0358328	0.0539699	0	0.113843	0.0353401	0.0303907	0.0440086
ncbi_112743220	ncbi_112743220	0.0544291	0.0805579	0.0672948	0.0305776	0.0590285	0.0893912	0.0124711	0.0309421	0.0449426	0.105774	0.0105778	0.031702
ncbi_112743555	ncbi_112743555	0.00716311	0.00986131	0.00457278	0.0070792	0.0063217	0.00250295	0.011266	0	0.0127651	0	0	0
ncbi_112743571	ncbi_112743571	0.00558884	0.0112071	0.00594639	0.00431059	0.0153967	0.015302	0.0152911	0	0	0	0	0.032811
ncbi_112743573	ncbi_112743573	0.0593787	0.0261671	0.0481421	0.0114686	0.0102838	0.0374423	0.00605661	0.0713058	0.0182276	0.0610836	0.111523	0.0406609
ncbi_112743620	ncbi_112743620	0.0449487	0.0224569	0.0448866	0.0436027	0.0331934	0.0320483	0.0327157	0.0375738	0.0644056	0	0.154429	0.0570634
ncbi_112743644	ncbi_112743644	0.066791	0.0339288	0.0758584	0.0792483	0.0630555	0.0858765	0.0613778	0.0699548	0.0400529	0.11995	0.0105778	0.0950604
ncbi_112740498	ncbi_112740498	0.0050978	0.00428858	0.00340711	0.0019929	0.0107346	0.0252869	0.00269384	0	0	0	0.026563	0
ncbi_112743657	ncbi_112743657	1.37372	1.41018	1.21142	0.65039	1.2714	1.40684	0.325001	1.24083	1.86872	1.25579	2.06041	0.472371
ncbi_112742911	ncbi_112742911	0.012836	0	0.00530313	0.00157143	0.00396452	0	0.00115019	0	0	0	0	0
ncbi_112743721	ncbi_112743721	0	0	0.0013264	0	0	0	0	0	0	0	0	0
ncbi_112743727	ncbi_112743727	0	0	0.00100301	0.000941983	0.00390113	0	0	0	0	0	0	0
ncbi_112743858	ncbi_112743858	0.0190574	0.0155587	0.0143288	0.0158522	0.00694293	0.0047041	0.00752935	0	0.0280729	0	0	0
ncbi_112743909	ncbi_112743909	0.0327676	0.051904	0.0387975	0.0728887	0.0401138	0.0568446	0.0547916	0.0597643	0.00685557	0.0230455	0.0366937	0.115591
ncbi_112743969	ncbi_112743969	0.0298663	0.00607005	0.019388	0.0142368	0.0181261	0.0182015	0.0118413	0	0.0512475	0.0260396	0	0
ncbi_112744017	ncbi_112744017	0.129485	0.0877551	0.096551	0.236008	0.132904	0.1413	0.173469	0.049514	0.064245	0.205757	0.0815839	0.248536
ncbi_112744066	ncbi_112744066	0	0	0.000920516	0.00576817	0	0	0	0	0	0	0	0
ncbi_112744089	ncbi_112744089	0.0161473	0.0202435	0.0199358	0.0279428	0.0146909	0.015923	0.0268008	0.0330204	0.0553653	0.0655415	0	0.0141278
ncbi_112744154	ncbi_112744154	0.00953562	0.0109952	0.0104782	0.0134265	0.00478753	0	0.00152364	0	0.0146328	0.0395718	0	0.0546748
ncbi_112744185	ncbi_112744185	0	0	0.000475708	0.00190214	0	0	0	0	0	0	0	0
ncbi_112744204	ncbi_112744204	0.280959	0.296028	0.305836	0.201549	0.248715	0.19697	0.164922	0.479457	0.692462	0.185065	0.228998	0.214212
ncbi_112744207	ncbi_112744207	0	0	0	0	0	0	0.00134096	0	0	0	0	0
ncbi_112744252	ncbi_112744252	0.0584047	0.0418071	0.0834222	0.0762004	0.0558477	0.0612134	0.0918149	0.0465655	0.115546	0.126434	0.0353076	0.0943161
ncbi_112744257	ncbi_112744257	0.00476776	0.00579727	0.0133313	0.0164158	0.0149622	0.00180143	0.0191063	0	0.0170485	0.0847846	0.014035	0.0168789
ncbi_112744292	ncbi_112744292	0.00187688	0	0	0	0	0	0	0	0	0	0	0.0114244
ncbi_112744364	ncbi_112744364	0.00168886	0	0	0	0	0	0	0	0	0	0	0
ncbi_112744385	ncbi_112744385	0.0292926	0.0382305	0.0332995	0.0215533	0.0449063	0.00349162	0.0209413	0.0221268	0.0208504	0	0.0493646	0.0377023
ncbi_112744407	ncbi_112744407	0.00264992	0.00894008	0.00327997	0.00349458	0.00440553	0	0.0016394	0	0.0150677	0	0	0
ncbi_112744408	ncbi_112744408	0.00180914	0	0	0	0	0	0	0	0	0	0	0
ncbi_112744428	ncbi_112744428	0.0424252	0.0374838	0.0330689	0.0353235	0.0262547	0.0501603	0.0512056	0	0.00645653	0	0.0593451	0.0197901
ncbi_112744490	ncbi_112744490	0.00287309	0.0181027	0.00402108	0	0	0	0	0	0.0427063	0	0.014437	0
ncbi_112744491	ncbi_112744491	0.0834312	0.0775197	0.0809788	0.170021	0.0681312	0.101379	0.115192	0.0965953	0.0254126	0.0261989	0	0.102179
ncbi_112744515	ncbi_112744515	0.0588131	0.0195609	0.0685532	0.0318542	0.0397346	0.0289641	0.0226745	0.146603	0.076593	0.0102435	0.0148847	0.0612994
ncbi_112744592	ncbi_112744592	0.0262804	0.02347	0.0206159	0.0185694	0.0133385	0.0209259	0.019181	0	0.0604493	0	0	0.020161
ncbi_112744634	ncbi_112744634	0.0333535	0.0461854	0.0242952	0.00937312	0.0300288	0.0162545	0.00482969	0	0	0.0924423	0.0233335	0
ncbi_112744652	ncbi_112744652	0.0802964	0.0413838	0.0767232	0.0549477	0.0578675	0.0292877	0.0776221	0.0783334	0.123567	0.0528458	0.067838	0.0434404
ncbi_112744676	ncbi_112744676	0.0214456	0.0108642	0.0143148	0	0.0130568	0.01051	0.00738369	0	0.0190697	0	0	0
ncbi_112744683	ncbi_112744683	0.0126312	0.0249533	0.0211852	0.0345726	0.0232427	0.0272744	0.0283853	0	0.00871004	0	0.0172392	0.042943
ncbi_112748169	ncbi_112748169	0.0362296	0.0555216	0.0312664	0.0902162	0.0495829	0.0549216	0.0591572	0	0.082237	0.0912059	0.0543068	0.0779527
ncbi_112748192	ncbi_112748192	0.00381573	0.0126671	0.00187201	0.00166248	0.00985358	0.00532868	0.00134869	0	0.0133154	0	0	0
ncbi_112748272	ncbi_112748272	0.0117597	0.00464583	0.0147621	0.00648372	0.00702793	0	0.00766644	0	0	0	0	0
ncbi_112748289	ncbi_112748289	0	0	0	0	0.00397493	0	0	0	0.0200435	0	0	0
ncbi_112748376	ncbi_112748376	0.263633	0.186268	0.291124	0.274244	0.218017	0.270623	0.186924	0.165874	0.456691	0.143621	0.195188	0.212018
ncbi_112748389	ncbi_112748389	0.00398122	0	0	0.00261471	0.00956665	0.0138988	0.00940256	0	0	0	0	0.0123521
ncbi_112748477	ncbi_112748477	0.142767	0.136549	0.137016	0.0906717	0.118131	0.161151	0.110059	0.092926	0.192036	0.190074	0.0859916	0.0629982
ncbi_112748538	ncbi_112748538	0.653432	0.521507	0.690557	0.444905	0.617787	1.09392	0.262427	0.636236	0.798034	0.243143	0.818219	0.51877
ncbi_112748547	ncbi_112748547	0.00583482	0.00942235	0.00744734	0.00949455	0.00335594	0	0.018653	0	0	0	0.015788	0.0450448
ncbi_112748627	ncbi_112748627	0.0266943	0.0299061	0.0206097	0.0115099	0.0373031	0.0271655	0.0175036	0.0235165	0.0280725	0.0787991	0.0232944	0.0181503
ncbi_112748646	ncbi_112748646	0.140674	0.109338	0.152788	0.0695316	0.143992	0.218995	0.0381256	0.0697888	0.242553	0.040793	0.203581	0.0870033
ncbi_112748670	ncbi_112748670	0.880053	0.713899	0.906417	0.321865	0.659792	0.617651	0.136035	0.727906	1.54491	0.169557	1.27668	0.24741
ncbi_112748742	ncbi_112748742	0.00397697	0	0.00204565	0.00109555	0	0	0	0	0	0	0	0
ncbi_112748744	ncbi_112748744	0.0682236	0.052282	0.0744753	0.0313848	0.0345531	0.0930966	0.0133667	0.0995534	0.05571	0	0.0860615	0.0154187
ncbi_112748770	ncbi_112748770	0.00219335	0	0.00489286	0	0.00458442	0	0	0	0.0115449	0	0.0213234	0.00584693
ncbi_112748790	ncbi_112748790	0	0.0135854	0	0.00287816	0.00321475	0	0.00346071	0	0.0278341	0.071	0	0
ncbi_112748869	ncbi_112748869	0.00278251	0	0.00604003	0.0120254	0.00363843	0.00725594	0.0111613	0	0	0	0	0.0211892
ncbi_112748974	ncbi_112748974	0.154737	0.170659	0.149608	0.133646	0.144604	0.142889	0.120313	0.273786	0.279655	0	0.162349	0.10237
ncbi_112747869	ncbi_112747869	0	0	0.00184149	0	0	0	0	0	0	0	0	0
ncbi_112749035	ncbi_112749035	0.0322335	0.0211133	0.0315904	0.0490277	0.0460506	0.0406276	0.0393771	0	0.0826172	0.0630477	0.0210232	0.0384566
ncbi_112749038	ncbi_112749038	0.00652861	0.0126041	0.010618	0.0042864	0.00828507	0.0077194	0.00120052	0.0557538	0.033833	0	0	0
ncbi_112749043	ncbi_112749043	0.2539	0.213185	0.20282	0.119882	0.19313	0.0532591	0.0682823	0.838237	0.564778	0.0503747	0.384515	0.0703595
ncbi_112749179	ncbi_112749179	0.000830256	0.00653937	0	0	0	0	0	0	0	0	0	0
ncbi_112749188	ncbi_112749188	0.000916703	0.00330437	0.00397867	0.00652996	0.00817009	0.0112923	0.00168239	0	0	0	0.0170641	0
ncbi_112749233	ncbi_112749233	0.00576394	0.0121373	0.00521182	0.00162498	0.00391324	0.00579522	0	0.0575718	0	0	0.0198731	0
ncbi_112749482	ncbi_112749482	0	0.00593191	0.00307921	0.00598286	0	0	0	0	0	0	0	0
ncbi_112749499	ncbi_112749499	0.0276773	0.0419602	0.0244755	0.0401205	0.0311862	0.0224681	0.0447996	0.00910755	0.0457312	0.269539	0.00804681	0.0983613
ncbi_112749507	ncbi_112749507	0.0796016	0.0874115	0.060142	0.0883464	0.0808027	0.0981608	0.136736	0.104716	0.146516	0	0.0626024	0.057666
ncbi_112749512	ncbi_112749512	0	0	0.00363338	0	0.0036863	0.0145902	0.00201506	0	0.0224366	0	0	0
ncbi_112749516	ncbi_112749516	0.0578605	0.0771421	0.074359	0.0548825	0.0697151	0.0906721	0.0358309	0.0950799	0.199556	0	0.077273	0.0142361
ncbi_112749537	ncbi_112749537	0.0139941	0.0175492	0.00516911	0.00838244	0.00488019	0	0.00881564	0	0.0149205	0.0266894	0.0195741	0.550982
ncbi_112746891	ncbi_112746891	0	0	0.00166466	0	0	0	0.00232752	0	0	0	0	0
ncbi_112749542	ncbi_112749542	0.877976	0.80981	0.862804	0.625798	0.821889	0.609193	0.851515	0.594041	0.542181	0.854429	0.779538	0.715681
ncbi_112749550	ncbi_112749550	0.0192895	0.0268679	0.0291776	0.0328924	0.028123	0.0424713	0.0209423	0	0.0209197	0	0.0660699	0
ncbi_112749594	ncbi_112749594	0.00185192	0.00296389	0	0	0	0	0	0	0	0	0	0
ncbi_112749622	ncbi_112749622	0.0217595	0.0280923	0.0245162	0.00737828	0.0145037	0.019257	0.00722167	0.0764062	0.0353458	0	0.0309812	0
ncbi_112749639	ncbi_112749639	0.0506598	0.0649551	0.0607673	0.0247728	0.0704944	0.0822444	0.0167609	0.076317	0.0989248	0.0573608	0.0915256	0.0207072
ncbi_112749640	ncbi_112749640	0.00169857	0	0.00098864	0.00155654	0.0036935	0	0.00409667	0	0	0	0	0
ncbi_112749675	ncbi_112749675	0.0153931	0.0155451	0.0164654	0.0205531	0.0247099	0.00714197	0.0303232	0.0836638	0	0	0.00960748	0
ncbi_112749686	ncbi_112749686	0.000733828	0	0.00180405	0.00193817	0	0.00256101	0	0	0	0	0	0
ncbi_112749707	ncbi_112749707	0.009771	0.0249132	0.00876298	0.0217501	0.0089836	0.00888439	0.0255821	0	0.00737617	0.0755116	0	0.0353062
ncbi_112749715	ncbi_112749715	0.00110799	0.00606141	0.00239228	0.00232702	0	0	0	0	0.00912126	0	0	0
ncbi_112746910	ncbi_112746910	0	0	0.00198465	0	0.00379734	0	0	0	0	0	0	0
ncbi_112749718	ncbi_112749718	0.069716	0.0561001	0.0608021	0.0521946	0.0660426	0.0757286	0.0228464	0.0258845	0.0260543	0.0819049	0.061227	0.0826126
ncbi_112749738	ncbi_112749738	0.0141296	0.00533475	0.00491493	0.00554915	0.012345	0.0123707	0.00639024	0	0	0	0	0.011239
ncbi_112749755	ncbi_112749755	0.125329	0.162164	0.128486	0.0786801	0.118135	0.119154	0.0244291	0.100352	0.115396	0.287978	0.131062	0.0720535
ncbi_112749763	ncbi_112749763	0.0406192	0.0498552	0.0472165	0.0262895	0.0472103	0.0687988	0.00709707	0	0.0740325	0	0.032771	0.0144706
ncbi_112749764	ncbi_112749764	0.00308759	0	0.00634853	0	0	0.00936719	0	0	0	0	0	0
ncbi_112749776	ncbi_112749776	0.00160316	0.0052818	0.000837567	0.00690668	0.0100629	0.0257089	0.00348728	0	0	0	0	0.00614202
ncbi_112749800	ncbi_112749800	0.0114782	0.0155006	0.0156639	0.0129223	0.0153493	0.00916872	0.0106468	0	0	0	0.0151077	0.00651254
ncbi_112748038	ncbi_112748038	0	0	0.00190453	0.00250169	0	0.00503478	0.00110319	0	0	0	0	0.0127198
ncbi_112749818	ncbi_112749818	0.0874859	0.057057	0.0956672	0.0691621	0.0866279	0.0533121	0.0468593	0.0521957	0.0756439	0.0878947	0.0630982	0.126931
ncbi_112749820	ncbi_112749820	0	0.00487644	0	0	0	0	0	0	0	0	0	0
ncbi_112749828	ncbi_112749828	0.0182963	0.0322414	0.0384688	0.0128702	0.0196309	0.0411071	0.00486446	0.0976282	0.109829	0.0554939	0.011577	0
ncbi_112749908	ncbi_112749908	0.0185258	0.0252363	0.027851	0.00724183	0.0214463	0.0387853	0.0164157	0.0212502	0.0577834	0.0736675	0.0627468	0.00703503
ncbi_112746928	ncbi_112746928	0	0	0	0	0	0	0.00185788	0	0	0	0	0
ncbi_112750066	ncbi_112750066	0.0226385	0.0316002	0.0361416	0.0196561	0.0295178	0.0134837	0.0225179	0.111393	0.0601915	0.119329	0.0314292	0
ncbi_112750115	ncbi_112750115	0.0809827	0.0545813	0.103409	0.106416	0.0915059	0.0524624	0.0875814	0.0583355	0.122562	0.0945115	0.0768343	0.0505196
ncbi_112750172	ncbi_112750172	0.0737295	0.0309673	0.0682186	0.0796374	0.0670117	0.0835612	0.0831198	0.0715517	0.08455	0	0.0955205	0.0320375
ncbi_112750215	ncbi_112750215	0.00665044	0.0140491	0.00890049	0.00298736	0.00385344	0.00579041	0.00121717	0	0	0.013274	0	0.0230103
ncbi_112750230	ncbi_112750230	0.011122	0.0118913	0.00449912	0.00315964	0	0.0079051	0.00476646	0.00976784	0.0408944	0	0	0
ncbi_112750236	ncbi_112750236	0.0238657	0.0366186	0.0253591	0.0186293	0.02539	0.0138818	0.00767996	0.09106	0.0404856	0.040793	0.014819	0.0624796
ncbi_112750307	ncbi_112750307	0.140149	0.16876	0.147937	0.0862117	0.0862097	0.141693	0.0728996	0.262858	0.327871	0.0429839	0.352076	0.0615577
ncbi_112750308	ncbi_112750308	0	0.00661387	0.000766119	0.00170053	0	0	0	0	0	0	0	0
ncbi_112750352	ncbi_112750352	0.00171427	0	0	0	0	0	0	0	0	0	0	0
ncbi_112750369	ncbi_112750369	0.0135319	0.0148816	0.00905449	0.0148016	0.00556921	0.00885762	0.0172294	0.0117702	0	0	0.0195078	0.0131444
ncbi_112750381	ncbi_112750381	0.0123949	0	0.0209954	0.0079145	0.00388311	0.0141419	0.00750236	0	0.0556557	0	0.0207527	0
ncbi_112750396	ncbi_112750396	0.00393093	0	0.00139125	0.000694099	0	0	0	0	0	0	0	0
ncbi_112750435	ncbi_112750435	0.0745588	0.0741825	0.0825485	0.0983614	0.082706	0.036802	0.0771739	0	0.0404732	0	0.0480412	0.114524
ncbi_112748672	ncbi_112748672	0.00326324	0.0114671	0.00782223	0.0173239	0.00766382	0.00739554	0.0107422	0	0.00665768	0	0.0283164	0.0162526
ncbi_112750469	ncbi_112750469	0	0	0	0	0	0.00492645	0	0	0	0	0	0
ncbi_112750491	ncbi_112750491	0.00192395	0	0.00529394	0.00257992	0	0	0.00464518	0	0	0	0	0
ncbi_112750523	ncbi_112750523	0	0.0059264	0	0	0	0	0	0	0	0	0	0
ncbi_112750529	ncbi_112750529	0.0225595	0.0106305	0.0211914	0.0038759	0.00741846	0.00361873	0.00869666	0	0.0246063	0.0102435	0.0250451	0.0227069
ncbi_112750536	ncbi_112750536	0.106148	0.0945582	0.118939	0.0655566	0.104578	0.203898	0.0349405	0.197284	0.239156	0.0230455	0.0910023	0.0490067
ncbi_112747121	ncbi_112747121	0.00214823	0	0	0	0	0	0	0	0	0	0	0
ncbi_112750539	ncbi_112750539	0.0908673	0.153366	0.12287	0.0538399	0.104686	0.123139	0.0271098	0.0768221	0.140965	0.0493279	0.129771	0.0841027
ncbi_112748872	ncbi_112748872	0.00264638	0	0	0	0.0038931	0	0	0	0	0	0	0.0123825
ncbi_112750670	ncbi_112750670	0.0394741	0.0195716	0.0324603	0.00884467	0.01423	0.0149858	0.00946008	0.105829	0.059456	0.101859	0.0261904	0
ncbi_112750686	ncbi_112750686	0.00190542	0	0.00484356	0.00658919	0	0.00755251	0.00300352	0	0.00718781	0	0	0
ncbi_112750699	ncbi_112750699	0.00816217	0.0058719	0.0124948	0.000956268	0.0213589	0	0.00235006	0	0.00551058	0	0	0
ncbi_112750829	ncbi_112750829	0	0	0	0	0	0	0	0	0.0141963	0	0	0
ncbi_112750832	ncbi_112750832	0.418848	0.340998	0.414428	0.560228	0.423212	0.349457	0.590916	0.328362	0.368706	0.313239	0.148744	0.505658
ncbi_112750834	ncbi_112750834	0.00325218	0	0	0.00197487	0	0	0	0	0	0	0	0
ncbi_112750862	ncbi_112750862	0.00453617	0.0124001	0.00266816	0.00137361	0	0	0	0	0	0	0	0
ncbi_112750864	ncbi_112750864	0.30933	0.270201	0.321424	0.275827	0.244459	0.330586	0.335686	0.25904	0.187696	0.280883	0.233575	0.308382
ncbi_112750865	ncbi_112750865	0	0	0	0	0	0.00328894	0	0	0	0	0	0
ncbi_112750898	ncbi_112750898	0.196218	0.245373	0.238044	0.106242	0.228835	0.189465	0.0540224	0.176147	0.36805	0.0959672	0.244295	0.274143
ncbi_112750962	ncbi_112750962	0	0	0	0	0	0	0	0	0.0269902	0	0	0
ncbi_112751028	ncbi_112751028	0.0299607	0.0515107	0.0403339	0.0252583	0.0423081	0.034945	0.0190806	0.00967859	0.0215475	0.024044	0.032175	0
ncbi_112751127	ncbi_112751127	0.945549	0.829483	1.01031	0.397928	0.764601	0.743889	0.277692	1.37875	2.24602	0.646697	0.972605	0.634396
ncbi_112751131	ncbi_112751131	0.287698	0.2395	0.25793	0.478046	0.216324	0.186483	0.377848	0.213867	0.188651	0.42873	0.193083	0.310312
ncbi_112751179	ncbi_112751179	0.115626	0.169655	0.0979635	0.12022	0.0710419	0.113133	0.100732	0.17522	0.202143	0.126223	0.0626411	0.113333
ncbi_112751196	ncbi_112751196	0.0173279	0.0313642	0.0185712	0.00938492	0.0283356	0.0204838	0.0156615	0.0106867	0.0310718	0	0.0393927	0.0288925
ncbi_112751219	ncbi_112751219	0.0412741	0.0302447	0.042909	0.0171199	0.0275822	0.054756	0.0189927	0.0757285	0.0223839	0.139069	0.0763624	0.0528719
ncbi_112751232	ncbi_112751232	0.0137967	0.0198039	0.00375183	0	0.00409989	0.0336272	0.00120537	0	0.104765	0	0	0
ncbi_112751247	ncbi_112751247	0.00117261	0.00445617	0	0	0.00370981	0	0	0.0199966	0	0	0	0
ncbi_112751302	ncbi_112751302	0.00308953	0.0128325	0.00606163	0.00556858	0.00339206	0	0.00370885	0	0	0	0	0
ncbi_112751310	ncbi_112751310	0.27307	0.220976	0.283255	0.275538	0.258566	0.361427	0.260847	0.212367	0.300688	0.464963	0.171974	0.241784
ncbi_112751321	ncbi_112751321	0.00715607	0	0.00588491	0.0141466	0.0198509	0.0296737	0.00968095	0	0.00816659	0	0.0336906	0.0152586
ncbi_112751335	ncbi_112751335	0.00905638	0	0.0118597	0.00830679	0.00437243	0.0226362	0.010248	0	0	0	0	0.189017
ncbi_112751337	ncbi_112751337	0.192991	0.154141	0.227256	0.160308	0.171493	0.193811	0.166199	0.141247	0.0547959	0.120931	0.205676	0.0555645
ncbi_112751356	ncbi_112751356	0	0	0.00171522	0.00124324	0	0	0.00203673	0	0	0	0	0
ncbi_112747251	ncbi_112747251	0.000987237	0	0	0	0	0	0	0	0.00694101	0	0	0
ncbi_112749286	ncbi_112749286	0.00099534	0.00588272	0.00194834	0.00310829	0.00228736	0.00812713	0.00120125	0	0.0152464	0	0.00960748	0
ncbi_112751690	ncbi_112751690	0	0	0	0	0	0	0	0	0	0	0.00804681	0
ncbi_112751699	ncbi_112751699	0	0	0.00193619	0	0	0	0	0	0	0	0	0
ncbi_112751704	ncbi_112751704	0.0836128	0.0740458	0.0693207	0.0821986	0.122337	0.0763238	0.0490496	0.141508	0.183946	0.0877057	0.0795931	0
ncbi_112751715	ncbi_112751715	0.0232886	0.0293716	0.0285231	0.0395518	0.014014	0.0346972	0.0399767	0	0.0076915	0.0266894	0	0.0200136
ncbi_112751745	ncbi_112751745	0.0513009	0.0701829	0.0347426	0.0233951	0.0279837	0.049256	0.000966092	0	0.0159562	0	0.039975	0.0588326
ncbi_112751764	ncbi_112751764	0.0231248	0.0519593	0.0232375	0.0138695	0.0296941	0.023187	0.00719152	0.0362161	0.029531	0	0.0528452	0.0262781
ncbi_112751770	ncbi_112751770	0.47102	0.444314	0.43628	0.346531	0.448218	0.607373	0.26424	0.559027	0.54689	0.402265	0.326384	0.348597
ncbi_112751782	ncbi_112751782	0.00440965	0	0.00185616	0.00187193	0.00309252	0.00230946	0	0	0	0	0	0
ncbi_112751809	ncbi_112751809	0.0539442	0.0218436	0.0544785	0.0560477	0.0482439	0.0823795	0.0750976	0.0251397	0.0897924	0.0669972	0.0319164	0.0190696
ncbi_112751818	ncbi_112751818	0.00643016	0.00572195	0.00335738	0.00260122	0.0209669	0.00417284	0.00261913	0	0.0162748	0.0395718	0.0361837	0
ncbi_112751836	ncbi_112751836	0.166693	0.147589	0.172887	0.0772211	0.155781	0.137926	0.0367214	0.300256	0.276666	0.107659	0.255757	0.0132107
ncbi_112751857	ncbi_112751857	0.105469	0.0673341	0.0883194	0.0445217	0.0659054	0.0463377	0.0683467	0.0800717	0.0143721	0.0194587	0.069633	0.0997267
ncbi_112751868	ncbi_112751868	0.00359216	0	0	0.00127901	0	0	0	0	0.00838233	0	0.0273325	0
ncbi_112751912	ncbi_112751912	0.0472471	0.01771	0.0462429	0.016588	0.0340447	0.0511272	0.0313674	0.0721898	0.0626896	0.0414372	0.101728	0
ncbi_112751919	ncbi_112751919	0.00319811	0.00355254	0.00387167	0.00723746	0	0	0.00391048	0	0	0	0.0126641	0.00667268
ncbi_112751920	ncbi_112751920	0.085741	0.0460474	0.0544829	0.103437	0.0900265	0.0567529	0.0980223	0.00976784	0.0819097	0.0589722	0.127361	0.0402262
ncbi_112751921	ncbi_112751921	0.0198595	0.0145745	0.0258343	0.0282029	0.0164953	0.0114242	0.0200224	0	0.108815	0	0.0497912	0.040621
ncbi_112751946	ncbi_112751946	0.348894	0.37685	0.350919	0.12808	0.266244	0.275056	0.0758453	0.519328	0.408926	0.309512	0.617351	0.164045
ncbi_112751966	ncbi_112751966	0.0227397	0.00919528	0.0215543	0.0248309	0	0.024398	0.0147569	0	0.0847725	0	0	0.0176504
ncbi_112752026	ncbi_112752026	0.194595	0.233135	0.198664	0.135167	0.236536	0.269344	0.12854	0.0450775	0.12531	0.144572	0.176392	0.236624
ncbi_112752027	ncbi_112752027	0.0415394	0.0378443	0.0507703	0.0221758	0.0374858	0.0552003	0.0119842	0.068103	0.01369	0.0573608	0	0.0477652
ncbi_112752038	ncbi_112752038	0.015744	0.0209682	0.0181228	0.00437365	0.0114075	0.00847462	0.00501074	0	0.0674618	0	0.0126641	0
ncbi_112752044	ncbi_112752044	0.00216182	0	0.00307873	0.00405435	0	0	0	0	0	0	0.00669477	0
ncbi_112752060	ncbi_112752060	0.0467295	0.036929	0.0689769	0.0440024	0.0551019	0.0259213	0.0398126	0.0292966	0.12201	0.0609886	0.0512544	0.0819729
ncbi_112754316	ncbi_112754316	0	0	0.00698871	0	0	0	0	0	0	0	0	0
ncbi_112754324	ncbi_112754324	0.0597689	0.0415963	0.0517131	0.0411294	0.0478016	0.0454781	0.0547003	0.0321982	0.048169	0.0841343	0.0497898	0.0573028
ncbi_112754325	ncbi_112754325	0.0535179	0.0335527	0.0468213	0.0414957	0.0585941	0.0384478	0.0700608	0.0537916	0.0752846	0	0.0203239	0.0443029
ncbi_112756576	ncbi_112756576	0.00556862	0	0.00414486	0	0	0	0	0.0388386	0	0	0	0
ncbi_112759006	ncbi_112759006	0.00256614	0.00545786	0.00110043	0	0	0	0.00166015	0	0	0	0	0
ncbi_112754349	ncbi_112754349	0.104579	0.127427	0.107263	0.108337	0.0798454	0.0795754	0.125352	0.0634597	0.148827	0.0490851	0.0450034	0.0716503
ncbi_112758399	ncbi_112758399	0.00515555	0	0.00657491	0.00434045	0	0.0104072	0	0	0.0472683	0	0.0272819	0
ncbi_112758897	ncbi_112758897	0.181435	0.153002	0.181131	0.0753428	0.156273	0.0680633	0.0454249	0.47	0.255434	0.12655	0.199799	0.0388783
ncbi_112757942	ncbi_112757942	0.00895542	0.00460065	0.00360829	0.00560348	0	0	0.00762461	0	0	0	0	0
ncbi_112754571	ncbi_112754571	0	0.00715084	0	0.00262107	0	0	0	0	0	0	0	0
ncbi_112756423	ncbi_112756423	0.00755705	0.00949297	0.0170153	0	0	0.00530942	0.00606877	0	0	0	0.0117627	0
ncbi_112754875	ncbi_112754875	0.0173837	0.0366695	0.0175567	0.0381067	0.0176952	0.0250512	0.0437956	0	0.00694101	0	0.0309269	0.196969
ncbi_112758945	ncbi_112758945	0.0283131	0	0.0176868	0.021258	0.0274164	0.0118337	0.0201099	0.0167184	0	0	0	0
ncbi_112755710	ncbi_112755710	0.0333068	0.0331928	0.0387957	0.0387424	0.041927	0.0303892	0.037597	0.013895	0	0.050298	0.0155566	0.0221507
ncbi_112754408	ncbi_112754408	0	0	0.00189678	0	0	0	0	0	0	0	0	0
ncbi_112754542	ncbi_112754542	0	0	0	0	0	0	0	0	0.0183063	0	0	0
ncbi_112758955	ncbi_112758955	0.00174937	0	0	0	0	0	0	0	0	0	0	0
ncbi_112758016	ncbi_112758016	0.0020136	0	0.00105556	0	0	0	0	0	0	0	0	0.0267262
ncbi_112758322	ncbi_112758322	0.00159229	0.00568375	0.0031715	0.00206742	0.0182045	0	0.00383327	0.0314806	0	0	0	0
ncbi_112755032	ncbi_112755032	0.0988138	0.0622887	0.0998441	0.109968	0.0940543	0.0940702	0.109129	0.0748979	0.138196	0.175004	0.104552	0.142879
ncbi_112758930	ncbi_112758930	0	0	0.000737761	0	0	0	0	0	0	0	0	0
ncbi_112758858	ncbi_112758858	0	0	0.000947907	0	0	0.00376658	0.00112429	0	0	0	0	0
ncbi_112758332	ncbi_112758332	0.0101602	0	0.00937493	0.00719968	0.00707021	0.00427633	0.00282949	0.0492476	0	0	0.00989268	0.0226045
ncbi_112758816	ncbi_112758816	0	0	0.00265929	0.00138095	0.00403429	0.00458143	0	0	0	0	0	0
ncbi_112756335	ncbi_112756335	0.026925	0.020909	0.0142354	0.0214528	0.0200208	0.0143051	0.0142925	0	0.0408225	0.0574449	0.019047	0.032285
ncbi_112758534	ncbi_112758534	0	0	0.00145196	0	0	0	0	0	0	0	0	0
ncbi_112756695	ncbi_112756695	0.00846552	0	0.0108741	0.0109538	0.00675929	0.00528233	0.0158314	0	0	0.0444959	0	0.0258158
ncbi_112755225	ncbi_112755225	0.0083203	0	0.00882064	0.00136017	0.00316101	0.0250813	0.00148275	0.0367501	0.0395193	0	0.0170281	0
ncbi_112756406	ncbi_112756406	0.110853	0.103489	0.100083	0.0580273	0.0496341	0.055281	0.0344349	0.148101	0.196476	0.133057	0.131228	0.0407841
ncbi_112756336	ncbi_112756336	0.0108215	0.0121143	0.0078201	0.00859392	0.00291495	0	0.00384298	0	0	0	0	0.0524658
ncbi_112758177	ncbi_112758177	0.0520689	0.0124711	0.0546725	0.01149	0.0272234	0.00981809	0.013509	0.299832	0.0999708	0.0763446	0.031052	0
ncbi_112759063	ncbi_112759063	0	0	0.00188051	0	0	0	0	0	0	0	0	0
ncbi_112756323	ncbi_112756323	0.277987	0.249437	0.219498	0.0934285	0.18011	0.125454	0.0555736	0.37374	0.23259	0.0321352	0.405356	0.124912
ncbi_112756349	ncbi_112756349	0.00763026	0.00380781	0.00797317	0.012376	0.0102374	0.01445	0.00875805	0	0.00737617	0.090373	0	0.0211892
ncbi_112758052	ncbi_112758052	0.0267202	0.0397214	0.0354726	0.0281049	0.037456	0.0205245	0.0400281	0	0.0281333	0	0	0.0190696
ncbi_112756367	ncbi_112756367	0.0200319	0.0337504	0.0138784	0.0192602	0.00993575	0.00485204	0.0340938	0	0	0	0.0168432	0.0262374
ncbi_112756374	ncbi_112756374	0.026486	0.0531201	0.0335731	0.0379045	0.0791957	0.019849	0.0358506	0.0188754	0.0174201	0	0.0515405	0.0237056
ncbi_112756426	ncbi_112756426	0.0325866	0.0411172	0.0220066	0.0132548	0.0264773	0.0369718	0.00832406	0.0235736	0.133165	0	0.0490096	0
ncbi_112756528	ncbi_112756528	0.00448425	0.0150241	0.00628171	0.00656055	0.0171157	0	0.00217457	0	0	0	0.0151191	0
ncbi_112758257	ncbi_112758257	0.0304767	0.0231756	0.0224406	0.0117676	0.0228429	0.0247659	0.0161247	0	0	0	0	0.032009
ncbi_112756474	ncbi_112756474	0.224689	0.236218	0.256401	0.231317	0.173958	0.223067	0.197163	0.257667	0.311498	0.446969	0.14984	0.337073
ncbi_112756481	ncbi_112756481	0.0101785	0.00439332	0.00905554	0.0056	0	0.00591174	0.0113864	0	0.00737617	0	0.0429014	0
ncbi_112758162	ncbi_112758162	0.189352	0.144184	0.250584	0.0959956	0.153611	0.281015	0.0483617	0.171261	0.180484	0.013274	0.203749	0.155646
ncbi_112758436	ncbi_112758436	0.00815093	0.0203159	0.0245889	0.014113	0.0218658	0.0083427	0.0142635	0	0.00582057	0.0107225	0	0.0423406
ncbi_112758820	ncbi_112758820	0	0	0.00151696	0	0	0	0	0	0	0	0	0
ncbi_112757053	ncbi_112757053	0.253932	0.177547	0.24732	0.23842	0.243734	0.223028	0.213175	0.256497	0.382868	0.360411	0.174317	0.325418
ncbi_112757396	ncbi_112757396	0	0.00883854	0	0.00291183	0	0	0.00117049	0	0.00641618	0	0	0
ncbi_112757529	ncbi_112757529	0	0.00351829	0	0.00568966	0.00406683	0	0.00233651	0	0.0244883	0	0	0
ncbi_112758440	ncbi_112758440	0.032973	0	0.0173311	0.012412	0.0100438	0.0132619	0.00715849	0	0	0	0	0.0181503
ncbi_112758110	ncbi_112758110	0.0044697	0	0.00179277	0.0014574	0.003741	0	0.00103875	0	0	0	0	0
[truncated: 629 more rows]
