# Supplementary material for: scRNA-seq Reveals the Mechanism of Fatty Acid Desaturase 2 Mutation to Repress Leaf Growth in Peanut (Arachis hypogaea L.)
Source: Cells. 2023 Sep 19;12(18):2305. doi: 10.3390/cells12182305 (PMC10527976; doi:10.3390/cells12182305)
Supplement: Supplementary file 1 [file cells-12-02305-s001.zip › Table S8 All DEGs in each cluster.xlsx]

## Sheet: Sheet1
Target Cluster	Gene ID	Gene Name	Target_Cluster_mean	Other_Cluster_mean	Log2FC	Pvalue	Qvalue	Description	KEGG_A_class	KEGG_B_class	Pathway	K_ID	GO Component	GO Function	GO Process
0	ncbi_112791521	ncbi_112791521	3.62004	1.24879	1.53548	0	0	PREDICTED: histone H3.2 [Musa acuminata subsp. malaccensis] [Musa acuminata]	-	-	-	-	GO:0043231//intracellular membrane-bounded organelle;GO:0043232//intracellular non-membrane-bounded organelle	GO:0003676//nucleic acid binding;GO:0046983//protein dimerization activity	-
0	ncbi_112733555	ncbi_112733555	3.64755	1.29832	1.49028	0	0	PREDICTED: histone H3.2 [Musa acuminata subsp. malaccensis] [Musa acuminata]	-	-	-	-	GO:0043231//intracellular membrane-bounded organelle;GO:0043232//intracellular non-membrane-bounded organelle	GO:0003676//nucleic acid binding;GO:0046983//protein dimerization activity	-
0	ncbi_112736623	ncbi_112736623	8.19223	3.0977	1.40306	0	0	PREDICTED: heat shock cognate 70 kDa protein 2 [Arachis duranensis]	Genetic Information Processing;Cellular Processes;Genetic Information Processing	Folding, sorting and degradation;Transport and catabolism;Transcription	ko04141//Protein processing in endoplasmic reticulum;ko04144//Endocytosis;ko03040//Spliceosome	K03283;K03283;K03283	-	-	-
0	ncbi_112733528	ncbi_112733528	7.87278	3.06095	1.36289	0	0	PREDICTED: 17.3 kDa class I heat shock protein-like [Arachis ipaensis]	Genetic Information Processing	Folding, sorting and degradation	ko04141//Protein processing in endoplasmic reticulum	K13993	-	-	-
0	ncbi_112723218	ncbi_112723218	4.08091	1.58982	1.36003	0	0	PREDICTED: pathogenesis-related protein 2-like [Arachis ipaensis]	-	-	-	-	-	-	-
0	ncbi_112714787	ncbi_112714787	6.25522	2.47001	1.34054	0	0	PREDICTED: probable cinnamyl alcohol dehydrogenase 1 [Arachis duranensis]	Metabolism;Metabolism;Metabolism	Global and overview maps;Global and overview maps;Biosynthesis of other secondary metabolites	ko01100//Metabolic pathways;ko01110//Biosynthesis of secondary metabolites;ko00940//Phenylpropanoid biosynthesis	K00083;K00083;K00083	-	-	-
0	ncbi_112801293	ncbi_112801293	5.65526	2.2343	1.33977	0	0	PREDICTED: 12-oxophytodienoate reductase 2-like isoform X2 [Arachis duranensis]	Metabolism;Metabolism;Metabolism	Global and overview maps;Global and overview maps;Lipid metabolism	ko01100//Metabolic pathways;ko01110//Biosynthesis of secondary metabolites;ko00592//alpha-Linolenic acid metabolism	K05894;K05894;K05894	-	GO:0003824//catalytic activity;GO:0032553//ribonucleotide binding	GO:0044710//single-organism metabolic process
0	ncbi_112710809	ncbi_112710809	6.07708	2.40554	1.33702	0	0	PREDICTED: 17.3 kDa class I heat shock protein-like [Arachis duranensis]	Genetic Information Processing	Folding, sorting and degradation	ko04141//Protein processing in endoplasmic reticulum	K13993	-	-	-
0	ncbi_112791497	ncbi_112791497	3.74798	1.48924	1.33154	0	0	PREDICTED: 17.3 kDa class I heat shock protein [Arachis duranensis]	Genetic Information Processing	Folding, sorting and degradation	ko04141//Protein processing in endoplasmic reticulum	K13993	-	-	-
0	ncbi_112744836	ncbi_112744836	18.1838	7.24055	1.32848	0	0	PREDICTED: ABC transporter F family member 4-like [Arachis ipaensis]	-	-	-	-	-	-	-
0	ncbi_112787536	ncbi_112787536	6.68551	2.69668	1.30985	0	0	PREDICTED: heat shock cognate 70 kDa protein 2 [Arachis duranensis]	Genetic Information Processing;Cellular Processes;Genetic Information Processing	Folding, sorting and degradation;Transport and catabolism;Transcription	ko04141//Protein processing in endoplasmic reticulum;ko04144//Endocytosis;ko03040//Spliceosome	K03283;K03283;K03283	-	-	-
0	ncbi_112776600	ncbi_112776600	5.95991	2.41148	1.30537	0	0	PREDICTED: calvin cycle protein CP12-1, chloroplastic-like [Arachis ipaensis]	-	-	-	-	-	-	-
0	ncbi_112727801	ncbi_112727801	5.5326	2.25692	1.29361	0	0	PREDICTED: aldo-keto reductase family 4 member C9-like [Arachis duranensis]	-	-	-	-	-	GO:0003824//catalytic activity	GO:0044710//single-organism metabolic process
0	ncbi_112784034	ncbi_112784034	8.82604	3.60262	1.29272	0	0	protein RESPONSE TO LOW SULFUR 2-like [Cajanus cajan]	-	-	-	-	-	-	-
0	ncbi_112723215	ncbi_112723215	7.87314	3.21864	1.29049	0	0	PREDICTED: pathogenesis-related protein 2-like [Arachis ipaensis]	-	-	-	-	-	-	-
0	ncbi_112736609	ncbi_112736609	4.50757	1.85475	1.28113	0	0	PREDICTED: histone H2B-like [Arachis duranensis]	-	-	-	-	GO:0043231//intracellular membrane-bounded organelle;GO:0043232//intracellular non-membrane-bounded organelle	GO:0003676//nucleic acid binding;GO:0046983//protein dimerization activity	-
0	ncbi_112723236	ncbi_112723236	4.37265	1.79959	1.28084	0	0	PREDICTED: pathogenesis-related protein 2-like [Arachis ipaensis]	-	-	-	-	-	-	-
0	ncbi_112696254	ncbi_112696254	4.08543	1.68434	1.27831	0	0	PREDICTED: calmodulin-like [Arachis duranensis]	Organismal Systems;Environmental Information Processing;Environmental Information Processing	Environmental adaptation;Signal transduction;Signal transduction	ko04626//Plant-pathogen interaction;ko04016//MAPK signaling pathway - plant;ko04070//Phosphatidylinositol signaling system	K02183;K02183;K02183	-	GO:0016628//oxidoreductase activity, acting on the CH-CH group of donors, NAD or NADP as acceptor	GO:0044710//single-organism metabolic process
0	ncbi_112787272	ncbi_112787272	5.54718	2.28892	1.27708	0	0	PREDICTED: histone H2B-like [Arachis duranensis]	-	-	-	-	GO:0043231//intracellular membrane-bounded organelle;GO:0043232//intracellular non-membrane-bounded organelle	GO:0003676//nucleic acid binding;GO:0046983//protein dimerization activity	-
0	ncbi_112787256	ncbi_112787256	6.23546	2.57815	1.27416	0	0	PREDICTED: probable histone H2B.1 [Arachis duranensis]	-	-	-	-	GO:0043231//intracellular membrane-bounded organelle;GO:0043232//intracellular non-membrane-bounded organelle	GO:0003676//nucleic acid binding;GO:0046983//protein dimerization activity	-
0	ncbi_112715772	ncbi_112715772	14.7261	6.14064	1.26191	0	0	protein RESPONSE TO LOW SULFUR 2-like [Cajanus cajan]	-	-	-	-	-	-	-
0	ncbi_112748327	ncbi_112748327	4.79545	2.01855	1.24835	0	0	PREDICTED: aldo-keto reductase family 4 member C9-like [Arachis duranensis]	-	-	-	-	-	GO:0003824//catalytic activity	GO:0044710//single-organism metabolic process
0	ncbi_112698134	ncbi_112698134	6.11608	2.5995	1.23437	0	0	histone H4 [Zea mays]	-	-	-	-	GO:0005911//cell-cell junction;GO:0009536//plastid;GO:0031090//organelle membrane;GO:0043232//intracellular non-membrane-bounded organelle	GO:0003676//nucleic acid binding;GO:0046983//protein dimerization activity	GO:0034728//nucleosome organization
0	ncbi_112723216	ncbi_112723216	11.9823	5.10337	1.23138	0	0	PREDICTED: pathogenesis-related protein 2-like [Arachis ipaensis]	-	-	-	-	-	-	-
0	ncbi_112723217	ncbi_112723217	21.6319	9.29094	1.21926	0	0	PREDICTED: pathogenesis-related protein 2-like [Arachis duranensis]	-	-	-	-	-	-	-
0	ncbi_112765072	ncbi_112765072	5.51364	2.37122	1.21738	0	0	PREDICTED: 17.9 kDa class II heat shock protein-like [Arachis duranensis]	Genetic Information Processing	Folding, sorting and degradation	ko04141//Protein processing in endoplasmic reticulum	K13993	-	-	-
0	ncbi_112723555	ncbi_112723555	5.86844	2.52462	1.21691	0	0	histone H4 [Zea mays]	-	-	-	-	GO:0005911//cell-cell junction;GO:0009536//plastid;GO:0031090//organelle membrane;GO:0043232//intracellular non-membrane-bounded organelle	GO:0003676//nucleic acid binding;GO:0046983//protein dimerization activity	GO:0034728//nucleosome organization
0	ncbi_112723219	ncbi_112723219	13.6803	5.90087	1.2131	0	0	PREDICTED: pathogenesis-related protein 2-like [Arachis ipaensis]	-	-	-	-	-	-	-
0	ncbi_112771235	ncbi_112771235	4.13518	1.78604	1.21119	0	0	PREDICTED: histone H2A [Arachis ipaensis]	-	-	-	-	GO:0043231//intracellular membrane-bounded organelle;GO:0043232//intracellular non-membrane-bounded organelle	GO:0003676//nucleic acid binding;GO:0046983//protein dimerization activity	-
0	ncbi_112797970	ncbi_112797970	5.01577	2.18194	1.20086	0	0	PREDICTED: 6-phosphogluconate dehydrogenase, decarboxylating 3 [Arachis duranensis]	Metabolism;Metabolism;Metabolism;Metabolism;Metabolism	Global and overview maps;Global and overview maps;Global and overview maps;Metabolism of other amino acids;Carbohydrate metabolism	ko01100//Metabolic pathways;ko01110//Biosynthesis of secondary metabolites;ko01200//Carbon metabolism;ko00480//Glutathione metabolism;ko00030//Pentose phosphate pathway	K00033;K00033;K00033;K00033;K00033	-	GO:0000166//nucleotide binding;GO:0016614//oxidoreductase activity, acting on CH-OH group of donors;GO:0048037//cofactor binding	GO:0006739//NADP metabolic process
0	ncbi_112737737	ncbi_112737737	5.57673	2.43561	1.19514	0	0	PREDICTED: histone H1-like, partial [Arachis ipaensis]	-	-	-	-	-	-	-
0	ncbi_112736608	ncbi_112736608	5.34131	2.34932	1.18495	0	0	PREDICTED: probable histone H2B.1 [Arachis duranensis]	-	-	-	-	GO:0043231//intracellular membrane-bounded organelle;GO:0043232//intracellular non-membrane-bounded organelle	GO:0003676//nucleic acid binding;GO:0046983//protein dimerization activity	-
0	ncbi_112789358	ncbi_112789358	5.59715	2.48017	1.17425	0	0	PREDICTED: heat shock 22 kDa protein, mitochondrial isoform X1 [Arachis duranensis]	Genetic Information Processing	Folding, sorting and degradation	ko04141//Protein processing in endoplasmic reticulum	K13993	-	-	-
0	ncbi_112736735	ncbi_112736735	6.92641	3.08195	1.16826	0	0	PREDICTED: histone H1-like, partial [Arachis ipaensis]	-	-	-	-	-	-	-
0	ncbi_112741226	ncbi_112741226	5.33023	2.37716	1.16496	0	0	PREDICTED: 5'-adenylylsulfate reductase 3, chloroplastic-like [Arachis ipaensis]	Metabolism	Energy metabolism	ko00920//Sulfur metabolism	K05907	-	-	-
0	ncbi_112706236	ncbi_112706236	9.58728	4.28553	1.16165	0	0	PREDICTED: AT-hook motif nuclear-localized protein 17-like [Arachis duranensis]	-	-	-	-	-	-	-
0	ncbi_112723214	ncbi_112723214	11.7783	5.29173	1.15432	0	0	PREDICTED: pathogenesis-related protein 2-like [Arachis ipaensis]	-	-	-	-	-	-	-
0	ncbi_112703541	ncbi_112703541	4.39469	1.98121	1.14938	0	0	PREDICTED: pathogenesis-related protein 2-like [Arachis duranensis]	-	-	-	-	-	-	-
0	ncbi_112703527	ncbi_112703527	9.22496	4.17348	1.14429	0	0	PREDICTED: pathogenesis-related protein 2-like [Arachis duranensis]	-	-	-	-	-	-	-
0	ncbi_112702429	ncbi_112702429	4.75464	2.15749	1.13998	0	0	PREDICTED: uncharacterized acetyltransferase At3g50280-like [Arachis duranensis]	-	-	-	-	-	GO:0016746//transferase activity, transferring acyl groups	-
0	ncbi_112712297	ncbi_112712297	9.04739	4.13979	1.12794	0	0	PREDICTED: zinc finger protein ZAT11-like [Arachis duranensis]	-	-	-	-	-	-	-
0	ncbi_112750083	ncbi_112750083	5.44446	2.49556	1.12543	0	0	PREDICTED: UDP-glycosyltransferase 74B1-like [Arachis ipaensis]	Metabolism;Metabolism;Metabolism;Metabolism	Global and overview maps;Global and overview maps;Amino acid metabolism;Biosynthesis of other secondary metabolites	ko01110//Biosynthesis of secondary metabolites;ko01210//2-Oxocarboxylic acid metabolism;ko00380//Tryptophan metabolism;ko00966//Glucosinolate biosynthesis	K11820;K11820;K11820;K11820	-	GO:0035251//UDP-glucosyltransferase activity	GO:0009617//response to bacterium;GO:0009683//indoleacetic acid metabolic process;GO:0019758//glycosinolate biosynthetic process;GO:0048588//developmental cell growth
0	ncbi_112723220	ncbi_112723220	5.19324	2.38848	1.12054	0	0	PREDICTED: pathogenesis-related protein 2-like [Arachis ipaensis]	-	-	-	-	-	-	-
0	ncbi_112802162	ncbi_112802162	5.93783	2.73189	1.12004	0	0	PREDICTED: multiprotein-bridging factor 1c-like [Arachis ipaensis]	-	-	-	-	-	GO:0003677//DNA binding	-
0	ncbi_112715058	ncbi_112715058	8.19867	3.77665	1.11828	0	0	PREDICTED: glyceraldehyde-3-phosphate dehydrogenase GAPC2, cytosolic-like [Arachis ipaensis]	Metabolism;Metabolism;Metabolism;Metabolism;Metabolism;Metabolism	Global and overview maps;Global and overview maps;Global and overview maps;Global and overview maps;Carbohydrate metabolism;Energy metabolism	ko01100//Metabolic pathways;ko01110//Biosynthesis of secondary metabolites;ko01200//Carbon metabolism;ko01230//Biosynthesis of amino acids;ko00010//Glycolysis / Gluconeogenesis;ko00710//Carbon fixation in photosynthetic organisms	K00134;K00134;K00134;K00134;K00134;K00134	-	GO:0000166//nucleotide binding;GO:0016903//oxidoreductase activity, acting on the aldehyde or oxo group of donors	GO:0044710//single-organism metabolic process
0	ncbi_112706343	ncbi_112706343	5.49536	2.53928	1.1138	0	0	PREDICTED: 17.9 kDa class II heat shock protein-like [Arachis duranensis]	Genetic Information Processing	Folding, sorting and degradation	ko04141//Protein processing in endoplasmic reticulum	K13993	-	-	-
0	ncbi_112741024	ncbi_112741024	4.50695	2.10321	1.09956	0	0	histone H4 [Zea mays]	-	-	-	-	GO:0005911//cell-cell junction;GO:0009536//plastid;GO:0031090//organelle membrane;GO:0043232//intracellular non-membrane-bounded organelle	GO:0003676//nucleic acid binding;GO:0046983//protein dimerization activity	GO:0034728//nucleosome organization
0	ncbi_112697592	ncbi_112697592	5.00642	2.35078	1.09064	0	0	PREDICTED: NAD(P)H-dependent 6'-deoxychalcone synthase-like [Arachis duranensis]	-	-	-	-	-	-	-
0	ncbi_112703534	ncbi_112703534	5.86069	2.75252	1.09032	0	0	PREDICTED: pathogenesis-related protein 2-like [Arachis duranensis]	-	-	-	-	-	-	-
0	ncbi_112727799	ncbi_112727799	13.6063	6.40902	1.08609	0	0	PREDICTED: aldo-keto reductase family 4 member C9-like [Arachis ipaensis]	-	-	-	-	-	GO:0003824//catalytic activity	GO:0044710//single-organism metabolic process
0	ncbi_112736946	ncbi_112736946	6.60337	3.12723	1.07832	0	0	PREDICTED: arginine decarboxylase [Arachis ipaensis]	Metabolism;Metabolism	Global and overview maps;Amino acid metabolism	ko01100//Metabolic pathways;ko00330//Arginine and proline metabolism	K01583;K01583	-	-	-
0	ncbi_112703564	ncbi_112703564	8.06469	3.83712	1.0716	0	0	PREDICTED: pathogenesis-related protein STH-2-like [Arachis ipaensis]	-	-	-	-	-	-	GO:0050896//response to stimulus
0	ncbi_112738368	ncbi_112738368	10.1643	4.87244	1.0608	0	0	PREDICTED: probable glutathione S-transferase [Arachis ipaensis]	Metabolism	Metabolism of other amino acids	ko00480//Glutathione metabolism	K00799	-	GO:0003824//catalytic activity	-
0	ncbi_112794410	ncbi_112794410	23.2233	11.2489	1.04578	0	0	PREDICTED: 60S ribosomal protein L10 [Glycine max]	Genetic Information Processing	Translation	ko03010//Ribosome	K02866	-	-	-
0	ncbi_112737851	ncbi_112737851	7.58129	3.6785	1.04332	0	0	PREDICTED: probable NAD(P)H dehydrogenase (quinone) FQR1-like 1 [Arachis ipaensis]	Metabolism;Metabolism	Global and overview maps;Metabolism of cofactors and vitamins	ko01110//Biosynthesis of secondary metabolites;ko00130//Ubiquinone and other terpenoid-quinone biosynthesis	K03809;K03809	-	GO:0003824//catalytic activity	GO:0006355//regulation of transcription, DNA-templated;GO:0044710//single-organism metabolic process
0	ncbi_112764215	ncbi_112764215	12.564	6.18217	1.02311	0	0	PREDICTED: aldehyde dehydrogenase family 3 member H1-like [Arachis ipaensis]	Metabolism;Metabolism;Metabolism;Metabolism;Metabolism;Metabolism;Metabolism;Metabolism;Metabolism;Metabolism;Metabolism;Metabolism;Metabolism	Global and overview maps;Global and overview maps;Carbohydrate metabolism;Carbohydrate metabolism;Lipid metabolism;Lipid metabolism;Amino acid metabolism;Amino acid metabolism;Carbohydrate metabolism;Amino acid metabolism;Metabolism of other amino acids;Amino acid metabolism;Amino acid metabolism	ko01100//Metabolic pathways;ko01110//Biosynthesis of secondary metabolites;ko00010//Glycolysis / Gluconeogenesis;ko00620//Pyruvate metabolism;ko00561//Glycerolipid metabolism;ko00071//Fatty acid degradation;ko00330//Arginine and proline metabolism;ko00280//Valine, leucine and isoleucine degradation;ko00053//Ascorbate and aldarate metabolism;ko00380//Tryptophan metabolism;ko00410//beta-Alanine met…	K00128;K00128;K00128;K00128;K00128;K00128;K00128;K00128;K00128;K00128;K00128;K00128;K00128	GO:0005911//cell-cell junction;GO:0043231//intracellular membrane-bounded organelle	GO:0016620//oxidoreductase activity, acting on the aldehyde or oxo group of donors, NAD or NADP as acceptor	GO:0044237//cellular metabolic process;GO:0044710//single-organism metabolic process;GO:0050896//response to stimulus
0	ncbi_112795922	ncbi_112795922	6.1245	3.02303	1.01859	0	0	PREDICTED: 5'-adenylylsulfate reductase 3, chloroplastic-like [Arachis duranensis]	Metabolism	Energy metabolism	ko00920//Sulfur metabolism	K05907	-	-	-
0	ncbi_112790549	ncbi_112790549	29.5852	14.657	1.01328	0	0	PREDICTED: probable glutathione S-transferase [Arachis ipaensis]	Metabolism	Metabolism of other amino acids	ko00480//Glutathione metabolism	K00799	-	GO:0003824//catalytic activity	-
0	ncbi_112726466	ncbi_112726466	8.99298	4.46084	1.01149	0	0	PREDICTED: hydroquinone glucosyltransferase-like [Arachis ipaensis]	-	-	-	-	-	GO:0016757//transferase activity, transferring glycosyl groups	-
0	ncbi_112758422	ncbi_112758422	6.33228	3.16317	1.00135	0	0	PREDICTED: hydroquinone glucosyltransferase [Arachis ipaensis]	-	-	-	-	-	GO:0016757//transferase activity, transferring glycosyl groups	-
0	ncbi_112736810	ncbi_112736810	5.94421	2.98852	0.992052	0	0	PREDICTED: endochitinase EP3-like [Arachis ipaensis]	Metabolism;Metabolism	Global and overview maps;Carbohydrate metabolism	ko01100//Metabolic pathways;ko00520//Amino sugar and nucleotide sugar metabolism	K01183;K01183	-	-	-
0	ncbi_112801291	ncbi_112801291	6.93432	3.48649	0.991981	0	0	PREDICTED: 12-oxophytodienoate reductase 2 [Glycine max]	Metabolism;Metabolism;Metabolism	Global and overview maps;Global and overview maps;Lipid metabolism	ko01100//Metabolic pathways;ko01110//Biosynthesis of secondary metabolites;ko00592//alpha-Linolenic acid metabolism	K05894;K05894;K05894	-	GO:0003824//catalytic activity;GO:0032553//ribonucleotide binding	GO:0044710//single-organism metabolic process
0	ncbi_112764769	ncbi_112764769	7.79284	3.9284	0.988206	0	0	PREDICTED: AT-hook motif nuclear-localized protein 17-like [Arachis ipaensis]	-	-	-	-	-	-	-
0	ncbi_112733954	ncbi_112733954	8.5276	4.34899	0.971458	0	0	ubiquitin-like protein [Phaseolus vulgaris]	-	-	-	-	-	-	-
0	ncbi_112723125	ncbi_112723125	5.72588	2.92222	0.970431	0	0	pathogenesis-related class 10 protein [Arachis hypogaea]	-	-	-	-	-	-	-
0	ncbi_112696356	ncbi_112696356	6.5845	3.43548	0.938563	0	0	PREDICTED: histone H3.3 isoform X1 [Daucus carota subsp. sativus] [Daucus carota]	-	-	-	-	GO:0043231//intracellular membrane-bounded organelle;GO:0043232//intracellular non-membrane-bounded organelle	GO:0003676//nucleic acid binding;GO:0046983//protein dimerization activity	GO:0006006//glucose metabolic process;GO:0006886//intracellular protein transport;GO:0034728//nucleosome organization
0	ncbi_112719857	ncbi_112719857	51.7255	27.1029	0.932428	0	0	PREDICTED: 60S ribosomal protein L10 [Glycine max]	Genetic Information Processing	Translation	ko03010//Ribosome	K02866	-	-	-
0	ncbi_112796886	ncbi_112796886	32.1984	16.9127	0.928885	0	0	PREDICTED: probable glutathione S-transferase [Arachis ipaensis]	Metabolism	Metabolism of other amino acids	ko00480//Glutathione metabolism	K00799	-	GO:0003824//catalytic activity	-
0	ncbi_112702914	ncbi_112702914	7.19384	3.7837	0.926965	0	0	PREDICTED: pathogenesis-related protein 2-like [Arachis duranensis]	-	-	-	-	-	-	-
0	ncbi_112706053	ncbi_112706053	36.0624	19.1244	0.915083	0	0	PREDICTED: aldehyde dehydrogenase family 3 member H1-like [Arachis duranensis]	Metabolism;Metabolism;Metabolism;Metabolism;Metabolism;Metabolism;Metabolism;Metabolism;Metabolism;Metabolism;Metabolism;Metabolism;Metabolism	Global and overview maps;Global and overview maps;Carbohydrate metabolism;Carbohydrate metabolism;Lipid metabolism;Lipid metabolism;Amino acid metabolism;Amino acid metabolism;Carbohydrate metabolism;Amino acid metabolism;Metabolism of other amino acids;Amino acid metabolism;Amino acid metabolism	ko01100//Metabolic pathways;ko01110//Biosynthesis of secondary metabolites;ko00010//Glycolysis / Gluconeogenesis;ko00620//Pyruvate metabolism;ko00561//Glycerolipid metabolism;ko00071//Fatty acid degradation;ko00330//Arginine and proline metabolism;ko00280//Valine, leucine and isoleucine degradation;ko00053//Ascorbate and aldarate metabolism;ko00380//Tryptophan metabolism;ko00410//beta-Alanine met…	K00128;K00128;K00128;K00128;K00128;K00128;K00128;K00128;K00128;K00128;K00128;K00128;K00128	GO:0005911//cell-cell junction;GO:0043231//intracellular membrane-bounded organelle	GO:0016620//oxidoreductase activity, acting on the aldehyde or oxo group of donors, NAD or NADP as acceptor	GO:0044237//cellular metabolic process;GO:0044710//single-organism metabolic process;GO:0050896//response to stimulus
0	ncbi_112701153	ncbi_112701153	7.86997	4.17666	0.914008	0	0	stress induced protein [Medicago truncatula]	-	-	-	-	-	-	-
0	ncbi_112748321	ncbi_112748321	11.6819	6.25336	0.901567	0	0	PREDICTED: aldo-keto reductase family 4 member C9-like [Arachis duranensis]	-	-	-	-	-	GO:0003824//catalytic activity	GO:0044710//single-organism metabolic process
0	ncbi_112791829	ncbi_112791829	9.31267	5.03195	0.888077	0	0	ubiquitin-like protein [Phaseolus vulgaris]	-	-	-	-	-	-	-
0	ncbi_112776352	ncbi_112776352	10.9281	5.94231	0.878952	0	0	PREDICTED: zinc finger protein ZAT11-like [Arachis ipaensis]	-	-	-	-	-	-	-
0	ncbi_112696940	ncbi_112696940	13.5337	7.36343	0.878109	0	0	PREDICTED: protein SRC1-like [Arachis duranensis]	-	-	-	-	-	-	-
0	ncbi_112723371	ncbi_112723371	7.48715	4.10661	0.866469	0	0	stress induced protein [Medicago truncatula]	-	-	-	-	-	-	-
0	ncbi_112696006	ncbi_112696006	15.0217	8.24765	0.864992	0	0	PREDICTED: uncharacterized protein LOC107495969 [Arachis duranensis]	-	-	-	-	-	-	-
0	ncbi_112715063	ncbi_112715063	6.74913	3.72173	0.858727	0	0	PREDICTED: uncharacterized protein LOC107468936 [Arachis duranensis]	-	-	-	-	-	-	-
0	ncbi_112695789	ncbi_112695789	14.5375	8.18729	0.828319	0	0	PREDICTED: indole-3-acetic acid-induced protein ARG2-like [Arachis duranensis]	-	-	-	-	-	-	-
0	ncbi_112723124	ncbi_112723124	11.3822	6.46134	0.816877	0	0	PREDICTED: pathogenesis-related protein STH-2-like [Arachis ipaensis]	-	-	-	-	-	-	GO:0050896//response to stimulus
0	ncbi_112734564	ncbi_112734564	14.2518	8.19666	0.79804	0	0	stress up-regulated Nod 19 protein [Medicago truncatula]	-	-	-	-	-	-	-
0	ncbi_112749846	ncbi_112749846	15.4027	9.08649	0.761383	0	0	PREDICTED: 12-oxophytodienoate reductase 2 [Glycine max]	Metabolism;Metabolism;Metabolism	Global and overview maps;Global and overview maps;Lipid metabolism	ko01100//Metabolic pathways;ko01110//Biosynthesis of secondary metabolites;ko00592//alpha-Linolenic acid metabolism	K05894;K05894;K05894	-	GO:0003824//catalytic activity;GO:0032553//ribonucleotide binding	GO:0044710//single-organism metabolic process
0	ncbi_112751520	ncbi_112751520	11.5933	6.88928	0.750862	0	0	PREDICTED: miraculin-like [Arachis ipaensis]	-	-	-	-	-	-	-
0	ncbi_112733852	ncbi_112733852	9.13854	5.44579	0.746823	0	0	PREDICTED: lysine-rich arabinogalactan protein 19-like [Vigna angularis]	-	-	-	-	-	-	-
0	ncbi_112768994	ncbi_112768994	11.5179	6.90339	0.738507	0	0	PREDICTED: endochitinase PR4-like [Arachis ipaensis]	Metabolism;Metabolism	Global and overview maps;Carbohydrate metabolism	ko01100//Metabolic pathways;ko00520//Amino sugar and nucleotide sugar metabolism	K01183;K01183	-	GO:0016798//hydrolase activity, acting on glycosyl bonds	GO:0009056//catabolic process;GO:0043170//macromolecule metabolic process;GO:0046942//carboxylic acid transport;GO:1901698//response to nitrogen compound
0	ncbi_112714985	ncbi_112714985	11.5521	6.96326	0.730326	0	0	PREDICTED: glutathione S-transferase F9-like [Arachis duranensis]	Metabolism	Metabolism of other amino acids	ko00480//Glutathione metabolism	K00799	-	-	-
0	ncbi_112776201	ncbi_112776201	22.4623	13.6629	0.717249	0	0	PREDICTED: LOW QUALITY PROTEIN: polyubiquitin-like [Cucumis sativus]	-	-	-	-	-	-	-
0	ncbi_112764500	ncbi_112764500	37.6136	22.8983	0.716017	0	0	PREDICTED: thioredoxin H-type [Arachis duranensis]	-	-	-	-	GO:0005576//extracellular region;GO:0044444//cytoplasmic part	GO:0015036//disulfide oxidoreductase activity;GO:0030234//enzyme regulator activity	GO:0009893//positive regulation of metabolic process;GO:0018904//ether metabolic process;GO:0019725//cellular homeostasis
0	ncbi_112703396	ncbi_112703396	18.3483	11.2124	0.71055	0	0	PREDICTED: cysteine-rich and transmembrane domain-containing protein A-like isoform X2 [Arachis duranensis]	-	-	-	-	-	-	-
0	ncbi_112703165	ncbi_112703165	10.0445	6.2002	0.696015	0	0	PREDICTED: calmodulin [Arachis duranensis]	Organismal Systems;Environmental Information Processing;Environmental Information Processing	Environmental adaptation;Signal transduction;Signal transduction	ko04626//Plant-pathogen interaction;ko04016//MAPK signaling pathway - plant;ko04070//Phosphatidylinositol signaling system	K02183;K02183;K02183	GO:0044444//cytoplasmic part	-	-
0	ncbi_112707165	ncbi_112707165	10.6406	6.59699	0.689704	0	0	PREDICTED: glutaredoxin-C9-like [Arachis duranensis]	-	-	-	-	-	-	GO:0044699//single-organism process
0	ncbi_112782547	ncbi_112782547	16.2775	10.1059	0.687673	0	0	PREDICTED: glutathione S-transferase F9-like [Arachis ipaensis]	Metabolism	Metabolism of other amino acids	ko00480//Glutathione metabolism	K00799	-	-	-
0	ncbi_112705597	ncbi_112705597	24.2779	15.256	0.670264	0	0	PREDICTED: thioredoxin H-type [Arachis duranensis]	-	-	-	-	GO:0005576//extracellular region;GO:0044444//cytoplasmic part	GO:0015036//disulfide oxidoreductase activity;GO:0030234//enzyme regulator activity	GO:0009893//positive regulation of metabolic process;GO:0018904//ether metabolic process;GO:0019725//cellular homeostasis
0	ncbi_112799817	ncbi_112799817	10.0181	6.34597	0.658692	0	0	PREDICTED: probable indole-3-acetic acid-amido synthetase GH3.1 [Arachis duranensis]	Environmental Information Processing	Signal transduction	ko04075//Plant hormone signal transduction	K14487	-	-	-
0	ncbi_112720548	ncbi_112720548	9.86342	6.30905	0.644666	0	0	PREDICTED: probable indole-3-acetic acid-amido synthetase GH3.1 [Arachis duranensis]	Environmental Information Processing	Signal transduction	ko04075//Plant hormone signal transduction	K14487	-	-	-
0	ncbi_112749489	ncbi_112749489	17.5851	11.3445	0.632363	0	0	PREDICTED: thioredoxin H-type [Arachis ipaensis]	-	-	-	-	GO:0005576//extracellular region;GO:0044444//cytoplasmic part	GO:0015036//disulfide oxidoreductase activity;GO:0030234//enzyme regulator activity	GO:0009893//positive regulation of metabolic process;GO:0018904//ether metabolic process;GO:0019725//cellular homeostasis
0	ncbi_112802201	ncbi_112802201	12.9444	8.65991	0.579907	0	0	PREDICTED: dehydrin DHN3-like [Arachis duranensis]	-	-	-	-	-	-	-
0	ncbi_112708169	ncbi_112708169	22.864	15.4623	0.564328	0	0	PREDICTED: protein translation factor SUI1 homolog 2 [Arachis duranensis]	Genetic Information Processing	Translation	ko03013//RNA transport	K03113	-	-	GO:0006412//translation
0	ncbi_112801225	ncbi_112801225	23.0362	15.5971	0.562626	0	0	PREDICTED: polyubiquitin isoform X1 [Pyrus x bretschneideri]	-	-	-	-	-	-	-
0	ncbi_112800768	ncbi_112800768	18.5731	12.617	0.557843	0	0	PREDICTED: thioredoxin H-type [Arachis duranensis]	-	-	-	-	GO:0005576//extracellular region;GO:0044444//cytoplasmic part	GO:0015036//disulfide oxidoreductase activity;GO:0030234//enzyme regulator activity	GO:0009893//positive regulation of metabolic process;GO:0018904//ether metabolic process;GO:0019725//cellular homeostasis
0	ncbi_112749912	ncbi_112749912	24.9004	17.4223	0.515231	0	0	PREDICTED: polyubiquitin isoform X1 [Pyrus x bretschneideri]	-	-	-	-	-	-	-
0	ncbi_112797867	ncbi_112797867	3.24191	1.36394	1.24907	1.94056e-307	1.44441e-302	PREDICTED: histone H3.2 [Musa acuminata subsp. malaccensis] [Musa acuminata]	-	-	-	-	GO:0043231//intracellular membrane-bounded organelle;GO:0043232//intracellular non-membrane-bounded organelle	GO:0003676//nucleic acid binding;GO:0046983//protein dimerization activity	-
0	ncbi_112733707	ncbi_112733707	3.5537	1.68102	1.07999	8.78334e-303	6.5377e-298	histone H4 [Zea mays]	-	-	-	-	GO:0005911//cell-cell junction;GO:0009536//plastid;GO:0031090//organelle membrane;GO:0043232//intracellular non-membrane-bounded organelle	GO:0003676//nucleic acid binding;GO:0046983//protein dimerization activity	GO:0034728//nucleosome organization
0	ncbi_112792322	ncbi_112792322	7.09036	4.20053	0.755287	2.36194e-302	1.75806e-297	PREDICTED: polygalacturonase inhibitor 2-like [Arachis duranensis]	-	-	-	-	-	-	-
0	ncbi_112789979	ncbi_112789979	5.37732	2.7052	0.99115	5.38184e-301	4.00586e-296	PREDICTED: probable NAD(P)H dehydrogenase (quinone) FQR1-like 1 [Arachis duranensis]	Metabolism;Metabolism	Global and overview maps;Metabolism of cofactors and vitamins	ko01110//Biosynthesis of secondary metabolites;ko00130//Ubiquinone and other terpenoid-quinone biosynthesis	K03809;K03809	-	-	-
0	ncbi_112769360	ncbi_112769360	23.7564	18.3796	0.370212	1.78458e-296	1.32832e-291	PREDICTED: protein translation factor SUI1 homolog 2 [Arachis duranensis]	Genetic Information Processing	Translation	ko03013//RNA transport	K03113	-	-	GO:0006412//translation
0	ncbi_112706718	ncbi_112706718	3.82301	1.734	1.14061	1.91227e-290	1.42336e-285	PREDICTED: histone H2A [Arachis duranensis]	-	-	-	-	GO:0043231//intracellular membrane-bounded organelle;GO:0043232//intracellular non-membrane-bounded organelle	GO:0003676//nucleic acid binding;GO:0046983//protein dimerization activity	-
0	ncbi_112697009	ncbi_112697009	4.36111	1.97389	1.14365	4.81263e-290	3.58219e-285	PREDICTED: short-chain type dehydrogenase/reductase-like [Arachis duranensis]	Metabolism;Metabolism;Metabolism;Metabolism;Metabolism	Global and overview maps;Global and overview maps;Lipid metabolism;Lipid metabolism;Metabolism of cofactors and vitamins	ko01100//Metabolic pathways;ko01212//Fatty acid metabolism;ko00061//Fatty acid biosynthesis;ko01040//Biosynthesis of unsaturated fatty acids;ko00780//Biotin metabolism	K00059;K00059;K00059;K00059;K00059	-	-	-
0	ncbi_112751127	ncbi_112751127	4.77258	2.22714	1.09958	1.691e-288	1.25866e-283	PREDICTED: LOB domain-containing protein 41-like isoform X1 [Arachis ipaensis]	-	-	-	-	-	-	-
0	ncbi_112706569	ncbi_112706569	6.30748	3.84587	0.713753	1.65511e-284	1.23195e-279	PREDICTED: endochitinase PR4-like [Arachis duranensis]	Metabolism;Metabolism	Global and overview maps;Carbohydrate metabolism	ko01100//Metabolic pathways;ko00520//Amino sugar and nucleotide sugar metabolism	K01183;K01183	-	-	-
0	ncbi_112783667	ncbi_112783667	2.80335	1.05887	1.40463	3.71079e-284	2.76205e-279	PREDICTED: glyceraldehyde-3-phosphate dehydrogenase GAPC2, cytosolic-like [Arachis ipaensis]	Metabolism;Metabolism;Metabolism;Metabolism;Metabolism;Metabolism	Global and overview maps;Global and overview maps;Global and overview maps;Global and overview maps;Carbohydrate metabolism;Energy metabolism	ko01100//Metabolic pathways;ko01110//Biosynthesis of secondary metabolites;ko01200//Carbon metabolism;ko01230//Biosynthesis of amino acids;ko00010//Glycolysis / Gluconeogenesis;ko00710//Carbon fixation in photosynthetic organisms	K00134;K00134;K00134;K00134;K00134;K00134	-	GO:0000166//nucleotide binding;GO:0016903//oxidoreductase activity, acting on the aldehyde or oxo group of donors	GO:0044710//single-organism metabolic process
0	ncbi_112741690	ncbi_112741690	4.88059	2.54147	0.941391	2.46309e-283	1.83335e-278	PREDICTED: ABA-responsive protein ABR17-like [Arachis ipaensis]	-	-	-	-	-	-	-
0	ncbi_112705822	ncbi_112705822	3.93738	1.70796	1.20496	1.3216e-280	9.83704e-276	PREDICTED: 5'-adenylylsulfate reductase 3, chloroplastic [Arachis ipaensis]	Metabolism	Energy metabolism	ko00920//Sulfur metabolism	K05907	-	GO:0016667//oxidoreductase activity, acting on a sulfur group of donors	GO:0006790//sulfur compound metabolic process;GO:0019725//cellular homeostasis;GO:0044710//single-organism metabolic process
0	ncbi_112788935	ncbi_112788935	4.02845	1.86893	1.10801	1.42391e-280	1.05986e-275	PREDICTED: non-symbiotic hemoglobin 1 [Arachis duranensis]	-	-	-	-	-	GO:0043169//cation binding;GO:0046906//tetrapyrrole binding	GO:0015669//gas transport
0	ncbi_112733770	ncbi_112733770	6.184	3.3432	0.887309	1.45125e-274	1.08021e-269	PREDICTED: hydroquinone glucosyltransferase-like [Arachis duranensis]	-	-	-	-	-	GO:0016757//transferase activity, transferring glycosyl groups	-
0	ncbi_112756506	ncbi_112756506	13.3429	9.59965	0.475024	7.29052e-272	5.42655e-267	PREDICTED: indole-3-acetic acid-induced protein ARG2-like [Arachis duranensis]	-	-	-	-	-	-	-
0	ncbi_112714786	ncbi_112714786	3.57991	1.55226	1.20555	2.27864e-271	1.69606e-266	PREDICTED: probable cinnamyl alcohol dehydrogenase 1 [Arachis duranensis]	Metabolism;Metabolism;Metabolism	Global and overview maps;Global and overview maps;Biosynthesis of other secondary metabolites	ko01100//Metabolic pathways;ko01110//Biosynthesis of secondary metabolites;ko00940//Phenylpropanoid biosynthesis	K00083;K00083;K00083	-	-	-
0	ncbi_112720320	ncbi_112720320	3.45428	1.45949	1.24293	5.00429e-268	3.72484e-263	PREDICTED: salicylate carboxymethyltransferase-like [Arachis duranensis]	-	-	-	-	-	GO:0016741//transferase activity, transferring one-carbon groups	GO:0008152//metabolic process
0	ncbi_112759125	ncbi_112759125	3.98295	1.79837	1.14715	1.96919e-265	1.46573e-260	PREDICTED: polyubiquitin [Arachis ipaensis]	-	-	-	-	-	-	-
0	ncbi_112698117	ncbi_112698117	3.8527	1.80611	1.09299	9.96113e-265	7.41437e-260	histone H4 [Zea mays]	-	-	-	-	GO:0005911//cell-cell junction;GO:0009536//plastid;GO:0031090//organelle membrane;GO:0043232//intracellular non-membrane-bounded organelle	GO:0003676//nucleic acid binding;GO:0046983//protein dimerization activity	GO:0034728//nucleosome organization
0	ncbi_112706905	ncbi_112706905	6.11192	3.32692	0.877437	3.70639e-264	2.75878e-259	PREDICTED: zinc finger A20 and AN1 domain-containing stress-associated protein 3-like [Arachis duranensis]	-	-	-	-	-	GO:0046872//metal ion binding	-
0	ncbi_112711734	ncbi_112711734	3.46099	1.44657	1.25855	1.49237e-263	1.11082e-258	PREDICTED: ATP sulfurylase 1, chloroplastic [Arachis duranensis]	Metabolism;Metabolism;Metabolism;Metabolism;Metabolism	Global and overview maps;Nucleotide metabolism;Energy metabolism;Metabolism of other amino acids;Biosynthesis of other secondary metabolites	ko01100//Metabolic pathways;ko00230//Purine metabolism;ko00920//Sulfur metabolism;ko00450//Selenocompound metabolism;ko00261//Monobactam biosynthesis	K13811;K13811;K13811;K13811;K13811	-	-	-
0	ncbi_112743496	ncbi_112743496	6.73637	4.00505	0.750153	1.94258e-263	1.44592e-258	PREDICTED: probable glutathione S-transferase [Arachis ipaensis]	Metabolism	Metabolism of other amino acids	ko00480//Glutathione metabolism	K00799	-	GO:0003824//catalytic activity	-
0	ncbi_112771777	ncbi_112771777	2.23353	0.790364	1.49874	1.62212e-260	1.2074e-255	PREDICTED: histone H2B-like [Arachis duranensis]	-	-	-	-	GO:0043231//intracellular membrane-bounded organelle;GO:0043232//intracellular non-membrane-bounded organelle	GO:0003676//nucleic acid binding;GO:0046983//protein dimerization activity	-
0	ncbi_112796386	ncbi_112796386	3.87826	1.85773	1.06187	4.72882e-257	3.5198e-252	PREDICTED: ABA-responsive protein ABR17-like [Arachis duranensis]	-	-	-	-	-	-	-
0	ncbi_112791637	ncbi_112791637	3.01177	1.39436	1.11101	2.04111e-256	1.51926e-251	histone H4 [Zea mays]	-	-	-	-	GO:0005911//cell-cell junction;GO:0009536//plastid;GO:0031090//organelle membrane;GO:0043232//intracellular non-membrane-bounded organelle	GO:0003676//nucleic acid binding;GO:0046983//protein dimerization activity	GO:0034728//nucleosome organization
0	ncbi_112720145	ncbi_112720145	5.37948	2.87487	0.903972	8.23594e-256	6.13026e-251	PREDICTED: serine acetyltransferase 1, chloroplastic [Arachis duranensis]	Metabolism;Metabolism;Metabolism;Metabolism;Metabolism;Metabolism	Global and overview maps;Global and overview maps;Global and overview maps;Global and overview maps;Amino acid metabolism;Energy metabolism	ko01100//Metabolic pathways;ko01110//Biosynthesis of secondary metabolites;ko01200//Carbon metabolism;ko01230//Biosynthesis of amino acids;ko00270//Cysteine and methionine metabolism;ko00920//Sulfur metabolism	K00640;K00640;K00640;K00640;K00640;K00640	GO:0044424//intracellular part	GO:0016412//serine O-acyltransferase activity	GO:0006563//L-serine metabolic process
0	ncbi_112791941	ncbi_112791941	12.8752	9.7232	0.405087	2.34294e-255	1.74392e-250	PREDICTED: extracellular ribonuclease LE-like [Arachis ipaensis]	-	-	-	-	-	GO:0016892//endoribonuclease activity, producing 3'-phosphomonoesters	GO:0090501//RNA phosphodiester bond hydrolysis
0	ncbi_112744673	ncbi_112744673	4.06428	1.87084	1.11931	1.09681e-252	8.16386e-248	PREDICTED: 6-phosphogluconate dehydrogenase, decarboxylating 3 [Arachis ipaensis]	Metabolism;Metabolism;Metabolism;Metabolism;Metabolism	Global and overview maps;Global and overview maps;Global and overview maps;Metabolism of other amino acids;Carbohydrate metabolism	ko01100//Metabolic pathways;ko01110//Biosynthesis of secondary metabolites;ko01200//Carbon metabolism;ko00480//Glutathione metabolism;ko00030//Pentose phosphate pathway	K00033;K00033;K00033;K00033;K00033	-	GO:0000166//nucleotide binding;GO:0016614//oxidoreductase activity, acting on CH-OH group of donors;GO:0048037//cofactor binding	GO:0006739//NADP metabolic process
0	ncbi_112764191	ncbi_112764191	3.98636	1.81054	1.13865	1.22167e-249	9.09328e-245	PREDICTED: 17.3 kDa class I heat shock protein-like [Arachis ipaensis]	Genetic Information Processing	Folding, sorting and degradation	ko04141//Protein processing in endoplasmic reticulum	K13993	-	-	-
0	ncbi_112789135	ncbi_112789135	4.48879	2.14362	1.06628	5.69515e-246	4.23907e-241	PREDICTED: arginine decarboxylase [Arachis duranensis]	Metabolism;Metabolism	Global and overview maps;Amino acid metabolism	ko01100//Metabolic pathways;ko00330//Arginine and proline metabolism	K01583;K01583	-	-	-
0	ncbi_112797722	ncbi_112797722	7.90362	4.92087	0.683599	7.91777e-244	5.89343e-239	PREDICTED: glycine-rich protein A3-like [Arachis duranensis]	-	-	-	-	-	-	-
0	ncbi_112727308	ncbi_112727308	4.06931	1.95626	1.05669	2.31454e-243	1.72278e-238	PREDICTED: glutathione S-transferase L3-like [Arachis ipaensis]	Metabolism	Metabolism of other amino acids	ko00480//Glutathione metabolism	K00799	-	GO:0003824//catalytic activity	-
0	ncbi_112722398	ncbi_112722398	5.80566	3.25876	0.833139	5.35595e-243	3.98659e-238	PREDICTED: uncharacterized protein LOC107632678 [Arachis ipaensis]	-	-	-	-	-	-	-
0	ncbi_112706842	ncbi_112706842	2.07511	0.724072	1.51898	1.44599e-242	1.07629e-237	PREDICTED: histone H2B-like [Arachis duranensis]	-	-	-	-	GO:0043231//intracellular membrane-bounded organelle;GO:0043232//intracellular non-membrane-bounded organelle	GO:0003676//nucleic acid binding;GO:0046983//protein dimerization activity	-
0	ncbi_112702455	ncbi_112702455	2.31036	0.844899	1.45127	5.88365e-240	4.37938e-235	PREDICTED: 18.2 kDa class I heat shock protein-like [Arachis duranensis]	Genetic Information Processing	Folding, sorting and degradation	ko04141//Protein processing in endoplasmic reticulum	K13993	-	-	-
0	ncbi_112710564	ncbi_112710564	3.17626	1.29069	1.29918	6.60431e-240	4.91578e-235	PREDICTED: calvin cycle protein CP12-1, chloroplastic-like [Arachis duranensis]	-	-	-	-	-	-	-
0	ncbi_112711567	ncbi_112711567	4.87791	2.50079	0.963879	8.94151e-240	6.65543e-235	PREDICTED: copper transport protein ATX1-like [Arachis duranensis]	-	-	-	-	-	-	-
0	ncbi_112785204	ncbi_112785204	2.84742	1.13396	1.32829	4.92141e-239	3.66316e-234	PREDICTED: probable histone H2B.3 [Arachis duranensis]	-	-	-	-	GO:0043231//intracellular membrane-bounded organelle;GO:0043232//intracellular non-membrane-bounded organelle	GO:0003676//nucleic acid binding;GO:0046983//protein dimerization activity	-
0	ncbi_112777158	ncbi_112777158	2.49997	0.987903	1.33947	5.657e-239	4.21067e-234	PREDICTED: 17.3 kDa class I heat shock protein-like [Arachis ipaensis]	Genetic Information Processing	Folding, sorting and degradation	ko04141//Protein processing in endoplasmic reticulum	K13993	-	-	-
0	ncbi_112738336	ncbi_112738336	6.39998	3.77536	0.761453	9.31803e-237	6.93569e-232	PREDICTED: cinnamoyl-CoA reductase 1-like [Arachis ipaensis]	-	-	-	-	-	GO:0048037//cofactor binding	-
0	ncbi_112754333	ncbi_112754333	5.55132	3.0339	0.871656	6.40909e-234	4.77048e-229	PREDICTED: histone H3.3 isoform X1 [Daucus carota subsp. sativus] [Daucus carota]	-	-	-	-	GO:0043231//intracellular membrane-bounded organelle;GO:0043232//intracellular non-membrane-bounded organelle	GO:0003676//nucleic acid binding;GO:0046983//protein dimerization activity	GO:0006006//glucose metabolic process;GO:0006886//intracellular protein transport;GO:0034728//nucleosome organization
0	ncbi_112764072	ncbi_112764072	2.04418	0.707798	1.53011	7.64394e-232	5.68961e-227	PREDICTED: alcohol dehydrogenase 1 [Arachis duranensis]	Metabolism;Metabolism;Metabolism;Metabolism;Metabolism;Metabolism	Global and overview maps;Global and overview maps;Carbohydrate metabolism;Lipid metabolism;Lipid metabolism;Amino acid metabolism	ko01100//Metabolic pathways;ko01110//Biosynthesis of secondary metabolites;ko00010//Glycolysis / Gluconeogenesis;ko00071//Fatty acid degradation;ko00592//alpha-Linolenic acid metabolism;ko00350//Tyrosine metabolism	K18857;K18857;K18857;K18857;K18857;K18857	-	GO:0003824//catalytic activity;GO:0046914//transition metal ion binding	GO:0044710//single-organism metabolic process
0	ncbi_112802215	ncbi_112802215	3.96267	1.87395	1.08039	1.32871e-231	9.88998e-227	PREDICTED: LOB domain-containing protein 41-like [Arachis duranensis]	-	-	-	-	-	-	-
0	ncbi_112701888	ncbi_112701888	3.04895	1.32516	1.20215	4.83214e-230	3.59671e-225	PREDICTED: pirin-like protein [Arachis duranensis]	-	-	-	-	-	-	-
0	ncbi_112803102	ncbi_112803102	6.99524	4.41831	0.662878	1.07378e-229	7.99249e-225	PREDICTED: 21 kDa protein-like [Arachis duranensis]	-	-	-	-	-	GO:0052689//carboxylic ester hydrolase activity	GO:0009892//negative regulation of metabolic process
0	ncbi_112728628	ncbi_112728628	4.93333	2.78093	0.826992	4.36918e-229	3.25211e-224	PREDICTED: sugar carrier protein C-like [Arachis ipaensis]	-	-	-	-	GO:0031224//intrinsic component of membrane	GO:0022857//transmembrane transporter activity	GO:0044763//single-organism cellular process;GO:0051234//establishment of localization
0	ncbi_112791787	ncbi_112791787	9.20729	6.21774	0.566387	2.7653e-228	2.0583e-223	ADP-ribosylation factor, partial [Salvia miltiorrhiza]	Cellular Processes	Transport and catabolism	ko04144//Endocytosis	K07937	GO:0044464//cell part	GO:0032550//purine ribonucleoside binding	GO:0035556//intracellular signal transduction
0	ncbi_112751856	ncbi_112751856	3.96682	2.01966	0.973874	9.81883e-224	7.30845e-219	PREDICTED: heat shock protein 83 isoform X2 [Arachis ipaensis]	Organismal Systems;Genetic Information Processing	Environmental adaptation;Folding, sorting and degradation	ko04626//Plant-pathogen interaction;ko04141//Protein processing in endoplasmic reticulum	K04079;K04079	-	-	-
0	ncbi_112802917	ncbi_112802917	4.36956	2.36506	0.885611	9.53231e-221	7.09519e-216	PREDICTED: heat shock protein 83 isoform X1 [Arachis ipaensis]	Organismal Systems;Genetic Information Processing	Environmental adaptation;Folding, sorting and degradation	ko04626//Plant-pathogen interaction;ko04141//Protein processing in endoplasmic reticulum	K04079;K04079	-	-	-
0	ncbi_112775315	ncbi_112775315	5.06401	2.58721	0.96888	1.35972e-220	1.01208e-215	PREDICTED: bZIP transcription factor 53-like [Arachis duranensis]	-	-	-	-	-	GO:0003677//DNA binding	GO:0010468//regulation of gene expression
0	ncbi_112727268	ncbi_112727268	3.55193	1.65718	1.09987	2.61073e-220	1.94325e-215	PREDICTED: zinc finger protein ZAT11-like [Arachis ipaensis]	-	-	-	-	-	-	-
0	ncbi_112703113	ncbi_112703113	4.32077	2.29415	0.91333	6.754e-220	5.0272e-215	PREDICTED: phosphoprotein ECPP44-like [Arachis duranensis]	-	-	-	-	-	-	-
0	ncbi_112723224	ncbi_112723224	2.32519	0.92896	1.32366	1.65717e-219	1.23348e-214	PREDICTED: pathogenesis-related protein 2-like [Arachis ipaensis]	-	-	-	-	-	-	-
0	ncbi_112736707	ncbi_112736707	3.30302	1.53464	1.10588	2.16165e-219	1.60898e-214	PREDICTED: tropinone reductase homolog At5g06060-like [Arachis ipaensis]	Metabolism;Metabolism;Metabolism	Global and overview maps;Global and overview maps;Biosynthesis of other secondary metabolites	ko01100//Metabolic pathways;ko01110//Biosynthesis of secondary metabolites;ko00960//Tropane, piperidine and pyridine alkaloid biosynthesis	K08081;K08081;K08081	-	-	-
0	ncbi_112754801	ncbi_112754801	7.33574	4.80574	0.610184	2.45657e-219	1.8285e-214	PREDICTED: protein SRC1-like [Arachis duranensis]	-	-	-	-	-	-	-
0	ncbi_112723127	ncbi_112723127	3.18107	1.50762	1.07724	1.38189e-217	1.02858e-212	PREDICTED: pathogenesis-related protein 2-like [Arachis ipaensis]	-	-	-	-	-	-	-
0	ncbi_112723559	ncbi_112723559	3.05351	1.42318	1.10135	1.58133e-217	1.17703e-212	histone H4 [Zea mays]	-	-	-	-	GO:0005911//cell-cell junction;GO:0009536//plastid;GO:0031090//organelle membrane;GO:0043232//intracellular non-membrane-bounded organelle	GO:0003676//nucleic acid binding;GO:0046983//protein dimerization activity	GO:0034728//nucleosome organization
0	ncbi_112744568	ncbi_112744568	2.679	1.24527	1.10523	9.89994e-217	7.36882e-212	PREDICTED: histone H3.2 [Musa acuminata subsp. malaccensis] [Musa acuminata]	-	-	-	-	GO:0043231//intracellular membrane-bounded organelle;GO:0043232//intracellular non-membrane-bounded organelle	GO:0003676//nucleic acid binding;GO:0046983//protein dimerization activity	-
0	ncbi_112732696	ncbi_112732696	3.56046	1.7072	1.06043	5.47882e-216	4.07805e-211	PREDICTED: BTB/POZ domain-containing protein At5g41330 [Arachis ipaensis]	-	-	-	-	-	-	-
0	ncbi_112787320	ncbi_112787320	3.82007	2.0264	0.914678	1.29128e-215	9.61137e-211	PREDICTED: histone H2A-like [Arachis duranensis]	-	-	-	-	GO:0043231//intracellular membrane-bounded organelle;GO:0043232//intracellular non-membrane-bounded organelle	GO:0003676//nucleic acid binding;GO:0046983//protein dimerization activity	-
0	ncbi_112784378	ncbi_112784378	5.92852	3.37536	0.81263	5.67195e-215	4.2218e-210	PREDICTED: glutaredoxin-C9 [Arachis ipaensis]	-	-	-	-	-	GO:0015036//disulfide oxidoreductase activity	GO:0019725//cellular homeostasis;GO:0044710//single-organism metabolic process
0	ncbi_112790514	ncbi_112790514	5.3412	3.03886	0.813636	1.05068e-214	7.8205e-210	PREDICTED: cinnamoyl-CoA reductase 1-like [Arachis duranensis]	-	-	-	-	-	-	-
0	ncbi_112696761	ncbi_112696761	8.04024	5.66225	0.505862	3.19383e-211	2.37727e-206	PREDICTED: protein YLS9-like [Arachis duranensis]	-	-	-	-	-	-	-
0	ncbi_112775619	ncbi_112775619	3.43965	1.60683	1.09805	3.4648e-206	2.57895e-201	PREDICTED: uncharacterized protein LOC107618464 isoform X1 [Arachis ipaensis]	-	-	-	-	-	-	-
0	ncbi_112770940	ncbi_112770940	5.95984	3.45836	0.785187	4.40945e-206	3.28209e-201	PREDICTED: zinc finger A20 and AN1 domain-containing stress-associated protein 3-like [Arachis ipaensis]	-	-	-	-	-	GO:0046872//metal ion binding	-
0	ncbi_112734521	ncbi_112734521	4.42114	2.53926	0.800009	4.76017e-206	3.54314e-201	PREDICTED: polygalacturonase inhibitor 2-like [Arachis ipaensis]	-	-	-	-	-	-	-
0	ncbi_112732765	ncbi_112732765	4.00088	2.02361	0.983387	2.83925e-205	2.11334e-200	PREDICTED: probable phospholipid hydroperoxide glutathione peroxidase [Arachis ipaensis]	Metabolism;Metabolism	Metabolism of other amino acids;Lipid metabolism	ko00480//Glutathione metabolism;ko00590//Arachidonic acid metabolism	K00432;K00432	-	GO:0004601//peroxidase activity	GO:0006950//response to stress;GO:0044710//single-organism metabolic process
0	ncbi_112697601	ncbi_112697601	2.73016	1.16778	1.22522	4.68798e-204	3.4894e-199	PREDICTED: 12-oxophytodienoate reductase 1-like [Arachis duranensis]	Metabolism;Metabolism;Metabolism	Global and overview maps;Global and overview maps;Lipid metabolism	ko01100//Metabolic pathways;ko01110//Biosynthesis of secondary metabolites;ko00592//alpha-Linolenic acid metabolism	K05894;K05894;K05894	-	GO:0003824//catalytic activity;GO:0032553//ribonucleotide binding	GO:0044710//single-organism metabolic process
0	ncbi_112751830	ncbi_112751830	3.35915	1.56438	1.10251	8.86064e-204	6.59524e-199	PREDICTED: protein SRC2 homolog [Arachis ipaensis]	-	-	-	-	-	-	-
0	ncbi_112695329	ncbi_112695329	4.26319	2.12329	1.00563	2.6515e-203	1.97359e-198	PREDICTED: hydroquinone glucosyltransferase-like [Arachis duranensis]	-	-	-	-	-	GO:0016757//transferase activity, transferring glycosyl groups	-
0	ncbi_112712197	ncbi_112712197	3.18484	1.45608	1.12913	7.99743e-203	5.95273e-198	PREDICTED: uncharacterized protein LOC107467469 isoform X1 [Arachis duranensis]	-	-	-	-	-	-	-
0	ncbi_112802891	ncbi_112802891	4.09992	2.07978	0.979168	1.39867e-200	1.04107e-195	PREDICTED: protein SRC2 homolog [Arachis duranensis]	-	-	-	-	-	-	-
0	ncbi_112802430	ncbi_112802430	5.36172	3.03523	0.820892	4.39192e-200	3.26904e-195	PREDICTED: beta-amylase 1, chloroplastic [Arachis ipaensis]	Metabolism	Carbohydrate metabolism	ko00500//Starch and sucrose metabolism	K01177	-	GO:0016160//amylase activity	GO:0044238//primary metabolic process
0	ncbi_112710539	ncbi_112710539	5.12146	2.85089	0.845142	1.1293e-198	8.40574e-194	PREDICTED: bZIP transcription factor 53-like [Arachis duranensis]	-	-	-	-	-	GO:0003677//DNA binding	GO:0010468//regulation of gene expression
0	ncbi_112795837	ncbi_112795837	2.92339	1.29568	1.17394	2.54344e-197	1.89316e-192	PREDICTED: endo-1,3;1,4-beta-D-glucanase-like [Arachis duranensis]	-	-	-	-	-	GO:0016787//hydrolase activity	-
0	ncbi_112703190	ncbi_112703190	3.22207	1.52783	1.07651	4.17593e-195	3.10827e-190	PREDICTED: 7-deoxyloganetin glucosyltransferase-like [Arachis duranensis]	Metabolism;Metabolism	Global and overview maps;Global and overview maps	ko01100//Metabolic pathways;ko01110//Biosynthesis of secondary metabolites	K21374;K21374	-	GO:0016757//transferase activity, transferring glycosyl groups	-
0	ncbi_112742041	ncbi_112742041	4.23914	2.22695	0.928703	6.8926e-195	5.13037e-190	PREDICTED: probable histone H2B.3 [Arachis duranensis]	-	-	-	-	GO:0043231//intracellular membrane-bounded organelle;GO:0043232//intracellular non-membrane-bounded organelle	GO:0003676//nucleic acid binding;GO:0046983//protein dimerization activity	-
0	ncbi_112788899	ncbi_112788899	4.36286	2.46949	0.821064	2.19089e-194	1.63074e-189	PREDICTED: endochitinase EP3 [Arachis duranensis]	Metabolism;Metabolism	Global and overview maps;Carbohydrate metabolism	ko01100//Metabolic pathways;ko00520//Amino sugar and nucleotide sugar metabolism	K01183;K01183	-	-	-
0	ncbi_112733899	ncbi_112733899	8.65572	5.91869	0.548375	2.33658e-188	1.73918e-183	ADP-ribosylation factor, partial [Salvia miltiorrhiza]	Cellular Processes	Transport and catabolism	ko04144//Endocytosis	K07937	GO:0044464//cell part	GO:0032550//purine ribonucleoside binding	GO:0035556//intracellular signal transduction
0	ncbi_112696194	ncbi_112696194	4.20229	2.46992	0.766714	1.71563e-187	1.27699e-182	PREDICTED: basic 7S globulin-like [Arachis duranensis]	-	-	-	-	-	-	GO:0019538//protein metabolic process
0	ncbi_112705955	ncbi_112705955	7.28475	4.78097	0.607577	2.18187e-187	1.62403e-182	Ubiquitin-conjugating enzyme E2 10, partial [Cajanus cajan]	-	-	-	-	-	-	-
0	ncbi_112733527	ncbi_112733527	2.51103	1.00013	1.3281	8.33616e-187	6.20486e-182	PREDICTED: 17.3 kDa class I heat shock protein [Arachis ipaensis]	Genetic Information Processing	Folding, sorting and degradation	ko04141//Protein processing in endoplasmic reticulum	K13993	-	-	-
0	ncbi_112764410	ncbi_112764410	4.24848	2.31962	0.873054	1.032e-186	7.68148e-182	PREDICTED: 7-deoxyloganetin glucosyltransferase-like [Arachis ipaensis]	Metabolism;Metabolism	Global and overview maps;Global and overview maps	ko01100//Metabolic pathways;ko01110//Biosynthesis of secondary metabolites	K21374;K21374	-	GO:0016757//transferase activity, transferring glycosyl groups	-
0	ncbi_112755817	ncbi_112755817	3.18043	1.55511	1.03221	2.47369e-184	1.84124e-179	PREDICTED: NAD(P)H-dependent 6'-deoxychalcone synthase-like [Arachis ipaensis]	-	-	-	-	-	-	-
0	ncbi_112754605	ncbi_112754605	9.73288	7.37439	0.400343	3.65536e-183	2.72079e-178	PREDICTED: NDR1/HIN1-Like protein 3-like [Arachis ipaensis]	-	-	-	-	-	-	-
0	ncbi_112801259	ncbi_112801259	7.30347	5.30814	0.460377	6.1244e-182	4.55858e-177	PREDICTED: sugar transport protein 13 [Arachis ipaensis]	-	-	-	-	GO:0005911//cell-cell junction;GO:0031224//intrinsic component of membrane	GO:0005356//hydrogen:glucose symporter activity	GO:0006865//amino acid transport;GO:0008645//hexose transport;GO:0044763//single-organism cellular process
0	ncbi_112801767	ncbi_112801767	2.67233	1.14032	1.22867	2.50821e-180	1.86694e-175	PREDICTED: extradiol ring-cleavage dioxygenase-like [Arachis duranensis]	Metabolism	Biosynthesis of other secondary metabolites	ko00965//Betalain biosynthesis	K15777	-	GO:0005506//iron ion binding;GO:0016491//oxidoreductase activity	GO:0044710//single-organism metabolic process
0	ncbi_112795719	ncbi_112795719	2.65241	1.20938	1.13303	6.70424e-180	4.99016e-175	histone H4 [Zea mays]	-	-	-	-	GO:0005911//cell-cell junction;GO:0009536//plastid;GO:0031090//organelle membrane;GO:0043232//intracellular non-membrane-bounded organelle	GO:0003676//nucleic acid binding;GO:0046983//protein dimerization activity	GO:0034728//nucleosome organization
0	ncbi_112705392	ncbi_112705392	4.56539	2.68131	0.767799	8.61082e-179	6.40929e-174	PREDICTED: transmembrane protein 45B-like [Arachis duranensis]	-	-	-	-	-	-	-
0	ncbi_112755653	ncbi_112755653	4.55726	2.71409	0.747697	1.49518e-178	1.11291e-173	PREDICTED: E3 ubiquitin-protein ligase MIEL1-like [Arachis ipaensis]	Genetic Information Processing	Folding, sorting and degradation	ko04120//Ubiquitin mediated proteolysis	K10144	-	GO:0043169//cation binding	-
0	ncbi_112769228	ncbi_112769228	13.6225	10.4472	0.382868	1.74702e-177	1.30036e-172	PREDICTED: NAC domain-containing protein 2-like [Arachis ipaensis]	-	-	-	-	GO:0043231//intracellular membrane-bounded organelle	-	GO:0010468//regulation of gene expression;GO:0034645//cellular macromolecule biosynthetic process
0	ncbi_112790991	ncbi_112790991	4.33472	2.34962	0.883513	2.61273e-176	1.94473e-171	PREDICTED: serine acetyltransferase 1, chloroplastic [Arachis duranensis]	Metabolism;Metabolism;Metabolism;Metabolism;Metabolism;Metabolism	Global and overview maps;Global and overview maps;Global and overview maps;Global and overview maps;Amino acid metabolism;Energy metabolism	ko01100//Metabolic pathways;ko01110//Biosynthesis of secondary metabolites;ko01200//Carbon metabolism;ko01230//Biosynthesis of amino acids;ko00270//Cysteine and methionine metabolism;ko00920//Sulfur metabolism	K00640;K00640;K00640;K00640;K00640;K00640	-	GO:0016412//serine O-acyltransferase activity	GO:0006563//L-serine metabolic process
0	ncbi_112764075	ncbi_112764075	2.86539	1.35526	1.08016	1.30391e-175	9.70537e-171	PREDICTED: NAD(P)H-dependent 6'-deoxychalcone synthase-like [Arachis ipaensis]	-	-	-	-	-	-	-
0	ncbi_112704791	ncbi_112704791	2.70598	1.24428	1.12084	1.95926e-174	1.45834e-169	PREDICTED: CASP-like protein 1D2 [Arachis ipaensis]	-	-	-	-	-	-	-
0	ncbi_112723292	ncbi_112723292	4.55091	2.69979	0.75331	1.0143e-173	7.54976e-169	PREDICTED: blue copper protein-like [Arachis ipaensis]	-	-	-	-	-	-	-
0	ncbi_112727223	ncbi_112727223	4.09903	2.19748	0.899433	2.69151e-171	2.00337e-166	PREDICTED: probable histone H2B.3 [Arachis duranensis]	-	-	-	-	GO:0043231//intracellular membrane-bounded organelle;GO:0043232//intracellular non-membrane-bounded organelle	GO:0003676//nucleic acid binding;GO:0046983//protein dimerization activity	-
0	ncbi_112801494	ncbi_112801494	5.28216	3.36054	0.652432	2.41738e-169	1.79933e-164	PREDICTED: protein P21-like [Arachis duranensis]	-	-	-	-	-	-	-
0	ncbi_112790504	ncbi_112790504	3.60395	1.87424	0.943274	3.16797e-169	2.35802e-164	PREDICTED: stilbene synthase 3-like [Arachis ipaensis]	Metabolism;Metabolism;Organismal Systems;Metabolism	Global and overview maps;Global and overview maps;Environmental adaptation;Biosynthesis of other secondary metabolites	ko01100//Metabolic pathways;ko01110//Biosynthesis of secondary metabolites;ko04712//Circadian rhythm - plant;ko00941//Flavonoid biosynthesis	K00660;K00660;K00660;K00660	-	-	-
0	ncbi_112696503	ncbi_112696503	2.18676	0.902169	1.27732	3.39949e-165	2.53034e-160	PREDICTED: polyubiquitin [Arachis ipaensis]	-	-	-	-	-	-	-
0	ncbi_112784458	ncbi_112784458	3.89326	2.17488	0.840047	3.9517e-165	2.94137e-160	PREDICTED: uncharacterized protein LOC107468936 [Arachis duranensis]	-	-	-	-	-	-	-
0	ncbi_112800571	ncbi_112800571	4.46044	2.5276	0.819417	1.58792e-164	1.18193e-159	PREDICTED: cysteine-rich and transmembrane domain-containing protein A [Pyrus x bretschneideri]	-	-	-	-	-	-	-
0	ncbi_112775957	ncbi_112775957	3.31493	1.6753	0.984556	2.3886e-164	1.77791e-159	PREDICTED: ferredoxin, root R-B2-like [Arachis duranensis]	Metabolism	Energy metabolism	ko00195//Photosynthesis	K02639	-	-	-
0	ncbi_112719985	ncbi_112719985	2.44917	1.1549	1.08453	9.84494e-163	7.32789e-158	PREDICTED: asparagine synthetase [glutamine-hydrolyzing] 2 [Arachis ipaensis]	Metabolism;Metabolism;Metabolism	Global and overview maps;Global and overview maps;Amino acid metabolism	ko01100//Metabolic pathways;ko01110//Biosynthesis of secondary metabolites;ko00250//Alanine, aspartate and glutamate metabolism	K01953;K01953;K01953	-	-	-
0	ncbi_112788913	ncbi_112788913	4.22719	2.35265	0.845415	1.38493e-162	1.03085e-157	PREDICTED: mitochondrial division protein 1-like [Arachis duranensis]	-	-	-	-	-	-	-
0	ncbi_112732815	ncbi_112732815	3.46914	1.83261	0.920677	3.9702e-159	2.95514e-154	PREDICTED: protein P21-like [Arachis ipaensis]	-	-	-	-	-	-	-
0	ncbi_112736432	ncbi_112736432	2.34331	1.04369	1.16686	1.02952e-158	7.66304e-154	PREDICTED: probable histone H2B.3 [Arachis ipaensis]	-	-	-	-	GO:0043231//intracellular membrane-bounded organelle;GO:0043232//intracellular non-membrane-bounded organelle	GO:0003676//nucleic acid binding;GO:0046983//protein dimerization activity	-
0	ncbi_112795935	ncbi_112795935	4.86073	2.90175	0.744247	1.37142e-158	1.02079e-153	PREDICTED: probable WRKY transcription factor 31 [Arachis ipaensis]	-	-	-	-	-	-	-
0	ncbi_112791376	ncbi_112791376	3.02408	1.5528	0.961621	2.34958e-158	1.74886e-153	PREDICTED: sugar carrier protein C-like [Arachis duranensis]	-	-	-	-	GO:0031224//intrinsic component of membrane	GO:0022857//transmembrane transporter activity	GO:0044763//single-organism cellular process;GO:0051234//establishment of localization
0	ncbi_112784751	ncbi_112784751	4.12622	2.30926	0.837387	2.40295e-157	1.78858e-152	PREDICTED: uncharacterized protein LOC107621672 [Arachis ipaensis]	-	-	-	-	-	-	-
0	ncbi_112726668	ncbi_112726668	3.44359	1.75605	0.971582	1.47891e-153	1.1008e-148	PREDICTED: alanine aminotransferase 2-like [Arachis ipaensis]	Metabolism;Metabolism;Metabolism;Metabolism;Metabolism;Metabolism;Metabolism	Global and overview maps;Global and overview maps;Global and overview maps;Energy metabolism;Global and overview maps;Amino acid metabolism;Amino acid metabolism	ko01100//Metabolic pathways;ko01200//Carbon metabolism;ko01230//Biosynthesis of amino acids;ko00710//Carbon fixation in photosynthetic organisms;ko01210//2-Oxocarboxylic acid metabolism;ko00250//Alanine, aspartate and glutamate metabolism;ko00220//Arginine biosynthesis	K00814;K00814;K00814;K00814;K00814;K00814;K00814	-	GO:0016769//transferase activity, transferring nitrogenous groups;GO:0043168//anion binding	GO:0008152//metabolic process
0	ncbi_112742534	ncbi_112742534	2.02063	0.868525	1.21817	2.39523e-153	1.78284e-148	PREDICTED: glutathione S-transferase L3-like [Arachis duranensis]	Metabolism	Metabolism of other amino acids	ko00480//Glutathione metabolism	K00799	-	GO:0003824//catalytic activity	-
0	ncbi_112723200	ncbi_112723200	4.06457	2.25486	0.850065	3.68178e-153	2.74046e-148	PREDICTED: alkaline/neutral invertase A, mitochondrial-like [Arachis ipaensis]	-	-	-	-	GO:0043231//intracellular membrane-bounded organelle	GO:0004564//beta-fructofuranosidase activity	GO:0009692//ethylene metabolic process;GO:0009845//seed germination;GO:0048506//regulation of timing of meristematic phase transition
0	ncbi_112702847	ncbi_112702847	3.9617	2.08528	0.925876	1.16863e-151	8.69849e-147	PREDICTED: fructose-bisphosphate aldolase, cytoplasmic isozyme [Arachis duranensis]	Metabolism;Metabolism;Metabolism;Metabolism;Metabolism;Metabolism;Metabolism;Metabolism	Global and overview maps;Global and overview maps;Global and overview maps;Global and overview maps;Carbohydrate metabolism;Energy metabolism;Carbohydrate metabolism;Carbohydrate metabolism	ko01100//Metabolic pathways;ko01110//Biosynthesis of secondary metabolites;ko01200//Carbon metabolism;ko01230//Biosynthesis of amino acids;ko00010//Glycolysis / Gluconeogenesis;ko00710//Carbon fixation in photosynthetic organisms;ko00051//Fructose and mannose metabolism;ko00030//Pentose phosphate pathway	K01623;K01623;K01623;K01623;K01623;K01623;K01623;K01623	-	-	-
0	ncbi_112801628	ncbi_112801628	2.86829	1.40072	1.03402	2.45025e-151	1.82379e-146	PREDICTED: E3 ubiquitin-protein ligase RING1-like [Arachis duranensis]	-	-	-	-	-	-	-
0	ncbi_112750836	ncbi_112750836	4.31144	2.42259	0.831621	4.64735e-149	3.45916e-144	PREDICTED: beta-amylase 1, chloroplastic [Arachis ipaensis]	Metabolism	Carbohydrate metabolism	ko00500//Starch and sucrose metabolism	K01177	-	GO:0016160//amylase activity	GO:0044238//primary metabolic process
0	ncbi_112702454	ncbi_112702454	2.40006	1.08656	1.14331	1.36328e-148	1.01473e-143	PREDICTED: 17.3 kDa class I heat shock protein-like [Arachis ipaensis]	Genetic Information Processing	Folding, sorting and degradation	ko04141//Protein processing in endoplasmic reticulum	K13993	-	-	-
0	ncbi_112740993	ncbi_112740993	2.81725	1.33135	1.0814	1.63172e-148	1.21454e-143	PREDICTED: chaperone protein dnaJ 20, chloroplastic-like [Arachis ipaensis]	-	-	-	-	-	-	-
0	ncbi_112722983	ncbi_112722983	3.38691	1.90197	0.832474	4.79274e-148	3.56738e-143	PREDICTED: transmembrane protein 45A-like [Arachis ipaensis]	-	-	-	-	-	-	-
0	ncbi_112711198	ncbi_112711198	3.39402	1.98381	0.774717	6.19074e-148	4.60795e-143	PREDICTED: basic 7S globulin-like [Arachis duranensis]	-	-	-	-	-	-	GO:0019538//protein metabolic process
0	ncbi_112771496	ncbi_112771496	2.44777	1.11648	1.13251	4.40793e-146	3.28095e-141	PREDICTED: aconitate hydratase, cytoplasmic-like [Arachis ipaensis]	Metabolism;Metabolism;Metabolism;Metabolism;Metabolism;Metabolism;Metabolism	Global and overview maps;Global and overview maps;Global and overview maps;Global and overview maps;Carbohydrate metabolism;Global and overview maps;Carbohydrate metabolism	ko01100//Metabolic pathways;ko01110//Biosynthesis of secondary metabolites;ko01200//Carbon metabolism;ko01230//Biosynthesis of amino acids;ko00630//Glyoxylate and dicarboxylate metabolism;ko01210//2-Oxocarboxylic acid metabolism;ko00020//Citrate cycle (TCA cycle)	K01681;K01681;K01681;K01681;K01681;K01681;K01681	-	GO:0003824//catalytic activity;GO:0051536//iron-sulfur cluster binding	-
0	ncbi_112703524	ncbi_112703524	2.74485	1.25999	1.12331	5.63212e-146	4.19215e-141	PREDICTED: trifunctional UDP-glucose 4,6-dehydratase/UDP-4-keto-6-deoxy-D-glucose 3,5-epimerase/UDP-4-keto-L-rhamnose-reductase RHM1 [Arachis ipaensis]	Metabolism	Carbohydrate metabolism	ko00520//Amino sugar and nucleotide sugar metabolism	K12450	-	GO:0016836//hydro-lyase activity;GO:0048037//cofactor binding	GO:0009117//nucleotide metabolic process
0	ncbi_112751612	ncbi_112751612	2.2375	0.988689	1.1783	1.32966e-145	9.89703e-141	PREDICTED: extradiol ring-cleavage dioxygenase-like [Arachis ipaensis]	Metabolism	Biosynthesis of other secondary metabolites	ko00965//Betalain biosynthesis	K15777	-	GO:0005506//iron ion binding;GO:0016491//oxidoreductase activity	GO:0044710//single-organism metabolic process
0	ncbi_112750010	ncbi_112750010	4.75782	2.84112	0.74384	1.49602e-145	1.11353e-140	PREDICTED: histone H3.v1-like [Arachis ipaensis]	-	-	-	-	-	-	-
0	ncbi_112714872	ncbi_112714872	3.47729	2.10306	0.725469	6.26151e-145	4.66063e-140	PREDICTED: cationic peroxidase 2 [Arachis duranensis]	Metabolism;Metabolism;Metabolism	Global and overview maps;Global and overview maps;Biosynthesis of other secondary metabolites	ko01100//Metabolic pathways;ko01110//Biosynthesis of secondary metabolites;ko00940//Phenylpropanoid biosynthesis	K00430;K00430;K00430	-	GO:0003824//catalytic activity;GO:0043169//cation binding;GO:0046906//tetrapyrrole binding	GO:0006950//response to stress;GO:0044710//single-organism metabolic process
0	ncbi_112742145	ncbi_112742145	2.88056	1.42532	1.01506	2.30866e-144	1.71841e-139	PREDICTED: zinc finger protein ZAT11-like [Arachis duranensis]	-	-	-	-	-	-	-
0	ncbi_112696307	ncbi_112696307	4.50647	2.94333	0.614549	3.51633e-144	2.61731e-139	PREDICTED: cytochrome P450 94A1-like [Arachis duranensis]	Metabolism	Lipid metabolism	ko00073//Cutin, suberine and wax biosynthesis	K13407	-	-	-
0	ncbi_112784219	ncbi_112784219	6.08174	3.99433	0.606528	3.8972e-143	2.9008e-138	PREDICTED: glycine-rich protein A3-like isoform X1 [Arachis ipaensis]	-	-	-	-	-	-	-
0	ncbi_112767130	ncbi_112767130	6.13033	3.94302	0.636666	1.58873e-142	1.18254e-137	Ubiquitin-conjugating enzyme E2 10, partial [Cajanus cajan]	-	-	-	-	-	-	-
0	ncbi_112792351	ncbi_112792351	5.20467	3.51493	0.566312	6.01298e-141	4.47564e-136	stress up-regulated Nod 19 protein [Medicago truncatula]	-	-	-	-	-	-	-
0	ncbi_112716608	ncbi_112716608	6.42201	4.587	0.485475	9.40279e-141	6.99878e-136	PREDICTED: protein YLS9-like [Arachis duranensis]	-	-	-	-	-	-	-
0	ncbi_112737476	ncbi_112737476	3.5995	1.89777	0.92349	1.25072e-138	9.30949e-134	PREDICTED: dnaJ protein homolog [Arachis ipaensis]	Genetic Information Processing	Folding, sorting and degradation	ko04141//Protein processing in endoplasmic reticulum	K09503	-	GO:0005515//protein binding;GO:0043169//cation binding	GO:0006950//response to stress;GO:0044267//cellular protein metabolic process
0	ncbi_112751181	ncbi_112751181	1.97413	0.851187	1.21367	4.4797e-138	3.33438e-133	PREDICTED: multiprotein-bridging factor 1c-like [Arachis ipaensis]	-	-	-	-	-	GO:0003677//DNA binding	-
0	ncbi_112764656	ncbi_112764656	3.86801	2.07775	0.896567	6.41204e-138	4.77267e-133	PREDICTED: fructose-bisphosphate aldolase, cytoplasmic isozyme [Arachis ipaensis]	Metabolism;Metabolism;Metabolism;Metabolism;Metabolism;Metabolism;Metabolism;Metabolism	Global and overview maps;Global and overview maps;Global and overview maps;Global and overview maps;Carbohydrate metabolism;Energy metabolism;Carbohydrate metabolism;Carbohydrate metabolism	ko01100//Metabolic pathways;ko01110//Biosynthesis of secondary metabolites;ko01200//Carbon metabolism;ko01230//Biosynthesis of amino acids;ko00010//Glycolysis / Gluconeogenesis;ko00710//Carbon fixation in photosynthetic organisms;ko00051//Fructose and mannose metabolism;ko00030//Pentose phosphate pathway	K01623;K01623;K01623;K01623;K01623;K01623;K01623;K01623	-	-	-
0	ncbi_112695626	ncbi_112695626	3.91527	2.25604	0.795317	7.93809e-138	5.90856e-133	PREDICTED: hydrophobic protein LTI6A-like [Arachis duranensis]	-	-	-	-	-	-	-
0	ncbi_112707868	ncbi_112707868	4.37355	2.53155	0.78878	6.0792e-136	4.52493e-131	PREDICTED: GTP-binding nuclear protein Ran-3-like [Arachis duranensis]	Genetic Information Processing;Genetic Information Processing	Translation;Translation	ko03013//RNA transport;ko03008//Ribosome biogenesis in eukaryotes	K07936;K07936	-	-	-
0	ncbi_112801049	ncbi_112801049	3.37721	1.8086	0.900953	1.94936e-134	1.45097e-129	PREDICTED: UDP-glycosyltransferase 74B1-like [Arachis duranensis]	Metabolism;Metabolism;Metabolism;Metabolism	Global and overview maps;Global and overview maps;Amino acid metabolism;Biosynthesis of other secondary metabolites	ko01110//Biosynthesis of secondary metabolites;ko01210//2-Oxocarboxylic acid metabolism;ko00380//Tryptophan metabolism;ko00966//Glucosinolate biosynthesis	K11820;K11820;K11820;K11820	-	GO:0035251//UDP-glucosyltransferase activity	GO:0009617//response to bacterium;GO:0009683//indoleacetic acid metabolic process;GO:0019758//glycosinolate biosynthetic process;GO:0048588//developmental cell growth
0	ncbi_112795670	ncbi_112795670	2.48332	1.23023	1.01334	2.72192e-134	2.02601e-129	PREDICTED: stilbene synthase 3-like [Arachis duranensis]	Metabolism;Metabolism;Organismal Systems;Metabolism	Global and overview maps;Global and overview maps;Environmental adaptation;Biosynthesis of other secondary metabolites	ko01100//Metabolic pathways;ko01110//Biosynthesis of secondary metabolites;ko04712//Circadian rhythm - plant;ko00941//Flavonoid biosynthesis	K00660;K00660;K00660;K00660	-	-	-
0	ncbi_112789702	ncbi_112789702	4.10464	2.47103	0.732143	8.06482e-134	6.00289e-129	PREDICTED: calcium-binding protein PBP1-like [Arachis duranensis]	-	-	-	-	-	-	-
0	ncbi_112741941	ncbi_112741941	2.62944	1.28357	1.03459	2.08258e-133	1.55013e-128	histone H4 [Zea mays]	-	-	-	-	GO:0005911//cell-cell junction;GO:0009536//plastid;GO:0031090//organelle membrane;GO:0043232//intracellular non-membrane-bounded organelle	GO:0003676//nucleic acid binding;GO:0046983//protein dimerization activity	GO:0034728//nucleosome organization
0	ncbi_112723221	ncbi_112723221	1.94902	0.955962	1.02773	5.8706e-133	4.36966e-128	PREDICTED: pathogenesis-related protein 2-like [Arachis ipaensis]	-	-	-	-	-	-	-
0	ncbi_112756060	ncbi_112756060	3.9747	2.21723	0.842088	1.69127e-131	1.25886e-126	PREDICTED: probable calcium-binding protein CML36 [Arachis ipaensis]	Organismal Systems	Environmental adaptation	ko04626//Plant-pathogen interaction	K13448	-	-	-
0	ncbi_112727869	ncbi_112727869	3.42184	1.97483	0.793045	2.53142e-131	1.88421e-126	PAR1 protein [Medicago truncatula]	-	-	-	-	-	-	-
0	ncbi_112702852	ncbi_112702852	2.87353	1.52297	0.915934	3.92805e-130	2.92377e-125	histone H4 [Zea mays]	-	-	-	-	GO:0005911//cell-cell junction;GO:0009536//plastid;GO:0031090//organelle membrane;GO:0043232//intracellular non-membrane-bounded organelle	GO:0003676//nucleic acid binding;GO:0046983//protein dimerization activity	GO:0034728//nucleosome organization
0	ncbi_112710879	ncbi_112710879	2.95905	1.50799	0.972503	7.24035e-130	5.38921e-125	PREDICTED: phosphoglycerate mutase-like protein AT74 [Arachis duranensis]	-	-	-	-	-	-	-
0	ncbi_112797843	ncbi_112797843	2.45459	1.14167	1.10434	1.06422e-129	7.92131e-125	PREDICTED: UDP-glucose 6-dehydrogenase 1 [Arachis ipaensis]	Metabolism;Metabolism;Metabolism;Metabolism	Global and overview maps;Carbohydrate metabolism;Carbohydrate metabolism;Carbohydrate metabolism	ko01100//Metabolic pathways;ko00520//Amino sugar and nucleotide sugar metabolism;ko00040//Pentose and glucuronate interconversions;ko00053//Ascorbate and aldarate metabolism	K00012;K00012;K00012;K00012	-	GO:0000166//nucleotide binding;GO:0016614//oxidoreductase activity, acting on CH-OH group of donors	GO:0009226//nucleotide-sugar biosynthetic process
0	ncbi_112734525	ncbi_112734525	2.48194	1.48885	0.73727	3.75563e-129	2.79543e-124	PREDICTED: polygalacturonase inhibitor 2-like [Arachis ipaensis]	-	-	-	-	-	-	-
0	ncbi_112775946	ncbi_112775946	2.01414	0.918892	1.1322	6.37982e-129	4.74869e-124	PREDICTED: histone H1-like [Arachis ipaensis]	-	-	-	-	-	-	-
0	ncbi_112741144	ncbi_112741144	1.97773	0.882205	1.16466	7.57046e-129	5.63492e-124	PREDICTED: endo-1,3;1,4-beta-D-glucanase-like [Arachis ipaensis]	-	-	-	-	-	GO:0016787//hydrolase activity	-
0	ncbi_114924131	ncbi_114924131	2.69562	1.37225	0.974068	3.52812e-127	2.62609e-122	PREDICTED: phenolic glucoside malonyltransferase 1-like [Arachis duranensis]	-	-	-	-	-	GO:0016746//transferase activity, transferring acyl groups	-
0	ncbi_112703393	ncbi_112703393	5.64402	3.76803	0.582912	3.96078e-127	2.94812e-122	PREDICTED: cysteine-rich and transmembrane domain-containing protein A-like [Arachis duranensis]	-	-	-	-	-	-	-
0	ncbi_112723126	ncbi_112723126	1.91779	0.923007	1.05503	4.12353e-127	3.06926e-122	PREDICTED: pathogenesis-related protein 2-like [Arachis ipaensis]	-	-	-	-	-	-	-
0	ncbi_112764966	ncbi_112764966	2.95502	1.51169	0.967007	6.14344e-127	4.57275e-122	PREDICTED: trans-cinnamate 4-monooxygenase [Arachis ipaensis]	Metabolism;Metabolism;Metabolism;Metabolism;Metabolism;Metabolism;Metabolism	Global and overview maps;Global and overview maps;Biosynthesis of other secondary metabolites;Metabolism of cofactors and vitamins;Biosynthesis of other secondary metabolites;Amino acid metabolism;Biosynthesis of other secondary metabolites	ko01100//Metabolic pathways;ko01110//Biosynthesis of secondary metabolites;ko00940//Phenylpropanoid biosynthesis;ko00130//Ubiquinone and other terpenoid-quinone biosynthesis;ko00941//Flavonoid biosynthesis;ko00360//Phenylalanine metabolism;ko00945//Stilbenoid, diarylheptanoid and gingerol biosynthesis	K00487;K00487;K00487;K00487;K00487;K00487;K00487	-	GO:0016709//oxidoreductase activity, acting on paired donors, with incorporation or reduction of molecular oxygen, NAD(P)H as one donor, and incorporation of one atom of oxygen;GO:0046906//tetrapyrrole binding;GO:0046914//transition metal ion binding	GO:0044710//single-organism metabolic process
0	ncbi_112701890	ncbi_112701890	3.75867	2.22157	0.758641	2.95956e-126	2.20289e-121	PREDICTED: blue copper protein-like [Arachis duranensis]	-	-	-	-	-	-	-
0	ncbi_112741237	ncbi_112741237	4.1482	2.52139	0.718268	2.98347e-126	2.22069e-121	PREDICTED: probable WRKY transcription factor 31 [Arachis ipaensis]	-	-	-	-	-	-	-
0	ncbi_112764079	ncbi_112764079	2.50127	1.21551	1.0411	6.51059e-126	4.84603e-121	PREDICTED: NAD(P)H-dependent 6'-deoxychalcone synthase-like [Arachis ipaensis]	-	-	-	-	-	-	-
0	ncbi_112736784	ncbi_112736784	5.40604	3.54853	0.607348	6.65726e-126	4.9552e-121	PREDICTED: calmodulin-like protein 3 [Arachis ipaensis]	Organismal Systems	Environmental adaptation	ko04626//Plant-pathogen interaction	K13448	-	-	-
0	ncbi_112737946	ncbi_112737946	3.70978	2.15745	0.782007	5.6495e-125	4.2051e-120	PREDICTED: uncharacterized protein LOC107634307 [Arachis ipaensis]	-	-	-	-	-	-	-
0	ncbi_112748468	ncbi_112748468	3.55825	2.20273	0.691875	9.6356e-125	7.17206e-120	PREDICTED: cytochrome P450 81E8-like [Arachis ipaensis]	-	-	-	-	-	GO:0016491//oxidoreductase activity;GO:0046906//tetrapyrrole binding;GO:0046914//transition metal ion binding	GO:0044710//single-organism metabolic process
0	ncbi_112696253	ncbi_112696253	2.92487	1.51487	0.949175	7.53975e-124	5.61206e-119	PREDICTED: ESCRT-related protein CHMP1B [Arachis duranensis]	Cellular Processes	Transport and catabolism	ko04144//Endocytosis	K12197	-	-	-
0	ncbi_112754371	ncbi_112754371	2.94182	1.55924	0.915862	5.37655e-121	4.00193e-116	PREDICTED: histone H1-like [Arachis ipaensis]	-	-	-	-	-	-	-
0	ncbi_112720615	ncbi_112720615	3.90784	2.27874	0.778133	1.88846e-120	1.40563e-115	PREDICTED: cysteine-rich and transmembrane domain-containing protein A [Pyrus x bretschneideri]	-	-	-	-	-	-	-
0	ncbi_112741305	ncbi_112741305	3.11503	1.73782	0.841969	5.40814e-119	4.02544e-114	PREDICTED: cytochrome b561 and DOMON domain-containing protein At5g47530-like [Arachis ipaensis]	-	-	-	-	GO:0031224//intrinsic component of membrane	-	GO:0044710//single-organism metabolic process
0	ncbi_112723038	ncbi_112723038	1.9758	0.947706	1.05992	4.12282e-118	3.06874e-113	PREDICTED: CASP-like protein 1D2 [Arachis ipaensis]	-	-	-	-	-	-	-
0	ncbi_112695418	ncbi_112695418	4.53381	3.20708	0.499465	3.9097e-116	2.9101e-111	PREDICTED: pathogenesis-related protein PR-4 [Arachis duranensis]	-	-	-	-	-	-	-
0	ncbi_112703831	ncbi_112703831	2.19944	1.06132	1.05128	4.30704e-114	3.20586e-109	PREDICTED: late embryogenesis abundant protein Lea5-like isoform X1 [Arachis duranensis]	-	-	-	-	-	-	-
0	ncbi_112758387	ncbi_112758387	3.32548	1.88678	0.817633	1.6041e-113	1.19398e-108	PREDICTED: hydrophobic protein LTI6A-like [Arachis duranensis]	-	-	-	-	-	-	-
0	ncbi_112801849	ncbi_112801849	2.78789	1.5595	0.838091	2.10967e-113	1.57029e-108	PREDICTED: miraculin-like [Arachis duranensis]	-	-	-	-	-	-	-
0	ncbi_112703447	ncbi_112703447	6.13222	4.3681	0.489404	3.2747e-113	2.43746e-108	PREDICTED: probable glutathione S-transferase [Arachis duranensis]	Metabolism	Metabolism of other amino acids	ko00480//Glutathione metabolism	K00799	-	GO:0016765//transferase activity, transferring alkyl or aryl (other than methyl) groups	-
0	ncbi_112765128	ncbi_112765128	3.12801	1.86413	0.746741	2.70325e-112	2.01211e-107	histone H4 [Zea mays]	-	-	-	-	GO:0005911//cell-cell junction;GO:0009536//plastid;GO:0031090//organelle membrane;GO:0043232//intracellular non-membrane-bounded organelle	GO:0003676//nucleic acid binding;GO:0046983//protein dimerization activity	GO:0034728//nucleosome organization
0	ncbi_112715736	ncbi_112715736	2.40117	1.20395	0.995958	3.1817e-112	2.36823e-107	PREDICTED: uncharacterized protein LOC107470097 [Arachis duranensis]	-	-	-	-	-	-	-
0	ncbi_112723695	ncbi_112723695	2.72631	1.37849	0.983858	1.47311e-111	1.09648e-106	PREDICTED: 12-oxophytodienoate reductase 3 [Arachis ipaensis]	Metabolism;Metabolism;Metabolism	Global and overview maps;Global and overview maps;Lipid metabolism	ko01100//Metabolic pathways;ko01110//Biosynthesis of secondary metabolites;ko00592//alpha-Linolenic acid metabolism	K05894;K05894;K05894	-	GO:0016628//oxidoreductase activity, acting on the CH-CH group of donors, NAD or NADP as acceptor;GO:0032553//ribonucleotide binding	GO:0044710//single-organism metabolic process
0	ncbi_112750737	ncbi_112750737	4.47739	2.846	0.653723	2.17044e-111	1.61552e-106	PREDICTED: zinc finger AN1 domain-containing stress-associated protein 12 [Arachis duranensis]	-	-	-	-	-	-	-
0	ncbi_112764166	ncbi_112764166	2.10023	1.07027	0.97257	5.4182e-110	4.03293e-105	PREDICTED: phosphoprotein ECPP44-like [Arachis ipaensis]	-	-	-	-	-	-	-
0	ncbi_112751096	ncbi_112751096	2.8804	1.54656	0.897201	7.51235e-110	5.59167e-105	PREDICTED: PRA1 family protein B4 [Arachis duranensis]	-	-	-	-	GO:0031090//organelle membrane;GO:0031224//intrinsic component of membrane;GO:0031984//organelle subcompartment;GO:0043231//intracellular membrane-bounded organelle;GO:0044444//cytoplasmic part	-	GO:0006810//transport
0	ncbi_112712149	ncbi_112712149	2.35378	1.19716	0.975357	5.07878e-108	3.78029e-103	PREDICTED: ferredoxin, root R-B2-like [Arachis duranensis]	Metabolism	Energy metabolism	ko00195//Photosynthesis	K02639	-	-	-
0	ncbi_112737583	ncbi_112737583	4.22491	2.74448	0.622391	5.10031e-108	3.79632e-103	PREDICTED: calcium-binding protein PBP1-like [Arachis ipaensis]	-	-	-	-	-	-	-
0	ncbi_112748459	ncbi_112748459	3.12941	1.96971	0.667906	2.98144e-107	2.21918e-102	PREDICTED: cytochrome P450 81E8-like [Arachis duranensis]	Metabolism;Metabolism	Global and overview maps;Biosynthesis of other secondary metabolites	ko01110//Biosynthesis of secondary metabolites;ko00943//Isoflavonoid biosynthesis	K13260;K13260	GO:0031224//intrinsic component of membrane	GO:0016491//oxidoreductase activity;GO:0046906//tetrapyrrole binding;GO:0046914//transition metal ion binding	GO:0044710//single-organism metabolic process
0	ncbi_112711903	ncbi_112711903	4.32928	2.74994	0.654727	3.43669e-107	2.55803e-102	PREDICTED: probable beta-D-xylosidase 5 isoform X2 [Prunus mume]	-	-	-	-	-	-	-
0	ncbi_112716871	ncbi_112716871	1.96133	0.910301	1.10742	4.58934e-107	3.41599e-102	PREDICTED: NAC domain-containing protein 100 [Arachis duranensis]	-	-	-	-	GO:0043231//intracellular membrane-bounded organelle	-	GO:0010468//regulation of gene expression;GO:0034645//cellular macromolecule biosynthetic process
0	ncbi_112700730	ncbi_112700730	2.02908	0.992094	1.03228	3.44811e-106	2.56653e-101	PREDICTED: temperature-induced lipocalin-1-like [Arachis ipaensis]	-	-	-	-	-	-	GO:0051234//establishment of localization
0	ncbi_112696304	ncbi_112696304	2.50633	1.30201	0.944833	5.65952e-105	4.21255e-100	PREDICTED: histone H1-like [Arachis ipaensis]	-	-	-	-	-	-	-
0	ncbi_112744441	ncbi_112744441	2.24567	1.07983	1.05634	1.42075e-103	1.05751e-98	PREDICTED: hypersensitive-induced response protein 2-like [Arachis ipaensis]	-	-	-	-	-	-	-
0	ncbi_112776340	ncbi_112776340	1.88384	0.869224	1.11587	1.59199e-103	1.18496e-98	PREDICTED: 17.4 kDa class III heat shock protein-like [Arachis ipaensis]	Genetic Information Processing	Folding, sorting and degradation	ko04141//Protein processing in endoplasmic reticulum	K13993	GO:0044424//intracellular part	-	GO:0044267//cellular protein metabolic process;GO:0050896//response to stimulus
0	ncbi_112702732	ncbi_112702732	2.56087	1.35366	0.919769	2.73558e-103	2.03617e-98	PREDICTED: probable WRKY transcription factor 33 [Arachis duranensis]	Organismal Systems;Environmental Information Processing	Environmental adaptation;Signal transduction	ko04626//Plant-pathogen interaction;ko04016//MAPK signaling pathway - plant	K13424;K13424	-	GO:0003677//DNA binding	GO:0010468//regulation of gene expression
0	ncbi_112737066	ncbi_112737066	3.70634	2.23994	0.726536	4.12104e-102	3.06742e-97	PREDICTED: E3 ubiquitin-protein ligase RNF4-like [Arachis ipaensis]	-	-	-	-	-	-	-
0	ncbi_112749766	ncbi_112749766	2.03622	0.972015	1.06684	5.80327e-102	4.31955e-97	PREDICTED: cytochrome c [Arachis ipaensis]	-	-	-	-	GO:0043231//intracellular membrane-bounded organelle;GO:0044425//membrane part	GO:0043169//cation binding;GO:0046906//tetrapyrrole binding	GO:0044710//single-organism metabolic process
0	ncbi_112741028	ncbi_112741028	2.34053	1.16779	1.00305	1.28897e-101	9.59416e-97	T-complex protein 11-like protein 1 [Glycine soja]	-	-	-	-	-	-	-
0	ncbi_112758069	ncbi_112758069	4.22993	2.83057	0.579541	1.34499e-101	1.00112e-96	PREDICTED: gibberellin-regulated protein 1-like [Arachis ipaensis]	-	-	-	-	-	-	-
0	ncbi_112751124	ncbi_112751124	4.21033	2.61751	0.685736	5.45565e-101	4.06081e-96	PREDICTED: uncharacterized protein LOC107644308 [Arachis ipaensis]	-	-	-	-	-	-	-
0	ncbi_112741990	ncbi_112741990	3.40164	1.98823	0.774746	2.27244e-100	1.69144e-95	PREDICTED: actin-depolymerizing factor 2 [Arachis duranensis]	-	-	-	-	GO:0005856//cytoskeleton	-	GO:0008154//actin polymerization or depolymerization
0	ncbi_112782233	ncbi_112782233	2.65957	1.50044	0.825802	1.07195e-98	7.97886e-94	PREDICTED: trihelix transcription factor GT-2-like [Arachis ipaensis]	-	-	-	-	-	-	-
0	ncbi_112756325	ncbi_112756325	2.5044	1.48437	0.754619	4.574e-98	3.40457e-93	PREDICTED: basic 7S globulin 2-like [Arachis ipaensis]	-	-	-	-	-	-	GO:0019538//protein metabolic process
0	ncbi_112697019	ncbi_112697019	2.05726	0.999955	1.04079	7.21455e-98	5.37e-93	PREDICTED: NAC domain-containing protein 100-like [Arachis duranensis]	-	-	-	-	-	-	-
0	ncbi_112737283	ncbi_112737283	1.97299	0.963513	1.03401	7.7715e-98	5.78456e-93	PREDICTED: heat shock 22 kDa protein, mitochondrial isoform X1 [Arachis duranensis]	Genetic Information Processing	Folding, sorting and degradation	ko04141//Protein processing in endoplasmic reticulum	K13993	-	-	-
0	ncbi_112696587	ncbi_112696587	2.46436	1.2733	0.952637	3.51905e-97	2.61934e-92	PREDICTED: 12-oxophytodienoate reductase 3 [Arachis duranensis]	Metabolism;Metabolism;Metabolism	Global and overview maps;Global and overview maps;Lipid metabolism	ko01100//Metabolic pathways;ko01110//Biosynthesis of secondary metabolites;ko00592//alpha-Linolenic acid metabolism	K05894;K05894;K05894	-	GO:0016628//oxidoreductase activity, acting on the CH-CH group of donors, NAD or NADP as acceptor;GO:0032553//ribonucleotide binding	GO:0044710//single-organism metabolic process
0	ncbi_112749644	ncbi_112749644	4.19315	2.95671	0.504043	9.08598e-97	6.76297e-92	PREDICTED: protein P21-like [Arachis ipaensis]	-	-	-	-	-	-	-
0	ncbi_112716863	ncbi_112716863	2.9567	1.69729	0.800753	2.14276e-96	1.59492e-91	PREDICTED: glutamate dehydrogenase 1-like [Arachis ipaensis]	Metabolism;Metabolism;Metabolism;Metabolism;Metabolism	Global and overview maps;Global and overview maps;Amino acid metabolism;Energy metabolism;Amino acid metabolism	ko01100//Metabolic pathways;ko01200//Carbon metabolism;ko00250//Alanine, aspartate and glutamate metabolism;ko00910//Nitrogen metabolism;ko00220//Arginine biosynthesis	K00261;K00261;K00261;K00261;K00261	-	GO:0016638//oxidoreductase activity, acting on the CH-NH2 group of donors	GO:0044710//single-organism metabolic process
0	ncbi_112755835	ncbi_112755835	2.00243	0.941317	1.089	4.65432e-96	3.46435e-91	PREDICTED: universal stress protein A-like protein isoform X1 [Arachis duranensis]	-	-	-	-	GO:0016020//membrane;GO:0043231//intracellular membrane-bounded organelle	GO:0003824//catalytic activity	GO:0010033//response to organic substance
0	ncbi_112697113	ncbi_112697113	2.66478	1.62364	0.714784	8.58747e-96	6.39191e-91	PREDICTED: cytokinin dehydrogenase 2-like [Arachis duranensis]	Metabolism	Metabolism of terpenoids and polyketides	ko00908//Zeatin biosynthesis	K00279	-	GO:0016614//oxidoreductase activity, acting on CH-OH group of donors	GO:0008152//metabolic process
0	ncbi_112702963	ncbi_112702963	2.60033	1.36735	0.92731	1.92644e-95	1.4339e-90	PREDICTED: alkaline/neutral invertase A, mitochondrial-like [Arachis duranensis]	-	-	-	-	GO:0043231//intracellular membrane-bounded organelle	GO:0004564//beta-fructofuranosidase activity	GO:0009692//ethylene metabolic process;GO:0009845//seed germination;GO:0048506//regulation of timing of meristematic phase transition
0	ncbi_112800588	ncbi_112800588	2.51696	1.34039	0.909025	6.77754e-95	5.04473e-90	PREDICTED: heat shock factor protein HSF24 [Arachis duranensis]	-	-	-	-	GO:0043231//intracellular membrane-bounded organelle	-	GO:0006351//transcription, DNA-templated;GO:0006950//response to stress;GO:0009628//response to abiotic stimulus;GO:0010033//response to organic substance;GO:0010468//regulation of gene expression;GO:0044763//single-organism cellular process;GO:0050794//regulation of cellular process;GO:0051716//cellular response to stimulus
0	ncbi_112711002	ncbi_112711002	2.14274	1.12203	0.933338	1.25623e-94	9.35053e-90	PREDICTED: histone H1-like [Arachis duranensis]	-	-	-	-	-	-	-
0	ncbi_112748464	ncbi_112748464	1.84314	0.993919	0.890965	1.75633e-94	1.30729e-89	PREDICTED: cytochrome P450 81E8-like [Arachis duranensis]	Metabolism;Metabolism	Global and overview maps;Biosynthesis of other secondary metabolites	ko01110//Biosynthesis of secondary metabolites;ko00943//Isoflavonoid biosynthesis	K13260;K13260	GO:0031224//intrinsic component of membrane	GO:0016491//oxidoreductase activity;GO:0046906//tetrapyrrole binding;GO:0046914//transition metal ion binding	GO:0044710//single-organism metabolic process
0	ncbi_112727249	ncbi_112727249	2.13768	1.10003	0.958509	1.70174e-93	1.26666e-88	histone H4 [Zea mays]	-	-	-	-	GO:0005911//cell-cell junction;GO:0009536//plastid;GO:0031090//organelle membrane;GO:0043232//intracellular non-membrane-bounded organelle	GO:0003676//nucleic acid binding;GO:0046983//protein dimerization activity	GO:0034728//nucleosome organization
0	ncbi_112752164	ncbi_112752164	2.12311	1.04712	1.01975	1.70752e-93	1.27096e-88	PREDICTED: auxin-responsive protein SAUR36 [Arachis duranensis]	Environmental Information Processing	Signal transduction	ko04075//Plant hormone signal transduction	K14488	-	-	-
0	ncbi_112771307	ncbi_112771307	3.955	2.41999	0.708674	1.00542e-92	7.48361e-88	PREDICTED: GTP-binding nuclear protein Ran-3-like [Arachis duranensis]	Genetic Information Processing;Genetic Information Processing	Translation;Translation	ko03013//RNA transport;ko03008//Ribosome biogenesis in eukaryotes	K07936;K07936	-	-	-
0	ncbi_112728073	ncbi_112728073	3.46373	2.10508	0.718453	1.04013e-92	7.74202e-88	PREDICTED: PRA1 family protein B4 [Arachis duranensis]	-	-	-	-	GO:0031090//organelle membrane;GO:0031224//intrinsic component of membrane;GO:0031984//organelle subcompartment;GO:0043231//intracellular membrane-bounded organelle;GO:0044444//cytoplasmic part	-	GO:0006810//transport
0	ncbi_112705818	ncbi_112705818	6.02916	4.36857	0.464796	6.0861e-92	4.53007e-87	pheromone receptor-like protein [Medicago truncatula]	-	-	-	-	-	-	-
0	ncbi_112756986	ncbi_112756986	3.51033	2.10643	0.736806	1.13162e-90	8.42299e-86	PREDICTED: S-adenosylmethionine synthase 1 [Arachis duranensis]	Metabolism;Metabolism;Metabolism;Metabolism	Global and overview maps;Global and overview maps;Global and overview maps;Amino acid metabolism	ko01100//Metabolic pathways;ko01110//Biosynthesis of secondary metabolites;ko01230//Biosynthesis of amino acids;ko00270//Cysteine and methionine metabolism	K00789;K00789;K00789;K00789	-	GO:0016765//transferase activity, transferring alkyl or aryl (other than methyl) groups;GO:0032550//purine ribonucleoside binding;GO:0043169//cation binding	GO:0009108//coenzyme biosynthetic process
0	ncbi_112727101	ncbi_112727101	2.02018	1.02219	0.982821	6.26364e-90	4.66221e-85	PREDICTED: uncharacterized protein LOC107625005 [Arachis ipaensis]	-	-	-	-	-	-	-
0	ncbi_112748670	ncbi_112748670	2.31983	1.27137	0.867638	8.87265e-90	6.60418e-85	PREDICTED: heat shock factor protein HSF24 [Arachis ipaensis]	-	-	-	-	GO:0043231//intracellular membrane-bounded organelle	-	GO:0006351//transcription, DNA-templated;GO:0006950//response to stress;GO:0009628//response to abiotic stimulus;GO:0010033//response to organic substance;GO:0010468//regulation of gene expression;GO:0044763//single-organism cellular process;GO:0050794//regulation of cellular process;GO:0051716//cellular response to stimulus
0	ncbi_112737834	ncbi_112737834	3.4206	2.04459	0.742438	1.92694e-89	1.43428e-84	PREDICTED: probable histone H2A.1 [Arachis duranensis]	-	-	-	-	GO:0043231//intracellular membrane-bounded organelle;GO:0043232//intracellular non-membrane-bounded organelle	GO:0003676//nucleic acid binding;GO:0046983//protein dimerization activity	-
0	ncbi_112735221	ncbi_112735221	1.96764	0.958349	1.03784	6.36086e-89	4.73458e-84	PREDICTED: alanine aminotransferase 2-like [Arachis duranensis]	Metabolism;Metabolism;Metabolism;Metabolism;Metabolism;Metabolism;Metabolism	Global and overview maps;Global and overview maps;Global and overview maps;Energy metabolism;Global and overview maps;Amino acid metabolism;Amino acid metabolism	ko01100//Metabolic pathways;ko01200//Carbon metabolism;ko01230//Biosynthesis of amino acids;ko00710//Carbon fixation in photosynthetic organisms;ko01210//2-Oxocarboxylic acid metabolism;ko00250//Alanine, aspartate and glutamate metabolism;ko00220//Arginine biosynthesis	K00814;K00814;K00814;K00814;K00814;K00814;K00814	-	GO:0016769//transferase activity, transferring nitrogenous groups;GO:0043168//anion binding	GO:0008152//metabolic process
0	ncbi_112702227	ncbi_112702227	2.21831	1.15361	0.943309	1.31323e-88	9.77478e-84	Ubiquitin fusion degradation protein 1 like [Glycine soja]	-	-	-	-	-	GO:0016891//endoribonuclease activity, producing 5'-phosphomonoesters	GO:0010467//gene expression;GO:0019941//modification-dependent protein catabolic process;GO:0090501//RNA phosphodiester bond hydrolysis
0	ncbi_112802524	ncbi_112802524	4.92287	3.42508	0.523362	9.07432e-88	6.75429e-83	PREDICTED: zinc finger AN1 domain-containing stress-associated protein 12 [Arachis duranensis]	-	-	-	-	-	-	-
0	ncbi_112800541	ncbi_112800541	2.927	1.98233	0.562222	1.93697e-87	1.44174e-82	PREDICTED: isoflavone 2'-hydroxylase-like [Arachis duranensis]	-	-	-	-	-	GO:0016491//oxidoreductase activity;GO:0046906//tetrapyrrole binding;GO:0046914//transition metal ion binding	GO:0044710//single-organism metabolic process
0	ncbi_112784742	ncbi_112784742	4.95193	3.52963	0.488473	4.39662e-87	3.27253e-82	PREDICTED: stem-specific protein TSJT1-like [Arachis ipaensis]	-	-	-	-	-	-	-
0	ncbi_112796010	ncbi_112796010	2.32514	1.26486	0.878341	1.13466e-86	8.44562e-82	PREDICTED: cytochrome b561 and DOMON domain-containing protein At4g17280-like [Arachis duranensis]	-	-	-	-	GO:0031224//intrinsic component of membrane	-	GO:0044710//single-organism metabolic process
0	ncbi_112782467	ncbi_112782467	2.30093	1.19943	0.939869	1.44755e-85	1.07745e-80	PREDICTED: CBS domain-containing protein CBSX5-like [Arachis ipaensis]	-	-	-	-	-	-	-
0	ncbi_112755157	ncbi_112755157	1.89589	0.877775	1.11095	7.03833e-85	5.23884e-80	PREDICTED: succinate dehydrogenase [ubiquinone] iron-sulfur subunit 2, mitochondrial-like [Arachis duranensis]	Metabolism;Metabolism;Metabolism;Metabolism;Metabolism	Global and overview maps;Global and overview maps;Global and overview maps;Energy metabolism;Carbohydrate metabolism	ko01100//Metabolic pathways;ko01110//Biosynthesis of secondary metabolites;ko01200//Carbon metabolism;ko00190//Oxidative phosphorylation;ko00020//Citrate cycle (TCA cycle)	K00235;K00235;K00235;K00235;K00235	GO:0019866//organelle inner membrane	GO:0000104//succinate dehydrogenase activity;GO:0043169//cation binding;GO:0051536//iron-sulfur cluster binding	GO:0006101//citrate metabolic process
0	ncbi_112733447	ncbi_112733447	1.92363	0.903787	1.08978	3.41855e-84	2.54453e-79	PREDICTED: polyphenol oxidase A1, chloroplastic-like [Arachis ipaensis]	Metabolism;Metabolism;Metabolism;Metabolism	Global and overview maps;Global and overview maps;Amino acid metabolism;Biosynthesis of other secondary metabolites	ko01100//Metabolic pathways;ko01110//Biosynthesis of secondary metabolites;ko00350//Tyrosine metabolism;ko00950//Isoquinoline alkaloid biosynthesis	K00422;K00422;K00422;K00422	-	-	-
0	ncbi_112796004	ncbi_112796004	2.09744	1.09794	0.933829	1.58902e-82	1.18276e-77	PREDICTED: cysteine proteinase inhibitor 1-like [Arachis duranensis]	-	-	-	-	-	GO:0004857//enzyme inhibitor activity	GO:0010466//negative regulation of peptidase activity
0	ncbi_112790909	ncbi_112790909	3.26728	2.0532	0.670216	2.2144e-82	1.64825e-77	PREDICTED: probable phospholipid hydroperoxide glutathione peroxidase [Arachis duranensis]	Metabolism;Metabolism	Metabolism of other amino acids;Lipid metabolism	ko00480//Glutathione metabolism;ko00590//Arachidonic acid metabolism	K00432;K00432	GO:0005576//extracellular region;GO:0009536//plastid;GO:0016020//membrane	GO:0004601//peroxidase activity	GO:0006325//chromatin organization;GO:0006950//response to stress;GO:0009404//toxin metabolic process;GO:0048511//rhythmic process
0	ncbi_112802732	ncbi_112802732	2.09158	1.08275	0.949893	2.38914e-82	1.77831e-77	PREDICTED: NADPH:quinone oxidoreductase [Arachis duranensis]	-	-	-	-	-	-	GO:0044710//single-organism metabolic process
0	ncbi_112696973	ncbi_112696973	2.59815	1.54538	0.749522	8.40425e-82	6.25554e-77	PREDICTED: DNA ligase 1-like [Arachis duranensis]	-	-	-	-	-	-	-
0	ncbi_112703611	ncbi_112703611	2.44009	1.55135	0.653405	8.39753e-81	6.25053e-76	PREDICTED: epidermis-specific secreted glycoprotein EP1-like [Arachis duranensis]	-	-	-	-	-	-	-
0	ncbi_112736613	ncbi_112736613	2.60698	1.70451	0.613017	8.41748e-81	6.26539e-76	PREDICTED: histone H2A-like [Arachis ipaensis]	-	-	-	-	GO:0043231//intracellular membrane-bounded organelle;GO:0043232//intracellular non-membrane-bounded organelle	GO:0003676//nucleic acid binding;GO:0046983//protein dimerization activity	-
0	ncbi_112789965	ncbi_112789965	3.8237	2.40002	0.671922	1.15419e-80	8.59095e-76	PREDICTED: probable histone H2A.1 [Arachis duranensis]	-	-	-	-	GO:0043231//intracellular membrane-bounded organelle;GO:0043232//intracellular non-membrane-bounded organelle	GO:0003676//nucleic acid binding;GO:0046983//protein dimerization activity	-
0	ncbi_112797042	ncbi_112797042	3.25683	1.99594	0.7064	1.9217e-80	1.43038e-75	PREDICTED: trihelix transcription factor GT-3b-like [Arachis duranensis]	-	-	-	-	-	-	GO:0010467//gene expression;GO:0034645//cellular macromolecule biosynthetic process
0	ncbi_112754907	ncbi_112754907	2.20715	1.16247	0.924991	1.22832e-79	9.14276e-75	PREDICTED: NAC domain-containing protein 100-like [Arachis ipaensis]	-	-	-	-	-	-	-
0	ncbi_112727046	ncbi_112727046	1.84478	0.987224	0.901997	4.18587e-79	3.11567e-74	PREDICTED: ethylene-responsive transcription factor ERF098-like [Arachis ipaensis]	-	-	-	-	-	-	-
0	ncbi_112772179	ncbi_112772179	3.17169	1.81467	0.805545	4.74801e-79	3.53408e-74	PREDICTED: ADP,ATP carrier protein 1, mitochondrial-like [Arachis ipaensis]	-	-	-	-	-	-	-
0	ncbi_112770990	ncbi_112770990	1.85997	1.08129	0.782524	1.40166e-78	1.0433e-73	PREDICTED: epidermis-specific secreted glycoprotein EP1-like [Arachis ipaensis]	-	-	-	-	-	-	-
0	ncbi_112707478	ncbi_112707478	3.19552	1.8389	0.797204	2.83261e-78	2.10839e-73	PREDICTED: ADP,ATP carrier protein 1, mitochondrial-like [Arachis duranensis]	-	-	-	-	-	-	-
0	ncbi_112764574	ncbi_112764574	1.9786	1.04363	0.922869	1.39977e-77	1.04189e-72	PREDICTED: NADP-dependent malic enzyme [Arachis ipaensis]	Metabolism;Metabolism;Metabolism;Metabolism	Global and overview maps;Global and overview maps;Carbohydrate metabolism;Energy metabolism	ko01100//Metabolic pathways;ko01200//Carbon metabolism;ko00620//Pyruvate metabolism;ko00710//Carbon fixation in photosynthetic organisms	K00029;K00029;K00029;K00029	-	-	-
0	ncbi_112728631	ncbi_112728631	3.63531	2.42405	0.58466	2.08519e-77	1.55207e-72	PREDICTED: transcription factor MYB3-like [Arachis ipaensis]	Organismal Systems	Environmental adaptation	ko04626//Plant-pathogen interaction	K09422	-	-	-
0	ncbi_112702186	ncbi_112702186	2.14203	1.13681	0.913993	7.81835e-76	5.81943e-71	PREDICTED: 3-hydroxy-3-methylglutaryl-coenzyme A reductase 1 [Arachis ipaensis]	Metabolism;Metabolism;Metabolism	Global and overview maps;Global and overview maps;Metabolism of terpenoids and polyketides	ko01100//Metabolic pathways;ko01110//Biosynthesis of secondary metabolites;ko00900//Terpenoid backbone biosynthesis	K00021;K00021;K00021	GO:0031090//organelle membrane;GO:0031224//intrinsic component of membrane;GO:0043231//intracellular membrane-bounded organelle	GO:0000166//nucleotide binding;GO:0016614//oxidoreductase activity, acting on CH-OH group of donors;GO:0048037//cofactor binding	GO:0006720//isoprenoid metabolic process;GO:0006732//coenzyme metabolic process
0	ncbi_112801411	ncbi_112801411	3.11961	1.91323	0.705352	1.79706e-75	1.33761e-70	PREDICTED: UDP-glucose 4-epimerase GEPI48 [Arachis duranensis]	Metabolism;Metabolism;Metabolism	Global and overview maps;Carbohydrate metabolism;Carbohydrate metabolism	ko01100//Metabolic pathways;ko00520//Amino sugar and nucleotide sugar metabolism;ko00052//Galactose metabolism	K01784;K01784;K01784	-	GO:0016857//racemase and epimerase activity, acting on carbohydrates and derivatives;GO:0048037//cofactor binding	GO:0019318//hexose metabolic process
0	ncbi_112734862	ncbi_112734862	2.86901	1.67364	0.777568	5.86944e-75	4.3688e-70	PREDICTED: stress-associated endoplasmic reticulum protein 2 [Arachis duranensis]	-	-	-	-	-	-	-
0	ncbi_112792601	ncbi_112792601	2.663	1.51885	0.810071	2.44552e-74	1.82027e-69	PREDICTED: stress-associated endoplasmic reticulum protein 2 [Arachis duranensis]	-	-	-	-	-	-	-
0	ncbi_112707795	ncbi_112707795	4.93303	3.50207	0.494268	8.86129e-73	6.59572e-68	PREDICTED: GTP-binding nuclear protein Ran-3-like [Arachis duranensis]	Genetic Information Processing;Genetic Information Processing	Translation;Translation	ko03013//RNA transport;ko03008//Ribosome biogenesis in eukaryotes	K07936;K07936	GO:0005911//cell-cell junction;GO:0043231//intracellular membrane-bounded organelle;GO:0044444//cytoplasmic part	GO:0032550//purine ribonucleoside binding	GO:0006405//RNA export from nucleus;GO:0006886//intracellular protein transport
0	ncbi_112737837	ncbi_112737837	2.83905	1.63338	0.797548	1.21235e-72	9.02386e-68	PREDICTED: probable histone H2A.1 [Arachis duranensis]	-	-	-	-	GO:0043231//intracellular membrane-bounded organelle;GO:0043232//intracellular non-membrane-bounded organelle	GO:0003676//nucleic acid binding;GO:0046983//protein dimerization activity	-
0	ncbi_112714827	ncbi_112714827	2.64492	1.54849	0.772361	1.28541e-72	9.56767e-68	PREDICTED: bifunctional riboflavin biosynthesis protein RIBA 1, chloroplastic-like [Arachis duranensis]	Metabolism;Metabolism;Metabolism;Metabolism	Global and overview maps;Global and overview maps;Metabolism of cofactors and vitamins;Metabolism of cofactors and vitamins	ko01100//Metabolic pathways;ko01110//Biosynthesis of secondary metabolites;ko00790//Folate biosynthesis;ko00740//Riboflavin metabolism	K14652;K14652;K14652;K14652	GO:0009532//plastid stroma	GO:0016830//carbon-carbon lyase activity;GO:0032550//purine ribonucleoside binding;GO:0043169//cation binding	GO:0006771//riboflavin metabolic process;GO:0048588//developmental cell growth
0	ncbi_112728175	ncbi_112728175	2.09848	1.08278	0.954604	3.97965e-72	2.96217e-67	PREDICTED: protein transport protein Sec61 subunit beta-like [Arachis duranensis]	Genetic Information Processing;Cellular Processes;Genetic Information Processing	Folding, sorting and degradation;Transport and catabolism;Folding, sorting and degradation	ko04141//Protein processing in endoplasmic reticulum;ko04145//Phagosome;ko03060//Protein export	K09481;K09481;K09481	-	-	-
0	ncbi_112696380	ncbi_112696380	2.85259	1.82471	0.644601	9.42057e-72	7.01202e-67	PREDICTED: gibberellin-regulated protein 1 [Arachis duranensis]	-	-	-	-	-	-	-
0	ncbi_112802865	ncbi_112802865	2.29184	1.26831	0.853604	3.4275e-71	2.55119e-66	PREDICTED: oxalate--CoA ligase isoform X1 [Arachis duranensis]	Metabolism;Metabolism	Global and overview maps;Carbohydrate metabolism	ko01100//Metabolic pathways;ko00630//Glyoxylate and dicarboxylate metabolism	K22133;K22133	GO:0005576//extracellular region;GO:0005911//cell-cell junction;GO:0009532//plastid stroma	GO:0016878//acid-thiol ligase activity;GO:0032550//purine ribonucleoside binding	GO:0001101//response to acid chemical;GO:0003006//developmental process involved in reproduction;GO:0009072//aromatic amino acid family metabolic process;GO:0009620//response to fungus;GO:0010029//regulation of seed germination;GO:0015698//inorganic anion transport;GO:0033609//oxalate metabolic process
0	ncbi_112727243	ncbi_112727243	2.49131	1.39834	0.833188	1.55194e-70	1.15516e-65	PREDICTED: actin-depolymerizing factor 2 [Arachis duranensis]	-	-	-	-	GO:0005856//cytoskeleton	-	GO:0008154//actin polymerization or depolymerization
0	ncbi_112754404	ncbi_112754404	1.80493	0.893083	1.01508	7.41632e-70	5.52019e-65	PREDICTED: ESCRT-related protein CHMP1B [Arachis duranensis]	Cellular Processes	Transport and catabolism	ko04144//Endocytosis	K12197	-	-	-
0	ncbi_112772201	ncbi_112772201	3.78145	2.53798	0.575259	8.91731e-70	6.63742e-65	PREDICTED: glutaredoxin-C9-like [Arachis ipaensis]	-	-	-	-	-	-	GO:0044699//single-organism process
0	ncbi_112751769	ncbi_112751769	2.00909	1.03628	0.955136	6.36615e-69	4.73851e-64	PREDICTED: protein transport protein Sec61 subunit beta-like [Arachis duranensis]	Genetic Information Processing;Cellular Processes;Genetic Information Processing	Folding, sorting and degradation;Transport and catabolism;Folding, sorting and degradation	ko04141//Protein processing in endoplasmic reticulum;ko04145//Phagosome;ko03060//Protein export	K09481;K09481;K09481	-	-	-
0	ncbi_112715874	ncbi_112715874	1.92615	1.01384	0.925892	6.769e-68	5.03837e-63	PREDICTED: trihelix transcription factor GT-2-like [Arachis duranensis]	-	-	-	-	-	-	-
0	ncbi_112712443	ncbi_112712443	4.1905	2.90696	0.527613	1.12758e-67	8.39288e-63	PREDICTED: keratin, type I cytoskeletal 10-like [Arachis duranensis]	-	-	-	-	-	-	-
0	ncbi_112765178	ncbi_112765178	4.60967	3.26185	0.498972	4.75665e-66	3.54052e-61	PREDICTED: ethylene-responsive transcription factor RAP2-13 [Arachis ipaensis]	-	-	-	-	-	-	-
0	ncbi_112783455	ncbi_112783455	2.39913	1.38099	0.796814	5.30369e-66	3.94769e-61	PREDICTED: HMG1/2-like protein isoform X1 [Arachis ipaensis]	Genetic Information Processing	Replication and repair	ko03410//Base excision repair	K10802	-	-	-
0	ncbi_112734277	ncbi_112734277	2.50358	1.42324	0.814819	6.1625e-66	4.58694e-61	PREDICTED: UV-B-induced protein At3g17800, chloroplastic [Arachis ipaensis]	-	-	-	-	-	-	-
0	ncbi_112741051	ncbi_112741051	3.17347	1.97533	0.683968	2.16715e-65	1.61308e-60	PREDICTED: nifU-like protein 2, chloroplastic [Arachis ipaensis]	-	-	-	-	GO:0009532//plastid stroma	GO:0043169//cation binding;GO:0051536//iron-sulfur cluster binding	GO:0009058//biosynthetic process;GO:0009657//plastid organization
0	ncbi_112789555	ncbi_112789555	2.73037	1.5502	0.816638	1.12239e-64	8.35426e-60	PREDICTED: dnaJ protein homolog [Arachis ipaensis]	Genetic Information Processing	Folding, sorting and degradation	ko04141//Protein processing in endoplasmic reticulum	K09503	-	GO:0005515//protein binding;GO:0043169//cation binding	GO:0006950//response to stress;GO:0044267//cellular protein metabolic process
0	ncbi_112715416	ncbi_112715416	2.27004	1.28297	0.823233	7.30171e-64	5.43488e-59	PREDICTED: nematode resistance protein-like HSPRO2 [Arachis duranensis]	-	-	-	-	-	-	-
0	ncbi_112771125	ncbi_112771125	3.66543	2.40729	0.606572	8.3616e-64	6.22379e-59	PREDICTED: GTP-binding nuclear protein Ran-3 [Arachis duranensis]	Genetic Information Processing;Genetic Information Processing	Translation;Translation	ko03013//RNA transport;ko03008//Ribosome biogenesis in eukaryotes	K07936;K07936	GO:0005911//cell-cell junction;GO:0043231//intracellular membrane-bounded organelle;GO:0044444//cytoplasmic part	GO:0032550//purine ribonucleoside binding	GO:0006405//RNA export from nucleus;GO:0006886//intracellular protein transport
0	ncbi_112789961	ncbi_112789961	3.48599	2.27426	0.616169	2.862e-63	2.13027e-58	PREDICTED: probable histone H2A.1 [Arachis duranensis]	-	-	-	-	GO:0043231//intracellular membrane-bounded organelle;GO:0043232//intracellular non-membrane-bounded organelle	GO:0003676//nucleic acid binding;GO:0046983//protein dimerization activity	-
0	ncbi_112751316	ncbi_112751316	1.96434	1.00761	0.963099	5.13371e-63	3.82117e-58	PREDICTED: vacuolar protein sorting-associated protein 32 homolog 2 [Arachis duranensis]	Cellular Processes	Transport and catabolism	ko04144//Endocytosis	K12194	-	-	-
0	ncbi_112802216	ncbi_112802216	3.3809	2.17454	0.636696	3.95617e-62	2.9447e-57	PREDICTED: uncharacterized protein LOC107490413 [Arachis duranensis]	-	-	-	-	-	-	-
0	ncbi_112726806	ncbi_112726806	1.95961	1.12216	0.804283	6.18191e-62	4.60138e-57	BON1-associated-like protein [Medicago truncatula]	-	-	-	-	-	-	-
0	ncbi_112741111	ncbi_112741111	3.59224	2.29332	0.64745	6.35062e-62	4.72695e-57	PREDICTED: uncharacterized protein LOC107638539 [Arachis ipaensis]	-	-	-	-	-	-	-
0	ncbi_112741086	ncbi_112741086	2.52959	1.49208	0.761583	2.01356e-61	1.49876e-56	PREDICTED: inactive beta-amylase 9 [Arachis ipaensis]	-	-	-	-	GO:0044424//intracellular part	GO:0016160//amylase activity	GO:0044238//primary metabolic process
0	ncbi_112714796	ncbi_112714796	6.09617	4.60112	0.405918	4.1941e-61	3.1218e-56	PREDICTED: hemiasterlin resistant protein 1 [Pyrus x bretschneideri]	-	-	-	-	-	-	-
0	ncbi_112717378	ncbi_112717378	2.49876	1.42531	0.809939	7.5461e-61	5.61679e-56	wound-induced protein 1-like protein [Phaseolus vulgaris]	-	-	-	-	-	-	-
0	ncbi_112800534	ncbi_112800534	3.00393	2.16217	0.47437	1.5548e-60	1.15729e-55	PREDICTED: cytochrome P450 81E8-like [Arachis duranensis]	Metabolism;Metabolism	Global and overview maps;Biosynthesis of other secondary metabolites	ko01110//Biosynthesis of secondary metabolites;ko00943//Isoflavonoid biosynthesis	K13260;K13260	GO:0031224//intrinsic component of membrane	GO:0016491//oxidoreductase activity;GO:0046906//tetrapyrrole binding;GO:0046914//transition metal ion binding	GO:0044710//single-organism metabolic process
0	ncbi_112776482	ncbi_112776482	4.34104	3.1907	0.444168	6.13645e-59	4.56754e-54	PREDICTED: late embryogenesis abundant protein 2 [Arachis ipaensis]	-	-	-	-	-	-	-
0	ncbi_112695641	ncbi_112695641	1.86418	0.974027	0.936506	1.76146e-58	1.31111e-53	PREDICTED: cathepsin B-like [Arachis duranensis]	-	-	-	-	-	GO:0070011//peptidase activity, acting on L-amino acid peptides	GO:0019222//regulation of metabolic process;GO:0019538//protein metabolic process
0	ncbi_112711502	ncbi_112711502	1.95991	1.04144	0.912209	3.98935e-58	2.96939e-53	PREDICTED: probable histone H2B.3 [Arachis duranensis]	-	-	-	-	GO:0043231//intracellular membrane-bounded organelle;GO:0043232//intracellular non-membrane-bounded organelle	GO:0003676//nucleic acid binding;GO:0046983//protein dimerization activity	-
0	ncbi_112715668	ncbi_112715668	3.11447	2.02098	0.623934	5.93122e-58	4.41478e-53	PREDICTED: auxin-responsive protein SAUR32 [Arachis duranensis]	Environmental Information Processing	Signal transduction	ko04075//Plant hormone signal transduction	K14488	-	-	-
0	ncbi_112726807	ncbi_112726807	1.77275	0.94184	0.912431	2.44254e-57	1.81806e-52	PREDICTED: shaggy-related protein kinase theta-like [Arachis duranensis]	-	-	-	-	GO:0043231//intracellular membrane-bounded organelle;GO:0044444//cytoplasmic part	GO:0004672//protein kinase activity;GO:0032550//purine ribonucleoside binding	GO:0006468//protein phosphorylation;GO:0009725//response to hormone
0	ncbi_112783003	ncbi_112783003	2.12949	1.14043	0.900934	3.01141e-57	2.24148e-52	Cation transport regulator-like protein 2 [Glycine soja]	Metabolism;Metabolism	Global and overview maps;Metabolism of other amino acids	ko01100//Metabolic pathways;ko00480//Glutathione metabolism	K22596;K22596	-	-	-
0	ncbi_112784861	ncbi_112784861	2.2605	1.48898	0.602316	4.09702e-57	3.04953e-52	PREDICTED: protein YLS9-like isoform X1 [Arachis ipaensis]	-	-	-	-	-	-	-
0	ncbi_112776027	ncbi_112776027	1.75926	1.11584	0.656839	5.83915e-57	4.34626e-52	PREDICTED: basic 7S globulin-like [Arachis ipaensis]	-	-	-	-	-	-	-
0	ncbi_112695967	ncbi_112695967	2.38487	1.37202	0.797613	7.4132e-57	5.51787e-52	PREDICTED: probable calcium-binding protein CML35 [Arachis duranensis]	Organismal Systems	Environmental adaptation	ko04626//Plant-pathogen interaction	K13448	-	-	-
0	ncbi_112783246	ncbi_112783246	5.82876	4.41597	0.400459	2.03269e-56	1.51299e-51	PREDICTED: hemiasterlin resistant protein 1 [Pyrus x bretschneideri]	-	-	-	-	-	-	-
0	ncbi_112726567	ncbi_112726567	1.98681	1.09818	0.855343	5.13126e-56	3.81935e-51	PREDICTED: CBL-interacting serine/threonine-protein kinase 9 isoform X1 [Arachis ipaensis]	-	-	-	-	-	-	-
0	ncbi_112764459	ncbi_112764459	1.87587	1.02867	0.866776	4.07773e-55	3.03518e-50	PREDICTED: LOW QUALITY PROTEIN: probable WRKY transcription factor 33 [Arachis ipaensis]	Organismal Systems;Environmental Information Processing	Environmental adaptation;Signal transduction	ko04626//Plant-pathogen interaction;ko04016//MAPK signaling pathway - plant	K13424;K13424	-	GO:0003677//DNA binding	GO:0010468//regulation of gene expression
0	ncbi_114926092	ncbi_114926092	2.15287	1.28594	0.743437	9.10548e-55	6.77748e-50	PREDICTED: uncharacterized protein LOC107624236 [Arachis ipaensis]	-	-	-	-	-	-	-
0	ncbi_112736457	ncbi_112736457	2.0062	1.11553	0.846741	1.57009e-54	1.16866e-49	PREDICTED: ABC transporter F family member 1-like [Arachis ipaensis]	-	-	-	-	-	-	-
0	ncbi_112730707	ncbi_112730707	1.79902	0.959294	0.907167	7.84856e-54	5.84192e-49	PREDICTED: UMP-CMP kinase 3-like [Arachis duranensis]	Metabolism;Metabolism	Global and overview maps;Nucleotide metabolism	ko01100//Metabolic pathways;ko00240//Pyrimidine metabolism	K13800;K13800	GO:0005576//extracellular region;GO:0043231//intracellular membrane-bounded organelle;GO:0044444//cytoplasmic part	GO:0016776//phosphotransferase activity, phosphate group as acceptor;GO:0019201//nucleotide kinase activity;GO:0032550//purine ribonucleoside binding	GO:0006220//pyrimidine nucleotide metabolic process;GO:0009129//pyrimidine nucleoside monophosphate metabolic process;GO:0019856//pyrimidine nucleobase biosynthetic process
0	ncbi_112696549	ncbi_112696549	2.26172	1.27111	0.831338	1.0626e-52	7.90922e-48	PREDICTED: cell division cycle protein 48 homolog [Arachis duranensis]	Genetic Information Processing	Folding, sorting and degradation	ko04141//Protein processing in endoplasmic reticulum	K13525	-	-	-
0	ncbi_112775745	ncbi_112775745	3.20497	2.16562	0.56553	2.72643e-52	2.02936e-47	PREDICTED: TATA-binding protein-associated factor 2N-like [Arachis ipaensis]	-	-	-	-	-	-	-
0	ncbi_112800538	ncbi_112800538	2.17347	1.41939	0.614731	4.13271e-52	3.0761e-47	PREDICTED: cytochrome P450 81E8-like [Arachis duranensis]	Metabolism;Metabolism	Global and overview maps;Biosynthesis of other secondary metabolites	ko01110//Biosynthesis of secondary metabolites;ko00943//Isoflavonoid biosynthesis	K13260;K13260	GO:0031224//intrinsic component of membrane	GO:0016491//oxidoreductase activity;GO:0046906//tetrapyrrole binding;GO:0046914//transition metal ion binding	GO:0044710//single-organism metabolic process
0	ncbi_112781890	ncbi_112781890	2.11239	1.26014	0.745292	5.18621e-52	3.86025e-47	PREDICTED: transcription factor MYB3-like [Arachis duranensis]	Organismal Systems	Environmental adaptation	ko04626//Plant-pathogen interaction	K09422	-	-	-
0	ncbi_112744394	ncbi_112744394	2.17805	1.26608	0.782674	1.00821e-51	7.50441e-47	PREDICTED: ras-related protein RABD2a-like isoform X1 [Arachis duranensis]	-	-	-	-	GO:0000139//Golgi membrane	GO:0032550//purine ribonucleoside binding	GO:0008104//protein localization;GO:0016482//cytoplasmic transport;GO:0035556//intracellular signal transduction
0	ncbi_112779881	ncbi_112779881	3.04226	2.11223	0.526379	1.06401e-51	7.91976e-47	PREDICTED: IAA-amino acid hydrolase ILR1-like 4 [Arachis ipaensis]	-	-	-	-	-	-	-
0	ncbi_112771361	ncbi_112771361	2.22652	1.31012	0.765092	1.26505e-51	9.41615e-47	PREDICTED: probable glutathione S-transferase [Arachis ipaensis]	Metabolism	Metabolism of other amino acids	ko00480//Glutathione metabolism	K00799	-	GO:0016765//transferase activity, transferring alkyl or aryl (other than methyl) groups	-
0	ncbi_112772836	ncbi_112772836	2.5886	1.55856	0.731961	3.70119e-51	2.75491e-46	PREDICTED: protein transport protein Sec61 subunit alpha [Arachis duranensis]	Genetic Information Processing;Cellular Processes;Genetic Information Processing	Folding, sorting and degradation;Transport and catabolism;Folding, sorting and degradation	ko04141//Protein processing in endoplasmic reticulum;ko04145//Phagosome;ko03060//Protein export	K10956;K10956;K10956	-	-	-
0	ncbi_112779499	ncbi_112779499	1.91006	1.09017	0.809066	4.13375e-51	3.07688e-46	PREDICTED: uncharacterized protein LOC107616149 [Arachis ipaensis]	-	-	-	-	-	-	-
0	ncbi_112765389	ncbi_112765389	2.49783	1.58907	0.652494	1.14825e-50	8.54678e-46	PREDICTED: LOW QUALITY PROTEIN: glutamate synthase [NADH], amyloplastic [Arachis duranensis]	Metabolism;Metabolism;Metabolism;Metabolism;Metabolism	Global and overview maps;Global and overview maps;Global and overview maps;Amino acid metabolism;Energy metabolism	ko01100//Metabolic pathways;ko01110//Biosynthesis of secondary metabolites;ko01230//Biosynthesis of amino acids;ko00250//Alanine, aspartate and glutamate metabolism;ko00910//Nitrogen metabolism	K00264;K00264;K00264;K00264;K00264	-	-	-
0	ncbi_112775852	ncbi_112775852	1.94623	1.11107	0.808734	2.82128e-50	2.09997e-45	PREDICTED: caffeoylshikimate esterase-like [Arachis ipaensis]	Metabolism;Metabolism	Global and overview maps;Lipid metabolism	ko01100//Metabolic pathways;ko00561//Glycerolipid metabolism	K01054;K01054	-	-	-
0	ncbi_112706524	ncbi_112706524	1.99655	1.30962	0.608354	5.75575e-50	4.28418e-45	PREDICTED: beta-fructofuranosidase, cell wall isozyme-like [Arachis duranensis]	Metabolism;Metabolism;Metabolism	Global and overview maps;Carbohydrate metabolism;Carbohydrate metabolism	ko01100//Metabolic pathways;ko00500//Starch and sucrose metabolism;ko00052//Galactose metabolism	K01193;K01193;K01193	-	-	GO:0044238//primary metabolic process
0	ncbi_112776652	ncbi_112776652	2.43277	1.39717	0.800093	1.04232e-49	7.75833e-45	PREDICTED: copper transport protein ATX1-like [Arachis duranensis]	-	-	-	-	-	-	-
0	ncbi_112769105	ncbi_112769105	2.4803	1.50081	0.724768	1.0457e-49	7.78349e-45	PREDICTED: clavaminate synthase-like protein At3g21360 [Arachis ipaensis]	-	-	-	-	-	-	-
0	ncbi_112734556	ncbi_112734556	1.98182	1.15192	0.782788	1.67492e-49	1.24669e-44	PREDICTED: probable WRKY transcription factor 71 [Arachis ipaensis]	-	-	-	-	-	-	-
0	ncbi_112750380	ncbi_112750380	2.20294	1.30861	0.7514	4.32175e-49	3.21681e-44	PREDICTED: E3 ubiquitin-protein ligase RING1-like [Arachis ipaensis]	-	-	-	-	-	-	-
0	ncbi_112696791	ncbi_112696791	3.98395	2.81134	0.502942	1.23155e-48	9.1668e-44	PREDICTED: calmodulin-binding protein 25 [Arachis duranensis]	-	-	-	-	-	-	-
0	ncbi_112743657	ncbi_112743657	2.7502	1.78619	0.622653	3.73505e-48	2.78011e-43	PREDICTED: trihelix transcription factor GT-3b-like [Arachis ipaensis]	-	-	-	-	-	-	GO:0010467//gene expression;GO:0034645//cellular macromolecule biosynthetic process
0	ncbi_112714612	ncbi_112714612	2.0264	1.22157	0.730175	6.00569e-48	4.47022e-43	PREDICTED: stem-specific protein TSJT1-like [Arachis duranensis]	-	-	-	-	-	-	-
0	ncbi_112755872	ncbi_112755872	2.11034	1.26486	0.738501	2.72744e-47	2.03012e-42	protein ALP1-like [Cajanus cajan]	-	-	-	-	-	-	-
0	ncbi_112707710	ncbi_112707710	2.70474	1.67178	0.694102	5.42195e-47	4.03572e-42	PREDICTED: zinc finger A20 and AN1 domain-containing stress-associated protein 5 [Arachis ipaensis]	-	-	-	-	-	GO:0046914//transition metal ion binding	-
0	ncbi_112775723	ncbi_112775723	2.07695	1.23025	0.755514	6.67112e-47	4.96551e-42	hypoxia-responsive family protein [Medicago truncatula]	-	-	-	-	GO:0031224//intrinsic component of membrane	-	-
0	ncbi_112765061	ncbi_112765061	5.04164	3.92541	0.361052	3.50252e-46	2.60703e-41	pheromone receptor-like protein [Medicago truncatula]	-	-	-	-	-	-	-
0	ncbi_112758901	ncbi_112758901	3.36234	2.23559	0.588811	7.3854e-46	5.49718e-41	PREDICTED: probable mediator of RNA polymerase II transcription subunit 37c [Arachis ipaensis]	Genetic Information Processing;Cellular Processes;Genetic Information Processing	Folding, sorting and degradation;Transport and catabolism;Transcription	ko04141//Protein processing in endoplasmic reticulum;ko04144//Endocytosis;ko03040//Spliceosome	K03283;K03283;K03283	-	GO:0032550//purine ribonucleoside binding	-
0	ncbi_112720774	ncbi_112720774	1.98054	1.11416	0.829934	1.21369e-45	9.03383e-41	PREDICTED: ethylene-responsive transcription factor 5 [Arachis ipaensis]	-	-	-	-	-	-	-
0	ncbi_112789926	ncbi_112789926	2.16603	1.27671	0.762628	4.94113e-45	3.67783e-40	PREDICTED: LOW QUALITY PROTEIN: polyubiquitin-like [Cucumis sativus]	-	-	-	-	-	-	-
0	ncbi_112714842	ncbi_112714842	2.17035	1.27569	0.766644	1.25905e-44	9.37145e-40	PREDICTED: nitronate monooxygenase [Arachis duranensis]	-	-	-	-	GO:0044444//cytoplasmic part	GO:0016703//oxidoreductase activity, acting on single donors with incorporation of molecular oxygen, incorporation of one atom of oxygen (internal monooxygenases or internal mixed function oxidases)	GO:0009072//aromatic amino acid family metabolic process
0	ncbi_112744328	ncbi_112744328	1.72116	0.983249	0.807751	1.90661e-44	1.41915e-39	PREDICTED: UDP-glycosyltransferase 74G1-like [Arachis ipaensis]	-	-	-	-	-	GO:0016757//transferase activity, transferring glycosyl groups	-
0	ncbi_112797235	ncbi_112797235	2.17526	1.2812	0.763685	1.07253e-43	7.98315e-39	PREDICTED: HMG1/2-like protein isoform X1 [Arachis duranensis]	Genetic Information Processing	Replication and repair	ko03410//Base excision repair	K10802	-	-	-
0	ncbi_112795776	ncbi_112795776	2.4185	1.48648	0.702211	1.07689e-43	8.01561e-39	PREDICTED: inactive beta-amylase 9 [Arachis duranensis]	-	-	-	-	GO:0044424//intracellular part	GO:0016160//amylase activity	GO:0044238//primary metabolic process
0	ncbi_112707244	ncbi_112707244	5.29138	4.08195	0.374385	1.5606e-43	1.1616e-38	PREDICTED: protein translation factor SUI1 homolog 1 [Arachis duranensis]	Genetic Information Processing	Translation	ko03013//RNA transport	K03113	-	-	-
0	ncbi_112755460	ncbi_112755460	3.48248	2.45941	0.5018	9.81614e-43	7.30645e-38	PREDICTED: trigger factor [Arachis duranensis]	-	-	-	-	-	-	-
0	ncbi_112749730	ncbi_112749730	1.99462	1.1858	0.750248	1.26992e-42	9.45238e-38	PREDICTED: UDP-glucose 4-epimerase GEPI48 [Arachis ipaensis]	Metabolism;Metabolism;Metabolism	Global and overview maps;Carbohydrate metabolism;Carbohydrate metabolism	ko01100//Metabolic pathways;ko00520//Amino sugar and nucleotide sugar metabolism;ko00052//Galactose metabolism	K01784;K01784;K01784	-	GO:0016857//racemase and epimerase activity, acting on carbohydrates and derivatives;GO:0048037//cofactor binding	GO:0019318//hexose metabolic process
0	ncbi_112769221	ncbi_112769221	3.10586	2.13727	0.539222	1.48325e-42	1.10403e-37	PREDICTED: uncharacterized protein LOC107458859 [Arachis duranensis]	-	-	-	-	-	-	-
0	ncbi_112797616	ncbi_112797616	1.81059	0.969172	0.901636	2.6136e-42	1.94538e-37	PREDICTED: cytochrome c [Arachis duranensis]	-	-	-	-	-	-	-
0	ncbi_112723436	ncbi_112723436	2.72516	1.83799	0.568213	3.3258e-42	2.47549e-37	PREDICTED: signal recognition particle receptor subunit alpha [Arachis ipaensis]	Genetic Information Processing	Folding, sorting and degradation	ko03060//Protein export	K13431	-	-	-
0	ncbi_112789344	ncbi_112789344	1.7298	1.01851	0.764155	5.40903e-42	4.0261e-37	PREDICTED: uncharacterized protein LOC107476156 [Arachis duranensis]	-	-	-	-	-	-	-
0	ncbi_112777462	ncbi_112777462	2.20421	1.44856	0.605644	1.50654e-41	1.12137e-36	PREDICTED: metallothiol transferase FosB-like [Arachis ipaensis]	-	-	-	-	-	GO:0003824//catalytic activity	-
0	ncbi_112782784	ncbi_112782784	1.93948	1.15322	0.749997	6.05054e-40	4.5036e-35	PREDICTED: nematode resistance protein-like HSPRO2 [Arachis ipaensis]	-	-	-	-	-	-	-
0	ncbi_112711277	ncbi_112711277	2.01951	1.25995	0.680632	7.94886e-40	5.91657e-35	PREDICTED: probable inorganic phosphate transporter 1-3 [Arachis duranensis]	-	-	-	-	GO:0031224//intrinsic component of membrane	GO:0005215//transporter activity	GO:0015698//inorganic anion transport;GO:0044763//single-organism cellular process
0	ncbi_112772467	ncbi_112772467	2.83216	1.92691	0.555614	1.18222e-39	8.79961e-35	PREDICTED: cysteine-rich and transmembrane domain-containing protein A-like [Arachis ipaensis]	-	-	-	-	-	-	-
0	ncbi_112723533	ncbi_112723533	1.89493	1.29814	0.545698	1.76934e-39	1.31697e-34	PREDICTED: probable xyloglucan endotransglucosylase/hydrolase protein 23 [Arachis ipaensis]	Environmental Information Processing	Signal transduction	ko04075//Plant hormone signal transduction	K14504	GO:0005576//extracellular region;GO:0030312//external encapsulating structure	GO:0016758//transferase activity, transferring hexosyl groups;GO:0016787//hydrolase activity	GO:0044042//glucan metabolic process;GO:0045229//external encapsulating structure organization
0	ncbi_112788924	ncbi_112788924	3.08903	2.18124	0.502007	1.93197e-39	1.43803e-34	DUF4228 domain protein [Medicago truncatula]	-	-	-	-	-	-	-
0	ncbi_112769229	ncbi_112769229	2.06382	1.22232	0.755697	1.08671e-38	8.08873e-34	PREDICTED: zinc finger A20 and AN1 domain-containing stress-associated protein 5 [Arachis ipaensis]	-	-	-	-	-	GO:0046914//transition metal ion binding	-
0	ncbi_112712579	ncbi_112712579	2.14546	1.29386	0.729602	1.76687e-38	1.31514e-33	PREDICTED: uncharacterized protein LOC107467932 [Arachis duranensis]	-	-	-	-	-	-	GO:0001101//response to acid chemical;GO:0006972//hyperosmotic response;GO:0009699//phenylpropanoid biosynthetic process;GO:0009755//hormone-mediated signaling pathway;GO:0043067//regulation of programmed cell death
0	ncbi_112776364	ncbi_112776364	2.71955	1.76157	0.626509	3.60341e-38	2.68213e-33	PREDICTED: protein transport protein Sec61 subunit gamma [Glycine max]	Genetic Information Processing;Cellular Processes;Genetic Information Processing	Folding, sorting and degradation;Transport and catabolism;Folding, sorting and degradation	ko04141//Protein processing in endoplasmic reticulum;ko04145//Phagosome;ko03060//Protein export	K07342;K07342;K07342	-	GO:0008320//protein transmembrane transporter activity	GO:0015031//protein transport
0	ncbi_112697561	ncbi_112697561	2.14968	1.3361	0.686094	6.03917e-38	4.49513e-33	PREDICTED: chorismate mutase 2 isoform X1 [Arachis duranensis]	Metabolism;Metabolism;Metabolism;Metabolism	Global and overview maps;Global and overview maps;Global and overview maps;Amino acid metabolism	ko01100//Metabolic pathways;ko01110//Biosynthesis of secondary metabolites;ko01230//Biosynthesis of amino acids;ko00400//Phenylalanine, tyrosine and tryptophan biosynthesis	K01850;K01850;K01850;K01850	-	-	GO:0008652//cellular amino acid biosynthetic process;GO:0043648//dicarboxylic acid metabolic process
0	ncbi_112789029	ncbi_112789029	2.41702	1.53032	0.659395	2.48046e-37	1.84628e-32	PREDICTED: E3 ubiquitin-protein ligase RNF4-like [Arachis duranensis]	-	-	-	-	-	-	-
0	ncbi_112752046	ncbi_112752046	3.29372	2.43752	0.434305	5.06552e-37	3.77042e-32	PREDICTED: 21 kDa protein-like [Arachis ipaensis]	-	-	-	-	-	GO:0052689//carboxylic ester hydrolase activity	GO:0009892//negative regulation of metabolic process
0	ncbi_112785110	ncbi_112785110	2.32594	1.49787	0.634906	8.19942e-37	6.10307e-32	PREDICTED: pathogenesis-related genes transcriptional activator PTI5-like [Arachis ipaensis]	-	-	-	-	-	-	GO:0010467//gene expression;GO:0034645//cellular macromolecule biosynthetic process
0	ncbi_114925999	ncbi_114925999	3.79227	2.73214	0.47303	2.27563e-34	1.69382e-29	-	-	-	-	-	-	-	-
0	ncbi_112754103	ncbi_112754103	1.78238	1.03245	0.787733	2.2993e-34	1.71144e-29	PREDICTED: cell division cycle protein 48 homolog [Arachis duranensis]	Genetic Information Processing	Folding, sorting and degradation	ko04141//Protein processing in endoplasmic reticulum	K13525	-	-	-
0	ncbi_112765218	ncbi_112765218	2.20664	1.35841	0.699935	4.15585e-33	3.09333e-28	PREDICTED: cytochrome b5 isoform E [Arachis duranensis]	-	-	-	-	-	GO:0043169//cation binding	-
0	ncbi_112749095	ncbi_112749095	1.79135	1.18633	0.594541	1.6714e-32	1.24408e-27	PAR1 protein [Medicago truncatula]	-	-	-	-	-	-	-
0	ncbi_112755559	ncbi_112755559	3.12827	2.23531	0.484891	1.77537e-32	1.32146e-27	PREDICTED: early nodulin-93-like [Arachis ipaensis]	-	-	-	-	-	-	GO:0009725//response to hormone
0	ncbi_112772059	ncbi_112772059	1.99485	1.38082	0.530754	2.76955e-32	2.06146e-27	PREDICTED: beta-fructofuranosidase, cell wall isozyme-like [Arachis ipaensis]	Metabolism;Metabolism;Metabolism	Global and overview maps;Carbohydrate metabolism;Carbohydrate metabolism	ko01100//Metabolic pathways;ko00500//Starch and sucrose metabolism;ko00052//Galactose metabolism	K01193;K01193;K01193	-	-	GO:0044238//primary metabolic process
0	ncbi_112775971	ncbi_112775971	2.75664	1.85376	0.572459	3.70198e-32	2.7555e-27	PREDICTED: CBL-interacting serine/threonine-protein kinase 5-like [Arachis ipaensis]	-	-	-	-	-	-	-
0	ncbi_112697634	ncbi_112697634	2.31977	1.51346	0.616128	6.44308e-31	4.79578e-26	protein ALP1-like [Cajanus cajan]	-	-	-	-	-	-	-
0	ncbi_112752068	ncbi_112752068	2.34102	1.70207	0.459844	9.95271e-31	7.4081e-26	PREDICTED: flavin-dependent oxidoreductase FOX5-like [Arachis ipaensis]	Metabolism;Metabolism;Metabolism	Global and overview maps;Global and overview maps;Biosynthesis of other secondary metabolites	ko01100//Metabolic pathways;ko01110//Biosynthesis of secondary metabolites;ko00940//Phenylpropanoid biosynthesis	K22395;K22395;K22395	-	GO:0000166//nucleotide binding;GO:0016616//oxidoreductase activity, acting on the CH-OH group of donors, NAD or NADP as acceptor	GO:0044710//single-organism metabolic process
0	ncbi_112701884	ncbi_112701884	2.01579	1.2754	0.66039	5.45028e-30	4.05681e-25	calcium-dependent lipid-binding (CaLB domain) family protein [Medicago truncatula]	-	-	-	-	-	-	-
0	ncbi_112797803	ncbi_112797803	3.01539	2.1692	0.47518	5.87146e-30	4.3703e-25	PREDICTED: probable calcium-binding protein CML30 [Arachis duranensis]	Organismal Systems;Environmental Information Processing;Environmental Information Processing	Environmental adaptation;Signal transduction;Signal transduction	ko04626//Plant-pathogen interaction;ko04016//MAPK signaling pathway - plant;ko04070//Phosphatidylinositol signaling system	K02183;K02183;K02183	-	-	-
0	ncbi_112792522	ncbi_112792522	2.81298	1.97603	0.509496	8.37353e-30	6.23267e-25	senescence-associated protein [Carica papaya]	-	-	-	-	-	-	-
0	ncbi_112779407	ncbi_112779407	2.609	1.81103	0.526688	1.96735e-29	1.46436e-24	PREDICTED: probable inorganic phosphate transporter 1-3 [Arachis ipaensis]	-	-	-	-	GO:0031224//intrinsic component of membrane	GO:0005215//transporter activity	GO:0015698//inorganic anion transport;GO:0044763//single-organism cellular process
0	ncbi_112772236	ncbi_112772236	2.13084	1.41468	0.590941	3.2561e-29	2.42361e-24	PREDICTED: cysteine-rich and transmembrane domain-containing protein B-like isoform X1 [Arachis duranensis]	-	-	-	-	-	-	-
0	ncbi_112773169	ncbi_112773169	2.81582	1.98745	0.502636	6.65564e-28	4.95399e-23	PREDICTED: chitin-inducible gibberellin-responsive protein 1-like [Arachis ipaensis]	-	-	-	-	-	-	GO:0010468//regulation of gene expression
0	ncbi_112744316	ncbi_112744316	1.92193	1.12279	0.775472	1.17948e-27	8.77922e-23	PREDICTED: cytochrome c [Arachis duranensis]	-	-	-	-	-	-	-
0	ncbi_112728479	ncbi_112728479	2.55638	1.78549	0.51778	3.13581e-27	2.33408e-22	PREDICTED: trigger factor [Arachis duranensis]	-	-	-	-	-	-	-
0	ncbi_112709741	ncbi_112709741	1.99203	1.24088	0.682876	3.78617e-27	2.81816e-22	PREDICTED: CBL-interacting serine/threonine-protein kinase 5-like [Arachis duranensis]	-	-	-	-	-	-	-
0	ncbi_112702321	ncbi_112702321	3.43866	2.52606	0.444953	1.35179e-26	1.00618e-21	PREDICTED: protein EARLY RESPONSIVE TO DEHYDRATION 15-like [Arachis ipaensis]	-	-	-	-	-	-	-
0	ncbi_112795806	ncbi_112795806	2.23491	1.40081	0.673954	2.45201e-26	1.8251e-21	PREDICTED: uncharacterized protein LOC107638539 [Arachis ipaensis]	-	-	-	-	-	-	-
0	ncbi_112738261	ncbi_112738261	2.6591	1.80447	0.559361	2.81593e-26	2.09598e-21	PREDICTED: high mobility group nucleosome-binding domain-containing protein 5-like [Arachis ipaensis]	-	-	-	-	-	-	-
0	ncbi_112764986	ncbi_112764986	2.76806	1.93736	0.514784	3.15047e-26	2.34499e-21	PREDICTED: zinc finger protein ZAT10-like [Arachis ipaensis]	-	-	-	-	-	-	-
0	ncbi_112719862	ncbi_112719862	2.04231	1.24946	0.708894	1.93053e-25	1.43695e-20	PREDICTED: ubiquitin-conjugating enzyme E2-17 kDa-like [Cicer arietinum]	Genetic Information Processing;Genetic Information Processing	Folding, sorting and degradation;Folding, sorting and degradation	ko04141//Protein processing in endoplasmic reticulum;ko04120//Ubiquitin mediated proteolysis	K06689;K06689	-	GO:0003824//catalytic activity	-
0	ncbi_112792112	ncbi_112792112	1.99991	1.2536	0.673857	4.26593e-24	3.17526e-19	PREDICTED: UV-B-induced protein At3g17800, chloroplastic-like [Arachis duranensis]	-	-	-	-	-	-	-
0	ncbi_112758808	ncbi_112758808	1.92337	1.25289	0.618369	4.92815e-24	3.66817e-19	RmlC-like cupins superfamily protein [Medicago truncatula]	-	-	-	-	-	-	-
0	ncbi_114924393	ncbi_114924393	3.61213	2.65438	0.444473	6.87424e-24	5.1167e-19	-	-	-	-	-	-	-	-
0	ncbi_112723212	ncbi_112723212	1.94796	1.47902	0.397322	7.27672e-24	5.41628e-19	PREDICTED: pathogenesis-related protein 2-like [Arachis ipaensis]	-	-	-	-	-	-	-
0	ncbi_112792346	ncbi_112792346	2.17173	1.4879	0.545566	5.46568e-22	4.06827e-17	PREDICTED: probable WRKY transcription factor 28 [Arachis duranensis]	-	-	-	-	-	-	-
0	ncbi_112744533	ncbi_112744533	2.01137	1.30654	0.622435	9.93171e-22	7.39247e-17	PREDICTED: cyclic nucleotide-gated ion channel 2 [Arachis duranensis]	Organismal Systems	Environmental adaptation	ko04626//Plant-pathogen interaction	K05391	GO:0031224//intrinsic component of membrane	GO:0005221//intracellular cyclic nucleotide activated cation channel activity;GO:0005249//voltage-gated potassium channel activity;GO:0005515//protein binding;GO:0030551//cyclic nucleotide binding	GO:0006816//calcium ion transport;GO:0019932//second-messenger-mediated signaling;GO:0033554//cellular response to stress;GO:0034220//ion transmembrane transport
0	ncbi_112708111	ncbi_112708111	2.08225	1.33273	0.643759	2.136e-20	1.58989e-15	PREDICTED: chaperone protein ClpC, chloroplastic [Arachis ipaensis]	-	-	-	-	-	-	-
0	ncbi_112727828	ncbi_112727828	1.96794	1.33566	0.559132	4.37963e-20	3.25989e-15	PREDICTED: uncharacterized protein LOC107475117 [Arachis duranensis]	-	-	-	-	-	-	-
0	ncbi_112709797	ncbi_112709797	2.02503	1.25256	0.693057	8.32777e-20	6.19861e-15	PREDICTED: 3-isopropylmalate dehydratase small subunit 3-like [Arachis duranensis]	Metabolism;Metabolism;Metabolism;Metabolism;Metabolism;Metabolism	Global and overview maps;Global and overview maps;Global and overview maps;Global and overview maps;Amino acid metabolism;Carbohydrate metabolism	ko01100//Metabolic pathways;ko01110//Biosynthesis of secondary metabolites;ko01230//Biosynthesis of amino acids;ko01210//2-Oxocarboxylic acid metabolism;ko00290//Valine, leucine and isoleucine biosynthesis;ko00660//C5-Branched dibasic acid metabolism	K01704;K01704;K01704;K01704;K01704;K01704	GO:0044445//cytosolic part	-	GO:0006551//leucine metabolic process
0	ncbi_112795958	ncbi_112795958	2.35006	1.59973	0.554875	1.13077e-19	8.41666e-15	PREDICTED: light-induced protein, chloroplastic [Arachis duranensis]	-	-	-	-	-	-	-
0	ncbi_112741260	ncbi_112741260	2.01803	1.31733	0.615337	3.49789e-19	2.60358e-14	PREDICTED: plastid-lipid-associated protein, chloroplastic [Arachis ipaensis]	-	-	-	-	-	-	-
0	ncbi_112796003	ncbi_112796003	1.6898	1.07035	0.658773	4.6719e-19	3.47743e-14	PREDICTED: tonoplast dicarboxylate transporter-like [Arachis duranensis]	-	-	-	-	-	-	GO:0030001//metal ion transport;GO:0044763//single-organism cellular process
0	ncbi_112775239	ncbi_112775239	1.84302	1.15028	0.680079	5.18394e-19	3.85857e-14	PREDICTED: auxin-responsive protein IAA16-like [Arachis ipaensis]	Environmental Information Processing	Signal transduction	ko04075//Plant hormone signal transduction	K14484	-	-	GO:0009987//cellular process;GO:0010033//response to organic substance
0	ncbi_112744070	ncbi_112744070	3.7994	2.92728	0.376214	2.3785e-18	1.77039e-13	PREDICTED: 60S ribosomal protein L10 [Arachis duranensis]	Genetic Information Processing	Translation	ko03010//Ribosome	K02866	-	-	-
0	ncbi_112700124	ncbi_112700124	1.83135	1.26677	0.531754	3.91868e-18	2.91679e-13	PREDICTED: signal recognition particle receptor subunit alpha [Arachis duranensis]	Genetic Information Processing	Folding, sorting and degradation	ko03060//Protein export	K13431	-	-	-
0	ncbi_112714516	ncbi_112714516	2.27393	1.58682	0.519051	6.12953e-18	4.56239e-13	PREDICTED: pathogenesis-related genes transcriptional activator PTI5-like [Arachis duranensis]	-	-	-	-	-	-	GO:0010467//gene expression;GO:0034645//cellular macromolecule biosynthetic process
0	ncbi_112702155	ncbi_112702155	1.99701	1.25692	0.667945	1.16451e-17	8.66783e-13	PREDICTED: calmodulin-7-like [Raphanus sativus]	Organismal Systems;Environmental Information Processing;Environmental Information Processing	Environmental adaptation;Signal transduction;Signal transduction	ko04626//Plant-pathogen interaction;ko04016//MAPK signaling pathway - plant;ko04070//Phosphatidylinositol signaling system	K02183;K02183;K02183	-	GO:0043169//cation binding	-
0	ncbi_112766436	ncbi_112766436	3.37148	2.54296	0.406872	1.2379e-17	9.21407e-13	PREDICTED: heat shock cognate protein 80 [Arachis duranensis]	Organismal Systems;Genetic Information Processing	Environmental adaptation;Folding, sorting and degradation	ko04626//Plant-pathogen interaction;ko04141//Protein processing in endoplasmic reticulum	K04079;K04079	-	GO:0005515//protein binding	GO:0044267//cellular protein metabolic process;GO:0050896//response to stimulus
0	ncbi_112736701	ncbi_112736701	3.86636	2.99273	0.369516	1.05438e-16	7.84809e-12	PREDICTED: elongation factor 1-beta-like [Arachis ipaensis]	-	-	-	-	GO:0043234//protein complex	-	GO:0010467//gene expression;GO:0034645//cellular macromolecule biosynthetic process
0	ncbi_112695681	ncbi_112695681	2.22325	1.47988	0.587192	1.33281e-14	9.92052e-10	PREDICTED: S-adenosylmethionine synthase 1 [Arachis duranensis]	Metabolism;Metabolism;Metabolism;Metabolism	Global and overview maps;Global and overview maps;Global and overview maps;Amino acid metabolism	ko01100//Metabolic pathways;ko01110//Biosynthesis of secondary metabolites;ko01230//Biosynthesis of amino acids;ko00270//Cysteine and methionine metabolism	K00789;K00789;K00789;K00789	-	GO:0016765//transferase activity, transferring alkyl or aryl (other than methyl) groups;GO:0032550//purine ribonucleoside binding;GO:0043169//cation binding	GO:0009108//coenzyme biosynthetic process
0	ncbi_112719625	ncbi_112719625	2.65494	1.91178	0.473763	1.8592e-14	1.38386e-09	PREDICTED: SKP1-like protein 1B [Arachis duranensis]	Genetic Information Processing;Genetic Information Processing	Folding, sorting and degradation;Folding, sorting and degradation	ko04141//Protein processing in endoplasmic reticulum;ko04120//Ubiquitin mediated proteolysis	K03094;K03094	-	GO:0003824//catalytic activity	-
0	ncbi_112773187	ncbi_112773187	2.2726	1.62489	0.484007	3.29391e-13	2.45176e-08	PREDICTED: E3 ubiquitin-protein ligase RING1 [Arachis ipaensis]	-	-	-	-	-	GO:0043169//cation binding	-
0	ncbi_112770728	ncbi_112770728	1.96225	1.28983	0.605328	4.90476e-13	3.65076e-08	PREDICTED: chaperone protein ClpC, chloroplastic [Arachis ipaensis]	-	-	-	-	-	-	-
0	ncbi_112709722	ncbi_112709722	2.04854	1.43909	0.509442	5.0695e-13	3.77338e-08	PREDICTED: chaperone protein dnaJ 8, chloroplastic-like [Arachis duranensis]	-	-	-	-	GO:0009532//plastid stroma	-	-
0	ncbi_112714779	ncbi_112714779	2.73861	2.01458	0.442962	9.54289e-13	7.10306e-08	PREDICTED: transcription factor GTE7-like [Arachis ipaensis]	-	-	-	-	-	-	-
0	ncbi_112726420	ncbi_112726420	2.27519	1.56351	0.541199	1.97163e-12	1.46755e-07	PREDICTED: eukaryotic translation initiation factor 1A [Arachis duranensis]	Genetic Information Processing	Translation	ko03013//RNA transport	K03236	-	-	-
0	ncbi_112733180	ncbi_112733180	2.63511	2.02688	0.378599	2.27471e-11	1.69313e-06	PREDICTED: ethylene-responsive transcription factor ERF113-like [Arachis ipaensis]	-	-	-	-	-	-	-
0	ncbi_112779888	ncbi_112779888	1.98622	1.27882	0.635211	4.41044e-11	3.28282e-06	PREDICTED: elongation factor 2 isoform X1 [Arachis ipaensis]	-	-	-	-	-	GO:0008135//translation factor activity, RNA binding;GO:0017111//nucleoside-triphosphatase activity;GO:0032550//purine ribonucleoside binding	GO:0034645//cellular macromolecule biosynthetic process
0	ncbi_112707045	ncbi_112707045	1.81158	1.32724	0.448815	2.27527e-10	1.69355e-05	PREDICTED: calcium-binding protein PBP1-like [Arachis duranensis]	-	-	-	-	-	-	-
0	ncbi_112708950	ncbi_112708950	1.71374	1.1205	0.613	8.77915e-10	6.53458e-05	PREDICTED: protein Dr1 homolog isoform X1 [Arachis duranensis]	-	-	-	-	GO:0043231//intracellular membrane-bounded organelle	GO:0003677//DNA binding;GO:0046983//protein dimerization activity	-
0	ncbi_112791193	ncbi_112791193	2.34439	1.79077	0.388634	1.08609e-09	8.08407e-05	PREDICTED: ethylene-responsive transcription factor ABR1-like [Arachis duranensis]	-	-	-	-	-	-	-
0	ncbi_112707447	ncbi_112707447	2.4576	1.79991	0.449326	1.36694e-09	0.000101746	PREDICTED: S-adenosylmethionine synthase [Arachis duranensis]	Metabolism;Metabolism;Metabolism;Metabolism	Global and overview maps;Global and overview maps;Global and overview maps;Amino acid metabolism	ko01100//Metabolic pathways;ko01110//Biosynthesis of secondary metabolites;ko01230//Biosynthesis of amino acids;ko00270//Cysteine and methionine metabolism	K00789;K00789;K00789;K00789	-	-	-
0	ncbi_112702804	ncbi_112702804	1.74315	1.21369	0.522295	3.04211e-09	0.000226434	PREDICTED: probable protein phosphatase 2C 25 [Arachis duranensis]	-	-	-	-	-	GO:0004721//phosphoprotein phosphatase activity;GO:0043169//cation binding	GO:0006464//cellular protein modification process
0	ncbi_112706444	ncbi_112706444	2.00034	1.43632	0.477867	3.81679e-09	0.000284095	PREDICTED: zinc finger protein ZAT10-like [Arachis duranensis]	-	-	-	-	-	-	-
0	ncbi_112791949	ncbi_112791949	1.77424	1.28267	0.468054	1.38205e-08	0.0010287	PREDICTED: NAC transcription factor 29-like [Arachis duranensis]	-	-	-	-	GO:0043231//intracellular membrane-bounded organelle	-	GO:0010468//regulation of gene expression;GO:0034645//cellular macromolecule biosynthetic process
0	ncbi_112733337	ncbi_112733337	2.51441	1.82466	0.462597	1.63223e-08	0.00121492	PREDICTED: YTH domain-containing family protein 1 isoform X1 [Arachis ipaensis]	-	-	-	-	-	-	-
0	ncbi_112707272	ncbi_112707272	2.12851	1.56942	0.439616	2.5445e-08	0.00189395	PREDICTED: chitin-inducible gibberellin-responsive protein 1-like [Arachis duranensis]	-	-	-	-	-	-	GO:0010468//regulation of gene expression
0	ncbi_112796830	ncbi_112796830	2.44548	1.78955	0.450523	2.58765e-08	0.00192607	PREDICTED: SKP1-like protein 1B [Arachis duranensis]	Genetic Information Processing;Genetic Information Processing	Folding, sorting and degradation;Folding, sorting and degradation	ko04141//Protein processing in endoplasmic reticulum;ko04120//Ubiquitin mediated proteolysis	K03094;K03094	-	GO:0003824//catalytic activity	-
0	ncbi_112755381	ncbi_112755381	1.87742	1.37195	0.452529	1.37057e-07	0.0102016	alpha/beta fold hydrolase [Medicago truncatula]	-	-	-	-	-	GO:0003824//catalytic activity	-
0	ncbi_112734853	ncbi_112734853	1.65852	1.14535	0.534112	5.21665e-07	0.0388291	PREDICTED: chaperone protein DnaJ-like [Glycine max]	-	-	-	-	-	GO:0005515//protein binding	-
0	ncbi_112695538	ncbi_112695538	1.95621	1.39097	0.491969	4.30806e-06	0.320662	PREDICTED: rapid alkalinization factor [Arachis duranensis]	-	-	-	-	GO:0005576//extracellular region;GO:0005911//cell-cell junction	GO:0005102//receptor binding	GO:0006575//cellular modified amino acid metabolic process;GO:0006595//polyamine metabolic process;GO:0006725//cellular aromatic compound metabolic process;GO:0019932//second-messenger-mediated signaling;GO:0048588//developmental cell growth
0	ncbi_112723181	ncbi_112723181	1.87632	1.35016	0.474778	5.61405e-06	0.417871	PREDICTED: calmodulin [Arachis duranensis]	Organismal Systems;Environmental Information Processing;Environmental Information Processing	Environmental adaptation;Signal transduction;Signal transduction	ko04626//Plant-pathogen interaction;ko04016//MAPK signaling pathway - plant;ko04070//Phosphatidylinositol signaling system	K02183;K02183;K02183	GO:0044444//cytoplasmic part	-	-
0	ncbi_112806020	ncbi_112806020	1.84064	1.27503	0.529679	1.0726e-05	0.798372	PREDICTED: probable mediator of RNA polymerase II transcription subunit 37c [Arachis duranensis]	Genetic Information Processing;Cellular Processes;Genetic Information Processing	Folding, sorting and degradation;Transport and catabolism;Transcription	ko04141//Protein processing in endoplasmic reticulum;ko04144//Endocytosis;ko03040//Spliceosome	K03283;K03283;K03283	-	GO:0032550//purine ribonucleoside binding	-
0	ncbi_112710470	ncbi_112710470	2.04743	1.44392	0.503822	1.49155e-05	1	PREDICTED: ubiquitin-conjugating enzyme E2 2 isoform X1 [Gossypium hirsutum]	Genetic Information Processing	Folding, sorting and degradation	ko04120//Ubiquitin mediated proteolysis	K10573	-	GO:0003824//catalytic activity	-
0	ncbi_112697125	ncbi_112697125	1.6821	1.13924	0.562191	1.94196e-05	1	PREDICTED: mitochondrial phosphate carrier protein 3, mitochondrial-like [Arachis duranensis]	-	-	-	-	GO:0031224//intrinsic component of membrane	-	-
0	ncbi_112766608	ncbi_112766608	1.70116	1.15928	0.553284	2.99357e-05	1	PREDICTED: calmodulin-7-like [Raphanus sativus]	Organismal Systems;Environmental Information Processing;Environmental Information Processing	Environmental adaptation;Signal transduction;Signal transduction	ko04626//Plant-pathogen interaction;ko04016//MAPK signaling pathway - plant;ko04070//Phosphatidylinositol signaling system	K02183;K02183;K02183	-	GO:0043169//cation binding	-
0	ncbi_112737907	ncbi_112737907	2.43207	1.84588	0.397878	8.34946e-05	1	PREDICTED: malate dehydrogenase, mitochondrial [Arachis ipaensis]	Metabolism;Metabolism;Metabolism;Metabolism;Metabolism;Metabolism;Metabolism;Metabolism	Global and overview maps;Global and overview maps;Global and overview maps;Carbohydrate metabolism;Amino acid metabolism;Energy metabolism;Carbohydrate metabolism;Carbohydrate metabolism	ko01100//Metabolic pathways;ko01110//Biosynthesis of secondary metabolites;ko01200//Carbon metabolism;ko00620//Pyruvate metabolism;ko00270//Cysteine and methionine metabolism;ko00710//Carbon fixation in photosynthetic organisms;ko00630//Glyoxylate and dicarboxylate metabolism;ko00020//Citrate cycle (TCA cycle)	K00026;K00026;K00026;K00026;K00026;K00026;K00026;K00026	-	GO:0016615//malate dehydrogenase activity	GO:0005975//carbohydrate metabolic process;GO:0043648//dicarboxylic acid metabolic process
0	ncbi_112783372	ncbi_112783372	1.75049	1.3225	0.404491	8.51275e-05	1	PREDICTED: allene oxide cyclase 3, chloroplastic-like [Arachis ipaensis]	Metabolism;Metabolism;Metabolism	Global and overview maps;Global and overview maps;Lipid metabolism	ko01100//Metabolic pathways;ko01110//Biosynthesis of secondary metabolites;ko00592//alpha-Linolenic acid metabolism	K10525;K10525;K10525	GO:0009536//plastid	GO:0009975//cyclase activity	-
0	ncbi_112696942	ncbi_112696942	1.80554	1.26024	0.518726	0.000114449	1	PREDICTED: 5-methyltetrahydropteroyltriglutamate--homocysteine methyltransferase 1 [Arachis duranensis]	Metabolism;Metabolism;Metabolism;Metabolism;Metabolism	Global and overview maps;Global and overview maps;Global and overview maps;Amino acid metabolism;Metabolism of other amino acids	ko01100//Metabolic pathways;ko01110//Biosynthesis of secondary metabolites;ko01230//Biosynthesis of amino acids;ko00270//Cysteine and methionine metabolism;ko00450//Selenocompound metabolism	K00549;K00549;K00549;K00549;K00549	-	-	-
0	ncbi_112802369	ncbi_112802369	2.21314	1.70064	0.380016	0.000195964	1	PREDICTED: nudix hydrolase 18, mitochondrial-like [Arachis duranensis]	-	-	-	-	-	GO:0003824//catalytic activity	-
0	ncbi_112767398	ncbi_112767398	1.99461	1.41105	0.499339	0.000788354	1	PREDICTED: 14-3-3-like protein [Arachis duranensis]	-	-	-	-	-	-	-
0	ncbi_112714533	ncbi_112714533	1.67012	1.20195	0.474584	0.00462231	1	PREDICTED: glutaredoxin-C9-like [Arachis duranensis]	-	-	-	-	-	GO:0015036//disulfide oxidoreductase activity	GO:0019725//cellular homeostasis;GO:0044710//single-organism metabolic process
1	ncbi_112711076	ncbi_112711076	4.75197	0.801544	2.56767	0	0	-	-	-	-	-	-	-	-
1	ncbi_114926186	ncbi_114926186	2.10388	0.406275	2.37252	0	0	PREDICTED: NADH-ubiquinone oxidoreductase chain 1 [Arachis ipaensis]	Metabolism;Metabolism	Global and overview maps;Energy metabolism	ko01100//Metabolic pathways;ko00190//Oxidative phosphorylation	K03878;K03878	GO:0019866//organelle inner membrane;GO:0031224//intrinsic component of membrane;GO:0043231//intracellular membrane-bounded organelle	GO:0050136//NADH dehydrogenase (quinone) activity	GO:0044710//single-organism metabolic process
1	ncbi_36489185	ncbi_36489185	14.4389	2.81233	2.36013	0	0	ribosomal protein L20 (chloroplast) [Arachis hypogaea]	Genetic Information Processing	Translation	ko03010//Ribosome	K02887	GO:0009536//plastid;GO:0030529//intracellular ribonucleoprotein complex	GO:0003723//RNA binding;GO:0005198//structural molecule activity	GO:0010467//gene expression
1	ncbi_36489156	ncbi_36489156	12.7295	2.51914	2.33717	0	0	RNA polymerase beta (chloroplast) [Arachis hypogaea]	Metabolism;Metabolism;Metabolism;Genetic Information Processing	Global and overview maps;Nucleotide metabolism;Nucleotide metabolism;Transcription	ko01100//Metabolic pathways;ko00230//Purine metabolism;ko00240//Pyrimidine metabolism;ko03020//RNA polymerase	K03046;K03046;K03046;K03046	GO:0009536//plastid	GO:0034062//RNA polymerase activity	GO:0034645//cellular macromolecule biosynthetic process
1	ncbi_36489226	ncbi_36489226	2.25398	0.446751	2.33493	0	0	ribosomal protein S15 (chloroplast) [Arachis hypogaea]	Genetic Information Processing	Translation	ko03010//Ribosome	K02956	GO:0009536//plastid;GO:0030529//intracellular ribonucleoprotein complex	-	GO:0010467//gene expression
1	ncbi_114925670	ncbi_114925670	4.13073	0.825111	2.32373	0	0	NADH-plastoquinone oxidoreductase subunit 7 (chloroplast) [Arachis hypogaea]	Metabolism;Metabolism	Global and overview maps;Energy metabolism	ko01100//Metabolic pathways;ko00190//Oxidative phosphorylation	K05579;K05579	GO:0044434//chloroplast part	GO:0000166//nucleotide binding;GO:0016651//oxidoreductase activity, acting on NAD(P)H;GO:0048037//cofactor binding	GO:0006091//generation of precursor metabolites and energy;GO:0044710//single-organism metabolic process
1	ncbi_36489222	ncbi_36489222	83.3614	16.7434	2.31579	0	0	NADH-plastoquinone oxidoreductase subunit 6 (chloroplast) [Arachis hypogaea]	Metabolism;Metabolism	Global and overview maps;Energy metabolism	ko01100//Metabolic pathways;ko00190//Oxidative phosphorylation	K05578;K05578	GO:0031224//intrinsic component of membrane;GO:0044434//chloroplast part	GO:0048037//cofactor binding;GO:0050136//NADH dehydrogenase (quinone) activity	GO:0044710//single-organism metabolic process
1	ncbi_36489155	ncbi_36489155	87.9132	18.2088	2.27144	0	0	RNA polymerase beta subunit (chloroplast) [Arachis hypogaea]	Metabolism;Metabolism;Metabolism;Genetic Information Processing	Global and overview maps;Nucleotide metabolism;Nucleotide metabolism;Transcription	ko01100//Metabolic pathways;ko00230//Purine metabolism;ko00240//Pyrimidine metabolism;ko03020//RNA polymerase	K03043;K03043;K03043;K03043	-	-	-
1	ncbi_36489194	ncbi_36489194	180.021	37.4454	2.26531	0	0	ribosomal protein S11 (chloroplast) [Arachis hypogaea]	Genetic Information Processing	Translation	ko03010//Ribosome	K02948	GO:0009536//plastid;GO:0030529//intracellular ribonucleoprotein complex	GO:0003723//RNA binding;GO:0005198//structural molecule activity	GO:0010467//gene expression
1	ncbi_36489200	ncbi_36489200	23.8128	5.0306	2.24293	0	0	ribosomal protein S19 (chloroplast) [Arachis hypogaea]	Genetic Information Processing	Translation	ko03010//Ribosome	K02965	GO:0009536//plastid;GO:0044391//ribosomal subunit	GO:0003723//RNA binding;GO:0005198//structural molecule activity	GO:0010467//gene expression
1	ncbi_114927088	ncbi_114927088	13.9863	2.95724	2.24169	0	0	RNA polymerase beta (chloroplast) [Arachis hypogaea]	Metabolism;Metabolism;Metabolism;Genetic Information Processing	Global and overview maps;Nucleotide metabolism;Nucleotide metabolism;Transcription	ko01100//Metabolic pathways;ko00230//Purine metabolism;ko00240//Pyrimidine metabolism;ko03020//RNA polymerase	K03046;K03046;K03046;K03046	GO:0009536//plastid	GO:0034062//RNA polymerase activity	GO:0034645//cellular macromolecule biosynthetic process
1	ncbi_36489182	ncbi_36489182	2.7619	0.591108	2.22417	0	0	photosystem I subunit IX (chloroplast) [Apios americana]	Metabolism;Metabolism	Global and overview maps;Energy metabolism	ko01100//Metabolic pathways;ko00195//Photosynthesis	K02697;K02697	GO:0009521//photosystem;GO:0031224//intrinsic component of membrane;GO:0044434//chloroplast part	-	GO:0044237//cellular metabolic process
1	ncbi_114926180	ncbi_114926180	34.8274	7.48248	2.21863	0	0	ribosomal protein S3 (mitochondrion) [Ladeania lanceolata]	Genetic Information Processing	Translation	ko03010//Ribosome	K02982	GO:0009536//plastid;GO:0044391//ribosomal subunit	GO:0003723//RNA binding;GO:0005198//structural molecule activity	GO:0010467//gene expression
1	ncbi_114924477	ncbi_114924477	7.20588	1.56332	2.20456	0	0	-	-	-	-	-	-	-	-
1	ncbi_114927292	ncbi_114927292	2.58974	0.57852	2.16237	0	0	NADH dehydrogenase subunit 4 (mitochondrion) [Pediomelum argophyllum]	Metabolism;Metabolism	Global and overview maps;Energy metabolism	ko01100//Metabolic pathways;ko00190//Oxidative phosphorylation	K03881;K03881	-	GO:0050136//NADH dehydrogenase (quinone) activity	GO:0022904//respiratory electron transport chain
1	ncbi_36489196	ncbi_36489196	5.48315	1.22945	2.15699	0	0	ribosomal protein S8 (chloroplast) [Arachis hypogaea]	Genetic Information Processing	Translation	ko03010//Ribosome	K02994	GO:0009536//plastid;GO:0030529//intracellular ribonucleoprotein complex	GO:0003723//RNA binding;GO:0005198//structural molecule activity	GO:0010467//gene expression
1	ncbi_36489157	ncbi_36489157	766.374	172.847	2.14855	0	0	RNA polymerase beta' subunit (chloroplast) [Arachis hypogaea]	Metabolism;Metabolism;Metabolism;Genetic Information Processing	Global and overview maps;Nucleotide metabolism;Nucleotide metabolism;Transcription	ko01100//Metabolic pathways;ko00230//Purine metabolism;ko00240//Pyrimidine metabolism;ko03020//RNA polymerase	K03046;K03046;K03046;K03046	GO:0009536//plastid	GO:0034062//RNA polymerase activity	GO:0034645//cellular macromolecule biosynthetic process
1	ncbi_36489225	ncbi_36489225	9.26825	2.11715	2.13017	0	0	NADH-plastoquinone oxidoreductase subunit 7 (chloroplast) [Arachis hypogaea]	Metabolism;Metabolism	Global and overview maps;Energy metabolism	ko01100//Metabolic pathways;ko00190//Oxidative phosphorylation	K05579;K05579	GO:0044434//chloroplast part	GO:0000166//nucleotide binding;GO:0016651//oxidoreductase activity, acting on NAD(P)H;GO:0048037//cofactor binding	GO:0006091//generation of precursor metabolites and energy;GO:0044710//single-organism metabolic process
1	ncbi_36489158	ncbi_36489158	17.5267	4.05566	2.11155	0	0	ribosomal protein S2 (chloroplast) [Arachis hypogaea]	Genetic Information Processing	Translation	ko03010//Ribosome	K02967	GO:0009536//plastid;GO:0044391//ribosomal subunit	-	GO:0010467//gene expression
1	ncbi_36489184	ncbi_36489184	208.059	48.2581	2.10815	0	0	ribosomal protein S18 (chloroplast) [Arachis hypogaea]	Genetic Information Processing	Translation	ko03010//Ribosome	K02963	GO:0009532//plastid stroma;GO:0030529//intracellular ribonucleoprotein complex	GO:0003723//RNA binding;GO:0005198//structural molecule activity	GO:0010467//gene expression
1	ncbi_114927086	ncbi_114927086	110.348	25.6393	2.10563	0	0	clp protease proteolytic subunit (chloroplast) [Arachis hypogaea]	-	-	-	-	GO:0009532//plastid stroma	GO:0070011//peptidase activity, acting on L-amino acid peptides	GO:0019538//protein metabolic process
1	ncbi_36489215	ncbi_36489215	47.3564	11.0205	2.10337	0	0	NADH-plastoquinone oxidoreductase subunit 5 (chloroplast) [Arachis hypogaea]	Metabolism;Metabolism	Global and overview maps;Energy metabolism	ko01100//Metabolic pathways;ko00190//Oxidative phosphorylation	K05577;K05577	GO:0009536//plastid;GO:0031224//intrinsic component of membrane	GO:0003824//catalytic activity;GO:0048037//cofactor binding	GO:0022904//respiratory electron transport chain
1	ncbi_36489199	ncbi_36489199	117.723	27.4121	2.10251	0	0	ribosomal protein S3 (chloroplast) [Arachis hypogaea]	Genetic Information Processing	Translation	ko03010//Ribosome	K02982	GO:0009536//plastid;GO:0044391//ribosomal subunit	GO:0003723//RNA binding;GO:0005198//structural molecule activity	GO:0010467//gene expression
1	ncbi_36489198	ncbi_36489198	9.8183	2.29676	2.09587	0	0	ribosomal protein L16 (chloroplast) [Arachis hypogaea]	Genetic Information Processing	Translation	ko03010//Ribosome	K02878	GO:0009536//plastid;GO:0030529//intracellular ribonucleoprotein complex	GO:0003723//RNA binding	GO:0010467//gene expression
1	ncbi_36489193	ncbi_36489193	103.218	24.4521	2.07766	0	0	RNA polymerase alpha subunit (chloroplast) [Arachis hypogaea]	Metabolism;Metabolism;Metabolism;Genetic Information Processing	Global and overview maps;Nucleotide metabolism;Nucleotide metabolism;Transcription	ko01100//Metabolic pathways;ko00230//Purine metabolism;ko00240//Pyrimidine metabolism;ko03020//RNA polymerase	K03040;K03040;K03040;K03040	GO:0009536//plastid	GO:0005515//protein binding;GO:0034062//RNA polymerase activity	GO:0034645//cellular macromolecule biosynthetic process
1	ncbi_36489219	ncbi_36489219	33.6637	8.00755	2.07176	0	0	NADH-plastoquinone oxidoreductase subunit 4 (chloroplast) [Arachis hypogaea]	Metabolism;Metabolism	Global and overview maps;Energy metabolism	ko01100//Metabolic pathways;ko00190//Oxidative phosphorylation	K05575;K05575	GO:0031224//intrinsic component of membrane;GO:0044434//chloroplast part	GO:0016651//oxidoreductase activity, acting on NAD(P)H;GO:0048037//cofactor binding	GO:0022904//respiratory electron transport chain
1	ncbi_114927080	ncbi_114927080	101.469	24.5788	2.04555	0	0	hypothetical chloroplast RF19 (chloroplast) [Arachis hypogaea]	-	-	-	-	-	-	-
1	ncbi_36489170	ncbi_36489170	116.763	28.6371	2.02762	0	0	photosystem I assembly protein ycf4 (chloroplast) [Arachis hypogaea]	-	-	-	-	GO:0009521//photosystem;GO:0031224//intrinsic component of membrane;GO:0044434//chloroplast part	-	GO:0044237//cellular metabolic process
1	ncbi_114927090	ncbi_114927090	4.76082	1.18819	2.00244	0	0	hypothetical chloroplast RF34 (chloroplast) [Arachis hypogaea]	-	-	-	-	GO:0034357//photosynthetic membrane;GO:0044434//chloroplast part	-	GO:0044237//cellular metabolic process
1	ncbi_114927083	ncbi_114927083	131.03	32.794	1.99839	0	0	PREDICTED: LOW QUALITY PROTEIN: photosystem II CP43 reaction center protein-like [Prunus mume]	Metabolism;Metabolism	Global and overview maps;Energy metabolism	ko01100//Metabolic pathways;ko00195//Photosynthesis	K02705;K02705	GO:0009521//photosystem;GO:0031224//intrinsic component of membrane;GO:0044434//chloroplast part	GO:0009055//electron carrier activity;GO:0043169//cation binding;GO:0046906//tetrapyrrole binding	GO:0006464//cellular protein modification process;GO:0009767//photosynthetic electron transport chain
1	ncbi_36489223	ncbi_36489223	3.40351	0.860164	1.98434	0	0	NADH-plastoquinone oxidoreductase subunit I (chloroplast) [Arachis hypogaea]	Metabolism;Metabolism	Global and overview maps;Energy metabolism	ko01100//Metabolic pathways;ko00190//Oxidative phosphorylation	K05580;K05580	GO:0044434//chloroplast part	GO:0043169//cation binding;GO:0048037//cofactor binding;GO:0050136//NADH dehydrogenase (quinone) activity;GO:0051536//iron-sulfur cluster binding	GO:0006091//generation of precursor metabolites and energy;GO:0044710//single-organism metabolic process
1	ncbi_36489160	ncbi_36489160	104.224	26.9361	1.95208	0	0	ATP synthase subunit c, chloroplastic [Ananas comosus]	Metabolism;Metabolism;Metabolism	Global and overview maps;Energy metabolism;Energy metabolism	ko01100//Metabolic pathways;ko00190//Oxidative phosphorylation;ko00195//Photosynthesis	K02110;K02110;K02110	GO:0031224//intrinsic component of membrane;GO:0033177//proton-transporting two-sector ATPase complex, proton-transporting domain;GO:0044434//chloroplast part	GO:0005488//binding;GO:0015077//monovalent inorganic cation transmembrane transporter activity	GO:0006754//ATP biosynthetic process;GO:0015988//energy coupled proton transmembrane transport, against electrochemical gradient
1	ncbi_36489161	ncbi_36489161	9.40956	2.46081	1.93499	0	0	ATP synthase CF0 subunit I (chloroplast) [Arachis hypogaea]	Metabolism;Metabolism;Metabolism	Global and overview maps;Energy metabolism;Energy metabolism	ko01100//Metabolic pathways;ko00190//Oxidative phosphorylation;ko00195//Photosynthesis	K02109;K02109;K02109	GO:0031224//intrinsic component of membrane;GO:0033177//proton-transporting two-sector ATPase complex, proton-transporting domain;GO:0044434//chloroplast part	GO:0015077//monovalent inorganic cation transmembrane transporter activity;GO:0019829//cation-transporting ATPase activity	GO:0006754//ATP biosynthetic process;GO:0006818//hydrogen transport
1	ncbi_114927092	ncbi_114927092	46.9447	12.3328	1.92846	0	0	PREDICTED: ATP synthase subunit beta, chloroplastic-like [Gossypium hirsutum]	Metabolism;Metabolism;Metabolism	Global and overview maps;Energy metabolism;Energy metabolism	ko01100//Metabolic pathways;ko00190//Oxidative phosphorylation;ko00195//Photosynthesis	K02112;K02112;K02112	GO:0033178//proton-transporting two-sector ATPase complex, catalytic domain;GO:0044434//chloroplast part	GO:0015078//hydrogen ion transmembrane transporter activity;GO:0019829//cation-transporting ATPase activity;GO:0032550//purine ribonucleoside binding	GO:0006754//ATP biosynthetic process;GO:0015988//energy coupled proton transmembrane transport, against electrochemical gradient
1	ncbi_36489183	ncbi_36489183	15.6092	4.19133	1.89692	0	0	ribosomal protein L33 (chloroplast) [Arachis hypogaea]	Genetic Information Processing	Translation	ko03010//Ribosome	K02913	GO:0009536//plastid;GO:0030529//intracellular ribonucleoprotein complex	-	GO:0010467//gene expression
1	ncbi_36489220	ncbi_36489220	5.99699	1.64346	1.8675	0	0	photosystem I subunit VII (chloroplast) [Castanopsis concinna]	Metabolism;Metabolism	Global and overview maps;Energy metabolism	ko01100//Metabolic pathways;ko00195//Photosynthesis	K02691;K02691	GO:0009521//photosystem;GO:0044434//chloroplast part	GO:0003824//catalytic activity;GO:0043169//cation binding;GO:0051536//iron-sulfur cluster binding	GO:0009767//photosynthetic electron transport chain
1	ncbi_36489172	ncbi_36489172	22.7345	6.28163	1.85568	0	0	cytochrome f (chloroplast) [Arachis hypogaea]	Metabolism;Metabolism	Global and overview maps;Energy metabolism	ko01100//Metabolic pathways;ko00195//Photosynthesis	K02634;K02634	GO:0016021//integral component of membrane;GO:0034357//photosynthetic membrane;GO:0043231//intracellular membrane-bounded organelle	GO:0043169//cation binding;GO:0046906//tetrapyrrole binding	GO:0044237//cellular metabolic process;GO:0044710//single-organism metabolic process
1	ncbi_36489162	ncbi_36489162	26.4397	7.32531	1.85174	0	0	ATP synthase CF1 alpha subunit (chloroplast) [Arachis hypogaea]	Metabolism;Metabolism;Metabolism	Global and overview maps;Energy metabolism;Energy metabolism	ko01100//Metabolic pathways;ko00190//Oxidative phosphorylation;ko00195//Photosynthesis	K02111;K02111;K02111	-	-	-
1	ncbi_36489224	ncbi_36489224	15.0141	4.16312	1.85058	0	0	NADH-plastoquinone oxidoreductase subunit 1 (chloroplast) [Arachis hypogaea]	Metabolism;Metabolism	Global and overview maps;Energy metabolism	ko01100//Metabolic pathways;ko00190//Oxidative phosphorylation	K05572;K05572	GO:0031224//intrinsic component of membrane;GO:0044434//chloroplast part	GO:0016651//oxidoreductase activity, acting on NAD(P)H;GO:0048037//cofactor binding	GO:0006091//generation of precursor metabolites and energy;GO:0044710//single-organism metabolic process
1	ncbi_112711270	ncbi_112711270	4.02817	1.11902	1.84789	0	0	PREDICTED: ATP synthase subunit 9, mitochondrial [Arachis ipaensis]	Metabolism;Metabolism	Global and overview maps;Energy metabolism	ko01100//Metabolic pathways;ko00190//Oxidative phosphorylation	K02128;K02128	GO:0031090//organelle membrane;GO:0031224//intrinsic component of membrane;GO:0033177//proton-transporting two-sector ATPase complex, proton-transporting domain	GO:0015077//monovalent inorganic cation transmembrane transporter activity;GO:0032550//purine ribonucleoside binding	GO:0006754//ATP biosynthetic process;GO:0015988//energy coupled proton transmembrane transport, against electrochemical gradient
1	ncbi_36489159	ncbi_36489159	9.59733	2.69837	1.83054	0	0	ATP synthase CF0 subunit IV (chloroplast) [Arachis hypogaea]	Metabolism;Metabolism;Metabolism	Global and overview maps;Energy metabolism;Energy metabolism	ko01100//Metabolic pathways;ko00190//Oxidative phosphorylation;ko00195//Photosynthesis	K02108;K02108;K02108	GO:0031224//intrinsic component of membrane;GO:0033177//proton-transporting two-sector ATPase complex, proton-transporting domain;GO:0044434//chloroplast part	GO:0015077//monovalent inorganic cation transmembrane transporter activity;GO:0019829//cation-transporting ATPase activity	GO:0006754//ATP biosynthetic process;GO:0006818//hydrogen transport
1	ncbi_36489171	ncbi_36489171	6.13626	1.72765	1.82855	0	0	chloroplast envelope membrane protein (chloroplast) [Arachis hypogaea]	-	-	-	-	GO:0009528//plastid inner membrane;GO:0031224//intrinsic component of membrane	GO:0015077//monovalent inorganic cation transmembrane transporter activity	GO:0015992//proton transport
1	ncbi_36489241	ncbi_36489241	15.8116	4.67029	1.7594	0	0	ribosomal protein L2 (chloroplast) [Arachis hypogaea]	Genetic Information Processing	Translation	ko03010//Ribosome	K02886	GO:0009536//plastid;GO:0044391//ribosomal subunit	GO:0003723//RNA binding;GO:0003824//catalytic activity;GO:0005198//structural molecule activity	GO:0010467//gene expression
1	ncbi_36489139	ncbi_36489139	51.9942	15.4238	1.75319	0	0	photosystem I P700 apoprotein A2 (chloroplast) [Arachis hypogaea]	Metabolism;Metabolism	Global and overview maps;Energy metabolism	ko01100//Metabolic pathways;ko00195//Photosynthesis	K02690;K02690	-	-	-
1	ncbi_36489188	ncbi_36489188	27.9722	8.33772	1.74627	0	0	PsbB (chloroplast) [Arachis hypogaea]	Metabolism;Metabolism	Global and overview maps;Energy metabolism	ko01100//Metabolic pathways;ko00195//Photosynthesis	K02704;K02704	GO:0043231//intracellular membrane-bounded organelle	-	-
1	ncbi_114924625	ncbi_114924625	6.01683	1.81815	1.72654	0	0	PREDICTED: uncharacterized protein LOC109131543 [Camelina sativa]	-	-	-	-	GO:0043231//intracellular membrane-bounded organelle	-	-
1	ncbi_36489121	ncbi_36489121	22.1206	6.79958	1.70187	0	0	PSII 32 kDa protein (chloroplast) [Corynocarpus laevigatus]	Metabolism;Metabolism	Global and overview maps;Energy metabolism	ko01100//Metabolic pathways;ko00195//Photosynthesis	K02703;K02703	GO:0009521//photosystem;GO:0031224//intrinsic component of membrane;GO:0031976//plastid thylakoid;GO:0044434//chloroplast part	GO:0009055//electron carrier activity;GO:0016491//oxidoreductase activity;GO:0046906//tetrapyrrole binding;GO:0046914//transition metal ion binding	GO:0006464//cellular protein modification process;GO:0006950//response to stress;GO:0009767//photosynthetic electron transport chain;GO:0032774//RNA biosynthetic process;GO:0043623//cellular protein complex assembly
1	ncbi_114927093	ncbi_114927093	44.8097	13.9118	1.6875	0	0	NADH-plastoquinone oxidoreductase subunit K (chloroplast) [Arachis hypogaea]	Metabolism;Metabolism	Global and overview maps;Energy metabolism	ko01100//Metabolic pathways;ko00190//Oxidative phosphorylation	K05582;K05582	GO:0044434//chloroplast part	GO:0043169//cation binding;GO:0048037//cofactor binding;GO:0050136//NADH dehydrogenase (quinone) activity;GO:0051536//iron-sulfur cluster binding	GO:0006091//generation of precursor metabolites and energy;GO:0044710//single-organism metabolic process;GO:0051234//establishment of localization
1	ncbi_112711331	ncbi_112711331	18.7298	5.84701	1.67956	0	0	ribosomal protein subunit L5 (mitochondrion) [Glycine max]	-	-	-	-	GO:0000315//organellar large ribosomal subunit;GO:0009536//plastid	GO:0005198//structural molecule activity	GO:0010467//gene expression
1	ncbi_36489138	ncbi_36489138	11.8421	3.87063	1.61329	0	0	photosystem I P700 apoprotein A1 (chloroplast) [Arachis hypogaea]	Metabolism;Metabolism	Global and overview maps;Energy metabolism	ko01100//Metabolic pathways;ko00195//Photosynthesis	K02689;K02689	GO:0009521//photosystem;GO:0031224//intrinsic component of membrane;GO:0044434//chloroplast part	GO:0003824//catalytic activity;GO:0043169//cation binding;GO:0046906//tetrapyrrole binding;GO:0051536//iron-sulfur cluster binding	GO:0006464//cellular protein modification process;GO:0044710//single-organism metabolic process
1	ncbi_36489131	ncbi_36489131	8.72198	2.91075	1.58327	0	0	NADH-plastoquinone oxidoreductase subunit J (chloroplast) [Arachis hypogaea]	Metabolism;Metabolism	Global and overview maps;Energy metabolism	ko01100//Metabolic pathways;ko00190//Oxidative phosphorylation	K05581;K05581	GO:0044434//chloroplast part	GO:0048037//cofactor binding;GO:0050136//NADH dehydrogenase (quinone) activity	GO:0006091//generation of precursor metabolites and energy;GO:0044710//single-organism metabolic process
1	ncbi_36489192	ncbi_36489192	58.7737	19.8377	1.56693	0	0	cytochrome b6 (chloroplast) [Arachis hypogaea]	Metabolism;Metabolism	Global and overview maps;Energy metabolism	ko01100//Metabolic pathways;ko00195//Photosynthesis	K02635;K02635	GO:0031224//intrinsic component of membrane;GO:0044434//chloroplast part	GO:0003824//catalytic activity;GO:0009055//electron carrier activity;GO:0043169//cation binding;GO:0046906//tetrapyrrole binding	GO:0022900//electron transport chain
1	ncbi_36489168	ncbi_36489168	10.0072	3.41703	1.55022	0	0	beta-carboxyltransferase 2 [Arachis hypogaea]	Metabolism;Metabolism;Metabolism;Metabolism;Metabolism;Metabolism;Metabolism	Global and overview maps;Global and overview maps;Global and overview maps;Carbohydrate metabolism;Global and overview maps;Lipid metabolism;Carbohydrate metabolism	ko01100//Metabolic pathways;ko01110//Biosynthesis of secondary metabolites;ko01200//Carbon metabolism;ko00620//Pyruvate metabolism;ko01212//Fatty acid metabolism;ko00061//Fatty acid biosynthesis;ko00640//Propanoate metabolism	K01963;K01963;K01963;K01963;K01963;K01963;K01963	GO:0009532//plastid stroma	GO:0016421//CoA carboxylase activity;GO:0032550//purine ribonucleoside binding;GO:0046914//transition metal ion binding	GO:0006631//fatty acid metabolic process;GO:0015937//coenzyme A biosynthetic process
1	ncbi_36489143	ncbi_36489143	14.3854	5.00337	1.52363	0	0	PsbZ (chloroplast) [Arachis hypogaea]	Metabolism;Metabolism	Global and overview maps;Energy metabolism	ko01100//Metabolic pathways;ko00195//Photosynthesis	K02724;K02724	GO:0009523//photosystem II;GO:0031224//intrinsic component of membrane;GO:0044434//chloroplast part	-	GO:0042548//regulation of photosynthesis, light reaction
1	ncbi_36489126	ncbi_36489126	14.0098	4.89166	1.51804	0	0	ATP synthase CF1 epsilon subunit (chloroplast) [Arachis hypogaea]	Metabolism;Metabolism;Metabolism	Global and overview maps;Energy metabolism;Energy metabolism	ko01100//Metabolic pathways;ko00190//Oxidative phosphorylation;ko00195//Photosynthesis	K02114;K02114;K02114	GO:0033178//proton-transporting two-sector ATPase complex, catalytic domain;GO:0044434//chloroplast part	GO:0015078//hydrogen ion transmembrane transporter activity;GO:0019829//cation-transporting ATPase activity	GO:0006754//ATP biosynthetic process;GO:0006818//hydrogen transport
1	ncbi_36489124	ncbi_36489124	111.727	42.7989	1.38434	0	0	ribulose 1,5-bisphosphate carboxylase/oxygenase large subunit (chloroplast) [Arachis hypogaea]	Metabolism;Metabolism;Metabolism;Metabolism	Global and overview maps;Global and overview maps;Energy metabolism;Carbohydrate metabolism	ko01100//Metabolic pathways;ko01200//Carbon metabolism;ko00710//Carbon fixation in photosynthetic organisms;ko00630//Glyoxylate and dicarboxylate metabolism	K01601;K01601;K01601;K01601	GO:0009536//plastid	GO:0016491//oxidoreductase activity;GO:0016831//carboxy-lyase activity;GO:0046872//metal ion binding	GO:0015977//carbon fixation;GO:0043094//cellular metabolic compound salvage
1	ncbi_36489123	ncbi_36489123	82.8459	33.5129	1.30571	0	0	maturase K (chloroplast) [Arachis hypogaea]	-	-	-	-	GO:0043231//intracellular membrane-bounded organelle	-	-
1	ncbi_112797607	ncbi_112797607	76.6002	42.5957	0.846641	0	0	PREDICTED: LETM1 and EF-hand domain-containing protein 1, mitochondrial-like [Arachis ipaensis]	-	-	-	-	GO:0031224//intrinsic component of membrane;GO:0043231//intracellular membrane-bounded organelle	-	-
1	ncbi_112770906	ncbi_112770906	5.23844	1.77742	1.55935	2.75787e-302	2.05277e-297	cytochrome c oxidase subunit 3 (mitochondrion) [Amorpha canescens]	Metabolism;Metabolism	Global and overview maps;Energy metabolism	ko01100//Metabolic pathways;ko00190//Oxidative phosphorylation	K02262;K02262	GO:0019866//organelle inner membrane;GO:0031224//intrinsic component of membrane;GO:0043231//intracellular membrane-bounded organelle	GO:0009055//electron carrier activity;GO:0016491//oxidoreductase activity	GO:0015992//proton transport;GO:0022904//respiratory electron transport chain
1	ncbi_36489187	ncbi_36489187	3.26016	1.03836	1.65064	4.41274e-238	3.28453e-233	cytochrome b6/f complex subunit IV (chloroplast) [Arachis hypogaea]	Metabolism;Metabolism	Global and overview maps;Energy metabolism	ko01100//Metabolic pathways;ko00195//Photosynthesis	K02637;K02637	GO:0031224//intrinsic component of membrane;GO:0034357//photosynthetic membrane;GO:0044434//chloroplast part	GO:0003824//catalytic activity;GO:0009055//electron carrier activity	GO:0022900//electron transport chain
1	ncbi_112754622	ncbi_112754622	2.22089	0.572878	1.95484	1.9074e-216	1.41974e-211	PREDICTED: NADH-ubiquinone oxidoreductase chain 2 isoform X1 [Arachis duranensis]	Metabolism;Metabolism	Global and overview maps;Energy metabolism	ko01100//Metabolic pathways;ko00190//Oxidative phosphorylation	K03879;K03879	-	GO:0050136//NADH dehydrogenase (quinone) activity	GO:0022904//respiratory electron transport chain
1	ncbi_112730049	ncbi_112730049	2.06084	0.553667	1.89614	5.98323e-198	4.4535e-193	maturase K (chloroplast) [Arachis hypogaea]	-	-	-	-	GO:0043231//intracellular membrane-bounded organelle	-	-
1	ncbi_112754620	ncbi_112754620	2.24762	0.615782	1.86791	3.84934e-181	2.86518e-176	NADH dehydrogenase subunit 6 (mitochondrion) [Glycine max]	Metabolism;Metabolism	Global and overview maps;Energy metabolism	ko01100//Metabolic pathways;ko00190//Oxidative phosphorylation	K03884;K03884	GO:0031090//organelle membrane;GO:0031224//intrinsic component of membrane	GO:0050136//NADH dehydrogenase (quinone) activity	GO:0016070//RNA metabolic process;GO:0044710//single-organism metabolic process
1	ncbi_36489214	ncbi_36489214	2.78899	0.943869	1.56308	7.86781e-174	5.85625e-169	hypothetical chloroplast RF19 (chloroplast) [Arachis hypogaea]	-	-	-	-	GO:0043231//intracellular membrane-bounded organelle	-	-
1	ncbi_36489135	ncbi_36489135	2.674	0.919761	1.53967	4.26727e-173	3.17626e-168	ribosomal protein S4 (chloroplast) [Arachis hypogaea]	Genetic Information Processing	Translation	ko03010//Ribosome	K02986	GO:0009536//plastid;GO:0044391//ribosomal subunit	GO:0003723//RNA binding;GO:0005198//structural molecule activity	GO:0010467//gene expression
1	ncbi_112723217	ncbi_112723217	17.992	13.8986	0.372412	6.40892e-137	4.77035e-132	PREDICTED: pathogenesis-related protein 2-like [Arachis duranensis]	-	-	-	-	-	-	-
1	ncbi_112744836	ncbi_112744836	14.7104	11.3832	0.369938	6.726e-109	5.00636e-104	PREDICTED: ABC transporter F family member 4-like [Arachis ipaensis]	-	-	-	-	-	-	-
1	ncbi_36489221	ncbi_36489221	4.41769	2.23528	0.982836	6.27568e-108	4.67117e-103	NADH-plastoquinone oxidoreductase subunit 4L (chloroplast) [Arachis hypogaea]	Metabolism;Metabolism	Global and overview maps;Energy metabolism	ko01100//Metabolic pathways;ko00190//Oxidative phosphorylation	K05576;K05576	GO:0031224//intrinsic component of membrane;GO:0044434//chloroplast part	GO:0016651//oxidoreductase activity, acting on NAD(P)H;GO:0048037//cofactor binding	GO:0022904//respiratory electron transport chain
1	ncbi_36489166	ncbi_36489166	5.75263	3.20816	0.842473	2.39446e-99	1.78227e-94	photosystem II protein K (chloroplast) [Arachis hypogaea]	Metabolism;Metabolism	Global and overview maps;Energy metabolism	ko01100//Metabolic pathways;ko00195//Photosynthesis	K02712;K02712	GO:0009523//photosystem II;GO:0044434//chloroplast part	-	GO:0044237//cellular metabolic process
1	ncbi_112723216	ncbi_112723216	10.0785	7.64287	0.399089	4.45945e-96	3.31931e-91	PREDICTED: pathogenesis-related protein 2-like [Arachis ipaensis]	-	-	-	-	-	-	-
1	ncbi_112755653	ncbi_112755653	5.3115	3.10247	0.775703	1.39476e-90	1.03816e-85	PREDICTED: E3 ubiquitin-protein ligase MIEL1-like [Arachis ipaensis]	Genetic Information Processing	Folding, sorting and degradation	ko04120//Ubiquitin mediated proteolysis	K10144	-	GO:0043169//cation binding	-
1	ncbi_112786928	ncbi_112786928	3.87722	1.93709	1.00113	2.71418e-73	2.02024e-68	-	-	-	-	-	-	-	-
1	ncbi_112768994	ncbi_112768994	10.9194	8.45018	0.369843	1.92178e-65	1.43044e-60	PREDICTED: endochitinase PR4-like [Arachis ipaensis]	Metabolism;Metabolism	Global and overview maps;Carbohydrate metabolism	ko01100//Metabolic pathways;ko00520//Amino sugar and nucleotide sugar metabolism	K01183;K01183	-	GO:0016798//hydrolase activity, acting on glycosyl bonds	GO:0009056//catabolic process;GO:0043170//macromolecule metabolic process;GO:0046942//carboxylic acid transport;GO:1901698//response to nitrogen compound
1	ncbi_112734525	ncbi_112734525	2.8767	1.70079	0.758214	4.68571e-59	3.48771e-54	PREDICTED: polygalacturonase inhibitor 2-like [Arachis ipaensis]	-	-	-	-	-	-	-
1	ncbi_112751856	ncbi_112751856	3.86136	2.63836	0.549467	2.43688e-52	1.81384e-47	PREDICTED: heat shock protein 83 isoform X2 [Arachis ipaensis]	Organismal Systems;Genetic Information Processing	Environmental adaptation;Folding, sorting and degradation	ko04626//Plant-pathogen interaction;ko04141//Protein processing in endoplasmic reticulum	K04079;K04079	-	-	-
1	ncbi_112792322	ncbi_112792322	6.99887	5.10375	0.455563	2.55992e-50	1.90543e-45	PREDICTED: polygalacturonase inhibitor 2-like [Arachis duranensis]	-	-	-	-	-	-	-
1	ncbi_112723218	ncbi_112723218	3.49798	2.48485	0.493366	5.51953e-48	4.10835e-43	PREDICTED: pathogenesis-related protein 2-like [Arachis ipaensis]	-	-	-	-	-	-	-
1	ncbi_112749167	ncbi_112749167	5.02163	3.23701	0.633493	2.78173e-47	2.07052e-42	-	-	-	-	-	-	-	-
1	ncbi_112787536	ncbi_112787536	5.41185	4.20843	0.36284	4.39982e-45	3.27492e-40	PREDICTED: heat shock cognate 70 kDa protein 2 [Arachis duranensis]	Genetic Information Processing;Cellular Processes;Genetic Information Processing	Folding, sorting and degradation;Transport and catabolism;Transcription	ko04141//Protein processing in endoplasmic reticulum;ko04144//Endocytosis;ko03040//Spliceosome	K03283;K03283;K03283	-	-	-
1	ncbi_112801293	ncbi_112801293	4.57705	3.52756	0.375746	3.04259e-39	2.26469e-34	PREDICTED: 12-oxophytodienoate reductase 2-like isoform X2 [Arachis duranensis]	Metabolism;Metabolism;Metabolism	Global and overview maps;Global and overview maps;Lipid metabolism	ko01100//Metabolic pathways;ko01110//Biosynthesis of secondary metabolites;ko00592//alpha-Linolenic acid metabolism	K05894;K05894;K05894	-	GO:0003824//catalytic activity;GO:0032553//ribonucleotide binding	GO:0044710//single-organism metabolic process
1	ncbi_112696307	ncbi_112696307	4.82705	3.34641	0.528531	1.98463e-37	1.47722e-32	PREDICTED: cytochrome P450 94A1-like [Arachis duranensis]	Metabolism	Lipid metabolism	ko00073//Cutin, suberine and wax biosynthesis	K13407	-	-	-
1	ncbi_112734521	ncbi_112734521	4.48411	3.09913	0.532957	3.34173e-37	2.48735e-32	PREDICTED: polygalacturonase inhibitor 2-like [Arachis ipaensis]	-	-	-	-	-	-	-
1	ncbi_112800538	ncbi_112800538	2.53892	1.56514	0.697919	5.93385e-36	4.41674e-31	PREDICTED: cytochrome P450 81E8-like [Arachis duranensis]	Metabolism;Metabolism	Global and overview maps;Biosynthesis of other secondary metabolites	ko01110//Biosynthesis of secondary metabolites;ko00943//Isoflavonoid biosynthesis	K13260;K13260	GO:0031224//intrinsic component of membrane	GO:0016491//oxidoreductase activity;GO:0046906//tetrapyrrole binding;GO:0046914//transition metal ion binding	GO:0044710//single-organism metabolic process
1	ncbi_112705392	ncbi_112705392	4.44699	3.28375	0.437484	9.57419e-35	7.12635e-30	PREDICTED: transmembrane protein 45B-like [Arachis duranensis]	-	-	-	-	-	-	-
1	ncbi_112802917	ncbi_112802917	4.22274	3.01082	0.488019	1.52341e-34	1.13392e-29	PREDICTED: heat shock protein 83 isoform X1 [Arachis ipaensis]	Organismal Systems;Genetic Information Processing	Environmental adaptation;Folding, sorting and degradation	ko04626//Plant-pathogen interaction;ko04141//Protein processing in endoplasmic reticulum	K04079;K04079	-	-	-
1	ncbi_112800541	ncbi_112800541	3.29437	2.18582	0.59183	8.27773e-33	6.16136e-28	PREDICTED: isoflavone 2'-hydroxylase-like [Arachis duranensis]	-	-	-	-	-	GO:0016491//oxidoreductase activity;GO:0046906//tetrapyrrole binding;GO:0046914//transition metal ion binding	GO:0044710//single-organism metabolic process
1	ncbi_112748459	ncbi_112748459	3.41354	2.25806	0.596186	1.5342e-30	1.14195e-25	PREDICTED: cytochrome P450 81E8-like [Arachis duranensis]	Metabolism;Metabolism	Global and overview maps;Biosynthesis of other secondary metabolites	ko01110//Biosynthesis of secondary metabolites;ko00943//Isoflavonoid biosynthesis	K13260;K13260	GO:0031224//intrinsic component of membrane	GO:0016491//oxidoreductase activity;GO:0046906//tetrapyrrole binding;GO:0046914//transition metal ion binding	GO:0044710//single-organism metabolic process
1	ncbi_112723224	ncbi_112723224	2.02167	1.42525	0.504334	1.43477e-25	1.06794e-20	PREDICTED: pathogenesis-related protein 2-like [Arachis ipaensis]	-	-	-	-	-	-	-
1	ncbi_112800534	ncbi_112800534	3.32704	2.34447	0.504977	4.2806e-24	3.18618e-19	PREDICTED: cytochrome P450 81E8-like [Arachis duranensis]	Metabolism;Metabolism	Global and overview maps;Biosynthesis of other secondary metabolites	ko01110//Biosynthesis of secondary metabolites;ko00943//Isoflavonoid biosynthesis	K13260;K13260	GO:0031224//intrinsic component of membrane	GO:0016491//oxidoreductase activity;GO:0046906//tetrapyrrole binding;GO:0046914//transition metal ion binding	GO:0044710//single-organism metabolic process
1	ncbi_112703541	ncbi_112703541	3.71477	2.87495	0.369736	6.06576e-23	4.51493e-18	PREDICTED: pathogenesis-related protein 2-like [Arachis duranensis]	-	-	-	-	-	-	-
1	ncbi_112803249	ncbi_112803249	6.49025	4.8231	0.428312	2.64637e-22	1.96978e-17	-	-	-	-	-	-	-	-
1	ncbi_112783667	ncbi_112783667	2.31345	1.70452	0.440682	1.13713e-21	8.46401e-17	PREDICTED: glyceraldehyde-3-phosphate dehydrogenase GAPC2, cytosolic-like [Arachis ipaensis]	Metabolism;Metabolism;Metabolism;Metabolism;Metabolism;Metabolism	Global and overview maps;Global and overview maps;Global and overview maps;Global and overview maps;Carbohydrate metabolism;Energy metabolism	ko01100//Metabolic pathways;ko01110//Biosynthesis of secondary metabolites;ko01200//Carbon metabolism;ko01230//Biosynthesis of amino acids;ko00010//Glycolysis / Gluconeogenesis;ko00710//Carbon fixation in photosynthetic organisms	K00134;K00134;K00134;K00134;K00134;K00134	-	GO:0000166//nucleotide binding;GO:0016903//oxidoreductase activity, acting on the aldehyde or oxo group of donors	GO:0044710//single-organism metabolic process
1	ncbi_112748468	ncbi_112748468	3.59035	2.60907	0.46059	3.36813e-21	2.507e-16	PREDICTED: cytochrome P450 81E8-like [Arachis ipaensis]	-	-	-	-	-	GO:0016491//oxidoreductase activity;GO:0046906//tetrapyrrole binding;GO:0046914//transition metal ion binding	GO:0044710//single-organism metabolic process
1	ncbi_112722983	ncbi_112722983	3.23612	2.39006	0.437217	3.68724e-21	2.74452e-16	PREDICTED: transmembrane protein 45A-like [Arachis ipaensis]	-	-	-	-	-	-	-
1	ncbi_112696194	ncbi_112696194	3.97451	3.05132	0.381344	1.88503e-20	1.40309e-15	PREDICTED: basic 7S globulin-like [Arachis duranensis]	-	-	-	-	-	-	GO:0019538//protein metabolic process
1	ncbi_112723212	ncbi_112723212	2.17147	1.57053	0.467422	1.61852e-18	1.20471e-13	PREDICTED: pathogenesis-related protein 2-like [Arachis ipaensis]	-	-	-	-	-	-	-
1	ncbi_112749644	ncbi_112749644	4.30364	3.30859	0.379341	1.28213e-17	9.54324e-13	PREDICTED: protein P21-like [Arachis ipaensis]	-	-	-	-	-	-	-
1	ncbi_112765389	ncbi_112765389	2.65767	1.82954	0.538683	7.31437e-17	5.4443e-12	PREDICTED: LOW QUALITY PROTEIN: glutamate synthase [NADH], amyloplastic [Arachis duranensis]	Metabolism;Metabolism;Metabolism;Metabolism;Metabolism	Global and overview maps;Global and overview maps;Global and overview maps;Amino acid metabolism;Energy metabolism	ko01100//Metabolic pathways;ko01110//Biosynthesis of secondary metabolites;ko01230//Biosynthesis of amino acids;ko00250//Alanine, aspartate and glutamate metabolism;ko00910//Nitrogen metabolism	K00264;K00264;K00264;K00264;K00264	-	-	-
1	ncbi_112726986	ncbi_112726986	1.9427	1.2862	0.594946	9.02792e-17	6.71975e-12	PREDICTED: cytochrome P450 94A2-like [Arachis ipaensis]	-	-	-	-	-	-	-
1	ncbi_112777158	ncbi_112777158	2.06714	1.54942	0.415909	6.61251e-16	4.92189e-11	PREDICTED: 17.3 kDa class I heat shock protein-like [Arachis ipaensis]	Genetic Information Processing	Folding, sorting and degradation	ko04141//Protein processing in endoplasmic reticulum	K13993	-	-	-
1	ncbi_112723436	ncbi_112723436	2.80416	2.09054	0.423691	5.22108e-15	3.8862e-10	PREDICTED: signal recognition particle receptor subunit alpha [Arachis ipaensis]	Genetic Information Processing	Folding, sorting and degradation	ko03060//Protein export	K13431	-	-	-
1	ncbi_112711198	ncbi_112711198	3.26199	2.44476	0.416061	6.41897e-14	4.77783e-09	PREDICTED: basic 7S globulin-like [Arachis duranensis]	-	-	-	-	-	-	GO:0019538//protein metabolic process
1	ncbi_112756325	ncbi_112756325	2.37772	1.82498	0.3817	8.66138e-10	6.44693e-05	PREDICTED: basic 7S globulin 2-like [Arachis ipaensis]	-	-	-	-	-	-	GO:0019538//protein metabolic process
1	ncbi_112772059	ncbi_112772059	2.05334	1.55473	0.401302	7.37618e-07	0.0549031	PREDICTED: beta-fructofuranosidase, cell wall isozyme-like [Arachis ipaensis]	Metabolism;Metabolism;Metabolism	Global and overview maps;Carbohydrate metabolism;Carbohydrate metabolism	ko01100//Metabolic pathways;ko00500//Starch and sucrose metabolism;ko00052//Galactose metabolism	K01193;K01193;K01193	-	-	GO:0044238//primary metabolic process
1	ncbi_112784861	ncbi_112784861	2.27477	1.72118	0.402328	4.41983e-06	0.328981	PREDICTED: protein YLS9-like isoform X1 [Arachis ipaensis]	-	-	-	-	-	-	-
1	ncbi_36489218	ncbi_36489218	3.38131	2.42591	0.479057	2.85954e-05	1	cytochrome c heme attachment protein (chloroplast) [Arachis hypogaea]	-	-	-	-	GO:0031224//intrinsic component of membrane;GO:0034357//photosynthetic membrane	GO:0046906//tetrapyrrole binding	GO:0043623//cellular protein complex assembly
2	ncbi_112772908	ncbi_112772908	2.68912	0.75788	1.82709	0	0	PREDICTED: 14 kDa proline-rich protein DC2.15-like [Arachis ipaensis]	-	-	-	-	-	-	-
2	ncbi_112707918	ncbi_112707918	4.51629	1.37573	1.71495	0	0	PREDICTED: 14 kDa proline-rich protein DC2.15-like [Arachis duranensis]	-	-	-	-	-	-	-
2	ncbi_112750815	ncbi_112750815	9.48674	3.00222	1.65988	0	0	PREDICTED: carbonic anhydrase, chloroplastic-like isoform X1 [Arachis ipaensis]	Metabolism	Energy metabolism	ko00910//Nitrogen metabolism	K01673	-	-	-
2	ncbi_112752065	ncbi_112752065	5.76403	1.83085	1.65456	0	0	PREDICTED: repetitive proline-rich cell wall protein 2-like [Arachis ipaensis]	-	-	-	-	-	-	-
2	ncbi_112733099	ncbi_112733099	6.21149	2.08254	1.5766	0	0	PREDICTED: uncharacterized protein LOC107634635 [Arachis ipaensis]	-	-	-	-	-	-	-
2	ncbi_112777569	ncbi_112777569	6.25216	2.12334	1.55802	0	0	PREDICTED: glycerate dehydrogenase [Arachis ipaensis]	Metabolism;Metabolism;Metabolism;Metabolism;Metabolism	Global and overview maps;Global and overview maps;Global and overview maps;Carbohydrate metabolism;Amino acid metabolism	ko01100//Metabolic pathways;ko01110//Biosynthesis of secondary metabolites;ko01200//Carbon metabolism;ko00630//Glyoxylate and dicarboxylate metabolism;ko00260//Glycine, serine and threonine metabolism	K15893;K15893;K15893;K15893;K15893	-	-	-
2	ncbi_112790492	ncbi_112790492	14.4669	5.01754	1.5277	0	0	membrane family protein [Populus trichocarpa]	-	-	-	-	-	-	GO:0044237//cellular metabolic process
2	ncbi_112764252	ncbi_112764252	21.6403	7.55572	1.51808	0	0	PREDICTED: oxygen-evolving enhancer protein 2, chloroplastic-like [Arachis ipaensis]	Metabolism;Metabolism	Global and overview maps;Energy metabolism	ko01100//Metabolic pathways;ko00195//Photosynthesis	K02717;K02717	-	-	-
2	ncbi_112712194	ncbi_112712194	6.98472	2.43882	1.51802	0	0	PREDICTED: glycerate dehydrogenase [Arachis duranensis]	Metabolism;Metabolism;Metabolism;Metabolism;Metabolism	Global and overview maps;Global and overview maps;Global and overview maps;Carbohydrate metabolism;Amino acid metabolism	ko01100//Metabolic pathways;ko01110//Biosynthesis of secondary metabolites;ko01200//Carbon metabolism;ko00630//Glyoxylate and dicarboxylate metabolism;ko00260//Glycine, serine and threonine metabolism	K15893;K15893;K15893;K15893;K15893	-	-	-
2	ncbi_112755727	ncbi_112755727	3.24847	1.13504	1.51703	0	0	PREDICTED: 14 kDa proline-rich protein DC2.15-like [Arachis ipaensis]	-	-	-	-	-	-	-
2	ncbi_112738311	ncbi_112738311	11.6381	4.07058	1.51555	0	0	membrane family protein [Populus trichocarpa]	-	-	-	-	-	-	GO:0044237//cellular metabolic process
2	ncbi_112743560	ncbi_112743560	3.4254	1.19868	1.51482	0	0	PREDICTED: uncharacterized protein LOC107639521 [Arachis ipaensis]	-	-	-	-	-	GO:0005515//protein binding	GO:0009893//positive regulation of metabolic process;GO:0044763//single-organism cellular process;GO:0044767//single-organism developmental process
2	ncbi_112734779	ncbi_112734779	4.20029	1.47072	1.51396	0	0	CBL-interacting serine/threonine-protein kinase 3 [Glycine soja]	-	-	-	-	-	-	-
2	ncbi_112702075	ncbi_112702075	16.8831	5.94955	1.50472	0	0	PREDICTED: oxygen-evolving enhancer protein 2, chloroplastic-like [Arachis duranensis]	Metabolism;Metabolism	Global and overview maps;Energy metabolism	ko01100//Metabolic pathways;ko00195//Photosynthesis	K02717;K02717	-	-	-
2	ncbi_112790006	ncbi_112790006	8.58013	3.06799	1.48371	0	0	PREDICTED: chlorophyll a-b binding protein 13, chloroplastic [Arachis duranensis]	Metabolism;Metabolism	Global and overview maps;Energy metabolism	ko01100//Metabolic pathways;ko00196//Photosynthesis - antenna proteins	K08914;K08914	GO:0009521//photosystem;GO:0031224//intrinsic component of membrane	GO:0043169//cation binding;GO:0046906//tetrapyrrole binding	GO:0006091//generation of precursor metabolites and energy;GO:0006464//cellular protein modification process
2	ncbi_112754670	ncbi_112754670	8.78013	3.15255	1.47773	0	0	PREDICTED: magnesium-protoporphyrin IX monomethyl ester [oxidative] cyclase, chloroplastic [Arachis ipaensis]	Metabolism;Metabolism;Metabolism	Global and overview maps;Global and overview maps;Metabolism of cofactors and vitamins	ko01100//Metabolic pathways;ko01110//Biosynthesis of secondary metabolites;ko00860//Porphyrin and chlorophyll metabolism	K04035;K04035;K04035	-	GO:0016709//oxidoreductase activity, acting on paired donors, with incorporation or reduction of molecular oxygen, NAD(P)H as one donor, and incorporation of one atom of oxygen;GO:0043169//cation binding	GO:0006779//porphyrin-containing compound biosynthetic process;GO:0044710//single-organism metabolic process
2	ncbi_112802451	ncbi_112802451	6.85667	2.47	1.473	0	0	PREDICTED: carbonic anhydrase, chloroplastic-like isoform X1 [Arachis duranensis]	Metabolism	Energy metabolism	ko00910//Nitrogen metabolism	K01673	-	-	-
2	ncbi_112702092	ncbi_112702092	6.65279	2.4193	1.45937	0	0	PREDICTED: serine--glyoxylate aminotransferase [Arachis duranensis]	Metabolism;Metabolism;Metabolism;Cellular Processes;Metabolism;Metabolism;Metabolism	Global and overview maps;Global and overview maps;Global and overview maps;Transport and catabolism;Carbohydrate metabolism;Amino acid metabolism;Amino acid metabolism	ko01100//Metabolic pathways;ko01110//Biosynthesis of secondary metabolites;ko01200//Carbon metabolism;ko04146//Peroxisome;ko00630//Glyoxylate and dicarboxylate metabolism;ko00260//Glycine, serine and threonine metabolism;ko00250//Alanine, aspartate and glutamate metabolism	K00830;K00830;K00830;K00830;K00830;K00830;K00830	-	GO:0008483//transaminase activity;GO:0043168//anion binding	-
2	ncbi_112697503	ncbi_112697503	3.39933	1.23713	1.45826	0	0	PREDICTED: 14 kDa proline-rich protein DC2.15-like [Arachis duranensis]	-	-	-	-	-	-	-
2	ncbi_112764253	ncbi_112764253	3.38888	1.24947	1.43949	0	0	PREDICTED: oxygen-evolving enhancer protein 2, chloroplastic-like [Arachis ipaensis]	Metabolism;Metabolism	Global and overview maps;Energy metabolism	ko01100//Metabolic pathways;ko00195//Photosynthesis	K02717;K02717	-	-	-
2	ncbi_112752023	ncbi_112752023	33.2011	12.2573	1.43759	0	0	PREDICTED: chlorophyll a-b binding protein 6A, chloroplastic [Arachis duranensis]	Metabolism	Energy metabolism	ko00196//Photosynthesis - antenna proteins	K08907	-	-	-
2	ncbi_112797604	ncbi_112797604	4.61434	1.72353	1.42076	0	0	PREDICTED: phosphoglycolate phosphatase 1B, chloroplastic-like [Arachis duranensis]	Metabolism;Metabolism;Metabolism;Metabolism	Global and overview maps;Global and overview maps;Global and overview maps;Carbohydrate metabolism	ko01100//Metabolic pathways;ko01110//Biosynthesis of secondary metabolites;ko01200//Carbon metabolism;ko00630//Glyoxylate and dicarboxylate metabolism	K19269;K19269;K19269;K19269	-	GO:0042578//phosphoric ester hydrolase activity	GO:0006796//phosphate-containing compound metabolic process
2	ncbi_112715880	ncbi_112715880	4.04894	1.5197	1.41376	0	0	PREDICTED: photosystem I reaction center subunit N, chloroplastic [Arachis ipaensis]	Metabolism;Metabolism	Global and overview maps;Energy metabolism	ko01100//Metabolic pathways;ko00195//Photosynthesis	K02701;K02701	-	-	-
2	ncbi_112737880	ncbi_112737880	7.50211	2.82136	1.4109	0	0	PREDICTED: chlorophyll a-b binding protein 13, chloroplastic [Arachis ipaensis]	Metabolism;Metabolism	Global and overview maps;Energy metabolism	ko01100//Metabolic pathways;ko00196//Photosynthesis - antenna proteins	K08914;K08914	GO:0009521//photosystem;GO:0031224//intrinsic component of membrane	GO:0043169//cation binding;GO:0046906//tetrapyrrole binding	GO:0006091//generation of precursor metabolites and energy;GO:0006464//cellular protein modification process
2	ncbi_112727978	ncbi_112727978	19.5468	7.38388	1.40448	0	0	PREDICTED: chlorophyll a-b binding protein CP29.2, chloroplastic-like [Arachis ipaensis]	Metabolism;Metabolism	Global and overview maps;Energy metabolism	ko01100//Metabolic pathways;ko00196//Photosynthesis - antenna proteins	K08915;K08915	GO:0009521//photosystem;GO:0031224//intrinsic component of membrane;GO:0031976//plastid thylakoid;GO:0044434//chloroplast part	GO:0043169//cation binding;GO:0046906//tetrapyrrole binding	GO:0006091//generation of precursor metabolites and energy;GO:0006464//cellular protein modification process;GO:0009642//response to light intensity;GO:0034285//response to disaccharide;GO:0043269//regulation of ion transport
2	ncbi_112696804	ncbi_112696804	9.07043	3.44374	1.3972	0	0	PREDICTED: magnesium-protoporphyrin IX monomethyl ester [oxidative] cyclase, chloroplastic [Arachis duranensis]	Metabolism;Metabolism;Metabolism	Global and overview maps;Global and overview maps;Metabolism of cofactors and vitamins	ko01100//Metabolic pathways;ko01110//Biosynthesis of secondary metabolites;ko00860//Porphyrin and chlorophyll metabolism	K04035;K04035;K04035	-	GO:0016709//oxidoreductase activity, acting on paired donors, with incorporation or reduction of molecular oxygen, NAD(P)H as one donor, and incorporation of one atom of oxygen;GO:0043169//cation binding	GO:0006779//porphyrin-containing compound biosynthetic process;GO:0044710//single-organism metabolic process
2	ncbi_112741229	ncbi_112741229	3.86122	1.46762	1.39557	0	0	PREDICTED: aminomethyltransferase, mitochondrial [Arachis ipaensis]	Metabolism;Metabolism;Metabolism;Metabolism;Metabolism;Metabolism	Global and overview maps;Global and overview maps;Global and overview maps;Carbohydrate metabolism;Amino acid metabolism;Metabolism of cofactors and vitamins	ko01100//Metabolic pathways;ko01110//Biosynthesis of secondary metabolites;ko01200//Carbon metabolism;ko00630//Glyoxylate and dicarboxylate metabolism;ko00260//Glycine, serine and threonine metabolism;ko00670//One carbon pool by folate	K00605;K00605;K00605;K00605;K00605;K00605	-	-	-
2	ncbi_112716705	ncbi_112716705	272.243	103.605	1.3938	0	0	PREDICTED: ribulose bisphosphate carboxylase small chain 1, chloroplastic-like [Arachis duranensis]	Metabolism;Metabolism;Metabolism;Metabolism	Global and overview maps;Global and overview maps;Energy metabolism;Carbohydrate metabolism	ko01100//Metabolic pathways;ko01200//Carbon metabolism;ko00710//Carbon fixation in photosynthetic organisms;ko00630//Glyoxylate and dicarboxylate metabolism	K01602;K01602;K01602;K01602	GO:0009536//plastid	GO:0016831//carboxy-lyase activity	GO:0043094//cellular metabolic compound salvage;GO:0044710//single-organism metabolic process
2	ncbi_112706063	ncbi_112706063	11.8983	4.53531	1.39148	0	0	PREDICTED: photosystem II 22 kDa protein, chloroplastic [Arachis ipaensis]	Metabolism;Metabolism	Global and overview maps;Energy metabolism	ko01100//Metabolic pathways;ko00195//Photosynthesis	K03542;K03542	GO:0009503//thylakoid light-harvesting complex;GO:0009521//photosystem;GO:0031224//intrinsic component of membrane	GO:0019840//isoprenoid binding;GO:0046906//tetrapyrrole binding	GO:0000097//sulfur amino acid biosynthetic process;GO:0005982//starch metabolic process;GO:0009668//plastid membrane organization;GO:0009886//post-embryonic morphogenesis;GO:0009893//positive regulation of metabolic process;GO:0016072//rRNA metabolic process;GO:0043623//cellular protein complex assembly;GO:1990066//energy quenching
2	ncbi_112776915	ncbi_112776915	14.8571	5.68444	1.38606	0	0	PREDICTED: photosystem I reaction center subunit VI-2, chloroplastic-like [Arachis duranensis]	Metabolism;Metabolism	Global and overview maps;Energy metabolism	ko01100//Metabolic pathways;ko00195//Photosynthesis	K02695;K02695	-	-	-
2	ncbi_112803074	ncbi_112803074	33.9765	13.0243	1.38333	0	0	PREDICTED: chlorophyll a-b binding protein 6A, chloroplastic [Arachis duranensis]	Metabolism	Energy metabolism	ko00196//Photosynthesis - antenna proteins	K08907	-	-	-
2	ncbi_112767125	ncbi_112767125	36.7363	14.2477	1.36648	0	0	PREDICTED: chlorophyll a-b binding protein 215, chloroplastic [Arachis duranensis]	Metabolism;Metabolism	Global and overview maps;Energy metabolism	ko01100//Metabolic pathways;ko00196//Photosynthesis - antenna proteins	K08913;K08913	GO:0009521//photosystem;GO:0031224//intrinsic component of membrane	GO:0043169//cation binding;GO:0046906//tetrapyrrole binding	GO:0006091//generation of precursor metabolites and energy;GO:0006464//cellular protein modification process
2	ncbi_112707348	ncbi_112707348	16.1308	6.26733	1.3639	0	0	PREDICTED: chlorophyll a-b binding protein 13, chloroplastic [Arachis ipaensis]	Metabolism;Metabolism	Global and overview maps;Energy metabolism	ko01100//Metabolic pathways;ko00196//Photosynthesis - antenna proteins	K08914;K08914	GO:0009521//photosystem;GO:0031224//intrinsic component of membrane	GO:0043169//cation binding;GO:0046906//tetrapyrrole binding	GO:0006091//generation of precursor metabolites and energy;GO:0006464//cellular protein modification process
2	ncbi_112766387	ncbi_112766387	6.41752	2.49795	1.36127	0	0	PREDICTED: photosystem II 22 kDa protein, chloroplastic [Arachis ipaensis]	Metabolism;Metabolism	Global and overview maps;Energy metabolism	ko01100//Metabolic pathways;ko00195//Photosynthesis	K03542;K03542	GO:0009503//thylakoid light-harvesting complex;GO:0009521//photosystem;GO:0031224//intrinsic component of membrane	GO:0019840//isoprenoid binding;GO:0046906//tetrapyrrole binding	GO:0000097//sulfur amino acid biosynthetic process;GO:0005982//starch metabolic process;GO:0009668//plastid membrane organization;GO:0009886//post-embryonic morphogenesis;GO:0009893//positive regulation of metabolic process;GO:0016072//rRNA metabolic process;GO:0043623//cellular protein complex assembly;GO:1990066//energy quenching
2	ncbi_112765513	ncbi_112765513	6.03632	2.35747	1.35643	0	0	PREDICTED: serine--glyoxylate aminotransferase [Arachis ipaensis]	Metabolism;Metabolism;Metabolism;Cellular Processes;Metabolism;Metabolism;Metabolism	Global and overview maps;Global and overview maps;Global and overview maps;Transport and catabolism;Carbohydrate metabolism;Amino acid metabolism;Amino acid metabolism	ko01100//Metabolic pathways;ko01110//Biosynthesis of secondary metabolites;ko01200//Carbon metabolism;ko04146//Peroxisome;ko00630//Glyoxylate and dicarboxylate metabolism;ko00260//Glycine, serine and threonine metabolism;ko00250//Alanine, aspartate and glutamate metabolism	K00830;K00830;K00830;K00830;K00830;K00830;K00830	-	GO:0008483//transaminase activity;GO:0043168//anion binding	-
2	ncbi_112771718	ncbi_112771718	27.9858	10.9587	1.35261	0	0	PREDICTED: chlorophyll a-b binding protein 13, chloroplastic [Arachis ipaensis]	Metabolism;Metabolism	Global and overview maps;Energy metabolism	ko01100//Metabolic pathways;ko00196//Photosynthesis - antenna proteins	K08914;K08914	GO:0009521//photosystem;GO:0031224//intrinsic component of membrane	GO:0043169//cation binding;GO:0046906//tetrapyrrole binding	GO:0006091//generation of precursor metabolites and energy;GO:0006464//cellular protein modification process
2	ncbi_112764773	ncbi_112764773	7.86011	3.07892	1.35212	0	0	Cytochrome b6-f complex subunit 7 [Cajanus cajan]	-	-	-	-	-	-	-
2	ncbi_112784081	ncbi_112784081	7.25479	2.86942	1.33817	0	0	PREDICTED: photosystem II core complex proteins psbY, chloroplastic [Arachis ipaensis]	Metabolism;Metabolism	Global and overview maps;Energy metabolism	ko01100//Metabolic pathways;ko00195//Photosynthesis	K02723;K02723	GO:0009521//photosystem;GO:0009534//chloroplast thylakoid;GO:0031224//intrinsic component of membrane	GO:0046914//transition metal ion binding	GO:0000097//sulfur amino acid biosynthetic process;GO:0006091//generation of precursor metabolites and energy;GO:0006996//organelle organization;GO:0031399//regulation of protein modification process;GO:0043623//cellular protein complex assembly
2	ncbi_112715093	ncbi_112715093	7.21355	2.85327	1.33809	0	0	PREDICTED: photosystem II core complex proteins psbY, chloroplastic [Arachis ipaensis]	Metabolism;Metabolism	Global and overview maps;Energy metabolism	ko01100//Metabolic pathways;ko00195//Photosynthesis	K02723;K02723	GO:0009521//photosystem;GO:0009534//chloroplast thylakoid;GO:0031224//intrinsic component of membrane	GO:0046914//transition metal ion binding	GO:0000097//sulfur amino acid biosynthetic process;GO:0006091//generation of precursor metabolites and energy;GO:0006996//organelle organization;GO:0031399//regulation of protein modification process;GO:0043623//cellular protein complex assembly
2	ncbi_112716706	ncbi_112716706	193.512	77.522	1.31974	0	0	PREDICTED: ribulose bisphosphate carboxylase small chain 1, chloroplastic-like [Arachis duranensis]	Metabolism;Metabolism;Metabolism;Metabolism	Global and overview maps;Global and overview maps;Energy metabolism;Carbohydrate metabolism	ko01100//Metabolic pathways;ko01200//Carbon metabolism;ko00710//Carbon fixation in photosynthetic organisms;ko00630//Glyoxylate and dicarboxylate metabolism	K01602;K01602;K01602;K01602	GO:0009536//plastid	GO:0016831//carboxy-lyase activity	GO:0043094//cellular metabolic compound salvage;GO:0044710//single-organism metabolic process
2	ncbi_112798269	ncbi_112798269	7.74472	3.10511	1.31857	0	0	PREDICTED: photosystem I reaction center subunit psaK, chloroplastic [Arachis duranensis]	Metabolism;Metabolism	Global and overview maps;Energy metabolism	ko01100//Metabolic pathways;ko00195//Photosynthesis	K02698;K02698	-	-	-
2	ncbi_112797972	ncbi_112797972	4.501	1.8084	1.31553	0	0	PREDICTED: high-light-induced protein, chloroplastic-like isoform X1 [Arachis duranensis]	-	-	-	-	-	-	-
2	ncbi_112720457	ncbi_112720457	7.31584	2.94068	1.31487	0	0	PREDICTED: photosystem I reaction center subunit psaK, chloroplastic [Arachis ipaensis]	Metabolism;Metabolism	Global and overview maps;Energy metabolism	ko01100//Metabolic pathways;ko00195//Photosynthesis	K02698;K02698	-	-	-
2	ncbi_112726615	ncbi_112726615	4.39492	1.76908	1.31284	0	0	PREDICTED: chloroplast stem-loop binding protein of 41 kDa b, chloroplastic [Arachis ipaensis]	-	-	-	-	-	-	-
2	ncbi_112710020	ncbi_112710020	3.94842	1.59102	1.31133	0	0	PREDICTED: 29 kDa ribonucleoprotein, chloroplastic [Arachis ipaensis]	-	-	-	-	-	-	-
2	ncbi_112750192	ncbi_112750192	20.5287	8.29818	1.30677	0	0	PREDICTED: chlorophyll a-b binding protein CP29.2, chloroplastic-like [Arachis duranensis]	Metabolism;Metabolism	Global and overview maps;Energy metabolism	ko01100//Metabolic pathways;ko00196//Photosynthesis - antenna proteins	K08915;K08915	GO:0009521//photosystem;GO:0031224//intrinsic component of membrane;GO:0031976//plastid thylakoid;GO:0044434//chloroplast part	GO:0043169//cation binding;GO:0046906//tetrapyrrole binding	GO:0006091//generation of precursor metabolites and energy;GO:0006464//cellular protein modification process;GO:0009642//response to light intensity;GO:0034285//response to disaccharide;GO:0043269//regulation of ion transport
2	ncbi_112766024	ncbi_112766024	5.13399	2.09743	1.29146	0	0	PREDICTED: sedoheptulose-1,7-bisphosphatase, chloroplastic [Arachis ipaensis]	Metabolism;Metabolism;Metabolism	Global and overview maps;Global and overview maps;Energy metabolism	ko01100//Metabolic pathways;ko01200//Carbon metabolism;ko00710//Carbon fixation in photosynthetic organisms	K01100;K01100;K01100	GO:0005576//extracellular region;GO:0009526//plastid envelope;GO:0009532//plastid stroma	GO:0043169//cation binding;GO:0050308//sugar-phosphatase activity	GO:0000097//sulfur amino acid biosynthetic process;GO:0005982//starch metabolic process;GO:0005985//sucrose metabolic process;GO:0006090//pyruvate metabolic process;GO:0006605//protein targeting;GO:0006739//NADP metabolic process;GO:0006996//organelle organization;GO:0009620//response to fungus;GO:0009696//salicylic acid metabolic process;GO:0009755//hormone-mediated signaling pathway;GO:0009767/…
2	ncbi_112790583	ncbi_112790583	15.9038	6.50194	1.29043	0	0	PREDICTED: oxygen-evolving enhancer protein 1, chloroplastic [Arachis duranensis]	Metabolism;Metabolism	Global and overview maps;Energy metabolism	ko01100//Metabolic pathways;ko00195//Photosynthesis	K02716;K02716	GO:0009521//photosystem;GO:0019867//outer membrane;GO:0031224//intrinsic component of membrane	-	GO:0042548//regulation of photosynthesis, light reaction
2	ncbi_112801730	ncbi_112801730	22.0205	9.04673	1.28338	0	0	PREDICTED: chlorophyll a-b binding protein CP26, chloroplastic [Arachis duranensis]	Metabolism;Metabolism	Global and overview maps;Energy metabolism	ko01100//Metabolic pathways;ko00196//Photosynthesis - antenna proteins	K08916;K08916	GO:0009521//photosystem;GO:0031224//intrinsic component of membrane	GO:0043169//cation binding;GO:0046906//tetrapyrrole binding	GO:0006091//generation of precursor metabolites and energy;GO:0006464//cellular protein modification process
2	ncbi_112710101	ncbi_112710101	7.56179	3.11555	1.27924	0	0	PREDICTED: ribulose-phosphate 3-epimerase, chloroplastic [Arachis duranensis]	Metabolism;Metabolism;Metabolism;Metabolism;Metabolism;Metabolism;Metabolism	Global and overview maps;Global and overview maps;Global and overview maps;Global and overview maps;Carbohydrate metabolism;Energy metabolism;Carbohydrate metabolism	ko01100//Metabolic pathways;ko01110//Biosynthesis of secondary metabolites;ko01200//Carbon metabolism;ko01230//Biosynthesis of amino acids;ko00040//Pentose and glucuronate interconversions;ko00710//Carbon fixation in photosynthetic organisms;ko00030//Pentose phosphate pathway	K01783;K01783;K01783;K01783;K01783;K01783;K01783	-	-	-
2	ncbi_112716741	ncbi_112716741	6.18922	2.55378	1.27712	0	0	Pterin_4a domain-containing protein [Cephalotus follicularis]	Metabolism;Metabolism	Global and overview maps;Metabolism of cofactors and vitamins	ko01100//Metabolic pathways;ko00790//Folate biosynthesis	K01724;K01724	GO:0009536//plastid	GO:0016836//hydro-lyase activity	GO:0006091//generation of precursor metabolites and energy;GO:0006351//transcription, DNA-templated;GO:0008652//cellular amino acid biosynthetic process;GO:0009108//coenzyme biosynthetic process;GO:0009658//chloroplast organization;GO:0009668//plastid membrane organization;GO:0016072//rRNA metabolic process;GO:0031399//regulation of protein modification process;GO:0043623//cellular protein comple…
2	ncbi_112705801	ncbi_112705801	7.8031	3.24859	1.26423	0	0	Cytochrome b6-f complex subunit 7 [Cajanus cajan]	-	-	-	-	-	-	-
2	ncbi_112701750	ncbi_112701750	34.8943	14.5772	1.25928	0	0	PREDICTED: chlorophyll a-b binding protein 215, chloroplastic [Arachis duranensis]	Metabolism;Metabolism	Global and overview maps;Energy metabolism	ko01100//Metabolic pathways;ko00196//Photosynthesis - antenna proteins	K08913;K08913	GO:0009521//photosystem;GO:0031224//intrinsic component of membrane	GO:0043169//cation binding;GO:0046906//tetrapyrrole binding	GO:0006091//generation of precursor metabolites and energy;GO:0006464//cellular protein modification process
2	ncbi_112772163	ncbi_112772163	11.6147	4.86014	1.25688	0	0	PREDICTED: calcium-binding protein CML37-like [Arachis ipaensis]	Organismal Systems	Environmental adaptation	ko04626//Plant-pathogen interaction	K13448	-	-	-
2	ncbi_112772315	ncbi_112772315	20.5191	8.59382	1.25559	0	0	PREDICTED: photosystem I subunit O [Arachis ipaensis]	Metabolism	Energy metabolism	ko00195//Photosynthesis	K14332	GO:0009521//photosystem;GO:0009536//plastid	-	GO:0000097//sulfur amino acid biosynthetic process;GO:0006873//cellular ion homeostasis;GO:0006996//organelle organization;GO:0009765//photosynthesis, light harvesting;GO:0016072//rRNA metabolic process;GO:0030001//metal ion transport;GO:0031399//regulation of protein modification process;GO:0043623//cellular protein complex assembly
2	ncbi_112708162	ncbi_112708162	12.6761	5.32506	1.25125	0	0	PREDICTED: calcium-binding protein CML37-like [Arachis duranensis]	Organismal Systems	Environmental adaptation	ko04626//Plant-pathogen interaction	K13448	-	-	-
2	ncbi_112720204	ncbi_112720204	14.5102	6.12727	1.24375	0	0	PREDICTED: oxygen-evolving enhancer protein 1, chloroplastic [Arachis ipaensis]	Metabolism;Metabolism	Global and overview maps;Energy metabolism	ko01100//Metabolic pathways;ko00195//Photosynthesis	K02716;K02716	GO:0009521//photosystem;GO:0019867//outer membrane;GO:0031224//intrinsic component of membrane	-	GO:0042548//regulation of photosynthesis, light reaction
2	ncbi_112709894	ncbi_112709894	12.4884	5.28991	1.23927	0	0	PREDICTED: photosystem I reaction center subunit VI-2, chloroplastic-like [Arachis duranensis]	Metabolism;Metabolism	Global and overview maps;Energy metabolism	ko01100//Metabolic pathways;ko00195//Photosynthesis	K02695;K02695	-	-	-
2	ncbi_112701901	ncbi_112701901	11.5565	4.91672	1.23294	0	0	PREDICTED: oxygen-evolving enhancer protein 1, chloroplastic-like [Arachis duranensis]	Metabolism;Metabolism	Global and overview maps;Energy metabolism	ko01100//Metabolic pathways;ko00195//Photosynthesis	K02716;K02716	-	-	-
2	ncbi_112708247	ncbi_112708247	15.5038	6.60127	1.23181	0	0	PREDICTED: chlorophyll a-b binding protein P4, chloroplastic [Arachis duranensis]	Metabolism	Energy metabolism	ko00196//Photosynthesis - antenna proteins	K08910	GO:0009521//photosystem;GO:0031224//intrinsic component of membrane	GO:0043169//cation binding;GO:0046906//tetrapyrrole binding	GO:0006091//generation of precursor metabolites and energy;GO:0006464//cellular protein modification process
2	ncbi_112783400	ncbi_112783400	138.206	59.0584	1.22661	0	0	PREDICTED: ribulose bisphosphate carboxylase small chain 1, chloroplastic-like [Arachis duranensis]	Metabolism;Metabolism;Metabolism;Metabolism	Global and overview maps;Global and overview maps;Energy metabolism;Carbohydrate metabolism	ko01100//Metabolic pathways;ko01200//Carbon metabolism;ko00710//Carbon fixation in photosynthetic organisms;ko00630//Glyoxylate and dicarboxylate metabolism	K01602;K01602;K01602;K01602	GO:0009536//plastid	GO:0016831//carboxy-lyase activity	GO:0043094//cellular metabolic compound salvage;GO:0044710//single-organism metabolic process
2	ncbi_112749967	ncbi_112749967	5.08862	2.18363	1.22055	0	0	PREDICTED: glutamate--glyoxylate aminotransferase 2 [Arachis duranensis]	Metabolism;Metabolism;Metabolism;Metabolism;Metabolism;Metabolism;Metabolism;Metabolism;Metabolism;Metabolism	Global and overview maps;Global and overview maps;Global and overview maps;Global and overview maps;Energy metabolism;Carbohydrate metabolism;Amino acid metabolism;Global and overview maps;Amino acid metabolism;Amino acid metabolism	ko01100//Metabolic pathways;ko01110//Biosynthesis of secondary metabolites;ko01200//Carbon metabolism;ko01230//Biosynthesis of amino acids;ko00710//Carbon fixation in photosynthetic organisms;ko00630//Glyoxylate and dicarboxylate metabolism;ko00260//Glycine, serine and threonine metabolism;ko01210//2-Oxocarboxylic acid metabolism;ko00250//Alanine, aspartate and glutamate metabolism;ko00220//Argin…	K14272;K14272;K14272;K14272;K14272;K14272;K14272;K14272;K14272;K14272	-	GO:0016769//transferase activity, transferring nitrogenous groups;GO:0043168//anion binding	GO:0008152//metabolic process
2	ncbi_112780087	ncbi_112780087	10.3804	4.46088	1.21846	0	0	PREDICTED: photosystem I reaction center subunit II, chloroplastic-like [Arachis ipaensis]	Metabolism;Metabolism	Global and overview maps;Energy metabolism	ko01100//Metabolic pathways;ko00195//Photosynthesis	K02692;K02692	GO:0009521//photosystem;GO:0043231//intracellular membrane-bounded organelle	-	GO:0044237//cellular metabolic process
2	ncbi_112710643	ncbi_112710643	13.3506	5.75579	1.21382	0	0	PREDICTED: peptidyl-prolyl cis-trans isomerase, chloroplastic-like [Arachis duranensis]	-	-	-	-	-	-	-
2	ncbi_112734296	ncbi_112734296	32.7581	14.1422	1.21184	0	0	PREDICTED: ferredoxin [Arachis duranensis]	Metabolism	Energy metabolism	ko00195//Photosynthesis	K02639	-	GO:0043169//cation binding;GO:0051536//iron-sulfur cluster binding	GO:0006091//generation of precursor metabolites and energy
2	ncbi_112803007	ncbi_112803007	21.0289	9.10104	1.20827	0	0	PREDICTED: chlorophyll a-b binding protein of LHCII type 1 [Arachis duranensis]	Metabolism;Metabolism	Global and overview maps;Energy metabolism	ko01100//Metabolic pathways;ko00196//Photosynthesis - antenna proteins	K08912;K08912	-	-	-
2	ncbi_112734748	ncbi_112734748	16.8986	7.33813	1.20342	0	0	PREDICTED: chlorophyll a-b binding protein 7, chloroplastic [Arachis duranensis]	Metabolism	Energy metabolism	ko00196//Photosynthesis - antenna proteins	K08908	-	-	-
2	ncbi_112792125	ncbi_112792125	33.9998	14.8348	1.19654	0	0	PREDICTED: ferredoxin [Arachis duranensis]	Metabolism	Energy metabolism	ko00195//Photosynthesis	K02639	-	GO:0043169//cation binding;GO:0051536//iron-sulfur cluster binding	GO:0006091//generation of precursor metabolites and energy
2	ncbi_112722513	ncbi_112722513	7.42349	3.242	1.19522	0	0	PREDICTED: ribulose-phosphate 3-epimerase, chloroplastic [Arachis duranensis]	Metabolism;Metabolism;Metabolism;Metabolism;Metabolism;Metabolism;Metabolism	Global and overview maps;Global and overview maps;Global and overview maps;Global and overview maps;Carbohydrate metabolism;Energy metabolism;Carbohydrate metabolism	ko01100//Metabolic pathways;ko01110//Biosynthesis of secondary metabolites;ko01200//Carbon metabolism;ko01230//Biosynthesis of amino acids;ko00040//Pentose and glucuronate interconversions;ko00710//Carbon fixation in photosynthetic organisms;ko00030//Pentose phosphate pathway	K01783;K01783;K01783;K01783;K01783;K01783;K01783	-	-	-
2	ncbi_112765233	ncbi_112765233	13.2949	5.80978	1.19432	0	0	PREDICTED: chlorophyll a-b binding protein 8, chloroplastic [Arachis duranensis]	Metabolism	Energy metabolism	ko00196//Photosynthesis - antenna proteins	K08909	-	-	-
2	ncbi_112751653	ncbi_112751653	21.5069	9.42218	1.19067	0	0	PREDICTED: chlorophyll a-b binding protein CP26, chloroplastic [Arachis duranensis]	Metabolism;Metabolism	Global and overview maps;Energy metabolism	ko01100//Metabolic pathways;ko00196//Photosynthesis - antenna proteins	K08916;K08916	GO:0009521//photosystem;GO:0031224//intrinsic component of membrane	GO:0043169//cation binding;GO:0046906//tetrapyrrole binding	GO:0006091//generation of precursor metabolites and energy;GO:0006464//cellular protein modification process
2	ncbi_112802855	ncbi_112802855	5.24466	2.30745	1.18455	0	0	PREDICTED: 50S ribosomal protein L6, chloroplastic-like [Arachis duranensis]	Genetic Information Processing	Translation	ko03010//Ribosome	K02933	-	-	-
2	ncbi_112765959	ncbi_112765959	12.0068	5.32366	1.17337	0	0	PREDICTED: chlorophyll a-b binding protein 8, chloroplastic [Arachis duranensis]	Metabolism	Energy metabolism	ko00196//Photosynthesis - antenna proteins	K08909	-	-	-
2	ncbi_112802518	ncbi_112802518	7.30115	3.23737	1.1733	0	0	PREDICTED: uncharacterized protein LOC107491413 [Arachis duranensis]	-	-	-	-	-	-	-
2	ncbi_112736176	ncbi_112736176	8.6829	3.86058	1.16936	0	0	PREDICTED: chlorophyll a-b binding protein P4, chloroplastic [Arachis ipaensis]	Metabolism	Energy metabolism	ko00196//Photosynthesis - antenna proteins	K08910	GO:0009521//photosystem;GO:0031224//intrinsic component of membrane	GO:0043169//cation binding;GO:0046906//tetrapyrrole binding	GO:0006091//generation of precursor metabolites and energy;GO:0006464//cellular protein modification process
2	ncbi_112765995	ncbi_112765995	39.4647	17.6197	1.16337	0	0	PREDICTED: plastocyanin-like [Arachis duranensis]	Metabolism	Energy metabolism	ko00195//Photosynthesis	K02638	-	-	-
2	ncbi_112741437	ncbi_112741437	13.3681	5.97245	1.1624	0	0	PREDICTED: photosystem I reaction center subunit III, chloroplastic-like [Arachis ipaensis]	Metabolism;Metabolism	Global and overview maps;Energy metabolism	ko01100//Metabolic pathways;ko00195//Photosynthesis	K02694;K02694	GO:0043234//protein complex	-	GO:0044237//cellular metabolic process
2	ncbi_112712350	ncbi_112712350	5.10911	2.29265	1.15606	0	0	PREDICTED: transketolase, chloroplastic [Arachis duranensis]	Metabolism;Metabolism;Metabolism;Metabolism;Metabolism;Metabolism	Global and overview maps;Global and overview maps;Global and overview maps;Global and overview maps;Energy metabolism;Carbohydrate metabolism	ko01100//Metabolic pathways;ko01110//Biosynthesis of secondary metabolites;ko01200//Carbon metabolism;ko01230//Biosynthesis of amino acids;ko00710//Carbon fixation in photosynthetic organisms;ko00030//Pentose phosphate pathway	K00615;K00615;K00615;K00615;K00615;K00615	-	GO:0016744//transferase activity, transferring aldehyde or ketonic groups	-
2	ncbi_112783179	ncbi_112783179	138.892	62.3282	1.15601	0	0	PREDICTED: ribulose bisphosphate carboxylase small chain 1, chloroplastic-like [Arachis ipaensis]	Metabolism;Metabolism;Metabolism;Metabolism	Global and overview maps;Global and overview maps;Energy metabolism;Carbohydrate metabolism	ko01100//Metabolic pathways;ko01200//Carbon metabolism;ko00710//Carbon fixation in photosynthetic organisms;ko00630//Glyoxylate and dicarboxylate metabolism	K01602;K01602;K01602;K01602	GO:0009536//plastid	GO:0016831//carboxy-lyase activity	GO:0043094//cellular metabolic compound salvage;GO:0044710//single-organism metabolic process
2	ncbi_112750744	ncbi_112750744	6.12062	2.75311	1.15261	0	0	PREDICTED: uncharacterized protein LOC107643983 [Arachis ipaensis]	-	-	-	-	-	-	-
2	ncbi_112796142	ncbi_112796142	14.4806	6.55563	1.14331	0	0	PREDICTED: photosystem I reaction center subunit III, chloroplastic [Arachis duranensis]	Metabolism;Metabolism	Global and overview maps;Energy metabolism	ko01100//Metabolic pathways;ko00195//Photosynthesis	K02694;K02694	GO:0043234//protein complex	-	GO:0044237//cellular metabolic process
2	ncbi_112771644	ncbi_112771644	17.6468	8.01926	1.13787	0	0	PREDICTED: peroxisomal (S)-2-hydroxy-acid oxidase GLO1 isoform X1 [Arachis ipaensis]	Metabolism;Metabolism;Metabolism;Cellular Processes;Metabolism	Global and overview maps;Global and overview maps;Global and overview maps;Transport and catabolism;Carbohydrate metabolism	ko01100//Metabolic pathways;ko01110//Biosynthesis of secondary metabolites;ko01200//Carbon metabolism;ko04146//Peroxisome;ko00630//Glyoxylate and dicarboxylate metabolism	K11517;K11517;K11517;K11517;K11517	-	GO:0003824//catalytic activity;GO:0032553//ribonucleotide binding	GO:0044710//single-organism metabolic process
2	ncbi_112733412	ncbi_112733412	11.0479	5.0342	1.13393	0	0	PREDICTED: protein CURVATURE THYLAKOID 1A, chloroplastic [Arachis duranensis]	-	-	-	-	-	-	-
2	ncbi_112703455	ncbi_112703455	14.503	6.65282	1.12431	0	0	PREDICTED: peroxisomal (S)-2-hydroxy-acid oxidase GLO1 isoform X1 [Arachis duranensis]	Metabolism;Metabolism;Metabolism;Cellular Processes;Metabolism	Global and overview maps;Global and overview maps;Global and overview maps;Transport and catabolism;Carbohydrate metabolism	ko01100//Metabolic pathways;ko01110//Biosynthesis of secondary metabolites;ko01200//Carbon metabolism;ko04146//Peroxisome;ko00630//Glyoxylate and dicarboxylate metabolism	K11517;K11517;K11517;K11517;K11517	-	GO:0003824//catalytic activity;GO:0032553//ribonucleotide binding	GO:0044710//single-organism metabolic process
2	ncbi_112764744	ncbi_112764744	11.4442	5.26536	1.12001	0	0	PREDICTED: oxygen-evolving enhancer protein 1, chloroplastic-like [Arachis ipaensis]	Metabolism;Metabolism	Global and overview maps;Energy metabolism	ko01100//Metabolic pathways;ko00195//Photosynthesis	K02716;K02716	-	-	-
2	ncbi_112736939	ncbi_112736939	12.3739	5.70602	1.11675	0	0	PREDICTED: fructose-bisphosphate aldolase 1, chloroplastic-like [Arachis duranensis]	Metabolism;Metabolism;Metabolism;Metabolism;Metabolism;Metabolism;Metabolism;Metabolism	Global and overview maps;Global and overview maps;Global and overview maps;Global and overview maps;Carbohydrate metabolism;Energy metabolism;Carbohydrate metabolism;Carbohydrate metabolism	ko01100//Metabolic pathways;ko01110//Biosynthesis of secondary metabolites;ko01200//Carbon metabolism;ko01230//Biosynthesis of amino acids;ko00010//Glycolysis / Gluconeogenesis;ko00710//Carbon fixation in photosynthetic organisms;ko00051//Fructose and mannose metabolism;ko00030//Pentose phosphate pathway	K01623;K01623;K01623;K01623;K01623;K01623;K01623;K01623	-	GO:0016832//aldehyde-lyase activity	GO:0006090//pyruvate metabolic process
2	ncbi_112726629	ncbi_112726629	13.2327	6.10288	1.11655	0	0	PREDICTED: chlorophyll a-b binding protein 7, chloroplastic [Arachis duranensis]	Metabolism	Energy metabolism	ko00196//Photosynthesis - antenna proteins	K08908	-	-	-
2	ncbi_112771801	ncbi_112771801	42.4394	19.6487	1.11098	0	0	PREDICTED: photosystem II 10 kDa polypeptide, chloroplastic [Arachis ipaensis]	Metabolism;Metabolism	Global and overview maps;Energy metabolism	ko01100//Metabolic pathways;ko00195//Photosynthesis	K03541;K03541	-	-	-
2	ncbi_112711089	ncbi_112711089	6.24414	2.9108	1.10109	0	0	PREDICTED: Bowman-Birk type proteinase inhibitor A-II [Arachis duranensis]	-	-	-	-	-	GO:0004866//endopeptidase inhibitor activity	GO:0010466//negative regulation of peptidase activity
2	ncbi_112751942	ncbi_112751942	19.0052	8.86157	1.10076	0	0	PREDICTED: chlorophyll a-b binding protein of LHCII type 1 [Arachis duranensis]	Metabolism;Metabolism	Global and overview maps;Energy metabolism	ko01100//Metabolic pathways;ko00196//Photosynthesis - antenna proteins	K08912;K08912	-	-	-
2	ncbi_112752073	ncbi_112752073	5.49694	2.56561	1.09933	0	0	PREDICTED: photosystem I reaction center subunit V, chloroplastic [Arachis ipaensis]	Metabolism;Metabolism	Global and overview maps;Energy metabolism	ko01100//Metabolic pathways;ko00195//Photosynthesis	K08905;K08905	GO:0009522//photosystem I;GO:0009526//plastid envelope;GO:0031224//intrinsic component of membrane;GO:0031976//plastid thylakoid;GO:0044434//chloroplast part	GO:0046906//tetrapyrrole binding	GO:0000097//sulfur amino acid biosynthetic process;GO:0006740//NADPH regeneration;GO:0006873//cellular ion homeostasis;GO:0009767//photosynthetic electron transport chain;GO:0030001//metal ion transport;GO:0031647//regulation of protein stability;GO:0042548//regulation of photosynthesis, light reaction
2	ncbi_112703414	ncbi_112703414	40.8466	19.1104	1.09586	0	0	PREDICTED: photosystem II 10 kDa polypeptide, chloroplastic [Arachis duranensis]	Metabolism;Metabolism	Global and overview maps;Energy metabolism	ko01100//Metabolic pathways;ko00195//Photosynthesis	K03541;K03541	-	-	-
2	ncbi_112696113	ncbi_112696113	7.14479	3.35547	1.09037	0	0	PREDICTED: 50S ribosomal protein L22, chloroplastic-like [Arachis ipaensis]	Genetic Information Processing	Translation	ko03010//Ribosome	K02890	GO:0005840//ribosome;GO:0009536//plastid	-	-
2	ncbi_112775877	ncbi_112775877	12.623	5.94037	1.08743	0	0	PREDICTED: peptidyl-prolyl cis-trans isomerase, chloroplastic-like [Arachis ipaensis]	-	-	-	-	-	-	-
2	ncbi_112733648	ncbi_112733648	63.5278	29.9143	1.08655	0	0	PREDICTED: ribulose bisphosphate carboxylase/oxygenase activase, chloroplastic [Arachis ipaensis]	-	-	-	-	-	-	-
2	ncbi_112789142	ncbi_112789142	29.6596	14.0092	1.08212	0	0	PREDICTED: fructose-bisphosphate aldolase 1, chloroplastic [Arachis duranensis]	Metabolism;Metabolism;Metabolism;Metabolism;Metabolism;Metabolism;Metabolism;Metabolism	Global and overview maps;Global and overview maps;Global and overview maps;Global and overview maps;Carbohydrate metabolism;Energy metabolism;Carbohydrate metabolism;Carbohydrate metabolism	ko01100//Metabolic pathways;ko01110//Biosynthesis of secondary metabolites;ko01200//Carbon metabolism;ko01230//Biosynthesis of amino acids;ko00010//Glycolysis / Gluconeogenesis;ko00710//Carbon fixation in photosynthetic organisms;ko00051//Fructose and mannose metabolism;ko00030//Pentose phosphate pathway	K01623;K01623;K01623;K01623;K01623;K01623;K01623;K01623	-	GO:0016832//aldehyde-lyase activity	GO:0006090//pyruvate metabolic process
2	ncbi_112766006	ncbi_112766006	12.9567	6.12297	1.0814	0	0	PREDICTED: ribulose bisphosphate carboxylase/oxygenase activase, chloroplastic-like [Arachis ipaensis]	-	-	-	-	-	-	-
2	ncbi_112791597	ncbi_112791597	53.7293	25.3984	1.08097	0	0	PREDICTED: ribulose bisphosphate carboxylase/oxygenase activase, chloroplastic [Arachis duranensis]	-	-	-	-	-	-	-
2	ncbi_112696294	ncbi_112696294	16.326	7.75297	1.07435	0	0	PREDICTED: photosystem II reaction center W protein, chloroplastic [Arachis duranensis]	Metabolism;Metabolism	Global and overview maps;Energy metabolism	ko01100//Metabolic pathways;ko00195//Photosynthesis	K02721;K02721	-	-	-
2	ncbi_112754380	ncbi_112754380	13.2175	6.33235	1.06164	0	0	PREDICTED: photosystem II reaction center W protein, chloroplastic [Arachis ipaensis]	Metabolism;Metabolism	Global and overview maps;Energy metabolism	ko01100//Metabolic pathways;ko00195//Photosynthesis	K02721;K02721	-	-	-
2	ncbi_112792338	ncbi_112792338	100.208	48.4522	1.04836	0	0	PREDICTED: chlorophyll a-b binding protein of LHCII type 1-like [Arachis duranensis]	Metabolism;Metabolism	Global and overview maps;Energy metabolism	ko01100//Metabolic pathways;ko00196//Photosynthesis - antenna proteins	K08912;K08912	-	-	-
2	ncbi_112735433	ncbi_112735433	22.4884	10.8831	1.04709	0	0	PREDICTED: oxygen-evolving enhancer protein 3-2, chloroplastic [Arachis duranensis]	Metabolism;Metabolism	Global and overview maps;Energy metabolism	ko01100//Metabolic pathways;ko00195//Photosynthesis	K08901;K08901	-	-	-
2	ncbi_112726419	ncbi_112726419	11.0715	5.35925	1.04675	0	0	PREDICTED: protein CURVATURE THYLAKOID 1A, chloroplastic [Arachis ipaensis]	-	-	-	-	-	-	-
2	ncbi_112754934	ncbi_112754934	19.2657	9.36372	1.04088	0	0	PREDICTED: glyceraldehyde-3-phosphate dehydrogenase A, chloroplastic [Arachis ipaensis]	Metabolism;Metabolism;Metabolism	Global and overview maps;Global and overview maps;Energy metabolism	ko01100//Metabolic pathways;ko01200//Carbon metabolism;ko00710//Carbon fixation in photosynthetic organisms	K05298;K05298;K05298	-	GO:0000166//nucleotide binding;GO:0016903//oxidoreductase activity, acting on the aldehyde or oxo group of donors	GO:0044710//single-organism metabolic process
2	ncbi_112726720	ncbi_112726720	27.0985	13.194	1.03833	0	0	PREDICTED: oxygen-evolving enhancer protein 3-2, chloroplastic [Arachis ipaensis]	Metabolism;Metabolism	Global and overview maps;Energy metabolism	ko01100//Metabolic pathways;ko00195//Photosynthesis	K08901;K08901	GO:0005576//extracellular region;GO:0009532//plastid stroma;GO:0031978//plastid thylakoid lumen;GO:0044434//chloroplast part	-	GO:0006873//cellular ion homeostasis;GO:0030001//metal ion transport;GO:0043094//cellular metabolic compound salvage
2	ncbi_112702298	ncbi_112702298	8.43775	4.12028	1.03411	0	0	PREDICTED: plastocyanin [Arachis duranensis]	Metabolism	Energy metabolism	ko00195//Photosynthesis	K02638	-	-	-
2	ncbi_112697048	ncbi_112697048	22.2992	10.89	1.03398	0	0	PREDICTED: glyceraldehyde-3-phosphate dehydrogenase A, chloroplastic [Arachis ipaensis]	Metabolism;Metabolism;Metabolism	Global and overview maps;Global and overview maps;Energy metabolism	ko01100//Metabolic pathways;ko01200//Carbon metabolism;ko00710//Carbon fixation in photosynthetic organisms	K05298;K05298;K05298	-	GO:0000166//nucleotide binding;GO:0016903//oxidoreductase activity, acting on the aldehyde or oxo group of donors	GO:0044710//single-organism metabolic process
2	ncbi_112744254	ncbi_112744254	14.0934	6.89614	1.03115	0	0	PREDICTED: photosystem I reaction center subunit XI, chloroplastic [Arachis ipaensis]	Metabolism;Metabolism	Global and overview maps;Energy metabolism	ko01100//Metabolic pathways;ko00195//Photosynthesis	K02699;K02699	GO:0009521//photosystem;GO:0009526//plastid envelope;GO:0031224//intrinsic component of membrane;GO:0031976//plastid thylakoid;GO:0044434//chloroplast part	-	GO:0006091//generation of precursor metabolites and energy;GO:0006873//cellular ion homeostasis;GO:0006996//organelle organization;GO:0030001//metal ion transport;GO:0043623//cellular protein complex assembly
2	ncbi_112797561	ncbi_112797561	14.2428	6.98239	1.02844	0	0	PREDICTED: photosystem I reaction center subunit XI, chloroplastic [Arachis duranensis]	Metabolism;Metabolism	Global and overview maps;Energy metabolism	ko01100//Metabolic pathways;ko00195//Photosynthesis	K02699;K02699	GO:0009521//photosystem;GO:0009526//plastid envelope;GO:0031224//intrinsic component of membrane;GO:0031976//plastid thylakoid;GO:0044434//chloroplast part	-	GO:0006091//generation of precursor metabolites and energy;GO:0006873//cellular ion homeostasis;GO:0006996//organelle organization;GO:0030001//metal ion transport;GO:0043623//cellular protein complex assembly
2	ncbi_112711805	ncbi_112711805	7.1151	3.49893	1.02397	0	0	PREDICTED: photosystem I reaction center subunit II, chloroplastic-like [Arachis duranensis]	Metabolism;Metabolism	Global and overview maps;Energy metabolism	ko01100//Metabolic pathways;ko00195//Photosynthesis	K02692;K02692	GO:0009521//photosystem;GO:0043231//intracellular membrane-bounded organelle	-	GO:0044237//cellular metabolic process
2	ncbi_112789435	ncbi_112789435	9.53402	4.73352	1.01017	0	0	PREDICTED: photosystem II 5 kDa protein, chloroplastic-like [Arachis duranensis]	-	-	-	-	-	-	-
2	ncbi_112702482	ncbi_112702482	8.15276	4.05932	1.00605	0	0	PREDICTED: ribulose bisphosphate carboxylase/oxygenase activase, chloroplastic-like [Arachis ipaensis]	-	-	-	-	-	-	-
2	ncbi_112702410	ncbi_112702410	8.43579	4.21686	1.00036	0	0	PREDICTED: photosystem I reaction center subunit IV B, chloroplastic-like [Arachis ipaensis]	Metabolism;Metabolism	Global and overview maps;Energy metabolism	ko01100//Metabolic pathways;ko00195//Photosynthesis	K02693;K02693	-	-	-
2	ncbi_112734545	ncbi_112734545	64.3739	32.206	0.999146	0	0	PREDICTED: chlorophyll a-b binding protein of LHCII type 1-like [Arachis ipaensis]	Metabolism;Metabolism	Global and overview maps;Energy metabolism	ko01100//Metabolic pathways;ko00196//Photosynthesis - antenna proteins	K08912;K08912	-	-	-
2	ncbi_112795826	ncbi_112795826	8.70235	4.41696	0.978351	0	0	PREDICTED: glutamine synthetase leaf isozyme, chloroplastic [Arachis duranensis]	Metabolism;Metabolism;Metabolism;Metabolism;Metabolism;Metabolism	Global and overview maps;Global and overview maps;Carbohydrate metabolism;Amino acid metabolism;Energy metabolism;Amino acid metabolism	ko01100//Metabolic pathways;ko01230//Biosynthesis of amino acids;ko00630//Glyoxylate and dicarboxylate metabolism;ko00250//Alanine, aspartate and glutamate metabolism;ko00910//Nitrogen metabolism;ko00220//Arginine biosynthesis	K01915;K01915;K01915;K01915;K01915;K01915	-	-	-
2	ncbi_112782355	ncbi_112782355	8.42416	4.30267	0.9693	0	0	PREDICTED: chlorophyll a-b binding protein CP24 10A, chloroplastic [Arachis duranensis]	Metabolism;Metabolism	Global and overview maps;Energy metabolism	ko01100//Metabolic pathways;ko00196//Photosynthesis - antenna proteins	K08917;K08917	-	-	-
2	ncbi_112766847	ncbi_112766847	7.22369	3.71348	0.959965	0	0	PREDICTED: photosystem I reaction center subunit IV B, chloroplastic-like [Arachis ipaensis]	Metabolism;Metabolism	Global and overview maps;Energy metabolism	ko01100//Metabolic pathways;ko00195//Photosynthesis	K02693;K02693	-	-	-
2	ncbi_112776959	ncbi_112776959	7.29584	3.76015	0.956284	0	0	PREDICTED: photosystem I reaction center subunit II, chloroplastic-like [Arachis duranensis]	Metabolism;Metabolism	Global and overview maps;Energy metabolism	ko01100//Metabolic pathways;ko00195//Photosynthesis	K02692;K02692	GO:0009521//photosystem;GO:0043231//intracellular membrane-bounded organelle	-	GO:0044237//cellular metabolic process
2	ncbi_112737355	ncbi_112737355	11.8914	6.20147	0.939239	0	0	PREDICTED: photosystem II 5 kDa protein, chloroplastic-like [Arachis ipaensis]	-	-	-	-	-	-	-
2	ncbi_112707058	ncbi_112707058	9.74627	5.11319	0.930625	0	0	PREDICTED: cytochrome b6-f complex iron-sulfur subunit, chloroplastic-like [Arachis duranensis]	Metabolism;Metabolism	Global and overview maps;Energy metabolism	ko01100//Metabolic pathways;ko00195//Photosynthesis	K02636;K02636	GO:0031224//intrinsic component of membrane;GO:0034357//photosynthetic membrane	GO:0009055//electron carrier activity;GO:0043169//cation binding;GO:0051536//iron-sulfur cluster binding;GO:0052880//oxidoreductase activity, acting on diphenols and related substances as donors, with copper protein as acceptor	GO:0015992//proton transport;GO:0044237//cellular metabolic process;GO:0044710//single-organism metabolic process
2	ncbi_112792081	ncbi_112792081	19.2314	10.168	0.919435	0	0	PREDICTED: 20 kDa chaperonin, chloroplastic-like [Arachis duranensis]	-	-	-	-	GO:0005576//extracellular region;GO:0009526//plastid envelope;GO:0009532//plastid stroma;GO:0044434//chloroplast part	GO:0032550//purine ribonucleoside binding;GO:0046914//transition metal ion binding	GO:0000097//sulfur amino acid biosynthetic process;GO:0003006//developmental process involved in reproduction;GO:0006006//glucose metabolic process;GO:0006090//pyruvate metabolic process;GO:0006970//response to osmotic stress;GO:0009657//plastid organization;GO:0044267//cellular protein metabolic process;GO:2000379//positive regulation of reactive oxygen species metabolic process
2	ncbi_112714873	ncbi_112714873	8.08001	4.28382	0.915459	0	0	PREDICTED: chlorophyll a-b binding protein CP24 10A, chloroplastic [Arachis duranensis]	Metabolism;Metabolism	Global and overview maps;Energy metabolism	ko01100//Metabolic pathways;ko00196//Photosynthesis - antenna proteins	K08917;K08917	-	-	-
2	ncbi_112709800	ncbi_112709800	10.4405	5.59012	0.901247	0	0	late embryogenesis abundant protein group 3 protein [Arachis hypogaea]	-	-	-	-	-	-	-
2	ncbi_112772680	ncbi_112772680	13.9055	7.4483	0.900675	0	0	PREDICTED: cytochrome b6-f complex iron-sulfur subunit, chloroplastic-like [Arachis ipaensis]	Metabolism;Metabolism	Global and overview maps;Energy metabolism	ko01100//Metabolic pathways;ko00195//Photosynthesis	K02636;K02636	GO:0031224//intrinsic component of membrane;GO:0034357//photosynthetic membrane	GO:0009055//electron carrier activity;GO:0043169//cation binding;GO:0051536//iron-sulfur cluster binding;GO:0052880//oxidoreductase activity, acting on diphenols and related substances as donors, with copper protein as acceptor	GO:0015992//proton transport;GO:0044237//cellular metabolic process;GO:0044710//single-organism metabolic process
2	ncbi_112706057	ncbi_112706057	62.484	34.3997	0.861092	0	0	PREDICTED: NAC domain-containing protein 2 [Arachis ipaensis]	-	-	-	-	GO:0043231//intracellular membrane-bounded organelle	GO:0001071//nucleic acid binding transcription factor activity	GO:0009404//toxin metabolic process;GO:0010468//regulation of gene expression;GO:0014070//response to organic cyclic compound;GO:0034645//cellular macromolecule biosynthetic process
2	ncbi_112765100	ncbi_112765100	29.5169	16.3912	0.848615	0	0	PREDICTED: NAC domain-containing protein 2 [Arachis ipaensis]	-	-	-	-	GO:0043231//intracellular membrane-bounded organelle	GO:0001071//nucleic acid binding transcription factor activity	GO:0009404//toxin metabolic process;GO:0010468//regulation of gene expression;GO:0014070//response to organic cyclic compound;GO:0034645//cellular macromolecule biosynthetic process
2	ncbi_112783693	ncbi_112783693	14.7738	8.55591	0.788049	0	0	PREDICTED: 50S ribosomal protein L12, chloroplastic-like [Arachis ipaensis]	Genetic Information Processing	Translation	ko03010//Ribosome	K02935	GO:0030529//intracellular ribonucleoprotein complex	-	GO:0010467//gene expression
2	ncbi_112741136	ncbi_112741136	9.09672	4.72314	0.9456	2.86754e-307	2.13439e-302	PREDICTED: glutamine synthetase leaf isozyme, chloroplastic [Arachis duranensis]	Metabolism;Metabolism;Metabolism;Metabolism;Metabolism;Metabolism	Global and overview maps;Global and overview maps;Carbohydrate metabolism;Amino acid metabolism;Energy metabolism;Amino acid metabolism	ko01100//Metabolic pathways;ko01230//Biosynthesis of amino acids;ko00630//Glyoxylate and dicarboxylate metabolism;ko00250//Alanine, aspartate and glutamate metabolism;ko00910//Nitrogen metabolism;ko00220//Arginine biosynthesis	K01915;K01915;K01915;K01915;K01915;K01915	-	-	-
2	ncbi_112795584	ncbi_112795584	6.69286	3.3105	1.01557	9.0688e-304	6.75018e-299	PREDICTED: 50S ribosomal protein L11, chloroplastic [Arachis duranensis]	Genetic Information Processing	Translation	ko03010//Ribosome	K02867	GO:0030529//intracellular ribonucleoprotein complex	-	GO:0010467//gene expression
2	ncbi_112775378	ncbi_112775378	4.42311	1.8855	1.23011	2.60091e-300	1.93593e-295	PREDICTED: transketolase, chloroplastic [Arachis ipaensis]	Metabolism;Metabolism;Metabolism;Metabolism;Metabolism;Metabolism	Global and overview maps;Global and overview maps;Global and overview maps;Global and overview maps;Energy metabolism;Carbohydrate metabolism	ko01100//Metabolic pathways;ko01110//Biosynthesis of secondary metabolites;ko01200//Carbon metabolism;ko01230//Biosynthesis of amino acids;ko00710//Carbon fixation in photosynthetic organisms;ko00030//Pentose phosphate pathway	K00615;K00615;K00615;K00615;K00615;K00615	-	GO:0016744//transferase activity, transferring aldehyde or ketonic groups	-
2	ncbi_112803125	ncbi_112803125	5.29308	2.69023	0.976381	6.72045e-296	5.00224e-291	PREDICTED: photosystem I reaction center subunit V, chloroplastic [Arachis duranensis]	Metabolism;Metabolism	Global and overview maps;Energy metabolism	ko01100//Metabolic pathways;ko00195//Photosynthesis	K08905;K08905	-	GO:0046906//tetrapyrrole binding	GO:0044237//cellular metabolic process
2	ncbi_112777608	ncbi_112777608	7.02464	3.65969	0.940704	2.11741e-293	1.57605e-288	PREDICTED: 50S ribosomal protein L34, chloroplastic-like [Arachis ipaensis]	Genetic Information Processing	Translation	ko03010//Ribosome	K02914	GO:0009536//plastid;GO:0030529//intracellular ribonucleoprotein complex	GO:0003723//RNA binding;GO:0005198//structural molecule activity	GO:0010467//gene expression
2	ncbi_112795927	ncbi_112795927	4.13157	1.75545	1.23485	9.21165e-293	6.8565e-288	PREDICTED: aminomethyltransferase, mitochondrial [Arachis duranensis]	Metabolism;Metabolism;Metabolism;Metabolism;Metabolism;Metabolism	Global and overview maps;Global and overview maps;Global and overview maps;Carbohydrate metabolism;Amino acid metabolism;Metabolism of cofactors and vitamins	ko01100//Metabolic pathways;ko01110//Biosynthesis of secondary metabolites;ko01200//Carbon metabolism;ko00630//Glyoxylate and dicarboxylate metabolism;ko00260//Glycine, serine and threonine metabolism;ko00670//One carbon pool by folate	K00605;K00605;K00605;K00605;K00605;K00605	-	-	-
2	ncbi_112710517	ncbi_112710517	7.91061	4.11315	0.943547	4.08415e-291	3.03996e-286	PREDICTED: 10 kDa chaperonin [Arachis duranensis]	-	-	-	-	-	-	GO:0044267//cellular protein metabolic process
2	ncbi_112772304	ncbi_112772304	4.60332	2.06653	1.15546	4.64446e-290	3.45701e-285	PREDICTED: 50S ribosomal protein L24, chloroplastic [Arachis ipaensis]	Genetic Information Processing	Translation	ko03010//Ribosome	K02895	GO:0009526//plastid envelope;GO:0009532//plastid stroma;GO:0030529//intracellular ribonucleoprotein complex	GO:0003723//RNA binding;GO:0005198//structural molecule activity	GO:0006090//pyruvate metabolic process;GO:0006412//translation
2	ncbi_112736435	ncbi_112736435	9.44545	5.04527	0.904688	1.37139e-289	1.02077e-284	PREDICTED: superoxide dismutase [Cu-Zn], chloroplastic [Arachis ipaensis]	Cellular Processes	Transport and catabolism	ko04146//Peroxisome	K04565	GO:0005576//extracellular region;GO:0009532//plastid stroma	GO:0003824//catalytic activity;GO:0043169//cation binding	GO:0006801//superoxide metabolic process;GO:0006950//response to stress;GO:0009404//toxin metabolic process
2	ncbi_112751790	ncbi_112751790	4.7436	2.17036	1.12805	5.20365e-288	3.87323e-283	PREDICTED: 50S ribosomal protein L6, chloroplastic-like [Arachis duranensis]	Genetic Information Processing	Translation	ko03010//Ribosome	K02933	-	-	-
2	ncbi_112766289	ncbi_112766289	5.49708	2.85619	0.944573	5.19958e-286	3.87021e-281	PREDICTED: plastocyanin [Arachis ipaensis]	Metabolism	Energy metabolism	ko00195//Photosynthesis	K02638	-	-	-
2	ncbi_112793078	ncbi_112793078	1.75231	0.549691	1.67257	1.8772e-282	1.39726e-277	PREDICTED: probable calcium-binding protein CML44 [Arachis duranensis]	Organismal Systems	Environmental adaptation	ko04626//Plant-pathogen interaction	K13448	-	GO:0043169//cation binding	-
2	ncbi_112790983	ncbi_112790983	5.87307	2.94102	0.997799	5.00081e-282	3.72225e-277	PREDICTED: acyl carrier protein 1, chloroplastic-like [Arachis duranensis]	-	-	-	-	-	-	-
2	ncbi_112796938	ncbi_112796938	3.00051	1.16964	1.35914	2.97777e-278	2.21644e-273	Heat shock protein DnaJ, cysteine-rich domain-containing protein [Cynara cardunculus var. scolymus] [Cynara cardunculus]	-	-	-	-	-	GO:0005515//protein binding	GO:0009893//positive regulation of metabolic process;GO:0044763//single-organism cellular process;GO:0044767//single-organism developmental process
2	ncbi_112702707	ncbi_112702707	4.28733	1.90927	1.16706	1.02511e-277	7.63021e-273	PREDICTED: sedoheptulose-1,7-bisphosphatase, chloroplastic [Arachis duranensis]	Metabolism;Metabolism;Metabolism	Global and overview maps;Global and overview maps;Energy metabolism	ko01100//Metabolic pathways;ko01200//Carbon metabolism;ko00710//Carbon fixation in photosynthetic organisms	K01100;K01100;K01100	GO:0005576//extracellular region;GO:0009526//plastid envelope;GO:0009532//plastid stroma	GO:0043169//cation binding;GO:0050308//sugar-phosphatase activity	GO:0000097//sulfur amino acid biosynthetic process;GO:0005982//starch metabolic process;GO:0005985//sucrose metabolic process;GO:0006090//pyruvate metabolic process;GO:0006605//protein targeting;GO:0006739//NADP metabolic process;GO:0006996//organelle organization;GO:0009620//response to fungus;GO:0009696//salicylic acid metabolic process;GO:0009755//hormone-mediated signaling pathway;GO:0009767/…
2	ncbi_112709897	ncbi_112709897	3.66029	1.52321	1.26484	8.46465e-277	6.30049e-272	PREDICTED: protein CURVATURE THYLAKOID 1C, chloroplastic [Arachis duranensis]	-	-	-	-	-	-	-
2	ncbi_112715068	ncbi_112715068	10.3983	5.91008	0.815091	5.09409e-275	3.79169e-270	PREDICTED: 50S ribosomal protein L12, chloroplastic-like [Arachis duranensis]	Genetic Information Processing	Translation	ko03010//Ribosome	K02935	GO:0030529//intracellular ribonucleoprotein complex	-	GO:0010467//gene expression
2	ncbi_112707675	ncbi_112707675	5.22018	2.5361	1.04149	6.77668e-275	5.04409e-270	PREDICTED: chaperone protein DnaJ-like [Arachis duranensis]	-	-	-	-	-	GO:0005515//protein binding	-
2	ncbi_112702076	ncbi_112702076	2.72543	0.971509	1.48818	1.89872e-274	1.41327e-269	PREDICTED: oxygen-evolving enhancer protein 2, chloroplastic-like [Arachis duranensis]	Metabolism;Metabolism	Global and overview maps;Energy metabolism	ko01100//Metabolic pathways;ko00195//Photosynthesis	K02717;K02717	-	-	-
2	ncbi_112795452	ncbi_112795452	6.28825	3.04257	1.04737	2.52766e-274	1.88142e-269	PREDICTED: 50S ribosomal protein L19-2, chloroplastic-like [Arachis duranensis]	Genetic Information Processing	Translation	ko03010//Ribosome	K02884	GO:0005622//intracellular	-	-
2	ncbi_112732900	ncbi_112732900	5.80372	2.94056	0.980886	1.33099e-272	9.90696e-268	PREDICTED: acyl carrier protein 4, chloroplastic-like [Arachis ipaensis]	-	-	-	-	-	-	-
2	ncbi_112695253	ncbi_112695253	3.77886	1.65596	1.19029	1.35117e-268	1.00572e-263	PREDICTED: protein CURVATURE THYLAKOID 1B, chloroplastic-like [Arachis ipaensis]	-	-	-	-	-	-	-
2	ncbi_112697036	ncbi_112697036	12.0471	7.16959	0.748725	1.24565e-265	9.27177e-261	PREDICTED: 30S ribosomal protein S16-like [Arachis duranensis]	Genetic Information Processing	Translation	ko03010//Ribosome	K02959	-	-	-
2	ncbi_112758246	ncbi_112758246	3.65431	1.57371	1.21543	1.25305e-262	9.32681e-258	PREDICTED: protein disulfide-isomerase LQY1, chloroplastic [Arachis ipaensis]	-	-	-	-	-	GO:0003824//catalytic activity;GO:0005515//protein binding	-
2	ncbi_112741037	ncbi_112741037	5.72137	3.33789	0.777422	1.56715e-261	1.16648e-256	PREDICTED: ferredoxin-1, chloroplastic-like [Arachis ipaensis]	Metabolism	Energy metabolism	ko00195//Photosynthesis	K02639	-	GO:0043169//cation binding;GO:0051536//iron-sulfur cluster binding	GO:0006091//generation of precursor metabolites and energy
2	ncbi_112795729	ncbi_112795729	4.73526	2.56903	0.882222	3.38404e-260	2.51884e-255	PREDICTED: ferredoxin-like [Arachis duranensis]	Metabolism	Energy metabolism	ko00195//Photosynthesis	K02639	-	GO:0043169//cation binding;GO:0051536//iron-sulfur cluster binding	GO:0006091//generation of precursor metabolites and energy
2	ncbi_112758572	ncbi_112758572	3.41242	1.47412	1.21094	4.27457e-256	3.18169e-251	PREDICTED: protein CURVATURE THYLAKOID 1B, chloroplastic-like [Arachis ipaensis]	-	-	-	-	-	-	-
2	ncbi_112727968	ncbi_112727968	7.95388	4.29609	0.888635	3.27752e-255	2.43956e-250	PREDICTED: 30S ribosomal protein S31, chloroplastic [Arachis ipaensis]	-	-	-	-	GO:0044435//plastid part	-	-
2	ncbi_112719779	ncbi_112719779	6.65092	3.46812	0.939401	1.12189e-254	8.35055e-250	PREDICTED: 50S ribosomal protein L19-1, chloroplastic-like isoform X1 [Arachis ipaensis]	Genetic Information Processing	Translation	ko03010//Ribosome	K02884	GO:0005622//intracellular	-	-
2	ncbi_112756413	ncbi_112756413	5.74876	3.11216	0.885336	8.87423e-254	6.60535e-249	PREDICTED: 30S ribosomal protein S17, chloroplastic-like [Arachis ipaensis]	Genetic Information Processing	Translation	ko03010//Ribosome	K02961	GO:0000314//organellar small ribosomal subunit;GO:0009526//plastid envelope;GO:0009532//plastid stroma;GO:0031976//plastid thylakoid	GO:0003723//RNA binding;GO:0005198//structural molecule activity	GO:0006412//translation
2	ncbi_112795567	ncbi_112795567	2.42216	0.919952	1.39667	3.63154e-253	2.70307e-248	PREDICTED: protein LHCP TRANSLOCATION DEFECT [Arachis duranensis]	-	-	-	-	GO:0009526//plastid envelope;GO:0009532//plastid stroma;GO:0044434//chloroplast part	-	GO:0006090//pyruvate metabolic process;GO:0015031//protein transport;GO:0022607//cellular component assembly;GO:0046471//phosphatidylglycerol metabolic process
2	ncbi_112737891	ncbi_112737891	3.49243	1.508	1.21159	1.22747e-252	9.13641e-248	PREDICTED: NAC domain-containing protein 72-like isoform X1 [Arachis ipaensis]	-	-	-	-	-	-	GO:0010467//gene expression;GO:0034645//cellular macromolecule biosynthetic process
2	ncbi_112744305	ncbi_112744305	2.67008	1.01128	1.4007	1.59054e-250	1.18389e-245	PREDICTED: phosphoglycolate phosphatase 1B, chloroplastic-like [Arachis ipaensis]	Metabolism;Metabolism;Metabolism;Metabolism	Global and overview maps;Global and overview maps;Global and overview maps;Carbohydrate metabolism	ko01100//Metabolic pathways;ko01110//Biosynthesis of secondary metabolites;ko01200//Carbon metabolism;ko00630//Glyoxylate and dicarboxylate metabolism	K19269;K19269;K19269;K19269	-	GO:0042578//phosphoric ester hydrolase activity	GO:0006796//phosphate-containing compound metabolic process
2	ncbi_112779209	ncbi_112779209	3.27893	1.39234	1.23571	3.64602e-250	2.71384e-245	PREDICTED: protein CURVATURE THYLAKOID 1C, chloroplastic [Arachis duranensis]	-	-	-	-	-	-	-
2	ncbi_112776670	ncbi_112776670	2.59091	1.04008	1.31676	2.75785e-249	2.05275e-244	PREDICTED: thioredoxin X, chloroplastic-like [Arachis ipaensis]	-	-	-	-	-	-	-
2	ncbi_112707270	ncbi_112707270	4.16229	2.01519	1.04647	2.89493e-249	2.15478e-244	PREDICTED: 50S ribosomal protein L24, chloroplastic [Arachis duranensis]	Genetic Information Processing	Translation	ko03010//Ribosome	K02895	GO:0009526//plastid envelope;GO:0009532//plastid stroma;GO:0030529//intracellular ribonucleoprotein complex	GO:0003723//RNA binding;GO:0005198//structural molecule activity	GO:0006090//pyruvate metabolic process;GO:0006412//translation
2	ncbi_112789141	ncbi_112789141	8.61046	4.90552	0.811684	1.82922e-246	1.36155e-241	PREDICTED: fructose-bisphosphate aldolase 1, chloroplastic-like [Arachis duranensis]	Metabolism;Metabolism;Metabolism;Metabolism;Metabolism;Metabolism;Metabolism;Metabolism	Global and overview maps;Global and overview maps;Global and overview maps;Global and overview maps;Carbohydrate metabolism;Energy metabolism;Carbohydrate metabolism;Carbohydrate metabolism	ko01100//Metabolic pathways;ko01110//Biosynthesis of secondary metabolites;ko01200//Carbon metabolism;ko01230//Biosynthesis of amino acids;ko00010//Glycolysis / Gluconeogenesis;ko00710//Carbon fixation in photosynthetic organisms;ko00051//Fructose and mannose metabolism;ko00030//Pentose phosphate pathway	K01623;K01623;K01623;K01623;K01623;K01623;K01623;K01623	-	GO:0016832//aldehyde-lyase activity	GO:0006090//pyruvate metabolic process
2	ncbi_112803121	ncbi_112803121	1.77971	0.61528	1.53233	1.38433e-244	1.0304e-239	PREDICTED: repetitive proline-rich cell wall protein 2-like [Arachis duranensis]	-	-	-	-	-	-	-
2	ncbi_112757997	ncbi_112757997	3.36821	1.48459	1.18192	8.25615e-241	6.1453e-236	PREDICTED: auxin-induced protein 22E-like [Arachis ipaensis]	Environmental Information Processing	Signal transduction	ko04075//Plant hormone signal transduction	K14484	-	-	GO:0010467//gene expression;GO:0034645//cellular macromolecule biosynthetic process;GO:0050794//regulation of cellular process
2	ncbi_112769159	ncbi_112769159	6.83706	3.74471	0.868521	1.85903e-240	1.38373e-235	PREDICTED: phosphoglycerate kinase, chloroplastic [Arachis ipaensis]	Metabolism;Metabolism;Metabolism;Metabolism;Metabolism;Metabolism	Global and overview maps;Global and overview maps;Global and overview maps;Global and overview maps;Carbohydrate metabolism;Energy metabolism	ko01100//Metabolic pathways;ko01110//Biosynthesis of secondary metabolites;ko01200//Carbon metabolism;ko01230//Biosynthesis of amino acids;ko00010//Glycolysis / Gluconeogenesis;ko00710//Carbon fixation in photosynthetic organisms	K00927;K00927;K00927;K00927;K00927;K00927	-	GO:0016772//transferase activity, transferring phosphorus-containing groups;GO:0032550//purine ribonucleoside binding	GO:0006090//pyruvate metabolic process;GO:0006796//phosphate-containing compound metabolic process
2	ncbi_112715409	ncbi_112715409	3.63939	1.6557	1.13626	1.83346e-239	1.3647e-234	PREDICTED: chlorophyll a-b binding protein CP29.3, chloroplastic [Arachis ipaensis]	Metabolism;Metabolism	Global and overview maps;Energy metabolism	ko01100//Metabolic pathways;ko00196//Photosynthesis - antenna proteins	K08915;K08915	GO:0009521//photosystem;GO:0031224//intrinsic component of membrane;GO:0031976//plastid thylakoid;GO:0044434//chloroplast part	GO:0043169//cation binding;GO:0046906//tetrapyrrole binding	GO:0006091//generation of precursor metabolites and energy;GO:0006464//cellular protein modification process
2	ncbi_112695782	ncbi_112695782	7.52741	4.48815	0.746033	4.37464e-239	3.25617e-234	PREDICTED: 30S ribosomal protein S17, chloroplastic-like [Arachis duranensis]	Genetic Information Processing	Translation	ko03010//Ribosome	K02961	GO:0000314//organellar small ribosomal subunit;GO:0009526//plastid envelope;GO:0009532//plastid stroma;GO:0031976//plastid thylakoid	GO:0003723//RNA binding;GO:0005198//structural molecule activity	GO:0006412//translation
2	ncbi_112756470	ncbi_112756470	5.34376	2.7512	0.957794	7.32884e-239	5.45508e-234	PREDICTED: 50S ribosomal protein L22, chloroplastic-like [Arachis ipaensis]	Genetic Information Processing	Translation	ko03010//Ribosome	K02890	GO:0005840//ribosome;GO:0009536//plastid	-	-
2	ncbi_112757013	ncbi_112757013	2.60083	1.03312	1.33197	1.79222e-238	1.334e-233	PREDICTED: protein PROTON GRADIENT REGULATION 5, chloroplastic [Arachis duranensis]	-	-	-	-	GO:0031976//plastid thylakoid;GO:0044434//chloroplast part	-	GO:0006950//response to stress;GO:0009639//response to red or far red light;GO:0009642//response to light intensity;GO:0009767//photosynthetic electron transport chain;GO:0034285//response to disaccharide;GO:0043269//regulation of ion transport
2	ncbi_112744678	ncbi_112744678	2.63593	1.0374	1.34535	3.45279e-235	2.57001e-230	PREDICTED: high-light-induced protein, chloroplastic [Arachis ipaensis]	-	-	-	-	-	-	-
2	ncbi_112701834	ncbi_112701834	3.43443	1.60691	1.09578	1.9726e-234	1.46827e-229	PREDICTED: 30S ribosomal protein S10, chloroplastic [Arachis duranensis]	Genetic Information Processing	Translation	ko03010//Ribosome	K02946	-	-	-
2	ncbi_112737932	ncbi_112737932	2.32093	0.858235	1.43526	1.99455e-232	1.4846e-227	PREDICTED: heme-binding protein 2 [Arachis ipaensis]	-	-	-	-	-	-	-
2	ncbi_112715927	ncbi_112715927	2.39814	0.934186	1.36014	8.31358e-231	6.18805e-226	PREDICTED: NAD(P)H-quinone oxidoreductase subunit O, chloroplastic [Arachis duranensis]	-	-	-	-	GO:0009507//chloroplast	-	GO:0044237//cellular metabolic process;GO:0044699//single-organism process
2	ncbi_112796926	ncbi_112796926	2.32878	0.88549	1.39502	1.04792e-230	7.79995e-226	PREDICTED: high-light-induced protein, chloroplastic [Arachis duranensis]	-	-	-	-	-	-	-
2	ncbi_112728686	ncbi_112728686	2.10412	0.73585	1.51573	9.22593e-227	6.86714e-222	PREDICTED: protein PROTON GRADIENT REGULATION 5, chloroplastic [Arachis duranensis]	-	-	-	-	GO:0031976//plastid thylakoid;GO:0044434//chloroplast part	-	GO:0006950//response to stress;GO:0009639//response to red or far red light;GO:0009642//response to light intensity;GO:0009767//photosynthetic electron transport chain;GO:0034285//response to disaccharide;GO:0043269//regulation of ion transport
2	ncbi_112782844	ncbi_112782844	3.20172	1.41854	1.17444	1.48665e-226	1.10656e-221	Pterin_4a domain-containing protein [Cephalotus follicularis]	Metabolism;Metabolism	Global and overview maps;Metabolism of cofactors and vitamins	ko01100//Metabolic pathways;ko00790//Folate biosynthesis	K01724;K01724	GO:0009536//plastid	GO:0016836//hydro-lyase activity	GO:0006091//generation of precursor metabolites and energy;GO:0006351//transcription, DNA-templated;GO:0008652//cellular amino acid biosynthetic process;GO:0009108//coenzyme biosynthetic process;GO:0009658//chloroplast organization;GO:0009668//plastid membrane organization;GO:0016072//rRNA metabolic process;GO:0031399//regulation of protein modification process;GO:0043623//cellular protein comple…
2	ncbi_112769001	ncbi_112769001	2.09542	0.766923	1.45008	2.25325e-225	1.67716e-220	PREDICTED: protein THYLAKOID FORMATION1, chloroplastic-like [Arachis ipaensis]	-	-	-	-	-	-	-
2	ncbi_112697053	ncbi_112697053	1.20566	0.362886	1.73224	2.40788e-223	1.79225e-218	DUF761 domain protein [Medicago truncatula]	-	-	-	-	-	-	-
2	ncbi_112710433	ncbi_112710433	5.03458	2.77491	0.859429	2.07193e-221	1.5422e-216	PREDICTED: photosystem I reaction center subunit II, chloroplastic-like [Arachis duranensis]	Metabolism;Metabolism	Global and overview maps;Energy metabolism	ko01100//Metabolic pathways;ko00195//Photosynthesis	K02692;K02692	GO:0009521//photosystem;GO:0043231//intracellular membrane-bounded organelle	-	GO:0044237//cellular metabolic process
2	ncbi_112790030	ncbi_112790030	4.34304	2.1381	1.02237	2.45963e-219	1.83077e-214	PREDICTED: NAC domain-containing protein 72-like isoform X1 [Arachis duranensis]	-	-	-	-	-	-	GO:0010467//gene expression;GO:0034645//cellular macromolecule biosynthetic process
2	ncbi_112789176	ncbi_112789176	3.4696	1.67895	1.04721	6.30912e-219	4.69607e-214	PREDICTED: 7-methylxanthosine synthase 1-like isoform X2 [Arachis ipaensis]	-	-	-	-	-	-	-
2	ncbi_112795918	ncbi_112795918	2.49968	0.976586	1.35593	8.36626e-219	6.22726e-214	PREDICTED: ATP synthase gamma chain, chloroplastic-like [Arachis ipaensis]	Metabolism;Metabolism;Metabolism	Global and overview maps;Energy metabolism;Energy metabolism	ko01100//Metabolic pathways;ko00190//Oxidative phosphorylation;ko00195//Photosynthesis	K02115;K02115;K02115	GO:0009526//plastid envelope;GO:0031976//plastid thylakoid;GO:0033178//proton-transporting two-sector ATPase complex, catalytic domain;GO:0044434//chloroplast part	GO:0015078//hydrogen ion transmembrane transporter activity;GO:0019829//cation-transporting ATPase activity	GO:0000097//sulfur amino acid biosynthetic process;GO:0005982//starch metabolic process;GO:0006090//pyruvate metabolic process;GO:0006355//regulation of transcription, DNA-templated;GO:0006544//glycine metabolic process;GO:0006633//fatty acid biosynthetic process;GO:0006732//coenzyme metabolic process;GO:0006754//ATP biosynthetic process;GO:0006779//porphyrin-containing compound biosynthetic proc…
2	ncbi_112734632	ncbi_112734632	2.22615	0.856211	1.37851	1.49332e-218	1.11152e-213	PREDICTED: chloroplast stem-loop binding protein of 41 kDa b, chloroplastic [Arachis duranensis]	-	-	-	-	-	-	-
2	ncbi_112785221	ncbi_112785221	3.34243	1.49319	1.1625	2.72715e-218	2.0299e-213	PREDICTED: 50S ribosomal protein L9, chloroplastic [Arachis duranensis]	Genetic Information Processing	Translation	ko03010//Ribosome	K02939	GO:0009526//plastid envelope;GO:0009532//plastid stroma;GO:0030529//intracellular ribonucleoprotein complex	GO:0003723//RNA binding;GO:0005198//structural molecule activity	GO:0006090//pyruvate metabolic process;GO:0010467//gene expression
2	ncbi_112755903	ncbi_112755903	3.60712	1.72614	1.0633	6.77215e-218	5.04072e-213	PREDICTED: outer envelope membrane protein 7 [Arachis ipaensis]	-	-	-	-	GO:0031355//integral component of plastid outer membrane	-	-
2	ncbi_112769175	ncbi_112769175	2.1887	0.838605	1.38401	7.6035e-217	5.65951e-212	PREDICTED: dicarboxylate transporter 1, chloroplastic-like [Arachis duranensis]	-	-	-	-	-	-	GO:0030001//metal ion transport;GO:0044763//single-organism cellular process
2	ncbi_112740755	ncbi_112740755	3.72904	1.75732	1.08543	1.68571e-216	1.25472e-211	PREDICTED: peroxiredoxin Q, chloroplastic-like [Arachis duranensis]	-	-	-	-	-	GO:0003824//catalytic activity;GO:0016209//antioxidant activity	GO:0044710//single-organism metabolic process
2	ncbi_112736433	ncbi_112736433	3.53481	1.67783	1.07504	5.31256e-216	3.9543e-211	PREDICTED: 50S ribosomal protein L9, chloroplastic [Arachis ipaensis]	Genetic Information Processing	Translation	ko03010//Ribosome	K02939	GO:0009526//plastid envelope;GO:0009532//plastid stroma;GO:0030529//intracellular ribonucleoprotein complex	GO:0003723//RNA binding;GO:0005198//structural molecule activity	GO:0006090//pyruvate metabolic process;GO:0010467//gene expression
2	ncbi_112784611	ncbi_112784611	2.41434	0.999625	1.27217	1.98989e-214	1.48114e-209	PREDICTED: photosystem I reaction center subunit N, chloroplastic [Arachis ipaensis]	Metabolism;Metabolism	Global and overview maps;Energy metabolism	ko01100//Metabolic pathways;ko00195//Photosynthesis	K02701;K02701	-	-	-
2	ncbi_112696097	ncbi_112696097	2.49093	1.04846	1.24841	1.30703e-213	9.7286e-209	PREDICTED: rhodanese-like domain-containing protein 9, chloroplastic isoform X2 [Arachis duranensis]	-	-	-	-	GO:0031224//intrinsic component of membrane;GO:0031976//plastid thylakoid;GO:0044434//chloroplast part	-	GO:0000097//sulfur amino acid biosynthetic process;GO:0006091//generation of precursor metabolites and energy;GO:0009886//post-embryonic morphogenesis
2	ncbi_112775056	ncbi_112775056	2.78279	1.21692	1.1933	1.13294e-212	8.43283e-208	PREDICTED: stress enhanced protein 1, chloroplastic isoform X1 [Arachis ipaensis]	-	-	-	-	-	-	-
2	ncbi_112701935	ncbi_112701935	1.97283	0.731844	1.43066	6.04569e-212	4.49999e-207	PREDICTED: thylakoid lumenal 16.5 kDa protein, chloroplastic [Arachis duranensis]	-	-	-	-	-	-	-
2	ncbi_112702925	ncbi_112702925	4.74625	2.52228	0.912064	1.60375e-211	1.19372e-206	PREDICTED: phosphoglycerate kinase, chloroplastic [Arachis duranensis]	Metabolism;Metabolism;Metabolism;Metabolism;Metabolism;Metabolism	Global and overview maps;Global and overview maps;Global and overview maps;Global and overview maps;Carbohydrate metabolism;Energy metabolism	ko01100//Metabolic pathways;ko01110//Biosynthesis of secondary metabolites;ko01200//Carbon metabolism;ko01230//Biosynthesis of amino acids;ko00010//Glycolysis / Gluconeogenesis;ko00710//Carbon fixation in photosynthetic organisms	K00927;K00927;K00927;K00927;K00927;K00927	-	GO:0016772//transferase activity, transferring phosphorus-containing groups;GO:0032550//purine ribonucleoside binding	GO:0006090//pyruvate metabolic process;GO:0006796//phosphate-containing compound metabolic process
2	ncbi_112711748	ncbi_112711748	1.36613	0.42258	1.6928	2.7894e-211	2.07624e-206	PREDICTED: early light-induced protein, chloroplastic [Arachis duranensis]	-	-	-	-	-	-	-
2	ncbi_112696267	ncbi_112696267	2.98115	1.3317	1.1626	3.49091e-211	2.59839e-206	PREDICTED: auxin-induced protein 22E-like [Arachis duranensis]	Environmental Information Processing	Signal transduction	ko04075//Plant hormone signal transduction	K14484	-	-	GO:0009987//cellular process
2	ncbi_112783659	ncbi_112783659	3.48694	1.67426	1.05844	9.8186e-207	7.30828e-202	PREDICTED: chlorophyll a-b binding protein CP29.3, chloroplastic [Arachis ipaensis]	Metabolism;Metabolism	Global and overview maps;Energy metabolism	ko01100//Metabolic pathways;ko00196//Photosynthesis - antenna proteins	K08915;K08915	GO:0009521//photosystem;GO:0031224//intrinsic component of membrane;GO:0031976//plastid thylakoid;GO:0044434//chloroplast part	GO:0043169//cation binding;GO:0046906//tetrapyrrole binding	GO:0006091//generation of precursor metabolites and energy;GO:0006464//cellular protein modification process
2	ncbi_112790132	ncbi_112790132	4.65156	2.5302	0.878464	7.50419e-206	5.58559e-201	PREDICTED: 30S ribosomal protein S20, chloroplastic [Arachis duranensis]	Genetic Information Processing	Translation	ko03010//Ribosome	K02968	GO:0009526//plastid envelope;GO:0009532//plastid stroma;GO:0030529//intracellular ribonucleoprotein complex	GO:0003723//RNA binding;GO:0005198//structural molecule activity	GO:0006779//porphyrin-containing compound biosynthetic process;GO:0010467//gene expression;GO:0016072//rRNA metabolic process
2	ncbi_112789362	ncbi_112789362	2.02821	0.758869	1.41829	1.81598e-204	1.35169e-199	PREDICTED: peroxisomal membrane protein 11B [Arachis duranensis]	-	-	-	-	-	-	GO:0007031//peroxisome organization
2	ncbi_112736835	ncbi_112736835	3.47571	1.65178	1.07328	2.51346e-204	1.87084e-199	DUF4228 domain protein [Medicago truncatula]	-	-	-	-	-	-	-
2	ncbi_112776248	ncbi_112776248	2.78385	1.20692	1.20575	1.38168e-203	1.02843e-198	PREDICTED: ACT domain-containing protein ACR11-like [Arachis ipaensis]	-	-	-	-	GO:0009526//plastid envelope;GO:0009532//plastid stroma;GO:0044434//chloroplast part	GO:0016772//transferase activity, transferring phosphorus-containing groups;GO:0031406//carboxylic acid binding	GO:0006091//generation of precursor metabolites and energy;GO:0006873//cellular ion homeostasis;GO:0006970//response to osmotic stress;GO:0009617//response to bacterium;GO:0009746//response to hexose;GO:0030001//metal ion transport
2	ncbi_112696732	ncbi_112696732	4.34072	2.43252	0.835483	5.65209e-203	4.20702e-198	Photosystem II PsbX [Corchorus capsularis]	-	-	-	-	-	-	GO:0044237//cellular metabolic process
2	ncbi_112723417	ncbi_112723417	1.92848	0.702029	1.45787	1.56116e-202	1.16202e-197	PREDICTED: NADP-dependent glyceraldehyde-3-phosphate dehydrogenase [Arachis ipaensis]	Metabolism;Metabolism;Metabolism;Metabolism	Global and overview maps;Global and overview maps;Carbohydrate metabolism;Carbohydrate metabolism	ko01100//Metabolic pathways;ko01200//Carbon metabolism;ko00010//Glycolysis / Gluconeogenesis;ko00030//Pentose phosphate pathway	K00131;K00131;K00131;K00131	-	-	-
2	ncbi_112728343	ncbi_112728343	1.42433	0.48403	1.55711	3.68868e-201	2.7456e-196	PREDICTED: geraniol 8-hydroxylase-like [Arachis ipaensis]	-	-	-	-	-	-	-
2	ncbi_112775194	ncbi_112775194	1.57824	0.55253	1.5142	1.4998e-200	1.11635e-195	PREDICTED: early light-induced protein, chloroplastic [Arachis ipaensis]	-	-	-	-	-	-	-
2	ncbi_112695442	ncbi_112695442	3.70036	1.83579	1.01126	1.75593e-200	1.30699e-195	PREDICTED: probable ribose-5-phosphate isomerase 3, chloroplastic [Arachis duranensis]	Metabolism;Metabolism;Metabolism;Metabolism;Metabolism;Metabolism	Global and overview maps;Global and overview maps;Global and overview maps;Global and overview maps;Energy metabolism;Carbohydrate metabolism	ko01100//Metabolic pathways;ko01110//Biosynthesis of secondary metabolites;ko01200//Carbon metabolism;ko01230//Biosynthesis of amino acids;ko00710//Carbon fixation in photosynthetic organisms;ko00030//Pentose phosphate pathway	K01807;K01807;K01807;K01807;K01807;K01807	GO:0009526//plastid envelope;GO:0009532//plastid stroma;GO:0044434//chloroplast part	GO:0016861//intramolecular oxidoreductase activity, interconverting aldoses and ketoses	GO:0000097//sulfur amino acid biosynthetic process;GO:0006090//pyruvate metabolic process;GO:0006091//generation of precursor metabolites and energy;GO:0006544//glycine metabolic process;GO:0006568//tryptophan metabolic process;GO:0006605//protein targeting;GO:0006633//fatty acid biosynthetic process;GO:0006732//coenzyme metabolic process;GO:0006753//nucleoside phosphate metabolic process;GO:0009…
2	ncbi_112738245	ncbi_112738245	4.32704	2.24866	0.944319	9.78332e-199	7.28202e-194	PREDICTED: chaperone protein DnaJ-like isoform X2 [Arachis ipaensis]	-	-	-	-	-	GO:0005515//protein binding	-
2	ncbi_112719772	ncbi_112719772	2.26283	0.911103	1.31244	2.19538e-198	1.63409e-193	PREDICTED: protein LHCP TRANSLOCATION DEFECT [Arachis ipaensis]	-	-	-	-	GO:0009526//plastid envelope;GO:0009532//plastid stroma;GO:0044434//chloroplast part	-	GO:0006090//pyruvate metabolic process;GO:0015031//protein transport;GO:0022607//cellular component assembly;GO:0046471//phosphatidylglycerol metabolic process
2	ncbi_112791245	ncbi_112791245	1.48444	0.516238	1.52381	6.44864e-198	4.79992e-193	PREDICTED: uncharacterized protein LOC107480393 [Arachis duranensis]	-	-	-	-	-	-	-
2	ncbi_112751139	ncbi_112751139	4.29436	2.25642	0.928405	1.34444e-197	1.00071e-192	PREDICTED: dehydrin DHN3-like [Arachis ipaensis]	-	-	-	-	-	-	-
2	ncbi_112743046	ncbi_112743046	2.44501	1.07008	1.19213	1.73143e-197	1.28876e-192	NAD(P)-binding rossmann-fold protein [Medicago truncatula]	-	-	-	-	-	-	-
2	ncbi_112710273	ncbi_112710273	2.13428	0.913526	1.22423	4.803e-197	3.57502e-192	PREDICTED: factor Xa inhibitor BuXI-like [Arachis duranensis]	-	-	-	-	-	-	-
2	ncbi_112755053	ncbi_112755053	2.35018	0.951394	1.30466	2.32124e-195	1.72777e-190	PREDICTED: rhodanese-like domain-containing protein 9, chloroplastic isoform X3 [Arachis ipaensis]	-	-	-	-	GO:0031224//intrinsic component of membrane;GO:0031976//plastid thylakoid;GO:0044434//chloroplast part	-	GO:0000097//sulfur amino acid biosynthetic process;GO:0006091//generation of precursor metabolites and energy;GO:0009886//post-embryonic morphogenesis
2	ncbi_112696372	ncbi_112696372	2.76324	1.26005	1.13288	7.88214e-195	5.86692e-190	PREDICTED: protein disulfide-isomerase LQY1, chloroplastic isoform X2 [Arachis duranensis]	-	-	-	-	-	GO:0003824//catalytic activity;GO:0005515//protein binding	-
2	ncbi_112723684	ncbi_112723684	4.38706	2.36852	0.889272	1.37684e-194	1.02482e-189	Photosystem II PsbX [Corchorus capsularis]	-	-	-	-	-	-	GO:0044237//cellular metabolic process
2	ncbi_112701934	ncbi_112701934	1.06943	0.352686	1.60039	8.56727e-194	6.37687e-189	DUF4408 domain protein [Medicago truncatula]	-	-	-	-	-	-	-
2	ncbi_112791259	ncbi_112791259	1.36516	0.451208	1.59721	7.23242e-193	5.3833e-188	PREDICTED: inositol-3-phosphate synthase [Arachis duranensis]	Metabolism;Metabolism	Global and overview maps;Carbohydrate metabolism	ko01100//Metabolic pathways;ko00562//Inositol phosphate metabolism	K01858;K01858	-	-	GO:0006020//inositol metabolic process;GO:0006644//phospholipid metabolic process
2	ncbi_112795570	ncbi_112795570	2.32331	0.952698	1.28609	1.03084e-192	7.67287e-188	Zeaxanthin epoxidase, chloroplastic [Glycine soja]	-	-	-	-	-	-	-
2	ncbi_112801974	ncbi_112801974	2.51169	1.11548	1.171	2.85886e-191	2.12794e-186	light-harvesting complex-like protein 3 isotype 2, chloroplastic [Cajanus cajan]	-	-	-	-	-	-	-
2	ncbi_112776695	ncbi_112776695	4.55497	2.48781	0.872566	2.41115e-190	1.79469e-185	PREDICTED: 50S ribosomal protein L13 [Arachis ipaensis]	Genetic Information Processing	Translation	ko03010//Ribosome	K02871	-	-	-
2	ncbi_112727197	ncbi_112727197	5.39222	3.33685	0.692391	3.58047e-190	2.66505e-185	PREDICTED: photosystem I reaction center subunit IV, chloroplastic [Arachis ipaensis]	Metabolism;Metabolism	Global and overview maps;Energy metabolism	ko01100//Metabolic pathways;ko00195//Photosynthesis	K02693;K02693	-	-	-
2	ncbi_112696886	ncbi_112696886	5.10428	2.82187	0.855055	3.21285e-188	2.39142e-183	protein ALP1-like [Cajanus cajan]	-	-	-	-	-	-	-
2	ncbi_112777525	ncbi_112777525	3.54778	1.81408	0.967677	4.58353e-188	3.41166e-183	mammalian STARD2 lipid-binding START domain protein [Medicago truncatula]	-	-	-	-	-	-	-
2	ncbi_112801167	ncbi_112801167	2.614	1.17469	1.15398	1.00312e-187	7.46655e-183	PREDICTED: glutamate--glyoxylate aminotransferase 2 [Arachis duranensis]	Metabolism;Metabolism;Metabolism;Metabolism;Metabolism;Metabolism;Metabolism;Metabolism;Metabolism;Metabolism	Global and overview maps;Global and overview maps;Global and overview maps;Global and overview maps;Energy metabolism;Carbohydrate metabolism;Amino acid metabolism;Global and overview maps;Amino acid metabolism;Amino acid metabolism	ko01100//Metabolic pathways;ko01110//Biosynthesis of secondary metabolites;ko01200//Carbon metabolism;ko01230//Biosynthesis of amino acids;ko00710//Carbon fixation in photosynthetic organisms;ko00630//Glyoxylate and dicarboxylate metabolism;ko00260//Glycine, serine and threonine metabolism;ko01210//2-Oxocarboxylic acid metabolism;ko00250//Alanine, aspartate and glutamate metabolism;ko00220//Argin…	K14272;K14272;K14272;K14272;K14272;K14272;K14272;K14272;K14272;K14272	-	GO:0016769//transferase activity, transferring nitrogenous groups;GO:0043168//anion binding	GO:0008152//metabolic process
2	ncbi_112707379	ncbi_112707379	2.74571	1.27114	1.11106	1.32287e-186	9.84655e-182	PREDICTED: protochlorophyllide reductase, chloroplastic [Arachis ipaensis]	Metabolism;Metabolism;Metabolism	Global and overview maps;Global and overview maps;Metabolism of cofactors and vitamins	ko01100//Metabolic pathways;ko01110//Biosynthesis of secondary metabolites;ko00860//Porphyrin and chlorophyll metabolism	K00218;K00218;K00218	-	-	-
2	ncbi_112712714	ncbi_112712714	4.72525	2.64311	0.838155	1.27031e-185	9.45532e-181	PREDICTED: 50S ribosomal protein L34, chloroplastic-like [Arachis ipaensis]	Genetic Information Processing	Translation	ko03010//Ribosome	K02914	GO:0009536//plastid;GO:0030529//intracellular ribonucleoprotein complex	GO:0003723//RNA binding;GO:0005198//structural molecule activity	GO:0010467//gene expression
2	ncbi_112758272	ncbi_112758272	4.44152	2.33878	0.925301	3.88373e-185	2.89078e-180	PREDICTED: GDP-mannose 3,5-epimerase 2 [Arachis duranensis]	Metabolism;Metabolism;Metabolism;Metabolism	Global and overview maps;Global and overview maps;Carbohydrate metabolism;Carbohydrate metabolism	ko01100//Metabolic pathways;ko01110//Biosynthesis of secondary metabolites;ko00520//Amino sugar and nucleotide sugar metabolism;ko00053//Ascorbate and aldarate metabolism	K10046;K10046;K10046;K10046	GO:0043234//protein complex	GO:0048037//cofactor binding	GO:0006355//regulation of transcription, DNA-templated
2	ncbi_112720746	ncbi_112720746	2.93262	1.40552	1.06108	3.05105e-184	2.27098e-179	light-harvesting complex-like protein 3 isotype 2, chloroplastic [Cajanus cajan]	-	-	-	-	-	-	-
2	ncbi_112700528	ncbi_112700528	2.28117	0.948668	1.2658	7.13434e-184	5.31031e-179	PREDICTED: NADP-dependent glyceraldehyde-3-phosphate dehydrogenase [Arachis ipaensis]	Metabolism;Metabolism;Metabolism;Metabolism	Global and overview maps;Global and overview maps;Carbohydrate metabolism;Carbohydrate metabolism	ko01100//Metabolic pathways;ko01200//Carbon metabolism;ko00010//Glycolysis / Gluconeogenesis;ko00030//Pentose phosphate pathway	K00131;K00131;K00131;K00131	-	-	-
2	ncbi_112754660	ncbi_112754660	6.11492	3.52121	0.796261	2.62313e-183	1.95247e-178	PREDICTED: 50S ribosomal protein 5, chloroplastic [Arachis duranensis]	-	-	-	-	GO:0009507//chloroplast	-	-
2	ncbi_112733792	ncbi_112733792	3.34258	1.65084	1.01776	8.02885e-183	5.97611e-178	PREDICTED: cell wall integrity and stress response component 1-like [Arachis ipaensis]	-	-	-	-	-	-	-
2	ncbi_112696796	ncbi_112696796	5.19392	2.88226	0.849621	1.02341e-182	7.61755e-178	PREDICTED: 50S ribosomal protein 5, chloroplastic [Arachis duranensis]	-	-	-	-	GO:0009536//plastid	-	-
2	ncbi_112695982	ncbi_112695982	7.76609	4.72549	0.716725	9.08088e-182	6.75917e-177	PREDICTED: protein EARLY RESPONSIVE TO DEHYDRATION 15 [Arachis duranensis]	-	-	-	-	-	-	GO:0006090//pyruvate metabolic process;GO:0006970//response to osmotic stress;GO:0006996//organelle organization;GO:0008104//protein localization;GO:0009642//response to light intensity;GO:0010038//response to metal ion;GO:0042044//fluid transport;GO:0042743//hydrogen peroxide metabolic process
2	ncbi_112771332	ncbi_112771332	4.83135	2.62773	0.878611	2.70809e-179	2.01571e-174	PREDICTED: calcium-binding protein PBP1-like [Arachis duranensis]	-	-	-	-	-	-	-
2	ncbi_112770812	ncbi_112770812	2.21699	0.930991	1.25176	5.48802e-179	4.0849e-174	PREDICTED: protochlorophyllide reductase, chloroplastic [Arachis ipaensis]	Metabolism;Metabolism;Metabolism	Global and overview maps;Global and overview maps;Metabolism of cofactors and vitamins	ko01100//Metabolic pathways;ko01110//Biosynthesis of secondary metabolites;ko00860//Porphyrin and chlorophyll metabolism	K00218;K00218;K00218	-	-	-
2	ncbi_112737338	ncbi_112737338	1.92848	0.752349	1.35799	4.17389e-178	3.10675e-173	PREDICTED: LOW QUALITY PROTEIN: aminoacyl tRNA synthase complex-interacting multifunctional protein 1 [Arachis ipaensis]	-	-	-	-	-	-	-
2	ncbi_112701672	ncbi_112701672	3.06583	1.64309	0.899871	4.59578e-178	3.42078e-173	PREDICTED: 36.4 kDa proline-rich protein [Arachis duranensis]	-	-	-	-	-	-	-
2	ncbi_112766008	ncbi_112766008	2.30796	1.04708	1.14024	9.40435e-178	6.99994e-173	PREDICTED: photosystem I reaction center subunit III, chloroplastic-like [Arachis ipaensis]	Metabolism;Metabolism	Global and overview maps;Energy metabolism	ko01100//Metabolic pathways;ko00195//Photosynthesis	K02694;K02694	GO:0043234//protein complex	-	GO:0044237//cellular metabolic process
2	ncbi_112716074	ncbi_112716074	1.39816	0.442326	1.66035	1.20634e-177	8.97917e-173	PREDICTED: NAD(P)H-quinone oxidoreductase subunit U, chloroplastic [Arachis duranensis]	-	-	-	-	-	-	-
2	ncbi_112737603	ncbi_112737603	3.16234	1.65239	0.936442	1.70255e-176	1.26726e-171	PREDICTED: cytochrome b6-f complex iron-sulfur subunit, chloroplastic-like [Arachis ipaensis]	Metabolism;Metabolism	Global and overview maps;Energy metabolism	ko01100//Metabolic pathways;ko00195//Photosynthesis	K02636;K02636	GO:0031224//intrinsic component of membrane;GO:0034357//photosynthetic membrane	GO:0009055//electron carrier activity;GO:0043169//cation binding;GO:0051536//iron-sulfur cluster binding;GO:0052880//oxidoreductase activity, acting on diphenols and related substances as donors, with copper protein as acceptor	GO:0015992//proton transport;GO:0044237//cellular metabolic process;GO:0044710//single-organism metabolic process
2	ncbi_112792530	ncbi_112792530	2.80732	1.37176	1.03317	2.36319e-176	1.75899e-171	PREDICTED: protein TIFY 5A-like [Arachis ipaensis]	-	-	-	-	-	-	-
2	ncbi_112790071	ncbi_112790071	1.77889	0.709328	1.32646	4.18356e-176	3.11395e-171	PREDICTED: heme-binding protein 2 [Arachis duranensis]	-	-	-	-	-	-	-
2	ncbi_112757467	ncbi_112757467	11.6466	7.97788	0.545834	2.15984e-175	1.60763e-170	-	-	-	-	-	-	-	-
2	ncbi_112737364	ncbi_112737364	3.84941	2.01691	0.932495	3.82954e-175	2.85044e-170	PREDICTED: 2-methyl-6-phytyl-1,4-hydroquinone methyltransferase, chloroplastic [Arachis duranensis]	Metabolism;Metabolism;Metabolism	Global and overview maps;Global and overview maps;Metabolism of cofactors and vitamins	ko01100//Metabolic pathways;ko01110//Biosynthesis of secondary metabolites;ko00130//Ubiquinone and other terpenoid-quinone biosynthesis	K12502;K12502;K12502	GO:0036338//viral membrane	GO:0016741//transferase activity, transferring one-carbon groups	GO:0008152//metabolic process
2	ncbi_112705728	ncbi_112705728	5.84372	3.37568	0.79171	3.89505e-175	2.8992e-170	PREDICTED: glyceraldehyde-3-phosphate dehydrogenase B, chloroplastic [Arachis duranensis]	Metabolism;Metabolism;Metabolism	Global and overview maps;Global and overview maps;Energy metabolism	ko01100//Metabolic pathways;ko01200//Carbon metabolism;ko00710//Carbon fixation in photosynthetic organisms	K05298;K05298;K05298	-	GO:0000166//nucleotide binding;GO:0004672//protein kinase activity;GO:0016903//oxidoreductase activity, acting on the aldehyde or oxo group of donors;GO:0032550//purine ribonucleoside binding	GO:0006396//RNA processing;GO:0006464//cellular protein modification process;GO:0019318//hexose metabolic process
2	ncbi_112785231	ncbi_112785231	7.09351	4.22906	0.746163	4.54741e-173	3.38478e-168	PREDICTED: superoxide dismutase [Cu-Zn], chloroplastic [Arachis duranensis]	Cellular Processes	Transport and catabolism	ko04146//Peroxisome	K04565	-	-	-
2	ncbi_112736775	ncbi_112736775	3.8131	1.95127	0.966546	6.61723e-173	4.9254e-168	PREDICTED: ribosome-recycling factor, chloroplastic [Arachis duranensis]	-	-	-	-	-	-	-
2	ncbi_112776283	ncbi_112776283	2.5638	1.16815	1.13405	3.83868e-172	2.85724e-167	PREDICTED: 29 kDa ribonucleoprotein, chloroplastic [Arachis ipaensis]	-	-	-	-	-	-	-
2	ncbi_112696599	ncbi_112696599	4.11355	2.25028	0.870279	4.76347e-170	3.54559e-165	PREDICTED: triosephosphate isomerase, chloroplastic [Arachis duranensis]	Metabolism;Metabolism;Metabolism;Metabolism;Metabolism;Metabolism;Metabolism;Metabolism	Global and overview maps;Global and overview maps;Global and overview maps;Global and overview maps;Carbohydrate metabolism;Energy metabolism;Carbohydrate metabolism;Carbohydrate metabolism	ko01100//Metabolic pathways;ko01110//Biosynthesis of secondary metabolites;ko01200//Carbon metabolism;ko01230//Biosynthesis of amino acids;ko00010//Glycolysis / Gluconeogenesis;ko00710//Carbon fixation in photosynthetic organisms;ko00051//Fructose and mannose metabolism;ko00562//Inositol phosphate metabolism	K01803;K01803;K01803;K01803;K01803;K01803;K01803;K01803	-	GO:0016861//intramolecular oxidoreductase activity, interconverting aldoses and ketoses	GO:0006090//pyruvate metabolic process
2	ncbi_112707645	ncbi_112707645	2.38649	1.08809	1.13309	3.25749e-169	2.42464e-164	PREDICTED: uncharacterized protein LOC107462941 [Arachis duranensis]	-	-	-	-	GO:0044424//intracellular part	-	GO:0009657//plastid organization;GO:0044237//cellular metabolic process;GO:0044238//primary metabolic process;GO:0044763//single-organism cellular process;GO:0071704//organic substance metabolic process
2	ncbi_112733348	ncbi_112733348	27.0314	20.8694	0.373249	5.45849e-169	4.06292e-164	PREDICTED: classical arabinogalactan protein 1-like [Arachis ipaensis]	-	-	-	-	-	-	-
2	ncbi_112709733	ncbi_112709733	2.19591	0.929419	1.24042	8.36717e-168	6.22794e-163	PREDICTED: ACT domain-containing protein ACR11-like [Arachis duranensis]	-	-	-	-	GO:0009526//plastid envelope;GO:0009532//plastid stroma;GO:0044434//chloroplast part	GO:0016772//transferase activity, transferring phosphorus-containing groups;GO:0031406//carboxylic acid binding	GO:0006091//generation of precursor metabolites and energy;GO:0006873//cellular ion homeostasis;GO:0006970//response to osmotic stress;GO:0009617//response to bacterium;GO:0009746//response to hexose;GO:0030001//metal ion transport
2	ncbi_112737988	ncbi_112737988	3.73896	2.05215	0.865499	5.73405e-166	4.26803e-161	PREDICTED: 30S ribosomal protein S20, chloroplastic [Arachis ipaensis]	Genetic Information Processing	Translation	ko03010//Ribosome	K02968	GO:0009526//plastid envelope;GO:0009532//plastid stroma;GO:0030529//intracellular ribonucleoprotein complex	GO:0003723//RNA binding;GO:0005198//structural molecule activity	GO:0006779//porphyrin-containing compound biosynthetic process;GO:0010467//gene expression;GO:0016072//rRNA metabolic process
2	ncbi_112796005	ncbi_112796005	3.36731	1.71276	0.975276	1.45303e-165	1.08153e-160	PREDICTED: S-adenosylmethionine decarboxylase proenzyme-like [Arachis duranensis]	Metabolism;Metabolism;Metabolism	Global and overview maps;Amino acid metabolism;Amino acid metabolism	ko01100//Metabolic pathways;ko00270//Cysteine and methionine metabolism;ko00330//Arginine and proline metabolism	K01611;K01611;K01611	-	GO:0016830//carbon-carbon lyase activity	GO:0006596//polyamine biosynthetic process;GO:0044272//sulfur compound biosynthetic process
2	ncbi_112731912	ncbi_112731912	4.44161	2.53502	0.809082	2.8806e-165	2.14412e-160	PREDICTED: 50S ribosomal protein L13 [Arachis duranensis]	Genetic Information Processing	Translation	ko03010//Ribosome	K02871	-	-	-
2	ncbi_112758256	ncbi_112758256	4.33352	2.48009	0.805145	1.32497e-164	9.86217e-160	PREDICTED: probable ribose-5-phosphate isomerase 3, chloroplastic [Arachis duranensis]	Metabolism;Metabolism;Metabolism;Metabolism;Metabolism;Metabolism	Global and overview maps;Global and overview maps;Global and overview maps;Global and overview maps;Energy metabolism;Carbohydrate metabolism	ko01100//Metabolic pathways;ko01110//Biosynthesis of secondary metabolites;ko01200//Carbon metabolism;ko01230//Biosynthesis of amino acids;ko00710//Carbon fixation in photosynthetic organisms;ko00030//Pentose phosphate pathway	K01807;K01807;K01807;K01807;K01807;K01807	GO:0009526//plastid envelope;GO:0009532//plastid stroma;GO:0044434//chloroplast part	GO:0016861//intramolecular oxidoreductase activity, interconverting aldoses and ketoses	GO:0000097//sulfur amino acid biosynthetic process;GO:0006090//pyruvate metabolic process;GO:0006091//generation of precursor metabolites and energy;GO:0006544//glycine metabolic process;GO:0006568//tryptophan metabolic process;GO:0006605//protein targeting;GO:0006633//fatty acid biosynthetic process;GO:0006732//coenzyme metabolic process;GO:0006753//nucleoside phosphate metabolic process;GO:0009…
2	ncbi_112789729	ncbi_112789729	3.58893	1.94351	0.88489	1.98306e-164	1.47605e-159	PREDICTED: cytochrome b6-f complex iron-sulfur subunit, chloroplastic-like [Arachis duranensis]	Metabolism;Metabolism	Global and overview maps;Energy metabolism	ko01100//Metabolic pathways;ko00195//Photosynthesis	K02636;K02636	GO:0031224//intrinsic component of membrane;GO:0034357//photosynthetic membrane	GO:0009055//electron carrier activity;GO:0043169//cation binding;GO:0051536//iron-sulfur cluster binding;GO:0052880//oxidoreductase activity, acting on diphenols and related substances as donors, with copper protein as acceptor	GO:0015992//proton transport;GO:0044237//cellular metabolic process;GO:0044710//single-organism metabolic process
2	ncbi_112733814	ncbi_112733814	2.65086	1.23091	1.10674	2.41001e-164	1.79384e-159	PREDICTED: serine hydroxymethyltransferase, mitochondrial [Arachis ipaensis]	Metabolism;Metabolism;Metabolism;Metabolism;Metabolism;Metabolism;Metabolism;Metabolism	Global and overview maps;Global and overview maps;Global and overview maps;Global and overview maps;Carbohydrate metabolism;Amino acid metabolism;Metabolism of other amino acids;Metabolism of cofactors and vitamins	ko01100//Metabolic pathways;ko01110//Biosynthesis of secondary metabolites;ko01200//Carbon metabolism;ko01230//Biosynthesis of amino acids;ko00630//Glyoxylate and dicarboxylate metabolism;ko00260//Glycine, serine and threonine metabolism;ko00460//Cyanoamino acid metabolism;ko00670//One carbon pool by folate	K00600;K00600;K00600;K00600;K00600;K00600;K00600;K00600	-	-	-
2	ncbi_112740864	ncbi_112740864	4.3518	2.44879	0.829543	6.32694e-162	4.70933e-157	PREDICTED: 50S ribosomal protein L11, chloroplastic [Arachis ipaensis]	Genetic Information Processing	Translation	ko03010//Ribosome	K02867	GO:0030529//intracellular ribonucleoprotein complex	-	GO:0010467//gene expression
2	ncbi_112727137	ncbi_112727137	2.50791	1.18778	1.07822	4.08732e-161	3.04232e-156	PREDICTED: photosystem II reaction center PSB28 protein, chloroplastic [Arachis duranensis]	Metabolism;Metabolism	Global and overview maps;Energy metabolism	ko01100//Metabolic pathways;ko00195//Photosynthesis	K08903;K08903	-	-	-
2	ncbi_112723648	ncbi_112723648	8.97584	5.77363	0.636569	1.52162e-160	1.13258e-155	PREDICTED: 30S ribosomal protein S16-like [Arachis duranensis]	Genetic Information Processing	Translation	ko03010//Ribosome	K02959	-	-	-
2	ncbi_112777632	ncbi_112777632	1.9911	0.838875	1.24704	2.96229e-160	2.20492e-155	PREDICTED: UPF0603 protein At1g54780, chloroplastic [Arachis ipaensis]	-	-	-	-	GO:0031224//intrinsic component of membrane;GO:0031976//plastid thylakoid;GO:0044434//chloroplast part;GO:0044436//thylakoid part	-	GO:0000097//sulfur amino acid biosynthetic process;GO:0006090//pyruvate metabolic process;GO:0006633//fatty acid biosynthetic process;GO:0006779//porphyrin-containing compound biosynthetic process;GO:0006796//phosphate-containing compound metabolic process;GO:0006996//organelle organization;GO:0009639//response to red or far red light;GO:0009765//photosynthesis, light harvesting;GO:0009767//photo…
2	ncbi_112800968	ncbi_112800968	1.68258	0.6592	1.35189	8.06249e-160	6.00115e-155	PREDICTED: glutathione S-transferase U18-like [Arachis duranensis]	Metabolism	Metabolism of other amino acids	ko00480//Glutathione metabolism	K00799	-	-	-
2	ncbi_112740850	ncbi_112740850	2.23852	1.0081	1.15091	2.8741e-158	2.13928e-153	Zeaxanthin epoxidase, chloroplastic [Glycine soja]	-	-	-	-	-	-	-
2	ncbi_112734249	ncbi_112734249	11.286	7.65537	0.559994	7.10654e-158	5.28961e-153	PREDICTED: 20 kDa chaperonin, chloroplastic-like [Arachis ipaensis]	-	-	-	-	GO:0005576//extracellular region;GO:0009526//plastid envelope;GO:0009532//plastid stroma;GO:0044434//chloroplast part	GO:0032550//purine ribonucleoside binding;GO:0046914//transition metal ion binding	GO:0000097//sulfur amino acid biosynthetic process;GO:0003006//developmental process involved in reproduction;GO:0006006//glucose metabolic process;GO:0006090//pyruvate metabolic process;GO:0006970//response to osmotic stress;GO:0009657//plastid organization;GO:0044267//cellular protein metabolic process;GO:2000379//positive regulation of reactive oxygen species metabolic process
2	ncbi_112744095	ncbi_112744095	2.64576	1.27738	1.05049	1.90179e-157	1.41556e-152	Rubredoxin-1 [Glycine soja]	-	-	-	-	-	-	-
2	ncbi_112714384	ncbi_112714384	4.1027	2.29227	0.839798	5.35962e-157	3.98932e-152	PREDICTED: 50S ribosomal protein L18, chloroplastic-like [Arachis duranensis]	Genetic Information Processing	Translation	ko03010//Ribosome	K02881	-	-	-
2	ncbi_112723287	ncbi_112723287	1.79397	0.724016	1.30906	1.07277e-156	7.98498e-152	PREDICTED: thylakoid lumenal 16.5 kDa protein, chloroplastic [Arachis duranensis]	-	-	-	-	-	-	-
2	ncbi_112741215	ncbi_112741215	1.80304	0.748077	1.26917	8.22253e-155	6.12028e-150	PREDICTED: ATP synthase gamma chain, chloroplastic-like [Arachis ipaensis]	Metabolism;Metabolism;Metabolism	Global and overview maps;Energy metabolism;Energy metabolism	ko01100//Metabolic pathways;ko00190//Oxidative phosphorylation;ko00195//Photosynthesis	K02115;K02115;K02115	GO:0009526//plastid envelope;GO:0031976//plastid thylakoid;GO:0033178//proton-transporting two-sector ATPase complex, catalytic domain;GO:0044434//chloroplast part	GO:0015078//hydrogen ion transmembrane transporter activity;GO:0019829//cation-transporting ATPase activity	GO:0000097//sulfur amino acid biosynthetic process;GO:0005982//starch metabolic process;GO:0006090//pyruvate metabolic process;GO:0006355//regulation of transcription, DNA-templated;GO:0006544//glycine metabolic process;GO:0006633//fatty acid biosynthetic process;GO:0006732//coenzyme metabolic process;GO:0006754//ATP biosynthetic process;GO:0006779//porphyrin-containing compound biosynthetic proc…
2	ncbi_112769360	ncbi_112769360	26.0185	20.0794	0.373825	1.3088e-154	9.74179e-150	PREDICTED: protein translation factor SUI1 homolog 2 [Arachis duranensis]	Genetic Information Processing	Translation	ko03013//RNA transport	K03113	-	-	GO:0006412//translation
2	ncbi_112719930	ncbi_112719930	1.41645	0.502582	1.49485	2.52257e-154	1.87762e-149	PREDICTED: photosynthetic NDH subunit of subcomplex B 5, chloroplastic [Arachis ipaensis]	-	-	-	-	GO:0044434//chloroplast part	-	GO:0006090//pyruvate metabolic process;GO:0006873//cellular ion homeostasis;GO:0009668//plastid membrane organization;GO:0030001//metal ion transport
2	ncbi_112764375	ncbi_112764375	5.68119	3.41946	0.732427	1.12452e-153	8.37015e-149	PREDICTED: glyceraldehyde-3-phosphate dehydrogenase B, chloroplastic [Arachis duranensis]	Metabolism;Metabolism;Metabolism	Global and overview maps;Global and overview maps;Energy metabolism	ko01100//Metabolic pathways;ko01200//Carbon metabolism;ko00710//Carbon fixation in photosynthetic organisms	K05298;K05298;K05298	-	GO:0000166//nucleotide binding;GO:0004672//protein kinase activity;GO:0016903//oxidoreductase activity, acting on the aldehyde or oxo group of donors;GO:0032550//purine ribonucleoside binding	GO:0006396//RNA processing;GO:0006464//cellular protein modification process;GO:0019318//hexose metabolic process
2	ncbi_112765201	ncbi_112765201	1.60547	0.627363	1.35563	9.87117e-153	7.34741e-148	chaperonin-like RbcX protein 2, chloroplastic [Cajanus cajan]	-	-	-	-	-	-	-
2	ncbi_112789584	ncbi_112789584	4.82481	2.83031	0.769511	3.10161e-152	2.30862e-147	PREDICTED: 40S ribosomal protein S7-like isoform X2 [Arachis duranensis]	Genetic Information Processing	Translation	ko03010//Ribosome	K02993	GO:0030529//intracellular ribonucleoprotein complex	-	GO:0010467//gene expression
2	ncbi_112710411	ncbi_112710411	3.13372	1.7859	0.811227	3.96509e-152	2.95133e-147	PREDICTED: germin-like protein subfamily 3 member 1 [Arachis duranensis]	-	-	-	-	GO:0005576//extracellular region	GO:0046914//transition metal ion binding	GO:0006873//cellular ion homeostasis;GO:0009886//post-embryonic morphogenesis;GO:0030001//metal ion transport
2	ncbi_112791284	ncbi_112791284	1.56027	0.599123	1.38087	2.04335e-151	1.52093e-146	PREDICTED: uncharacterized protein LOC107480502 [Arachis duranensis]	-	-	-	-	GO:0009526//plastid envelope;GO:0009532//plastid stroma;GO:0031976//plastid thylakoid;GO:0044434//chloroplast part	-	GO:0016109//tetraterpenoid biosynthetic process;GO:0032958//inositol phosphate biosynthetic process
2	ncbi_112707307	ncbi_112707307	4.91065	2.88775	0.76597	2.09724e-151	1.56104e-146	PREDICTED: calcium-binding protein PBP1-like [Arachis duranensis]	-	-	-	-	-	-	-
2	ncbi_112765917	ncbi_112765917	3.20173	1.69895	0.914208	4.3816e-151	3.26136e-146	PREDICTED: 30S ribosomal protein S13, chloroplastic [Arachis duranensis]	Genetic Information Processing	Translation	ko03010//Ribosome	K02952	-	-	-
2	ncbi_112727609	ncbi_112727609	3.95749	2.23746	0.822722	6.11465e-151	4.55132e-146	PREDICTED: magnesium-chelatase subunit ChlH, chloroplastic [Arachis ipaensis]	Metabolism;Metabolism;Metabolism	Global and overview maps;Global and overview maps;Metabolism of cofactors and vitamins	ko01100//Metabolic pathways;ko01110//Biosynthesis of secondary metabolites;ko00860//Porphyrin and chlorophyll metabolism	K03403;K03403;K03403	-	GO:0051003//ligase activity, forming nitrogen-metal bonds, forming coordination complexes	GO:0006779//porphyrin-containing compound biosynthetic process
2	ncbi_112708070	ncbi_112708070	10.9626	7.57454	0.533364	2.37125e-150	1.76499e-145	PREDICTED: uncharacterized protein LOC107469664 [Arachis duranensis]	-	-	-	-	-	-	-
2	ncbi_112710674	ncbi_112710674	12.0258	8.57948	0.487166	1.44491e-149	1.07549e-144	-	-	-	-	-	-	-	-
2	ncbi_112762476	ncbi_112762476	2.62346	1.29035	1.02371	4.43936e-149	3.30435e-144	PREDICTED: delta-aminolevulinic acid dehydratase, chloroplastic [Arachis duranensis]	Metabolism;Metabolism;Metabolism	Global and overview maps;Global and overview maps;Metabolism of cofactors and vitamins	ko01100//Metabolic pathways;ko01110//Biosynthesis of secondary metabolites;ko00860//Porphyrin and chlorophyll metabolism	K01698;K01698;K01698	-	GO:0016836//hydro-lyase activity;GO:0043169//cation binding	GO:0006778//porphyrin-containing compound metabolic process;GO:0018130//heterocycle biosynthetic process
2	ncbi_112784730	ncbi_112784730	1.80412	0.745053	1.27589	8.46338e-148	6.29955e-143	PREDICTED: NAD(P)H-quinone oxidoreductase subunit O, chloroplastic [Arachis ipaensis]	-	-	-	-	GO:0009507//chloroplast	-	GO:0044237//cellular metabolic process;GO:0044699//single-organism process
2	ncbi_112772114	ncbi_112772114	4.42858	2.49224	0.829397	1.30836e-147	9.73853e-143	PREDICTED: ADP,ATP carrier protein 3, mitochondrial-like [Arachis ipaensis]	-	-	-	-	-	-	-
2	ncbi_112695425	ncbi_112695425	3.11794	1.63348	0.93264	2.95113e-147	2.19662e-142	PREDICTED: GDP-mannose 3,5-epimerase 2 [Arachis duranensis]	Metabolism;Metabolism;Metabolism;Metabolism	Global and overview maps;Global and overview maps;Carbohydrate metabolism;Carbohydrate metabolism	ko01100//Metabolic pathways;ko01110//Biosynthesis of secondary metabolites;ko00520//Amino sugar and nucleotide sugar metabolism;ko00053//Ascorbate and aldarate metabolism	K10046;K10046;K10046;K10046	GO:0043234//protein complex	GO:0048037//cofactor binding	GO:0006355//regulation of transcription, DNA-templated
2	ncbi_112791694	ncbi_112791694	3.55197	1.94113	0.871723	8.56456e-147	6.37486e-142	PREDICTED: cell wall integrity and stress response component 1-like [Arachis ipaensis]	-	-	-	-	-	-	-
2	ncbi_112797021	ncbi_112797021	3.04201	1.61562	0.91294	9.72165e-147	7.23612e-142	PREDICTED: vacuolar cation/proton exchanger 3-like [Arachis duranensis]	-	-	-	-	GO:0031224//intrinsic component of membrane	GO:0015368//calcium:cation antiporter activity	GO:0006816//calcium ion transport;GO:0044763//single-organism cellular process
2	ncbi_112766070	ncbi_112766070	6.48789	4.09139	0.665161	1.63231e-146	1.21497e-141	PREDICTED: GDP-L-galactose phosphorylase 1 [Arachis ipaensis]	Metabolism;Metabolism;Metabolism	Global and overview maps;Global and overview maps;Carbohydrate metabolism	ko01100//Metabolic pathways;ko01110//Biosynthesis of secondary metabolites;ko00053//Ascorbate and aldarate metabolism	K14190;K14190;K14190	-	GO:0004645//phosphorylase activity	-
2	ncbi_112775167	ncbi_112775167	12.8693	9.29771	0.468988	2.19868e-145	1.63654e-140	-	-	-	-	-	-	-	-
2	ncbi_112736485	ncbi_112736485	1.72225	0.724923	1.2484	8.60611e-145	6.40578e-140	PREDICTED: cytokinin riboside 5'-monophosphate phosphoribohydrolase LOG1 [Arachis ipaensis]	-	-	-	-	-	-	-
2	ncbi_112734095	ncbi_112734095	16.9767	13.1481	0.368695	9.66845e-145	7.19651e-140	PREDICTED: extracellular ribonuclease LE-like [Arachis ipaensis]	-	-	-	-	-	GO:0016892//endoribonuclease activity, producing 3'-phosphomonoesters	GO:0090501//RNA phosphodiester bond hydrolysis
2	ncbi_112714759	ncbi_112714759	2.39951	1.16073	1.04771	7.20804e-144	5.36516e-139	PREDICTED: soluble inorganic pyrophosphatase 6, chloroplastic-like [Arachis duranensis]	Metabolism	Energy metabolism	ko00190//Oxidative phosphorylation	K01507	GO:0009526//plastid envelope;GO:0009532//plastid stroma	GO:0016462//pyrophosphatase activity;GO:0046872//metal ion binding	GO:0000097//sulfur amino acid biosynthetic process;GO:0006091//generation of precursor metabolites and energy;GO:0006605//protein targeting;GO:0006793//phosphorus metabolic process;GO:0009620//response to fungus;GO:0009683//indoleacetic acid metabolic process;GO:0009696//salicylic acid metabolic process;GO:0009755//hormone-mediated signaling pathway;GO:0009863//salicylic acid mediated signaling p…
2	ncbi_112701769	ncbi_112701769	1.41647	0.513749	1.46316	7.7016e-144	5.73253e-139	chaperonin-like RbcX protein 2, chloroplastic [Cajanus cajan]	-	-	-	-	-	-	-
2	ncbi_112706046	ncbi_112706046	5.49921	3.3809	0.701817	7.06285e-143	5.25709e-138	PREDICTED: delta-aminolevulinic acid dehydratase, chloroplastic [Arachis duranensis]	Metabolism;Metabolism;Metabolism	Global and overview maps;Global and overview maps;Metabolism of cofactors and vitamins	ko01100//Metabolic pathways;ko01110//Biosynthesis of secondary metabolites;ko00860//Porphyrin and chlorophyll metabolism	K01698;K01698;K01698	-	GO:0016836//hydro-lyase activity;GO:0043169//cation binding	GO:0006778//porphyrin-containing compound metabolic process;GO:0018130//heterocycle biosynthetic process
2	ncbi_112723383	ncbi_112723383	2.60817	1.34887	0.951289	3.14936e-141	2.34417e-136	PREDICTED: uncharacterized protein LOC107640855 [Arachis ipaensis]	-	-	-	-	-	-	-
2	ncbi_112750094	ncbi_112750094	5.2237	3.18064	0.715757	3.26317e-141	2.42888e-136	PREDICTED: 30S ribosomal protein S31, chloroplastic [Arachis duranensis]	-	-	-	-	GO:0009536//plastid	-	-
2	ncbi_112782764	ncbi_112782764	3.30735	1.83328	0.851248	9.044e-140	6.73172e-135	PREDICTED: 50S ribosomal protein L18, chloroplastic-like [Arachis ipaensis]	Genetic Information Processing	Translation	ko03010//Ribosome	K02881	-	-	-
2	ncbi_112719846	ncbi_112719846	2.35661	1.15921	1.02358	1.0628e-139	7.91072e-135	PREDICTED: uncharacterized protein LOC107637093 [Arachis ipaensis]	-	-	-	-	-	-	-
2	ncbi_112706113	ncbi_112706113	3.30894	1.82244	0.860496	3.79635e-138	2.82574e-133	PREDICTED: 30S ribosomal protein S13, chloroplastic [Arachis duranensis]	Genetic Information Processing	Translation	ko03010//Ribosome	K02952	-	-	-
2	ncbi_112712088	ncbi_112712088	3.97073	2.33098	0.76847	5.63704e-138	4.19582e-133	PREDICTED: 50S ribosomal protein L15, chloroplastic-like [Arachis ipaensis]	Genetic Information Processing	Translation	ko03010//Ribosome	K02876	-	-	-
2	ncbi_112719766	ncbi_112719766	1.53095	0.601678	1.34737	5.96063e-138	4.43667e-133	PREDICTED: mitochondrial carnitine/acylcarnitine carrier-like protein isoform X1 [Arachis ipaensis]	-	-	-	-	-	-	-
2	ncbi_112726886	ncbi_112726886	3.4123	1.86465	0.871838	1.84662e-137	1.37449e-132	ribosome recycling factor [Arachis hypogaea]	-	-	-	-	-	-	-
2	ncbi_112703439	ncbi_112703439	1.1868	0.455328	1.3821	2.30893e-136	1.7186e-131	PREDICTED: glutathione S-transferase 3-like [Arachis duranensis]	Metabolism	Metabolism of other amino acids	ko00480//Glutathione metabolism	K00799	-	-	-
2	ncbi_112754595	ncbi_112754595	4.96121	3.00923	0.721297	5.54061e-136	4.12404e-131	PREDICTED: 2-Cys peroxiredoxin BAS1, chloroplastic [Lupinus angustifolius]	-	-	-	-	-	-	-
2	ncbi_112741035	ncbi_112741035	3.90181	2.32268	0.748357	6.47249e-136	4.81767e-131	PREDICTED: photosystem II reaction center PSB28 protein, chloroplastic [Arachis duranensis]	Metabolism;Metabolism	Global and overview maps;Energy metabolism	ko01100//Metabolic pathways;ko00195//Photosynthesis	K08903;K08903	-	-	-
2	ncbi_112707138	ncbi_112707138	4.08915	2.38651	0.776901	1.16695e-135	8.68598e-131	PREDICTED: ADP,ATP carrier protein 3, mitochondrial-like [Arachis duranensis]	-	-	-	-	-	-	-
2	ncbi_112734383	ncbi_112734383	3.38737	1.88582	0.844978	2.03462e-135	1.51443e-130	PREDICTED: 50S ribosomal protein L29, chloroplastic [Arachis ipaensis]	Genetic Information Processing	Translation	ko03010//Ribosome	K02904	GO:0009526//plastid envelope;GO:0009532//plastid stroma;GO:0030529//intracellular ribonucleoprotein complex	-	GO:0006355//regulation of transcription, DNA-templated
2	ncbi_112696303	ncbi_112696303	2.23725	1.10641	1.01584	1.13209e-134	8.4265e-130	PREDICTED: peroxiredoxin Q, chloroplastic-like [Arachis duranensis]	-	-	-	-	-	GO:0003824//catalytic activity;GO:0016209//antioxidant activity	GO:0044710//single-organism metabolic process
2	ncbi_112779316	ncbi_112779316	1.75875	0.80139	1.13398	2.93554e-134	2.18501e-129	PREDICTED: factor Xa inhibitor BuXI-like [Arachis ipaensis]	-	-	-	-	-	-	-
2	ncbi_112791561	ncbi_112791561	1.6407	0.6987	1.23157	3.09951e-134	2.30706e-129	PREDICTED: myosin-5-like [Glycine max]	-	-	-	-	-	-	-
2	ncbi_112782767	ncbi_112782767	2.91512	1.56158	0.900554	5.02314e-134	3.73888e-129	PREDICTED: 50S ribosomal protein L18, chloroplastic-like [Arachis ipaensis]	Genetic Information Processing	Translation	ko03010//Ribosome	K02881	-	-	-
2	ncbi_112733307	ncbi_112733307	1.25477	0.450157	1.47892	2.88512e-133	2.14748e-128	DUF2996 family protein [Medicago truncatula]	-	-	-	-	-	-	GO:0044237//cellular metabolic process
2	ncbi_112712242	ncbi_112712242	1.71451	0.695459	1.30176	4.31897e-133	3.21474e-128	PREDICTED: thioredoxin X, chloroplastic-like [Arachis duranensis]	-	-	-	-	-	-	-
2	ncbi_112792205	ncbi_112792205	2.80888	1.50572	0.899547	9.28344e-133	6.90995e-128	PREDICTED: 50S ribosomal protein L29, chloroplastic [Arachis duranensis]	Genetic Information Processing	Translation	ko03010//Ribosome	K02904	GO:0009526//plastid envelope;GO:0009532//plastid stroma;GO:0030529//intracellular ribonucleoprotein complex	-	GO:0006355//regulation of transcription, DNA-templated
2	ncbi_112701936	ncbi_112701936	3.0841	1.70782	0.852694	1.54966e-132	1.15346e-127	PREDICTED: GDP-L-galactose phosphorylase 1 [Arachis duranensis]	Metabolism;Metabolism;Metabolism	Global and overview maps;Global and overview maps;Carbohydrate metabolism	ko01100//Metabolic pathways;ko01110//Biosynthesis of secondary metabolites;ko00053//Ascorbate and aldarate metabolism	K14190;K14190;K14190	-	GO:0004645//phosphorylase activity	-
2	ncbi_112771668	ncbi_112771668	1.57982	0.65931	1.26073	2.42385e-132	1.80414e-127	PREDICTED: ATP synthase subunit b', chloroplastic-like [Arachis duranensis]	Metabolism;Metabolism;Metabolism	Global and overview maps;Energy metabolism;Energy metabolism	ko01100//Metabolic pathways;ko00190//Oxidative phosphorylation;ko00195//Photosynthesis	K02109;K02109;K02109	GO:0009526//plastid envelope;GO:0031224//intrinsic component of membrane;GO:0031976//plastid thylakoid;GO:0033177//proton-transporting two-sector ATPase complex, proton-transporting domain;GO:0044434//chloroplast part	GO:0003824//catalytic activity;GO:0015077//monovalent inorganic cation transmembrane transporter activity	GO:0006091//generation of precursor metabolites and energy;GO:0006605//protein targeting;GO:0006739//NADP metabolic process;GO:0006754//ATP biosynthetic process;GO:0006818//hydrogen transport;GO:0006996//organelle organization;GO:0009620//response to fungus;GO:0009696//salicylic acid metabolic process;GO:0009755//hormone-mediated signaling pathway;GO:0009863//salicylic acid mediated signaling pat…
2	ncbi_112696411	ncbi_112696411	4.63713	2.7608	0.748148	3.09187e-132	2.30138e-127	PREDICTED: thioredoxin-like protein CDSP32, chloroplastic [Arachis duranensis]	-	-	-	-	-	GO:0015036//disulfide oxidoreductase activity	GO:0019725//cellular homeostasis;GO:0044710//single-organism metabolic process
2	ncbi_112749859	ncbi_112749859	2.38103	1.21682	0.968475	1.81475e-131	1.35077e-126	PREDICTED: 40S ribosomal protein S3a [Arachis duranensis]	Genetic Information Processing	Translation	ko03010//Ribosome	K02984	GO:0015935//small ribosomal subunit	-	GO:0010467//gene expression
2	ncbi_112726602	ncbi_112726602	1.25243	0.440496	1.50753	4.61709e-131	3.43664e-126	PREDICTED: protein CURVATURE THYLAKOID 1B, chloroplastic-like [Arachis duranensis]	-	-	-	-	GO:0000229//cytoplasmic chromosome;GO:0009522//photosystem I;GO:0009526//plastid envelope;GO:0031976//plastid thylakoid;GO:0044434//chloroplast part	-	GO:0001101//response to acid chemical;GO:0006739//NADP metabolic process;GO:0009668//plastid membrane organization;GO:0009767//photosynthetic electron transport chain;GO:0016072//rRNA metabolic process;GO:0031399//regulation of protein modification process;GO:0043623//cellular protein complex assembly
2	ncbi_112734137	ncbi_112734137	2.87608	1.57776	0.866228	1.51378e-130	1.12675e-125	nodulin-related protein 1-like [Cajanus cajan]	-	-	-	-	-	-	-
2	ncbi_112743640	ncbi_112743640	2.86245	1.61439	0.826262	6.30365e-130	4.692e-125	PREDICTED: vacuolar cation/proton exchanger 3-like [Arachis duranensis]	-	-	-	-	GO:0031224//intrinsic component of membrane	GO:0015368//calcium:cation antiporter activity	GO:0006816//calcium ion transport;GO:0044763//single-organism cellular process
2	ncbi_112714573	ncbi_112714573	3.96918	2.42937	0.708262	2.67667e-129	1.99233e-124	PREDICTED: 30S ribosomal protein S5, chloroplastic [Arachis duranensis]	Genetic Information Processing	Translation	ko03010//Ribosome	K02988	GO:0009532//plastid stroma;GO:0031976//plastid thylakoid;GO:0044391//ribosomal subunit;GO:0044434//chloroplast part	GO:0003723//RNA binding;GO:0005198//structural molecule activity	GO:0006605//protein targeting;GO:0009617//response to bacterium;GO:0010467//gene expression
2	ncbi_112734503	ncbi_112734503	1.21732	0.454493	1.42138	2.74228e-129	2.04116e-124	PREDICTED: protein CURVATURE THYLAKOID 1B, chloroplastic-like [Arachis duranensis]	-	-	-	-	GO:0000229//cytoplasmic chromosome;GO:0009522//photosystem I;GO:0009526//plastid envelope;GO:0031976//plastid thylakoid;GO:0044434//chloroplast part	-	GO:0001101//response to acid chemical;GO:0006739//NADP metabolic process;GO:0009668//plastid membrane organization;GO:0009767//photosynthetic electron transport chain;GO:0016072//rRNA metabolic process;GO:0031399//regulation of protein modification process;GO:0043623//cellular protein complex assembly
2	ncbi_112786878	ncbi_112786878	2.91924	1.65329	0.820253	7.71488e-129	5.74242e-124	PREDICTED: LOW QUALITY PROTEIN: multiple organellar RNA editing factor 9, chloroplastic-like [Arachis ipaensis]	-	-	-	-	GO:0009526//plastid envelope;GO:0009532//plastid stroma	-	GO:0003006//developmental process involved in reproduction;GO:0006355//regulation of transcription, DNA-templated;GO:0006605//protein targeting;GO:0008652//cellular amino acid biosynthetic process;GO:0009451//RNA modification;GO:0009668//plastid membrane organization;GO:0034660//ncRNA metabolic process
2	ncbi_112765009	ncbi_112765009	2.11764	1.03404	1.03416	2.3509e-128	1.74985e-123	PREDICTED: thylakoid lumenal 29 kDa protein, chloroplastic isoform X1 [Arachis ipaensis]	Metabolism;Metabolism	Metabolism of other amino acids;Carbohydrate metabolism	ko00480//Glutathione metabolism;ko00053//Ascorbate and aldarate metabolism	K00434;K00434	GO:0031978//plastid thylakoid lumen;GO:0044434//chloroplast part	GO:0003824//catalytic activity;GO:0046906//tetrapyrrole binding	GO:0005982//starch metabolic process;GO:0006090//pyruvate metabolic process;GO:0006091//generation of precursor metabolites and energy;GO:0006739//NADP metabolic process;GO:0006779//porphyrin-containing compound biosynthetic process;GO:0006950//response to stress;GO:0009639//response to red or far red light;GO:0009886//post-embryonic morphogenesis;GO:0016072//rRNA metabolic process;GO:0019757//gl…
2	ncbi_112720067	ncbi_112720067	3.61488	2.13807	0.757634	3.86875e-128	2.87963e-123	chaperonin-like RbcX protein 2, chloroplastic [Cajanus cajan]	-	-	-	-	-	GO:0005515//protein binding	GO:0006457//protein folding
2	ncbi_112792050	ncbi_112792050	2.16067	1.04989	1.04124	5.59981e-128	4.1681e-123	PREDICTED: uncharacterized protein LOC107493202 [Arachis duranensis]	-	-	-	-	-	-	-
2	ncbi_112802676	ncbi_112802676	3.03252	1.65339	0.87509	6.88249e-128	5.12285e-123	PREDICTED: 50S ribosomal protein L15, chloroplastic-like [Arachis duranensis]	Genetic Information Processing	Translation	ko03010//Ribosome	K02876	-	-	-
2	ncbi_112710876	ncbi_112710876	1.51725	0.644745	1.23466	4.73562e-127	3.52486e-122	PREDICTED: UPF0603 protein At1g54780, chloroplastic [Arachis duranensis]	-	-	-	-	GO:0031224//intrinsic component of membrane;GO:0031976//plastid thylakoid;GO:0044434//chloroplast part;GO:0044436//thylakoid part	-	GO:0000097//sulfur amino acid biosynthetic process;GO:0006090//pyruvate metabolic process;GO:0006633//fatty acid biosynthetic process;GO:0006779//porphyrin-containing compound biosynthetic process;GO:0006796//phosphate-containing compound metabolic process;GO:0006996//organelle organization;GO:0009639//response to red or far red light;GO:0009765//photosynthesis, light harvesting;GO:0009767//photo…
2	ncbi_112793152	ncbi_112793152	1.12525	0.374225	1.58827	5.14785e-127	3.8317e-122	PREDICTED: photosynthetic NDH subunit of subcomplex B 5, chloroplastic [Arachis duranensis]	-	-	-	-	GO:0044434//chloroplast part	-	GO:0006090//pyruvate metabolic process;GO:0006873//cellular ion homeostasis;GO:0009668//plastid membrane organization;GO:0030001//metal ion transport
2	ncbi_112795646	ncbi_112795646	1.59958	0.697802	1.1968	6.5382e-127	4.86658e-122	PREDICTED: mitochondrial carnitine/acylcarnitine carrier-like protein isoform X2 [Arachis duranensis]	-	-	-	-	-	-	-
2	ncbi_112771294	ncbi_112771294	4.02405	2.41345	0.737552	1.69053e-126	1.25831e-121	PREDICTED: thioredoxin M4, chloroplastic [Arachis ipaensis]	-	-	-	-	-	-	-
2	ncbi_112716582	ncbi_112716582	1.75809	0.809827	1.11832	6.38127e-125	4.74977e-120	PREDICTED: 33 kDa ribonucleoprotein, chloroplastic [Arachis duranensis]	-	-	-	-	-	-	-
2	ncbi_112801387	ncbi_112801387	2.10517	1.05565	0.995799	6.78267e-125	5.04855e-120	Rieske (2Fe-2S) domain protein [Medicago truncatula]	-	-	-	-	GO:0009526//plastid envelope;GO:0031976//plastid thylakoid;GO:0044434//chloroplast part	GO:0003824//catalytic activity;GO:0051536//iron-sulfur cluster binding	GO:0044710//single-organism metabolic process
2	ncbi_112742709	ncbi_112742709	1.3904	0.567831	1.29197	1.42836e-124	1.06317e-119	PREDICTED: metallothionein-like protein 2 [Arachis duranensis]	-	-	-	-	-	-	-
2	ncbi_112709823	ncbi_112709823	1.21203	0.445934	1.44253	3.60518e-124	2.68344e-119	PREDICTED: D-glycerate 3-kinase, chloroplastic [Arachis duranensis]	Metabolism;Metabolism;Metabolism;Metabolism;Metabolism;Metabolism	Global and overview maps;Global and overview maps;Global and overview maps;Lipid metabolism;Carbohydrate metabolism;Amino acid metabolism	ko01100//Metabolic pathways;ko01110//Biosynthesis of secondary metabolites;ko01200//Carbon metabolism;ko00561//Glycerolipid metabolism;ko00630//Glyoxylate and dicarboxylate metabolism;ko00260//Glycine, serine and threonine metabolism	K15918;K15918;K15918;K15918;K15918;K15918	-	-	GO:0006796//phosphate-containing compound metabolic process
2	ncbi_112796852	ncbi_112796852	2.69953	1.47258	0.874361	3.05428e-123	2.27339e-118	NAD(P)-binding rossmann-fold protein [Medicago truncatula]	-	-	-	-	-	-	-
2	ncbi_112776996	ncbi_112776996	4.80273	2.98833	0.684514	9.01948e-123	6.71347e-118	PREDICTED: 10 kDa chaperonin-like [Arachis ipaensis]	-	-	-	-	-	-	GO:0044267//cellular protein metabolic process
2	ncbi_112765944	ncbi_112765944	2.17232	1.14914	0.918682	1.31286e-122	9.77202e-118	PREDICTED: 30S ribosomal protein S10, chloroplastic [Arachis ipaensis]	Genetic Information Processing	Translation	ko03010//Ribosome	K02946	-	-	-
2	ncbi_112707907	ncbi_112707907	1.58211	0.693321	1.19026	2.10348e-122	1.56569e-117	PREDICTED: ATP synthase subunit b', chloroplastic-like [Arachis duranensis]	Metabolism;Metabolism;Metabolism	Global and overview maps;Energy metabolism;Energy metabolism	ko01100//Metabolic pathways;ko00190//Oxidative phosphorylation;ko00195//Photosynthesis	K02109;K02109;K02109	GO:0009526//plastid envelope;GO:0031224//intrinsic component of membrane;GO:0031976//plastid thylakoid;GO:0033177//proton-transporting two-sector ATPase complex, proton-transporting domain;GO:0044434//chloroplast part	GO:0003824//catalytic activity;GO:0015077//monovalent inorganic cation transmembrane transporter activity	GO:0006091//generation of precursor metabolites and energy;GO:0006605//protein targeting;GO:0006739//NADP metabolic process;GO:0006754//ATP biosynthetic process;GO:0006818//hydrogen transport;GO:0006996//organelle organization;GO:0009620//response to fungus;GO:0009696//salicylic acid metabolic process;GO:0009755//hormone-mediated signaling pathway;GO:0009863//salicylic acid mediated signaling pat…
2	ncbi_112790886	ncbi_112790886	2.36257	1.26118	0.905587	2.28731e-122	1.70251e-117	PREDICTED: aquaporin PIP1-3 [Arachis duranensis]	-	-	-	-	GO:0031224//intrinsic component of membrane	-	GO:0051234//establishment of localization
2	ncbi_112771605	ncbi_112771605	4.36073	2.57601	0.759431	2.7127e-122	2.01914e-117	PREDICTED: triosephosphate isomerase, cytosolic [Arachis ipaensis]	Metabolism;Metabolism;Metabolism;Metabolism;Metabolism;Metabolism;Metabolism;Metabolism	Global and overview maps;Global and overview maps;Global and overview maps;Global and overview maps;Carbohydrate metabolism;Energy metabolism;Carbohydrate metabolism;Carbohydrate metabolism	ko01100//Metabolic pathways;ko01110//Biosynthesis of secondary metabolites;ko01200//Carbon metabolism;ko01230//Biosynthesis of amino acids;ko00010//Glycolysis / Gluconeogenesis;ko00710//Carbon fixation in photosynthetic organisms;ko00051//Fructose and mannose metabolism;ko00562//Inositol phosphate metabolism	K01803;K01803;K01803;K01803;K01803;K01803;K01803;K01803	-	-	-
2	ncbi_112782311	ncbi_112782311	1.53604	0.690978	1.15251	5.44205e-122	4.05068e-117	PREDICTED: pyridoxal 5'-phosphate synthase subunit PDX1.3 [Arachis duranensis]	Metabolism	Metabolism of cofactors and vitamins	ko00750//Vitamin B6 metabolism	K06215	-	-	-
2	ncbi_112755849	ncbi_112755849	7.97236	5.39292	0.563941	7.09581e-122	5.28163e-117	PREDICTED: protein EARLY RESPONSIVE TO DEHYDRATION 15 isoform X1 [Arachis ipaensis]	-	-	-	-	-	-	GO:0006090//pyruvate metabolic process;GO:0006970//response to osmotic stress;GO:0006996//organelle organization;GO:0008104//protein localization;GO:0009642//response to light intensity;GO:0010038//response to metal ion;GO:0042044//fluid transport;GO:0042743//hydrogen peroxide metabolic process
2	ncbi_112792090	ncbi_112792090	1.35339	0.516227	1.3905	8.15023e-122	6.06646e-117	PREDICTED: peptidyl-prolyl cis-trans isomerase FKBP17-2, chloroplastic [Arachis duranensis]	-	-	-	-	GO:0031978//plastid thylakoid lumen	GO:0016859//cis-trans isomerase activity	GO:0005982//starch metabolic process;GO:0018208//peptidyl-proline modification
2	ncbi_112719731	ncbi_112719731	2.6569	1.45744	0.866309	9.19503e-122	6.84414e-117	PREDICTED: S-adenosylmethionine decarboxylase proenzyme-like [Arachis ipaensis]	Metabolism;Metabolism;Metabolism	Global and overview maps;Amino acid metabolism;Amino acid metabolism	ko01100//Metabolic pathways;ko00270//Cysteine and methionine metabolism;ko00330//Arginine and proline metabolism	K01611;K01611;K01611	-	GO:0016830//carbon-carbon lyase activity	GO:0006596//polyamine biosynthetic process;GO:0044272//sulfur compound biosynthetic process
2	ncbi_112754293	ncbi_112754293	3.43986	1.98905	0.790268	9.42411e-122	7.01465e-117	PREDICTED: triosephosphate isomerase, chloroplastic [Arachis ipaensis]	Metabolism;Metabolism;Metabolism;Metabolism;Metabolism;Metabolism;Metabolism;Metabolism	Global and overview maps;Global and overview maps;Global and overview maps;Global and overview maps;Carbohydrate metabolism;Energy metabolism;Carbohydrate metabolism;Carbohydrate metabolism	ko01100//Metabolic pathways;ko01110//Biosynthesis of secondary metabolites;ko01200//Carbon metabolism;ko01230//Biosynthesis of amino acids;ko00010//Glycolysis / Gluconeogenesis;ko00710//Carbon fixation in photosynthetic organisms;ko00051//Fructose and mannose metabolism;ko00562//Inositol phosphate metabolism	K01803;K01803;K01803;K01803;K01803;K01803;K01803;K01803	-	GO:0016861//intramolecular oxidoreductase activity, interconverting aldoses and ketoses	GO:0006090//pyruvate metabolic process
2	ncbi_112701092	ncbi_112701092	3.97891	2.4224	0.715934	1.04806e-121	7.80103e-117	PREDICTED: uncharacterized protein LOC107458790 [Arachis duranensis]	-	-	-	-	-	-	-
2	ncbi_112782325	ncbi_112782325	2.01106	0.979348	1.03807	2.90976e-120	2.16582e-115	PREDICTED: soluble inorganic pyrophosphatase 6, chloroplastic-like [Arachis ipaensis]	Metabolism	Energy metabolism	ko00190//Oxidative phosphorylation	K01507	GO:0009526//plastid envelope;GO:0009532//plastid stroma	GO:0016462//pyrophosphatase activity;GO:0046872//metal ion binding	GO:0000097//sulfur amino acid biosynthetic process;GO:0006091//generation of precursor metabolites and energy;GO:0006605//protein targeting;GO:0006793//phosphorus metabolic process;GO:0009620//response to fungus;GO:0009683//indoleacetic acid metabolic process;GO:0009696//salicylic acid metabolic process;GO:0009755//hormone-mediated signaling pathway;GO:0009863//salicylic acid mediated signaling p…
2	ncbi_112785394	ncbi_112785394	1.9023	0.927064	1.037	3.68418e-120	2.74224e-115	PREDICTED: RNA-binding protein 12-like [Arachis ipaensis]	-	-	-	-	-	-	-
2	ncbi_112764572	ncbi_112764572	1.20278	0.500036	1.26627	1.88111e-119	1.40016e-114	PREDICTED: fructose-bisphosphate aldolase, cytoplasmic isozyme 1 [Arachis ipaensis]	Metabolism;Metabolism;Metabolism;Metabolism;Metabolism;Metabolism;Metabolism;Metabolism	Global and overview maps;Global and overview maps;Global and overview maps;Global and overview maps;Carbohydrate metabolism;Energy metabolism;Carbohydrate metabolism;Carbohydrate metabolism	ko01100//Metabolic pathways;ko01110//Biosynthesis of secondary metabolites;ko01200//Carbon metabolism;ko01230//Biosynthesis of amino acids;ko00010//Glycolysis / Gluconeogenesis;ko00710//Carbon fixation in photosynthetic organisms;ko00051//Fructose and mannose metabolism;ko00030//Pentose phosphate pathway	K01623;K01623;K01623;K01623;K01623;K01623;K01623;K01623	-	GO:0016832//aldehyde-lyase activity	GO:0006090//pyruvate metabolic process
2	ncbi_112732284	ncbi_112732284	8.33348	5.82879	0.515723	5.44773e-119	4.05491e-114	PREDICTED: 60S ribosomal protein L32-1 [Arachis ipaensis]	Genetic Information Processing	Translation	ko03010//Ribosome	K02912	GO:0030529//intracellular ribonucleoprotein complex	-	GO:0010467//gene expression
2	ncbi_112737894	ncbi_112737894	2.46415	1.31671	0.904159	1.10068e-118	8.19272e-114	PREDICTED: protochlorophyllide reductase, chloroplastic [Arachis ipaensis]	Metabolism;Metabolism;Metabolism	Global and overview maps;Global and overview maps;Metabolism of cofactors and vitamins	ko01100//Metabolic pathways;ko01110//Biosynthesis of secondary metabolites;ko00860//Porphyrin and chlorophyll metabolism	K00218;K00218;K00218	-	-	-
2	ncbi_112744190	ncbi_112744190	3.8801	2.29656	0.756621	1.44672e-118	1.07683e-113	PREDICTED: 50S ribosomal protein L5, chloroplastic [Arachis duranensis]	Genetic Information Processing	Translation	ko03010//Ribosome	K02931	GO:0005840//ribosome;GO:0009526//plastid envelope;GO:0009532//plastid stroma	GO:0003723//RNA binding;GO:0005198//structural molecule activity	GO:0000097//sulfur amino acid biosynthetic process;GO:0006090//pyruvate metabolic process;GO:0010467//gene expression
2	ncbi_112702425	ncbi_112702425	2.61023	1.52179	0.778406	2.05241e-118	1.52767e-113	PREDICTED: probable aquaporin PIP-type 7a [Arachis duranensis]	-	-	-	-	-	-	-
2	ncbi_112719848	ncbi_112719848	1.30486	0.517876	1.33321	2.83316e-117	2.10881e-112	PREDICTED: NAD(P)H-quinone oxidoreductase subunit N, chloroplastic [Arachis ipaensis]	-	-	-	-	GO:0009526//plastid envelope;GO:0043234//protein complex;GO:0044434//chloroplast part	GO:0016651//oxidoreductase activity, acting on NAD(P)H	GO:0005982//starch metabolic process;GO:0006739//NADP metabolic process;GO:0009451//RNA modification;GO:0009893//positive regulation of metabolic process;GO:0010257//NADH dehydrogenase complex assembly;GO:0016109//tetraterpenoid biosynthetic process;GO:0050832//defense response to fungus
2	ncbi_112738360	ncbi_112738360	1.97768	0.97482	1.0206	8.91195e-117	6.63343e-112	PREDICTED: photosystem I chlorophyll a/b-binding protein 6, chloroplastic [Arachis ipaensis]	Metabolism	Energy metabolism	ko00196//Photosynthesis - antenna proteins	K08908	GO:0009521//photosystem;GO:0031224//intrinsic component of membrane	GO:0043169//cation binding;GO:0046906//tetrapyrrole binding	GO:0006090//pyruvate metabolic process;GO:0006091//generation of precursor metabolites and energy;GO:0006464//cellular protein modification process;GO:0006739//NADP metabolic process;GO:0006873//cellular ion homeostasis;GO:0009642//response to light intensity;GO:0016072//rRNA metabolic process;GO:0019758//glycosinolate biosynthetic process;GO:0030001//metal ion transport;GO:0034285//response to d…
2	ncbi_112733912	ncbi_112733912	2.38917	1.26136	0.921523	9.93743e-117	7.39673e-112	PREDICTED: 2-methylene-furan-3-one reductase [Arachis duranensis]	-	-	-	-	-	GO:0003824//catalytic activity;GO:0046914//transition metal ion binding	GO:0044710//single-organism metabolic process
2	ncbi_112709738	ncbi_112709738	2.73839	1.53483	0.835248	1.87976e-116	1.39916e-111	PREDICTED: probable WRKY transcription factor 40 [Arachis duranensis]	-	-	-	-	-	GO:0003677//DNA binding	GO:0010468//regulation of gene expression
2	ncbi_112709711	ncbi_112709711	1.66375	0.791442	1.07188	9.36309e-116	6.96923e-111	PREDICTED: uncharacterized protein LOC107463762 [Arachis duranensis]	-	-	-	-	-	-	-
2	ncbi_112791710	ncbi_112791710	3.92638	2.48705	0.658763	1.02542e-115	7.63254e-111	chaperonin-like RbcX protein 2, chloroplastic [Cajanus cajan]	-	-	-	-	-	GO:0005515//protein binding	GO:0006457//protein folding
2	ncbi_112747800	ncbi_112747800	2.37161	1.29853	0.868988	1.35424e-115	1.008e-110	PREDICTED: vegetative cell wall protein gp1-like [Arachis ipaensis]	-	-	-	-	-	-	-
2	ncbi_112749555	ncbi_112749555	1.21442	0.485321	1.32325	1.75108e-115	1.30338e-110	PREDICTED: PGR5-like protein 1B, chloroplastic isoform X1 [Arachis ipaensis]	-	-	-	-	-	-	-
2	ncbi_112715072	ncbi_112715072	1.53539	0.695766	1.14193	2.63724e-115	1.96298e-110	PREDICTED: protein HHL1, chloroplastic [Arachis ipaensis]	-	-	-	-	-	-	-
2	ncbi_112791794	ncbi_112791794	2.25561	1.16919	0.948008	4.33638e-115	3.22769e-110	PREDICTED: 2-methylene-furan-3-one reductase [Arachis ipaensis]	-	-	-	-	-	GO:0003824//catalytic activity;GO:0046914//transition metal ion binding	GO:0044710//single-organism metabolic process
2	ncbi_112789414	ncbi_112789414	2.59941	1.45333	0.838823	7.89733e-115	5.87822e-110	PREDICTED: 50S ribosomal protein L1, chloroplastic isoform X1 [Arachis ipaensis]	Genetic Information Processing	Translation	ko03010//Ribosome	K02863	-	-	-
2	ncbi_112792198	ncbi_112792198	1.23822	0.486765	1.34697	8.56863e-115	6.37789e-110	PREDICTED: haloacid dehalogenase-like hydrolase domain-containing protein At4g39970 [Arachis ipaensis]	-	-	-	-	-	GO:0003824//catalytic activity	-
2	ncbi_112712469	ncbi_112712469	1.11429	0.405772	1.45739	1.24966e-113	9.30161e-109	PREDICTED: probable inactive serine/threonine-protein kinase slob2 [Arachis ipaensis]	-	-	-	-	GO:0031976//plastid thylakoid;GO:0044434//chloroplast part	-	GO:0009639//response to red or far red light
2	ncbi_112707775	ncbi_112707775	2.80284	1.5961	0.812339	2.17837e-113	1.62143e-108	PREDICTED: 50S ribosomal protein L28, chloroplastic-like [Arachis duranensis]	Genetic Information Processing	Translation	ko03010//Ribosome	K02902	GO:0030529//intracellular ribonucleoprotein complex	-	GO:0010467//gene expression
2	ncbi_112710696	ncbi_112710696	3.06894	1.85071	0.72966	2.85238e-113	2.12311e-108	PREDICTED: galactinol synthase 2-like [Arachis duranensis]	Metabolism	Carbohydrate metabolism	ko00052//Galactose metabolism	K18819	-	GO:0016740//transferase activity	-
2	ncbi_112757014	ncbi_112757014	2.8276	1.63206	0.792886	5.36004e-112	3.98964e-107	PREDICTED: thioredoxin-like protein CDSP32, chloroplastic [Arachis ipaensis]	-	-	-	-	-	GO:0015036//disulfide oxidoreductase activity	GO:0019725//cellular homeostasis;GO:0044710//single-organism metabolic process
2	ncbi_112797727	ncbi_112797727	2.22594	1.26056	0.82035	7.05144e-112	5.2486e-107	PREDICTED: 30S ribosomal protein S17, chloroplastic [Arachis duranensis]	Genetic Information Processing	Translation	ko03010//Ribosome	K02961	GO:0000314//organellar small ribosomal subunit;GO:0009526//plastid envelope;GO:0009532//plastid stroma;GO:0031976//plastid thylakoid	GO:0003723//RNA binding;GO:0005198//structural molecule activity	GO:0006412//translation
2	ncbi_112786911	ncbi_112786911	1.48846	0.677741	1.13502	7.32825e-112	5.45464e-107	PREDICTED: plastidal glycolate/glycerate translocator 1, chloroplastic-like [Arachis ipaensis]	-	-	-	-	-	-	-
2	ncbi_112744150	ncbi_112744150	1.204	0.49021	1.29637	1.37802e-111	1.0257e-106	PREDICTED: bifunctional L-3-cyanoalanine synthase/cysteine synthase 1, mitochondrial [Arachis duranensis]	Metabolism;Metabolism;Metabolism;Metabolism;Metabolism;Metabolism;Metabolism	Global and overview maps;Global and overview maps;Global and overview maps;Global and overview maps;Amino acid metabolism;Metabolism of other amino acids;Energy metabolism	ko01100//Metabolic pathways;ko01110//Biosynthesis of secondary metabolites;ko01200//Carbon metabolism;ko01230//Biosynthesis of amino acids;ko00270//Cysteine and methionine metabolism;ko00460//Cyanoamino acid metabolism;ko00920//Sulfur metabolism	K13034;K13034;K13034;K13034;K13034;K13034;K13034	GO:0009536//plastid	GO:0016846//carbon-sulfur lyase activity;GO:0046914//transition metal ion binding	GO:0000097//sulfur amino acid biosynthetic process;GO:0006090//pyruvate metabolic process;GO:0006563//L-serine metabolic process;GO:0006970//response to osmotic stress;GO:0006996//organelle organization;GO:0008104//protein localization;GO:0009683//indoleacetic acid metabolic process;GO:0009746//response to hexose;GO:0010038//response to metal ion;GO:0019499//cyanide metabolic process;GO:0019758//…
2	ncbi_112796879	ncbi_112796879	1.30127	0.52669	1.30489	3.34904e-111	2.49279e-106	PREDICTED: fructose-1,6-bisphosphatase, chloroplastic [Arachis duranensis]	Metabolism;Metabolism;Metabolism;Metabolism;Metabolism;Metabolism;Metabolism	Global and overview maps;Global and overview maps;Global and overview maps;Carbohydrate metabolism;Energy metabolism;Carbohydrate metabolism;Carbohydrate metabolism	ko01100//Metabolic pathways;ko01110//Biosynthesis of secondary metabolites;ko01200//Carbon metabolism;ko00010//Glycolysis / Gluconeogenesis;ko00710//Carbon fixation in photosynthetic organisms;ko00051//Fructose and mannose metabolism;ko00030//Pentose phosphate pathway	K03841;K03841;K03841;K03841;K03841;K03841;K03841	GO:0009536//plastid	GO:0043169//cation binding;GO:0050308//sugar-phosphatase activity	GO:0006796//phosphate-containing compound metabolic process;GO:0015977//carbon fixation
2	ncbi_112744436	ncbi_112744436	3.42726	2.16504	0.662659	1.22921e-110	9.14935e-106	PREDICTED: 30S ribosomal protein S17, chloroplastic [Arachis ipaensis]	Genetic Information Processing	Translation	ko03010//Ribosome	K02961	GO:0000314//organellar small ribosomal subunit;GO:0009526//plastid envelope;GO:0009532//plastid stroma;GO:0031976//plastid thylakoid	GO:0003723//RNA binding;GO:0005198//structural molecule activity	GO:0006412//translation
2	ncbi_112750154	ncbi_112750154	1.52475	0.686312	1.15164	1.67414e-110	1.24611e-105	PREDICTED: glutathione S-transferase U17-like isoform X1 [Arachis ipaensis]	Metabolism	Metabolism of other amino acids	ko00480//Glutathione metabolism	K00799	-	-	-
2	ncbi_112752033	ncbi_112752033	3.12147	1.82916	0.771043	1.36569e-109	1.01653e-104	PREDICTED: 50S ribosomal protein L27, chloroplastic-like [Arachis ipaensis]	Genetic Information Processing	Translation	ko03010//Ribosome	K02899	GO:0030529//intracellular ribonucleoprotein complex	-	GO:0010467//gene expression
2	ncbi_112791590	ncbi_112791590	1.42298	0.630426	1.17452	2.49237e-109	1.85515e-104	PREDICTED: thylakoid lumenal 15 kDa protein 1, chloroplastic [Arachis duranensis]	-	-	-	-	-	-	-
2	ncbi_112733600	ncbi_112733600	1.46352	0.672241	1.12239	1.43515e-108	1.06823e-103	PREDICTED: myosin-5-like [Glycine max]	-	-	-	-	-	-	-
2	ncbi_112764235	ncbi_112764235	1.49954	0.664312	1.17459	4.90234e-108	3.64896e-103	PREDICTED: glucose-1-phosphate adenylyltransferase small subunit 2, chloroplastic [Arachis duranensis]	Metabolism;Metabolism;Metabolism;Metabolism	Global and overview maps;Global and overview maps;Carbohydrate metabolism;Carbohydrate metabolism	ko01100//Metabolic pathways;ko01110//Biosynthesis of secondary metabolites;ko00500//Starch and sucrose metabolism;ko00520//Amino sugar and nucleotide sugar metabolism	K00975;K00975;K00975;K00975	GO:0009536//plastid	GO:0070566//adenylyltransferase activity	GO:0005977//glycogen metabolic process;GO:0005982//starch metabolic process
2	ncbi_112801560	ncbi_112801560	1.92079	0.986599	0.961161	4.83306e-107	3.59739e-102	PREDICTED: uncharacterized protein LOC107489284 [Arachis duranensis]	-	-	-	-	-	-	GO:0005982//starch metabolic process;GO:0006090//pyruvate metabolic process;GO:0006355//regulation of transcription, DNA-templated;GO:0009886//post-embryonic morphogenesis
2	ncbi_112776881	ncbi_112776881	1.22482	0.477439	1.35918	8.43482e-107	6.27829e-102	PREDICTED: D-glycerate 3-kinase, chloroplastic [Arachis ipaensis]	Metabolism;Metabolism;Metabolism;Metabolism;Metabolism;Metabolism	Global and overview maps;Global and overview maps;Global and overview maps;Lipid metabolism;Carbohydrate metabolism;Amino acid metabolism	ko01100//Metabolic pathways;ko01110//Biosynthesis of secondary metabolites;ko01200//Carbon metabolism;ko00561//Glycerolipid metabolism;ko00630//Glyoxylate and dicarboxylate metabolism;ko00260//Glycine, serine and threonine metabolism	K15918;K15918;K15918;K15918;K15918;K15918	-	-	GO:0006796//phosphate-containing compound metabolic process
2	ncbi_112797112	ncbi_112797112	1.50456	0.680399	1.14489	1.1823e-106	8.80025e-102	PREDICTED: argininosuccinate synthase, chloroplastic [Arachis duranensis]	Metabolism;Metabolism;Metabolism;Metabolism;Metabolism	Global and overview maps;Global and overview maps;Global and overview maps;Amino acid metabolism;Amino acid metabolism	ko01100//Metabolic pathways;ko01110//Biosynthesis of secondary metabolites;ko01230//Biosynthesis of amino acids;ko00250//Alanine, aspartate and glutamate metabolism;ko00220//Arginine biosynthesis	K01940;K01940;K01940;K01940;K01940	-	GO:0032550//purine ribonucleoside binding	GO:0006525//arginine metabolic process
2	ncbi_112741622	ncbi_112741622	3.1603	2.07926	0.603988	1.5422e-106	1.1479e-101	PREDICTED: photosystem I reaction center subunit IV, chloroplastic [Arachis ipaensis]	Metabolism;Metabolism	Global and overview maps;Energy metabolism	ko01100//Metabolic pathways;ko00195//Photosynthesis	K02693;K02693	-	-	-
2	ncbi_112801359	ncbi_112801359	1.33419	0.566534	1.23573	1.55969e-106	1.16092e-101	rubredoxin family protein [Phaseolus vulgaris]	-	-	-	-	-	-	-
2	ncbi_112734377	ncbi_112734377	1.11733	0.430064	1.37743	2.63542e-106	1.96162e-101	PREDICTED: haloacid dehalogenase-like hydrolase domain-containing protein At4g39970 [Arachis ipaensis]	-	-	-	-	-	GO:0003824//catalytic activity	-
2	ncbi_112733291	ncbi_112733291	1.33854	0.625269	1.09811	2.84803e-106	2.11988e-101	PREDICTED: inositol-3-phosphate synthase [Arachis duranensis]	Metabolism;Metabolism	Global and overview maps;Carbohydrate metabolism	ko01100//Metabolic pathways;ko00562//Inositol phosphate metabolism	K01858;K01858	-	-	GO:0006020//inositol metabolic process;GO:0006644//phospholipid metabolic process
2	ncbi_112789826	ncbi_112789826	2.20904	1.2163	0.860917	1.35653e-105	1.00971e-100	PREDICTED: ethylene-responsive transcription factor 9-like [Arachis duranensis]	-	-	-	-	-	-	-
2	ncbi_112702950	ncbi_112702950	1.8393	0.911924	1.01217	2.85742e-105	2.12686e-100	PREDICTED: 30S ribosomal protein S1, chloroplastic-like [Arachis ipaensis]	Genetic Information Processing	Translation	ko03010//Ribosome	K02945	GO:0030529//intracellular ribonucleoprotein complex	-	-
2	ncbi_112791708	ncbi_112791708	2.16871	1.13901	0.92906	9.2653e-105	6.89644e-100	PREDICTED: serine hydroxymethyltransferase, mitochondrial [Arachis duranensis]	Metabolism;Metabolism;Metabolism;Metabolism;Metabolism;Metabolism;Metabolism;Metabolism	Global and overview maps;Global and overview maps;Global and overview maps;Global and overview maps;Carbohydrate metabolism;Amino acid metabolism;Metabolism of other amino acids;Metabolism of cofactors and vitamins	ko01100//Metabolic pathways;ko01110//Biosynthesis of secondary metabolites;ko01200//Carbon metabolism;ko01230//Biosynthesis of amino acids;ko00630//Glyoxylate and dicarboxylate metabolism;ko00260//Glycine, serine and threonine metabolism;ko00460//Cyanoamino acid metabolism;ko00670//One carbon pool by folate	K00600;K00600;K00600;K00600;K00600;K00600;K00600;K00600	-	-	-
2	ncbi_112726944	ncbi_112726944	2.75271	1.62289	0.762288	1.63572e-103	1.21752e-98	PREDICTED: 2-methyl-6-phytyl-1,4-hydroquinone methyltransferase, chloroplastic [Arachis ipaensis]	Metabolism;Metabolism;Metabolism	Global and overview maps;Global and overview maps;Metabolism of cofactors and vitamins	ko01100//Metabolic pathways;ko01110//Biosynthesis of secondary metabolites;ko00130//Ubiquinone and other terpenoid-quinone biosynthesis	K12502;K12502;K12502	GO:0036338//viral membrane	GO:0016741//transferase activity, transferring one-carbon groups	GO:0008152//metabolic process
2	ncbi_112737287	ncbi_112737287	1.23532	0.500529	1.30336	2.05722e-103	1.53125e-98	PREDICTED: peroxisomal membrane protein 11B [Arachis ipaensis]	-	-	-	-	-	-	GO:0007031//peroxisome organization
2	ncbi_112726875	ncbi_112726875	1.79366	0.920421	0.962539	7.09333e-103	5.27978e-98	PREDICTED: chloroplast stem-loop binding protein of 41 kDa a, chloroplastic [Arachis ipaensis]	-	-	-	-	-	-	-
2	ncbi_112707069	ncbi_112707069	1.32983	0.577595	1.20311	5.14327e-102	3.82829e-97	PREDICTED: protein THYLAKOID FORMATION1, chloroplastic-like [Arachis ipaensis]	-	-	-	-	-	-	-
2	ncbi_112711970	ncbi_112711970	1.70834	0.834177	1.03417	1.5122e-101	1.12557e-96	PREDICTED: stress enhanced protein 1, chloroplastic isoform X1 [Arachis ipaensis]	-	-	-	-	-	-	-
2	ncbi_112749907	ncbi_112749907	1.10863	0.477093	1.21643	4.72733e-101	3.51869e-96	PREDICTED: tryptophan synthase beta chain 1-like [Arachis ipaensis]	Metabolism;Metabolism;Metabolism;Metabolism;Metabolism	Global and overview maps;Global and overview maps;Global and overview maps;Amino acid metabolism;Amino acid metabolism	ko01100//Metabolic pathways;ko01110//Biosynthesis of secondary metabolites;ko01230//Biosynthesis of amino acids;ko00260//Glycine, serine and threonine metabolism;ko00400//Phenylalanine, tyrosine and tryptophan biosynthesis	K01696;K01696;K01696;K01696;K01696	-	GO:0016836//hydro-lyase activity	GO:0006586//indolalkylamine metabolic process
2	ncbi_112766452	ncbi_112766452	2.89423	1.73941	0.73458	4.90236e-101	3.64898e-96	PREDICTED: 50S ribosomal protein 6, chloroplastic [Arachis ipaensis]	-	-	-	-	-	-	-
2	ncbi_112772253	ncbi_112772253	1.71387	0.935566	0.873345	1.80828e-100	1.34596e-95	PREDICTED: glutathione S-transferase 3-like [Arachis duranensis]	Metabolism	Metabolism of other amino acids	ko00480//Glutathione metabolism	K00799	-	-	-
2	ncbi_112727761	ncbi_112727761	4.57205	3.00375	0.606079	5.94346e-100	4.42389e-95	PREDICTED: metallothionein-like protein 2 [Arachis ipaensis]	-	-	-	-	-	-	-
2	ncbi_112749784	ncbi_112749784	1.22414	0.518622	1.23902	2.64243e-99	1.96684e-94	rubredoxin family protein [Phaseolus vulgaris]	-	-	-	-	-	-	-
2	ncbi_112779358	ncbi_112779358	2.31504	1.29921	0.833402	2.65458e-99	1.97588e-94	PREDICTED: CDGSH iron-sulfur domain-containing protein NEET [Arachis duranensis]	-	-	-	-	-	GO:0051536//iron-sulfur cluster binding	-
2	ncbi_112703344	ncbi_112703344	9.50467	6.92479	0.456866	4.91641e-99	3.65943e-94	PREDICTED: 60S ribosomal protein L10-like [Arachis duranensis]	Genetic Information Processing	Translation	ko03010//Ribosome	K02866	-	-	-
2	ncbi_112703206	ncbi_112703206	1.70055	0.852913	0.995528	6.80733e-99	5.0669e-94	PREDICTED: thylakoid lumenal 29 kDa protein, chloroplastic [Arachis duranensis]	Metabolism;Metabolism	Metabolism of other amino acids;Carbohydrate metabolism	ko00480//Glutathione metabolism;ko00053//Ascorbate and aldarate metabolism	K00434;K00434	GO:0031978//plastid thylakoid lumen;GO:0044434//chloroplast part	GO:0003824//catalytic activity;GO:0046906//tetrapyrrole binding	GO:0005982//starch metabolic process;GO:0006090//pyruvate metabolic process;GO:0006091//generation of precursor metabolites and energy;GO:0006739//NADP metabolic process;GO:0006779//porphyrin-containing compound biosynthetic process;GO:0006950//response to stress;GO:0009639//response to red or far red light;GO:0009886//post-embryonic morphogenesis;GO:0016072//rRNA metabolic process;GO:0019757//gl…
2	ncbi_112722727	ncbi_112722727	1.28191	0.59999	1.09528	7.31647e-99	5.44587e-94	PREDICTED: protein TIFY 3B-like [Arachis duranensis]	Environmental Information Processing	Signal transduction	ko04075//Plant hormone signal transduction	K13464	-	-	-
2	ncbi_112732729	ncbi_112732729	1.64886	0.848544	0.958404	2.29173e-98	1.7058e-93	PREDICTED: aquaporin PIP1-3 [Arachis ipaensis]	-	-	-	-	-	-	-
2	ncbi_112716273	ncbi_112716273	1.1323	0.466243	1.2801	3.24482e-98	2.41522e-93	plant/F13G24-250 protein [Medicago truncatula]	-	-	-	-	GO:0031976//plastid thylakoid;GO:0044434//chloroplast part	-	GO:0018130//heterocycle biosynthetic process;GO:0019438//aromatic compound biosynthetic process;GO:0019684//photosynthesis, light reaction;GO:0044271//cellular nitrogen compound biosynthetic process;GO:0044710//single-organism metabolic process;GO:0044763//single-organism cellular process;GO:1901362//organic cyclic compound biosynthetic process
2	ncbi_112776153	ncbi_112776153	3.4528	2.18997	0.656853	1.27801e-97	9.51262e-93	PREDICTED: ATP-dependent Clp protease proteolytic subunit 5, chloroplastic [Arachis ipaensis]	-	-	-	-	-	GO:0070011//peptidase activity, acting on L-amino acid peptides	GO:0019538//protein metabolic process
2	ncbi_112738407	ncbi_112738407	4.00536	2.56795	0.641318	2.58455e-97	1.92376e-92	PREDICTED: 50S ribosomal protein L18, chloroplastic-like [Arachis ipaensis]	Genetic Information Processing	Translation	ko03010//Ribosome	K02881	-	-	-
2	ncbi_112715878	ncbi_112715878	3.3775	2.06149	0.712264	4.59835e-97	3.42269e-92	PREDICTED: actin-7 [Arachis duranensis]	-	-	-	-	-	-	-
2	ncbi_112790411	ncbi_112790411	3.80479	2.44759	0.636454	7.50748e-97	5.58804e-92	PREDICTED: 28 kDa ribonucleoprotein, chloroplastic [Arachis duranensis]	-	-	-	-	-	-	-
2	ncbi_112776482	ncbi_112776482	5.0623	3.52557	0.521938	2.06206e-96	1.53486e-91	PREDICTED: late embryogenesis abundant protein 2 [Arachis ipaensis]	-	-	-	-	-	-	-
2	ncbi_112714306	ncbi_112714306	3.30415	2.10136	0.652952	2.48607e-96	1.85046e-91	PREDICTED: 60S ribosomal protein L18a [Arachis duranensis]	Genetic Information Processing	Translation	ko03010//Ribosome	K02882	GO:0030529//intracellular ribonucleoprotein complex	-	GO:0010467//gene expression
2	ncbi_112743849	ncbi_112743849	1.55779	0.743949	1.06622	4.75027e-96	3.53577e-91	PREDICTED: uncharacterized protein LOC107637937 [Arachis ipaensis]	-	-	-	-	-	-	-
2	ncbi_112701958	ncbi_112701958	2.00875	1.08886	0.883476	5.11618e-96	3.80813e-91	perchloric acid soluble translation inhibitor protein [Arachis hypogaea]	-	-	-	-	-	GO:0003824//catalytic activity	-
2	ncbi_112708997	ncbi_112708997	1.15084	0.487973	1.23781	5.12723e-96	3.81635e-91	PREDICTED: calcium sensing receptor, chloroplastic [Arachis duranensis]	-	-	-	-	GO:0043231//intracellular membrane-bounded organelle	GO:0031559//oxidosqualene cyclase activity	GO:0006090//pyruvate metabolic process;GO:0006633//fatty acid biosynthetic process;GO:0006694//steroid biosynthetic process;GO:0006779//porphyrin-containing compound biosynthetic process;GO:0009668//plastid membrane organization;GO:0016104//triterpenoid biosynthetic process;GO:0016109//tetraterpenoid biosynthetic process;GO:0046471//phosphatidylglycerol metabolic process;GO:0048229//gametophyte d…
2	ncbi_112764881	ncbi_112764881	1.30993	0.580223	1.17481	1.13274e-95	8.43129e-91	PREDICTED: CBS domain-containing protein CBSX3, mitochondrial-like [Arachis ipaensis]	-	-	-	-	-	GO:0017076//purine nucleotide binding;GO:0046914//transition metal ion binding	GO:0006090//pyruvate metabolic process;GO:0006970//response to osmotic stress;GO:0006996//organelle organization;GO:0010038//response to metal ion;GO:0019725//cellular homeostasis;GO:0042044//fluid transport
2	ncbi_112710410	ncbi_112710410	1.99097	1.29977	0.615214	3.79629e-95	2.82569e-90	PREDICTED: auxin-binding protein ABP20-like [Arachis duranensis]	-	-	-	-	-	-	GO:0044699//single-organism process
2	ncbi_112723208	ncbi_112723208	2.04806	1.12754	0.861081	5.24185e-95	3.90166e-90	PREDICTED: 30S ribosomal protein S1, chloroplastic-like [Arachis ipaensis]	Genetic Information Processing	Translation	ko03010//Ribosome	K02945	GO:0030529//intracellular ribonucleoprotein complex	-	-
2	ncbi_112696597	ncbi_112696597	1.14294	0.575994	0.988629	6.66281e-95	4.95933e-90	PREDICTED: UDP-glycosyltransferase 73C6-like [Arachis duranensis]	Metabolism	Metabolism of terpenoids and polyketides	ko00908//Zeatin biosynthesis	K13496	-	-	-
2	ncbi_112749756	ncbi_112749756	1.88106	1.01172	0.89474	7.20178e-95	5.3605e-90	Rieske (2Fe-2S) domain protein [Medicago truncatula]	-	-	-	-	GO:0009526//plastid envelope;GO:0031976//plastid thylakoid;GO:0044434//chloroplast part	GO:0003824//catalytic activity;GO:0051536//iron-sulfur cluster binding	GO:0044710//single-organism metabolic process
2	ncbi_112714405	ncbi_112714405	1.69055	0.874259	0.951363	7.5634e-95	5.62966e-90	PREDICTED: pyridoxal 5'-phosphate synthase subunit PDX1.3 [Arachis duranensis]	Metabolism	Metabolism of cofactors and vitamins	ko00750//Vitamin B6 metabolism	K06215	-	-	-
2	ncbi_112696754	ncbi_112696754	3.62939	2.28714	0.666184	1.26736e-94	9.43331e-90	PREDICTED: 2-Cys peroxiredoxin BAS1, chloroplastic [Lupinus angustifolius]	-	-	-	-	-	-	-
2	ncbi_112749632	ncbi_112749632	1.34746	0.611417	1.14001	1.33203e-94	9.91467e-90	PREDICTED: probable aquaporin TIP2-2 [Arachis ipaensis]	-	-	-	-	GO:0031224//intrinsic component of membrane	-	GO:0051234//establishment of localization
2	ncbi_112736718	ncbi_112736718	1.55529	0.766784	1.02029	1.73635e-94	1.29241e-89	PREDICTED: chloroplast stem-loop binding protein of 41 kDa a, chloroplastic [Arachis duranensis]	-	-	-	-	-	-	-
2	ncbi_112696114	ncbi_112696114	2.75503	1.69903	0.697359	3.11159e-94	2.31605e-89	microsomal omega-6 fatty acid desaturase [Arachis hypogaea]	Metabolism;Metabolism	Global and overview maps;Lipid metabolism	ko01212//Fatty acid metabolism;ko01040//Biosynthesis of unsaturated fatty acids	K10256;K10256	GO:0031090//organelle membrane;GO:0031224//intrinsic component of membrane	GO:0016705//oxidoreductase activity, acting on paired donors, with incorporation or reduction of molecular oxygen	GO:0006633//fatty acid biosynthetic process
2	ncbi_112764561	ncbi_112764561	2.39564	1.3643	0.812254	5.97204e-94	4.44517e-89	PREDICTED: pre-mRNA-splicing factor CWC22 homolog [Arachis ipaensis]	-	-	-	-	-	-	-
2	ncbi_112791975	ncbi_112791975	2.0414	1.11039	0.878485	6.12809e-94	4.56132e-89	nodulin-related protein 1-like [Cajanus cajan]	-	-	-	-	-	-	-
2	ncbi_112709835	ncbi_112709835	3.20666	2.07149	0.630403	1.53988e-93	1.14618e-88	PREDICTED: F-box/kelch-repeat protein At1g80440 [Arachis duranensis]	-	-	-	-	-	-	-
2	ncbi_112722247	ncbi_112722247	3.78206	2.41628	0.646384	1.93564e-93	1.44075e-88	PREDICTED: ATP synthase delta chain, chloroplastic isoform X2 [Arachis ipaensis]	Metabolism;Metabolism;Metabolism	Global and overview maps;Energy metabolism;Energy metabolism	ko01100//Metabolic pathways;ko00190//Oxidative phosphorylation;ko00195//Photosynthesis	K02113;K02113;K02113	GO:0009526//plastid envelope;GO:0031976//plastid thylakoid;GO:0044434//chloroplast part	GO:0019829//cation-transporting ATPase activity	GO:0005982//starch metabolic process;GO:0006090//pyruvate metabolic process;GO:0006605//protein targeting;GO:0006739//NADP metabolic process;GO:0006754//ATP biosynthetic process;GO:0006779//porphyrin-containing compound biosynthetic process;GO:0009620//response to fungus;GO:0009668//plastid membrane organization;GO:0009696//salicylic acid metabolic process;GO:0009755//hormone-mediated signaling p…
2	ncbi_112783800	ncbi_112783800	2.92879	1.76379	0.731626	1.97735e-93	1.4718e-88	PREDICTED: actin-7 [Arachis duranensis]	-	-	-	-	-	-	-
2	ncbi_112744639	ncbi_112744639	5.17359	3.5443	0.545664	4.50789e-93	3.35536e-88	PREDICTED: 60S ribosomal protein L30 [Glycine max]	Genetic Information Processing	Translation	ko03010//Ribosome	K02908	GO:0030529//intracellular ribonucleoprotein complex	-	GO:0010467//gene expression
2	ncbi_112734945	ncbi_112734945	2.28	1.30635	0.803494	8.91141e-93	6.63303e-88	PREDICTED: mitochondrial dicarboxylate/tricarboxylate transporter DTC [Arachis ipaensis]	-	-	-	-	GO:0005911//cell-cell junction;GO:0009526//plastid envelope;GO:0019866//organelle inner membrane;GO:0030312//external encapsulating structure;GO:0031224//intrinsic component of membrane	GO:0046943//carboxylic acid transmembrane transporter activity	GO:0006006//glucose metabolic process;GO:0006090//pyruvate metabolic process;GO:0006842//tricarboxylic acid transport;GO:0010038//response to metal ion;GO:0045333//cellular respiration
2	ncbi_112705890	ncbi_112705890	1.21218	0.52398	1.21002	1.39827e-92	1.04077e-87	PREDICTED: protein phosphatase 2C 57 isoform X1 [Arachis duranensis]	-	-	-	-	-	-	-
2	ncbi_112752957	ncbi_112752957	3.93797	2.50308	0.653749	1.71299e-92	1.27503e-87	PREDICTED: 40S ribosomal protein S13 [Vigna radiata var. radiata] [Vigna radiata]	Genetic Information Processing	Translation	ko03010//Ribosome	K02953	GO:0030529//intracellular ribonucleoprotein complex	-	GO:0010467//gene expression
2	ncbi_112714826	ncbi_112714826	1.8016	1.00612	0.840478	4.28841e-92	3.19199e-87	PREDICTED: classical arabinogalactan protein 1-like [Arachis duranensis]	-	-	-	-	-	-	-
2	ncbi_112736299	ncbi_112736299	6.36142	4.40007	0.531824	9.74477e-92	7.25332e-87	PREDICTED: elongation factor Tu, chloroplastic [Arachis ipaensis]	Organismal Systems	Environmental adaptation	ko04626//Plant-pathogen interaction	K02358	-	-	-
2	ncbi_112780088	ncbi_112780088	2.63917	1.60438	0.71807	1.82073e-91	1.35522e-86	PREDICTED: aquaporin PIP2-2 [Arachis ipaensis]	-	-	-	-	-	-	-
2	ncbi_112789211	ncbi_112789211	2.60403	1.5972	0.705201	2.92061e-91	2.1739e-86	PREDICTED: peptidyl-prolyl cis-trans isomerase-like [Arachis duranensis]	-	-	-	-	-	-	-
2	ncbi_112745427	ncbi_112745427	3.81332	2.52136	0.596845	1.15733e-90	8.61438e-86	PREDICTED: magnesium-chelatase subunit ChlH, chloroplastic [Arachis ipaensis]	Metabolism;Metabolism;Metabolism	Global and overview maps;Global and overview maps;Metabolism of cofactors and vitamins	ko01100//Metabolic pathways;ko01110//Biosynthesis of secondary metabolites;ko00860//Porphyrin and chlorophyll metabolism	K03403;K03403;K03403	-	GO:0051003//ligase activity, forming nitrogen-metal bonds, forming coordination complexes	GO:0006779//porphyrin-containing compound biosynthetic process
2	ncbi_112775220	ncbi_112775220	1.46094	0.723286	1.01426	1.4596e-90	1.08642e-85	PREDICTED: uncharacterized protein LOC107617971 [Arachis ipaensis]	-	-	-	-	-	-	-
2	ncbi_112790550	ncbi_112790550	4.49048	3.05917	0.553729	1.72357e-90	1.2829e-85	PREDICTED: 20 kDa chaperonin, chloroplastic-like [Arachis duranensis]	-	-	-	-	GO:0005576//extracellular region;GO:0009526//plastid envelope;GO:0009532//plastid stroma;GO:0044434//chloroplast part	GO:0032550//purine ribonucleoside binding;GO:0046914//transition metal ion binding	GO:0000097//sulfur amino acid biosynthetic process;GO:0003006//developmental process involved in reproduction;GO:0006006//glucose metabolic process;GO:0006090//pyruvate metabolic process;GO:0006970//response to osmotic stress;GO:0009657//plastid organization;GO:0044267//cellular protein metabolic process;GO:2000379//positive regulation of reactive oxygen species metabolic process
2	ncbi_112701761	ncbi_112701761	1.1506	0.483509	1.25077	1.90268e-90	1.41622e-85	PREDICTED: glucose-1-phosphate adenylyltransferase small subunit 2, chloroplastic [Arachis duranensis]	Metabolism;Metabolism;Metabolism;Metabolism	Global and overview maps;Global and overview maps;Carbohydrate metabolism;Carbohydrate metabolism	ko01100//Metabolic pathways;ko01110//Biosynthesis of secondary metabolites;ko00500//Starch and sucrose metabolism;ko00520//Amino sugar and nucleotide sugar metabolism	K00975;K00975;K00975;K00975	GO:0009536//plastid	GO:0070566//adenylyltransferase activity	GO:0005977//glycogen metabolic process;GO:0005982//starch metabolic process
2	ncbi_112707403	ncbi_112707403	3.07502	1.94477	0.660997	9.39534e-90	6.99323e-85	PREDICTED: thioredoxin M4, chloroplastic [Arachis duranensis]	-	-	-	-	-	-	-
2	ncbi_112797457	ncbi_112797457	1.43476	0.682658	1.07157	1.16486e-89	8.67037e-85	Rubredoxin-1 [Glycine soja]	-	-	-	-	-	-	-
2	ncbi_112706704	ncbi_112706704	1.2965	0.609327	1.08934	1.49727e-88	1.11446e-83	PREDICTED: outer envelope pore protein 16, chloroplastic isoform X1 [Arachis duranensis]	-	-	-	-	GO:0031224//intrinsic component of membrane	-	-
2	ncbi_112782788	ncbi_112782788	2.5002	1.57554	0.666198	1.75233e-88	1.30431e-83	PREDICTED: 30S ribosomal protein S5, chloroplastic [Arachis ipaensis]	Genetic Information Processing	Translation	ko03010//Ribosome	K02988	GO:0009532//plastid stroma;GO:0031976//plastid thylakoid;GO:0044391//ribosomal subunit;GO:0044434//chloroplast part	GO:0003723//RNA binding;GO:0005198//structural molecule activity	GO:0006605//protein targeting;GO:0009617//response to bacterium;GO:0010467//gene expression
2	ncbi_112751522	ncbi_112751522	2.40181	1.60532	0.581263	3.87908e-88	2.88731e-83	PREDICTED: miraculin-like [Arachis ipaensis]	-	-	-	-	-	-	GO:0010466//negative regulation of peptidase activity
2	ncbi_112802622	ncbi_112802622	1.5233	0.764466	0.994672	4.14359e-88	3.0842e-83	PREDICTED: uncharacterized protein LOC107491335 [Arachis duranensis]	-	-	-	-	-	-	-
2	ncbi_112697663	ncbi_112697663	1.90616	1.06894	0.834493	5.47191e-88	4.07291e-83	PREDICTED: glycine dehydrogenase (decarboxylating), mitochondrial [Arachis duranensis]	Metabolism;Metabolism;Metabolism;Metabolism;Metabolism	Global and overview maps;Global and overview maps;Global and overview maps;Carbohydrate metabolism;Amino acid metabolism	ko01100//Metabolic pathways;ko01110//Biosynthesis of secondary metabolites;ko01200//Carbon metabolism;ko00630//Glyoxylate and dicarboxylate metabolism;ko00260//Glycine, serine and threonine metabolism	K00281;K00281;K00281;K00281;K00281	-	GO:0016642//oxidoreductase activity, acting on the CH-NH2 group of donors, disulfide as acceptor;GO:0043168//anion binding	GO:0006544//glycine metabolic process
2	ncbi_112733537	ncbi_112733537	2.36147	1.36428	0.791544	7.1843e-88	5.34749e-83	PREDICTED: triose phosphate/phosphate translocator, chloroplastic isoform X1 [Arachis ipaensis]	-	-	-	-	GO:0031224//intrinsic component of membrane	-	GO:0051234//establishment of localization
2	ncbi_112790658	ncbi_112790658	6.02672	4.33115	0.476622	7.79378e-88	5.80114e-83	PREDICTED: 60S ribosomal protein L32-1 [Arachis duranensis]	Genetic Information Processing	Translation	ko03010//Ribosome	K02912	GO:0030529//intracellular ribonucleoprotein complex	-	GO:0010467//gene expression
2	ncbi_112733249	ncbi_112733249	1.22416	0.532509	1.20092	1.74995e-87	1.30254e-82	PREDICTED: uncharacterized protein LOC107631131 isoform X1 [Arachis ipaensis]	-	-	-	-	-	-	-
2	ncbi_112734660	ncbi_112734660	1.72602	0.928216	0.894914	1.88292e-87	1.40151e-82	PREDICTED: peptidyl-prolyl cis-trans isomerase FKBP13, chloroplastic [Arachis ipaensis]	-	-	-	-	GO:0031978//plastid thylakoid lumen	GO:0016859//cis-trans isomerase activity	GO:0006090//pyruvate metabolic process;GO:0006633//fatty acid biosynthetic process;GO:0006779//porphyrin-containing compound biosynthetic process;GO:0009886//post-embryonic morphogenesis;GO:0016109//tetraterpenoid biosynthetic process;GO:0044267//cellular protein metabolic process
2	ncbi_112737755	ncbi_112737755	3.11374	1.94931	0.675685	1.89122e-87	1.40769e-82	PREDICTED: ketol-acid reductoisomerase, chloroplastic-like [Arachis ipaensis]	Metabolism;Metabolism;Metabolism;Metabolism;Metabolism;Metabolism	Global and overview maps;Global and overview maps;Global and overview maps;Global and overview maps;Metabolism of cofactors and vitamins;Amino acid metabolism	ko01100//Metabolic pathways;ko01110//Biosynthesis of secondary metabolites;ko01230//Biosynthesis of amino acids;ko01210//2-Oxocarboxylic acid metabolism;ko00770//Pantothenate and CoA biosynthesis;ko00290//Valine, leucine and isoleucine biosynthesis	K00053;K00053;K00053;K00053;K00053;K00053	GO:0005576//extracellular region;GO:0009526//plastid envelope;GO:0009532//plastid stroma;GO:0030312//external encapsulating structure	GO:0016614//oxidoreductase activity, acting on CH-OH group of donors;GO:0046914//transition metal ion binding;GO:0048037//cofactor binding	GO:0006006//glucose metabolic process;GO:0006090//pyruvate metabolic process;GO:0006163//purine nucleotide metabolic process;GO:0006549//isoleucine metabolic process;GO:0006573//valine metabolic process;GO:0006970//response to osmotic stress;GO:0008652//cellular amino acid biosynthetic process
2	ncbi_112784323	ncbi_112784323	9.54729	7.34241	0.378838	2.8178e-87	2.09737e-82	PREDICTED: uncharacterized protein LOC107624174 [Arachis ipaensis]	-	-	-	-	-	-	-
2	ncbi_112755922	ncbi_112755922	1.72349	0.930546	0.889187	7.21764e-87	5.37231e-82	PREDICTED: glycine dehydrogenase (decarboxylating), mitochondrial [Arachis ipaensis]	Metabolism;Metabolism;Metabolism;Metabolism;Metabolism	Global and overview maps;Global and overview maps;Global and overview maps;Carbohydrate metabolism;Amino acid metabolism	ko01100//Metabolic pathways;ko01110//Biosynthesis of secondary metabolites;ko01200//Carbon metabolism;ko00630//Glyoxylate and dicarboxylate metabolism;ko00260//Glycine, serine and threonine metabolism	K00281;K00281;K00281;K00281;K00281	-	GO:0016642//oxidoreductase activity, acting on the CH-NH2 group of donors, disulfide as acceptor;GO:0043168//anion binding	GO:0006544//glycine metabolic process
2	ncbi_112707049	ncbi_112707049	1.36039	0.68351	0.992983	1.92941e-86	1.43612e-81	PREDICTED: protein TIFY 3B-like [Arachis duranensis]	Environmental Information Processing	Signal transduction	ko04075//Plant hormone signal transduction	K13464	-	-	-
2	ncbi_112771392	ncbi_112771392	2.71897	1.67942	0.695097	2.78491e-86	2.07289e-81	PREDICTED: peroxiredoxin-2E, chloroplastic [Arachis ipaensis]	-	-	-	-	-	GO:0003824//catalytic activity;GO:0016209//antioxidant activity	GO:0044710//single-organism metabolic process
2	ncbi_112762528	ncbi_112762528	1.73118	0.913798	0.921806	4.19535e-86	3.12272e-81	PREDICTED: uroporphyrinogen decarboxylase [Arachis ipaensis]	Metabolism;Metabolism;Metabolism	Global and overview maps;Global and overview maps;Metabolism of cofactors and vitamins	ko01100//Metabolic pathways;ko01110//Biosynthesis of secondary metabolites;ko00860//Porphyrin and chlorophyll metabolism	K01599;K01599;K01599	GO:0009526//plastid envelope;GO:0009532//plastid stroma	GO:0016830//carbon-carbon lyase activity	GO:0006779//porphyrin-containing compound biosynthetic process
2	ncbi_112795836	ncbi_112795836	6.80456	4.86389	0.484392	4.63983e-86	3.45357e-81	PREDICTED: 40S ribosomal protein S15a-1 [Arachis duranensis]	Genetic Information Processing	Translation	ko03010//Ribosome	K02957	GO:0030529//intracellular ribonucleoprotein complex	-	GO:0010467//gene expression
2	ncbi_112769168	ncbi_112769168	2.71117	1.65106	0.715523	2.00671e-85	1.49366e-80	PREDICTED: 60S ribosomal protein L23a-like [Arachis duranensis]	Genetic Information Processing	Translation	ko03010//Ribosome	K02893	GO:0030529//intracellular ribonucleoprotein complex	GO:0005198//structural molecule activity	GO:0010467//gene expression
2	ncbi_112750217	ncbi_112750217	1.17212	0.518922	1.17553	3.58938e-85	2.67168e-80	NAD(P)-linked oxidoreductase-like protein [Medicago truncatula]	-	-	-	-	GO:0031976//plastid thylakoid;GO:0044434//chloroplast part	-	GO:0044237//cellular metabolic process
2	ncbi_112705655	ncbi_112705655	2.78867	1.74545	0.675982	6.12126e-85	4.55624e-80	PREDICTED: pre-mRNA-splicing factor CWC22 homolog [Arachis duranensis]	-	-	-	-	-	-	-
2	ncbi_112705704	ncbi_112705704	3.0747	1.93296	0.669639	7.79103e-85	5.7991e-80	PREDICTED: catalase isozyme 1 [Arachis duranensis]	Metabolism;Metabolism;Environmental Information Processing;Cellular Processes;Metabolism;Metabolism	Global and overview maps;Global and overview maps;Signal transduction;Transport and catabolism;Carbohydrate metabolism;Amino acid metabolism	ko01110//Biosynthesis of secondary metabolites;ko01200//Carbon metabolism;ko04016//MAPK signaling pathway - plant;ko04146//Peroxisome;ko00630//Glyoxylate and dicarboxylate metabolism;ko00380//Tryptophan metabolism	K03781;K03781;K03781;K03781;K03781;K03781	GO:0005840//ribosome;GO:0009526//plastid envelope;GO:0030312//external encapsulating structure;GO:0042579//microbody	GO:0003824//catalytic activity;GO:0016209//antioxidant activity;GO:0046906//tetrapyrrole binding;GO:0046914//transition metal ion binding	GO:0006950//response to stress;GO:0042743//hydrogen peroxide metabolic process;GO:0044710//single-organism metabolic process
2	ncbi_112798116	ncbi_112798116	1.22274	0.568478	1.10494	1.57021e-84	1.16876e-79	PREDICTED: plastidal glycolate/glycerate translocator 1, chloroplastic-like [Arachis duranensis]	-	-	-	-	-	-	-
2	ncbi_112790629	ncbi_112790629	3.39371	2.21057	0.618444	2.12773e-84	1.58373e-79	PREDICTED: 50S ribosomal protein L18, chloroplastic-like [Arachis ipaensis]	Genetic Information Processing	Translation	ko03010//Ribosome	K02881	-	-	-
2	ncbi_112754295	ncbi_112754295	1.30856	0.754519	0.794353	4.64744e-84	3.45923e-79	PREDICTED: UDP-glycosyltransferase 73C6-like [Arachis ipaensis]	Metabolism	Metabolism of terpenoids and polyketides	ko00908//Zeatin biosynthesis	K13496	-	-	-
2	ncbi_112703447	ncbi_112703447	6.70226	4.94666	0.438194	1.31119e-83	9.75954e-79	PREDICTED: probable glutathione S-transferase [Arachis duranensis]	Metabolism	Metabolism of other amino acids	ko00480//Glutathione metabolism	K00799	-	GO:0016765//transferase activity, transferring alkyl or aryl (other than methyl) groups	-
2	ncbi_112710651	ncbi_112710651	4.57254	3.13912	0.542635	7.91006e-83	5.8877e-78	PREDICTED: DEAD-box ATP-dependent RNA helicase 3, chloroplastic-like [Arachis duranensis]	-	-	-	-	-	-	-
2	ncbi_112714954	ncbi_112714954	1.1365	0.498245	1.18967	9.79067e-83	7.28749e-78	PREDICTED: probable plastid-lipid-associated protein 4, chloroplastic [Arachis duranensis]	-	-	-	-	-	-	-
2	ncbi_112738161	ncbi_112738161	2.81246	1.7881	0.653408	2.0974e-82	1.56115e-77	PREDICTED: 50S ribosomal protein L3, chloroplastic-like [Arachis ipaensis]	Genetic Information Processing	Translation	ko03010//Ribosome	K02906	GO:0009526//plastid envelope;GO:0009532//plastid stroma;GO:0030529//intracellular ribonucleoprotein complex	GO:0003723//RNA binding;GO:0005198//structural molecule activity	GO:0006090//pyruvate metabolic process;GO:0006605//protein targeting;GO:0006779//porphyrin-containing compound biosynthetic process;GO:0010467//gene expression;GO:0016072//rRNA metabolic process;GO:0043623//cellular protein complex assembly
2	ncbi_112764307	ncbi_112764307	2.54875	1.58737	0.683147	5.63653e-82	4.19544e-77	PREDICTED: catalase isozyme 1-like [Arachis ipaensis]	Metabolism;Metabolism;Environmental Information Processing;Cellular Processes;Metabolism;Metabolism	Global and overview maps;Global and overview maps;Signal transduction;Transport and catabolism;Carbohydrate metabolism;Amino acid metabolism	ko01110//Biosynthesis of secondary metabolites;ko01200//Carbon metabolism;ko04016//MAPK signaling pathway - plant;ko04146//Peroxisome;ko00630//Glyoxylate and dicarboxylate metabolism;ko00380//Tryptophan metabolism	K03781;K03781;K03781;K03781;K03781;K03781	GO:0005840//ribosome;GO:0009526//plastid envelope;GO:0030312//external encapsulating structure;GO:0042579//microbody	GO:0003824//catalytic activity;GO:0016209//antioxidant activity;GO:0046906//tetrapyrrole binding;GO:0046914//transition metal ion binding	GO:0006950//response to stress;GO:0042743//hydrogen peroxide metabolic process;GO:0044710//single-organism metabolic process
2	ncbi_112782835	ncbi_112782835	4.4574	3.02645	0.558577	7.20149e-82	5.36029e-77	PREDICTED: 60S ribosomal protein L18a [Arachis ipaensis]	Genetic Information Processing	Translation	ko03010//Ribosome	K02882	GO:0030529//intracellular ribonucleoprotein complex	-	GO:0010467//gene expression
2	ncbi_112710039	ncbi_112710039	4.67026	3.21799	0.537342	9.7434e-82	7.25231e-77	PREDICTED: 60S ribosomal protein L28-2-like [Arachis duranensis]	Genetic Information Processing	Translation	ko03010//Ribosome	K02903	GO:0030529//intracellular ribonucleoprotein complex	-	GO:0010467//gene expression
2	ncbi_112702679	ncbi_112702679	1.2715	0.755791	0.750468	1.49616e-81	1.11364e-76	PREDICTED: expansin-A10-like [Arachis duranensis]	-	-	-	-	GO:0030312//external encapsulating structure	-	GO:0071555//cell wall organization
2	ncbi_112715521	ncbi_112715521	4.08557	2.7423	0.57515	2.01845e-81	1.50239e-76	PREDICTED: 60S ribosomal protein L13-1 [Arachis duranensis]	Genetic Information Processing	Translation	ko03010//Ribosome	K02873	GO:0030529//intracellular ribonucleoprotein complex	-	GO:0010467//gene expression
2	ncbi_112705885	ncbi_112705885	1.48967	0.760936	0.96915	2.28196e-81	1.69853e-76	PREDICTED: thylakoid lumenal 17.4 kDa protein, chloroplastic [Arachis duranensis]	-	-	-	-	-	-	-
2	ncbi_112710232	ncbi_112710232	3.21186	2.14416	0.582994	2.59727e-81	1.93322e-76	PREDICTED: 50S ribosomal protein L4, chloroplastic [Arachis duranensis]	Genetic Information Processing	Translation	ko03010//Ribosome	K02926	-	-	-
2	ncbi_112797380	ncbi_112797380	1.58079	0.854432	0.88761	6.61359e-81	4.92269e-76	PREDICTED: peroxisomal membrane protein 11D [Arachis duranensis]	-	-	-	-	-	-	GO:0007031//peroxisome organization
2	ncbi_112705283	ncbi_112705283	2.29855	1.37063	0.745881	9.33874e-81	6.9511e-76	PREDICTED: 40S ribosomal protein S15a-1 [Arachis duranensis]	Genetic Information Processing	Translation	ko03010//Ribosome	K02957	GO:0030529//intracellular ribonucleoprotein complex	-	GO:0010467//gene expression
2	ncbi_112766086	ncbi_112766086	1.6257	0.897643	0.856844	1.23219e-80	9.17159e-76	PREDICTED: trigger factor-like protein TIG, Chloroplastic [Arachis ipaensis]	-	-	-	-	GO:0009526//plastid envelope;GO:0009532//plastid stroma	GO:0016859//cis-trans isomerase activity	GO:0005982//starch metabolic process;GO:0006090//pyruvate metabolic process;GO:0008104//protein localization;GO:0009451//RNA modification;GO:0009658//chloroplast organization;GO:0009668//plastid membrane organization;GO:0009886//post-embryonic morphogenesis;GO:0016109//tetraterpenoid biosynthetic process;GO:0018208//peptidyl-proline modification
2	ncbi_112797519	ncbi_112797519	2.79794	1.7665	0.663471	1.49038e-80	1.10934e-75	PREDICTED: 50S ribosomal protein L5, chloroplastic [Arachis duranensis]	Genetic Information Processing	Translation	ko03010//Ribosome	K02931	GO:0005840//ribosome;GO:0009526//plastid envelope;GO:0009532//plastid stroma	GO:0003723//RNA binding;GO:0005198//structural molecule activity	GO:0000097//sulfur amino acid biosynthetic process;GO:0006090//pyruvate metabolic process;GO:0010467//gene expression
2	ncbi_112788898	ncbi_112788898	1.37886	0.667125	1.04744	1.59569e-80	1.18772e-75	PREDICTED: membrane-associated 30 kDa protein, chloroplastic isoform X1 [Arachis duranensis]	-	-	-	-	GO:0000229//cytoplasmic chromosome;GO:0009528//plastid inner membrane;GO:0009532//plastid stroma;GO:0031976//plastid thylakoid;GO:0044434//chloroplast part	-	GO:0009668//plastid membrane organization
2	ncbi_112758592	ncbi_112758592	1.63015	0.857252	0.92721	2.15782e-80	1.60613e-75	PREDICTED: chlorophyll a-b binding protein 7, chloroplastic-like [Arachis ipaensis]	Metabolism	Energy metabolism	ko00196//Photosynthesis - antenna proteins	K08908	-	-	-
2	ncbi_112702648	ncbi_112702648	1.32896	0.650428	1.03084	2.7656e-80	2.05852e-75	PREDICTED: CBS domain-containing protein CBSX3, mitochondrial-like [Arachis ipaensis]	-	-	-	-	-	GO:0017076//purine nucleotide binding;GO:0046914//transition metal ion binding	GO:0006090//pyruvate metabolic process;GO:0006970//response to osmotic stress;GO:0006996//organelle organization;GO:0010038//response to metal ion;GO:0019725//cellular homeostasis;GO:0042044//fluid transport
2	ncbi_112766755	ncbi_112766755	1.08166	0.485803	1.1548	4.71514e-80	3.50962e-75	PREDICTED: photosystem I chlorophyll a/b-binding protein 5, chloroplastic [Arachis ipaensis]	Metabolism	Energy metabolism	ko00196//Photosynthesis - antenna proteins	K08911	GO:0009522//photosystem I;GO:0031224//intrinsic component of membrane;GO:0044434//chloroplast part	GO:0043169//cation binding;GO:0046906//tetrapyrrole binding	GO:0006464//cellular protein modification process;GO:0009668//plastid membrane organization;GO:0009765//photosynthesis, light harvesting;GO:0043623//cellular protein complex assembly
2	ncbi_112732407	ncbi_112732407	1.92278	1.0775	0.835501	5.04346e-80	3.754e-75	PREDICTED: 30S ribosomal protein S6 alpha, chloroplastic [Arachis ipaensis]	Genetic Information Processing	Translation	ko03010//Ribosome	K02990	GO:0030529//intracellular ribonucleoprotein complex	GO:0003723//RNA binding	GO:0010467//gene expression
2	ncbi_112712595	ncbi_112712595	2.94787	1.93145	0.609989	7.39026e-80	5.50079e-75	PREDICTED: aquaporin PIP2-2 [Arachis duranensis]	-	-	-	-	-	-	-
2	ncbi_112737016	ncbi_112737016	4.831	3.45846	0.48219	8.33799e-80	6.20622e-75	PREDICTED: senescence/dehydration-associated protein At4g35985, chloroplastic-like [Lupinus angustifolius]	Cellular Processes	Transport and catabolism	ko04144//Endocytosis	K19366	-	-	-
2	ncbi_112712566	ncbi_112712566	1.92938	1.06509	0.857156	1.18949e-79	8.85375e-75	PREDICTED: glutamyl-tRNA(Gln) amidotransferase subunit C, chloroplastic/mitochondrial-like [Arachis ipaensis]	Metabolism;Genetic Information Processing	Global and overview maps;Translation	ko01100//Metabolic pathways;ko00970//Aminoacyl-tRNA biosynthesis	K02435;K02435	-	-	-
2	ncbi_112740765	ncbi_112740765	2.47143	1.59151	0.634948	1.69495e-79	1.2616e-74	PREDICTED: protein TIFY 10A [Arachis ipaensis]	Environmental Information Processing	Signal transduction	ko04075//Plant hormone signal transduction	K13464	-	-	-
2	ncbi_112776079	ncbi_112776079	3.47432	2.3167	0.584656	3.18766e-79	2.37267e-74	PREDICTED: LOW QUALITY PROTEIN: 50S ribosomal protein L4, chloroplastic [Arachis ipaensis]	Genetic Information Processing	Translation	ko03010//Ribosome	K02926	-	-	-
2	ncbi_112737116	ncbi_112737116	3.50795	2.35888	0.572525	5.26243e-79	3.91698e-74	PREDICTED: peptidyl-prolyl cis-trans isomerase-like [Arachis ipaensis]	-	-	-	-	-	-	-
2	ncbi_112734040	ncbi_112734040	1.33326	0.652727	1.0304	7.43644e-79	5.53517e-74	PREDICTED: single-stranded DNA-binding protein WHY1, chloroplastic-like isoform X2 [Arachis ipaensis]	-	-	-	-	-	-	-
2	ncbi_112783226	ncbi_112783226	1.12622	0.547053	1.04174	8.77644e-79	6.53257e-74	Polycomb complex protein BMI-1 [Glycine soja]	-	-	-	-	-	GO:0043169//cation binding	-
2	ncbi_112720025	ncbi_112720025	1.52734	0.778524	0.972203	1.17418e-78	8.73976e-74	PREDICTED: uncharacterized protein LOC107608346 [Arachis ipaensis]	-	-	-	-	-	-	-
2	ncbi_112722177	ncbi_112722177	1.78669	1.02424	0.802732	5.61095e-78	4.1764e-73	PREDICTED: 28 kDa ribonucleoprotein, chloroplastic [Arachis ipaensis]	-	-	-	-	-	-	-
2	ncbi_112783554	ncbi_112783554	1.37741	0.694764	0.987368	2.10109e-77	1.5639e-72	PREDICTED: magnesium-chelatase subunit ChlI, chloroplastic-like [Arachis ipaensis]	Metabolism;Metabolism;Metabolism	Global and overview maps;Global and overview maps;Metabolism of cofactors and vitamins	ko01100//Metabolic pathways;ko01110//Biosynthesis of secondary metabolites;ko00860//Porphyrin and chlorophyll metabolism	K03405;K03405;K03405	-	GO:0032550//purine ribonucleoside binding;GO:0051003//ligase activity, forming nitrogen-metal bonds, forming coordination complexes	GO:0006779//porphyrin-containing compound biosynthetic process
2	ncbi_112764482	ncbi_112764482	3.48975	2.31873	0.589791	1.02168e-76	7.60466e-72	PREDICTED: 40S ribosomal protein S4-1 [Arachis duranensis]	Genetic Information Processing	Translation	ko03010//Ribosome	K02987	-	-	-
2	ncbi_112722894	ncbi_112722894	1.09753	0.513501	1.09582	1.09924e-76	8.18197e-72	lactoylglutathione lyase [Phaseolus vulgaris]	Metabolism	Carbohydrate metabolism	ko00620//Pyruvate metabolism	K01759	-	-	-
2	ncbi_112794539	ncbi_112794539	1.41598	0.738838	0.938471	1.66773e-76	1.24134e-71	PREDICTED: uncharacterized protein LOC107474227 [Arachis duranensis]	-	-	-	-	-	-	-
2	ncbi_112772584	ncbi_112772584	3.17287	2.1185	0.582742	1.87425e-76	1.39506e-71	PREDICTED: 60S ribosomal protein L28-1-like [Arachis duranensis]	Genetic Information Processing	Translation	ko03010//Ribosome	K02903	-	-	-
2	ncbi_112715908	ncbi_112715908	2.26506	1.41466	0.679094	2.13012e-76	1.58551e-71	PREDICTED: 50S ribosomal protein L27, chloroplastic-like [Arachis ipaensis]	Genetic Information Processing	Translation	ko03010//Ribosome	K02899	GO:0030529//intracellular ribonucleoprotein complex	-	GO:0010467//gene expression
2	ncbi_112734767	ncbi_112734767	1.27645	0.676515	0.915944	3.84627e-76	2.86289e-71	PREDICTED: protein TIFY 5A-like [Arachis ipaensis]	-	-	-	-	-	-	-
2	ncbi_112711730	ncbi_112711730	1.11787	0.511632	1.12758	4.66165e-76	3.4698e-71	PREDICTED: CDGSH iron-sulfur domain-containing protein NEET [Arachis duranensis]	-	-	-	-	-	GO:0051536//iron-sulfur cluster binding	-
2	ncbi_112764308	ncbi_112764308	1.51706	0.83704	0.857912	8.88628e-76	6.61433e-71	PREDICTED: catalase-like [Arachis ipaensis]	Metabolism;Metabolism;Environmental Information Processing;Cellular Processes;Metabolism;Metabolism	Global and overview maps;Global and overview maps;Signal transduction;Transport and catabolism;Carbohydrate metabolism;Amino acid metabolism	ko01110//Biosynthesis of secondary metabolites;ko01200//Carbon metabolism;ko04016//MAPK signaling pathway - plant;ko04146//Peroxisome;ko00630//Glyoxylate and dicarboxylate metabolism;ko00380//Tryptophan metabolism	K03781;K03781;K03781;K03781;K03781;K03781	GO:0005840//ribosome;GO:0009526//plastid envelope;GO:0030312//external encapsulating structure;GO:0042579//microbody	GO:0003824//catalytic activity;GO:0016209//antioxidant activity;GO:0046906//tetrapyrrole binding;GO:0046914//transition metal ion binding	GO:0006950//response to stress;GO:0042743//hydrogen peroxide metabolic process;GO:0044710//single-organism metabolic process
2	ncbi_112738365	ncbi_112738365	3.20177	2.14693	0.576594	5.80942e-75	4.32413e-70	PREDICTED: protein TIFY 10A-like [Arachis ipaensis]	Environmental Information Processing	Signal transduction	ko04075//Plant hormone signal transduction	K13464	-	-	-
2	ncbi_112782658	ncbi_112782658	2.46242	1.56406	0.654781	2.13845e-74	1.59171e-69	PREDICTED: 50S ribosomal protein L3, chloroplastic-like [Arachis ipaensis]	Genetic Information Processing	Translation	ko03010//Ribosome	K02906	GO:0009526//plastid envelope;GO:0009532//plastid stroma;GO:0030529//intracellular ribonucleoprotein complex	GO:0003723//RNA binding;GO:0005198//structural molecule activity	GO:0006090//pyruvate metabolic process;GO:0006605//protein targeting;GO:0006779//porphyrin-containing compound biosynthetic process;GO:0010467//gene expression;GO:0016072//rRNA metabolic process;GO:0043623//cellular protein complex assembly
2	ncbi_112749825	ncbi_112749825	1.22514	0.589391	1.05565	4.4167e-74	3.28748e-69	PREDICTED: uncharacterized protein LOC107643204 isoform X1 [Arachis ipaensis]	-	-	-	-	-	-	-
2	ncbi_112723466	ncbi_112723466	2.80562	1.84186	0.607154	1.36172e-73	1.01357e-68	PREDICTED: 50S ribosomal protein L35, chloroplastic [Arachis ipaensis]	Genetic Information Processing	Translation	ko03010//Ribosome	K02916	GO:0030529//intracellular ribonucleoprotein complex	-	-
2	ncbi_112777487	ncbi_112777487	3.49843	2.37949	0.556059	1.84545e-73	1.37363e-68	PREDICTED: 60S ribosomal protein L30-like [Arachis ipaensis]	Genetic Information Processing	Translation	ko03010//Ribosome	K02908	GO:0030529//intracellular ribonucleoprotein complex	-	GO:0010467//gene expression
2	ncbi_112696383	ncbi_112696383	1.87496	1.13026	0.730197	2.07327e-73	1.5432e-68	PREDICTED: protein TIFY 10A-like isoform X2 [Arachis duranensis]	Environmental Information Processing	Signal transduction	ko04075//Plant hormone signal transduction	K13464	-	-	-
2	ncbi_112775179	ncbi_112775179	1.6676	0.904571	0.882468	2.59735e-73	1.93329e-68	PREDICTED: glutamyl-tRNA(Gln) amidotransferase subunit C, chloroplastic/mitochondrial-like [Arachis ipaensis]	Metabolism;Genetic Information Processing	Global and overview maps;Translation	ko01100//Metabolic pathways;ko00970//Aminoacyl-tRNA biosynthesis	K02435;K02435	-	-	-
2	ncbi_112792405	ncbi_112792405	1.47337	0.789642	0.899845	1.10342e-72	8.21306e-68	PREDICTED: ATP-dependent zinc metalloprotease FTSH 2, chloroplastic-like [Arachis duranensis]	-	-	-	-	-	-	-
2	ncbi_112790300	ncbi_112790300	1.82642	1.09672	0.735816	1.77093e-72	1.31816e-67	PREDICTED: 50S ribosomal protein L3, chloroplastic-like [Arachis duranensis]	Genetic Information Processing	Translation	ko03010//Ribosome	K02906	GO:0009526//plastid envelope;GO:0009532//plastid stroma;GO:0030529//intracellular ribonucleoprotein complex	GO:0003723//RNA binding;GO:0005198//structural molecule activity	GO:0006090//pyruvate metabolic process;GO:0006605//protein targeting;GO:0006779//porphyrin-containing compound biosynthetic process;GO:0010467//gene expression;GO:0016072//rRNA metabolic process;GO:0043623//cellular protein complex assembly
2	ncbi_112775473	ncbi_112775473	5.04564	3.74921	0.428449	3.76425e-72	2.80185e-67	PREDICTED: F-box/kelch-repeat protein At1g80440-like [Arachis ipaensis]	-	-	-	-	-	-	-
2	ncbi_112779663	ncbi_112779663	1.65745	1.00647	0.719658	1.20178e-71	8.94522e-67	germin-like protein 11 [Arachis hypogaea]	-	-	-	-	GO:0005576//extracellular region	GO:0046914//transition metal ion binding	GO:0006873//cellular ion homeostasis;GO:0009886//post-embryonic morphogenesis;GO:0030001//metal ion transport
2	ncbi_112738369	ncbi_112738369	2.80532	1.81324	0.629597	2.51081e-71	1.86887e-66	PREDICTED: 20 kDa chaperonin, chloroplastic-like [Arachis ipaensis]	-	-	-	-	GO:0005576//extracellular region;GO:0009526//plastid envelope;GO:0009532//plastid stroma;GO:0044434//chloroplast part	GO:0032550//purine ribonucleoside binding;GO:0046914//transition metal ion binding	GO:0000097//sulfur amino acid biosynthetic process;GO:0003006//developmental process involved in reproduction;GO:0006006//glucose metabolic process;GO:0006090//pyruvate metabolic process;GO:0006970//response to osmotic stress;GO:0009657//plastid organization;GO:0044267//cellular protein metabolic process;GO:2000379//positive regulation of reactive oxygen species metabolic process
2	ncbi_112777307	ncbi_112777307	2.10078	1.40222	0.583216	3.08477e-71	2.29609e-66	PREDICTED: dehydration-responsive element-binding protein 1D [Arachis ipaensis]	-	-	-	-	-	-	GO:0010467//gene expression;GO:0034645//cellular macromolecule biosynthetic process
2	ncbi_112695321	ncbi_112695321	1.74203	0.991771	0.812692	3.14925e-71	2.34408e-66	PREDICTED: rhodanese-like domain-containing protein 4, chloroplastic [Arachis duranensis]	-	-	-	-	-	-	-
2	ncbi_112711912	ncbi_112711912	2.78762	1.87679	0.570766	3.53574e-71	2.63175e-66	PREDICTED: zinc finger protein ZAT10-like [Arachis duranensis]	-	-	-	-	-	-	-
2	ncbi_112776678	ncbi_112776678	3.68515	2.56053	0.525284	7.71709e-71	5.74406e-66	PREDICTED: 50S ribosomal protein L17, chloroplastic [Arachis ipaensis]	Genetic Information Processing	Translation	ko03010//Ribosome	K02879	GO:0030529//intracellular ribonucleoprotein complex	-	GO:0010467//gene expression
2	ncbi_112733213	ncbi_112733213	1.66684	0.908468	0.875607	8.9511e-71	6.66257e-66	PREDICTED: S-adenosylmethionine carrier 1, chloroplastic/mitochondrial isoform X1 [Arachis duranensis]	-	-	-	-	GO:0009526//plastid envelope;GO:0031224//intrinsic component of membrane	-	GO:0003333//amino acid transmembrane transport;GO:0006355//regulation of transcription, DNA-templated;GO:0009658//chloroplast organization;GO:0009668//plastid membrane organization;GO:0015858//nucleoside transport;GO:0016072//rRNA metabolic process;GO:0031399//regulation of protein modification process;GO:0043623//cellular protein complex assembly
2	ncbi_112702300	ncbi_112702300	1.49602	0.787645	0.925513	9.05752e-71	6.74179e-66	PREDICTED: uroporphyrinogen decarboxylase [Arachis ipaensis]	Metabolism;Metabolism;Metabolism	Global and overview maps;Global and overview maps;Metabolism of cofactors and vitamins	ko01100//Metabolic pathways;ko01110//Biosynthesis of secondary metabolites;ko00860//Porphyrin and chlorophyll metabolism	K01599;K01599;K01599	GO:0009526//plastid envelope;GO:0009532//plastid stroma	GO:0016830//carbon-carbon lyase activity	GO:0006779//porphyrin-containing compound biosynthetic process
2	ncbi_112744227	ncbi_112744227	1.13885	0.553037	1.04213	1.12143e-70	8.34715e-66	PREDICTED: monothiol glutaredoxin-S14, chloroplastic [Arachis ipaensis]	-	-	-	-	GO:0044435//plastid part	GO:0015036//disulfide oxidoreductase activity;GO:0051536//iron-sulfur cluster binding	GO:0006812//cation transport;GO:0019725//cellular homeostasis;GO:0044710//single-organism metabolic process
2	ncbi_112791509	ncbi_112791509	2.10981	1.27676	0.724626	1.6308e-70	1.21385e-65	PREDICTED: triose phosphate/phosphate translocator, chloroplastic isoform X1 [Arachis duranensis]	-	-	-	-	GO:0031224//intrinsic component of membrane	-	GO:0051234//establishment of localization
2	ncbi_112727170	ncbi_112727170	1.35381	0.707246	0.936737	3.04315e-70	2.26511e-65	PREDICTED: alcohol dehydrogenase class-3 [Arachis ipaensis]	Metabolism;Metabolism;Metabolism;Metabolism;Metabolism;Metabolism	Global and overview maps;Global and overview maps;Global and overview maps;Carbohydrate metabolism;Lipid metabolism;Amino acid metabolism	ko01100//Metabolic pathways;ko01110//Biosynthesis of secondary metabolites;ko01200//Carbon metabolism;ko00010//Glycolysis / Gluconeogenesis;ko00071//Fatty acid degradation;ko00350//Tyrosine metabolism	K00121;K00121;K00121;K00121;K00121;K00121	-	-	-
2	ncbi_112728158	ncbi_112728158	3.60043	2.52188	0.513667	8.41483e-70	6.26341e-65	Ubiquitin supergroup,Ribosomal protein L40e [Theobroma cacao]	Genetic Information Processing	Translation	ko03010//Ribosome	K02927	GO:0030529//intracellular ribonucleoprotein complex	-	GO:0010467//gene expression
2	ncbi_112784281	ncbi_112784281	1.20192	0.585724	1.03704	1.41678e-69	1.05455e-64	PREDICTED: 33 kDa ribonucleoprotein, chloroplastic [Arachis ipaensis]	-	-	-	-	-	-	-
2	ncbi_112710309	ncbi_112710309	3.63052	2.54655	0.51163	1.89438e-69	1.41005e-64	PREDICTED: 60S ribosomal protein L30 [Arachis duranensis]	Genetic Information Processing	Translation	ko03010//Ribosome	K02908	GO:0030529//intracellular ribonucleoprotein complex	-	GO:0010467//gene expression
2	ncbi_112695279	ncbi_112695279	1.14483	0.545419	1.06969	2.21489e-69	1.64861e-64	plant/F21F14-40 protein [Medicago truncatula]	-	-	-	-	GO:0009528//plastid inner membrane;GO:0031976//plastid thylakoid	-	GO:0006090//pyruvate metabolic process;GO:0006779//porphyrin-containing compound biosynthetic process;GO:0009668//plastid membrane organization;GO:0016072//rRNA metabolic process;GO:0043623//cellular protein complex assembly
2	ncbi_112756091	ncbi_112756091	2.15359	1.39245	0.62912	9.90639e-69	7.37363e-64	PREDICTED: probable isoaspartyl peptidase/L-asparaginase 2 [Arachis ipaensis]	-	-	-	-	-	GO:0003824//catalytic activity	-
2	ncbi_112801506	ncbi_112801506	1.11985	0.558459	1.00378	1.57402e-68	1.17159e-63	PREDICTED: probable aquaporin TIP2-2 [Arachis duranensis]	-	-	-	-	GO:0031224//intrinsic component of membrane	-	GO:0051234//establishment of localization
2	ncbi_112732807	ncbi_112732807	3.06675	2.10385	0.543677	2.65928e-68	1.97938e-63	PREDICTED: 40S ribosomal protein S11 [Arachis ipaensis]	Genetic Information Processing	Translation	ko03010//Ribosome	K02949	GO:0030529//intracellular ribonucleoprotein complex	-	GO:0010467//gene expression
2	ncbi_112784973	ncbi_112784973	1.13467	0.527279	1.10563	5.10707e-68	3.80134e-63	plant/F13G24-250 protein [Medicago truncatula]	-	-	-	-	GO:0031976//plastid thylakoid;GO:0044434//chloroplast part	-	GO:0006355//regulation of transcription, DNA-templated;GO:0006779//porphyrin-containing compound biosynthetic process;GO:0009657//plastid organization;GO:0009767//photosynthetic electron transport chain
2	ncbi_112751708	ncbi_112751708	3.06509	2.10062	0.545118	5.32155e-68	3.96099e-63	Ubiquitin supergroup,Ribosomal protein L40e [Theobroma cacao]	Genetic Information Processing	Translation	ko03010//Ribosome	K02927	GO:0030529//intracellular ribonucleoprotein complex	-	GO:0010467//gene expression
2	ncbi_112744024	ncbi_112744024	1.82693	1.10597	0.724114	6.73136e-68	5.01035e-63	PREDICTED: peroxisomal membrane protein 11D [Arachis duranensis]	-	-	-	-	-	-	GO:0007031//peroxisome organization
2	ncbi_112715689	ncbi_112715689	2.54822	1.69742	0.586148	7.36614e-68	5.48284e-63	PREDICTED: 50S ribosomal protein L3, chloroplastic-like [Arachis duranensis]	Genetic Information Processing	Translation	ko03010//Ribosome	K02906	GO:0009526//plastid envelope;GO:0009532//plastid stroma;GO:0030529//intracellular ribonucleoprotein complex	GO:0003723//RNA binding;GO:0005198//structural molecule activity	GO:0006090//pyruvate metabolic process;GO:0006605//protein targeting;GO:0006779//porphyrin-containing compound biosynthetic process;GO:0010467//gene expression;GO:0016072//rRNA metabolic process;GO:0043623//cellular protein complex assembly
2	ncbi_112791016	ncbi_112791016	1.45547	0.792237	0.877485	5.40374e-67	4.02216e-62	PREDICTED: succinate dehydrogenase assembly factor 2, mitochondrial-like [Arachis duranensis]	-	-	-	-	-	-	-
2	ncbi_112722872	ncbi_112722872	1.28823	0.65748	0.970368	5.98654e-67	4.45596e-62	PREDICTED: glutamyl-tRNA(Gln) amidotransferase subunit C, chloroplastic/mitochondrial-like [Arachis ipaensis]	Metabolism;Genetic Information Processing	Global and overview maps;Translation	ko01100//Metabolic pathways;ko00970//Aminoacyl-tRNA biosynthesis	K02435;K02435	-	-	-
2	ncbi_112783285	ncbi_112783285	5.3495	3.89672	0.457143	6.3887e-67	4.7553e-62	BnaC07g43630D [Brassica napus]	-	-	-	-	-	-	-
2	ncbi_112743839	ncbi_112743839	1.19093	0.589563	1.01438	3.66257e-66	2.72616e-61	PREDICTED: elongation factor P [Arachis ipaensis]	-	-	-	-	GO:0009532//plastid stroma	-	GO:0003006//developmental process involved in reproduction;GO:0006518//peptide metabolic process;GO:0006605//protein targeting;GO:0034645//cellular macromolecule biosynthetic process
2	ncbi_112712314	ncbi_112712314	1.52508	0.892271	0.773335	7.63452e-66	5.6826e-61	PREDICTED: COBW domain-containing protein 1-like [Arachis duranensis]	-	-	-	-	-	-	-
2	ncbi_112770679	ncbi_112770679	5.00774	3.64989	0.456305	8.62484e-66	6.41973e-61	PREDICTED: NAC domain-containing protein 72 [Arachis ipaensis]	-	-	-	-	GO:0043231//intracellular membrane-bounded organelle	-	GO:0010468//regulation of gene expression;GO:0034645//cellular macromolecule biosynthetic process
2	ncbi_112710187	ncbi_112710187	1.71011	1.02206	0.742618	1.14198e-65	8.5001e-61	PREDICTED: geranylgeranyl diphosphate reductase, chloroplastic [Arachis duranensis]	Metabolism;Metabolism;Metabolism;Metabolism	Global and overview maps;Global and overview maps;Metabolism of terpenoids and polyketides;Metabolism of cofactors and vitamins	ko01100//Metabolic pathways;ko01110//Biosynthesis of secondary metabolites;ko00900//Terpenoid backbone biosynthesis;ko00860//Porphyrin and chlorophyll metabolism	K10960;K10960;K10960;K10960	-	GO:0016627//oxidoreductase activity, acting on the CH-CH group of donors	GO:0006779//porphyrin-containing compound biosynthetic process;GO:0044710//single-organism metabolic process
2	ncbi_112790211	ncbi_112790211	1.79147	1.07952	0.730753	3.85559e-65	2.86983e-60	PREDICTED: probable lactoylglutathione lyase, chloroplastic [Arachis duranensis]	Metabolism	Carbohydrate metabolism	ko00620//Pyruvate metabolism	K01759	-	-	-
2	ncbi_112764759	ncbi_112764759	1.1208	0.547264	1.03422	1.1697e-64	8.70643e-60	PREDICTED: glutamyl-tRNA reductase 1, chloroplastic-like [Arachis ipaensis]	Metabolism;Metabolism;Metabolism	Global and overview maps;Global and overview maps;Metabolism of cofactors and vitamins	ko01100//Metabolic pathways;ko01110//Biosynthesis of secondary metabolites;ko00860//Porphyrin and chlorophyll metabolism	K02492;K02492;K02492	-	GO:0000166//nucleotide binding;GO:0016620//oxidoreductase activity, acting on the aldehyde or oxo group of donors, NAD or NADP as acceptor	GO:0018130//heterocycle biosynthetic process;GO:0044710//single-organism metabolic process
2	ncbi_112803089	ncbi_112803089	2.34514	1.53459	0.611819	4.12989e-64	3.074e-59	PREDICTED: 50S ribosomal protein L27, chloroplastic-like [Arachis ipaensis]	Genetic Information Processing	Translation	ko03010//Ribosome	K02899	GO:0030529//intracellular ribonucleoprotein complex	-	GO:0010467//gene expression
2	ncbi_112755017	ncbi_112755017	2.3564	1.59265	0.565152	6.12167e-64	4.55654e-59	PREDICTED: omega-6 fatty acid desaturase, endoplasmic reticulum isozyme 2 [Arachis ipaensis]	Metabolism;Metabolism	Global and overview maps;Lipid metabolism	ko01212//Fatty acid metabolism;ko01040//Biosynthesis of unsaturated fatty acids	K10256;K10256	GO:0031090//organelle membrane;GO:0031224//intrinsic component of membrane	GO:0016705//oxidoreductase activity, acting on paired donors, with incorporation or reduction of molecular oxygen	GO:0006633//fatty acid biosynthetic process
2	ncbi_112737334	ncbi_112737334	2.04348	1.27815	0.676966	2.78201e-63	2.07074e-58	PREDICTED: 50S ribosomal protein L1, chloroplastic isoform X1 [Arachis ipaensis]	Genetic Information Processing	Translation	ko03010//Ribosome	K02863	-	-	-
2	ncbi_112723443	ncbi_112723443	1.5844	0.936563	0.758488	4.65802e-63	3.4671e-58	PREDICTED: nucleoid-associated protein At4g30620, chloroplastic-like [Arachis ipaensis]	-	-	-	-	-	-	-
2	ncbi_112710884	ncbi_112710884	2.22902	1.43704	0.633305	6.59304e-63	4.9074e-58	PREDICTED: 60S ribosomal protein L11-like isoform X1 [Arachis duranensis]	Genetic Information Processing	Translation	ko03010//Ribosome	K02868	-	-	-
2	ncbi_112801280	ncbi_112801280	1.9641	1.2349	0.669476	8.44336e-63	6.28465e-58	PREDICTED: 40S ribosomal protein S3a [Arachis duranensis]	Genetic Information Processing	Translation	ko03010//Ribosome	K02984	GO:0015935//small ribosomal subunit	-	GO:0010467//gene expression
2	ncbi_112775292	ncbi_112775292	1.33146	0.731241	0.864594	9.33102e-63	6.94536e-58	PREDICTED: ATP-dependent Clp protease proteolytic subunit-related protein 1, chloroplastic [Arachis ipaensis]	-	-	-	-	GO:0009368//endopeptidase Clp complex;GO:0009526//plastid envelope;GO:0009532//plastid stroma;GO:0031976//plastid thylakoid	GO:0016787//hydrolase activity	GO:0019538//protein metabolic process
2	ncbi_112720196	ncbi_112720196	4.93399	3.63059	0.442548	1.05428e-62	7.84732e-58	PREDICTED: 40S ribosomal protein S8 [Arachis ipaensis]	Genetic Information Processing	Translation	ko03010//Ribosome	K02995	-	-	-
2	ncbi_112797941	ncbi_112797941	4.30685	3.14416	0.453958	1.36827e-62	1.01844e-57	PREDICTED: 60S ribosomal protein L30 [Glycine max]	Genetic Information Processing	Translation	ko03010//Ribosome	K02908	GO:0030529//intracellular ribonucleoprotein complex	-	GO:0010467//gene expression
2	ncbi_112790545	ncbi_112790545	2.14929	1.45665	0.561207	1.38019e-62	1.02732e-57	PREDICTED: protein TIFY 10A-like [Arachis duranensis]	Environmental Information Processing	Signal transduction	ko04075//Plant hormone signal transduction	K13464	-	-	-
2	ncbi_112790678	ncbi_112790678	1.12244	0.576301	0.961751	1.87943e-62	1.39892e-57	PREDICTED: ribosome-binding ATPase YchF isoform X1 [Arachis ipaensis]	-	-	-	-	-	-	-
2	ncbi_112758207	ncbi_112758207	1.85346	1.15319	0.684581	5.53394e-62	4.11908e-57	PREDICTED: superoxide dismutase [Cu-Zn] [Arachis ipaensis]	Cellular Processes	Transport and catabolism	ko04146//Peroxisome	K04565	GO:0043231//intracellular membrane-bounded organelle;GO:0044444//cytoplasmic part	GO:0003824//catalytic activity;GO:0043169//cation binding	GO:0006006//glucose metabolic process;GO:0006090//pyruvate metabolic process;GO:0006801//superoxide metabolic process;GO:0006950//response to stress;GO:0010038//response to metal ion
2	ncbi_112758434	ncbi_112758434	1.50416	0.880758	0.772142	5.96549e-62	4.4403e-57	PREDICTED: rhodanese-like domain-containing protein 4, chloroplastic [Arachis ipaensis]	-	-	-	-	-	-	-
2	ncbi_112789883	ncbi_112789883	2.19507	1.39376	0.655282	8.77691e-62	6.53292e-57	PREDICTED: ketol-acid reductoisomerase, chloroplastic-like [Arachis ipaensis]	Metabolism;Metabolism;Metabolism;Metabolism;Metabolism;Metabolism	Global and overview maps;Global and overview maps;Global and overview maps;Global and overview maps;Metabolism of cofactors and vitamins;Amino acid metabolism	ko01100//Metabolic pathways;ko01110//Biosynthesis of secondary metabolites;ko01230//Biosynthesis of amino acids;ko01210//2-Oxocarboxylic acid metabolism;ko00770//Pantothenate and CoA biosynthesis;ko00290//Valine, leucine and isoleucine biosynthesis	K00053;K00053;K00053;K00053;K00053;K00053	GO:0005576//extracellular region;GO:0009526//plastid envelope;GO:0009532//plastid stroma;GO:0030312//external encapsulating structure	GO:0016614//oxidoreductase activity, acting on CH-OH group of donors;GO:0046914//transition metal ion binding;GO:0048037//cofactor binding	GO:0006006//glucose metabolic process;GO:0006090//pyruvate metabolic process;GO:0006163//purine nucleotide metabolic process;GO:0006549//isoleucine metabolic process;GO:0006573//valine metabolic process;GO:0006970//response to osmotic stress;GO:0008652//cellular amino acid biosynthetic process
2	ncbi_112733339	ncbi_112733339	2.59064	1.74336	0.57144	2.52254e-61	1.8776e-56	PREDICTED: 60S ribosomal protein L5 [Arachis duranensis]	Genetic Information Processing	Translation	ko03010//Ribosome	K02932	-	-	-
2	ncbi_112766216	ncbi_112766216	1.16995	0.644479	0.860241	9.98645e-61	7.43321e-56	PREDICTED: mitogen-activated protein kinase kinase kinase 2-like [Arachis ipaensis]	-	-	-	-	-	GO:0004672//protein kinase activity	GO:0006796//phosphate-containing compound metabolic process
2	ncbi_112744329	ncbi_112744329	1.23416	0.761499	0.696616	1.35362e-60	1.00754e-55	PREDICTED: UDP-glycosyltransferase 74G1-like isoform X2 [Arachis ipaensis]	-	-	-	-	-	GO:0016757//transferase activity, transferring glycosyl groups	-
2	ncbi_112788954	ncbi_112788954	1.27893	0.708515	0.852068	2.69661e-60	2.00717e-55	PREDICTED: ATP-dependent Clp protease proteolytic subunit 6, chloroplastic [Arachis duranensis]	-	-	-	-	-	GO:0016787//hydrolase activity	GO:0019538//protein metabolic process
2	ncbi_112775236	ncbi_112775236	1.27372	0.710998	0.841129	1.33686e-59	9.95065e-55	PREDICTED: protein TIC 20-I, chloroplastic [Arachis ipaensis]	-	-	-	-	-	-	-
2	ncbi_112776569	ncbi_112776569	4.29711	3.09673	0.472622	2.13413e-59	1.5885e-54	PREDICTED: DEAD-box ATP-dependent RNA helicase 3, chloroplastic-like [Arachis ipaensis]	-	-	-	-	-	-	-
2	ncbi_112797798	ncbi_112797798	2.66415	1.85589	0.521563	3.37825e-59	2.51453e-54	PREDICTED: granule-bound starch synthase 2, chloroplastic/amyloplastic-like [Arachis duranensis]	Metabolism;Metabolism;Metabolism	Global and overview maps;Global and overview maps;Carbohydrate metabolism	ko01100//Metabolic pathways;ko01110//Biosynthesis of secondary metabolites;ko00500//Starch and sucrose metabolism	K00703;K00703;K00703	-	-	-
2	ncbi_112767195	ncbi_112767195	1.32636	0.924649	0.520494	6.26438e-59	4.66276e-54	PREDICTED: protein STIG1-like [Arachis duranensis]	-	-	-	-	-	-	-
2	ncbi_112702339	ncbi_112702339	2.41846	1.6445	0.556437	6.65089e-59	4.95045e-54	PREDICTED: 40S ribosomal protein S4-1 [Arachis duranensis]	Genetic Information Processing	Translation	ko03010//Ribosome	K02987	-	-	-
2	ncbi_112782700	ncbi_112782700	1.73401	1.09497	0.663222	7.98933e-59	5.9467e-54	PREDICTED: nascent polypeptide-associated complex subunit alpha-like protein 2 [Arachis ipaensis]	-	-	-	-	-	-	-
2	ncbi_112785707	ncbi_112785707	6.3938	4.9258	0.376316	1.02849e-58	7.65536e-54	PREDICTED: ruBisCO large subunit-binding protein subunit alpha [Arachis duranensis]	-	-	-	-	GO:0044424//intracellular part	GO:0032550//purine ribonucleoside binding	GO:0006457//protein folding
2	ncbi_112703073	ncbi_112703073	2.90144	2.06728	0.489034	2.11006e-58	1.57058e-53	PREDICTED: 60S ribosomal protein L28-1-like [Arachis duranensis]	Genetic Information Processing	Translation	ko03010//Ribosome	K02903	-	-	-
2	ncbi_112732675	ncbi_112732675	2.13638	1.41453	0.594844	3.63283e-58	2.70403e-53	PREDICTED: protein BPS1, chloroplastic-like [Arachis duranensis]	-	-	-	-	-	-	-
2	ncbi_112772781	ncbi_112772781	1.26341	0.70795	0.835604	1.86983e-57	1.39177e-52	PREDICTED: elongation factor 1-gamma-like [Arachis ipaensis]	-	-	-	-	-	-	-
2	ncbi_112755866	ncbi_112755866	2.6907	1.87703	0.519528	2.44113e-57	1.81701e-52	PREDICTED: 60S acidic ribosomal protein P0 [Arachis ipaensis]	Genetic Information Processing	Translation	ko03010//Ribosome	K02941	-	-	-
2	ncbi_112790538	ncbi_112790538	1.08126	0.573257	0.915459	2.63259e-57	1.95951e-52	PREDICTED: photosystem I chlorophyll a/b-binding protein 6, chloroplastic [Arachis duranensis]	Metabolism	Energy metabolism	ko00196//Photosynthesis - antenna proteins	K08908	GO:0009521//photosystem;GO:0031224//intrinsic component of membrane	GO:0043169//cation binding;GO:0046906//tetrapyrrole binding	GO:0006090//pyruvate metabolic process;GO:0006091//generation of precursor metabolites and energy;GO:0006464//cellular protein modification process;GO:0006739//NADP metabolic process;GO:0006873//cellular ion homeostasis;GO:0009642//response to light intensity;GO:0016072//rRNA metabolic process;GO:0019758//glycosinolate biosynthetic process;GO:0030001//metal ion transport;GO:0034285//response to d…
2	ncbi_112770851	ncbi_112770851	1.75469	1.12176	0.645444	3.37672e-57	2.5134e-52	PREDICTED: uncharacterized protein LOC107613247 isoform X2 [Arachis ipaensis]	-	-	-	-	-	-	-
2	ncbi_112775437	ncbi_112775437	1.82084	1.18842	0.615557	4.69063e-57	3.49137e-52	PREDICTED: probable WRKY transcription factor 40 [Arachis ipaensis]	-	-	-	-	-	GO:0003677//DNA binding	GO:0010468//regulation of gene expression
2	ncbi_112758086	ncbi_112758086	2.45823	1.6509	0.574365	9.88678e-57	7.35902e-52	PREDICTED: 60S ribosomal protein L18-like [Arachis ipaensis]	Genetic Information Processing	Translation	ko03010//Ribosome	K02883	GO:0030529//intracellular ribonucleoprotein complex	-	GO:0010467//gene expression
2	ncbi_112750544	ncbi_112750544	2.21783	1.46939	0.593931	1.07714e-56	8.01747e-52	PREDICTED: 50S ribosomal protein L15, chloroplastic-like [Arachis duranensis]	Genetic Information Processing	Translation	ko03010//Ribosome	K02876	-	-	-
2	ncbi_112736865	ncbi_112736865	1.24193	0.709509	0.807696	1.31036e-56	9.75342e-52	PREDICTED: ATP-dependent Clp protease proteolytic subunit 6, chloroplastic [Arachis ipaensis]	-	-	-	-	-	GO:0016787//hydrolase activity	GO:0019538//protein metabolic process
2	ncbi_112765061	ncbi_112765061	5.56978	4.27118	0.382987	1.47313e-56	1.09649e-51	pheromone receptor-like protein [Medicago truncatula]	-	-	-	-	-	-	-
2	ncbi_112784875	ncbi_112784875	1.63176	1.00832	0.694482	7.03298e-56	5.23486e-51	PREDICTED: 50S ribosomal protein L27, chloroplastic-like [Arachis ipaensis]	Genetic Information Processing	Translation	ko03010//Ribosome	K02899	GO:0030529//intracellular ribonucleoprotein complex	-	GO:0010467//gene expression
2	ncbi_112699189	ncbi_112699189	3.04124	2.24711	0.436589	2.14214e-55	1.59446e-50	PREDICTED: tetraspanin-8-like [Arachis ipaensis]	-	-	-	-	-	-	-
2	ncbi_112751290	ncbi_112751290	1.48425	0.960641	0.627664	3.90016e-55	2.903e-50	PREDICTED: uncharacterized protein LOC107644448 [Arachis ipaensis]	-	-	-	-	-	-	-
2	ncbi_112697626	ncbi_112697626	2.75988	1.91503	0.527237	5.07141e-55	3.7748e-50	PREDICTED: 60S acidic ribosomal protein P0 [Arachis ipaensis]	Genetic Information Processing	Translation	ko03010//Ribosome	K02941	-	-	-
2	ncbi_112715808	ncbi_112715808	2.95812	2.08559	0.504226	6.17028e-55	4.59272e-50	PREDICTED: 40S ribosomal protein S26-2 [Arachis duranensis]	Genetic Information Processing	Translation	ko03010//Ribosome	K02976	-	-	-
2	ncbi_112776410	ncbi_112776410	3.12759	2.26904	0.462968	1.1146e-54	8.29632e-50	PREDICTED: elongation factor 1-delta-like [Arachis ipaensis]	-	-	-	-	-	-	-
2	ncbi_112741143	ncbi_112741143	5.57542	4.22994	0.398444	1.43301e-54	1.06663e-49	PREDICTED: 40S ribosomal protein S15a-1 [Arachis duranensis]	Genetic Information Processing	Translation	ko03010//Ribosome	K02957	GO:0030529//intracellular ribonucleoprotein complex	-	GO:0010467//gene expression
2	ncbi_112722231	ncbi_112722231	1.88697	1.27738	0.562889	1.62273e-54	1.20785e-49	EF hand calcium-binding family protein [Medicago truncatula]	Organismal Systems	Environmental adaptation	ko04626//Plant-pathogen interaction	K13448	-	-	-
2	ncbi_112710040	ncbi_112710040	3.07248	2.19671	0.484062	2.21107e-54	1.64577e-49	PREDICTED: elongation factor 1-delta-like [Arachis ipaensis]	-	-	-	-	-	-	-
2	ncbi_112710805	ncbi_112710805	1.196	0.669342	0.837399	2.64266e-54	1.96701e-49	PREDICTED: translationally-controlled tumor protein homolog isoform X2 [Arachis duranensis]	-	-	-	-	-	-	-
2	ncbi_112755841	ncbi_112755841	1.7455	1.1071	0.65685	3.76883e-54	2.80526e-49	PREDICTED: probable small nuclear ribonucleoprotein G [Arachis duranensis]	Genetic Information Processing	Transcription	ko03040//Spliceosome	K11099	GO:0032991//macromolecular complex	-	-
[truncated: 6,660 more rows]
