# Supplementary material for: scRNA-seq Reveals the Mechanism of Fatty Acid Desaturase 2 Mutation to Repress Leaf Growth in Peanut (Arachis hypogaea L.)
Source: Cells. 2023 Sep 19;12(18):2305. doi: 10.3390/cells12182305 (PMC10527976; doi:10.3390/cells12182305)
Supplement: Supplementary file 1 [file cells-12-02305-s001.zip › Table S9 Top five DEGs in each cluster.xlsx]

## Sheet: Sheet1
Cluster	Gene_ID	Gene_name	Cluster 0	Cluster 1	Cluster 2	Cluster 3	Cluster 4	Cluster 5	Cluster 6	Cluster 7	Cluster 8	Cluster 9	Cluster 10	Cluster 11	Description	KEGG_A_class	KEGG_B_class	Pathway	K_ID	GO Component	GO Function	GO Process
0	ncbi_112791521	ncbi_112791521	3.62004	2.06214	0.402464	0.141693	0.179463	1.13528	0.134861	1.57952	0.88237	14.468	0.266711	0.431243	PREDICTED: histone H3.2 [Musa acuminata subsp. malaccensis] [Musa acuminata]	-	-	-	-	GO:0043231//intracellular membrane-bounded organelle;GO:0043232//intracellular non-membrane-bounded organelle	GO:0003676//nucleic acid binding;GO:0046983//protein dimerization activity	-
0	ncbi_112764072	ncbi_112764072	2.04418	1.35245	0.243323	0.0412462	0.102525	0.865139	0.0794613	1.63966	1.90067	1.19772	0.134743	0.433793	PREDICTED: alcohol dehydrogenase 1 [Arachis duranensis]	Metabolism;Metabolism;Metabolism;Metabolism;Metabolism;Metabolism	Global and overview maps;Global and overview maps;Carbohydrate metabolism;Lipid metabolism;Lipid metabolism;Amino acid metabolism	ko01100//Metabolic pathways;ko01110//Biosynthesis of secondary metabolites;ko00010//Glycolysis / Gluconeogenesis;ko00071//Fatty acid degradation;ko00592//alpha-Linolenic acid metabolism;ko00350//Tyrosine metabolism	K18857;K18857;K18857;K18857;K18857;K18857	-	GO:0003824//catalytic activity;GO:0046914//transition metal ion binding	GO:0044710//single-organism metabolic process
0	ncbi_112706842	ncbi_112706842	2.07511	1.28689	0.238201	0.0932654	0.190935	0.604025	0.107171	1.23219	0.563053	5.7536	0.270896	0.257541	PREDICTED: histone H2B-like [Arachis duranensis]	-	-	-	-	GO:0043231//intracellular membrane-bounded organelle;GO:0043232//intracellular non-membrane-bounded organelle	GO:0003676//nucleic acid binding;GO:0046983//protein dimerization activity	-
0	ncbi_112771777	ncbi_112771777	2.23353	1.29075	0.298449	0.156633	0.271674	0.667163	0.119534	1.011	0.716434	7.55107	0.221122	0.29204	PREDICTED: histone H2B-like [Arachis duranensis]	-	-	-	-	GO:0043231//intracellular membrane-bounded organelle;GO:0043232//intracellular non-membrane-bounded organelle	GO:0003676//nucleic acid binding;GO:0046983//protein dimerization activity	-
0	ncbi_112733555	ncbi_112733555	3.64755	2.15314	0.412302	0.166516	0.245018	1.04116	0.169585	1.61747	0.778353	14.9936	0.380959	0.635422	PREDICTED: histone H3.2 [Musa acuminata subsp. malaccensis] [Musa acuminata]	-	-	-	-	GO:0043231//intracellular membrane-bounded organelle;GO:0043232//intracellular non-membrane-bounded organelle	GO:0003676//nucleic acid binding;GO:0046983//protein dimerization activity	-
1	ncbi_112711076	ncbi_112711076	0.92581	4.75197	0.0725271	0.203767	0.569227	1.79167	0.233063	3.99489	0.553111	1.71105	0.772869	1.03299	-	-	-	-	-	-	-	-
1	ncbi_114926186	ncbi_114926186	0.537136	2.10388	0.00694894	0.0555875	0.0532116	0.798992	0.0585963	1.83313	0.385852	1.04951	0.17196	0.389239	PREDICTED: NADH-ubiquinone oxidoreductase chain 1 [Arachis ipaensis]	Metabolism;Metabolism	Global and overview maps;Energy metabolism	ko01100//Metabolic pathways;ko00190//Oxidative phosphorylation	K03878;K03878	GO:0019866//organelle inner membrane;GO:0031224//intrinsic component of membrane;GO:0043231//intracellular membrane-bounded organelle	GO:0050136//NADH dehydrogenase (quinone) activity	GO:0044710//single-organism metabolic process
1	ncbi_36489185	ncbi_36489185	2.85828	14.4389	0.884889	2.10695	3.75638	5.78488	1.18071	8.94998	1.22138	4.66906	3.83748	3.73152	ribosomal protein L20 (chloroplast) [Arachis hypogaea]	Genetic Information Processing	Translation	ko03010//Ribosome	K02887	GO:0009536//plastid;GO:0030529//intracellular ribonucleoprotein complex	GO:0003723//RNA binding;GO:0005198//structural molecule activity	GO:0010467//gene expression
1	ncbi_36489156	ncbi_36489156	2.26861	12.7295	0.73523	2.30657	3.97919	5.21721	1.29902	9.92707	1.58356	4.87072	4.2648	4.38667	RNA polymerase beta (chloroplast) [Arachis hypogaea]	Metabolism;Metabolism;Metabolism;Genetic Information Processing	Global and overview maps;Nucleotide metabolism;Nucleotide metabolism;Transcription	ko01100//Metabolic pathways;ko00230//Purine metabolism;ko00240//Pyrimidine metabolism;ko03020//RNA polymerase	K03046;K03046;K03046;K03046	GO:0009536//plastid	GO:0034062//RNA polymerase activity	GO:0034645//cellular macromolecule biosynthetic process
1	ncbi_36489226	ncbi_36489226	0.380534	2.25398	0.13323	0.428292	0.934773	0.908459	0.257894	1.53919	0.356561	0.647914	0.838059	0.670471	ribosomal protein S15 (chloroplast) [Arachis hypogaea]	Genetic Information Processing	Translation	ko03010//Ribosome	K02956	GO:0009536//plastid;GO:0030529//intracellular ribonucleoprotein complex	-	GO:0010467//gene expression
2	ncbi_112772908	ncbi_112772908	0.589581	0.315032	2.68912	1.75375	2.04244	0.296239	1.72028	0.497642	0.75787	0.382587	1.48923	0.992675	PREDICTED: 14 kDa proline-rich protein DC2.15-like [Arachis ipaensis]	-	-	-	-	-	-	-
2	ncbi_112697053	ncbi_112697053	0.371867	0.201379	1.20566	0.317954	0.658372	0.547243	0.150666	0.284165	0.761881	0.260508	1.38771	0.232816	DUF761 domain protein [Medicago truncatula]	-	-	-	-	-	-	-
2	ncbi_112707918	ncbi_112707918	1.10438	0.581582	4.51629	2.91244	3.55006	0.816329	3.09546	0.802284	1.08409	0.658551	3.17773	1.79906	PREDICTED: 14 kDa proline-rich protein DC2.15-like [Arachis duranensis]	-	-	-	-	-	-	-
2	ncbi_112711748	ncbi_112711748	0.330818	0.151669	1.36613	0.710854	1.07112	0.414409	1.19483	0.378785	0.732834	0.28008	0.79008	0.650467	PREDICTED: early light-induced protein, chloroplastic [Arachis duranensis]	-	-	-	-	-	-	-
2	ncbi_112793078	ncbi_112793078	0.583929	0.32628	1.75231	0.509091	1.08325	0.808249	0.248196	0.323895	0.556505	0.356319	1.05987	0.538577	PREDICTED: probable calcium-binding protein CML44 [Arachis duranensis]	Organismal Systems	Environmental adaptation	ko04626//Plant-pathogen interaction	K13448	-	GO:0043169//cation binding	-
3	ncbi_112738145	ncbi_112738145	0.0849663	0.0464424	0.312955	0.840893	0.347533	0.0962501	0.717976	0.0791542	0.152084	0.130416	0.192179	0.300582	PREDICTED: zinc finger protein CONSTANS-LIKE 16-like [Arachis ipaensis]	-	-	-	-	GO:0005622//intracellular	-	-
3	ncbi_112758886	ncbi_112758886	0.161562	0.0818952	0.462707	1.16989	0.645975	0.153927	1.47143	0.0771153	0.130506	0.321018	0.342307	0.591071	PREDICTED: protein GAST1-like [Arachis ipaensis]	-	-	-	-	-	-	GO:0010476//gibberellin mediated signaling pathway
3	ncbi_112795729	ncbi_112795729	1.33636	0.839673	4.73526	9.79925	4.83261	1.9555	9.43168	1.10823	1.71173	1.83187	2.76024	5.62434	PREDICTED: ferredoxin-like [Arachis duranensis]	Metabolism	Energy metabolism	ko00195//Photosynthesis	K02639	-	GO:0043169//cation binding;GO:0051536//iron-sulfur cluster binding	GO:0006091//generation of precursor metabolites and energy
3	ncbi_112695977	ncbi_112695977	0.142342	0.0891018	0.451199	1.02719	0.599499	0.179475	1.2444	0.14009	0.112015	0.233691	0.326215	0.432753	PREDICTED: gibberellin-regulated protein 6-like [Arachis duranensis]	-	-	-	-	-	-	GO:0010476//gibberellin mediated signaling pathway
3	ncbi_112741037	ncbi_112741037	1.80118	1.06662	5.72137	12.2053	6.02903	2.70909	12.594	1.42072	1.77225	2.25075	4.24296	8.34755	PREDICTED: ferredoxin-1, chloroplastic-like [Arachis ipaensis]	Metabolism	Energy metabolism	ko00195//Photosynthesis	K02639	-	GO:0043169//cation binding;GO:0051536//iron-sulfur cluster binding	GO:0006091//generation of precursor metabolites and energy
4	ncbi_36489218	ncbi_36489218	0.917846	3.38131	1.60576	6.85397	9.69976	1.91731	2.72589	2.18181	1.09215	2.44225	6.79358	4.61202	cytochrome c heme attachment protein (chloroplast) [Arachis hypogaea]	-	-	-	-	GO:0031224//intrinsic component of membrane;GO:0034357//photosynthetic membrane	GO:0046906//tetrapyrrole binding	GO:0043623//cellular protein complex assembly
4	ncbi_36489221	ncbi_36489221	0.984024	4.41769	1.43463	4.85816	8.69795	1.97179	2.1665	4.73777	1.34857	1.98392	9.57952	3.27989	NADH-plastoquinone oxidoreductase subunit 4L (chloroplast) [Arachis hypogaea]	Metabolism;Metabolism	Global and overview maps;Energy metabolism	ko01100//Metabolic pathways;ko00190//Oxidative phosphorylation	K05576;K05576	GO:0031224//intrinsic component of membrane;GO:0044434//chloroplast part	GO:0016651//oxidoreductase activity, acting on NAD(P)H;GO:0048037//cofactor binding	GO:0022904//respiratory electron transport chain
4	ncbi_36489166	ncbi_36489166	1.51343	5.75263	2.41445	7.22658	11.7438	2.77188	3.35413	5.20666	1.66396	2.04164	10.9865	4.30934	photosystem II protein K (chloroplast) [Arachis hypogaea]	Metabolism;Metabolism	Global and overview maps;Energy metabolism	ko01100//Metabolic pathways;ko00195//Photosynthesis	K02712;K02712	GO:0009523//photosystem II;GO:0044434//chloroplast part	-	GO:0044237//cellular metabolic process
4	ncbi_112797607	ncbi_112797607	17.2656	76.6002	25.4576	115.49	152.443	47.5319	53.4336	47.1368	18.6917	45.0305	130.911	77.5833	PREDICTED: LETM1 and EF-hand domain-containing protein 1, mitochondrial-like [Arachis ipaensis]	-	-	-	-	GO:0031224//intrinsic component of membrane;GO:0043231//intracellular membrane-bounded organelle	-	-
4	ncbi_36489123	ncbi_36489123	17.9409	82.8459	21.881	66.4293	117.61	38.5243	28.5204	49.3474	15.3029	35.4581	115.147	55.8445	maturase K (chloroplast) [Arachis hypogaea]	-	-	-	-	GO:0043231//intracellular membrane-bounded organelle	-	-
5	ncbi_112767076	ncbi_112767076	1.03038	0.808878	1.29258	0.561781	1.1284	2.10732	0.461465	0.785794	1.65814	1.2959	1.17908	0.801539	PREDICTED: uncharacterized protein LOC107608451 [Arachis ipaensis]	-	-	-	-	-	-	-
5	ncbi_114926230	ncbi_114926230	0.54755	0.50269	0.594448	0.244843	0.520187	1.07658	0.184713	0.482742	0.83642	0.810953	1.31517	0.262262	PREDICTED: pollen receptor-like kinase 4 [Arachis duranensis]	-	-	-	-	-	-	-
5	ncbi_112736289	ncbi_112736289	1.10334	0.853471	0.692468	0.397463	0.559827	1.81449	0.311	0.722825	0.99669	1.06942	1.11529	0.498481	PB1 domain protein [Medicago truncatula]	-	-	-	-	-	-	-
5	ncbi_112802375	ncbi_112802375	0.86274	0.703049	0.382684	0.191106	0.346811	1.34513	0.19605	0.457838	0.885853	1.11848	0.565009	0.232856	PREDICTED: NF-X1-type zinc finger protein NFXL1 [Arachis duranensis]	-	-	-	-	GO:0043231//intracellular membrane-bounded organelle	GO:0001071//nucleic acid binding transcription factor activity;GO:0046914//transition metal ion binding	GO:0010468//regulation of gene expression
5	ncbi_112706726	ncbi_112706726	0.811103	0.492854	0.426443	0.175512	0.363058	1.19242	0.108967	0.625243	0.698484	0.718223	0.639161	0.0980841	DUF1635 family protein [Medicago truncatula]	-	-	-	-	-	-	-
6	ncbi_112758886	ncbi_112758886	0.161562	0.0818952	0.462707	1.16989	0.645975	0.153927	1.47143	0.0771153	0.130506	0.321018	0.342307	0.591071	PREDICTED: protein GAST1-like [Arachis ipaensis]	-	-	-	-	-	-	GO:0010476//gibberellin mediated signaling pathway
6	ncbi_112695246	ncbi_112695246	0.209285	0.122564	0.67408	0.870848	0.65771	0.361362	1.59883	0.167483	0.386468	0.27274	0.579855	0.469178	PREDICTED: chlorophyll a-b binding protein 7, chloroplastic-like [Arachis duranensis]	Metabolism	Energy metabolism	ko00196//Photosynthesis - antenna proteins	K08908	-	-	-
6	ncbi_112695977	ncbi_112695977	0.142342	0.0891018	0.451199	1.02719	0.599499	0.179475	1.2444	0.14009	0.112015	0.233691	0.326215	0.432753	PREDICTED: gibberellin-regulated protein 6-like [Arachis duranensis]	-	-	-	-	-	-	GO:0010476//gibberellin mediated signaling pathway
6	ncbi_112789512	ncbi_112789512	0.101446	0.0556658	0.38465	0.556164	0.376152	0.101821	0.819305	0.0656822	0.0824304	0.0429115	0.269831	0.32537	PREDICTED: NAD(P)H-quinone oxidoreductase subunit T, chloroplastic [Arachis duranensis]	-	-	-	-	-	-	-
6	ncbi_112795963	ncbi_112795963	0.0514407	0.0489289	0.177482	0.472805	0.213812	0.0937228	0.503966	0.0878145	0.124314	0.0580533	0.136307	0.218822	-	-	-	-	-	-	-	-
7	ncbi_112789186	ncbi_112789186	0.620255	0.527682	0.235611	0.065119	0.136765	0.163634	0.0264045	5.71223	0.381515	0.166897	0.319707	0.197361	PREDICTED: lignin-forming anionic peroxidase-like [Arachis duranensis]	Metabolism;Metabolism;Metabolism	Global and overview maps;Global and overview maps;Biosynthesis of other secondary metabolites	ko01100//Metabolic pathways;ko01110//Biosynthesis of secondary metabolites;ko00940//Phenylpropanoid biosynthesis	K00430;K00430;K00430	-	GO:0003824//catalytic activity;GO:0043169//cation binding;GO:0046906//tetrapyrrole binding	GO:0006950//response to stress;GO:0044710//single-organism metabolic process
7	ncbi_112752276	ncbi_112752276	0.603583	0.657158	0.198667	0.0312027	0.0783473	0.155541	0.0321452	5.04	0.744467	0.184367	0.316366	0.143808	PREDICTED: pectinesterase 2-like [Arachis duranensis]	Metabolism;Metabolism	Global and overview maps;Carbohydrate metabolism	ko01100//Metabolic pathways;ko00040//Pentose and glucuronate interconversions	K01051;K01051	-	-	-
7	ncbi_112712108	ncbi_112712108	0.427849	0.409679	0.126069	0.0472513	0.0456553	0.16797	0.0226603	3.36098	0.23719	0.144008	0.0325578	0.117707	PREDICTED: cytochrome P450 CYP73A100-like [Arachis duranensis]	Metabolism;Metabolism;Metabolism;Metabolism;Metabolism;Metabolism;Metabolism	Global and overview maps;Global and overview maps;Biosynthesis of other secondary metabolites;Metabolism of cofactors and vitamins;Biosynthesis of other secondary metabolites;Amino acid metabolism;Biosynthesis of other secondary metabolites	ko01100//Metabolic pathways;ko01110//Biosynthesis of secondary metabolites;ko00940//Phenylpropanoid biosynthesis;ko00130//Ubiquinone and other terpenoid-quinone biosynthesis;ko00941//Flavonoid biosynthesis;ko00360//Phenylalanine metabolism;ko00945//Stilbenoid, diarylheptanoid and gingerol biosynthesis	K00487;K00487;K00487;K00487;K00487;K00487;K00487	-	-	-
7	ncbi_112756494	ncbi_112756494	0.474541	0.388313	0.463837	0.10105	0.168566	0.174341	0.0561843	4.0046	0.970737	0.378612	0.79737	0.17278	PREDICTED: probable pectinesterase/pectinesterase inhibitor 41 [Arachis duranensis]	Metabolism;Metabolism	Global and overview maps;Carbohydrate metabolism	ko01100//Metabolic pathways;ko00040//Pentose and glucuronate interconversions	K01051;K01051	-	-	-
7	ncbi_112741519	ncbi_112741519	0.370245	0.339602	0.284655	0.0447145	0.224073	0.124353	0.028378	2.80774	0.200404	0.145881	0.378754	0.0312672	PREDICTED: reticuline oxidase-like protein [Arachis ipaensis]	-	-	-	-	-	-	-
8	ncbi_112765969	ncbi_112765969	0.881969	0.832018	0.374478	0.251088	0.381163	0.917025	0.214087	1.35821	9.91645	0.735278	0.379429	0.206038	PREDICTED: cold and drought-regulated protein CORA-like [Arachis ipaensis]	-	-	-	-	-	-	-
8	ncbi_112776401	ncbi_112776401	0.376311	0.174974	0.624904	0.137008	0.260362	0.108529	0.0733134	0.804288	3.2367	0.100557	0.231746	0.129877	-	-	-	-	-	-	-	-
8	ncbi_112719711	ncbi_112719711	1.30476	0.83567	1.27896	0.480505	0.792464	0.900821	0.264339	1.24484	9.01709	1.47215	1.07447	0.514691	PREDICTED: defensin Ec-AMP-D2-like [Arachis ipaensis]	-	-	-	-	-	-	-
8	ncbi_112796167	ncbi_112796167	1.1278	0.765305	1.37611	0.513902	0.769636	0.536886	0.279991	1.83984	7.53189	0.815741	1.22236	0.497662	PREDICTED: defensin Ec-AMP-D2-like [Arachis duranensis]	-	-	-	-	-	-	-
8	ncbi_112730690	ncbi_112730690	0.493065	0.571408	0.21948	0.0941163	0.15755	0.347131	0.0571507	2.20902	2.50844	0.673969	0.613066	0.1001	PREDICTED: early nodulin-75-like [Arachis ipaensis]	-	-	-	-	-	-	-
9	ncbi_112736613	ncbi_112736613	2.60698	1.82318	0.850642	0.840561	0.793251	1.40953	0.836237	1.50257	1.4489	25.2724	0.626501	1.09054	PREDICTED: histone H2A-like [Arachis ipaensis]	-	-	-	-	GO:0043231//intracellular membrane-bounded organelle;GO:0043232//intracellular non-membrane-bounded organelle	GO:0003676//nucleic acid binding;GO:0046983//protein dimerization activity	-
9	ncbi_112736612	ncbi_112736612	1.20162	0.688981	0.53402	0.287771	0.461224	0.353044	0.183559	0.667456	0.391724	9.58534	0.348651	0.578307	PREDICTED: histone H2A-like [Arachis ipaensis]	-	-	-	-	-	-	-
9	ncbi_112787304	ncbi_112787304	1.41801	0.848843	0.589336	0.341462	0.469484	0.384168	0.264757	0.457682	0.545653	11.1529	0.458535	0.44698	PREDICTED: histone H2A-like [Arachis duranensis]	-	-	-	-	-	-	-
9	ncbi_112771354	ncbi_112771354	0.718186	0.420029	0.13786	0.0635721	0.145998	0.1891	0.0443178	0.492233	0.244811	5.00631	0.177626	0.147885	Histone H3.2, partial [Cajanus cajan]	-	-	-	-	GO:0043231//intracellular membrane-bounded organelle;GO:0043232//intracellular non-membrane-bounded organelle	GO:0003676//nucleic acid binding;GO:0046983//protein dimerization activity	-
9	ncbi_112733707	ncbi_112733707	3.5537	2.40666	0.582389	0.283586	0.404709	1.20899	0.248255	2.2966	1.38392	24.868	0.396029	0.518024	histone H4 [Zea mays]	-	-	-	-	GO:0005911//cell-cell junction;GO:0009536//plastid;GO:0031090//organelle membrane;GO:0043232//intracellular non-membrane-bounded organelle	GO:0003676//nucleic acid binding;GO:0046983//protein dimerization activity	GO:0034728//nucleosome organization
10	ncbi_112804199	ncbi_112804199	0.142848	0.131279	0.216826	0.083723	0.147854	0.162301	0.0544155	0.023172	0.303374	0.167322	1.49752	0.0866191	PREDICTED: probable pectate lyase 18 [Arachis duranensis]	Metabolism	Carbohydrate metabolism	ko00040//Pentose and glucuronate interconversions	K01728	-	GO:0016837//carbon-oxygen lyase activity, acting on polysaccharides;GO:0043169//cation binding	GO:0000272//polysaccharide catabolic process
10	ncbi_112803096	ncbi_112803096	0.297555	0.262701	0.36035	0.179213	0.265417	0.527894	0.0952747	0.217016	0.92398	0.356279	2.62294	0.237728	PREDICTED: sucrose transport protein SUC8-like [Arachis ipaensis]	-	-	-	-	-	-	-
10	ncbi_112722187	ncbi_112722187	0.239904	0.16539	0.233952	0.0911548	0.232301	0.351896	0.0435962	0.222447	0.374065	0.248026	1.70785	0.103601	PREDICTED: probable pectate lyase 18 [Arachis ipaensis]	Metabolism	Carbohydrate metabolism	ko00040//Pentose and glucuronate interconversions	K01728	-	GO:0016837//carbon-oxygen lyase activity, acting on polysaccharides;GO:0043169//cation binding	GO:0000272//polysaccharide catabolic process
10	ncbi_112752042	ncbi_112752042	0.467807	0.462523	0.510275	0.151305	0.3581	0.86917	0.0905892	0.359179	1.17572	0.585138	3.42374	0.201367	PREDICTED: sucrose transport protein SUC8-like [Arachis ipaensis]	-	-	-	-	-	-	-
10	ncbi_112736957	ncbi_112736957	0.211476	0.136106	0.262736	0.127077	0.307916	0.379538	0.119836	0.0713549	0.418149	0.272873	1.49457	0.220638	PREDICTED: auxin-induced protein X15-like [Arachis ipaensis]	Environmental Information Processing	Signal transduction	ko04075//Plant hormone signal transduction	K14488	-	-	-
11	ncbi_112792645	ncbi_112792645	0.0652847	0.0323182	0.108026	0.0432059	0.08717	0.0354284	0.0395933	0	0	0.0457899	0.103206	3.22189	PREDICTED: uncharacterized protein LOC107482293 [Arachis duranensis]	-	-	-	-	-	-	-
11	ncbi_112744306	ncbi_112744306	0.0651459	0.0227343	0.0607968	0.0312511	0.0182844	0.0242959	0.0217569	0.0498947	0.0146672	0.0365953	0.0342454	2.44616	PREDICTED: uncharacterized protein LOC107486103 [Arachis duranensis]	-	-	-	-	-	-	-
11	ncbi_112800820	ncbi_112800820	0.0245393	0.0255745	0.0254779	0.0202388	0.0134875	0.032576	0.0189164	0.0259654	0.0346001	0	0.0295898	1.20151	PREDICTED: scarecrow-like protein 28 [Arachis duranensis]	-	-	-	-	-	-	GO:0010467//gene expression;GO:0034645//cellular macromolecule biosynthetic process;GO:0048449//floral organ formation
11	ncbi_112736245	ncbi_112736245	0.123076	0.0414286	0.148666	0.0627511	0.0789942	0.0744775	0.0449407	0.0420551	0.0396307	0.0785738	0.159983	4.53343	PREDICTED: uncharacterized protein LOC107629430 [Arachis ipaensis]	-	-	-	-	-	-	-
11	ncbi_112797605	ncbi_112797605	0.0735701	0.0294022	0.0780015	0.0316554	0.0678927	0.0333811	0.0351553	0.0650581	0.0535835	0.012986	0	2.52719	PREDICTED: uncharacterized protein LOC107486103 [Arachis duranensis]	-	-	-	-	-	-	-
